# Supplementary material for: Post-transcriptional regulation of several biological processes involved in latex production in Hevea brasiliensis
Source: PeerJ. 2020 Apr 29;8:e8932. doi: 10.7717/peerj.8932 (PMC7195832; doi:10.7717/peerj.8932)
Supplement: Table S3 [file peerj-08-8932-s003.xlsx]

## Sheet: 1.
MIR gene sequences predicted by MITP
>health541
GGGGAATGTTGTCTGGCTCGAGGCCACTAACTAGATCGATGATTTTATCTCTGAATTGATTTATTTTTGTTGAGATATGATTGATCTTGAGTTAGTGACGTCGGACCAGGCTTCATTCCCC
>health729
ATAATTTGTAGTATATTTAATGGGTTATCGGTGGATAAAATTTGATAATTCATTAGATATATTACAGGATTAT
>health803
CGTGATATTGGTACGGCTCATCTTCTAATTAATATCTGTATGTATCGATCAAGAAATTTGCATGATGCATCTGATCTTGTTGACGGAAGAAGACGAGCCGAATCAATATCACT
>health886
ATGGAGCCATGTAGTAAGCACAAAGCGAACTATTCTTTCGCCTTTTACTAAAGAATACCGTGTGCTTACTATTAATAATGGCTTACG
>health1001
TTGACGACGAGAGAGAGCACGCTTGTTAGCATTCATGCTGTGGTCATGGTTGTGTACGAGTGTGCTTTCTACCGCCGTCAT
>health2164
TCACTCTCCCTCAGGGCTTCAAGCAATCTCTGGTAAGCTCCAGGCTTGAGGTCTTTGGGGAGAGTGG
>health2488
CGGCGGCCGCTCCGCCCGGGCTCGCGCCCCGGGTTTTGCAGCGGCCGCCG
>health3860
CGGCGGCCGCTCCGCCCGGGCTCGCGCCCCGGGTTTTGCAGCGGCCGCCG
>health4547
CGGCGGCCGCTCCGCCCGGGCTCGCGCCCCGGGTTTTGCAGCGGCCGCCG
>health5788
GAAATGGGTGGATGGGAGTGAACTTAAACCAGTCTGTGATTGAGGTCGTTCCCATGCCACCCATTTC
>health5863
TTCAACCAAGTGCGATGACCAATTGTGTGAATCACGGTTCCTCTCGTACTAGGTTGAA
>health6031
CGTGATATTGGTACGGCTCATCTTCTAATTAATAGCTGTATGGATCGATCAAGAAGTTTGCATGATGCATCTGATCTTGTTGATGGAAGAAGACGAGCCGAATCAATATCACT
>health6850
ATGGAGCCATGTAGTAAGCACAAAGCGAACTATTCTTTCGCCTTTTACTAAAGAATACCGTGTGCTTACTATTAATAATGGCTTACG
>health7076
TCGACTTAGAGGACGAGGTAGAAGAGTTTGAAGAAGAAACAGTCCTACAGAAAATAGGATTCATACTTAAAGAATTTTTCTAGGTTGATCTTTTGAGTTAA
>health7451
TGATAGCTGTTAACTGATAGTTGTTACTATTAGCTGATAGCTGTTATTGTTAACTGTTAGCTGATAGCTGATAACTGATAGTTGATGATAGCTGTTT
>health7951
GGAATGGGCGACATTGGGAAGAAACATTTATACACTTATTCAAGAGAATAATAACATATATATAATTAATTCTCTTATCGTATATAAAATTCTTTCCCAAACCGCCCATTCC
>health9656
GAAGCAGCCACATGATCTAGTCTCTCCTCTGGATCGATACAAATAGGATAATTAAGGAAAGCTCAGATCATGCTGGCAGCTTC
>health10142
GGAATGAAGCCTGGTCCGACGTCACTAGCTCATGATTAATTATATCTCAACAAAAATAAATCAATTCAGAGATAAAAATTATAGATCTAGTTAGTGGCCTCGAGCCAGACAACATTCC
>health10346
ACAAACTGTAGCTGATGGGTATCATTTCAGTTGCCCATCAGCTATCAGCTCTA
>health10366
TGATCATTCCCTTCCTAAAATGGATTCACTTAATTCAATATAAAAAAAAATAAAGAGAAGAAAGAGAAACCATTTTAGGAAGAGGAATGAACA
>health10437
TAAATCAGTTGCTAGTAGCAATTGAAAATCGAATCGATTACTAAAATAATTAAATTTAAAAAAATTTATTAAAAATTATCGACTGCTACTAGCAACCGATACA
>health10491
TACTGGCAGACTGTGAAGATTGGGTATTCTTTGTATGAAGGACCCGTGTGGACTTTTCATACAAAGAGAAAATCTCAGAACTGGATAGAATTTGAGATTTAGCAATCTCATACTCTGAAGGA
>health12302
TCGACTTAGAGGACGAGGTAGAAGAGTTTGAAGAAGAAACAGTCTTACAGAAAATAGGATTCATACTTAAAGAATTTTTCTAGGTTGATCTTTTAAGTTAA
>health12435
CTTTTTTAATTACAGTGCAAAAACTTTAAATGACATATAGAAGTGTTAAATGTCGTTTAAGATTTTTGTACGGTAATTAAGGAAG
>health13085
GGGGAATGTTGTCTGGTTCAAGGTCATGCGATGCTATACATATGATTTGTTTATCTTTTAGCTAGTTCTCCTCGGACCAGGCTTCATTCCTC
>health13260
TGACAGAAGAGAGTGAGCACACAGAGGCATTTGTATAAATCTATACCCTTGCTTTTGCGTGCTTACTTCTCCTTCTGTCA
>Pmature358
CTCTTTTCTCTCTTAAGTCATGTGTAAATTGAATTATTCTCCTCTCTAAAGAAAAAATAAATTTTCACATATAAAGAGAATAATTTTACACTTTGCATAAGAGAGGAAAGAG
>Pmature800
AATGAGAAACAGAGACACATGGACGTGTTTTACTTGTATAGCAGCTATATAAAACACGTCCATGTGTCTCTGTATATACTGCTATACAAGTAAAACACGTCCATGTGTCTCTGTTTCTCATT
>Pmature1590
TAATGTATGTATAATGATTTCATTGTAACCATTAATTGTAATGAGTCTTATTATAGTCAATGATCATAATTAAATCATTGTATGTACAACG
>Pmature1896
CAGCTGATAACTGTTAGCTGATAGCTGTTACTGTTAGCTGATAGCTGGTAGCTG
>Pmature2049
TTGGTTTACCTGTTGGGTGCAGCTGATAGCTGATAGACACCCAAACAGGTAAACTAT
>Pmature2140
GTTGTGACTATTTGTATAGATATATCTGTTTATTAACAGACACCTATACAAATAGTTATGAC
>Pmature2652
AATTGAATCGAACTGAATTAATTCGATTCAATTTATTCGTTTTTAAAATTTAATCTGCTCGGTTCAGTTTTATATTATAAAAATTTCAGTTATTTTGGTTCGGTTCAATT
>Pmature2741
GCTGATAGCGGATGGGTATCCAAACAGTTGAATTTAAGTTTTTGGTAAAATTCTAAAAAATTAGCTGATAACTGAAAGGCAGCTGATAGGATACCTATCAGCTGCAGA
>Pmature2798
AAACCGAACCGAACTGATTGATAAGAAAAAATCGAATCGAATCGAACCGATAAATATCAGTTCGGTTCGGTTT
>Pmature3537
ACACCAAAGGCCTCTGCCCTTTTATCCCTTGGATCGATAGAGAGGGAGGGTAGAGCTTTTGGTTT
>Pmature4862
TCTAAACCTGATCTATTGTAGATTTAAGACACAAGTATATGAGATTTATATATTTAATAAGTAAATTATATCATACATCTTATTTGTTAAATCTATAGTAAATCAGGTTTAGA
>Pmature5113
AAGTCATAACTGTTTGTATAGGTGTCTGTTAATAAATAGATATGTCTATACAAATAGTCACAACTATTTGTATAGGTATCTTTTAATAAACAGACATGTCTATTACACAAATAGTTGTATC
>Pmature5405
ACCAAAGGCCTCTGCCCTTCCATCCCTTGGATCGATAGAGAGGGAGGGCAGAGCTTTTGGT
>Pmature6035
AGTGAGTGACGTTGGAAGAAGGAAGAAGAAGCAGATTGTTTCTTCAAATTTTCTGTCCATTTTACTCATT
>Pmature6725
ATTCAAAATAGCGTCCGAGCTTCGGATGCTATTATTAATAGCGTCCCTTGTTCAGACGCTATTTTGAACAGCGTCCGGAGTTCGGGCGCTATTTTGAAT
>Pmature6732
TCGATAAAGCTCGGCTTGGTTTGACTCGTTTAGAAAATAAGCCGAACTTGAGCTTGATTTTTAGGCTAGTTTAAAAAGCGAGTCAAGCTCGAGCTTAGTAGTATTCG
>Pmature7074
AAAATCAAACCGATCGGTTTAAACTGAACCGAACCGAAATAAAGCGGTTCGATTCGGTTTTTCACCAATTTTGGTTCGGTTCGGTTTCTAAAATTGACGGTTCGGTTTT
>Pmature7131
ATTGTTCGGTTTGATTGGATTTTATTTTATAAAAAATTTGGGCATTTCAGTTCATTTTAATTTTAAAAGATAAAAAATTGATTAAACCGAACTGA
>Pmature7799
TAAGTTCAGGGACAGTTGTCAAAATTTATCTTGACTTAATGATAATAAGAAAATAAGGGATGAATTTCAACAATTATCCCTGAACTTA
>Pmature7812
ACGCCATAAGAGATCAAAGTTATATCTCTGCTAACAATTTAAACTTTTGACACGATGATAAATATTTGATCATATAATTGGTATGGAGTAGAGATTTTGATTTTGAATCTCTAATAGGCT
>Pmature7824
CAGGCGGTGGATCAAATATGAATTCTTGATTCAAGAATTCATATTTGTTCCATCGACTG
>Pmature8738
GTTTTCCTTCTGTATCATTGTGGTATTAGGCCTGTAGAGGAATTTTTATTCAGTTTTCTTGATCTCTGGAGGCTTGCATTTTCTTTGATACAGTGAAGGAAATGC
>Pmature9256
GATTTATAGGCATGTACTAATGCTCCTCCCAGTCAGCAATTGTCTGGGTGTGAGTGTTGGTACAGTAACTC
>Pmature9382
AAATCGAACTGAACCGAGTTAATTCGGTTTAATCGATTTGGTTTTAAAATTTAATCGGTTCGGTTCGGTTT
>Pmature9487
ACCTATACAAACAGTTATGACTTTTTGTATAGAATAGACATGTCTGTTTATTAACAGACACCTATACAAACAGTTGTGACTGTTTGTATAAAA
>Pmature10377
CAGCAATCAGCTATATCTAATAGTTGAACTAAGGGCATGTTTGGTTTAACTGTTACTGTTAGTTGATAGCTG
>Pmature10892
ATTTGAAAGGAGAGCTGGACGCTATTCAAAATAGCGTCCAGCTTTCCTTACAATA
>Pmature11544
AACGTGTCAAGTCGGGTTAGCGTGTTAACCTATGGCACGACACGATTATAATCGTGTCATAAATGGGTCGACATGAATTTGACATGAACACGAA
>Pmature11560
ACTGATCGGTTTGAACCGAACCGAACTGAAATAAAGCGATTCGGTTCAGTTCGATTCGATTT
>Pmature11616
TAACTGTTGAATACAGTTGATAACTGTTAGTTAATAGTTGTTACTGGTGGCTGATAGTTGGTAGCTGATAATAGTTG
>Pmature11632
TAGATAAGTTCAAGGACAGTTGTCAAAATTTATCCATGAAATCTCTCTAAAACTTTATTGATATAGGTTTCTTAGGATAAATTTCAATAATTGTCCCTAAACTTATATG
>Pmature11705
TCCAAAGGGATCGCATTGATCCTAAACTTAGCTCTCCCATAATTCAATCTTTTGGATCATGCTATCCCTTTGGA
>Pmature11828
CTTGTAGTATATTTAATGGATTACTGGTAGGCGAAGTACGGTAATTCGTTAGGTGTACTACAGG
>Pmature12421
ACTGAACTGAATCGAAATAGAACGATTTGGTTCGATTCGATTTTTTATGAATTTCGATTCGATTTCTAAAATATGTAATTCAGTTTTTATAATTTAATTCAGTTCGGTTCAGT
>Pmature12496
TACACTTTCTCGGCAACCAAACAGCATTAGATATATCTTCCTTTTTTGTTGATTTTTTTCTAATGCTGTTTGGTTGCCAAGAAAGTGTA
>Pmature13511
CTATACAAATAGTCACAACTGTTTGTATAGATATTTGTTAATAAATAGACATGTCTACTCTATACAAACAGTCACAACTATTTCTATAG
>Pmature13770
CATGGAACTTAGTCAGTATTTTTCTCTATAGACAGAATAATTTTCATGCGTAAAGAGAATAATTTTACAATTTGCATAAGAGAGGAGAGAGAAATGTTGACTAAGCGCCATG
>Pmature14074
CCGAATCGAACTGAAATAGAGTGGCTCGATTTAATTTGATTTTTCATTCATTTTAGTTCGGTTTGA
>Pmature14207
AGAGGAAGTGCAGGAGGAGGGGAAGAAACTGGTTTAAGAGGGGGTAGTTTCTTTTCTTCCTTTCTGATGATCTCA
>Pmature14277
ATATTGCTCATTCTCTCATAGAAAGTGGGTCATTTCTATTATATAAGGAGTGAGTGCCACATGATTGTGAGAGAAGGTATAT
>Pmature14723
GAGTCAAGCCGTGTAAAAGGATCATATTAGGACCGGTAATTTGTAATATGAGTCTTTTACATGGCATGACTT
>Pmature14728
CTCTTTTCTCTCTTAAGTCATGTGTAAATTGAATCATTTTTCTATCTATAGACATAATAATTTTTTATGCGTAAAGAGAATAATTTTACACTTTGCATAAGAGAGGAGAGAG
>Pmature14775
ATCATGAACCTGAACCAAATCGTCATGGGACGGTTTGGAAGATGGTTCATGAA
>Pmature14796
AGTGAGAGACATATAAGTGGGAAGAACCCATAGACTCATTGCTTTAAGGTTTTGAGTTGGATATGGTATCAAGATCATGAGTGTGTTCTTTCATA
>Pmature14880
CTATACAAATAGTTATGACTTTTTGAATAGAATAGATATGTCTATTTATTAACAGATACTTATACAAACAGTTGTGACTATTTGTATAG
>Pmature14978
TCATGGATCTAAGACACAACATTTAGATCCATATATTTAATAGGTGGGTCTCACCATGCATCTTATGTCTTAGGTCCATGA
>Pmature15097
TTTGAACCGAACTGAACCGAAATAAAGCGATTCGGTTCTATTCTGTTTTTCATTTATTTCGGTCCAGTTCAGTTCTAA
>Pmature15355
CCCTCTCTCACAGAAAGTGGGTCCTTCCTATTATATAGGAAGTGGATCCCACGTGATTGTGAGAGAAGG
>Pmature15414
CTATACAAACAGTTATGACTTTTGTATAGAACAGACATGTCTGTTTATTAACAGACACCTATATAAACAGTTGTGACTGTTTGTATAG
>Pmature15416
AGACTGGGAACAGGCAGAGCATGGATGGAGCTATTAACGGAAATATCTGTTTTGGCTCCACCCATGCACTGCCTCTTCCCTGGCT
>Pmature15476
TCTCTCTACATTTCAACAATTGATGGATTCTAATGAACTCTTCTTTTTAGATAGCATAATTCCATAGGAATCCACCAATTGTTGAAATGTAGAGAGA
>Pmature15994
TGACAGAAGCATAGAGAGCACAAAGGAGTGAGATGCGCAGTCCATTAATTGCACATCATCATCTGTGCTCTCTATCTTCTGTCA
>Pmature16088
ACCTATACAAATAGTTATGACTTTTTATATAGAATAGATATGTTTATTTATTAACAGACACCTATACAAACAATTGTGACTGTTTGTATAGAA
>Pmature16351
CTCCTCCGATCTCTTTTAAATATTTATTAAAAAATTTTGAATTGAGGTCGGATAAGAACTCTCCTCCGACCTCTTTTAAGTATTTATTAAAATTTTAAGCTGAGACCGGATAAG
>Pmature16477
ACCGTTGAACCGTCGGTTTGATTCGAATTAAAACCGTCAGTTTAACTCGAATCGAACCGGCGGTTCGATTAG
>Pmature16662
TTAGCAATTAATTTGTAATCGGTTGTTGAAATCGGTTATTATTTACAATCGATTCCTTGTCGGTTGCTAATAACAACCGATTTTTACAATCAATTATAAATCAGTTACTAA
>Pmature16857
TCTCTGTGCTTTGTCGATGTGGGATTTGCCTAAGGCACCTTTCTTTTATGTATAAGATTTTATTTTAGAAAGGTCCCTTAGGCAAATCCCACATCGACAAAGCACGGAGA
>Pmature18340
TTCTTCTTTAAACTCAGTCTATCATAAATTCAAAATATAAAATATATAGTAGAGTTTACCTATTAAATAAATGGATCCTATATGATGGATTGAGTTTAGATAAGAA
>Pmature18359
TAGAGTGTGACATGTCTTACTCGGCTACACTATAGACGGGTGAGGGGTGTTACATTTAT
>Pmature18582
TATTTAAAGAAAAGCTGGACACTATTTTGAATAGCGTCCAGCTTTCCTTTAAAAA
>Pmature18680
GTGCCCCTCTACCATATCTGTACAAATAGAATAGCGCATTTATACAGAATGGTAAAGGGGCCC
>Pmature18863
ATTCAAAATAGCGCCCGAACTCCGGACGCTGTCCAAAATAGCGTCTGAACTCCGGACGCTATTCATATTAGCATCCGAAGTTGGGACGCTATTTTGAAT
>Pmature19898
TTGGTTCGGTTTAGTTTTTTTTATTTTTTATAAAAATAACTGAACCGAACCGA
>Pmature19979
TATTTAAAGAAAAGCTGGACGCTATTTTGAATAGCGTCCAGCTTTCCTTTAAAAA
>Pmature20031
CCGGCGGTTCAGGAATCGTCTTCCAAACCGTCCCATGACGGTTTGGTTCAGGTTCATAATTTTATTAAACCTAAACCGACGGTTTAAGAATCGTAACCGGCGATTCCTGAACCATGGCCAC
>Pmature20197
AGTGAGATTTGTATTTGGGAATTTGAGCAATTCTTGGGCAATGTGAGGCCCATGCTGGTACATTCCATTTTCAAATTTCATT
>Pmature20753
TTTTGTCTAAACTCAGTCCACTATAGATTTAAGATATAAATTATGTGAGACCCATATATTTAATAAGTTGATCCCACCATACATCTTGTATTTTGAATCTACAGTGGATTGGGTCTAGGCA
>Pmature20988
GTTCCGGACGCTATTCAAAATAGCGTCCGGTGAAAAAGTTGAAAAAAGAGCTGGACGCTATTTTGAATAGCGTCCAGCTC
>Pmature21210
TATTGCAAGGAAAGCTGGACGCTATTTTGAATAGCGTCCAGCTCTCCTTTCAAAT
>Pmature21212
CGCGGACGCTATTTTGAATAGCGTCCGGACCTTAAAAACGCTATTATAGTTAGCGTCCCGCA
>Pmature21736
GTGCTCCCTCTCTCATAGAAAGTGGGTCATTCCTATTATATAAGAAGTGGGTCCCACATAATTGTGAGAGAAGGTGTAT
>Pmature21797
TGAAGGACTATAGTATTATAACTATATAAATTCATGGACAGTTGCTGAAATTTATTCTGATAAATTTTGACAACCGTCCTTGAACTTATCTAGTTGTAACATTACAATCCCTCA
>Pmature21810
AACCGAACTGAACCGATTAAATTTTAAAACCGAATCGATTAAACCGAATTAATCGGTTCGGTTCGGTT
>Pmature21951
CTCAACTCCTGTAAACGTTTTGTGATATATCTTAACTTTTGTAAGATGGAATTAATATACTCTTTAAATCTTAATTCCACTTTATCATGGGATGTTTACAAGAGTTAAAG
>Pmature22274
TTGTCTAGACCAAGTTTATCATGAACTCAAAATATAAGATATATAGTTAAACTCATATATTAAATACATAGATTCTGCACATTTATGTGTTGAATTCATGATGTATCAGGTTTAAATAA
>Pmature23369
AAACCGAACCGAACTGATTGAATTTTAAAATCGAATCGATTGAATCGAATTCAATCGGTTTGGTTCAATTT
>Pmature23420
TTCCTTGTAGAGTACTTAATGAGTTATTGGTAGGTGAAGTTCAGTAGTTCATTAGGTATTCTACGGGA
>Pmature23658
CTTACTTAAACACGGTCCATCATGGATTCAAGACACAAGAGATATGGTGAGACTTATCTATTAAATATATAGGTCTCATATATTTTTGTTTTGAATTCATAATGGACTAAATTTAGGCAAG
>Pmature23665
GATGCGGACGCTATTATAAATAGCGTCCGAACCTTTAAAAAGCTATTATAGTTAGCGTCCCGCATT
>Pmature23800
ACCTATACAAATAGTTATAACTGTTTGTATGGAATAAACATATCTATTTATTAACAGACACCTATACAAACAGTTGTGACTGTTTATATAGAA
>Pmature24955
CCAATCTACATCTGTAAAGGCTTTAATCTGAAAGTGACCATGCTTTGAGAAAAGAAGTCCTTTCCCAGGTGTAGATTTT
>Pmature25383
AATGATTAATAGGGACAATCAGAGGCATTCGTATTTCATAGTCAGAGTTGAAATTCTTGGATTAATGAAAAACGAACAACTACAAAAGTATTTGCCAATGATGTTTTCATTAATTAAG
>Pmature25440
AAATAAAGCTGATAGCTGATGGGCAGCTGATATAGTACTCATTAGCTGCAAATTCTATCAGCTCTATTTTTAGAGCTGTTTCTCATCAGCTGATAGCTGATTTTATTT
>Pmature25513
AACCAAGGATGATTGCCTATGGCCAAAAAGAGGTTCTAAAAAGAAAAATAATTGAAGCCATTTTTAGTGGAGCGGGCAAGTCATCCTTGGCT
>Pmature25517
AGCCAAGGATGACTTGCCCGATCCATGTTCTAAGAGGTTTCAAGGATATATTTATAAATGCATGATTCCCTTTGATGCTTCGGGCAGTCTTCCTTGGCT
>Pmature25728
CTGTTTTCCGAGGGAAGCCAATATTTGAAGGGTAGATAATATTGCGTCCTGTTATATATATATAGATGCGCGATGAAATATTATCTACCCTTCAAATATTGGCTTCCCTCGGAAAACAG
>Pmature26187
TTCTCCCACAGCTTTCTTGAGCTTCCAAGGTGCTGCCTATCAATATATAGAGAGATTAAAAGAAGCATTACAAGAAAGTTCAAGAAAGCTGTGGAATAG
>Pmature26273
GTTTTAGTAGCTGTCAGTTGTTTCACTAGTAGTTAACCATTAGATATTAACTGTTAGTGGTTAGTTGTTTATATAGCTATTAAAGC
>Pmature26362
CACAAAACACGGGATAGATGCTGAGTTTATAAGTTGAGGGTTCATACGCGTTTCACTGGTGGGCCGGGCCGTTACGTTCACCAACTTATAAACTCAGCATCTCTCACGTGTTTTG
>Pmature26552
TGAATTGGTGGTTTAGGCTGAACTGGTACTAAGGCTGAAGGATCAGATGATGGGAGAGGACTAGACATAGTATATATTAAGAGATCATCCTTTAGTACCAGTTCAGCCTAAACCACCAATT
>Pmature26948
GTGATATTGATTCGGCTCGTCTTCTTCCATCAACAAGATCAGATGCATCATGCAAACTTATTGATCGATCCACACAGATAATAATTAGAAGATGAGCCGTACCAATATCAC
>Pmature27009
GATGCGGACGCTATTATAAATAGCGTCCAAACCTTAAAAACGCTATTATAGCTAGCGTCCCGCACTC
>Pmature27100
CTATACAAATAGTCACAACTGTTTGTATAGGTATCTGTTAATAAACAGACATGTCTATTATATACAAAAAGTTACAACTATTTGTATAG
>Pmature27346
GCAGCAGAGCGCTGAGAATGGGAGAATATATATATATGCAGCAGAGAACTTCTCGTTTTCTATATAGCATAAAAGGAAAACGAGAAGTTCTCCTCCCATTCTCAGCACTCTGCTGC
>Pmature28213
AATTATTTGGACGTTGTTGAGAACAGTGTTCCACCCATTTGCACTTTCTTAACAGCGTCCCACTCATT
>Pmature29539
GTTCGATTTCCTATTCGAGTACAAGCTAGGGAGTTCTAATCGGGTTGCAGATGCATTGAGTAGGAAATCGAAC
>Pmature30772
TCTAGCAAACCAGAAAAATTTACTAGACAAAATTTCATTTATTTTCAACGACAAATGAAATTTTGTCTTACTGAATTATGACTGTTTTCTGTGATTTTGACTGGA
>Pmature32002
ACCTATACAAATAGTTGTGACTGTTTGTATAGAATAGACATATCTGTTTATTAACAGACACCTATACAAACAGTTGTGACTGTTTGTATAAAA
>Pmature32028
TCGGTTCGGTTCGGTTTTTTTGATTTTTTTATCAAAATAACTGAACCGAACCGA
>Pmature32664
GTGCGGGACGCTAATTATAATAGCGTTTTTAAGGTTCGGACGCTATTTATAATAGCATCCGCATCAAAATTTTCAAATGATAATTGGACGCTATTCAAAATAGCGTCCAGCTT
>Pmature32884
AAATCGAACTGAACCGAGTCAATTTGGTTCAATCGATTCGGTTTTAAAATTAAATAGGTTCGGTTCGGTTCAGTTCGGTTT
>Pmature32889
TAATTTAGTTTGGTTCGGTTTTATATTATAAAAATTTCGGTTATTTCAATTCAGTTCGATTTTGAACAGAAAAAAATCGATTAAACCGAACCGAACCGAACTGAACCGAA
>Pmature32957
TGTAGGTGATTTATATGGGTTAGCATGCCTTGGTAAAATTATCATGGTTTTATCAATGTATGTGTCCTGTCACTGAATCACCCTA
>Pmature34008
GTTCGATTTCCTATTTGAGTATAAGCCTGGGAGTTCTAATCGGATTGCAGATGCATTGAGTAGGAAATCGAAC
>Pmature34051
AGTGAGTGACGTTGGAAGAAGGAAGAAGAAGCAGATTGTTTCTTCAATTCTTCTGTCCATTTTACTCATT
>Pmature34243
ATTCAAAATAGCGCCCGAACTCCGGACGCTGTTCAAAATAGCGTCTGAACTCCGGACGCTATTCATATTAGCATCCGAAGTTGGGACGCTATTTTGAAT
>Pmature34425
ACCTATAAAAATAGTTATGATTGTTTGTATATAATAGACATGTATGTTTATTAACGGACTTCTATACAAACAGTTGTGACTGTTTATATAGAA
>Pmature34962
TAGGGCTGAGCAGAATTCGATTCAAATCAAAAAATCGAACCGAACCGAGTCAATTCGGTTCAATCGGTTCGGTTTTAAAATTTAATCAGATCGGTTCGGTTTTA
>Pmature34981
ACCTATACAAATAGTTATGACTTTTTATATAAAATAGATATGTCTGTTTATTAACAGACACCTATACAAACAGTTGTGATTGTTTGTATAGAA
>Pmature35461
AGCTGAATCGGTTGTATCGCAGGTTGTGTCGCAGGTTGTGAAACCTGCTGCCCGAGAAAAACTGCATATCTGACAATTGACATAACCTGCGACATAAGCTGAATCGGT
>Pmature35785
GGATGTTCGGTTGTTTTTGCAGTTTCGAAACTCGATTCACAGTGAGGTAATTAGTTTAATTAATCACTGTGAATTTGTTAAGGAATTGATGGATTACTTAGATATTC
>Pmature35843
GAAACTGAACCGAACCGAAATGGGTGAAAAATCGAATAGAACCAAATCGCTCTATTTCGGTTCGGTTCGATT
>Pmature36159
ATCGAACCGAACTGAATTGAATCGAATTAAATTTTAGAAATCGAATCGAATCAAAATGGGTGAAAAACTGAATCGAATCGAACCGCTTTATTTCAATTCAGTTCGGTTCGGT
>Pmature36780
TTATGTCGCAGGTTGTGTCGATCGTCAGATATTCAGGCAGATTGTTACACAACCCGCGACATAA
>Pmature37668
ATTTCTCTTTTCTCTCTCAAGCCATGTGTAAATTGAATCATTCTTCTCTCTGTAGACAGAATAATTTTTCACGTGTAGAGAGAATAATTTTACACTTTGCATAAGAGAGGAAAGAGAAAT
>Pmature37825
ATAATTCGGTTCGGTTTGGTTTGGTTTTATATTATAAAAATTTCTGTTATTTCGGTTCGGTTCGGTTCGGTTTTGAATAGAAAAAAATCGGTTAAACCGAACTGAACTGAATAGT
>Pmature37914
ATAGCTGGTAGCTGATAGCTGTTACTGTTAGCTGATAGCTGATAACTGATAGCTGATGATAGCTGTTTTATATTAAGTGTT
>Pmature37989
GTGATTGAACCAACTAAATAAATCTCATGATTAAATCATTTTAATGATTTAGTCATGAGATTTATTTAGTTGGTTCAATCAC
>Pmature38083
CACATGACATATCTCAACTCTTATAAAAATGAAATTAAAATATCATTTGAATTCTAGAAGTTCGTGTTCAATCTTAAAGATATCTTAATTTCACTTTACAAGAGTTGAGTTATATCATGGA
>Pmature38625
CATTTGGTATCAGAGTCTCACTCTGCATGAGTCGGTAGGTCAGGAGTCTCACTCTGCATGAGTCGGTAGGTCAGGAATCCTGACCTACCGACTCATGCAGAGTGAGACTCTGATACCAAAT
>Pmature39358
AGTGAGTGACGTTGGAAGAAGGAAGAAGAAGCAGATTGTTTCTTCAATTTTTCTGTCCATTTTACTCATT
>Pmature39453
CCAATCTTCTATTAGAATTTTGGTTGGGGATCGGATAAGGACTCTCTTCCGATCCCTATTAAATATTTATTAGAGATTTTAATTTGGGATCGG
>Pmature39504
ATAAGTAGATGTGTCTGTTAATAGACAGACATGTCAATTCTATACAAAAAGTCATAACTGTTTGTATAGGTGTCTGTTAATAAACAGATATGTCTATACAA
>Pmature39695
AAAACCGAACCGTCAATTTTAGAAACCGAACCGAACCGAACCGAAATTGGTGAAAAACCGAATCGAACCAAATCGCTTTATTTCGGTTCGGTTCGGTTTAAACCGATCGGTTTGATTTT
>Pmature39870
AAACTGAACCGAACCGAAATGGGAGAAAAACCGAATCGAACAGAACCGTTCTATTTCGGTTCTGTTCGGTTT
>Pmature39888
GTGAGTGACGCTGGAAGAAGGAAGAAGAAGCAGATTGTTTCTTCAATTTTTCTGTCCATTTTACTCAT
>Pmature39912
CTGGTTCGTTATAGATTCAAGATATGATTATGTGCAATCAATGTATTTAATAAGTGGGTCTTATCATATATCTTGTATCTTTGGTCAATGATGAATCGG
>Pmature40236
ATATAAAGAGTGGAGTTAGAGCCAAGAATGACTTGCGGCCGATAGGCTATTGCTGTAGAGCATAAAATAAGCTGCCGGAAGTCATTCTTGCTCTACTTTGCTCTTCAT
>Pmature40238
AGAGTGGAGTTAGAGCCAAGAATGACTTGCCGACTTTGGCCATGAGATTGCTCAATGTATATATATATATATAATGGGTTGTTAGCCGGTTGGCAAGTTGTTCTGGCTCTTCTTGGCTCT
>Pmature40594
TTTTGAAAGGAGAGCTGGACGCTATTCAAAATAGCGTCCAGCTCTCTTTACAATA
>Pmature40600
TTTGATGCGGACGCTATTTTGAATAGCGTCGGGACCTTAAAAACGCTATTATAGTTAGCGTCCCGCACTCATT
>Pmature40903
CTATACAAATAGTTATGACTTTTTGTATAGAATAGACATGTCTGTTTATTAACAGACACCTATACAAACAGTTGTGACTATTTGTATAG
>Pmature41144
TAAGAGTGGTAAGTGTAGAGCATACTTATGCCTTAGTAGAGGATGATACGAATAACATAGAATTATCATTCTCTACTAAGGCATGAGTATGCTCTACACTTGCTACTCTTA
>Pmature41164
CTAACTTGTATGTATCATTCACTTATATGAGAGTGAGGTATCAGTCGGGAGTGAGATGATGCGTAGAAGAAAG
>Pmature41408
AAAGGGTCGTGTTCGTGTTTAAATTTTTGACATGATTGGTTAATCGTGTCATATTTGTGTTAACCTTAATCGTATTCGTGTCGTGTATTGACACAACACGAACACGACCCATC
>Pmature41435
ATCGAATCGAACTGAAATGGATAAAAATCGAATCGAATCGAATCGCTCTATTTCAGTTCGATTCGGT
>Pmature41523
TATTTGTATCTTGAGTTTATAGTGGAACGAGACTAGGTAAGAATTTCCCTTTCTTTGATTTTTCTTATTTAGACTCGATTTATCATTGATCCAAGATACAGTA
>Pmature41633
GTTCAAAATAGCGCCCGAACTCCGGACGCTGTTCAAAATAGCGTCTGAACAAGGGACGCTATTCATAATAGCATTCGAAGCTCGGACGCTATTTTGAAT
>Pmature41706
CTAGATAAGTTCAGAGACGATTGTCAAAATTTATTTATAGTTAAAATTATAAGAACTAAACATTATGGATAAATTTTAACAACTATTCTTGAACTTATCTAG
>Pmature41789
AAAATAGAGCTGATACAAAATGTAGCTGATAGGTATCATATCAGTTGCCCATTAGCTATCAGCTCTATTTT
>Pmature41942
ATTTGAAAGGAGAGCTGGACGCTATTCAAAACAGCGTCCAGCACTTCTTACAATA
>Pmature41954
GTGAGTGACGCTGGAAGAAGGAAGAAGAAGCAGATTGTTTCTTCAATTTTTCTGTCCATTTTACTCAT
>Pmature43088
AAATCGAACTGAACCGAGTCAATTCAGTTCAATCGGTTCGATTTTAAAATTCAATCGGTTCGGTTCAGTTTGGTTTATAATTTTTTATAAT
>Pmature43313
TAGCTGTTAGTTACACCTGATAGTTGTTAACTGATAGCTATTACTGTTAGCTGATAACTGGTAGCTGATGATAGCTG
>Pmature43393
AGAGGAAGTGCAGGAGGAGGGGAAGAAACTGGTTTAAGAGGGGGTAGTTTCTTTTCTTCCTTTCTGATGATCTCA
>Pmature43549
TCTCTGTGCTTTGTCGATGTGATAAACCTAAGGCAAATCCCACATCGGTAAAGCACGGAGA
>Pmature43671
TGGTAATTACCGACGAAAAATTTTTCGTAGGTATTTTTTTAAAAAAATGATTTTCTATTTTCTCCTTAATATTACCTACAAAAAGCGTTTCGTTGGTAATTACTG
>Pmature44113
AAATCGAACTGAACCGAGTCAATTCGGTTCAGTTTTAAAATTCAATTGGTTTGGTTCGGTTCGGTTT
>Pmature44202
TGAAGATGAGGGATGGATGAAACACTCTCAAAGTTGAGGGAGATTATTAGGTGCACTTAGTGCACATGCACCATCTCTCATAATCA
>Pmature44555
CGCCGGTCACGGTTCAGAATTTTGGGTCGTGACTGATTTAAGAATACTTAAATTATGCGCCGGTCACGGTTCAGAATTTTGGGTCGTGACAGAAA
>Pmature45573
GTGAGTGACGCTGGAAGAAGGAAGAAGAAGCAGATTGTTTCTTCAATTTTTCTATCCATTTTACTCAT
>Pmature45634
ACCGTTGAACCGTCGGTTTGATTCGAATTAAAACCGTCAGTTTAACTCGAATCGAACCGGAGGTTCGATTAG
>Pmature45803
GTACTCTCTCTCTCATAAAAAGTGGATCTTTTCTATTATATATGAAGTAGGTCCCACATGATTGTGAGAGAAGATGTAT
>Pmature45815
ACCTATATAAATAGTTGTGAATGTTTGTATAGAATAGACATGTCTGTTTATTAACAGATACCTATATAAACAATTGTGACTGTTTGTATAGAA
>Pmature45857
CACATATACAAATAGTTATAACTTTTTATATAGAATAGACATATCTGTTTATTAACACACTTATATAAATAGTTGTGACTGTTTGTATATAAT
>Pmature45999
TATTTAAAGGAAAGCTGGACGCTATTTTGAATAGCGTCCAGCTTTCCTTTCAAAC
>Pmature46076
TCTCTCACAGAAAGTGGATCCTTCCTATTATATAGGAAGTGGGTCCTACATGATTGTGAGAGA
>Pmature46332
TATTGCAAGGAAAGCTAGACGCTATTTTAAATAGCGTCCAGCTCTCCTTTCAAAA
>Pmature46406
GGAGTATTTGATTCATCTTTTGGATGCAGCTGATAGCTGATAGACATCCAAATAGGTGAACTAGAGTATTTG
>Pmature46791
GATTTGACTTTGGCGTGTGACAGTGGATTTCCACTGTCACTGCCAAAGTTT
>Pmature46896
TTCTATGACATACTTCAATTCTTGTAAAAGTGAAAATAAGATACTTGAGTTATTATTTAGTCTTAATTCTATTTTTATATACATTTACAGGAGTTGAGGTGTGTCATAGAA
>Pmature46981
ATTCAAAATAGCGCCTGAACTCCGGACGCTATTCATATTAGCATCCGAAGTTGGGACGCTATTTTGAAT
>Pmature46993
CAGTCTATTATAGATTCAAGACACAATATATATAATGAGACTCCCCTACTAGATATATGGATCTCATATATTTGTGTCTTGGATCTATATTGGACCT
>Pmature46994
TAGTGTTTCATCTCTCACAGAAAAGTGGATCATTTCTATAATATAGAGAGTGAATTCCACATAATTGTGAGAGATGGTACATGT
>Pmature47267
AGTAGTTGGACACTTCTTAGAGTAGCGTCCAACTATCAAACGCAATTCTAAGTCGCGTCCCACTACT
>Pmature47299
ATATCTGATCTGACCGAACTCTAATAATATAAATTTGAGTAGTATATTATTAGGTTTGAGATGGATTTGGGTTTGAAATTTAATACTTATAATGAGTTCGAGTTGGATTCAGATTT
>Pmature47323
GTACTTCTTCTCTCACAGAAAGTGGGCCCTTCCTATAATATAAAGAGTGGGTCTCACATGATTGTGAGAGAGGTTGTAT
>Pmature47359
TTCCTTGTAGAGTACTTAATGAATTATCGGTAGGTGAAGTTCGGTAGTTCATTAGGTATTCTACGGGAT
>Pmature47661
AGATAAGGTGCTCTGACACAGAATGTGGTACGCATTGCTTGGCTACACTGTAGACCAGGTAAGGGGTGTTACATTTATTGGTATCAGAGCACAGTTT
>Pmature48053
CCGAATCGAACTGAAATGGGTGAAAAATCGAATAGAATCAAACCGCTCTATTTCAGTTCGATTCGG
>Pmature48504
GGTGGCTCAATCCGGACGCTATTCAAAATAGTGTCCGAGCTTCGGATGCTATTATGAATAGCGTCCCTTGTTCAGACGCTATTTTAAACAGCGTCCCACGCGTTGACCAC
>Pmature49266
TTTGAACCGAACTGAAATAAATCGGTTTGATTCGATTCAGTTTTTCATTTATTTTGGTTCGGTTCAGT
>Pmature49330
AGTGAGAGACATATAAGTGGGAAGGACCCATTGCCTTAAGGTTTTAGGTTAGATATGGTGTTGAGCCCATGAGTGTGTTCTTTCATA
>Pmature49652
ATTTTAAAGAAAAGTTAGACGCTACTATAATTAAAATTTTAAGAAAAGTTGGACGCTACTATAAGTAGCGTCCAACTTTTCTTTAAATT
>Pmature49654
AATCATTTGGACGCTGTTAAGAATAGCGTCCCACCCATTTGGACGCTCTTCTTAACAGCGTCCCACTCATT
>Pmature49707
TATAAATAGTTGTGACTGTTTGTATAGAATAGACATGTCTATTTATTAATAGACACCTGTACAAACAGTTGTGACTATTTATA
>Pmature49968
CTTGTAGTATATTTAATGGGTTATCGGTAAGTGAAGTACGGTAATTCGTTAGGTGTACTACAGG
>Pmature50114
CCCTTGTAGTATATTTAATGGGTTACTGGCAGGAGAAGTACAGTAATTCATTAGGCGTACTATGGG
>Pmature50411
TATAAACTGTAGCTGATGGGTACCATATCAATTACCTATTAGCTATCAGCTTTAATTTTTTGAAGCTTACTAAGCACTCTAATTTACCTATATATGTATCTATCAGCTATCAACTATA
>Pmature50562
CACGTGTGAACAGTACTTAAACAATGTTTGAACAGTTCTTCCTGTCAAGTGGACAGTGCTCGAATAATGTTTAAATAGTGTCTTCACATGTG
>Pmature50606
AGTGAGTGACGCTGGAAGAAGGAAGAAGAAGCAGATTGTTTCTTCAATTTTTCTGTCCATTTTACTCATT
>Pmature50683
GAAGGTGAGTGCGGGACGCTAATTATAATACCGTTTTTAAGGTCCGGACGCAATTTTCAAAATAGCGTCCGGACCTTAAAAACGCTATTATAATTAGCGTCCCGCACTCACCTTC
>Pmature50846
GTCTATTCTATACACAGTCACAACTGTTTGTATAAGTGTCTGTTAATAAACAGACATATCTATTTTATACAAAAAGTCACAACTATTTGTATAGGTGTCTGTTAATAAACAGAC
>Pmature51314
TGTTTGATTTACCTGTTGGGTGCAGTTGATAGCTGATAGACACCCAAACAGGTAAATTGTA
>Pmature51481
TAAGTTCAGGGATAATTGTTGAAATTCATCCCTTATTTTCTTATTATCATTAAGTCAGGATAAATTTTGGACAACTGTCCCTGAACTTA
>Pmature51489
TAATAATTTCGGTTCGGTTCAGTTTTTTTTATTTTTTATGAAAATAACTGAACCGAATCGATTA
>Pmature51754
CTATACAAACAGTCACAACTGTTTATATAGGTGTCTGTTAATAAACAGACATGCCTGTTCTATATAAAAGTCATAACTGTTTGTATAG
>Pmature51957
TATATATAGATCACCGCTTTATATATATATATATAAAGCGGTGATCTGTATAAA
>Pmature52108
TACTGATGTGTCACCCATGTATGATATGGCACTGACGTGGCATGTCACATTATTACTATATCATGCATGGGTGCTATGTCATACATGAGTGCCACATCAATG
>Pmature52755
TTACATAAACTCGGTCTATCAAGGACCCAAGACATAAACATGCAACATTCAAAAGATGGATCTCATCATATATCATGTGTCTTGAATCGATGATAGACTGAGTTTAAATAA
>Pmature53104
GTGAGTGACGCTGGAAGAAGGAAGAAGAAGCAGATTGTTTCTTCAATCTTTCTGTCCATTTTACTTAT
>Pmature53196
AAAATCGAACCGTCAATTTTAGAAACCGAACCGAACTGAAATTAGTGAAAAATCGAATCGAACCGAACTGCTTTATTTCGGTTCGATTCGGTTTAAATCGATCGGTTTGATTTT
>Pmature53872
CTAAATCGAGTTTACATGGATTCAAGATACAAAATGTATAGTGAGATCTATGGCGGCACATATTTATATCTTGAATTTGTGATAGACTATGTTTAG
>Pmature54013
ACACGACCCATTTAACATGGTTTGACACGACTTAACCCATTTAACACGTTACATAAGTGGATTCATGGGTCATAGTGGGTCAAATGGGTTAGTGGGTCACAG
>Pmature54410
ATTTGAAAGGAAAGCTGGACGCTATTCAAAATAGCGTCCAGCTTTCCTTTACTAC
>Pmature54427
CTATACAAACAGTCACAACTACTTGTATAGGTGTCTGTTAATAAACAGACATATCTATTCTATACAAAAGTCATAACTGTTTGTATAG
>Pmature54804
AGTGAGAGACATATAAGTGGGAAGGACTCATAGACCCATTACCTTAAGATTTTGGGTTGGATGTGGTATCAAGCCCATGAGTATGTTCTTTCATA
>Pmature56035
AGTGAGTGACGCTGGAAGAAGGAAGAAGAAGCAGATTGTTTCTTCAATTTTTCTGTCCATTTTACTCATT
>Pmature56094
AGTTTGAAAGGAAAGCTGGACGCTATTCAAAATAGCGTCCAGCATTCCTTTAAATA
>Pmature56235
TTCAGTTCGGTTCGGTTTAATCGATTTTTTTCTCTTCAAAATCAAACGGAACCAAAATAACCGAATTTTTTATAATATAAAATCGAACCGAACCGATTGAACTGAA
>Pmature56371
AAAATAGAGCTGATAGCTGATGGGCAACTGATACAATACCATCAGTTGCAATTTGTATCAGCTCTATTTT
>Pmature56665
TGTGCATGGGATTTATGTAGGATGAGGGTTCTTGATAAAATTATCATGATTTTACTAAGATGCCTAGTCTTGTCCCTAAATCCCGTGTGCG
>Pmature56738
AGGTAGAGGGTTAAGGGTTCGAATCTTTCCTTTGCCATTTGGTAGAGGGTTAAGGGTTCGAATCTTTCCTTTGCCC
>Pmature56834
TGAAGTAACATGGGGCATGTGACTTCGTTTGAAAATCGCTTCCTCCCTTAACTTTTCTCTTTACTGCGACTAACGAAGTATCATGCCTCATGTCACTTCG
>Pmature56857
TTATGTCGCAGGTTGTGTCGATCGTCAGATATTCAGGCAGATTGTTACACAACCCGCGACATAA
>Pmature58379
ATTTTTTGTGAGTATGAACCTACAAAATAGAAAATAAATGGGTCAGAGAATCCTTATTGGGTTCTATTTATTTCCTGTTTTACAGTTTCATACCCATAAGAAAT
>Pmature58396
AATCCTTCTTTGCAAAGTCCTTTTTGATGTTAAAGTGATTGATGTTTATGCATAAAAGACTTTGCATAGAAGGATT
>Pmature58402
TCATTTGGACGCTGTTAAGAATAGCGTCCCGCTGATTTGGACGTTGTTCTTAACAGCGTCCCACTCA
>Pmature58811
CCAATCTTCTATTAGAATTTTGGTTGGGGATCGGATAAGGACTCTCTTCCGATCCCTATTAAATATTTATTAGAGATTTTAATTTGGGATCGG
>Pmature58915
CTTTAGGTAGTCCGTGCATTCCACTGTTTAGACGATTAATGTCTGTTCGAACAGTCAGGATGTCTGGAACTACACTAAAA
>Pmature58948
AAGTCATAACTGTTTGTATAGGTGTCTGTTAATAAACAGATATGTCTATACAAATAGTCACAACTATTTGTATAGGTATCTTTTAATAAACAGACATGTCTATTACATAAACAGTTGTATC
>Pmature58997
ACTTCGGATGCTATTATGAATAGCGTCCCTTGTTCAGACGCTATTTTGAACAGCGTCCGCAGT
>Pmature59004
GAAACTGAACCGAACCGAAATGGGTGAAAAACCGAATCGAACCAAACTGCTCAATTTCGGTTCGGTTTGGTTTA
>Pmature59186
AGTTTGAAAGGAAAGCTGGACGCTATTCAAAATAGCGTCCAGCTTTCCTTTAGATA
>Pmature59430
TACTTGATGGACGTACCAGATTAAGTCTTGGATATATATATATATCCAAGACTTAATCTGGTACGTCCATCAAGTA
>Pmature59745
GATGTGTTTGTTAGCAAGTAGATGTGTCTATTAATAAATAAATGTATCTATTGCATATAAACAGTCACAATTATTTGGAGAGATATCATAATAGATATATCTATTAATAAATATATT
>Pmature60433
AGTCTGTATTCGGTCAATTTATGTTTCTTTACTCTAGTTTGAGTCTAGTTCCAGACATCCTGATTGTCCGAACAGACA
>Pmature60560
TTCTCTCACAGAAAGTGGGTCGTTCCTATTATATAGGAAGTGAGTTCCACATGATTGTGAGAGAA
>Pmature60701
TCAGGTCCATTATAAATTCAAGATATAAACAGATAAGATTTATGTATTTAATAAGTAAATCCCATCATATATTTTGTATCTTGAGTTCATGGTGAATTGAG
>Pmature60759
TTCTTTTCTAAACTCGATTCATTATGAACTCAAGATATAAAATATATAGTGAGTTCATCTATTAAATATATAAATCAATTATATCTTAAATCCATGATGGAATAGGTTTAGACAAGAA
>Pmature60825
CTATACAAATAGTTATGACTTTTTGTATAGAATAGACATATCTGTTTATTAACAGACACCTATACAAACAGTTGTGACTATTTGTATAG
>Pmature61054
AGTGTGCTTAGATGATGCTGACGTGTCATGCTGACATAGTACCATGTCTAACATGGCATGATGATGTCAGCATCACATCATCAGGGCACACT
>Pmature61118
GAACCGAACTGAACCGAAATGGGTGAAAAACCGAAATGGGTGAAAAACCGAATCGAATCGAACTGCTCTATTTCGGTTCTGTTCGGTTT
>Pmature61961
TGACAGAAGAATAGAGAGCACAAAGGAGTGAGATGCAAACTTTATGCATTTCATCATCATCTGTGCTCTCTATCTTCTGTCA
>Pmature62018
ACCTATACAAACAGTTATGACTTTTTGTATAGAATAGACATGTCTGTTTATTAACAGACACCTATACAAACAGTTGTGACTGTTTATATAGAA
>Pmature62161
TGGTTTACCTGTTGGGTTCAGCTGATAGCTGATAGACACCCAAACAGGTAAATTG
>Pmature62354
GAGCTGGACGCTATTTTGAATAGCGTCCAACTCTTTTTTCAATTTTTTCACCCGGACGCTATTTTGAATAGCGTCCGGACCTTAAAAACGCTATTATAATTAGCGTCCCGCAC
>Pmature62355
AGGTTGGACGCTACTATAAGTAGCGTCCAACTTTTAAATTGAGAGCTGGACGCTATTTTGAATAGCGTCCAACTC
>Pmature63085
GTTGTGACTATTTGTATAGATATATCTGTTTATTAACAGACACCTATACAAATAGTTATGAC
>Pmature63285
AACTTGATAAGGGCAAACTCGGTTCGAGTTCGATAAGTTTAATCTTAAATTCTGATTCGATCTTTAACATTAAGGTTCAAACTCAGCTTGATTCGAGTTTATCTTTATTTTAAGTT
>Pmature64044
TGACAGAAGATAGAGAGCACAGATGATGATATGCAATTAATGGACTCTGCATCTCACTCCTTTGTGCTCTCTATGCTTCTGTCA
>Pmature64098
ATTTCGGTTTGGTTCGGTTTTTTTGATTTTTTTATGAAAATAACCGAACTGAACCGATTA
>Pmature64138
GAATGTGCTGGAGGCTTCTAGAGTTTTCCCTTGCTGGTTGGTTGATGGTGGAGCATTCTGGAAGCCTCTTGCATCTTC
>Pmature64284
ATTTCGGTTCGGTTCGGTTTTTTTGATTTTTTTATGAAAATAACCGAACTGAACCGATTA
>Pmature64464
ATAGTTGTGACTGTTTGTGTAAAATAGACATATCTGTTTATTAACAGATACCTATACAAACAGTTATGACTT
>Pmature64525
AAAAGTTTAAAAGGAAAGCTGGACCCTATTCAAAATAGCGTCCAGCTTTCCTTTAGATAATA
>Pmature65094
ATTCAAAATAGCGCCCGAACTCCGGACGCTGTTCAAAATAGCGTCTGAACTCCGGACGCTATTCATATTAGCATCCGAAGTTGGGACGCTATTTTGAAT
>Pmature65261
AAACTGAACCGAACTGAAATGGATGAAAAATTGAATCGAACCAAACTATTCTATTTCGGTTCGGTTCGGTT
>Pmature65414
TCCAAAGGGATCGCATTGATCTGATGATGTCTACTGATGCGCCTAAAATGACCGTTAATTATCATTTTTATTCATTGGATCATGCGATCCCTTAGGA
>Pmature65807
TTTCGTTAGTAATTACCGATGAAAAAATTTTTATAGGTACATTTTTAAAATTCTTTTATTTTCTATTTTCTTATTAATATTACCTGCAAAAAACTTTTCGTTGGTAATTACCGACGAAA
>Pmature65898
AGTTACCTGAATTCAGTTTATTTATACTGTGATATGAAGTAGGTAAGTAGTTAGCCAGCCTGGCTAACTACTTACCTACTTTATATCACAGTATAAATAAACTGAATTCAGGTAATT
>Pmature66148
AATGCATGTATGTTGGACTGGATGAGGGAGCCGAGCTCCCATTTATTTTTATGATATCATGATTATATGGAGGGTGAGCTGAGCTCCCCAGATCATTATATATTGTGTT
>Pmature67868
CGCGGACGCTATTTTGAATAGCGTCCGGACCTTAAAAACGCTATTATAGTTAGCGTCCCGCA
>Pmature68546
ACCTATACAAACAGTTATGACTTTTTGTATAGAATAGACATGTCTGTTTATTAACAGACACCTATACAAACAGTTGTGACTGTTTGTACAGAA
>Pmature69217
GTGCTCATATAGGATGAGGGGTCTTGATAAAATTGTCATGATTTTACTAAGATGTCAAGTCCTATCCATGAGCAC
>Pmature69296
ACCAAAAGCTCTGCCCTCCCTCTCTATCGATCGAAGGGATGGAAGGGCAGAGGCCTTTGGT
>Pmature69300
AAACTGAACCGAACTGATTAATTCGGTTCAATCGGTTCGGTTTTAAAATTTAATCGGTTCGGTTTATAATTTTGATAATTTCGGATTAATCAGTTCAGTTCGGTTA
>Pmature69594
AACTCCTGTGGGTTGGGGACTGGGGAGTGATCCCCAGCCTCGACCCACCTCGTT
>Pmature69719
TGACAGAAGAATAGAGAGCACAAAGGAGTGAGATGCAGACGTTACGCATTTCATCATCATCTGTGCTCTCTATCTTCTGTCA
>Pmature70517
CCCAGTCCCGAACCCGTCGGCTGTCGGCGGACTGCTCGAGCTGCTCCCGCGGCGAGAGCGGGTCGCCGCGTGCCGGCCGGGGGACGGACTGGG
>Pmature71434
GAGTTCCCTTGACCACTTCATTGGGGCTATTCCACCCTAAACCAAGGGTAATCCTTCCCCTACTGAAGTGTTTGGGGGAACTC
>Pmature71471
GGTGAGTGCGGGACGCTAATTATAATAGCGTTTTTAACGTTCGGACGCTATTTATAATAGCGTCCGCATCAAA
>Pmature72114
ACCAAAGGCCTCTGCCCTTCCATCCCTTGGATCGATAGAGAGGGAGGGCAGAGCTTTTGGT
>Pmature72282
CTAGATAAGTTTAAGGATAGTGTCAAAATTTATCCATTTTGAATAGGATAGATTTTGACAACTGTTCCTGAACTTATCTAG
>Pmature73229
GTTTGAAAGGAAAGTTGGACGCTATTCAAAATAGCGTCCATCTTTCCTTTAAAT
>Pmature74011
GTTGTGACTATTTGTATAGATATATCTGTTTATTAACAGATACCTATACAAATAGTTATGAC
>Pmature74056
GTGAGTGACGCTGGAAGAAGGAAGAAGAAGCAGATTGTTTCTTCAATTTTTCTGTCCATTTTACTCAT
>Pmature74209
CTACTGCTTTCTTTAACACCTCCCTCATCCTATATATATATATATAGGATGAGGGAGGTGTTACAGAAAGCAGTTG
>Pmature74418
AATCGAACTGAACCGCTTTAGTTTGACAATTCAATTCAGTGTTTAAGATAATTCGGTTCAGTTCGATT
>Pmature74450
ATAGACTTTGAGGCGTGATGAATCATTATCTTTAAGGTATTAATTGCTCTGGACGTTTCTGTTGAGGCAGTGTGTATAGAATAGACTTTGAGGCGTGATGAATCATTATCTTTAAGGTATTAA
>Pmature74909
TGACAGAAGATAGAGAGCACAGCTGAACATTCCCAAGAAAGGTTTGTGTATGTGCAGGTTTGTGCTCTCTTTTCTTCTGTCA
>Pmature75366
GGGGTGTTTGGTTCAGCTATTGGGTGCAACTGATAGCTGATAGATACCCA
>Pmature75515
ATTGGTTTATTATGAATCTAATATATAAATATGTGAGATTTATGTATTTAATAGATAAGTCATATCATACATCATATGTCTTAAATTCACAGTAAACCAAG
>Pmature75551
CTATACAAATAGTTATGACTTTTGTATAGAATAGATATGTCTGTTTATTAACAGACACCTATACAAACAGTTGTGACTATTTGTATAG
>Pmature75608
ACTTACAGTAGCGTCCAACTTTTAAACTTTTTTATTTAATTATTATTTATTATTTAAAGGAAAGTTGGACGCTATTATGAAT
>Pmature75807
GACTTGGACGCCATTCATAATGGCGTGCGGATGATAGGAATGCCATTTTGAATAGCTTCTGGCACTGTATCCCCGCCTGCACGCCATTTTGAATAGCGTCCGGAAC
>Pmature75922
AATTTCAGTTCGGTTCGTTTTTTTTATTTTTTATGAAAATAATCGAACCAAACCGATTAATTAAAATTATTAAAATTATAAACCGAACCGAACTGATTGA
>Pmature76607
TAAGTTCAGGGACAGTTGTCAAAATTTATCCTGACTTAATGATAATAAGAAAATAAGGGATGAATTTCAACAATTATCCCTGAACTTA
>Pmature76636
ATCACTTGACTACTAATTAGTGCAACTATTATCACTTATAGTGTTAATATTTAATTTATTTATAGTATTAATAATAAGTGATAATGGTTACAGTGATTGATAGTCGAGTGGT
>Pmature77036
ATAGAAGGGTCGTGTTCGTGTTTAAATTTTTGACAAGATTTGTTAATCGTGTCATGTTCGTGTCGACTTTAATCGTATTCGTGTCGTGTGTTGACATGACACGAATACGACCCATCAAC
>Pmature77306
ACCTATACAAATAGTTATGACTTTTTATATAGAATAGACATGTCTGTTTATTAACAGACACATATACAAACAGTTGTGATTGTTTGTATAGAA
>Pmature77344
CCGAATCGAACTGAAATAGAGCGATTTGGTTCGATTTAATTTTTCACTCATTTCAGTTCGATTCGA
>Pmature77677
CTCCGTTACTCAGTTCATTAAATGACTAATGGAAATATCCTACCATCATGTTAGATGCCATGTCATGTGGCATAACGTGGCATTTCCATTAGTCACTTAATGGACTGAGTAATGGTG
>Pmature78126
AAACCGAATTGATTGAACCGAATTGACTCAATTCGGTTCAATTTTTCGGTTT
>Pmature78380
TTCAATCAGTTCGGTTCGGTTTTATATTATAAAAATTTTGATTATTTCGATTCGGTTAGGTTCGATTTTGAAGAGAAAAAAATCGATTAAACCGAACTGAACTGAATATT
>Pmature78394
TAGTCTCAGTTCTCTATAGATTCAAGATACAAGATGTATGATAAAACCCATTAATCTCACATATTTATATCTTGAATCTATAATGTAACGGGTCTA
>Pmature78446
ACCGTTGAACCGTCGGTTTGATTCGAATTAAAACCGTCGGTTTAACTCGAATCGAACTGGCGGTTTCGATTAG
>Pmature78706
CTATACGAACAGTCACAACTATTTGTATAGGTGTCTGTTAATAAACAGACATATCTATTTTATAAAAAAAGTCACAACTGTTTGTATAG
>Pmature78721
AGTTTGAAAGGAAAGCTGGACGCTATTTAAAATAGCGTCCAGCTTTCTTTTAAACA
>Pmature78957
CTCTTTTCTCTCTTAAGTCATGTGTAAATTGCATTATTTTTTTCTCTATAAACATAATAATTTTTCACACGTAAAGAGAATAATTTTATACTTTGCATAAGAGAGGAGAGAG
>Pmature79287
GTTCGGTTCAACTGTTAAATATAAGTGATAACTATTAGCTGATAGCTGTTATTGTTAGCTGATAACTGGTAGCTGATAACTGATAGTTGATGAT
>Pmature79301
ATTAACTGTTGAATATAACTGATAGCTGTTAGCTGATAGCTGTTACTGTTAGCTGATAACTGATAGCTGATAATAGCTGTACTCAACAGGTAAT
>Pmature80121
TGGTAATTACCGACGACAAATTTTTCGTAGGTATTTTTTTAAAAAAATTTATTTTCTATTTTCTCCTTAATATTACCTACGAAAAGCGTTTCGTTGGTAATTACTG
>Pmature80287
GAGTTCCCCCGACCACTTCACTGGGGTGGGCTAACAATTCCAGGACCCTACTGAAGTGTTTGGGAGAACTT
>Pmature80311
AAATATAGAGCTGATAGCTGATTGATAGCTCATATGTTACCCATCAGCTGCAATTTGTATCAGCTCTATTTT
>Pmature80542
AGGTTGGACGCTACTTATAGTAGCTTTCAACCTTTTTTTTGAATTTTTAATTATTTTATTTTATATTTAAATTTTTTCTTAAACCTTTTTAATTATTTATTACTATAAGTAGCGTCCAACC
>Pmature80661
TCCAAAGGGATCGCATTGATCCTAAAAGTCTTCTCTTCTCTTCCATAATTTCATCTTTTGGATCATGCTATCCCTTTGGA
>Pmature80684
CAGCTGATAACTGTTAGCTGATAGTTGTTACTGTTAGCTGATAGCTGATAGCTG
>Pmature80733
CTCTTTTCTCTCTTAAGTCATGTGTAAATTGAATCATTTTTCTCTCTATAGACAGAATAATTTTTCATACGTAAAAGAATAATTTTACACTTTGCATAAGAGAGGTGAGAG
>Pmature81383
CGATTTGATCAAAACCGGAACCGGCTTCGAATTAGACCGAAACCGTCATTTTACGGTTTAGTTCAGGTTCATAATTTTTAGAAACTGTGAACCGGCGGTTCCGAATCGGATTGAATCG
>Pmature81421
GCCTGAAACTGTTTTTCTGAATAAAAGCATCATTTTAGATGCTATTGAGAAAAACAGTTTGGAAA
>Pmature81478
TTTTAATCGGGTTTGAGACGAGTTTGAGTTTTAAGAATATTATTCAGATTCGGGATCGAGTTCGATTAGGA
>Pmature81524
GTGCTCCTTCTCTCATAATCATGTGGGATCGTCTCACATGATTGTGAGAAAAGATATAT
>Pmature81818
TTCTCCCACAGCTTTCTTGAACTTCTATGCCACACATCAAGAAGGCTATATACCAAGAAGAAGAAGAAGAAGAAGAAGAAGTTCAAGAAAGCTGTGGAAAAG
>Pmature81896
TTTCTGAGAGTGTATACTTAGAATGCTTATATAGGACGAAGGATCTTGGTAAATTTATTATGATTTTACCAAAATGTCAAGTCCTGTCCCTAAGCACTGTGTGTGCATCTACTAAAAGAAA
>Pmature82802
GTGCGGGACGCTAATTATAATAGCGTTTTTAAGGTTCGGACGCTATTTATAATAGCGTCCGCAT
>Pmature82806
TTTTTAAAGGAAAGCTGGACGCTATTCAAAATAGCGTCCAGCTTTCCTTTAAATA
>Pmature82883
ACCGTTGAACCGTCGGTTTGATTCGAATTAAAACCGTCTGTTTGAAATTGAATCAAATCGGCGGTTCGATTAA
>Pmature83486
AAACTGAACCGAACCGAAATGGGTGAAAAACTGAATCGAACCGAACCGCTCTATTTCTGTTCGGTTCGGTTT
>Pmature84111
ACCGTTGAACCGTCGGTTTGATTCAAATTAAAACCATCAGTTTAACTCTAATCGAACCGGCGGTTCGATTAG
>Pmature84420
TGACAGAAGAGAGTGAGCACACGCAAGCAATTGTATGAGGCCATACAGTTGCAGGGTGCGTGCTCACCTCTCTCTCTGTCA
>Pmature84514
GTTGTAGTTGAGTTTGTTAGAAAGCTAACTGAATCCATTAATTAGCTGGATAAGTCAGTTGAAGCAGACTAGGCGGTTCAGCTGACTTATCCAGCTAACTAACAGACTCAGCTTTCTAAC
>Pmature84714
GCCTGGCTCCCTGTATGCCACAAGCTAGAGTTCAATCCCCTCGGTGGATTGGCTGTCGCCGGTGGCGTGCGAGGAGCCAAGC
>Pmature84721
GTTGGCAGTTCGTAACTCCTAGTGACGCATTTTAAAACCGTGAGGGCTTTGGCCCAGAGCGGACAATAGCCCTCACAGTTTTAAAACACGTCACTAGGGGTTACAAACTGCCAAC
>Pmature84761
ATTTCTCTTTTCTCTCTCAAGCCATGTGTAAATTGAATTCTTCTCCTTCCTGTAGACAGAATAATTTTTCAAGTGTAGAGAATAATTTTACACTTTGCATAAGAGAGGAAAGAGAAAT
>Pmature84814
TTCAATCAGTTTGGTTCGGTTTATAATTTTGATAATTTTGATTAATCAGTTTGGTTCGGTTATTTTCATAAAAGAAATCAAAAAAACCGAACCGAACCGAACCAAATTGAATCGAA
>Pmature84943
TTTCCCAGCCGTGTCAGTTCGTTTCCTCGTCGGAAACGTTTCTGACACTGGGAAA
>Pmature85137
CTATCCATCAGCTATCAGCTTTATTTTTTTTAACTTACCAAACACTCTATCAGCTACATTCAACAGGTGAATCAAACACTCTCTAAAAAAATAAAGCTGATAGCTGATGGGCAA
>Pmature85238
TATAAATAGTTGTGACTGTTTGTATAGAATAGACATTTTTTTTATTAGAAGATATCTATACAAATAGTTATGACTATTTGTA
>Pmature85894
TATTTAAAGGAAAGCTGGACGCTATTTTGAATAGCGTTCAGTTTTCCTTTCAAATT
>Pmature86263
CTTGTAGTATATTTAATGGGTTACCGGTAGGCGAAGTACGGTAATTCGTTAGGTGTACTACAGG
>Pmature86373
AAAAGCACCAATGTTTATTAGATAATCTTTGGACTATAATACAAAACAAACCGTTGGGAGTAACAGCTCTCAATACACTTTGTATTGAGTTCGAGGAAGCTAATAAATATGTGACTGAC
>Pmature86733
TGCTCATTCTCTCACAGAAAGTGGATCTTTTATATTATATAGGGAGTGGATCCCACATAATTGTGAGAGAATGTGTA
>Pmature86890
ACATAATGTGACATGTTACATAATCAATTGATTCAATTTACTCAATTAAGGGCACAATTGACAAAAATATTTGATCAATGTAACATGTCACATACT
>Pmature87039
TAGCTGATGGGTAACTGATATGATATATATCAGCTGTAGTTTGTATCAGCTCTATTTTTAGAGCCGTTTCTCATCAGCTG
>Pmature87266
CTATACAAATAGTTATGACTTTTTGTATAGAATAGACATATCTATTTATTAATAGACACCTATACAAACAGTTGTGACTATTTGTATAG
>Pmature87858
CAAATTCTCTTTATCATCCCGTCCTCAGGGCCCAACCAGGACGAGATGATAAAGAGAATTTG
>Pmature88414
TGTGACTGTTTATATGTAATAGACATGTCTATTTATTAACAAACACATCTATTATGGCACCTCTCTAATAGATGTAACTATTTATGTATAATAGATATGTCTGTTTATTAACAAATACA
>Pmature88569
GAAACTGAACCGAACCGAAATGGGTGAAAAACCAAATCGAACTGAACCTCTCTATTTCAGTTCGGTTCAGTTTA
>Pmature88668
TTATATAAGTTCAAAGATAGTTATTGAAATTTATCCGTCTTTAATGCCATCAGTAGTTGGGAAGATAAGTTGTTTTTTGGATAAATTTTAATAACTATCCCTGAACTTATATGA
>Pmature89861
CAGCTGATAGCTGTTAGCTGATAACTGTTACTGTTAGCTGATAGCTGATAGCTG
>Pmature90110
ACCAAAGGCCTCTGCCCTTCCATCCCTTGGATCGATAGAGAGGGAGGGCAGAGCTTTTGGT
>Pmature90785
AAAATAGAGCTGATACAAATTGTAACTGAAGGTATCATATCAGTTGCCCATCAGCTATCAGCTCTATTTT
>Pmature91015
ACCTATATAATTAGTTATAACTTTTTGTATAGAATAGACATGTCTGTTTATTAACAGACACCTATACAAACAGTTGTGACTGTTTATATAGAA
>Pmature91496
TTTTTAAAGGAAAGCTGGACGCTATTCAAAATAGCGTCCAGCTTTCCTTTAAATA
>Pmature91635
CTCGGCTCAGTTCGGTTCATTTTCTAAACGAGCCGAGCTTGGGCTCGAATTTTAGGCTTGTTTAATAAATGAGCCGAACTCGAACTTAG
>Pmature91684
AGTATGTGACATGTTACATTGATCATATATTTTTGTCAATTGAGCCCTTAATTGAGTAAATTGAATCAATTGATTATGTAATATGTTACATTATGT
>Pmature91890
TGCTCCGGGTATACCTAATAATTAGCCTTTCTAGTATAAGAAAATTACAGTTTTGGCTAATTATTAAGTACACCAAGAGCA
>Pmature92699
CGGCGTTTTCCGGCCGTTCTGGGCGGCTGCCGGCTGGCTGGGACGGCTGGGAGGCGGCG
>Pmature92796
CACCTATACAAATAGTTATGACTTTTTGTATAGAATAGACATGTCTATTTATTAACAAATGCCTATACAAACAGTTGTGACTGTTTGTATATAAT
>Pmature92937
ACCTATACAAATAGTTATGACTTTTTGTATAGAATAGACATGTCTGTTTATTAACTGACACCTATACAAACAGTTGTGATTGTTTGTATAGAA
>Pmature93057
AGGTTTGGACGTTATTTATAATAGCGTCCGCATCAAAATTTTTAAAGGAAAGGTAGACGCTATTCAAAATAGCGTCCAGCTT
>Pmature93083
ATTCAAAATAGCGCCCGAACTCCGGACGCTGTTCAAAATAGCGTCTGAACTCCGGACGCTATTCATATTAGCATTCGAAGTTGGGACGCTATTTTGAAT
>Pmature93117
ATAGAAGGGTCGTGTTCGTGTTTAAATTTTTTACACGATTTGTTAATTGTGTCGTGTTCGTATTGACCTTAATCGTATTCGTGTCGCGTGTTGACACGACACGAACACGACCCATCAAC
>Pmature93923
TGACAGAAGATAGAGAGCACAGATGATGACGTGCAATTAATGGACTGCGCATCTCACTCCTTTGTGCTCTCTATGCTTCTGTCA
>Pmature94216
AATAAAGCTAATAGCTGATGGGTAGCTGATATAGTACCCATCAGCTACAGTTTGTAT
>Pmature94251
TAAGCATAATCACTACTAAAACTTACATGAATCATAGAAATAATTGTGGAAACAATATAAATGTTATTTTTATGTGACTTGAGAGTTTTGAGTGATTGTATCTTA
>Pmature94654
AAACCGAACCGAACTGAAATAGAGCGGTTCAGTTCGATTCTGTTTTTCACCCATTTCGGTTCGGTTCAGTTT
>Pmature95623
TGATTCATCACGGAAAAAGCCTTAGACTCTATTGCGATTAATACCTTAAATTGTTGAGGCAGTGGGTGTAGAATAGGTTTTGAGGCGTGATGAATCA
>Pmature95648
AGTAGAGAGAGGTATGGCCAGCTAGATGATGATGAAGAAAGAAGACCATTTTATTTTATATGCTTAGATTTTTCTTTCTTCTTTACATGTGTTGGCTTGCCATTGGTCCTCTCTTTGACT
>Pmature95670
AAGTGAGTGACGTTGGAAGAAGAAAGAAGAAGCAGATTGTTGCTTCAATTTTTCTGTCCATTTTACTCATTT
>Pmature95788
TAGCTGTTAGCTGATAGCTGTTAGCTGATAGCTGTTACTGTTAGCTGATAACTGATAACTGATAGCTG
>Pmature95887
ATGTGACATGTTGCATACTCAATTGACTCAAAATATATATGGTCAGTTGATTTAATTGACTCAAAATATATATAATCAATTGATGTAATGTGACATGTTACAT
>Pmature96410
TAAACGAGCCGAGCTCGAACTCTAGCTCAAGTCGAATACTGTTGAGTTCTAGCTCAGCTCGTTTA
>Pmature96632
AAAATCGAACCGTCAATTTTAGAAATTGAACCGAACCGAAATTGGTGAAAAATCGAATCAAACCGAACCGCTTTATTTCGGTTCGGTTCGGTTTAAAATGATCGGTTTGATTTT
>Pmature96720
AGCCAAGGATGACTTGCCCGCTTCTCGCCATAATTGGGTTGTGGTTTGCATTTATTTTTATGTAAACACAACCCTTGAGTAGGTTTTCAGGAAGTCACCTTGGCT
>Pmature96721
AGCCAAGGATGACTTGCCCGTTCCATGTTCCAAGAGGTTTCAATTGTGTATTTAAATATGCATGATTCCCTTTGTTCCGGGCAGTCTCCTTGGCT
>Pmature96731
GGCATGGGTGGAGTAGGGAAGATAACAAACAATTATATCATACCCATTTAATGAAACAATACTTATTTATCTTCCCCACTCGCCCATCCC
>Pmature97296
TGGAACCGAACTGAACCGATATTTTTCGGTTTGGTTCGGTTCAATTCTCCTTAGATGATCGGTTCGGTTCGGTTTACA
>Pmature97690
AGTGAGAGACATATAAGTGGGAATGACCCATAAACTAATTACCTTAAGGTTTTGAGTTGGATATGGTATCAAGCCCATGAGTGTGCTCTTTCACA
>Pmature97939
TGAAGTAACATGGGGCATGTGACTTCGTTTGAAAATCGCTTCCTCCCTTAACTTTTCTCTTTACTGCGACTGACGAAGTATCATGCCTCATGTCACTTCG
>Pmature98008
GAGAAATAGAGCTGATACAAACTGCAGTCGATGGGTATCATATCAGTTGCCCATCAGTTATCAGCTCTATTTTTT
>Pmature98990
CTATCGCGACAATAACACCTGACAACCACTATGTTTATCCCATGAGGATAGATAGTCATTGTCCTTGGGATCTCCCAGGATCTGGCATATGGGACTCAGATTGTGATTGTTGTGATAA
>Pmature99155
AAATCGAACTGAACCGAGTCAATTCAGTTCAATCGGTTCGATTTTAAAATTCAATCGGTTCGGTTCAGTTTGGTTTATAATTTTTTATAAT
>Pmature99845
GCGCTGAGAATGGGAGGAGAACTTTTTGTTTTCCTTGTATATATATATATTTTCTCAGCGCTCTGCTGCACTATATATATACAAGGAAAATGAAAAGTTCTCCTCCCATTCTCAGCGT
>Pmature100272
TTTGAACCGAACTGAACCGAAATAGAGCGGTTCGATTTGATTCTATTTTTCATCAATTTCGGTTTGGTTCGGTTTCTA
>Pmature100512
TGGTTTACCTGTTGGGTTCAGCTGATAGCTGATAAACACCCAAACAGGTAAATTG
>Pmature100565
GAAACTGCCACATGATCTGATCTTTCCTCAACAAGGGAGGGAGGTTAAGATCATGCTGGCAGCTTC
>Pmature100987
GTCCAGGATCTCTCTCGTGCTTTGCCGATGTGGGATTTACTTAAGGGACCTTTAGTCCCTTAGGCAAATCCCATCGGCAAAGCACAAAGATGGTCTTGGGT
>Pmature101220
TTTTGATACTAAAACGCTATTATCATTAGCGCTTTGACGATGATGTTTTTGATCGCTATTCCTAATAGCGTTTTGGACATTAAAA
>Pmature101791
TATGCTGATGTGACATTATGTATAATTTAGTGATGACATACCTTACAATGTCAATATCACGTCATATATAAGTGTTACGTCAGCGCC
>Pmature101934
TGACATTGGACTTTGAAGAAGTTGATGGAAGTTGGTTCAGGTGATCCTGAATAGCTTGTAGAAATTCTTCGTTGTTCTTTTGTTG
>Pmature101973
ATAGTTGATAGCTGATAGCTGTTACTGTTGGCTGCTTATAGCTGATAGCTGATGATAGCTGTTTTATATTAAGTGT
>Pmature102423
CTATATAAATAGTTGTGACTGTTTGTATAGAATAGACATGTCTGTTTATTAATAGAAACCTATACAAACAGTTGTGACTATTTGTATAG
>Pmature102534
AATGTGACACACCTTACTCGGTTACACTTTAGACGGGTGAGGGGTGTTACATA
>Pmature102769
ACCTATACAAATAGTTATGACTTTTTGTATAGAATAGATATGTCTGTTTATTAACAGACACCTATACAAACAGTTGTGACTGTTTATATAGAA
>Pmature102925
AGAGGAAGTGCAGGAGGAGGGGAAGAAACTGGTTTAAGAGGGGGTAGTTTCTTTTCTTCCTTTCTGATGATCTCA
>Pmature102939
AGTGAGAGACATATAAGTGGGAACGACCAATAAACTCATTTCCTTAAGGTTTTGAGTTGGATATGGTTTCAACCCCATGAGTGTGTTCTTTCACA
>Pmature102975
AAACCGAACCGAACCGAAATAGAGCGGTTCGGTTCGATTCGATTTTTCACCCATTTCGGTTCGGTTCAGTTT
>Pmature103224
TTCGAAATCATCGGTTCAGTTTGATTTGGAATCGCCAGTTCACAGTTCCTGAAAAATATGAATTTGAATCAAACTATAGATAGATGATTTTGAT
>Pmature103443
GTTCACAACTCTCAATATCTATAACTTTCAAATTCTATATGAATTTTATCTAATGTTAAATGGGGTTATCAGAATATATATATATATATATATATATAGGATTGAGAGTTGGGAC
>Pmature103547
CAGTGCTTAGGGATAGGACTTGACATATTGGTAAAATCATGATAATTTTACCAAGATCCCTCGTCCTATATAAGCACTC
>Pmature103871
GAAGCTGCCAGCATGATCTAGCTTTGGTTGGACAGAAAAGGATGAGTTGAGTTGCTAACCCTAGCTAGGTCATGCTCTGACAGCCTC
>Pmature103872
GAAGCTGCCAGCATGATCTAAACTTCCTTTTCTTTTTCTCTGCCAAAGGAAGATCAGATCATGTGGTAGCCTC
>Pmature104422
CGAATTCGACACGAACACGAATAAGTCTAACCCAAACCCTATATTTTTGTATTGTGTTCGTGTCGTGTTCG
>Pmature105150
TAGCTGTTAGCTGATAGCTGATAGCTGTTACTGTTAGCTGATAGCTGTTGGCTGATAGCTG
>Pmature105230
AGTGAGAGACATATAAGTGGGAAAGACCCATAGACTCATTACCTTAAGTTTTTGGGTTGGATATAGTGTCAAGCCTATGAGTGTGTTCTTTCACA
>Pmature105627
AAACTGAACCGAATCGAAATGGATGAAAAACCGAATCAAACTGAACCGCTCTATTTTGATTCGGTTCAGTTT
>Pmature105998
AGTTGATGGGTCGTGTTCGTGTCGTATCAACACACGACACAAATACGATTAAGGTCGACACGAACACGACACTATTAACA
>Pmature106156
GAGTGTGACATGTCTTACTCAGCTACACTGTAGACAGGTGAGGGGTGTCACATTTATT
>Pmature106309
TTCGATATTTCGGTTCGGTTCGGTTTTGAAGAGAAAAAAATCGATTAAACCGAACTGAACTGAACCGAA
>Pmature107357
AGAGGTATTTGGTGCGCTGACTGGATAGGATATCCTTTTCAGTTCAAGTGGTATCAGAGCCTCG
>Pmature107667
AGCCAAGGATGACTTGCCCGATCCATGTTCTAAGAGGTTTCAAGGCTATAATTTATATATGCATGATTCCCTTTGAGGCTCCGGGCAGTCTCCTTGGCT
>Pmature107688
AGTGAGATTTGTATTTGGGAATTTAAGCAATTCTTGGTCAATGTGAGGTCCAAGCTGATAGTTCCCATTTTTAAATTTCATT
>Pmature107821
AGTCGATCTAGAGCTTGAATATTAAAACTCGAATCGAGCTCGTGCTTGAAAAAAAATATAACGAGTCGAGCTTGAACTATTCAAAGCTCAGCTCGGCT
>Pmature107840
ATAGTGATTCTGAAAGTGAAGATGCGAACTCCAAGTTCAAAAATTTATTGATAGTGATTTTGAAAGTCAAGTTTTCATGTAAAACTTTATATTAGCATACTTCACTTATGGAATTACTAT
>Pmature107899
CCCAGAGCGGACAATATCACTAGTGGGCCGGGCCATTACATTTGGCTTTGATACCACAAATGTAATGGCCCGGCACACTAGTGATATTTTCCGCTCTGGA
>Pmature107970
AAACCGAACTGATTGAACCGAATTAACTTGGTTCGGTTCGATTTTTCGGTTT
>Pmature108317
TGGTTTACCTGTTGGGTTCAGCTGATAGCTGATAGACACCCAAACAGGTAAATTG
>Pmature108698
ATAAGTAGATGTGTCTGTTAATAGACAGACATATCAATTCTATACAAACAGTCACAACTGTTTGTATAGGTGTCTGTTAATAAACAGACATGTCTATTCTATAT
>Pmature108822
TGAATCGAATCGATTGAATTTGATTTAATCGGTTCGGTTTTAAAATTCAATCGGTTCGGTTTG
>Pmature109401
TCTATTCTTTTAGTTTAATAAATTGATTACTGCTATCCAAGTGGAATATTGTTAAATTATTTATTTGTATTTGAATGTGGATTAGCAATAATCAATTGTTAGGCTCATTGACAGA
>Pmature109441
GAAACTGCCACATGATCTGATCTTTCCTCAACAATGGGGGGAAGTTAAGATCAAGCTGGCAGCTTC
>Pmature109457
CAAACTCGAGCTCGGTTCGAGCTTTAGCATTAAGGCTCGAGTTTTAATATTAAGGCTCGATTTTGACTCGTTTG
>Pmature109689
ACCTATACAAAAAGTTATAACTGTTTGTATAGAATAGATATATATGTTTATTAACAGACACCTATGTAAACAGTTGTGACTGTTTGTATAAAA
>Pmature109914
CTATTCCACAGCTTTCTTGAACTTTCTTGTACTTATTCTTTTGATCTCTATAGATTGAATAGGTAGCACCTTGGAAGCTCAAGAAAGCTGTGGGAAAA
>Pmature110364
AATTTGAAACGGAATAGTGGTTTGAAAATAGTTTCAGAATTTGAAACGGACGCCATTTTCCGTTTCAAATT
>Pmature110574
TTAAGTTTGAGCTTGGTTCATTTATTGAACGAGTTTAAAATTTAAATTCGAACTTGGCTTATTTTTTAAATGAACCGAGCTGAACCGAA
>Pmature110797
ATTCAAAATAGCGTCCGAGCTTCGGATGCTATTATGAATAGCGTCCCTTGTTCAGACGCTATTTTGAAC
>Pmature110930
TGTGACATGTCACATTGATCATATATATTTTAGCTAATTACGAAAAGTATCATTTAACTGATTCAATTGAATATATATTTAAATCAATTGAATCAATTTGAGTATGTAACATGTCACT
>Pmature111055
GGGTATGGGGGGATTGGGCATAATTGCTTAGCTTTGTTTATTAGCAAAGACTAAAGCTAATTTTTCCCAAGACCTCCCATACCA
>Pmature111197
TCATTTGGACGCTGTTAAGAATAGCTTCCCGCTGATTTGGACGCTGTTTTTAACAGCGTTCCACTCA
>Pmature111528
GTGCTCTCTCTCTCACAAAAAGTGGATCCTTCCTATTATATAGGAAGTGGGTCCACATGATTGTGAGAGAAAGTGTAT
>Pmature111723
ATAGCTGTTGGCTGATAGCTGTTACTGTTAGTTGATAGCTGATAACTGATAGCTGATAGCTGATGATAGCTGA
>Pmature111945
GAAGCTACCACATGATCTGATCTTTCCTTTGATGGAGATAAAGAAAAGGAAGTTTAGATCATGCTGGCAGCTTC
>Pmature112202
ATTGGAATTGGAGGTTTCGGAAAGAATTTCTCAGAAATGAAAACTGATCCTTTCCAAGACCTTCAGATCCAAA
>Pmature112388
ATTCAAAATAGCGTCCGAGCTTCGGGTGCTATTATGAATAGCGTCCCTTGTTCAGACGCTATTTTGAAC
>Pmature112538
CCGTTAACATTTTGGTCCTCGCATTTTATTTTTATTAACAAATTGGTGCTTAAAATTCATGTCATAGGGATCAATTTGTTAACAGAAGTAAAATGTGGGGACTAAATTGTTAACGG
>Pmature112828
AAACTGAACCGAATCGAAATGGGTGAAAAATCGAATCGAACCGAATCGCTCTATTTCGGTTCGGTTCGGTTT
>Pmature113294
CCAGCAGCTGCAGATCACGTTTTCTGCACTTTTGTGCAGCAGAATCTGCTGCAAATTTGCTGG
>Pmature113407
TTCCACTGTCACAGCCAGCTTTTTATTTAAAAAAAAAATGATGGGATTTTGGCGTGTGACAGTGGGT
>Pmature113451
TTCAATCAGTTCGGTTCGGTTTTATATTATAAAAATTTCGATTGTTCGGTTCGGTTTTATTTTGAAAAGAAAAAAATCACTTAAACCGAATCGAACTGAATAGT
>Pmature113905
CACGGTTCAGGAACTGTCGATTATGGTTCTTGAATCACCAGTTTAGGTTCAATGAAATCATGAACCTGAAGACGGTTCTTGAACCGTTG
>Pmature115316
TTTTGAAAGGAGAGCCGGACGCTATTTAAAATAGCGTCCCGCTTTTCTTACAATA
>Pmature116045
AGTTGATGAGTCGTGTTCGTGTCGTGTCAATACGCGACATGAATACGATTAAGGTTGATA
>Pmature116120
CTGAACCGAACCGATTGAATTTTAAAACCGAACTGATTGAATCAAATTGAATCGGTTCGGTTCGA
>Pmature116935
ATTCATAATAGCATCTCAACTCTCGACGCTAATATGAATAGCGTCCGGAGTTGGGACGCTATTTTGAAT
>Pmature116974
GACTGAGCAAAATTCGATTCAAAATGAAAAATCAAACCGAACCGAATCAATTCGGTTCAATCGGTTTGATTTTAAAATTCAATCAGTTCGGTTCGGTT
>Pmature116988
ATTTTTTTTTTCTCTCAAGCCATGTGTAAATTGAGTCCTTTTTCTCTCTATAGACAGAATAATTTTTCATGTGTAAAGAGAATAATTTTACACTTTGCATAAGAGAGGAAAGAGAAAT
>Pyoung4
TTGAGGGGAATGTTGTCTGGCTCGATGTCATTCAGGTGAAGCTCAAATGTTAACTGAATGATTTCGGACCAGGCTTCATTCCCCCCAA
>Pyoung1891
AGTGTGACATGCCTTACTCTGCTACACTGTAGTTGGGTGAGGGAGTTACATT
>Pyoung2171
TACTTGTTAGAGATCCGTACACTTGCGGGGTTGAAAAACTATTTGCTGGTTTTTCAACCCCACAAGTGCACAGATCGTTAATAAGTA
>Pyoung2172
TACCAACTAAATATGTTTCGTTGGTAATTACCGATGAAAAATTTTCATAAGTAATTTTTTTTATTTTTTTCTTAGTATTACCAACTAAATATGATTCGTTGGTA
>Pyoung2419
AGAGTTGAGTTGAGAAATAGTTAGGCTTACTACGGGCCTCGGGGGCTTTAGGCTGGCCCAGGTCCTAGTGCCAGTCCGGCCCATAGGTTGGGTCGTGACATGTTCTCTCACACTCAATTTT
>Pyoung2516
TTGAATTTTCACCTCCAAGAATGTTCCTAATTTGGCTTTAGAATCAGGATTCACTCATTCTTGGAGGTGAAAATTCAA
>Pyoung2594
ATTTCGGTTATTTTGGTTCGGTTCGGTTTTGAAGAGAAAAAAATCGATTAAACCGAACCAAACTGAATA
>Pyoung3025
GACGGGTTCGGGTTGGGTTCGGGTTTTATATGTTGGGTATCCGTTACCCGAACCCGTT
>Pyoung3230
AGTAGTTGGACGCTTCTTAAAGTAGCGTTTAATAGCCAGATGCTACTTTAAATAACGTCCAGCTACT
>Pyoung3454
GTTAGGATTTTCGGAAGGTTGTGAAATGGGTAGGTGGGTAAGATGACTTAATTGATGAGTTTCCGTTGTAATTGTTATCTTACCCACACCGCCCATTCCACAGGTTTCCGATTATTCC
>Pyoung3607
AAGACTGACCTGAACCTGAAATTCTGAATGCACAGGGTTTATGAGTTCAGGTTAGTTAAAT
>Pyoung4496
TCCTAAGGGATCGCATGATCCAATGAATGGAAATGAGAATTAAACTCATTTAGGAGCATCAGTAGTGGAGATCATCATCAGATCAATGCGATCCCTTTGGA
>Pyoung4837
ATTCTGTTGTGGCACTTGGCACGTATGTGCGTGAAATAAAATAATTATTTTATTTTAATTCTTGTAAATAAATTACGAACATATGTGTTTGTTAACAAGTAGATG
>Pyoung4959
TGAATTGAATTGAACCGAAATAGAGTAGTTCGGTTCGATTTGATTTTTCATCTATTTCAGTTCAGTTCGGTTTC
>Pyoung5618
AAAGTGAGATATGTGGTGGTAGTGGGAGGCACGGGCCAATAGGCCTGGGCTCGAAACCCACCACTGATCTCCTTA
>Pyoung5962
TTTCTACCTGTGGTTCTTGGGCCTGAGGAGGTCCTGTAGGGCCTGTAGTGCCACTGGTAGAAT
>Pyoung6260
CCTCACGGATTTGTCCCTTGGGAGGTTTCATTCCCAAAAGCGCGCTTTTGTACGGACAATACTAACAAGGGACAAATCCGTGAGG
>Pyoung6637
TGAATTTGAGATCAAGCTTATCAAACTCAAACTGAACTTAAACTTATCGAGTTTTTATTTGAGTTTATTTTAATGAGCTTATTGAGTTTGACACGAGCCGAACTTGAATTTA
>Pyoung7402
TTTTAAGATCCAAACATTATTTATAATAGCATTCACATTAAAAATTTTAAAAGAAAGCTGATGCTAGTTTTCCTTTAAAATTTTTAATGCGCAATATAAATAGTGTCCAGACCTTAAAA
>Pyoung8008
CTTGTAGTGTATTTAATGGGTTATCAGTAGACGAAGTTGGTAATTCATTAGGTACACTACAGG
>Pyoung8402
ATTCGTTGTAAAGTAAATGCAGTGCATTTACTTTACAACGAATTGTACTGCATTTACTTTACAACGAAT
>Pyoung9156
GCAGGTTGGGTAGGTCCTAGGTATAGGGGAGACTCTGCCGGATTTTCGGCACGACTTAGGACGTACTTGATCTTT
>Pyoung9256
GTAGGGCTTCTCTCCTCTGGCACGGATTATCATATATGATAGATGGTAACTTAGTTGCTCTATTTTTTTGATGATCCGCCAAAGGAGAGTTGCCCTGC
>Pyoung9497
AATTTGGTTCGGTTCGGTTCGATTTTGTATTTTAAAAATTTCGGTTATTTCAATTCGGTTCAATTTTAGAGAAAAAAATAGGTTTGAACTGAATCGAATTGAATA
>Pyoung9505
TTAAAGGAAAGCTGAACGCTACTTATAGTGTAGTAGCATTCAGCTTTCCTTTAAA
>Pyoung9801
CGAACTTATAAACGAGCCGAGCTCAAACTCGAGCTCGAGTCGAATGCTGCTGAGCTCGAGCTCGACTCGTTTATTAAACGAACTTAAAATTTGAGCTCGAGTTCGGCTTGTTTAGAAATCG
>Pyoung10146
AAATAGAGCTGATAGCTGATAGGCAACTGATATGATACCCATCAGCTGCAGTTTGTATCAGCTCTATTT
>Pyoung10218
GCTAACCCGACTTGACACGTTTATGACACGATTTACTATTCGTGTCACGTGTTAAATGGGTTAAGTC
>Pyoung10228
GGAGAAGGGGAGCACGCGCAATTTCTCGAGAGTTTCAACAGAGTGATTGCACGTGCCCTGCTTCTCC
>Pyoung10372
TTGAAACTGATTTGAAACTGAAAGAAATCAGTTTCTAAATGTAAAGATTTAGAAACCGACCAAAATCGGTTTCAGATATCAGTTTCTA
>Pyoung10405
CACCAAATTCTCTTTATTTCCGTCCTGGGTTTGGGCCCTTGGACGGGAATAAAGAGAATTTGGTG
>Pyoung10545
TAGAGTGTTCCGGTATACTGTGTGACATATCTTACTCGGCTATACTGTAGACGGGTAAGGGGTGTCACATTTAGTGGTATCAGAGCATGGTT
>Pyoung10755
ATGTTTGGTTTACCTGTTGGGTGCAGCTGATAGCTGATAGACACCCAAACAGGTAAATTGTGGT
>Pyoung11115
TCTCCCTCAAAGGCTTCCAATATTCCAGGCTATGATAAGATTATCTTACATGGGAATGTTGGAAGTCTTTGAAGGGGA
>Pyoung11787
TATATAAGTGGTTGGATTGTAACACTGACTTGATTAGTCATTTTGATGTGTAAAGCAATCTAATTACTTATTAT
>Pyoung12327
TCGGTTATGTCGCGGGTTGTGTCGCGGGTTGTGTAGCTCTCGGCCTGAATATCTGATGATTCGACACAACCTGCGACATAAGCTA
>Pyoung12338
AAAATCGAACCGTCAATTTTAAAAATCGAATCGAATCGAAATTGGTGAAAAATCGAATCGAACTGAACTGCTTTATTTCGATTCGGTTCGATTTAAATCGATCGGTTTGATTTT
>Pyoung12408
AAAATTTAAAGAAAAGTTGGACGCTAATTATAGTAGCGTCCAACTTTTCTTAAATTTTTT
>Pyoung12436
TTGTTCATTCCTCTTCCTAAAATGGTTTCTCTTTCTTCTCTGTCTTTTATGATATTGAATTAAGCGAATCTATTTTAGGAAGGGAACGAACAC
>Pyoung12437
GATTCTTGTCATTGCAAGATTGTTGTTTAAAAAAGGAAGCAATATCATGCATTCCATAGTAATCTTGTCATGACCCAGAATT
>Pyoung12718
ATCCATCAGCTATCAGCTGCATCCAACAGCTAAACCAAACACCCCCCAGGGGCCTGTTTGGTTTAACTGTTGGGTGCAGCTGATAGCTGTTACT
>Pyoung13217
AAATGGATCGGGCCTAGCTCTATCCCAAAACTAGCTCTTAAGATGGAGTTTTTGAGGTAGAGTTAGACCCGATTTATTT
>Pyoung13531
TCTATTAGCTATTAGTTACACTTAACAGGTATATCAAACATCTCCTAATATTTATTTCTGTTAGCTGATAACTGATAGCTAATGA
>Pyoung13681
AGCTATCAGCTGATGAGAAACAGCTCTAAGGGACTGTTTGGATTAACTGTTGAATACAACTGATAGCTGTTACTATTAGCTGATAGCT
>Pyoung13729
CTGTCGCAGGGAAGATGGTGCCTTCTGGCGCATATGAAGCTACACAGAGATCATTAGGTACCATCTTTCCTCGACAG
>Pyoung14015
AACGAGATGTTGGTGCGGTTCAATCAGAAAGCACTGCTCTAAGGATAGAGCTTTGTTGTTTGATTGAGCCGTGCCAATATCACGTA
>Pyoung14056
AGAGGGTGTTTGGTTTAGCTGTTAGGTTCAGCTGATAGCTGATAGACACCTAAA
>Pyoung14307
ATAAATAGTTGTGACTTTTTGTATAGAATAGACATGTCTGTTTATTAACAGACACCTATATAAATAGTTGTGACTGTTTGT
>Pyoung15411
AGTGTGACATGTCTTACTCTGCTACACAGTAGACGAGTAAGGGGTGTCACAACT
>Pyoung15813
TTTGGTTTACCTGTTGGGTGCAGCTGATAGCTGATAGACACCCAAACAGGTAAACTATA
>Pyoung15979
TTCGGATTGATGGGTCGTGTTCGTGTCGTGTCAACACACGACACGAATACGATTAAAGTCGACACGAA
>Pyoung16069
TATAATTCTGTTCGGTTCGGTTTTACATTTTAAAAATTTCGGTTATTTCAGATCAGTTCGGTTTTAGAGAGAAAAAATCGGTTGAATCGAACCGAACTAAATTACT
>Pyoung16497
ATATCAGCTACTAATCAGTTATCAATTTTATTTTTTAAAACTTACTATTAGTTTAACTGTTGAATACAACTGATAGCTGATAACTGATAGCTGATAA
>Pyoung16999
ACCTATACAAATAGTTATGACTTTTTGTATAGAATAGACATGTCTGTTTATTAACAGATATCTATACAAATAGTTGTGACTGTTTGTATGGAA
>Pyoung17483
TGAAAAACCGAATCGAACTGAACCGTTCTATTTCGGTTCGATTCGGTTTAAG
>Pyoung17669
TGTTCAAAATAGCGTCTGAACAAGGGACGCTATTCATAATAGCACCCGAAGCTTGGACGCTATTTTGAATA
>Pyoung17825
AATAAAACTGATAGCTGATGGGTAGCTGATATGGTACCCATCAGCTGCAGTTTATAT
>Pyoung18735
ATGGAGTTGGTGACAGGTTGAGTGTCTGATAGTCAGAATCATCTGAGTCATCAATTCCAA
>Pyoung20001
TGAAAAACCGAATCGAACCGAACCGTTCTATTTCGGTTCGGTTTGGTTTAAA
>Pyoung20320
TCACGTTTCCCAGTGTCGAAAACGTTTCCGATGAGGAAACGAACTGACACGGCTGGGAAACGTTT
>Pyoung21016
TTTTAAAGGAGAGTTGGACGCTATTTAAAATAGCGTCCAGCTTTCCTTGAAA
>Pyoung21141
CTCCAGAGGGATGGCACTGAGAACACAGGTGTTTTGGCTACCTAATTAGCAATGCACTTGTGTTCTCAGGTCACCCCTTTGGAG
>Pyoung21271
GCAGGTTGGGTAGGTCCTAGGTATAGGGGAGACTCTGCCGGATTTTCGGCACGACTTAGGACGTACTTGATCTTT
>Pyoung21545
TCCGTACTCACTGTCATCAGACGAGTCATCAGAAGAATCTTCTTCTGGTTCTGGCTCAGAGGGTATGGA
>Pyoung21585
TTGAAAGGAAAGCTGGACGCTATTCAAAATAGCGTCCAGCTTTCCTTTAA
>Pyoung21769
ACTTTGTGACGGAATGTATTTTTGTCATAAAATTGTGACGAAAAATAAAAATAATTTTCTGTCACAAATGTTTGACAGAAAACATAGTTCTGTCACAAAGT
>Pyoung21867
AAGTGAGATCTATGGTGGTAGCAGAGGGCACGGGCAGATAGGCTTGGGCCCAAAGTCCACCACTGATCTCCTT
>Pyoung22530
TGTTCAAAATAGCGTCTGAACAAGGGACGCTATTCATAATAGCATCCGAAGCTCGGACGCTATTTTGAATA
>Pyoung22988
CTCTCCCTCAAGGACTTCCAGCGGTGCTAGTAATATGCATGGCAAGGCTGGAGGTCCCCGGGGAGAG
>Pyoung23310
AACAGGTTCGCGAGCTGGCTCGTTGAATAGGCTCGAGAGTTGGCTCGTTGAACAGGTT
>Pyoung23339
AGCCAAGGATGACTTGCCGGAAGCACTGATTATACGGTCCGGCAAGTTGTTCCTTGGCT
>Pyoung23547
CGAACCGAACCGATTAATTCGGTTCAATCGGTTCGGTTTTAAAATTTAATTGGTTCGGTTCG
>Pyoung24221
ACATAGAAACGCTACTCATGGTAGCGTTTTGAGATTACAATGCTATTATGAGTAGCGTTTTGAGCA
>Pyoung25068
CAAAGTGTTCCTCAACATATATACATTTACATATATATATATATATAATTGCTCATGTAAATGTATATATGTTGAGGAACACTTTG
>Pyoung26270
TTTGGTTTACCTGTTGGGTGCAGCTGATAGCTGATAGACACCCAAACAGGTAAACTATA
>Pyoung26423
TTGGTAATAACTGATGAAAATGTTTTCGTAGGTAAATTTTTTTTAACTTTTTAGAATTTTTCTTCTTTATTTTCTTCTTAATATTACATACGAAAAGCTTTTCGTTGGTAATTACTGA
>Pyoung26459
CTATCCGAAAACTCAAGTAATTGGATCAATATCAAATATATATAATTTGATATTGATCCAATTACTTGAGTTTTCGGATAG
>Pyoung26787
TTTTTAAAAGAAAGCTGGACGCTATTTCAAAATAGCGTCCAGCTTTCCTTTAAATA
>Pyoung26918
GTCACCGCGTGGGACGTTGTTCAAAATAGCGTCTGAACAAGGGACGCTATTCATAATAGCACCCGAAGCTTGGACGCTATTTTGAATAGCGTCCGGAATGAG
>Pyoung27237
ATTATTATTCGGTTTGGTTCGGTTTAACTGATTTTTTTTCTTTTCAAAACAGAACTGAACAGAAATAACCAAAATTTATATAATGTAGAACTGAACCGAACCGATTAAATTT
>Pyoung27317
TATTATTAGTAGCGTTTTAATGTTCAAAACGCTATTAAAAATAGCGTTCCAGAACAATTTCGTCAAACGCTAATGGTAATAGCGTTTTAGTATAAAAACGCGACTAATAATA
>Pyoung27392
CACTGGTCGAAGGGAAGAAATTCAAAAGAAATATTATGACTTTGTACACCAACACAGAGTTCATATTCTTTTCTTTGATTGGTT
>Pyoung27596
TTTTAGAAACTGAACCGAATCAAAATGGATGAAAAATCGAATCGAATCGAACTATTCTATTTCGATTCGGTTCTGTTTAAACTGATC
>Pyoung27626
GGATATTGGCACGGCTCAATCAGATTAAAGGACCCAAACCCTTGGGAGATTTGATTTGATTGAGCCATTCCAACATCC
>Pyoung27789
ACTGATGTGAATAGTTCCTGCATGTCCTGCATGGTGCTTAATCAATATTTCTAAGAGAAGAGAGAGCACATTGACTAAGTGCAATGCAGGAGCTGTTCACATCAGT
>Pyoung27932
GATGGGGTTTTGGCGTGTGACAGTGGGTTTCCACTGTCACAGCCAGCCTTTTT
>Pyoung28476
AACGAGATATTGGTGCGGTTCAATCAGAGAGCAGTGCTCTATGCATAGAGCTTTGTTGTTTGATTGAGCCGTGCCAATATCACGTA
>Pyoung28633
TTCAGTTCGATTCGGTTCGGTTCAGTTCGATTTTGTATTTTAAGAATTTCAGTTATTTCAGTTCGATTTGGTTTTGGAAAAAAAAATCAATTGAATCAAACCGAACCGAATTATT
>Pyoung28803
ATGCGAGACGCTAATTATAATAGTGTTTTTAAGGTTCGGACGCTATTTATAATAGCGTCCGCAT
>Pyoung28838
AGCCAAGGATGACTTGCCGGCTTTTGCGTGATAGAGCCCCGATTAGTGTAAAGAAATATTTTTCATTTGGCTTATGTCTTCCAGCCGGCAAGTTGTTCTTGGCT
>Pyoung28897
GATTCGAACCGGATCGAAACCATCCTTCTGCATTTTGGTTCAGGTTCATATTTTTTAAGAACCGTGAACCAACGGTTCCGAACCGGATTGAATC
>Pyoung29104
TTCAAATTATTTTTCTCAACAGCATCTAAGCCCTGTTTGGCATTGAGTTTCAAAACCTGAAACTGTTTTTCTAAATAAAAGTACTATTTTAGATGTTGTTGAGAAAAACAGTTTAGA
>Pyoung29274
TACGGTAGTCAACTAGTCACTCCCCCTTAAAGAGCTGTGGCAAGAGGAGACATTGCCACAGCCCATTGTGTTTCTAACGCTCTTTAAGGGGGAGTGACTAGTTGACTACCGTA
>Pyoung29279
TTTTGGTTCGGTTCGGTTTTGAAGAGAAAAAAATCGATTAAACCGAACTGAACTGAAT
>Pyoung29381
TATGACGGACGAATGAATTTCGTCACAAATTTTGATAGATTTTCCATTACAAGTTCGTTAAAATTTTGTGACGGATTTCTCTAATCCGTCACTA
>Pyoung29635
TCCATCCCTTGCACACCAACCAGAAGGTCTCATTTACTGGTCCAGTGTGCAAGAGATGGA
>Pyoung29835
TAAAGTCAAGATGCTATTTGAATTTGAGATCTAGGTATAGTTTTGCCTAAAAACTCTTCAAATAGTGCTGTTGACTTCA
>Pyoung29958
ACCTTTGCAATCGAAAGTGGAAGCTCTTCCAATTCCTATCCAAAGTGGTTGTGAAAAAGCTTCCACTTTCGAACTGCAAAGGT
>Pyoung29961
TTTGTTAATCGTGTCGTGTTCGTGTCAATTTTAGTCATATTCGTATTGTGTGTTGACACGATACGAATACGACCAAAATTGACACGAACACGACACGATTAACAAA
>Pyoung29963
TTACAGGTTACACGGCACGACACGATTAATACACCTAATACAATTTAATATTAATCGTGTCGTACCGTGTAACCCGTAA
>Pyoung30013
CCGAACCGAACCAAAATGAGTGAAAAATCGAATCAAACCGAACAACTCTATTTCGGTTCGGTTTGG
>Pyoung30242
AATTCGATTTGGTTTGGTTCGGTTTAGTTTTGCATTTTAAGAATTTCAGTTATTTTGATTTGATTCAGTTTTGAAGAGGAAAACGGTTGAACCGAACCGAACCGAACCAAATT
>Pyoung30354
TACTCAAGACCATCTCCGTGCTTTGCTCCATATATATATATATATATGCTTATTCATCTTAGAAAGGTCCCTTAGGTAAACCTCACATCGACAAAGTACGGAGATAGTCTTGGGTT
>Pyoung30367
ATCCGGACGCTATTCAAAATAGCGTCCGAGCTTCGGATGCTATTATGAACAGCGTCCCTTGTTCAGACGCTATTTTGAACAGTGTCCCACGCGT
>Pyoung30689
AGTTAAAAGGAGAGCTGGACGCTATTTAAAATAGCGTCTAGCTTTTCTTGAAATA
>Pyoung30694
AAAAAAAGGTTGGACGCTACTATAAGTAGCGTCCAACCTTTAAACTTTTT
>Pyoung31475
TGTTGCGGGTTGTGTCGCTCTCGGCGTGAATATCTGACGATCGACACAACCTGCGACA
>Pyoung31804
GTTCAGGGACGATTGTTAAAATTTATCCACTATTGCTCAAAATGTTGCTCCCATTGTTGCAACATTTAATCTCTATAGTTAAGGGCGGATAAATTTTAACAACTGTCCTTGAAC
>Pyoung31974
TAATTTCGGTTAATCGGTTCAGTTCGGTTATTTTCATAAAAAAATAAAAAAAAAAACTGAACCGAACCGAAATTA
>Pyoung32106
GTTATTTCGGTTTGGTTCGGTTTTGAAGAGAAAAAAATCGGTTAAACCGAACCGAACCAAATAGT
>Pyoung32515
TGAGCTGAACCAAAATGGATGAAAAACTGAATCGAATCGAATCGCTCTATTTTGGTTCGGTTCG
>Pyoung32525
ATAGAAATTATTGTATTTTGATACTGCTCACATGTTATTCTATACAAGAATAATGAATGTGGCAGCTGTTGGATATAGTATGAACTAT
>Pyoung33378
GCTGAGTTTATAAGTTGGTGATTCATAACCCCTAGTGACGCGTTTTAAAACCGTGAGGGCTTCTGCTCTGCGTCACTAGGGGTTATGAACCAATAACTTATAAACCCAGC
>Pyoung35097
ATAAAAAGAAAGCTGGACGCTACTATGACGCTACTTATAGTAGCGTCCAGCTTTTGTTTTAN
>Pyoung35114
TCGGTTGTGTCGCGGGTTGTGTCACAGGTTGTGAAACCTGCTGCCCAAGAAAAACTGCATATCTGACAATCGACACAATCTGCGACATAAGCTA
>Pyoung35640
GCTGGATGCAGAGGTTTATCGATCGATTCATGTGTTTGTGCTAATTTCACAACAAAATCCACCAGGAAGAGATCGATGAACCGCTGCCTCCAGT
>Pyoung35755
TATAAGTGGTTGGATTGCAACATTGACTTGACTAGTCATTTTGATGTGTAAAGCAATCTAATCACTTATA
>Pyoung36549
ATATATGTATGCAGTTAAATATTAGACACACATTATGTTGCATTTTCTTATTTGAAAAAATAGATGTGGATGTCGCCTTAGAGTAATTTGGAGCTGTATGCATGTAT
>Pyoung36733
TTGATGGGTCGTGTTCGTGTCGTGTCAACACGCGACACGAATACGATTAAGGTCGA
>Pyoung36739
ACCCATTTAACATGGTTTGACATGACTTAACCCATTTAACACACTACATAAGTGGGTTCACGGGTTATAGTGAGTCAAATGGGTTAGTGGGT
>Pyoung36967
CAGCTGATGGATATCATATCAGGTGTGCATCAGCTATTAGCTCTATTTTTTTTAGCTGGTCAAACACTATAATTTACCTGTTTAGGTATCTATCAGCTA
>Pyoung37287
TAAGTAGCGTTCAATTTTAAATTTTTTTAATTAATTATTTATTATTTAAAGGAAAGTCGGATGTTATTTTAAATAGTATTCAACTTTCCTATAAAATTTTTGATGTGGACGCTATTAC
>Pyoung37407
TTATAAACCGAACCGAACTGATTAAATTTTAAAACCGAACCGATTGAACCAAATTAATCAGTTCGGTTTTTCGGTTTAAAC
>Pyoung37433
AAATCCCTTGTAGTGAATTTAATGAATTATCGGTATACGAAGTTCGGTGATTCATTGAGTATACTACAGGATTA
>Pyoung38766
ATAGAATGAGCTAGGGTAGAAAATTGATGCTTGAGATCCAATGCAATAAACTCTGTTTTTTTTTTTTTTATCCCAAGCATCAATTTTCTACCCTAGCTCATTGTAT
>Pyoung39053
AAAGTGAGATATGTGGTGGTAGCGGAGGGCATGGGCCTGAAGCCCACCATTGATCTCCTTG
>Pyoung39200
TTTACAGCTTTGAAGATGGTTCTGATATCATTGAATTAAAACTTATTAATTAAAAGTTTTAATTTATCTACCAATCAGATTTAACTCATTGATATTAGAATCTCTTCAAACTTATAA
>Pyoung39798
TATTTAAAGGAAAGCTGGATGCTATTCAAAATAGCGTCCAGCTTTCCTTTAAAAT
>Pyoung39917
TATTTAGTTTACCTGTTGGGTGCAGCCGATAGCTGATAGACACCCAAACAGGTAAATTGTG
>Pyoung39974
CGAACCGAACCGATTAATTCGGTTCAATCGGTTCGGTTTTAAAATTTAATTGGTTCGGTTCG
>Pyoung43808
GTTTGATCGATTCTGATTCTGATACTGAACTTTGATCGATTCTGATTCTAATACTGGACTGACTCAGTATCAGAATCAGAATCGATCAAAC
>Pyoung44022
TAAAACCGAACCGAACTGATATTTATCGGTTCGATTCGGTTCGATTTTCTCTTATCAATCGGTTCGGTTCGGTTTTT
>Pyoung44328
CAATTGGTTCGGTTTGATTTATAATTTTGATAATTTTGGTTAATTGATTCGGTTCGATTATTTTCATAAAAAATTAAAAAAATTAAACCGAACCGAAAT
>Pyoung44349
TCCCACAACTTCATGTAGACTCTTATTTTGTGATGAGTATGTGCATTGAGGTCGTGGGA
>Pyoung44367
TTTAAAGGAAGGCTGGACGCTATTATGATTAGCGTCCAACTTTTCTTTAAA
>Pyoung44604
CACTAAATGTGACACCCCTTATCCATCTACAGTGTAGTCGAGTAAGGTGTGTCACATTCAGTG
>Pyoung44656
ACCGAACCGAACCGATTGAATTTTAAAACCAAACTGATTGAACCGAATTCAATCGGTTCTGTTCGGT
>Pyoung44683
TTTGAACCGAACTGAAATAGAGCGATTCAGTTCGATTCAATTTTTCATCTATTTCGGTTCGGTTCAGT
>Pyoung44922
TTATTTAAAGAAAAGTTGGACGCTATTTTGAATAGCGTCCAGCTTTCCTTTAAAAAT
>Pyoung45255
ACCTATATAAATAGTTATGACTTTTTGTATAGAATAGACATGTCTGTTTATTAACAGAAACATGTATAAACAGTTGTGACTGTTTATATAGAA
>Pyoung45256
GTTGTGACTGTTTGTATAGATATATCTGTTTATTAACAGATACCTATATAAATAGTTACTTT
>Pyoung45274
TAGTTATTTCAGTTCGGTTTGATTTTGAAGAAAAAAATCAGTTAAATCGAACCGAACTGAATAGTAATTT
>Pyoung45441
AGTGTGACATGCCTTACTCTGCTACACTGTAGATGGGTGAGGGGTGTTACACT
>Pyoung45452
ATAATCGGGTTTGGGACGGATTCGGATTTGACATTTAATACCCGTTGCTGGTTCGGGTTTTATATGTTAGGTATCCGTTACCCGAACTCGTTTAT
>Pyoung45574
CTGAGCAGAATTCGATTCAAATCGAAAAATCGAATCGAATTGAGTCAATTCGATTTAATCGGTTCGGTTTTAAAATTTAATTGGTTCGGTTCG
>Pyoung46900
TGTATGTTGACTGGTTTTTGGAAGAATAATAGTCTTCTTACTTATTGGAGGACTCTATTTCCCAAAAACCTTGTCATTTCACA
>Pyoung46927
CTATACAAACAGTTGTGACTTTTTGTATAAAATAGATATGTCTGTTTATTAACAGACACCTATACAAATCGTTATAACTGTTTGTATAA
>Pyoung46931
TAGTTATGACTGTTTGTATAGAATAGATATGTCTGTTTATTAACAGACACCTATACAAACAGTTGTGACTT
>Pyoung47130
TAGAAACTGAACCGAACCGAAATAGGTGAAAAATCGAATCGAACCGAACCGCTTTATTTCGGTTCGGTTTGGTTTAAA
>Pyoung47343
CTTTCTTCAGAGTCTTCTTCAGAGTTTCTCGGATTTGAGAGAAATGGAAGAAGTCTTGAAAGAAGAAG
>Pyoung47740
AAATGTGCATATGTGGATTATATGGGTTAGTGGGCCTTGATAAAATTGATATAATTTTGTTAAGGTGCATGTCCTGTCCATGATCCATGTACGTGCATTG
>Pyoung47977
TGTAGGAGGAGACAATCATTTTTCTGTTGCAAGAAGTGTTGCAAGAAGTGTTGCAACAGAAAAATGATTGTCTCCTCCTACA
>Pyoung48204
TGTTCACCTATCACTGTTTACTTTTACTGTTCACATATGAAAACAATAGGAAAGAATTGTTCAAGCACTGTTGTTTTCACATGTAAACAGTAAAAGTGAATAGTGACAGGTGAACA
>Pyoung48387
TTCTTATGTCACGACCCAAATTCTGGACCGGACCGGCACTAGAACTTGGGTTAGCATAAGAT
>Pyoung48437
GTCACCGCGTGAGACGTTGTTCAAAATAGCGTCTGAACAAGGGACGCTATTCATAATAGCACCCGAAGCTTGGACGCTATTTTGAATAGCGTCCGGAATGAG
>Pyoung48996
GAATGGATGCTAGTGCATGGTGCGAGCATGGCATTTGCGTGCTGTGCTTGTGCCGACGTGCGAGCAGACATGC
>Pyoung49763
ATTCAAAATAGCGTCCGAACTTCGAATGCTATTATGAATAGCGTCCTTTGTTTAGACGCTATTTTGAACAGCGTCCGGAGTTCGGGCGCTATTTTGAAT
>Pyoung49951
AGAAATACTGACTAACCTCCATGGTAGAACTGTTCAGGTCAGTGTCTAACTAAAAAATTGGTAATTGGAGGTTAGAGGTATTTTA
>Pyoung50001
GTTATGACTGTTTGTATAGACATACCTGTTTATTAACAGACATTTATATAAATAGTTATGACTTTTTATATAGAATAGATATATCTGTTTATTAACAGACACTTATACAAACAGTTATTAC
>Pyoung51414
AAGTCACAGCTGTTTGTATAAGTGTCTATTTGTCTGTTAATAAACAGACATGTCTATTTTATACAAAAAGTCACAGCTGTTTGTA
>Pyoung51901
TTTTAGAAACCGAACCGAACCGAAATTAGTGAAAAATCGAATCGAACCGAACCGCTTTATTTCGGTTCGGTTTGGTTTAAA
>Pyoung52190
AGTTGGACGCTATTTAAAATAGTGTCCGATTAGTTGGACACTACTTAAAATAGCGTCTGACTAACTAAATGCTATTTTAAGTAGCATCCGGCT
>Pyoung52478
TAAATGATACTAACATATTAACACATGATCGATGTAATGTTTATATAATAAACATTTATCATTGACGTGTATTCAGCATGTCAGTATTGTTTA
>Pyoung52526
AGATCGGCTGCAAGATCAACACCAGTTGAAACTCCATCATTTCGAAGGCCTGGTGTTGATCTTGCAGCCGATCT
>Pyoung52641
AGGAGAAGCTGGGCAGCTGGGTGCTACCCATGGTAGCGACTGGCTGCTGCGTCTGACGACGTGGCAGCTAGACGCTACCATGGGTAGCACCCAGCTGCCCAGACTTCTTTT
>Pyoung52957
ATAAAAAGAAAGCTGGACGCTACTATATATAACGTCTATATGTAGCGTTCAGCTTTCATTTTTAT
>Pyoung53633
CGTAGTCCGTACATTCGACTACTCCGGTGACTTAATGTCGGTCCGGACAAGTCAGGGTGTCTGGAACTACA
>Pyoung53660
CCACGGTTCAGGAATCGCCGGTTCAGGTTCAATGAAATCATGAACCTGAACCAAACCGTCATGGGACGGTTTGGAAGACGGTTCTTAAACCGCCGGTTCCGGTTCGAG
>Pyoung54174
ATCCGGACGCTATTCAAAATAGCGTCCGAGCTTCGGATGCTATTATGAATAGCGTCCCTTGTTCAGACGCTATTTTGAACAGCGTCCAGAGTTCGGGCGCTATTTTGAATAGCGTCCCAGG
>Pyoung54194
CTATACAAACAGTTATGACTTTTTGTATATAAAAGACATGTCTGTCTATTAACAGACACCTATACAAATAATTGTGACTGTTTGTATAG
>Pyoung54878
CTACAGTCCTCATACTATATACTGTATATAAGTACAAAAGGGTTCCCAGCCAGAGAGTACCAAAGGTGGGAAGAGGCATTGGGCATGAGTATAAGTATACAGTATATAGTATGAGGCTCTCG
>Pyoung55188
GTTAGTTGTGTCGCGGGTTGTGTTGCGGGTTGTGTCGCTCTCGACTTGAATATCTGACGATCGACACAACTTGCGACATAAGCTAAT
>Pyoung55357
CAAAATAGCGTCTGAACTCCGAACGCTGTTCAAAATAGCGTCTGAACTCCGGACGCTATTCATATTAGCATCCGAAGTTGGGAAGCTATTTTG
>Pyoung55366
AATAGCGTCCTGACGTGAAAACGCTATTTTGAATAGTATTTTCTTTGAGACGCTATTTTAAATAGTATTTTTCTGTTGGGACGCTATT
>Pyoung55389
TGCGGGACGCTAATTATAATAGCGTTTTTAAGGTCCGAACGCTATTCAAAATAGCGTCCGGGT
>Pyoung55391
AATTGAAAAGAGAGCTGGACGCTATTCAAAATAGCGTCCAGCTCTCAGTTTAAAG
>Pyoung55981
AGCCAAGGACAACTTGCCAACTTGGTCTTTTGCTTCTTGCATAGGCCACTGGTCGGCAAGTCATCCTTGGCT
>Pyoung56239
AATTCAGTTCGGTTCGGTTTTATATTATAAAAATTTTGGTTATTTCAGTTCGATTCTATTTTGAAGAAAAAAAATCAATTAAACCGAACCAAACTGAATA
>Pyoung56800
CGGAAACGGCGCTGGGTCACATTTCCCAGTGTCAGAAACGTTTCCGATAAGGAAACGACCTAACACGGCTGGGAAATGTTTCCGGGCCGTTTCCG
>Pyoung56990
ATAGAGCTGATAACTGATGGGCAACTGACATGATACTCATCAGCTGCTGCAGTTTGTATCAGCTTTAT
>Pyoung57273
CTTATAGTAGCGTTCAGTTTTTATTAAAAATTTTAATTAATTTATTTTAAATAAAATATAAATATTATTTTAATAAATAAGTTAATTAAAAAAATTAGTAAAAGCTGGACGCTACTATAAA
>Pyoung57730
AAATCCCTTGTAGTGCATTTAATGAATTTTCGGTAGACGAAGTTTAGTGATTCATTGAGTATACTACAGGATTA
>Pyoung57873
GGTAGCATGATTATGTGTAGCTTTGTAGAACATTTCTATGTTCTACAAAGCTACACATAATCATACTACC
>Pyoung58227
GATGGATTGGATGAGGGAGCTGAGCTCCCATTTATTTTATGTTGATGAGTATGTGGAGGGTGAGCTGAGCTCCCCAAATGACCATA
>Pyoung58466
ACGGGAGTATACTGGTTAGACAGCCATATGTCTATCCAGTATACTTCTGT
>Pyoung58523
AAAAAATTCAAAGGAAAGTTGGACGCTACTTATAGTAGCGTCCAACTTTTCTTTAAATTTT
>Pyoung58811
GATTTGAGGGATAAGGGAGGGTAAGCCTTACCTTACTTACCCTTATCCTTTACTAAC
>Pyoung59024
TTTAAAGGAAAGCTGGACGCTATTTAAATTTTGAATAGCATCCAGCTTTCTTTTAAA
>Pyoung59317
TTCAAACAGAACCGAACCGAAATAGAACGATTCAGTTCAATTCGGTTTTTCATTTATTTCGATTCGGTTTGGTTCGGTTTCTA
>Pyoung59354
GTTATTTCGGTTCAGTTCGGTTCGGTTTTGAAAAGAAAAAAATCGATTAAATCGAACCGAACTGAATAGTAAT
>Pyoung59721
AAGAGAAAACTGAACCGAATCGAACCGATAAATATCGGTTCGGTTCAGTTTTAAACC
>Pyoung59825
TAGTTATGATTGTTTGTATAGAATAGACATGTCTGTTTATTAACAGATACTTATACAAACAGTTGTGACTA
>Pyoung60479
ATAAAAGGGTAAATATAAGTTGTTAGATTGCAACATTGACTTGATTAGTCATTGTTGATGTGCAAAGCAAAATGACTAGTCAAGTCAATGTTGCAATCTAACAACTTATATTTACCTTTTT
>Pyoung60618
AATTTGGTTCGGTTCGGTTCGGTTCAATTTTATATTTTAAAAATTTTAGTTATTTAAGTTCGATTCGATTTTAGAGAAAAAAATTGATTTGAACCGAACTGAACTGAATA
>Pyoung60791
ATAACTCATTTAACACGGTTTGACACGACTTAACCTATTTAACACGCTACATAAGTGGGTTCATAGGTCATAGTGGGTCAAATGAGTTACTGAGTTAT
>Pyoung61576
CTCTATATTTCTCTATCAAGCTTCTAATGAGAAAGATCGCTTTCATAGTTGAACGATCGGGCATGAAGCCAAATTGATTGAGAGAAATAGAA
>Pyoung61604
TTTGTGACGGATTAGCGACGGCATTTTTCTGACGACACTAGTAACTGAAAATTAATTCGGTTTCATTTATATTAGTGACGGCATATTTCGTCGCTAATTCCGTCACTAAA
>Pyoung61931
AAAATTTAAGAAAAGTTGGACGCTACTATAAGTAGCGTCCAACTTTTCTTAAATTTT
>Pyoung62050
AACCGAACCGAACTGATTAAATTTTAAAACCGAACTAATTGAACTGAATTAATCGGTTCGGTTCGGTT
>Pyoung62385
CTTGTAGTGTATTTTATGAGTTATCAGTAGATGAAGTTTGGTAATTCATTAGGTACACTACAGG
>Pyoung62523
TTCAGGTTGGGTAGGTCCTAGGTATAGGGGAGACTCTGCCGGATTTTCGGCACGACTTAGGACGTACTTGATCTTTT
>Pyoung63089
CTACGAAAATTACCGACTACAAAATTTCGTGGGTAATTTACCGACGAATTACCTATATTTGGTCGGTAATTTTTGTAG
>Pyoung63258
AAACTGAACTGAACTGAACTGAACCAAATTATCTTAAAAATCGAACCGAATTACCGAATTAGGCGGTTCGGTTTGGTTTATTCGGTTT
>Pyoung64464
TTTAAAGGAAAGCTGGACGCTAAAAGGAAAGCTGAACGCTATTTTGAATAGCGTCCAGCTTTCGTTGAAA
>Pyoung64483
TTTCGTTGGTAATTACCAATGAAACGCTTTTCATAGGTAATAGTAAGAAAAAAATAGAAAATAAAATTTTAAAAAATACCTACGAAAAATTTTTCATCTGTAATTACCAACGAAA
>Pyoung64608
GATGTTGGCTCGGTTCATTCAGACATAGCACGCTGTTTTCCCCAAGGCATGATATGGTCTTTGATTGAGCCGTGCCAATATC
>Pyoung64878
TGGTAATTACCGACGAAAATAATTTGTAGCTAACATTTTTTGAGCTTTTAAAATTTTTTTTTCCTATTTTCTTCTTAATATTACCTACGAAATAGATTTCGTTGGTAATTACCG
>Pyoung65154
ATAATTGTTAGCTGATAGTTATTACTGTTAACTAATAGTAATAGCTGATAGCTGATGATAGC
>Pyoung65424
CTATTAATTACCGACTAAATTATTAGTCGGTAAGTACCGACTAAAGTTTAGTCGGTAAAATGTGTG
>Pyoung65478
CTCCGATCTCTTTTAAATATTTATTAAAAATTTTGAATTGAGGTCGGATAAGAACTCTCCTCCGACCTCTTTTAAGTATTTTAAGCTGAGACCGGAT
>Pyoung65517
AAGGTGTACGCACATCACTTATATGAGATGAAAGATCTTGGTAAAATTGTCATGATTTTATTAAGATGTGGAGTCTTGTCCCTGAGTGTTGGATGTGTGCATTT
>Pyoung65707
CTAAACGCTAGCACCCTATGATTAGGGTGAGCACGGTTCAGGAATCGACGGTTACGGTTTCTGAACCGTCGGTTTAG
>Pyoung66018
ATTGATTTAGTAACCGATTTGGTTATTGGTTACTTTTTACAAACAACTTTATTACAATCGACTGAATCAGTTACTAAATCGAT
>Pyoung66477
AATTTCGGTTCGGTTCGGTTTTTTTTAAATTTTTTATGAAAATAACTGAACCGAACCGATTAA
>Pyoung66918
AAATAGTTGTAACTGTTTGTATAGAATAGACATGTCTGTTTATTAACAGACACCTATATAAACAGTTGTGACTGTTT
>Pyoung67144
TCACGTTTCCCAGTGTCAGAAACGTTTCCGACGAGGAAACGAACTGACACGGCTGGGAAACGTTT
>Pyoung67408
TGGTGTAGGAAGTGTAGGAGGAGACAACCATTTTTCTGTCGTAGGACAATTTCCTTTCATCTGGTGTCCTGACACTTCCTGCAACAGAAAAATGGTTGTCTCCTCCTACACTTCCTACACC
>Pyoung68606
TTGAGACCAGTACACATTGCATTCTTTGAAAGAATGAATTGCAGATAATTCTCCATGCAACGTGTACTGGTCTCAA
>Pyoung68698
GCTGGGCCTAGATTGGTGTGGGGCTCCTGGGAGATTAAAATCAAAAAAACAGCTCTGCGCTAAGAGTGGGCCTAGCGAACCCAGAGGCCCCACACCAATCCAAGCCCAGC
>Pyoung69084
GCAGGTTGGGTAGGTCCTAGGTATAGGGGAGACTCTGCCGGATTTTCGGCACGACTTAGGACGTACTTGATCTTT
>Pyoung69094
ATAGGAATTACTGTATTTTGATACTGCTCACATGTCATTTTATATAAAGATAATGAATGTGGCAGCTGTTGGATATAGTATGAACTAT
>Pyoung69164
AATTTGAAAGGAGAGCTGGACGCTATTCAAAATAGCGTCCAGCTCTCCTTACAATAA
>Pyoung69165
AAAAAGTTTAAAGGTTGGACGCTACTTATAGTAGCGTCCAACTTTTTTTTTTATTT
>Pyoung69317
CGGCGTTTTCCGGCCGTTCTGGGCGGCTGCCGGCTGGCTGGGACGGCTGGGAGGCGGCG
>Pyoung69370
TCCTCACCTCAAAACGCTATTTTGAATAGCGTTTTGGTATCAGGATACTATTTAAAATAGCGTTTTTCTGTTGGGA
>Pyoung69439
TAGGGTTGAGCAGAATTCGGTTCAAATTAAAAAATTGAATCGAATCGAATTAATTCGATTCAATTGGTTTGATTTTAAAATTTAATCGGTTTGGTTTGATTTTA
>Pyoung69698
TGTTGCGGGTTGTGTCGCTCTCGGCGTGAATATCTGACGATCGACACAACCTGCGACA
>Pyoung69763
CCTTATAGTGTATTTAATGGGTTATCAGTAGACGAAGTTGGTAATTCATTAGGTACACTACAGG
>Pyoung69839
TTTGAACCGAACTGAAATAGAGTGGTTCAATTTTTCATCCATTTCGGTTCGGTTCGGTTCGGT
>Pyoung69858
GATGGATTTGGGTTTGAAATTTAATACTTATAATGAGTTCGAGTTGGATTCAGATTTTAGATATTGGGTATCTGTTATCCGAATCTATT
>Pyoung70210
ACCTATACAAACAGTTATGACCTTTTGTATAGAATAGACATGTCTGTTTATTAACAGACACCTATACAAACAGTTATGACTGTTTATATAGAA
>Pyoung70334
AAATCGGTTACTGTTAGTAACTTATTCGTAAATCGGTTGCAAATCAAAATAAAAAAAATAAAAAAATAATTGATAAAATTTTTGGGGGAAAAATCTATTGCTGATAGTAACCGATTT
>Pyoung70639
ACCGAACCGAAATGAATGAAAAATCCAATCGAACCGAATTACTTTATTTCGGTTCAATTTCATTCAAACGGATCGGTT
>Pyoung71273
TCGGTTCAATTTTCTTTGATTTCCTTGATATATATATATATATATATATATATATATATATATATATATAAATCGAACCGATTGAACTGA
>Pyoung71366
AAACCGAACCGAACCGAAATAGATGAAAAATTAAATCGAATCGTACTACTCTATTTCGGTTTGGTTCTGTTC
>Pyoung71394
GATTTCGGTTCAGTTCGGTTTTTTTGATTTTTTATGAAAATAACTGAACTGAACCGATTAA
>Pyoung71683
CACTGGTCGAAGGGAAGAAATTCAAAAGAAATATTATGACTTTGTACACCAACACAGAGTTCATATTCTTTTCTTTGATTGGTT
>Pyoung72179
ATACAAACTGCAGTTGATGGGTACTGAGCTCTAAATATAGAGCTGATATAAACTGCAGCTGATGATATTATATCATTTACTCATCAGCTATCAGATTGATT
>Pyoung72229
TGTTCAAAATAGCGTCTGAACAAGGGACGCTATTCATAATAGCATCCGAAGCTCGGACGCTATTTTGAATA
>Pyoung72318
ACACTCTGGAACACCCCTTACTCGTCTATAGTATAGCCGAGTAAGATGTGTTACACAGTGT
>Pyoung72580
GGAGAAGGGGAGCACGTGCAATTTTTAGAAAGATTGCACGTGCCCTGCTTCTCC
>Pyoung72611
TGGAGTTAGGCAGGTTCAATCATATGAACCTGCCTAATGATATGAACCTGCCTAATTCCA
>Pyoung72899
TCATATCAGTTATTCATCAGCTATCAGCTCTATTTTTTTAAGCTTGTCAAACACCACAATTTACTTATTTGGGTGTCTATCAGCTGATAGCTGATGGATAACTGATATGA
>Pyoung73713
ATTCAAAATAGCGTCCGAACTTCGGATGCTATTATGAATAGCGTCCCTTGTTCAGACGCTATTTTGAACAGCGTTCGGAGTTCGGGCGCTATTTTAAAT
>Pyoung73745
AAAAAGAAAAAGCTGGACGCTACTATAAGTAGCGTCCAGCTTTTGTTTTAA
>Pyoung73910
TGTTGCGGGTTGTGTCGCTCTCGGCGTGAATATCTGACGATCGACACAACCTGCGACA
>Pyoung74504
TCGCAGGTTGTGTCGCAGGTTGTGAAACCGTCTGCTTGAGAAAAACTGCATATCTGACAATCAACACAACCTGTGACACAAGCTGTGT
>Pyoung75272
TCGGTTCGGTTCAGTTTTACATTATAAAAATTTCGATTATTTCGATTCAGTTCTGTTTTGAAGAGAAAAAATCGGTTAAACCGAACCGAATCAA
>Pyoung75279
AATGAAGCTGACAGTTGATGGGTAGCTGATATGATACCCATCAACTGCAGTTTGTAT
>Pyoung75403
ACCGAACCGAACCAAAATAGAGCGGTTCGGTTCGATTCGATTTTTTACCTATTTCGGTTCGGTTCGGT
>Pyoung76424
TTATTTCGGTTCGATTCGGTTTTAAAGAGAAAAAAAAATGATTAAACCGAATCGAACTGAATAGTAA
>Pyoung77137
CGGGAATAAAGAGAATTTGGTGCCTTGAACCGAAAAGGATATCCTGTCCGGACAAGGCACCAAATTCTCTTTATTCCCG
>Pyoung77458
TTTCGGTTCGGTTTAGTTTTGAAGAGAAAAAAATCAGTTAAACTGAACCGAACTGAAT
>Pyoung77581
TCACGTTTCCCAGTGTCGGAAACGTTTCCGACGAGGAAACGAACTGACACGGCTGGGAAACGTTT
>Pyoung78831
TTGTGATCTCTATTCATAATATCCCTATTTTGATCTTATGATGCAAACATTGCATCATAAGATCAAAATAGGGATATTATGAATAGAGATCACAA
>Pyoung78920
GATGGATTGGATGAGGGAGCTGAGCTCCCATTTATTTTATGTTGATGAGTATGTGGAGGGTGAGCTGAGCTCCCCAAATGACCATA
>Pyoung79239
GTCAGCGCATGGGACGCTGTTCAAAATAGCGTCTGAACAAGGGACGCTATTCATAATAGCACCCGAAGCTCGGACGCTATTTTGAATAGCGTCCGGAATGAG
>Pyoung79788
TAGAAGGGTCGTGTTTGTGTTTAAATTTTTTACACGATTTGTTAATCGTGTCGTATTCGTGTCTACTTGAATCGTATTTGTGTCCCGTATTGACACGACACGAACATGACCCATCAA
>Pyoung79887
AACCGATTTTAGCAACTGATTGTCGATTACTAATTTCTTTTAAAAATTGGACATAAATTTTTGGGGGGTTCACAATCGGTTGTAAAATTGGTT
>Pyoung80648
ATGAAAAACCGAATCGAACTGAAATTGATGAAAAACCGAATCGAACTGAACCGTTCTATTTCGGTTCGGTTCGGTTCAGTTCAAACCGATCAGTTTTTATTTTTGATTGATTTTTTAA
>Pyoung80699
CTATCAGCTGCACCCAACAGGTAAACCAAACACCCCCTAAGGGGGTGTTTGATTTAGCTGTTGGATGCAGCTGATAA
>Pyoung80988
AGGGGAATGCTGTCTGGTTCGAGACCATTCACTCGGAGCATATTCAAACAGCCAATGAATGGTCTCGGACCAGGCTTCATTCCCCC
>Pyoung81134
GTCAGTTGTGTCGTGGGTTGTGTTGCGGGTTGTGTCGCTCTCGGCGTGAATATCTGACGATCAACACAACCTGCGACATAAGCTAAT
>Pyoung81452
GTGAATTCTTATCTAGATCTGATTTATCATGGATTCAAAACATAAAATATATAGAAATTCACGTATTTATGTTTTGAGTTCATGATGAATTAGGTTTGGATAAGTTTTTCT
>Pyoung81544
GGGTTTGGGCCCATGCACGTGACTTATGAGGATTTCGGTGCCTTGACTGGACAGGATATCCTTTTCAGTTCAACTGGTATCAGAGCCTCGTAAGTGGAGTCGTGGTGGGTTTGGGCCC
>Pyoung81572
GCCGAGCTCGAGTTTGGCTCATTAATATAATAAATAAATTTAAAATAAGTCAAGCTCAAATTGAGCTTGAATTCAACATATTTCAAATGAGCCGAACTCGAGCCTTAA
>Pyoung83337
TGTTGCGGGTTGTGTCGCTCTCGGCGTGAATATCTGACGATCGACACAACCTGCGACA
>Pyoung83369
GTTATTTCGGTTCAGTTCGGTTTTGAAGAGAAAAAAATCGATTAAACCGAACCGAACCGAATAGTG
>Pyoung83493
AGCTCAGGAGGGATAGCGCCATGGATGAATTAACAATCGATCATACATGCCTCTTTCTTCTTAGGTTTTGATGATCCCCCTATAGCGCTATCCATCCTGAGTT
>Pyoung83898
TGGCATTCTGTCCACCTCCATTTTTATATAAGGTGTTAATTCTTGGCATGGTGTGATTCTTGGAGGCGGCCAGCATGCCA
>Pyoung84493
ATCAGGACGCTATTCAAAATAGTGTCCCAACTCTGGATGCTAATATGAATAGCGTCCGGAGTTGGGACGCTATTTTGAATAGCGTCCGGAA
>Pyoung84931
CGTTACGAGGCTCTGATACCACTCGATAGACTGAGAGTTAAGAGGAATTTGGTGCGCTGACTGGGCAGGATATCCTTTTCAGTTCAAGTGGTATCAGAGTCTCGTAACG
>Pyoung85068
TTAAATTCGGAGAAAGTGTTGGTCAAATTACAATTAATTTATTTTAATTGTAATTTGATCAATACTCTCTCCGAATTTAA
>Pyoung85283
TTTTTTAATCCAAGACCATCTCCGTGCTTTGCCGATGTGTGGCCCCTTAGGCAAATCCCACATTGACAAAGCACGTAGATGGTCTTAGATTCAAAAA
>Pyoung85450
AGCCAAGGATGACTTGCCGACTCTTTATCAGTATAGTAACATACCAGAGATATATGAAGATGAAGATGAAGAAGAAGAAGTTGGCAAGTTGTCCTTGGCT
>Pyoung85545
GTCACGTTTCCCAGTGTTGGAAACGTTTCTGAGGAGGAAACGAACTGACACGGCTGGGAAACGTTT
>Pyoung85791
AGCCAAAGACAACTTGCCAACTTGGTCTTTTTCTTTCTTATTGTATAGGCCATTAGTCGGCAAGTCATCCTTGGCT
>Pyoung86176
AGCATAAAAGGAAAATGAGAAGTTATAACTTTTCTGTTTATGCAGCAGAGCGCTGAGAATGGGAGGAGATAACTTCTCGTTTTCCTTTTATGCT
>Pyoung86313
CTACCAATGGTATCGTTTGGCTGCCACGTCGTCAGACGCGGCAGCTAGTCGCTACCAAAGGTAG
>Pyoung86571
TATTAGGGGACGACTGTTGTCCCAATTCAATTTTTATTAGGGGACGACTGTTGTCTCTTTAATA
>Pyoung86785
ATAAAAAGAAAGTTGGACGCTACCTATAGTAGCGTCCAGCTTTTGTTTTAA
>Pyoung87265
CACTTCAATTACTGTAAAAGTGAAATTAAGATACTTAAGTTATTATTTTGTCTTAATTCCATTTTTATAGACGTTTACAGGAGTTGAGGTG
>Pyoung87708
AAAATCGAACCGTCAATTTTAGAAACCGAACCGAACCGAAATTAGTGAAAAACCGAATCAAACCGAACCGCTTTAATTCGGTTCGGTTCGGTTTAAACCGATCAGTTTGATTTTT
>Pyoung87915
AGTGTAGTTTTAGACATTCTGACTGTCCAAACAGACATTAGTCGCTGGAACAGTAGAATGTACGGACTACCT
>Pyoung88112
TAAAAATAGTTGTGACTGTTTGTATAGATATATCTGTTTATTAACAGACAACTATATAAATAGTTATGACTATTTGTA
>Pyoung88157
TATAGTTTACCTGTTTGGGTGTCTATCAGCTATCAGCTGCACCCAACAGGTAAACCAAA
>Pyoung88266
AGGTATTTGTGAACTATTATGGTTACAAAAGTTGATAGAGGAATTAAAATTACTGGAAACTAGTGGTTTGTTCCTGTTCTATGATAATAAAGCTGCCATCAGTATAGTTCACAATCCA
>Pyoung88276
ATTAGATAAGTTCAGGGACAGTTGTCAAAATTTATCCTAACTTAATGATAATAAGAAAATAAGGGATAAATTTCAACAATTATCCATGAACTTATATAGT
>Pyoung88601
CTCCGATCTCTTTTAAATATTTATTAAAAATTTTGAATTGAGGTCGGATAAGAACTCTCCTCCGACCTCTTTTAAGTATTTTAAGCTGAGACCGGAT
>Pyoung89167
TTAAATAAGAAGCTGGACGCTACTTACAGTAGCGTCCGGCTTTTTTCTTAT
>Pyoung89197
ATATAATACCCATCAGCTGCAGTTTGTATCAGCTCTATTTTTAGAGCTGTTTCTCATCAGCTGATAGCTGATCTGGTTTTATTT
>Pyoung89303
GCGGACAATATCACTAGTGGGCCGGGCCATTATGACCCGGCCCCCTAGTGATATTGTCCGC
>Pyoung89311
TTAATCAGTTCGGTTCGGTTATTTTCATAAAAAATAAAAAAAACCGAACTGAACTGAAATTATTAA
>Pyoung91015
AGCTCAGGAGGGATAGCGCCATGGATGAATTCACAATCGATCATGCCCCTTATATTATTGGGTTTTGATCCGTCTATAGCGCTATCCATCCTGAGTT
>Pyoung91063
CAAGGAGATAAGTGGTGGGCTTTAGGCTTGGGCCTATCAGCCCGTGCCCTCTACTACCACCACATATCTCACTTT
>Pyoung91263
AGGTGACCACGGTTCAGGAACTGTCGATTTAGGTTCAGTGAAATCATGAACCTAAACTAAACCGTCATGGGACGGTTTGGAAGACGATTCCTGAACCGCCGGTTCCG
>Pyoung91567
AGTGTGACATGCCTTACTCTGCTACACTGTAATCGGGTGAGGGGTGTCACATT
>Pyoung92018
AATAGATTGAATCATGTGATTGGGTAAGCTTGTAATGGATCAGACTGTCCATAAACCCATTAAGGAATAGGCCTAATCACATGACCCAATCTATT
>Pyoung92030
TAGATACAACTGTTTGTATAGACTGTTTGTATAGAATAGACATGTCCGTTTATTAACAGATACCTATACAAACAGTTGTGACTA
>Pyoung92682
AAATAGTTATGATTTTTTGTATAGAATAGACATGTCTGTTTATTAACAGACACCTATATAAACAGTTGTGACTGTTT
>Pyoung93064
TGTAACCGTTGATTGTGGTGGGTTTCACATGAGTTCCACTATGATCAATGATTACA
>Pyoung93228
CTATTCAAAATAGCGTCCGGACTCGGGACGCCAATTTGAATAGCTTCCGGGCCATTTTTAACTCCGGACGCCATTTTGAATAG
>Pyoung93847
TCCCATTAGATAGTCCAATTTATGGCTGAACTCTGTCCGTTTGTCTTCTTGAAATTGGACTATAGTGATGGGC
>Pyoung93862
ATAATCCATTTAACAATATTTGACATTACTTAACCCATTTCACATGCTATTAAATGGTTCATGGGTCATAGTGGGTCAAATGTGTTAGTGGGTCAC
>Pyoung94085
AAAAAATTTAAGAAAAGTTGGACGCTACTATAAGTAGCGTCCAACTTTTCTTTAAATTTT
>Pyoung94242
CATCCGACGTCCGATTGAGGCGATTCAGGTGGCGTTGGAAAGCTTGTTCCGAGAGCTTTCTTTTGATACCAATTTTGCAGCAAATGGAGGTCGGATG
>Pyoung94338
TTTTGCAGTTTCGGAACTCGATTCACAGTGAGGTAATTAGTTTAATTAATCATTGTGAATTTGTTAAGGAATTGATAGA
>Pyoung94632
AAAGTGAGATATGTGGTGGTAGCGGAGGGCATGGGCCGATAGGCCTGGGCCTGAAGCCTACCACTGATCTCCTTG
>Pyoung95022
ACTATTCGGTTCAGTTCGGTTTTTTCTCTTCAAAACCGAACCGAACCGAAATAA
>Pyoung95038
CCCTTGTAGTATATTTAATAGATTATCGACAAGTGAAGTTCGGTAATTTATTAGGTATATTACGGG
>Pyoung95953
AAAAAAAAAAGGTTGGATGCTACTATAAGTAGCGTCCAACCTTTAAACTTTTT
>Pyoung96166
TAAGTACTTAGACCAGGTCTATATGAATTAAAGAGTATATGGTGGGACTCACTTATTAAGTACATAGATTTCACTATATTTTCCCTAATAATAGACCGGATCTAGGTAAGAA
>Pyoung96216
TTGATCCATCAACTATATCCAGCTAAAGATTTCATGCTTACTTATATGATATCTAATCATTTAGAAGTGACTGAATGTTCAAATTCAGATTTAGCTGGATGTGTTGACAA
>Pyoung96548
GATTAAGATTGCGGTTAATTAGTGTCGACGATGAGATTTTGACCTTATTAAGTAGGGTACTTGCTAATGGGTTAAACTTTTTAGACATTAATTAACACGTTCCTTTTTAATC
>Pyoung96770
ATTTACAAGGAGATATTGGCCATGAAAAATGGAATCAATAAATTTGAATTCCATCTTATAGGCCACTGTTTTCTGAT
>Pyoung97697
ACGGGTGTATACTGGTTAGACAGCCATATGTCTATCCAGTATACTTCTGT
>Pyoung98292
TCGTGTCGTGTTCGTGTCGACATTAATAGTATTTGTATTGGGTGTTGACACGACACGAACACAA
>Pyoung98300
TTCCTTATAGTGTATTTAATGAGTTATCGGTAGGCGAAGTTTGGTAATTCGTTAAGTATACTATGGGAT
>Pyoung98410
TTAATTGTTAACGATTGATTCAATTTATCATATTAAATTCAATTAAATTGATTAAATCAGTTAATTTAATTTGAGTTTAACTAACACCGAGTGTAGTCGTTTGATGATTGA
>Pyoung98968
CTGAACCGAACCGAAATAGAACGGTTCGATTCGATTCGATTTTTATCAATTTCAGTTCGGTTCGG
>Pyoung99028
ATAATTCGGTTCAGTTCGGTTCGGTTTTATATTTTAAAAATTTTGATTATTTCGGTTCGATTCAGTTTTAGAAAAAAAAAATCGGTTTGAACCGAACCGAACCGAACCGAATAAT
>Pyoung99290
AGTGTGACATGCCTTACTCTGCTACACTGTAGACGGGTGAGGGGTGTTACATT
>Pyoung100134
ACCGAACTGAACTGAAATGAATGAAAAATCGAATCGAATTGAACCACTCTATTTCGGTTCGGTTCGGT
>Pyoung100200
ATTCTGGATCTACTGCACCTTCTAAAATCCAACATTGTAATCCCTAGATCTATCCAATGGAAGGACATAACCCTACCAGAAGAATGGATTTTAGAAGGTGTAGTAGATCCAGAAT
>Pyoung100306
TTCGGTTCGGTTCGGTTTTTTTGATAATTTCGGNNNNNNNNNNNNNNNNNNNNNNNNNNNNNNNNNNNNNNAAAAAAATCGAATCAAATTGAATCGAACCGAACTGAA
>Pyoung100462
TTCTTCGGCTATCTGGATTTGCCAGTATCCAGACTTCATATCAAATTTTGAAAAGATTTGGGTCTTGTCTTTTATTTCATCAGGAAATTTACTGGCGAATTCAATGGCTCGATCAA
>Pyoung100893
TTTGGTTTACCTGTTGGGTACAGCTGATAGCTGATAGACACCCAAACAGGTAAACTATA
>Pyoung100992
AATTCGGTTTGATTCGGTTTTATATTATAAATAATTTTGTTATTTTGATTCGATTTTGAAGAGAAAAAAATCGGTTAAACCGAACCAAACTGAATA
>Pyoung101081
AAAAATAGAGCTGATATAAACTGTAGCTGATTGGTACCATATCAGCTATCTATCAGCTTTATTTTT
>Pyoung101236
TCAGCGCTTGGGACGCTGTTCAAAATAGCGTCTGAACAAGGGACGCTATTCATAATAGCACCCGAAGCTTGGACGTTATTTTGAATAGCGTCCGGAATGAG
>Pyoung101271
TAAAAATAGTTGTGACTGTTTGTATAGAATAGACATGTCTGTTTATTAACAGACACCTATATAAATAGTTATAACTGTTTATA
>Pyoung101431
CACTGGTCGAAGGGAAGAAATTCAAAAGAAATATTATGACTTTGTACACCAACACAGAGTTCATATTCTTTTCTTTGATTGGTT
>Pyoung101584
AAAAATCGAACCGAACTGATTCAATTCGGTTCAATCAGTTCGATTTTAAAATTCAATCAGTTCGGTTCGGTT
>Pyoung102095
ATGTGGATTATGGGAAAGTTAAGTTTATAATATGAATTATTTTACTTAGTGGAGCACTAAGGGATTAATTTATCATTGAATTATGGCTGATATGGTCCACTC
>Pyoung102378
TTCCGGCCGTTTGGGCGGCGGCCTGCCGGCCGGCCGGGCAGGGCGGCGGCGCCGGTCGGCTGGGAGGGCTGGGCAGGTGGCTGGCCGGCGGCTGGGG
>Pyoung102944
CCGAAACTTGATCCACTGTAGATTGAAGATATAAATATGTGGAACTCGTGTATTTAATAAGTATGTCCTATCATATGTTTTGTATCTTGAGTCCATAGTAGATCGAGTCTAAG
>Pyoung103095
AATTGAATCGAATCGAAATGAATGAAAAATTAAATCGAATCGAATCGCTCTATTTTGGTTCGGTTCGGTTTAAATCAATCAGTATTGATTTTTTAATT
>Pyoung103255
AATGCGAGACGCTAATTATAATAGCGTTTTTAAGGTTCGGACGCTATTTATAATAGCGTCCGCATC
>Pyoung103327
CAAATCATGAGTTGCATGTGTAACACCTATTATCACCAATACATAACGGCAACAGCCGTTATTTATTGTTAAGTAATGGTAGCATCTGTTCAATTATGTATTTG
>Pyoung103402
TTTAAAGGAAAGCTGGACGCTATTTTAAATAGCGTTCAGCTTTCGTTGAAA
>Pyoung103558
TTTGGTTTACCTGTTGGGTGCAGCTGATAGCTGATAGACACCCAAACAGGTAAACTATA
>Pyoung103641
AAATAGAGCTGATAGCTGATAGGCAACTGATATGATACCCATCAGCTGCAGTTTGTATCAGCTCTATTT
>Pyoung104178
CACCAACATCTTCTGTTTTCCGAGGGAAGCCAATATTTGAAGAGTAGATAATATTTCATCGCGCATCTATAATCTACCCATCAAATATTGGCTTCCCTCGAAAAACAGAAATGTTGGTG
>Pyoung104719
GGGTAGGTTCACAACTCTCAATATCCACAGTTTTTAAATTCTATATGAATTTTGTCTGATGTTAAATGGGTTATCAGAATATATATATATATATATATAGGACTGAGAGTTGGGGCCTCTT
>Pyoung104959
GTACACCGGATGCACCTAATAATTTCTCTTAAGGTTAATTATTAAGAGAAATTATTAGGTGCACCTAGTTCAC
>Pyoung105079
ATTTGAGTTTGGCGTGTGACAGTGGAAATCCACTGTCACTGCCAACATAAAA
>Pyoung105390
CCGACGGTTCAGGTTCATGATTTCATTGAACCTCAGCCGACGGTTCAGGTTCATGATTTCATTGAACCTCAGCCGACGGTTCAGGTTCATGATTTCATTGAACCTCAACCGACGG
>Pyoung105391
CCGACGGTTCAGGTTCATGATTTCATTGAACCTCAGCCGACGGTTCAGGTTCATGATTTCATTGAACCTCAGCCGACGG
>Pyoung105708
GAATGGATGCTAGTGCATGGTGCGAGCATGGCATTTGCGTGCTGTGCTTGTGCCGACGTGCGAGCAGACATGC
>Pyoung106612
TAGCGGTTCCATTCGGCGTTTTGACTTCCCATCGTGCTTCTGCTCGTCGGGGGGGCAATTCGTTGGGTGGGATCACTG
>Pyoung106806
CGCTCCTACCGATTGAATGGTCCGGTGAAGTGTTCGGATCGCGGCGACGTGGGCGGTTCGCCGCCGGCGACGTCGCGAGAAGTCCACTGAACCTTATCATTTAGAGGAAGGAGAA
>Pyoung107084
GGAGTTCCCCCAAACACTTCAGTGGGAAGATAAAAGTTTTGATCCAAATAAGGGCTCCCAATGAAGTATTCAGGGGAACTCT
>Pyoung107512
TGATGCGGACGCTATTATAAATAGCGTCCGAACCTTAAAAACGCTATTATAATTAGCGTCCCGCACTCA
>Pyoung108429
AATTTTAAAGGAAAGCTGGACGCTATTCATAATAGCATCCAACTTTCCTTTAAATAA
>Pyoung108519
CTTGTAGTGTATTTAATGGGTTATCGGTAGACGGAGTCGGTAATTCGTTAGGTATACTATGAG
>Pyoung108720
ACCGAACCGAACTGAAATAGAATGGTTCAGTTCGATTCGATTTTTCACCCATTTCAGTTCGGTTCGAT
>Pyoung108970
AGAGCCGGACGCTATTCAAAATAGCGTCCGGCTCTTTTTTCAATTTTTTCACCCGGACGCTATTTTGAATAGCGTCCGGACCT
>Pyoung109040
AAAGTGAGATTTGTGGTGGTAGCAGAGGGCATGGGTTGATAGGCCCAGGCTCGAAGCCCATCATTGATCTCCTTG
>Pyoung109048
GCTGGCTCGTTGAATAGGTTCGCAAGTTGGCTCGTTGAATAAGCTCGCGAGCTAGCTCGTTGAACAGGTTCGTGAGCTAGT
>Pyoung109164
ATCAATTACTGTTAGCAATCGATTCACAAATCAGTTACTAATCGTATATTCAAGATTTTTTTAATATCGATTAACAATTAATTATAAATCGATTACTAATAGTAATCAAT
>Pyoung109254
TTTTACTGGTGGGACACTAATATGACTAGCGTCCACACTCGGGACGCCAATCATACCAGTGTCCGGCTAGTAAAA
>Pyoung109690
ACCGAACCGAACTGAAATAGAACGGTTCAATTCGATTTGATTTTTCACCCATTTCAGTTCGGTTCGGT
>Pyoung109725
ACAACCTGGACGCTACCTATGGTAGCGTTTGGCTGTTGGCCCACAAAGGTCTGTAGCTAGACGCTACCATGGGTAGCGCCTAGTTAGA
>Pyoung109896
ATAATTCAGTTCGATTCAGTTTGATTTTGCATTTTAAGAATTTTAATTATTTTGATTTGATTCGGTTATAGAGACAAAAAAATCAGTTGAACTAAACTGAATCGAACTAAATTAC
>Pyoung109984
TTAAGATTGTGGTTAATTAGTGTCAATGATGAGACCTTGATCTAGTTAAGTGGGGGTAGCGGGTCAAACTCTTTAGGCATTAATTGACACAATTTTTT
>Pyoung110031
GTATATAATCGGGTTTGGGACGGGTTCGGGTTTGAAATTTAATACCCGTGATGGGTTCGGGTCGGGTTTGGGTTTTATATATTGGGTATCCATTACCCAAACCCGTTTATATAA
>Pyoung111561
TTCAATCCGATTCGGAACCGCCTGTTTACGGTTTCTAAAAAATATATATCTGAACCAAACCGTAAAAGGATGGTTTCGGTCAGGTTTGAA
>Pyoung111976
TAGAAACCGAACCGAACTGAAATAGATGAAAAATCGAATCTAATCGAACCGCTCTATTTTGGTTAGGTTCGGTTCAAA
>Pyoung112295
CCCTTGTAGTATATTTAATGGGTTATCAATAGACGAAGTTGGTAATTTATTAGGTATATTACGGG
>Pyoung112366
GTGAAATGTGAGAATAGGAAAAAGGCACTCAGCTAAAGTAAATTCATGTACATAATGTACATGAAGATATGCATGAATTTGCTTTAGCTGAGTGCCTTTTTCCTATTCTCGCATTTCAC
>Pyoung112642
TTAACAGTTATCAGCTGTATTCAACAGTTAAACCAAACATGCCCTAAGAGGGTGTTTGGTTTACCGGTTGTGTGCAGCTGATAGCTGATAG
>Pyoung113336
AGCTCAGGAGGGATAGCGCCATGGATGAATTCACAATCGATCATGCCCCTTATATTATTGGGTTTTGATCCCTCTATAGCGCTATCCATCCTGAGTT
>Pyoung113607
TATAGTTTACCTGTTTGGGTGTCTATCAGCTATCAGCTGCACCCAACAGGTAAACCAAA
>Pyoung113614
AGTTGAAGCTGCCAGCATGATCTGAGCTTTCCTTAATTATCCTAATCGAATTATCGATCCAGAGGAGAGACTAGATCATGTGGCTGCTTCACCT
>Pyoung114550
CGAAAGAGATCGGAGGAGAGTTCTTATCCGGTCTCAGCTTAAAGTTTTAATAAATACTTAGTAGAGATTGGAGGAGAGTTCTTATCCGACCTCAATTCA
>Pyoung114954
TTTCGGTTCGGTTCAGTTTTGAAGAGAAAAAATTCGGTAAAACCGAACCGAACCGAA
>Pyoung115469
GTTTTTACAGTTTCGGAACTCGATTCACAGTGAGGTAATTAATTTAATTAATCACTGTGAATTTGTTAAGGAATTGATAGAT
>Pyoung115819
GACGGGTTCGGGTCGGGTTCGGATTTTATATGTTGGGTATCCGTTATCCGAACCCGTT
>Pyoung115906
TTCGGGTTGATGGGTCGTATTCGTGTCATGTCGATATGCGATACGAATACGATTAAAGTCGACACGAA
>Pyoung116243
TTTTATGGCCTGACTCTGTCCGTTTGTTTTCTTGATATTGGGCCCAAATGGGCCTTAGAGTTGGGTTAATGAA
>Pyoung116541
ACGTGATATTGGCACGGCTCAATCAAAAAGCAGGGCCCAAACACATTTCTGGCGCTGTTTTCTTATTGAACCGGACCAATATCCCGT
>Pyoung116745
AGCCAGAGATGACTTGCCGATCAGCTAGTTGTCAATTAATGGAAAAATATAAGCATATTAGTATACTAGAGCTAGCCGGCAAGTCATCCTTGGCT
>Pyoung116946
ATTATTATTCGGTTTGGTTCGGTTTAACTGATTTTTTTTCTTTTCAAAACAGAACTGAACAGAAATAACCAAAATTTATATAATGTAGAACTGAACCGAACCGATTAAATTT
>Pyoung117709
TTTAAAGGTTGGACGCTACTTATATTTTATAGTAGCGTCTAACCTTTTTT
>Pyoung118507
AAATATCTGACGATCGACACAACTTGTGACATAAGCTAACTCGGTTGTGCTGCAGGTTGTGTCGCTCTCGGCCATTTTT
>Pyoung118976
CGAAAGAGATCGGAGGAGAGTTCTTATCCGGTCTCAGCTTAAAATTTTAATAAATACTTAATAGAGATTGGAGGAGAGTTCTTATCCGACCTCAATTCA
>Pyoung119641
TTCTCTCTTAAGCCACGTGTAAATTGAATCATTTTTCTCTCTATAGACAGAATAAATTTTCATGCGTAAAGAGAATAATTTTACACTTTGCTTAAGAGAGGA
>Pyoung119778
TTAACTGGCCTGGACTTAGGTACCCTGTGTCTACAGGATTCCAAGTTCAGGTCAGTGGC
>Pyoung120159
ATTTAAAGGAAAGTTGGACACTATTTTGAATAGTGTCCAGCTTTCCTTTAAAA
>Pyoung120938
CACCGAGTGTGACATGTCTTACTCAGCTACACAGTAGAAGGGTAAGGGGTGTCACATTTAGTGGTA
>Pyoung120939
AAAGTGAGATCTGTGGTGATAGCGGAGGGCACGGGCTGATAGGCCCAGGCTTGAAGCCCACCATTGATCTCCTTA
>Pyoung120997
TCCTGCCTGGCTCCCTGAATGCCATCTAAGAAGCTTGTCAAAGAATGTTGGCAACCTTCCTACTTGGCATGAGGGGAGTCACGCAGGC
>Pyoung121060
TATAGTTTACCTGTTTGGGTGTCTATCAGCTATCAGCTGCACCCAACAGGTAAACCAAA
>Pyoung121339
ATTTGGTTTGGTTCAGTTTTATATTAAAAAAAAAATCGGTTATTTCGGTTAGGTACGGTTTTGAAGAGAAAAAATCGGTTAAACTGAACCGAACTGAAT
>Pyoung121902
TTGCATGAGAATAGGACTTAATTCTTTGTAAAGAACATGATTTCTTTACAAAGAACCAAGTCCTATTCTCATGCAA
>Pyoung122186
AATCTTCACAAGTCATCCAAACACCATGGAGAAAAGGCATAGTTTTCTCAGAAAACTATGCCTTTTCTCCATGGTGTTTGGATGAGCTTGTGAAGATT
>Pyoung122581
GCAGGTTGGGTAGGTCCTAGGTATAGGGGAGACTCTGCCGGATTTTCGGCACGACTTAGGACGTACTTGATCTTT
>Pyoung123451
TGTTCAAAATAGCGTCTGAACAAGGGACGCTATTCATAATAGCACCCGAAGCTTGGACGCTATTTTGAATA
>Pyoung123564
ACCTATATAAATAGTTATGACTTTTTGTATAGAATAGACATGTCTGTTTATTGAACACCTATATAAACATTTGTGACTGTTTGTATAGAA
>Pyoung123578
ATTATTATTCGGTTCGGTTTGATTTAATCGATTTTTTTTCTCTTCAAAACCGAACTAAATCAAAATAATCAAAATTTTTATAATATAAAATCAAACCGAACCGATTGAATTT
>Pyoung123725
CCTATACCTGATATATTATATATTCAAAATATAAATATATGAGATTCATATATTTAATAGGTAAGTATCACCGTATATCTTATTTATTGAGTCTATGGTAGATCAGGTTTAGA
>Pyoung124125
CTTGTAGTATATTTAATGGGTTACTGGTAGGCGAAGTACGGTAATTCATTAGGTACACTACAGG
>Pyoung124257
CAGCTATCAGTTGTATTCAACAGTTAAACCAAACAGGCCCAAAGGAGGTGTTTGGTTTACCTGTTGGATGCAGCTGATAGCTG
>Pyoung124566
ACCCATGACCCACTAACCTATTTGACCAACTATGACCCATGAACCCACTTATATAATGTGTTAAATGGGTTAAGTCGTGTCAAACTATGTTAAATGGGTTATTT
>Pyoung125364
AAATCGAACTGATTGAACCGAATTGACTCGGTTCGGTTCGATTTTTCGATTT
>Pyoung125545
TCCCCTGATTGCTAAGAAGCTGACAAACATATAAAGTTATGGTTGAACTTCTCAGCAATTAACCAGCTTCTTATAGCAATCAGAGGA
>Pyoung125914
TTAATCGTGTCGTGTTTGTGTCGATGTTAATTGTATTCGTGTCGCGTTTTGATACGACACGAACACGACCCATCAA
>Pyoung126439
TCTTGCATATTCCATTAGTCAAACAAGTCCAATAATAAAAAAAATTATATTATTTGACTTGTTTGACTGATGGAATATGCTAAA
>Pyoung127429
AATCAAAATAGCGCCCGAACTTCGGATGCTGTTCAAAATAGCGTCTGAACAAGGGACGCTATTCATAATAGCATCCGAAGTTCGGACGCTATTTTGAAT
>Pyoung128260
AATCGAATCGAATCGAAATGGATGAAAAATCAAATCGAACTGAATCACTCTATTTCGGTTTGATTCGATT
>Pyoung129223
TGAGTGTGACACGCCTTGCTCGGCTACACTGTAGTCAGGTGAGGGGTGTTACACCA
>Pyoung129568
CATCCGACGTCCGATTGAGGCGATTCAGGTGGCGTTGGAAAGCTTGTTCCGAGAGCTTTCTTTTGATACCAATTTTGCAGCAAATGGAGGTCGGATG
>Pyoung129668
GGAGCTGTGGATTAAAATCGCTACTCATAGTAGCGTTTTGGACATAGAAACGCTCCTCGTGGTAGCGTTTTGAGACTAAAACGCTATTATGACTAGCGTTTTGAGATCAGGTTT
>Pyoung129761
TTATATGAGTCATGAATTCTAAAAGTGACTCGTATATATAAATTACATTAAAATCGCTTTTCAATGTAAATCTTGACCCATTATATGAGTCATGAATTCTAAAAGTGACTCGTATGA
>Pyoung130319
GGAGAAGGGGAGCACGTGCAAAAGAGTTGAATGGCATTTGAGAAGCCAAGGAGTTTGCACGTGCCCTGCTTCTCC
>Pyoung131040
TCGATGTGGGATTGAATTTGGCCACTTGATGGCTCCCCTCCAGTGGCACACACCTCAGCATTTGGAGGGGAGCCACCGAGTGGCCGAATCCAATCCCACATCAA
>Pyoung132210
AAAATAGAGTTGATAGCTGATAGGCAACTGATATGATACCCATCAGCTGCAGTTTGTATCAGCTCTATTTT
>Pyoung133296
CAGCGGTCAGCGTCTGGGACGCTATTCAAAATAGCGCCTGAACAAGGGACGCTTTTCATAATAGCATCCGAAGTTCGGACGCTATTTTGAATAGCGTCCGGATGCAGCCACCTG
>Pyoung133497
TCAGAAAAATTAGTCAACGAAAAATATTTTCCTAATCAAAAGAAAATTAAGTCATTTTTAAGGAAAATGACTTTCATTTTTCAAAAGAGGAAGTCATTTTTCGTTTTCTAAATTTTGA
>Pyoung133841
TGTGACGGGTTCGAGTCGGATTCGGGATTTATATGTTGGGTATCTGTTATTCGAACCCGTTTAT
>Pyoung134131
CTCAGAGTTCGGGTTTACCTATGCCAATTCTGATGCTTGGAACAAGTCCGGGGCATCTGAAAATAGTGGGGTAACCTATAACTTTGAC
>Pyoung134778
CCGAACCGAACTGAAATAGAGCGGTTCGATTTGATTTTTCATCCATTTCAGTTCGGTTCGA
>Pyoung135221
TCCGGACGTTGTCCAAAATAGCGTCTGAACTCCGGACGCTATTCATATTAGCATCCGAAGTTGGGACGCTATTTTAAATAGCGTCCGGA
>Pyoung135232
GGGATGTTGCTGATCGTGGGGACGCTATTCAAAATAGCGTCCTCACGTCAAAACGCTA
>Pyoung135651
TTAAGAGTTCGGGGGAGAGTTCTTACCCGAACTCAGTCTACCCGAACTCAGTTTAA
>Pyoung136490
AGGTCCGGACGCTATTCAAAATAGCGTCCGGGTGAAAAAATTGAAAAAAGAGCCGGACGCTATTTTGAATAGCGTCCGGCTCT
>Pyoung136805
ACGGGTGTATACTGGTTAGACAGCCATATGTCTATCCAGTATACTTCTGT
>Pyoung136980
TGACATGTCACATTGATTGTATCAATTACAAAAATTATAATTTAATTGATTCAATTTAATATATATTTGAGTCAGCTGAATCAATTTGAGTATTTGACATGTCA
>Pyoung138512
ATAGAGTTGATATAAACTGCAGCTGATGGGTACCATATCAGTTGCCCATCAGCTCTAAAAGTAAAGCTGATAGTTAATGGGTAACTGATATAATACTCATCAGTTACAGTTTGTATCAGCTC
>Pyoung138687
TCAGTTGTGTCGCGGGTTGTGTCGCTCTCGGCGTGAATATCTGACGATCGACACAACCTGCGACATGAGCTAA
>Pyoung138982
CTAATTATATTAGCGTCCGGAGCAGATGGGACGGCGTCCTGCACTGGCTCATTCCGGACGCTAATATGATTAG
>Pyoung139129
CTGAACCTAACTGAAATGGATAAAAAATCGAATTGAACCGAATTATTCTATTTCGGTTCGGTTCAG
>Pyoung139158
AATATATTTCGTTGGTAATTATCGATGAAAAAATTTTCGTAGGTATTTTTTTTAAATTCTATTTTCTATTTTCTCCTTAATATTACCTACGAAAAGCGTTTTGTTAGTAATTACTGACGAAA
>Pyoung139335
AATTGAAAAGAGAGCTGGACGCTATTCAAAATAGCGTCCAGCTCTCAGTTTAAAG
>Pyoung139526
CGTCCTCACGTCAAAACGCTATTTTGAATAGCATTTTGGCATCATGATGCTATTTTGAATAGCGTTTTCTTTGGGACG
>Pyoung139590
AAAAATAGAGCTGATATAAACTGCAGCTGATGGGTATCATATCAGTTGCCCATCAACTATCAGCTCTATTTTT
>Pyoung139843
GTAGTTCCAGACATTTTGACTGTCCGAACAGACATTAGTCATCGGAACAGTGAAATGTACGGACTAC
>Pyoung139852
AGTTGTGACTGTTTGTATACAATAGACATGTCTGTTTATTAACAGACACCTATACAAACAGTTGTGACT
>Pyoung139982
TTTATGACAAGGATATAATCGTGTCGTATTATGGTTTAACCTGTTAACCTGACTTAACACATTTATGACACGGTTTAATATTCGTGTCACATG
>Pyoung140061
TTTGGTTTACCTGTTGGGTGCAGCTGATAGCTGATAGACACCCAAACAGGTAAACTATA
>Pyoung140138
GAAAGGTCGTGTTCGTGTTTAAATTTTTGATACGATTTGTTAATCGTGTCGTGTTTGTGTCGACCTTAATCATATTCGTGTCGCGTGTTGACACGACACGAACACGACCCATC
>Pyoung140263
GTTCAGGGACGTTTGTCAAAATTTATCCCAAATCTTTTTATACTTCTCTTGACTTAGCTAAACTTTTCCATTCCTTAGAGGATAAATTTTAACAATCGTCCCTGAAC
>Pyoung140363
CAATTCGGGTTGATGAGTCGTGTTCTTGTCGTGTCGTGTCAACACGCGACACGAATACGATTAAAGTCGACATGAATAC
>Pyoung140506
TATATGTAACTAGTCGAGCTAGAGCTTGAATATTAAAACTCGAATCGAGCTCGTGCTTGAAAAAAAATATAACGAGTCGAGCTTGAACTATTCAAAGCTCAGCTCGGCTCAGTTCGTTTA
>Pyoung142764
ACTATTCGGTTCAGTTCGGTTTAATCGATTTTTTTATCTTCAAAACCGAACCGAACCGAAATAA
>Pyoung143313
TCTAAACTCGGTCTATCATGAATTTAAAATATAAATATGTGAGATATATATATTTAATAAATAAATCTCATCATACGCTTTGTATTTTGAATTTAATGTATCGAATTTAGA
>Pyoung143786
ATCGGGTTCGGGTCGGGTTCGGATTTTATATATTGGGTATCCGTTACCCGAACCCGTT
>Pyoung144147
TTTAAAGGAAAATTGGACGCTATTCATAATAGCGTCTAGCTTTCCTTTAAA
>Pyoung144543
TCAAAATAGCGTCCCAACTTCGGATGCTAATATGAATAGCGTCCGGAGTTCAGACGCTATTTTGAACAGCGTCCGGAGTTCGGGCGCTATTTTGA
>Pyoung144736
AGAGTGATGACGTCGTTGCTGTTGCTATTTCTGCATCAACTTTGATGCGAGAGCTCTGATTCCGGATTGGATAGAATGACTCATCACTTA
>Pyoung145079
TGTTCAAAATAGCGTCTGAACAAGGGACGCTATTCATAATAGCATCCGAAGCTCGGACGCTATTTTGAATA
>Pyoung145402
ACCTATACAAATAGTTGTGACTATTTGTATAGAATAGACATGTCTTTTTATTAAAAGATACCTATACAAATAGTTATGACTGTTTGTATAGAC
>Pyoung145657
TTCTTCCAACTCTCCAGGCCATTCCACCAAAAGGCGCCTCTAGTGATTAGTTCCCCCATCTTATATATCAAACCTTTTGGTGGAATGGCCTGGAGGGTTGGAAGAA
>Pyoung145665
TTGTTTGATTGGGAGTCCGTATTTACTTCTTAGAAAGTGAAAAGCCATTTTTCCTCTACTTTTTAGGAAGTAAGTTACTTACCTTAAGTTAGATAA
>Pyoung145701
TTAGAAACTGATATCTGAAACCGATTTTAGTCGGTTTCTAAATCTTTACATTTAGAAACTGATTTCTTTCAGTTTCAAATCAGTTTCAAAAG
>Pyoung145726
GTGTTGGATATGGGTGTGAGAATCTCAGAACCTGTGTTGGATATGGGTTTGAGAATTTCAGAACCTGTGTTGGATAT
>Pyoung146493
TACTTTTTGAATCTAAGACCATCTCCATGCTTAAGATCTATATCATTACTTTTTGAATCTAAGACCATCTCCGTGCTTTGCCGATGTGGGATTTGCCTAAGGGACCTTAAGCACAGAGATGGTCTTGGATTCAAAAAGTA
>Pyoung147370
GAAGGGTCGTGTTCGTGTTTAAATTTTTGACACGATTAGTTAACCGTGTCGTGATTGTGTCGATTTTAATCGTATTTGTATCGCGTGTTAATACAACACGAGCACGACCCATC
>Pyoung147373
GAAAAGAAGAGAAAGGATGTTGTGATCCTTACCTGCGATTTTGTCGTTGAAGGTCTGATACTCCCTTTCTTCTTCTTTTT
>Pyoung147598
TAAGACTTTATCCCAAAAATTCATTGGGGTCAACTATATGAATTCTCTTTCTCCCTGCATACAGTCGACCCCAATAAATTTTTAGGATAAAAGCTTA
>Pyoung147745
ATTTGAGGTTGGCGTGTGACAGTGGAAATCCACTGTCACTGCCAACCTTTAAAT
>Pyoung147985
GAGGACGGGATGATAAAGAGAATTTGGTGCCCTGACTGGACAGGATATCCTTTTCAGTTCAAAAAGGATATCCTGTCTAGTCAGGGCACCAAATTCTCTTTATCATCCCGTCCTC
>Pyoung148291
TCAGTGGCGTTTTGGTAGAAATGCTATTGTCACTAGCGTTTTGAATCAAAACGCTATTAT
>Pyoung148449
CTTGACGCTATTTTGAATAGCGTTCAACTTTCTTTTCAAACATTTCATTCGGACGCTATTTATAATAGCGTCCGG
>Pyoung148452
CTCCAGAGGGATGGCACTGAGAACACAGGTGTTTTGGCTACCTAATTAGCAATGCACTTGTGTTCTCAGGTCACCCCTTTGGAG
>Pyoung148528
CTTGTAGTATATTTAATGAGTTATCGGTAGGCGAAACTCGTTAATTCGTTAGGTATACTATGAG
>Pyoung148920
TTTTAGAAACTGAACCGAACTGAAATGGGTGAAAAATTGAATCGAACCGAACCGCTTTATTTTGGTTCGGTTCGGTTTAAA
>Pyoung149696
CTGACAGAAAGAGAAGTGAGCACACAAAAGCAAAGGTATAGATTTATACAAATGCCTCTGTGTGCTCACTCTCTTCTGTCAA
>Pyoung149859
CATGCGGACGCTATTTTGAATAGCGTCCGGACCTTAAAAACGCTATTATAATTAGCGTCCCGCACT
>Pyoung150249
TAATAACGGATTGAGTTTTGCTAGTGCTCGATCCAACGTAGCTCTAAATATATTAGAGCTCCATTGGATCGAGCACTCACAAAACTCGATCCGTTACCA
>Pyoung150869
TCGGGTTGATGGGTCGTGTTCGTGTCGTATCAATACACGATACGAATACGATTAAGGTCGACATGA
>Pyoung150931
TGTATGTTGACTGGTTTTTGGCAGAATAATAGTCTTCTGACTTCTTGAAGGACTTTATTTCCCAAAAACCTTGTCATTTTACA
>Pyoung151008
TTAAAACAAAAGCTGGACGCTACTTATAGTAGCGTCCAGCTTTTTTTTAT
>Pyoung151386
ACTAGAACTAGAACTGAAGTTTGGTTCTTTCATTTTTGGAACCAAAAGAGAAATCAAATTTCGGTTCTAGTTTTGATTCAGT
>Pyoung151449
GGAGTTAGAATTGTACTGATTTCGGTTCCGGTTTGGTTTGAGGTTTCGCTGGGAACCGAAACCAAACCGAAATTTCGGTATGGTTTTGGTTCG
>Pyoung151609
AGGGGAATGCTGTCTGGTTCGAGACCATTCACTTGAAGCATATTAAAACAGCTTCTGAATGATCTCGGACCAGGCTTCATTCCCCC
>Pyoung151711
GAATGGATGCTAGTGCATGGTGCGAGCATGGCATTTGCGTGCTGTGCTTGTGCCGACGTGCGAGCAGACATGC
>Pyoung151995
TTGGTATTGGGCCGTAAGGATACAGAAGGCTGTTTTGGGCCTATCTATCTGTATGGTGGATACTAAG
>Pyoung152489
ATTCTTTGTTCTAAGAGTTCATTAAAGGTTGTTGTAAGCACTTATTGAAATTTTGAGTGTGATATAACTTTAAATAGCTCTTGAGTGTAAAAGGAT
>Pyoung152797
AAAAAATAAAGCTGATAGCTAATAAGTAACTGATATGATACATATCAGTTGCAGTTTGTATTAGCTCTATTTTTA
>Pyoung152895
TTTCAGTTATTTCGGTTCGGTTTGATTTTGAAAAGAAAAAAATGAGTTAAACTGAACCGAACTGAAT
>Pyoung153802
TAGTTTAAATATAGTTCCAGATATTCTAGCTGTCCGGACAGACATTAGTAACCGGAACAGTAGAATATATGGACTACTTAAAGTG
>Pyoung153819
TGACATGTCACATTGATTGTATCAATTGCAAAAATTCTAATTTAATTGATTCAATTTAATATATATTTGAGTCAGCTGAATTAATTTGAGTATTTGACATGTCA
>Pyoung154742
TTGATGGGTCGTGTTCGTGTCGTGTCAACACGCGACACGAATATGATTAAGGTCAA
>Pyoung154749
ACATGACCCATTTAACACGGTTTGACACGACTTAACCCATTTAACACACTACATAAGTGGGTTCATGGGTCATAGTGGGTCAAATGGGTTAGTGGGTCACGAGT
>Pyoung155140
GATGGATTGGATGAGGGAGCTGAGCTCCCATTTATTTTATGTTGATGAGTATGTGGAGGGTGAGCTGAGCTCCCCAAATGACCATA
>Pyoung155550
TCATCGGTTCAATCCGGTTCGGAACCGCCGGTTCACGGTTTCTAAAAATTATGAACCTGAACCAAACCGTAGAAGGACGGTTTCGGTCCGGTTTGAAGCCGGTTC
>Pyoung155699
TCACGTTTCCCAGTGTCGGAAACGTTTCCGACGAGGAAACGAACTGACACGGCTGGGAAACGTTT
>Pyoung155757
GGCTGAGCAGAATTCGGTTCAAATTGAAAAACCGAACCGAACCGAGTCAATTCGGTTCAATCGGTTCGGTTTTAAAATTTAATCAGTTTAGTTCGGTT
>Pyoung156323
GCTACACTGTAGACGGGTAATGAGTGTCACATGTTTTCATTGTTATTTTAGAAAACATGTTATGTAACACCCCTCACTCATCTACAGTGTAGC
>Pyoung156418
AAATTTTAGGTCATTTGGACTCGTATAGAGAGAGTTATGACCAAATGAATACGTACTATTCATTTGGTCATTTTCTGGGTTGGCAGTTTCAGTGACCCAAATTA
>Pyoung156668
GTTCAGGAACAGTTGTCAAAATTTATCCATGAAATCTCTCTAAAACTTGATTGATATAGGTTTCTTAGGATAAATTTCAATAACTGTCCCTGGAC
>Pyoung156843
TGTAGTGTACTTAATGGGTTATCGGTAGGTGAAGTTCGGTAAGTCATTAGGTATACTATA
>Pyoung157113
GCCTGGCTCCCTGCATGCCACCTGCAAAGCTCATCAAAAAGTTGGTGGCCTCCTCAGATGGCATGCAAGGAGCCATGC
>Pyoung157229
CCCGTGTATTATATTTAATAAATTATCGGTATGTGAAGTACGGTAATTTATTAGGTATATTACGGG
>Pyoung157332
TGTTTGGTCACCTGTTGGGTGCAGCTGATAGCTGATAAACACCCAAATAGGTGAACTAGAGT
>Pyoung157407
TTAACTGGCCTGGACTTAGGTACCCTGTGTCTACAGGATTCCAGGTTCAGGTTAGTGGC
>Pyoung157657
CGTCCCAACAGAAAAACGCTATTTTAAATAGCGTCCCAAAGAAAACGCTATTCAAAATAGCATCCTGATACCAAAATGCTATTCAAAATAGCGTTTTGACGTGAGGACG
>Pyoung158545
TTTAAAGGAAAGCTGGACGCTATTTTGAATAGCGTCTAGCTTTCCTTTAAA
>Pyoung158548
ATGCGGACGCTATTTATAATAGCGTCCGAACCTTAAAAACGCAATTATAATTAGCGTCCCGCT
>Pyoung158998
ACTGAGTCTCGAGCAATGTTCGAATTCATTTAATACTATTACCAACAGTGATGCCAAACTTAGACCAATCTGAAGAATATGAATTTAAACATCGCTCGAGATCCAGT
>Pyoung159262
CCAAGTCTTAGTGCCGATCCGGCCTAAATTTTCGGTCATGACATTCTGGGTCGGACCGACACTAGAACTTGG
>Pyoung159560
TCAGTGGCGTTTTGGTAGAAATGCTGGTGTCACTAGCGTTTTGAATCAAAACGCTATTAT
>Pyoung159561
TTAGTGGCGTTTTTATACTAAAATGCTATTATTAGTGGCGTTTTAATATTGTTTGATGAAATTGTTTTGAAACGCTATTTTTAATAGCGCTTTGGACATTAAAACGCTACTGA
>Pyoung159958
TGTGCATGTGCTAAGATTATATAGAAATAAGGATCCCCTTAAAATTGTTATAATTTTGAGGTGTGATCAATTTCTATCATTGATTCAAGTGTGTGTGTC
>Pyoung160032
AGAGCTGTTCAGTTCGATTCGATTTTTAAAATATATAATTTAATTTTTATGATTTGATTCAAATCGATTTGAACTGAATGCTCA
>Pyoung160064
TTTAAAGGAAAGCTAGACGCTATTCATAATAGCGTCCAGCTTTCCTTTAA
>Pyoung160641
TGAGTGTGACACGCCTTGCTCGGCTGCACTGTAGATGGGTGAGGGGTGTCACATGCC
>Pyoung160697
AAAAAATAGAGCTAATAACTGATGGGCAATTGATATGATACCCATCAGCTGCAGTTTGTATTAGCTCTATTTTTA
>Pyoung160882
TCTAAACTCAGTTCACTGTAAATTTAAAATACAAATATGTAGATCACACCTATTAAATAGGTAGATCTCACCGTATATTTTGTATCTTAGGTCTATGGTAAATCAAGTTTAGC
>Pyoung161021
AAAAGTGAGATCTATGGTGATAGCGGAGGGCACAGGCCGATAGGCTTGGGCCCGAAGTCCATCATTGATCTCCTTTG
>Pyoung161177
TTGCATAAACTTAATTCATTATAAACCTAAAACATAAATATATAAGATTCATGTATTTAATAAGTGAGTCTTACCGTATATCTTGTGTCTTGAGTTTATGATGGACTGAGTTTAGACAA
>Pyoung161955
TCGCAGGTTGTGTCGCAGGTTGTGTAACTCTCGGCCTGAATATCTGACGATCGACACAACCTGCGACATAAGCTGTGA
>Pyoung161993
GAATGGTGTGCATGACTGCAAGCAATAATAGCTTGTTGCATGCACACTTTCC
>Pyoung162117
ATTCTAGTAGCTAAGTTTCCTCATTAACTGTCAAGAAACACTTAAATATATATTATAAGGTATAATTTAGGGTCTGTTTGGCATTACTGTTGAAACTGCTATTGAGAAA
>Pyoung162129
TTTCGGTTCGGTTCAGTTTTGAAGAGAAAAAATTCGGTAAAACCGAACCGAACCGAA
>Pyoung162913
TTATTGTAAGGAGAGCTGGACGCTATTTTAAATAGTGTCCAGCTCTCCTTTCAAATC
>Pyoung162954
TGTTTGGTTCACTTGTTGGGTGCAGCTGATAGCTGATAGACACCAAAACAGGTGAACTAGAGT
>Pyoung163004
TAAAAATAGAGCTGATACAAACTGCAGCTGATAGGTATCATATCAGTTGCCCACCAGCTATCAGTTCTATTTTTT
>Pyoung163102
AAATTTAATCGGTTCAGTTCGGTTTTATATTATAAAAATTTCGGTTATTTCGATTCGGTTCGGTTTTAAAGAGAAAAAAATGGGTTAAACCGAACCGAACCGAATAGTAATTT
>Pyoung163253
AAAGGACCGGTCCGATTCGACCAGTCAGATTCAATCTGGTTCGATTCGACCGGTCCAATT
>Pyoung163472
TTAAACCAAACAACCCTTAAGAGTCGATGTAATTCAAGCCTTTGTGATTTGTATAGTTTTTATCTAGGGGCTAGGTGACGTATTGCTCCTTAAAGGGGTGTTTGGTTTAC
>Pyoung164350
CTGGCGGTTCAGGAACCGTCTTTCAAACCGTCCCATGACGGTTTGGTTCAGGTTCATAATTTCATTGAACCTGAACCGACGGTTCAAGAACTGTAACCGG
>Pyoung164454
ATTTAAAATAGCCTCCCAACTTTGGATGCTAATATGAATAGCATCCGGAGTTCGGACGCTATTTTGAAT
>Pyoung164585
GAAAAACTAAACTGAAGCGATTGAATTCGGTTTAATCGGTTCTGTTTTAAAATTTAATCGGTTCAGTTTGGTTCATA
>Pyoung164985
GTCACCGCGTGGGACGCTGTTCAAAATAGCGTCTGAACAAGGGACACTATTCATAATAGCACCCGAAGCTTGGACACTATTTTGAATAGCGTCCGGAATGAG
>Pyoung165018
CTATACAAACAGTTGTGACTTTTGTATAAAATATATATGTCTGTTTATTAACAAACACCTATACAAACAGTTGCGACTATTTGTATGG
>Pyoung165058
TTTTTGCAGTTTCGGAACTCGATTCACAGTGAGGTAATTAGTTTAATTAATCACTGTGAATTTGTTAAGGAATTGATGGA
>Pyoung165177
TCAGTTTAAAGGTTGGACGCTACTTATAGTAGCGTCCAACCTTTATAGACTTT
>Pyoung166637
GCTAATAGCTGATGAGTAACTGATATGATACTCATAATTATAATTTATATCAAAATGGAGTTGTTTCTCATCAGCTGATAGT
>Pyoung166707
TAAGCTTTACAAAATAAAGCTGATAGATAACTGATATAGTATCCATCAGCTGCAGTTTGTATCAGCTTTATTTTTAGAACTAT
>Pyoung167061
AGTAATTGGACGATATTTAGAGTTGCGTCTGGCTATTTGACGCTACTCTAAAAAGCGTCTAACTACT
>Pyoung167672
CCCGTTGGAAAGTCCATTTTATGGCCGGACTCTGTCCGTTTGTTTTCTTGAAATTGGGCCCAAATGGGCCTTAGAGTTGGGTTAAGAAATAGTTGGGCTTACTACGGG
>Pyoung167758
TATCATGATCCTAAGACACAAACATGTAGGATCTATATATTTAATAGGTAGGTCCTACCATATATCTTGTATCTTTGGTCCATGAA
>Pyoung167786
ATAGCGTTTTTACGTCAGGACGCTATTTTGAATAGCGTTTTTACGTCAGGACGCTAT
>Pyoung168028
AATCTATCATGAATCCAAGATATAAATATATAAAATTCATATATTTAATAAGTGAGTCTTACCGTGTATCTTGTGTCTTGACTCAATGATAGAT
>Pyoung168039
ATTTCGGTTAATCAGTTCGGTTCGATTATTTTCATTAAAAAATCAAAAAAATTGAACCGAACCGAAATCGAATC
>Pyoung168041
AGGAAGGATTCACAAGTTGGAGTAGGTCCAAAACCTAATGAGGATAAAATCCTCATTTTCTCTAGCTTTGCAATCCTATCTT
>Pyoung168292
TTATAAACCGAACCGAACTGATTAAATTTTAAAACCGAACCGATTGAACCGAATTAATCGGTTCGGTTCGGTTTTTCG
>Pyoung168473
TGGAGATGGGTGGCTGGGCAAGAAGAAAAAGATGCTTTGTCTAATCGTGGGTCATCTTCTTGCCTACTCCACCCATTCCA
>Pyoung168556
TTAAATCGAACTGAACCGAAATAGAGCGGTTCGGTTCGATTCGATTTTTCACCCATTTCGGTTCGGTTCGGTTTCTAAA
>Pyoung168653
GCTTCAACTCAGAGCGGACAATATCACTAGTGGGCCGAGCCATTACATTTGATACCACAAATGTAACGGCCCAGTCCATTAGTGATATTGTCCACTCTGGGCCGAAGC
>Pyoung169157
CCAGAGGAAGTGCAGGAGGAGGGGAAGAAACTGGTTTAAGAGGGGGTAGTTTCTTTCCTTCCTTTCTGATGATCTCAAGG
>Pyoung169688
GTTATTTCGGTTCAGTTCGGTTTTGAAGAGAAAAAATCGGTTAAACTGAACTGAACCGAATAAT
>Pyoung169704
GTTATGACTGTTTGTATAGACATATCTGTTTATTAACAGATACCTATACAAATAGTTATGAC
>Pyoung169749
GAAGGGTCGTGTTCATGTTTAAATTTTTGACACGATTTGTTAATTGTGTCATTTCCATGTCGATTTTAATCGTATTATTGTCACGTGTTAACACGACATAAACACGACCCATC
>Pyoung169843
ATCCCTTATAGTATATTTAATGAGTTATCGGTAGGCGAAATTCGTTAATTCGTTAAGTATACTATGGGAT
>Pyoung170675
TTCTTATTTAGACCGATTCATTAGATTCAAGACACAACATGTATGGTGAGATCCACCTATTAAATATATAGATACTACGTGTTTATATCTTGAATTTATGATGGATCAGGTTTAAGTAAGAA
>Pyoung170890
CCTAATTTAAGTTCAGGATATCTCCCGTGCTCTGCTGATGTAAGATTTGCCTAAGAGACTTTTATAAAGCACATCGATAAATCGCACGAGAGAGATCCTGGACTTAAATTTGG
>Pyoung171135
TCTGTTAAGCTCAGGAGGGATAGTGCCATCATGATCATTAATTAGTGGCGCTATCTATCCTGAGTTTCACAGG
>Pyoung171148
TGTGGAATCGATGTACGTATAACAATTTTATCGTAATTGTTAATTATGCTGAGATCCAACTCAATTAACTATTACAATAAAACTATTATATATACATCGGCTTCATT
>Pyoung171613
ATTTGTATGTGTACCTTAGATTTATGTGCTTGTTATAACAAACTGGTATTAGAGCTTTGTGCGCAAAATCTAAGGTTTACAGAT
>Pyoung171636
ACTATTCGGTTCAGTTCGGTTTTTTCTCTTCAAAACCGAACCGAACCGAAATAA
>Pyoung172152
GAATTACCGACTAAATATATTTCGTAGGTATTTTTTTAAAATTTTATTTTCAATTTCTCCTTAATATTACCTACGAAAATCGTTTCGTTGGTAATTA
>Pyoung172669
[truncated: 85 more rows]
