# Supplementary material for: Post-transcriptional regulation of several biological processes involved in latex production in Hevea brasiliensis
Source: PeerJ. 2020 Apr 29;8:e8932. doi: 10.7717/peerj.8932 (PMC7195832; doi:10.7717/peerj.8932)
Supplement: Table S4 [file peerj-08-8932-s004.xlsx]

## Sheet: 2.
MiRNA annotation based on sequence homology against mirBase and PNRD databases
	miRBase	PNRD
Number of plant species giving homology	13	13
Query cover 100%	11	11
Unique hairpin target sequence	29	36
Non-redundant database-specific sequence number	8	15
	#EblastX V3.2+ tableform
database	#Query	Qsize	Qstart	Qend	Qcover	Tsize	Tstart	Tend	Tcover	Score	Expect	Overlap/Total	Identity	Target	Anontation
MirBase	Hevea_miR398c	102	1	102	1	140	9	110	0.728571	194	5e-51	101/102	0.990196	hbr-MIR398	hbr-MIR398 MI0021484 Hevea brasiliensis miR398 stem-loop
MirBase	Pmature100565	66	1	66	1	86	77	12	0.767442	107	6e-25	63/66	0.954545	ptc-MIR167g	ptc-MIR167g MI0002241 Populus trichocarpa miR167g stem-loop
MirBase	Pmature103871	87	1	87	1	108	11	98	0.814815	79.8	2e-16	77/88	0.875	mes-MIR167c	mes-MIR167c MI0024245 Manihot esculenta miR167c stem-loop
MirBase	Pmature107667	99	1	99	1	106	4	103	0.943396	91.7	5e-20	89/101	0.881188	mes-MIR169v	mes-MIR169v MI0024272 Manihot esculenta miR169v stem-loop
MirBase	Pmature109441	66	1	66	1	105	84	20	0.619048	83.8	8e-18	61/66	0.924242	lja-MIR167b	lja-MIR167b MI0024375 Lotus japonicus miR167b stem-loop
MirBase	Pmature111945	74	1	74	1	102	90	13	0.764706	103	1e-23	73/78	0.935897	mes-MIR167b	mes-MIR167b MI0024244 Manihot esculenta miR167b stem-loop
MirBase	Pmature11705	74	1	74	1	105	14	92	0.752381	60	1e-10	68/79	0.860759	mes-MIR393a	mes-MIR393a MI0024304 Manihot esculenta miR393a stem-loop
MirBase	Pmature15416	85	1	85	1	128	22	106	0.664062	168	2e-43	85/85	1	hbr-MIR408a	hbr-MIR408a MI0022058 Hevea brasiliensis miR408a stem-loop
MirBase	Pmature15994	84	1	84	1	119	105	22	0.705882	143	1e-35	81/84	0.964286	hbr-MIR156	hbr-MIR156 MI0022052 Hevea brasiliensis miR156 stem-loop
MirBase	Pmature23658	121	1	121	1	140	135	15	0.864286	192	3e-50	115/121	0.950413	hbr-MIR6172	hbr-MIR6172 MI0021482 Hevea brasiliensis miR6172 stem-loop
MirBase	Pmature58396	76	1	76	1	126	22	97	0.603175	151	5e-38	76/76	1	hbr-MIR476	hbr-MIR476 MI0022060 Hevea brasiliensis miR476 stem-loop
MirBase	Pmature61961	82	1	82	1	84	83	2	0.97619	155	4e-39	81/82	0.987805	mes-MIR156j	mes-MIR156j MI0024216 Manihot esculenta miR156j stem-loop
MirBase	Pmature64044	84	1	84	1	119	22	105	0.705882	167	9e-43	84/84	1	hbr-MIR156	hbr-MIR156 MI0022052 Hevea brasiliensis miR156 stem-loop
MirBase	Pmature65414	97	1	93	0.958763	136	20	111	0.676471	105	4e-24	84/93	0.903226	mes-MIR393c	mes-MIR393c MI0024306 Manihot esculenta miR393c stem-loop
MirBase	Pmature69719	82	1	82	1	84	83	2	0.97619	131	5e-32	78/82	0.95122	mes-MIR156j	mes-MIR156j MI0024216 Manihot esculenta miR156j stem-loop
MirBase	Pmature74909	82	1	82	1	124	22	103	0.66129	91.7	4e-20	73/82	0.890244	tcc-MIR156f	tcc-MIR156f MI0017458 Theobroma cacao miR156f stem-loop
MirBase	Pmature80287	71	1	70	0.985915	103	16	87	0.699029	65.9	2e-12	63/72	0.875	mes-MIR395d	mes-MIR395d MI0024313 Manihot esculenta miR395d stem-loop
MirBase	Pmature80661	80	1	80	1	105	14	92	0.752381	77.8	6e-16	73/84	0.869048	mes-MIR393a	mes-MIR393a MI0024304 Manihot esculenta miR393a stem-loop
MirBase	Pmature84420	81	1	81	1	84	2	83	0.97619	99.6	2e-22	75/82	0.914634	mes-MIR156b	mes-MIR156b MI0024208 Manihot esculenta miR156b stem-loop
MirBase	Pmature84714	82	1	82	1	86	3	84	0.953488	139	2e-34	79/82	0.963415	mes-MIR160a	mes-MIR160a MI0024221 Manihot esculenta miR160a stem-loop
MirBase	Pmature93923	84	1	84	1	119	22	105	0.705882	135	3e-33	80/84	0.952381	hbr-MIR156	hbr-MIR156 MI0022052 Hevea brasiliensis miR156 stem-loop
MirBase	Pyoung107084	82	2	81	0.97561	73	73	1	1	60	2e-10	67/80	0.8375	mes-MIR395a	mes-MIR395a MI0024310 Manihot esculenta miR395a stem-loop
MirBase	Pyoung113614	94	1	94	1	126	16	110	0.753968	125	4e-30	88/95	0.926316	mes-MIR167e	mes-MIR167e MI0024247 Manihot esculenta miR167e stem-loop
MirBase	Pyoung116541	87	1	87	1	92	88	3	0.934783	117	8e-28	81/87	0.931034	rco-MIR171a	rco-MIR171a MI0013398 Ricinus communis miR171a stem-loop
MirBase	Pyoung116745	95	1	95	1	97	97	2	0.989691	135	4e-33	90/96	0.9375	mes-MIR169c	mes-MIR169c MI0024253 Manihot esculenta miR169c stem-loop
MirBase	Pyoung120997	88	1	88	1	96	5	92	0.916667	159	2e-40	86/88	0.977273	mes-MIR160f	mes-MIR160f MI0024226 Manihot esculenta miR160f stem-loop
MirBase	Pyoung130319	75	1	75	1	111	93	19	0.675676	133	1e-32	73/75	0.973333	mes-MIR164c	mes-MIR164c MI0024232 Manihot esculenta miR164c stem-loop
MirBase	Pyoung14015	86	2	85	0.976744	84	1	84	1	127	8e-31	79/84	0.940476	mes-MIR171c	mes-MIR171c MI0024281 Manihot esculenta miR171c stem-loop
MirBase	Pyoung149696	82	1	82	1	90	86	5	0.911111	147	9e-37	80/82	0.97561	mes-MIR156e	mes-MIR156e MI0024211 Manihot esculenta miR156e stem-loop
MirBase	Pyoung151609	86	1	86	1	96	6	91	0.895833	139	2e-34	82/86	0.953488	mes-MIR166e	mes-MIR166e MI0024238 Manihot esculenta miR166e stem-loop
MirBase	Pyoung157113	78	1	78	1	86	5	82	0.906977	107	7e-25	72/78	0.923077	mes-MIR160g	mes-MIR160g MI0024227 Manihot esculenta miR160g stem-loop
MirBase	Pyoung168473	80	1	80	1	113	17	96	0.707965	151	5e-38	79/80	0.9875	hbr-MIR482a	hbr-MIR482a MI0021477 Hevea brasiliensis miR482 stem-loop
MirBase	Pyoung177331	75	1	75	1	111	93	19	0.675676	117	7e-28	71/75	0.946667	mes-MIR164c	mes-MIR164c MI0024232 Manihot esculenta miR164c stem-loop
MirBase	Pyoung177981	98	1	98	1	155	28	123	0.619355	89.7	2e-19	87/99	0.878788	mes-MIR403b	mes-MIR403b MI0024329 Manihot esculenta miR403b stem-loop
MirBase	Pyoung23339	59	1	59	1	97	20	78	0.608247	109	1e-25	58/59	0.983051	mes-MIR169d	mes-MIR169d MI0024254 Manihot esculenta miR169d stem-loop
MirBase	Pyoung27626	78	1	78	1	84	80	3	0.928571	139	2e-34	76/78	0.974359	rco-MIR171e	rco-MIR171e MI0013402 Ricinus communis miR171e stem-loop
MirBase	Pyoung28476	86	2	85	0.976744	84	1	84	1	159	2e-40	83/84	0.988095	mes-MIR171c	mes-MIR171c MI0024281 Manihot esculenta miR171c stem-loop
MirBase	Pyoung29958	83	1	83	1	116	100	18	0.715517	165	4e-42	83/83	1	hbr-MIR9386	hbr-MIR9386 MI0028935 Hevea brasiliensis miR9386 stem-loop
MirBase	Pyoung35640	94	2	93	0.978723	92	92	1	1	159	3e-40	89/92	0.967391	mes-MIR162	mes-MIR162 MI0024229 Manihot esculenta miR162 stem-loop
MirBase	Pyoung4	88	1	88	1	92	2	91	0.978261	121	5e-29	85/91	0.934066	mes-MIR166a	mes-MIR166a MI0024234 Manihot esculenta miR166a stem-loop
MirBase	Pyoung55981	72	1	72	1	85	80	6	0.882353	113	1e-26	71/75	0.946667	mes-MIR169g	mes-MIR169g MI0024257 Manihot esculenta miR169g stem-loop
MirBase	Pyoung64608	82	1	82	1	113	17	98	0.725664	67.9	6e-13	70/82	0.853659	mes-MIR171h	mes-MIR171h MI0024286 Manihot esculenta miR171h stem-loop
MirBase	Pyoung72580	54	1	54	1	89	71	18	0.606742	75.8	2e-15	50/54	0.925926	mes-MIR164a	mes-MIR164a MI0024230 Manihot esculenta miR164a stem-loop
MirBase	Pyoung80988	86	1	86	1	96	6	91	0.895833	131	5e-32	81/86	0.94186	mes-MIR166e	mes-MIR166e MI0024238 Manihot esculenta miR166e stem-loop
MirBase	Pyoung85791	76	1	76	1	85	80	6	0.882353	87.7	6e-19	69/76	0.907895	mes-MIR169g	mes-MIR169g MI0024257 Manihot esculenta miR169g stem-loop
MirBase	TPD10762	84	1	84	1	114	99	16	0.736842	119	2e-28	78/84	0.928571	mes-MIR535b	mes-MIR535b MI0024343 Manihot esculenta miR535b stem-loop
MirBase	TPD8834	90	1	90	1	120	14	103	0.75	178	3e-46	90/90	1	hbr-MIR166b	hbr-MIR166b MI0022055 Hevea brasiliensis miR166b stem-loop
MirBase	health10142	118	1	118	1	125	119	7	0.904	107	1e-24	104/121	0.859504	mes-MIR166g	mes-MIR166g MI0024240 Manihot esculenta miR166g stem-loop
MirBase	health13085	92	1	92	1	127	20	111	0.724409	182	2e-47	92/92	1	hbr-MIR166a	hbr-MIR166a MI0022054 Hevea brasiliensis miR166a stem-loop
MirBase	health13260	80	1	80	1	90	6	85	0.888889	143	1e-35	78/80	0.975	mes-MIR156e	mes-MIR156e MI0024211 Manihot esculenta miR156e stem-loop
MirBase	health541	121	1	121	1	141	5	137	0.943262	135	5e-33	115/133	0.864662	mes-MIR166f	mes-MIR166f MI0024239 Manihot esculenta miR166f stem-loop
MirBase	health5788	67	1	67	1	140	41	107	0.478571	133	1e-32	67/67	1	hbr-MIR2118	hbr-MIR2118 MI0021474 Hevea brasiliensis miR2118 stem-loop
MirBase	health7951	112	1	112	1	150	131	20	0.746667	222	3e-59	112/112	1	hbr-MIR482b	hbr-MIR482b MI0028937 Hevea brasiliensis miR482b stem-loop
MirBase	health9656	83	1	83	1	126	106	20	0.690476	91.7	4e-20	77/87	0.885057	mes-MIR167f	mes-MIR167f MI0024248 Manihot esculenta miR167f stem-loop
Database	#Query	Qsize	Qstart	Qend	Qcover	Tsize	Tstart	Tend	Tcover	Score	Expect	Overlap/Total	Identity	Target	Annotation
PNRD	Hevea_miR398c	102	1	102	1	140	9	110	0.728571	194	4e-51	101/102	0.990196	hbr-MIR398	hbr-MIR398
PNRD	Pmature100565	66	1	66	1	86	77	12	0.767442	107	4e-25	63/66	0.954545	ptc-MIR167g	ptc-MIR167g
PNRD	Pmature103871	87	1	87	1	108	11	98	0.814815	79.8	1e-16	77/88	0.875	mes-MIR167c	mes-MIR167c
PNRD	Pmature107667	99	1	99	1	106	4	103	0.943396	91.7	4e-20	89/101	0.881188	mes-MIR169v	mes-MIR169v
PNRD	Pmature109441	66	1	66	1	86	77	12	0.767442	83.8	6e-18	60/66	0.909091	ptc-MIR167g	ptc-MIR167g
PNRD	Pmature111945	74	1	74	1	102	90	13	0.764706	103	8e-24	73/78	0.935897	mes-MIR167b	mes-MIR167b
PNRD	Pmature11705	74	1	74	1	105	14	92	0.752381	60	1e-10	68/79	0.860759	mes-MIR393a	mes-MIR393a
PNRD	Pmature15416	85	1	85	1	128	22	106	0.664062	168	2e-43	85/85	1	hbr-MIR408a	hbr-MIR408a
PNRD	Pmature15994	84	1	84	1	119	105	22	0.705882	143	1e-35	81/84	0.964286	hbr-MIR156	hbr-MIR156
PNRD	Pmature23658	121	1	121	1	140	135	15	0.864286	192	2e-50	115/121	0.950413	hbr-MIR6172	hbr-MIR6172
PNRD	Pmature3537	65	1	65	1	81	9	73	0.802469	89.7	1e-19	60/65	0.923077	ptc-MIRf12309-akr	ptc-MIRf12309-akr
PNRD	Pmature5405	61	1	61	1	81	11	71	0.753086	105	2e-24	59/61	0.967213	ptc-MIRf12309-akr	ptc-MIRf12309-akr
PNRD	Pmature58396	76	1	76	1	126	22	97	0.603175	151	4e-38	76/76	1	hbr-MIR476	hbr-MIR476
PNRD	Pmature61961	82	1	82	1	84	83	2	0.97619	155	3e-39	81/82	0.987805	mes-MIR156j	mes-MIR156j
PNRD	Pmature64044	84	1	84	1	119	22	105	0.705882	167	7e-43	84/84	1	hbr-MIR156	hbr-MIR156
PNRD	Pmature65414	97	1	93	0.958763	136	20	111	0.676471	105	3e-24	84/93	0.903226	mes-MIR393c	mes-MIR393c
PNRD	Pmature69296	61	1	61	1	81	71	11	0.753086	97.6	4e-22	58/61	0.95082	ptc-MIRf12309-akr	ptc-MIRf12309-akr
PNRD	Pmature69719	82	1	82	1	84	83	2	0.97619	131	4e-32	78/82	0.95122	mes-MIR156j	mes-MIR156j
PNRD	Pmature70517	93	1	93	1	95	2	94	0.978947	153	1e-38	89/93	0.956989	peu-MIR2911	peu-MIR2911
PNRD	Pmature72114	61	1	61	1	81	11	71	0.753086	105	2e-24	59/61	0.967213	ptc-MIRf12309-akr	ptc-MIRf12309-akr
PNRD	Pmature74909	82	1	82	1	124	22	103	0.66129	91.7	3e-20	73/82	0.890244	tcc-MIR156f	tcc-MIR156f
PNRD	Pmature80287	71	1	70	0.985915	103	16	87	0.699029	65.9	2e-12	63/72	0.875	mes-MIR395d	mes-MIR395d
PNRD	Pmature80661	80	1	80	1	105	14	92	0.752381	77.8	5e-16	73/84	0.869048	mes-MIR393a	mes-MIR393a
PNRD	Pmature84420	81	1	81	1	84	2	83	0.97619	99.6	1e-22	75/82	0.914634	mes-MIR156b	mes-MIR156b
PNRD	Pmature84714	82	1	82	1	86	3	84	0.953488	139	2e-34	79/82	0.963415	mes-MIR160a	mes-MIR160a
PNRD	Pmature90110	61	1	61	1	81	11	71	0.753086	105	2e-24	59/61	0.967213	ptc-MIRf12309-akr	ptc-MIRf12309-akr
PNRD	Pmature93923	84	1	84	1	119	22	105	0.705882	135	3e-33	80/84	0.952381	hbr-MIR156	hbr-MIR156
PNRD	Pyoung107084	82	2	81	0.97561	73	73	1	1	60	1e-10	67/80	0.8375	mes-MIR395a	mes-MIR395a
PNRD	Pyoung113614	94	1	94	1	126	16	110	0.753968	125	3e-30	88/95	0.926316	mes-MIR167e	mes-MIR167e
PNRD	Pyoung116541	87	1	87	1	92	88	3	0.934783	117	6e-28	81/87	0.931034	rco-MIR171a	rco-MIR171a
PNRD	Pyoung116745	95	1	95	1	97	97	2	0.989691	135	3e-33	90/96	0.9375	mes-MIR169c	mes-MIR169c
PNRD	Pyoung120997	88	1	88	1	96	5	92	0.916667	159	2e-40	86/88	0.977273	mes-MIR160f	mes-MIR160f
PNRD	Pyoung130319	75	1	75	1	111	93	19	0.675676	133	9e-33	73/75	0.973333	mes-MIR164c	mes-MIR164c
PNRD	Pyoung14015	86	2	85	0.976744	84	1	84	1	127	6e-31	79/84	0.940476	mes-MIR171c	mes-MIR171c
PNRD	Pyoung149696	82	1	82	1	90	86	5	0.911111	147	7e-37	80/82	0.97561	mes-MIR156e	mes-MIR156e
PNRD	Pyoung151609	86	1	86	1	96	6	91	0.895833	139	2e-34	82/86	0.953488	mes-MIR166e	mes-MIR166e
PNRD	Pyoung157113	78	1	78	1	86	5	82	0.906977	107	5e-25	72/78	0.923077	mes-MIR160g	mes-MIR160g
PNRD	Pyoung168473	80	1	80	1	113	17	96	0.707965	151	4e-38	79/80	0.9875	hbr-MIR482a	hbr-MIR482a
PNRD	Pyoung177331	75	1	75	1	111	93	19	0.675676	117	5e-28	71/75	0.946667	mes-MIR164c	mes-MIR164c
PNRD	Pyoung177981	98	1	98	1	155	28	123	0.619355	89.7	2e-19	87/99	0.878788	mes-MIR403b	mes-MIR403b
PNRD	Pyoung23339	59	1	59	1	97	20	78	0.608247	109	1e-25	58/59	0.983051	mes-MIR169d	mes-MIR169d
PNRD	Pyoung27626	78	2	78	0.987179	103	89	12	0.757282	139	2e-34	77/78	0.987179	vvi-MIR171i	vvi-MIR171i
PNRD	Pyoung28476	86	2	85	0.976744	84	1	84	1	159	2e-40	83/84	0.988095	mes-MIR171c	mes-MIR171c
