# Supplementary material for: Post-transcriptional regulation of several biological processes involved in latex production in Hevea brasiliensis
Source: PeerJ. 2020 Apr 29;8:e8932. doi: 10.7717/peerj.8932 (PMC7195832; doi:10.7717/peerj.8932)
Supplement: Table S5 [file peerj-08-8932-s005.xlsx]

## Sheet: 3.
Small RNAome with 20-22 nt sized sRNA originating from MIR genes.
>health7
GGAATGTTGTCTGGCTCGATG
>health8
TCGGACCAGGCTTCATTCCCC
>health145
ATGGGTAGGTGGGTAAGATG
>health540
GGAATGTTGTCTGGCTCGAGG
>health541
TCGGACCAGGCTTCATTCCCC
>health692
TGTTGGAAGTCTTTGAAGGGG
>health729
ATTAGATATATTACAGGATTAT
>health767
TTCATTCCTCTTCCTAAAATGG
>health768
ATTTTAGGAAGGGAACGAACA
>health803
CGTGATATTGGTACGGCTCATC
>health886
ATGGAGCCATGTAGTAAGCA
>health1001
TTGACGACGAGAGAGAGCACG
>health1177
GGGATGGCACTGAGAACACAGG
>health1178
TCTCAGGTCACCCCTTTGGA
>health1338
TGACGATGAGAGAGAGCACAC
>health2082
CCTTTGCAATCGAAAGTGGAAG
>health2084
GCTTCCACTTTCGAACTGCAA
>health2163
ACTCTCCCTCAGGGCTTCAAG
>health2164
TGAGGTCTTTGGGGAGAGTGG
>health2488
CGGGTTTTGCAGCGGCCGCCG
>health2804
CTGGATGCAGAGGTTTATCGA
>health2984
TCCGAGGGAAGCCAATATTT
>health2985
AATATTTGAAGGGTAGATAA
>health2986
TTATCTACCCTTCAAATATT
>health2987
AAATATTGGCTTCCCTCGGA
>health3138
ATGCGGACGCTATTATAAATAG
>health3165
CTCCCATTCTCAGCACTCTGC
>health3860
CGGGTTTTGCAGCGGCCGCCG
>health4547
CGGGTTTTGCAGCGGCCGCCG
>health5788
GAAATGGGTGGATGGGAGTGA
>health5863
TTCCTCTCGTACTAGGTTGAA
>health6031
CGTGATATTGGTACGGCTCATC
>health6498
AGGAAGTGTAGGAGGAGACAA
>health6499
TTGTCTCCTCCTACACTTCCT
>health6805
ATTTGGACGCTGTTAAGAATA
>health6850
ATGGAGCCATGTAGTAAGCA
>health7076
TCGACTTAGAGGACGAGGTAG
>health7227
TCGGACCAGGCTTCATTCCCC
>health7451
TGATAGCTGTTAACTGATAG
>health7610
ATTTGGACGCTGTTAAGAATA
>health7951
CTTTCCCAAACCGCCCATTCC
>health8513
CTATTTATAATAGCGTCCGCAT
>health8550
ACATCTTCTGTTTTCCGAGG
>health8552
TCCGAGGGAAGCCAATATTT
>health8553
TCAAATATTGGCTTCCCTCG
>health8892
GCGCCCCGGTCGGATGTGGAAC
>health8991
CCAGTCCCGAACCCGTCGGC
>health8994
GAGCGGGTCGCCGCGTGCCGG
>health9115
GCGCCCCGGTCGGATGTGGAAC
>health9202
CCAGTCCCGAACCCGTCGGC
>health9205
GAGCGGGTCGCCGCGTGCCGG
>health9458
ATTGAATGGTCCGGTGAAGTGT
>health9511
GCGCCCCGGTCGGATGTGGAAC
>health9600
ATGCGGACGCTATTATAAATAG
>health9656
TCAGATCATGCTGGCAGCTTC
>health9683
ACCCGGACGCTATTTTGAATA
>health9860
GAATAGGAAAAAGGCACTCAG
>health9861
CTGAGTGCCTTTTTCCTATTC
>health9922
GAAGCTGCCAGCATGATCTGA
>health10142
CCTCGAGCCAGACAACATTCC
>health10346
ACAAACTGTAGCTGATGGGTA
>health10366
TGATCATTCCCTTCCTAAAATG
>health10367
CCATTTTAGGAAGAGGAATGAA
>health10437
CTGCTACTAGCAACCGATACA
>health10491
TACTGGCAGACTGTGAAGATTG
>health10553
AGTTCAAGAAAGCTGTGGAAA
>health10821
TTTGACTGATGGAATATGCT
>health10843
GAGGGGAATGTTGTCTGGTT
>health10844
TCGGACCAGGCTTCATTCCCC
>health11277
TATTCAAAATAGCGTCCGGGT
>health11986
GGGATGGCACTGAGAACACAGG
>health11987
TCTCAGGTCACCCCTTTGGA
>health12092
TCGGACCAGGCTTCATTCCCC
>health12302
TCGACTTAGAGGACGAGGTAG
>health12435
TTTTGTACGGTAATTAAGGAAG
>health12765
TTGAAGCCTTAGGGGAGAGTG
>health12999
GATGGGTGGCTGGGCAAGAAG
>health13000
CTTGCCTACTCCACCCATTCC
>health13001
TTTCCCAAGACCTCCCATACC
>health13013
ATTTGGACGCTGTTAAGAATA
>health13084
GGAATGTTGTCTGGTTCAAGG
>health13085
CGGACCAGGCTTCATTCCTC
>health13260
TGACAGAAGAGAGTGAGCAC
>health13399
GTGTGCTCTCTCTCATCGTCA
>health13400
ACGTGCTCTCTCTCGTTGTCA
>health13401
ACGTGCTCTCTCTCGTTGTCA
>Pmature74
CGGACCAGGCTTCATTCCCCC
>Pmature358
CTCTTTTCTCTCTTAAGTCATG
>Pmature800
AATGAGAAACAGAGACACATGG
>Pmature802
ATGGACGTGTTTTACTTGTAT
>Pmature805
ATACAAGTAAAACACGTCCAT
>Pmature1526
AGTGCACAGATCGTTAATAAGT
>Pmature1590
TTAAATCATTGTATGTACAACG
>Pmature1896
TTAGCTGATAGCTGGTAGCTG
>Pmature2049
CACCCAAACAGGTAAACTAT
>Pmature2140
GTTGTGACTATTTGTATAGAT
>Pmature2492
GAAATGGGTAGGTGGGTAAG
>Pmature2493
TACCCACACCGCCCATTCCAC
>Pmature2652
AATTGAATCGAACTGAATTAA
>Pmature2741
AGGATACCTATCAGCTGCAGA
>Pmature2798
AAACCGAACCGAACTGATTGA
>Pmature3147
AGATCAATGCGATCCCTTTGG
>Pmature3537
ACACCAAAGGCCTCTGCCCTT
>Pmature4862
TCTAAACCTGATCTATTGTAG
>Pmature5113
AAGTCATAACTGTTTGTATAG
>Pmature5405
ACCAAAGGCCTCTGCCCTTCCA
>Pmature6035
AGTGAGTGACGTTGGAAGAAGG
>Pmature6725
ATTCAAAATAGCGTCCGAGCT
>Pmature6732
GCTCGAGCTTAGTAGTATTCG
>Pmature6803
GAATGTTGTCTGGCTCGAGG
>Pmature7074
CTAAAATTGACGGTTCGGTTTT
>Pmature7131
AAATTGATTAAACCGAACTGA
>Pmature7799
CAACAATTATCCCTGAACTTA
>Pmature7812
ACGCCATAAGAGATCAAAGT
>Pmature7824
CAGGCGGTGGATCAAATATGA
>Pmature7983
ACCAAATTCTCTTTATTTCCG
>Pmature8738
TTGATACAGTGAAGGAAATGC
>Pmature9256
TGAGTGTTGGTACAGTAACTC
>Pmature9379
AATTTAAAGAAAAGTTGGACG
>Pmature9382
AAATCGAACTGAACCGAGTTA
>Pmature9400
TCATTCCTCTTCCTAAAATG
>Pmature9487
GTTGTGACTGTTTGTATAAAA
>Pmature9563
CAGCTGCATCCAACAGCTAAA
>Pmature9566
TTTAACTGTTGGGTGCAGCTG
>Pmature9781
GTGATATTGGTACGGCTCAT
>Pmature10377
GTTACTGTTAGTTGATAGCTG
>Pmature10892
ATTTGAAAGGAGAGCTGGACG
>Pmature11418
CACCCAAACAGGTAAACTAT
>Pmature11544
AACGTGTCAAGTCGGGTTAGCG
>Pmature11560
CGGTTCAGTTCGATTCGATTT
>Pmature11616
GTTGGTAGCTGATAATAGTTG
>Pmature11632
TAGATAAGTTCAAGGACAGTT
>Pmature11705
TCCAAAGGGATCGCATTGAT
>Pmature11828
ATTCGTTAGGTGTACTACAGG
>Pmature12390
TGACGACGAGAGAGAGCACGC
>Pmature12421
TTTAATTCAGTTCGGTTCAGT
>Pmature12496
TACACTTTCTCGGCAACCAAA
>Pmature13324
TCATCTGAGTCATCAATTCCA
>Pmature13511
CTATACAAATAGTCACAACTG
>Pmature13770
AATGTTGACTAAGCGCCATG
>Pmature14074
CCGAATCGAACTGAAATAGAG
>Pmature14207
TCTTCCTTTCTGATGATCTCA
>Pmature14277
TGATTGTGAGAGAAGGTATAT
>Pmature14713
AGAGGGATGGCACTGAGAAC
>Pmature14723
GAGTCAAGCCGTGTAAAAGGA
>Pmature14724
GTCTTTTACATGGCATGACT
>Pmature14728
CTCTTTTCTCTCTTAAGTCATG
>Pmature14775
ATCATGAACCTGAACCAAATC
>Pmature14796
AGTGAGAGACATATAAGTGGG
>Pmature14880
CAGTTGTGACTATTTGTATAG
>Pmature14978
TCTTATGTCTTAGGTCCATGA
>Pmature15097
TTTGAACCGAACTGAACCGAA
>Pmature15355
CCACGTGATTGTGAGAGAAGG
>Pmature15414
CTATACAAACAGTTATGACTT
>Pmature15416
AGACTGGGAACAGGCAGAGCA
>Pmature15476
ATTGTTGAAATGTAGAGAGA
>Pmature15567
AGCTCGGACGCTATTTTGAAT
>Pmature15993
GACAGAAGCATAGAGAGCAC
>Pmature15994
GTGCTCTCTATCTTCTGTCA
>Pmature15996
GACAGAAGCATAGAGAGCAC
>Pmature15997
GTGCTCTCTATCTTCTGTCA
>Pmature16088
ATTGTGACTGTTTGTATAGAA
>Pmature16105
CGATGAGAGAGAGCACACTTG
>Pmature16351
TTTTAAGCTGAGACCGGATAAG
>Pmature16477
ACCGTTGAACCGTCGGTTTGA
>Pmature16662
CAATTATAAATCAGTTACTAA
>Pmature16857
TCTCTGTGCTTTGTCGATGTG
>Pmature18190
CACCCAAACAGGTAAACTAT
>Pmature18340
TGGATTGAGTTTAGATAAGAA
>Pmature18359
TAGAGTGTGACATGTCTTACTC
>Pmature18582
CGTCCAGCTTTCCTTTAAAAA
>Pmature18658
TTCAAAATAGCGTCTGAACAA
>Pmature18680
GTGCCCCTCTACCATATCTG
>Pmature18863
AGTTGGGACGCTATTTTGAAT
>Pmature19898
AAAATAACTGAACCGAACCGA
>Pmature19979
CGTCCAGCTTTCCTTTAAAAA
>Pmature20031
CCGGCGGTTCAGGAATCGTCT
>Pmature20197
AGTGAGATTTGTATTTGGGAA
>Pmature20729
CCTTTGCAATCGAAAGTGGA
>Pmature20730
AGCTTCCACTTTCGAACTGCAA
>Pmature20732
AGGTTACACGGCACGACACGA
>Pmature20733
AGGTTACACGGCACGACACGA
>Pmature20753
TTTTGTCTAAACTCAGTCCAC
>Pmature20988
GTTCCGGACGCTATTCAAAAT
>Pmature20989
ATTCAAAATAGCGTCCGGTGA
>Pmature20991
GAGCTGGACGCTATTTTGAAT
>Pmature21046
ATTCAAAATAGCGTCCGAGCT
>Pmature21210
CGTCCAGCTCTCCTTTCAAAT
>Pmature21212
CGCGGACGCTATTTTGAATAG
>Pmature21736
TAATTGTGAGAGAAGGTGTAT
>Pmature21797
TTGTAACATTACAATCCCTCA
>Pmature21810
AACCGAACTGAACCGATTAAA
>Pmature21951
CTCAACTCCTGTAAACGTTTT
>Pmature22274
TTGTCTAGACCAAGTTTATCA
>Pmature23369
AAACCGAACCGAACTGATTGA
>Pmature23420
TTCCTTGTAGAGTACTTAATG
>Pmature23658
CTTACTTAAACACGGTCCATCA
>Pmature23665
GATGCGGACGCTATTATAAAT
>Pmature23800
GTTGTGACTGTTTATATAGAA
>Pmature24300
CTGGATGCAGAGGTTTATCG
>Pmature24955
CCAATCTACATCTGTAAAGGC
>Pmature25383
AATGATGTTTTCATTAATTAAG
>Pmature25440
AAATAAAGCTGATAGCTGATG
>Pmature25513
CGGGCAAGTCATCCTTGGCT
>Pmature25517
AGCCAAGGATGACTTGCCCG
>Pmature25541
TCATTGAGTATACTACAGGAT
>Pmature25723
TCCGAGGGAAGCCAATATTT
>Pmature25724
ATATTTGAAGGGTAGATAATA
>Pmature25725
TATTATCTACCCTTCAAATAT
>Pmature25728
TGGCTTCCCTCGGAAAACAG
>Pmature26187
TTCTCCCACAGCTTTCTTGA
>Pmature26188
AAGTTCAAGAAAGCTGTGGA
>Pmature26273
GTTTTAGTAGCTGTCAGTTGTT
>Pmature26362
CAGCATCTCTCACGTGTTTTG
>Pmature26375
TGAGCTAGGGTAGAAAATTGA
>Pmature26552
TGAATTGGTGGTTTAGGCTGA
>Pmature26644
ACAGCTTTGAAGATGGTTCTGA
>Pmature26948
ATGAGCCGTACCAATATCAC
>Pmature27009
GATGCGGACGCTATTATAAAT
>Pmature27100
CTATACAAATAGTCACAACTG
>Pmature27103
AAGTCACAACTGTTTGTATAG
>Pmature27344
CAGAGCGCTGAGAATGGGAGA
>Pmature27346
CCCATTCTCAGCACTCTGCTGC
>Pmature28213
CTTAACAGCGTCCCACTCATT
>Pmature29539
GCATTGAGTAGGAAATCGAAC
>Pmature30578
CGTCCAGCTTTCCTTTAAAAA
>Pmature30772
TTTTCTGTGATTTTGACTGGA
>Pmature30934
GGTATCCGTTACCCGAACTCG
>Pmature32002
GTTGTGACTGTTTGTATAAAA
>Pmature32028
AAAATAACTGAACCGAACCGA
>Pmature32596
TGTCCATGATCCATGTACGTG
>Pmature32664
ATTCAAAATAGCGTCCAGCTT
>Pmature32756
CAGAAAAATGATTGTCTCCTC
>Pmature32881
GTGAATAGTGACAGGTGAAC
>Pmature32884
AAATCGAACTGAACCGAGTCA
>Pmature32889
ACCGAACCGAACTGAACCGAA
>Pmature32957
GTCCTGTCACTGAATCACCCTA
>Pmature34008
GCATTGAGTAGGAAATCGAAC
>Pmature34051
AGTGAGTGACGTTGGAAGAAGG
>Pmature34243
AGTTGGGACGCTATTTTGAAT
>Pmature34425
GTTGTGACTGTTTATATAGAA
>Pmature34962
TAGGGCTGAGCAGAATTCGAT
>Pmature34981
GTTGTGATTGTTTGTATAGAA
>Pmature35461
AGCTGAATCGGTTGTATCGCA
>Pmature35785
GGATGTTCGGTTGTTTTTGC
>Pmature35843
GAAACTGAACCGAACCGAAAT
>Pmature36159
ATCGAACCGAACTGAATTGAA
>Pmature36161
AAAAGAAAGCTGGACGCTACT
>Pmature36780
GTTACACAACCCGCGACATAA
>Pmature36879
ATTCAAAATAGCGTCCGAGCT
>Pmature37668
CATAAGAGAGGAAAGAGAAAT
>Pmature37807
TTGAAAAGAGAGCTGGACGCT
>Pmature37825
AACCGAACTGAACTGAATAGT
>Pmature37914
ATAGCTGGTAGCTGATAGCTG
>Pmature37989
GTGATTGAACCAACTAAATAA
>Pmature37990
TTATTTAGTTGGTTCAATCAC
>Pmature38083
CACATGACATATCTCAACTCT
>Pmature38625
CATTTGGTATCAGAGTCTCAC
>Pmature39358
AGTGAGTGACGTTGGAAGAAGG
>Pmature39453
GAGATTTTAATTTGGGATCGG
>Pmature39479
TCATTGAGTATACTACAGGAT
>Pmature39504
ATAAGTAGATGTGTCTGTTAAT
>Pmature39695
AAAACCGAACCGTCAATTTTAG
>Pmature39870
AAACTGAACCGAACCGAAATG
>Pmature39888
GTGAGTGACGCTGGAAGAAGG
>Pmature39912
TCTTTGGTCAATGATGAATCGG
>Pmature39924
GTGATATTGGTACGGCTCAT
>Pmature39999
CGTCCAACTTTTCTTTAAATT
>Pmature40214
CTTACCCTTATCCTTTACTAA
>Pmature40229
AGAGTGGAGTTAGAGCCAAG
>Pmature40230
AGAGCCAAGAATGACTTGCCG
>Pmature40231
GGAAGTCATTCTTGCTCTAC
>Pmature40232
TGCTCTACTTTGCTCTTTAT
>Pmature40233
AGAGTGGAGTTAGAGCCAAG
>Pmature40234
AGAGCCAAGAATGACTTGCG
>Pmature40235
GGAAGTCATTCTTGCTCTAC
>Pmature40236
TGCTCTACTTTGCTCTTCAT
>Pmature40238
AGAGTGGAGTTAGAGCCAAG
>Pmature40239
AGAGCCAAGAATGACTTGCCG
>Pmature40594
TTTTGAAAGGAGAGCTGGACG
>Pmature40600
AGTTAGCGTCCCGCACTCATT
>Pmature40903
CAGTTGTGACTATTTGTATAG
>Pmature41144
TAAGAGTGGTAAGTGTAGAGC
>Pmature41164
AGATGATGCGTAGAAGAAAG
>Pmature41238
ATTTGAACCGAACTGAACTGA
>Pmature41408
AAAGGGTCGTGTTCGTGTTTA
>Pmature41435
CTATTTCAGTTCGATTCGGT
>Pmature41523
ATCATTGATCCAAGATACAGTA
>Pmature41633
AGCTCGGACGCTATTTTGAAT
>Pmature41706
CTAGATAAGTTCAGAGACGAT
>Pmature41789
AAAATAGAGCTGATACAAAAT
>Pmature41942
ATTTGAAAGGAGAGCTGGACG
>Pmature41954
GTGAGTGACGCTGGAAGAAGG
>Pmature43088
AAATCGAACTGAACCGAGTCA
>Pmature43313
ACTGGTAGCTGATGATAGCTG
>Pmature43393
TCTTCCTTTCTGATGATCTCA
>Pmature43549
TCTCTGTGCTTTGTCGATGTG
>Pmature43671
GCGTTTCGTTGGTAATTACTG
>Pmature43710
TTAAAGGAAAGCTGGACGCTA
>Pmature43712
ATTTTGAATAGCGTCCAGCTT
>Pmature44113
AAATCGAACTGAACCGAGTCA
>Pmature44202
ATGCACCATCTCTCATAATCA
>Pmature44471
AGTATTTTAAGCTGAGACCGG
>Pmature44555
AATTTTGGGTCGTGACAGAAA
>Pmature45096
AAAATAACTGAACCGAACCGA
>Pmature45573
GTGAGTGACGCTGGAAGAAGG
>Pmature45576
GTGAGTGACGCTGGAAGAAGG
>Pmature45634
ACCGTTGAACCGTCGGTTTGA
>Pmature45701
GTGTAGGAAGTGTAGGAGGAG
>Pmature45703
GGTTGTCTCCTCCTACACTTCC
>Pmature45803
TGATTGTGAGAGAAGATGTAT
>Pmature45815
ATTGTGACTGTTTGTATAGAA
>Pmature45857
GTTGTGACTGTTTGTATATAAT
>Pmature45999
CGTCCAGCTTTCCTTTCAAAC
>Pmature46076
GTCCTACATGATTGTGAGAGA
>Pmature46332
CGTCCAGCTCTCCTTTCAAAA
>Pmature46406
ATAGGTGAACTAGAGTATTTG
>Pmature46791
CCACTGTCACTGCCAAAGTTT
>Pmature46849
ATTTGAAAGGAGAGCTGGACG
>Pmature46896
GAGTTGAGGTGTGTCATAGAA
>Pmature46981
AGTTGGGACGCTATTTTGAAT
>Pmature46993
CAGTCTATTATAGATTCAAG
>Pmature46994
ATTGTGAGAGATGGTACATGT
>Pmature47267
AGTAGTTGGACACTTCTTAG
>Pmature47299
GTTCGAGTTGGATTCAGATTT
>Pmature47323
TGATTGTGAGAGAGGTTGTAT
>Pmature47359
TTCCTTGTAGAGTACTTAATG
>Pmature47531
GTTGTGACTATTTGTATAGAT
>Pmature47661
AGATAAGGTGCTCTGACACAG
>Pmature48053
CTCTATTTCAGTTCGATTCGG
>Pmature48251
AATAACTGAACTGAACCGATT
>Pmature48504
AGCGTCCCACGCGTTGACCAC
>Pmature48655
TTACTCATCAGCTATCAGATT
>Pmature48675
AGCTCGGACGCTATTTTGAAT
>Pmature49108
TAGCTGATGGATAACTGATATG
>Pmature49266
TTTGAACCGAACTGAAATAA
>Pmature49330
AGTGAGAGACATATAAGTGGG
>Pmature49652
CGTCCAACTTTTCTTTAAATT
>Pmature49653
TCATTTGGACGCTGTTAAGAAT
>Pmature49654
CTTAACAGCGTCCCACTCATT
>Pmature49690
ACTTCGGATGCTATTATGAAT
>Pmature49707
TATAAATAGTTGTGACTGTTT
>Pmature49968
ATTCGTTAGGTGTACTACAGG
>Pmature50114
ATTCATTAGGCGTACTATGGG
>Pmature50410
AAACTGTAGCTGATGGGTACC
>Pmature50411
ATCTATCAGCTATCAACTATA
>Pmature50562
CACGTGTGAACAGTACTTAAA
>Pmature50605
GTGAGTGACGCTGGAAGAAGG
>Pmature50606
AGTGAGTGACGCTGGAAGAAGG
>Pmature50683
GAAGGTGAGTGCGGGACGCTA
>Pmature50686
TTAGCGTCCCGCACTCACCTT
>Pmature50846
GTCTATTCTATACACAGTCAC
>Pmature51314
TGTTTGATTTACCTGTTGGGT
>Pmature51481
TAAGTTCAGGGATAATTGTTG
>Pmature51489
ATAACTGAACCGAATCGATTA
>Pmature51754
AAGTCATAACTGTTTGTATAG
>Pmature51957
TAAAGCGGTGATCTGTATAAA
>Pmature52107
GATGTGTCACCCATGTATGA
>Pmature52108
TACATGAGTGCCACATCAATG
>Pmature52640
ATCATAAGATCAAAATAGGGA
>Pmature52643
ATCATAAGATCAAAATAGGGA
>Pmature52755
TGATAGACTGAGTTTAAATAA
>Pmature52927
AGCTCGGACGCTATTTTGAAT
>Pmature53104
GTGAGTGACGCTGGAAGAAGG
>Pmature53196
AAAATCGAACCGTCAATTTTAG
>Pmature53835
TTTAGCTGTTGGATGCAGCTG
>Pmature53872
TTTGTGATAGACTATGTTTAG
>Pmature54013
AAATGGGTTAGTGGGTCACAG
>Pmature54040
CTCGGACCAGGCTTCATTCC
>Pmature54410
ATTTGAAAGGAAAGCTGGACG
>Pmature54427
AAGTCATAACTGTTTGTATAG
>Pmature54804
AGTGAGAGACATATAAGTGGG
>Pmature56035
AGTGAGTGACGCTGGAAGAAGG
>Pmature56094
AGTTTGAAAGGAAAGCTGGAC
>Pmature56234
AGTTGGGACGCTATTTTGAAT
>Pmature56235
AACCGAACCGATTGAACTGAA
>Pmature56371
AATTTGTATCAGCTCTATTTT
>Pmature56494
GATAACTGATAGTTGATGAT
>Pmature56532
ACGAGGCTCTGATACCACTCGA
>Pmature56534
GTGGTATCAGAGTCTCGTAAC
>Pmature56665
TGTGCATGGGATTTATGTAGG
>Pmature56738
AGGTAGAGGGTTAAGGGTTCG
>Pmature56834
ATCATGCCTCATGTCACTTCG
>Pmature56857
GTTACACAACCCGCGACATAA
>Pmature58379
AGTTTCATACCCATAAGAAAT
>Pmature58385
GTGTAGTTTTAGACATTCTGA
>Pmature58396
AATCCTTCTTTGCAAAGTCC
>Pmature58402
TCATTTGGACGCTGTTAAGAAT
>Pmature58520
ATAGTTTACCTGTTTGGGTG
>Pmature58811
GAGATTTTAATTTGGGATCGG
>Pmature58815
AGTATTTTAAGCTGAGACCGG
>Pmature58915
CTTTAGGTAGTCCGTGCATTC
>Pmature58948
AAGTCATAACTGTTTGTATAG
>Pmature58997
ACTTCGGATGCTATTATGAAT
>Pmature59004
GAAACTGAACCGAACCGAAAT
>Pmature59186
AGTTTGAAAGGAAAGCTGGAC
>Pmature59430
TACTTGATGGACGTACCAGATT
>Pmature59745
GATGTGTTTGTTAGCAAGTAG
>Pmature60433
TCCTGATTGTCCGAACAGACA
>Pmature60560
TTCCACATGATTGTGAGAGAA
>Pmature60701
CTTGAGTTCATGGTGAATTGAG
>Pmature60759
TTCTTTTCTAAACTCGATTCA
>Pmature60825
CAGTTGTGACTATTTGTATAG
>Pmature61054
AGTGTGCTTAGATGATGCTGA
>Pmature61118
TATTTCGGTTCTGTTCGGTTT
>Pmature61961
GTGCTCTCTATCTTCTGTCA
>Pmature61964
CTTTCCCAAACCGCCCATTC
>Pmature62018
ACCTATACAAACAGTTATGAC
>Pmature62019
GTTGTGACTGTTTATATAGAA
>Pmature62161
TGGTTTACCTGTTGGGTTCAG
>Pmature62354
GAGCTGGACGCTATTTTGAAT
>Pmature62355
ATTTTGAATAGCGTCCAACTC
>Pmature62493
AATTTGTTAAGGAATTGATAG
>Pmature63085
GTTGTGACTATTTGTATAGAT
>Pmature63285
AACTTGATAAGGGCAAACTCG
>Pmature64044
TGACAGAAGATAGAGAGCAC
>Pmature64045
GTGCTCTCTATGCTTCTGTC
>Pmature64098
ATAACCGAACTGAACCGATTA
>Pmature64138
GAATGTGCTGGAGGCTTCTAG
>Pmature64193
GAATGTGCTGGAGGCTTCTAG
>Pmature64284
ATAACCGAACTGAACCGATTA
>Pmature64464
CTATACAAACAGTTATGACTT
>Pmature64525
AAAAGTTTAAAAGGAAAGCTGG
>Pmature65094
AGTTGGGACGCTATTTTGAAT
>Pmature65157
AGTTGGGACGCTATTTTGAAT
>Pmature65261
AAACTGAACCGAACTGAAATGG
>Pmature65414
TCCAAAGGGATCGCATTGAT
>Pmature65807
TTTCGTTAGTAATTACCGATG
>Pmature65898
AGTTACCTGAATTCAGTTTA
>Pmature65899
TGATATGAAGTAGGTAAGTAG
>Pmature66148
AATGCATGTATGTTGGACTGG
>Pmature66934
CACCCAAACAGGTAAACTAT
>Pmature67379
ATTCAATCAGTTCGGTTCGGT
>Pmature67868
CGCGGACGCTATTTTGAATAG
>Pmature67895
CAGGTGGCTGGCCGGCGGCTG
>Pmature68320
TCTTGAGTCCATAGTAGATCG
>Pmature68546
GTTGTGACTGTTTGTACAGAA
>Pmature68643
CACCCAAACAGGTAAACTAT
>Pmature69079
CTGTTTTCCGAGGGAAGCCA
>Pmature69217
GTCAAGTCCTATCCATGAGCAC
>Pmature69296
TGGAAGGGCAGAGGCCTTTGGT
>Pmature69300
AAACTGAACCGAACTGATTAA
>Pmature69594
AACTCCTGTGGGTTGGGGACT
>Pmature69719
GTGCTCTCTATCTTCTGTCA
>Pmature70359
TGCGCCCCGGTCGGATGTGG
>Pmature70362
CCGCCGATCGGCTCGGGGCGC
>Pmature70512
CGGCTGTCGGCGGACTGCTCG
>Pmature70516
GAGCGGGTCGCCGCGTGCCG
>Pmature70517
CCGGCCGGGGGACGGACTGGG
>Pmature70840
CGGCTGTCGGCGGACTGCTCG
>Pmature70844
GAGCGGGTCGCCGCGTGCCG
>Pmature70845
CCGGCCGGGGGACGGACTGGG
>Pmature71002
GGTTCCATTCGGCGTTTTGAC
>Pmature71004
GCAATTCGTTGGGTGGGATCA
>Pmature71433
GAGTTCCCCCAAACACTTCA
>Pmature71434
TGAAGTGTTTGGGGGAACTC
>Pmature71471
GGTGAGTGCGGGACGCTAATT
>Pmature71473
ATTTATAATAGCGTCCGCATC
>Pmature71693
GATGCGGACGCTATTATAAAT
>Pmature71694
ATTATAATTAGCGTCCCGCAC
>Pmature72114
ACCAAAGGCCTCTGCCCTTCCA
>Pmature72282
ACTGTTCCTGAACTTATCTAG
>Pmature72728
CAGATCATGCTGGCAGCTTC
>Pmature73040
GAGCCGGACGCTATTCAAAAT
>Pmature73041
ATTCAAAATAGCGTCCGGCTC
>Pmature73042
CCCGGACGCTATTTTGAATAG
>Pmature73043
ATTTTGAATAGCGTCCGGACC
>Pmature73229
GTTTGAAAGGAAAGTTGGACG
>Pmature74011
GTTGTGACTATTTGTATAGAT
>Pmature74056
GTGAGTGACGCTGGAAGAAGG
>Pmature74209
CTACTGCTTTCTTTAACACC
>Pmature74210
AGGGAGGTGTTACAGAAAGCA
>Pmature74418
AATCGAACTGAACCGCTTTAG
>Pmature74449
ATAGACTTTGAGGCGTGATGA
>Pmature74450
ATAGACTTTGAGGCGTGATGA
>Pmature74909
TGACAGAAGATAGAGAGCAC
>Pmature75304
GGAAAAAGGCACTCAGCTAA
>Pmature75305
TGAATTTGCTTTAGCTGAGTG
>Pmature75366
CTGATAGCTGATAGATACCCA
>Pmature75515
CTTAAATTCACAGTAAACCAAG
>Pmature75551
CAGTTGTGACTATTTGTATAG
>Pmature75608
AAGTTGGACGCTATTATGAAT
>Pmature75807
ATTTTGAATAGCGTCCGGAAC
>Pmature75922
AAACCGAACCGAACTGATTGA
>Pmature75960
ATAGTTTACCTGTTTGGGTG
>Pmature75964
GAAGCTGCCAGCATGATCTG
>Pmature76607
CAACAATTATCCCTGAACTTA
>Pmature76635
ATAAGTGATAATGGTTACAGTG
>Pmature76636
GTGATTGATAGTCGAGTGGT
>Pmature77036
ATAGAAGGGTCGTGTTCGTGT
>Pmature77306
GTTGTGATTGTTTGTATAGAA
>Pmature77344
CCGAATCGAACTGAAATAGAG
>Pmature77373
AATTTGTTAAGGAATTGATAG
>Pmature77379
AATTTGTTAAGGAATTGATAG
>Pmature77677
CTTAATGGACTGAGTAATGGTG
>Pmature78126
AAACCGAATTGATTGAACCGA
>Pmature78380
TTCAATCAGTTCGGTTCGGTT
>Pmature78381
TTAAACCGAACTGAACTGAAT
>Pmature78394
TAGTCTCAGTTCTCTATAGA
>Pmature78446
ACCGTTGAACCGTCGGTTTGA
>Pmature78448
ACCGTTGAACCGTCGGTTTGA
>Pmature78706
AAGTCACAACTGTTTGTATAG
>Pmature78721
AGTTTGAAAGGAAAGCTGGAC
>Pmature78957
CTCTTTTCTCTCTTAAGTCATG
>Pmature79287
GATAACTGATAGTTGATGAT
>Pmature79301
ATTAACTGTTGAATATAACTG
>Pmature79310
CATTTTAGGAAGAGGAATGA
>Pmature80121
GCGTTTCGTTGGTAATTACTG
>Pmature80287
TGAAGTGTTTGGGAGAACTT
>Pmature80311
AATTTGTATCAGCTCTATTTT
>Pmature80542
AGGTTGGACGCTACTTATAGT
>Pmature80661
TCCAAAGGGATCGCATTGAT
>Pmature80684
TTAGCTGATAGCTGATAGCTG
>Pmature80733
CTCTTTTCTCTCTTAAGTCATG
>Pmature81060
GAGTGTGACATGTCTTACTC
>Pmature81383
GTTCCGAATCGGATTGAATCG
>Pmature81385
GTTCCGAATCGGATTGAATCG
>Pmature81421
GCCTGAAACTGTTTTTCTGAAT
>Pmature81478
TTTTAATCGGGTTTGAGACG
>Pmature81524
TGATTGTGAGAAAAGATATAT
>Pmature81818
TTCTCCCACAGCTTTCTTGA
>Pmature81819
AAGTTCAAGAAAGCTGTGGA
>Pmature81844
GGTGTTTGGATGAGCTTGTG
>Pmature81896
TTTCTGAGAGTGTATACTTAG
>Pmature82802
GTGCGGGACGCTAATTATAAT
>Pmature82806
TTTTTAAAGGAAAGCTGGACG
>Pmature82883
ACCGTTGAACCGTCGGTTTGA
>Pmature83400
TTGGTTTACCTGTTGGATGC
>Pmature83486
AAACTGAACCGAACCGAAATG
>Pmature84111
ACCGTTGAACCGTCGGTTTGA
>Pmature84420
GCTCACCTCTCTCTCTGTCA
>Pmature84514
GTTGTAGTTGAGTTTGTTAGA
>Pmature84714
GCCTGGCTCCCTGTATGCCA
>Pmature84721
GTTGGCAGTTCGTAACTCCT
>Pmature84761
CATAAGAGAGGAAAGAGAAAT
>Pmature84814
TTCAATCAGTTTGGTTCGGTT
>Pmature84943
TTTCCCAGCCGTGTCAGTTCG
>Pmature85137
CTATCCATCAGCTATCAGCTT
>Pmature85138
AAATAAAGCTGATAGCTGATG
>Pmature85238
TATAAATAGTTGTGACTGTTT
>Pmature85300
CGGACCAGGCTTCATTCCCCC
>Pmature85427
ATTCATAATAGCATCCGAAGT
>Pmature85894
GTTCAGTTTTCCTTTCAAATT
>Pmature86263
ATTCGTTAGGTGTACTACAGG
>Pmature86373
GCTAATAAATATGTGACTGAC
>Pmature86733
TGCTCATTCTCTCACAGAAAG
>Pmature86890
CAATGTAACATGTCACATACT
>Pmature87039
TAGCTGATGGGTAACTGATATG
>Pmature87266
CAGTTGTGACTATTTGTATAG
>Pmature87858
CAAATTCTCTTTATCATCCCG
>Pmature88414
TGTGACTGTTTATATGTAATAG
>Pmature88569
GAAACTGAACCGAACCGAAATG
>Pmature88570
CTATTTCAGTTCGGTTCAGTTT
>Pmature88668
ACTATCCCTGAACTTATATGA
>Pmature89861
TTAGCTGATAGCTGATAGCTG
>Pmature90110
ACCAAAGGCCTCTGCCCTTCCA
>Pmature90785
AAAATAGAGCTGATACAAATT
>Pmature91015
GTTGTGACTGTTTATATAGAA
>Pmature91402
GGTCCGGACGCTATTCAAAAT
>Pmature91404
GAGCCGGACGCTATTTTGAAT
>Pmature91405
ATTTTGAATAGCGTCCGGCTC
>Pmature91496
TTTTTAAAGGAAAGCTGGACG
>Pmature91635
ATGAGCCGAACTCGAACTTAG
>Pmature91684
AGTATGTGACATGTTACATTG
>Pmature91890
TGCTCCGGGTATACCTAATAA
>Pmature92472
TATAAACTGCAGCTGATGGGT
>Pmature92560
TTCAACTTTTTCACCCGGACG
>Pmature92699
TGGGACGGCTGGGAGGCGGCG
>Pmature92796
GTTGTGACTGTTTGTATATAAT
>Pmature92937
GTTGTGATTGTTTGTATAGAA
>Pmature92953
TTGAAAAGAGAGCTGGACGCT
>Pmature93057
ATTCAAAATAGCGTCCAGCTT
>Pmature93083
AGTTGGGACGCTATTTTGAAT
>Pmature93117
ATAGAAGGGTCGTGTTCGTGT
>Pmature93406
CACCCAAACAGGTAAACTAT
>Pmature93655
ATTCAAAGCTCAGCTCGGCT
>Pmature93923
TGACAGAAGATAGAGAGCAC
>Pmature93924
GTGCTCTCTATGCTTCTGTC
>Pmature93926
TGACAGAAGATAGAGAGCAC
>Pmature93927
GTGCTCTCTATGCTTCTGTC
>Pmature93928
GTGCTCTCTATGCTTCTGTC
>Pmature94216
ACCCATCAGCTACAGTTTGTAT
>Pmature94251
GTTTTGAGTGATTGTATCTTA
>Pmature94654
CCATTTCGGTTCGGTTCAGTTT
>Pmature95623
GTTTTGAGGCGTGATGAATCA
>Pmature95648
CCATTGGTCCTCTCTTTGACT
>Pmature95665
CTAAACTCGGTCTATCATGAA
>Pmature95670
AAGTGAGTGACGTTGGAAGAAG
>Pmature95788
ATAACTGATAACTGATAGCTG
>Pmature95887
ATGTGACATGTTGCATACTC
>Pmature96410
GAGTTCTAGCTCAGCTCGTTTA
>Pmature96456
ACTTCGGATGCTAATATGAAT
>Pmature96632
AAAATCGAACCGTCAATTTTAG
>Pmature96720
AGCCAAGGATGACTTGCCCG
>Pmature96721
AGCCAAGGATGACTTGCCCG
>Pmature96723
AGCTCGGACGCTATTTTGAAT
>Pmature96731
GGCATGGGTGGAGTAGGGAAG
>Pmature97082
ATGGCCTGGAGGGTTGGAAGA
>Pmature97296
TGGAACCGAACTGAACCGATA
>Pmature97690
AGTGAGAGACATATAAGTGGG
>Pmature97939
ATCATGCCTCATGTCACTTCG
>Pmature98008
GAGAAATAGAGCTGATACAAA
>Pmature98395
CGGGATGATAAAGAGAATTTG
>Pmature98396
CAAATTCTCTTTATCATCCCG
>Pmature98667
AGAGGGATGGCACTGAGAAC
>Pmature98874
AAACTGAACCGAACTGAAATGG
>Pmature98990
AGATTGTGATTGTTGTGATAA
>Pmature99155
AAATCGAACTGAACCGAGTCA
>Pmature99538
ATTATAATTAGCGTCCCGCAC
>Pmature99714
TTGGATCGAGCACTCACAAAA
>Pmature99845
GCGCTGAGAATGGGAGGAGAA
>Pmature100272
TTTGAACCGAACTGAACCGAA
>Pmature100504
CTCGGACCAGGCTTCATTCC
>Pmature100512
TGGTTTACCTGTTGGGTTCAG
>Pmature100565
AAGATCATGCTGGCAGCTTC
>Pmature100987
GTCCAGGATCTCTCTCGTGCT
>Pmature101220
ATAGCGTTTTGGACATTAAAA
>Pmature101791
TATGCTGATGTGACATTATGT
>Pmature101934
TGACATTGGACTTTGAAGAAG
>Pmature101973
ATAGTTGATAGCTGATAGCTG
>Pmature102422
TATAAATAGTTGTGACTGTTT
>Pmature102423
CAGTTGTGACTATTTGTATAG
>Pmature102534
AATGTGACACACCTTACTCGG
>Pmature102769
GTTGTGACTGTTTATATAGAA
>Pmature102925
TCTTCCTTTCTGATGATCTCA
>Pmature102939
AGTGAGAGACATATAAGTGGG
>Pmature102975
CCATTTCGGTTCGGTTCAGTTT
>Pmature103224
TTCGAAATCATCGGTTCAGTT
>Pmature103443
GTTCACAACTCTCAATATCTA
>Pmature103547
CAGTGCTTAGGGATAGGACTTG
>Pmature103871
GAAGCTGCCAGCATGATCTA
>Pmature103872
GAAGCTGCCAGCATGATCTAAA
>Pmature104422
CGAATTCGACACGAACACGAA
>Pmature105150
ATAGCTGTTGGCTGATAGCTG
>Pmature105230
AGTGAGAGACATATAAGTGGG
>Pmature105627
AAACTGAACCGAATCGAAATG
>Pmature105998
AGTTGATGGGTCGTGTTCGTG
>Pmature106156
GAGTGTGACATGTCTTACTC
>Pmature106309
ACCGAACTGAACTGAACCGAA
>Pmature106449
CTAAACTCAGTTCACTGTAAA
>Pmature106644
CTTGAGTTTATGATGGACTGAG
>Pmature107355
GAGGTATTTGGTGCGCTGACT
>Pmature107357
CAAGTGGTATCAGAGCCTCG
>Pmature107667
AGCCAAGGATGACTTGCCCG
>Pmature107670
TGTCCAGCTCTCCTTTCAAAT
>Pmature107688
AGTGAGATTTGTATTTGGGAA
>Pmature107821
ATTCAAAGCTCAGCTCGGCT
>Pmature107840
ATAGTGATTCTGAAAGTGAAG
>Pmature107899
AGTGATATTTTCCGCTCTGGA
>Pmature107970
AAACCGAACTGATTGAACCGA
>Pmature108317
TGGTTTACCTGTTGGGTTCAG
>Pmature108698
ATAAGTAGATGTGTCTGTTAAT
>Pmature108822
AAATTCAATCGGTTCGGTTTG
>Pmature109026
CTCTCCCTGAAGGCTTCAGCT
>Pmature109233
CAGTTTAAAGGTTGGACGCTA
>Pmature109401
ATTGTTAGGCTCATTGACAGA
>Pmature109441
AAGATCAAGCTGGCAGCTTC
>Pmature109457
GGCTCGATTTTGACTCGTTTG
>Pmature109689
GTTGTGACTGTTTGTATAAAA
>Pmature109913
TCCACAGCTTTCTTGAACTT
>Pmature109914
TCAAGAAAGCTGTGGGAAAA
>Pmature110364
AATTTGAAACGGAATAGTGGT
>Pmature110574
AATGAACCGAGCTGAACCGAA
>Pmature110797
ATTCAAAATAGCGTCCGAGCT
>Pmature110930
TTGAGTATGTAACATGTCACT
>Pmature111051
ATGGGTGGCTGGGCAAGAAG
>Pmature111052
CTTGCCTACTCCACCCATTC
>Pmature111055
TTTCCCAAGACCTCCCATACCA
>Pmature111197
TCATTTGGACGCTGTTAAGAAT
>Pmature111528
TGATTGTGAGAGAAAGTGTAT
>Pmature111723
ATAGCTGTTGGCTGATAGCTG
>Pmature111945
TTTAGATCATGCTGGCAGCTTC
>Pmature112202
ATTGGAATTGGAGGTTTCGGAA
>Pmature112343
CTCGGACCAGGCTTCATTCC
>Pmature112388
ATTCAAAATAGCGTCCGAGCT
>Pmature112538
CCGTTAACATTTTGGTCCTC
>Pmature112828
AAACTGAACCGAATCGAAATG
>Pmature113294
CCAGCAGCTGCAGATCACGTTT
>Pmature113407
TTCCACTGTCACAGCCAGCTT
>Pmature113451
TTCAATCAGTTCGGTTCGGTT
>Pmature113905
CACGGTTCAGGAACTGTCGAT
>Pmature115316
TTTTGAAAGGAGAGCCGGACG
>Pmature116045
AGTTGATGAGTCGTGTTCGTG
>Pmature116120
CTGAACCGAACCGATTGAATT
>Pmature116431
TGACATTGGACTTTGAAGAAG
>Pmature116841
ACGTGCTCTCTCTCGTTGTCA
>Pmature116843
ACGTGCTCTCTCTCGTTGTCA
>Pmature116935
AGTTGGGACGCTATTTTGAAT
>Pmature116974
TTCAATCAGTTCGGTTCGGTT
>Pmature116988
CATAAGAGAGGAAAGAGAAAT
>Pmature117040
TAGATTCACGCACAAACTCG
>Pyoung4
TTGAGGGGAATGTTGTCTGGCT
>Pyoung6
CGGACCAGGCTTCATTCCCCC
>Pyoung1161
TGAGAAACAGAGACACATGGA
>Pyoung1162
ATGGACGTGTTTTACTTGTAT
>Pyoung1164
ATACAAGTAAAACACGTCCAT
>Pyoung1891
AGTGTGACATGCCTTACTCTG
>Pyoung2171
TGCACAGATCGTTAATAAGTA
>Pyoung2172
ACTAAATATGATTCGTTGGTA
>Pyoung2265
TTAAATCATTGTATGTACAAC
>Pyoung2419
AGAGTTGAGTTGAGAAATAGT
>Pyoung2516
TTGAATTTTCACCTCCAAGAA
>Pyoung2517
TTCTTGGAGGTGAAAATTCAA
>Pyoung2594
TTAAACCGAACCAAACTGAATA
>Pyoung3025
TATCCGTTACCCGAACCCGTT
>Pyoung3230
AGTAGTTGGACGCTTCTTAAA
>Pyoung3454
GTTAGGATTTTCGGAAGGTTGT
>Pyoung3455
ATGGGTAGGTGGGTAAGATGA
>Pyoung3456
TACCCACACCGCCCATTCCA
>Pyoung3607
AAGACTGACCTGAACCTGAAA
>Pyoung3948
AAACCGAACCGAACTGATTGA
>Pyoung4496
ATCAATGCGATCCCTTTGGA
>Pyoung4837
ATTCTGTTGTGGCACTTGGCA
>Pyoung4959
TTTCAGTTCAGTTCGGTTTC
>Pyoung5618
AAAGTGAGATATGTGGTGGTAG
>Pyoung5962
TGTAGTGCCACTGGTAGAAT
>Pyoung6260
ACAAGGGACAAATCCGTGAGG
>Pyoung6637
ACACGAGCCGAACTTGAATTTA
>Pyoung6735
ACCAAAGGCCTCTGCCCTTCC
>Pyoung7268
AGTGAGTGACGTTGGAAGAAG
>Pyoung7402
AATAGTGTCCAGACCTTAAAA
>Pyoung8008
ATTCATTAGGTACACTACAGG
>Pyoung8337
ATTCAAAATAGCGTCCGAGCT
>Pyoung8338
CTATTTTGAACAGCGTCCGGAG
>Pyoung8402
ATTCGTTGTAAAGTAAATGCA
>Pyoung8433
GAATGTTGTCTGGCTCGAGGC
>Pyoung9156
CTTAGGACGTACTTGATCTTT
>Pyoung9256
GCCAAAGGAGAGTTGCCCTGC
>Pyoung9497
AATTTGGTTCGGTTCGGTTCG
>Pyoung9505
TTAAAGGAAAGCTGAACGCTA
>Pyoung9801
CGAACTTATAAACGAGCCGAGC
>Pyoung10138
ATTTCAACAATTATCCCTGAA
>Pyoung10146
AAATAGAGCTGATAGCTGATA
>Pyoung10218
ACGTGTTAAATGGGTTAAGTC
>Pyoung10228
TTGCACGTGCCCTGCTTCTCC
>Pyoung10372
GTTTCAGATATCAGTTTCTA
>Pyoung10404
CCAAATTCTCTTTATTTCCGT
>Pyoung10405
CGGGAATAAAGAGAATTTGGTG
>Pyoung10545
TAGAGTGTTCCGGTATACTGT
>Pyoung10755
ATGTTTGGTTTACCTGTTGGG
>Pyoung11115
GTTGGAAGTCTTTGAAGGGGA
>Pyoung11787
TATATAAGTGGTTGGATTGTAA
>Pyoung12234
GTGTGAGTGTTGGTACAGTAA
>Pyoung12327
TCGGTTATGTCGCGGGTTGTGT
>Pyoung12338
AAAATCGAACCGTCAATTTTA
>Pyoung12408
AAAATTTAAAGAAAAGTTGGA
>Pyoung12410
TAGCGTCCAACTTTTCTTAAAT
>Pyoung12412
AAATCGAACTGAACCGAGTTA
>Pyoung12435
TCATTCCTCTTCCTAAAATGGT
>Pyoung12436
TTTTAGGAAGGGAACGAACAC
>Pyoung12437
TCTTGTCATGACCCAGAATT
>Pyoung12577
GTTGTGACTGTTTGTATAAAA
>Pyoung12718
ATCCATCAGCTATCAGCTGCA
>Pyoung12719
TCCAACAGCTAAACCAAACAC
>Pyoung12720
TGTTTGGTTTAACTGTTGGGTG
>Pyoung13079
GTGATATTGGTACGGCTCAT
>Pyoung13217
TAGAGTTAGACCCGATTTATTT
>Pyoung13531
TGATAACTGATAGCTAATGA
>Pyoung13681
CTGTTACTATTAGCTGATAGCT
>Pyoung13729
CTGTCGCAGGGAAGATGGTG
>Pyoung14014
TTGTTGTTTGATTGAGCCGTG
>Pyoung14015
TGAGCCGTGCCAATATCACGTA
>Pyoung14056
AGAGGGTGTTTGGTTTAGCTG
>Pyoung14307
TAAATAGTTGTGACTGTTTGT
>Pyoung14312
TATAAACAGTTGTGACTGTTT
>Pyoung14857
ATTTGAAAGGAGAGCTGGACG
>Pyoung15411
AGTGTGACATGTCTTACTCTG
>Pyoung15813
ACACCCAAACAGGTAAACTATA
>Pyoung15978
TTGATGGGTCGTGTTCGTGTC
>Pyoung15979
TACGATTAAAGTCGACACGAA
>Pyoung16069
AATCGAACCGAACTAAATTACT
>Pyoung16121
TAGATAAGTTCAAGGACAGTT
>Pyoung16230
TCCAAAGGGATCGCATTGAT
>Pyoung16497
TGATAACTGATAGCTGATAA
>Pyoung16999
GTTGTGACTGTTTGTATGGAA
>Pyoung17210
TGACGACGAGAGAGAGCACGC
>Pyoung17376
TACACTTTCTCGGCAACCAAA
>Pyoung17483
TGAAAAACCGAATCGAACTGA
>Pyoung17669
TGTTCAAAATAGCGTCTGAACA
>Pyoung17825
ACCCATCAGCTGCAGTTTATAT
>Pyoung18735
ATGGAGTTGGTGACAGGTTGA
>Pyoung18739
TCATCTGAGTCATCAATTCCA
>Pyoung19065
CTATACAAATAGTCACAACTG
>Pyoung20001
TTTCGGTTCGGTTTGGTTTAAA
>Pyoung20059
CCGAATCGAACTGAAATAGAG
>Pyoung20260
TCTTCCTTTCTGATGATCTCA
>Pyoung20320
CTGACACGGCTGGGAAACGTTT
>Pyoung20412
TGATTGTGAGAGAAGGTATAT
>Pyoung21016
AGCGTCCAGCTTTCCTTGAAA
>Pyoung21140
GGATGGCACTGAGAACACAGGT
>Pyoung21141
TCTCAGGTCACCCCTTTGGAG
>Pyoung21210
GTCTTTTACATGGCATGACT
>Pyoung21235
ATCATGAACCTGAACCAAATC
>Pyoung21271
CTTAGGACGTACTTGATCTTT
>Pyoung21361
CAGTTGTGACTATTTGTATAG
>Pyoung21545
TTCTGGCTCAGAGGGTATGGA
>Pyoung21580
TCTTATGTCTTAGGTCCATGA
>Pyoung21585
TAGCGTCCAGCTTTCCTTTAA
>Pyoung21769
ACTTTGTGACGGAATGTATTT
>Pyoung21783
TTTGAACCGAACTGAACCGAA
>Pyoung21867
AAGTGAGATCTATGGTGGTAG
>Pyoung22282
TATAAACAGTTGTGACTGTTT
>Pyoung22287
TATAAACAGTTGTGACTGTTT
>Pyoung22368
CCAATTGTTGAAATGTAGAGA
>Pyoung22530
TGTTCAAAATAGCGTCTGAA
>Pyoung22531
AGCTCGGACGCTATTTTGAAT
>Pyoung22988
CTCTCCCTCAAGGACTTCCAGC
>Pyoung23273
ACAGAAGCATAGAGAGCACA
>Pyoung23274
TGTGCTCTCTATCTTCTGTCA
>Pyoung23275
ACAGAAGCATAGAGAGCACA
>Pyoung23276
TGTGCTCTCTATCTTCTGTCA
>Pyoung23310
GAGTTGGCTCGTTGAACAGGTT
>Pyoung23339
AGCCAAGGATGACTTGCCGG
>Pyoung23393
ATTGTGACTGTTTGTATAGAA
>Pyoung23423
TGACGATGAGAGAGAGCACA
>Pyoung23547
AAATTTAATTGGTTCGGTTCG
>Pyoung23863
ACCGTTGAACCGTCGGTTTGA
>Pyoung24221
TTATGAGTAGCGTTTTGAGCA
>Pyoung24428
TCTCTGTGCTTTGTCGATGTG
>Pyoung25068
CAAAGTGTTCCTCAACATATA
>Pyoung25069
TATATGTTGAGGAACACTTTG
>Pyoung26270
ACACCCAAACAGGTAAACTATA
>Pyoung26423
GCTTTTCGTTGGTAATTACTGA
>Pyoung26459
ATTACTTGAGTTTTCGGATAG
>Pyoung26787
TTTTTAAAAGAAAGCTGGACG
>Pyoung26788
TAGCGTCCAGCTTTCCTTTAA
>Pyoung26789
CGTCCAGCTTTCCTTTAAAAA
>Pyoung26917
CAAAATAGCGTCTGAACAAGG
>Pyoung26918
TTGAATAGCGTCCGGAATGAG
>Pyoung27154
CAAAATAGCGTCTGAACTCCG
>Pyoung27157
AGTTGGGACGCTATTTTGAAT
>Pyoung27237
TGAACCGAACCGATTAAATTT
>Pyoung27317
TATTATTAGTAGCGTTTTAA
>Pyoung27392
CACTGGTCGAAGGGAAGAAATT
>Pyoung27596
TTTTAGAAACTGAACCGAATC
>Pyoung27626
GGATATTGGCACGGCTCAATC
>Pyoung27789
GCAGGAGCTGTTCACATCAGT
>Pyoung27932
ACTGTCACAGCCAGCCTTTTT
>Pyoung28474
TGGTGCGGTTCAATCAGAGAG
>Pyoung28475
TTGTTGTTTGATTGAGCCGTG
>Pyoung28476
TGAGCCGTGCCAATATCACGTA
>Pyoung28597
TTCAGTTCGATTCGGTTCGGT
>Pyoung28633
TTCAGTTCGATTCGGTTCGGT
>Pyoung28803
CTATTTATAATAGCGTCCGCAT
>Pyoung28808
CGTCCAGCTTTCCTTTAAAAA
>Pyoung28838
AGCCAAGGATGACTTGCCGGC
>Pyoung28897
GGTTCCGAACCGGATTGAATC
>Pyoung29104
TTGTTGAGAAAAACAGTTTAGA
>Pyoung29177
AGTGAGATTTGTATTTGGGAA
>Pyoung29274
TACGGTAGTCAACTAGTCACT
>Pyoung29275
AGTGACTAGTTGACTACCGTA
>Pyoung29279
TTAAACCGAACTGAACTGAAT
>Pyoung29381
TATGACGGACGAATGAATTTC
>Pyoung29635
GTCCAGTGTGCAAGAGATGGA
>Pyoung29835
AAATAGTGCTGTTGACTTCA
>Pyoung29958
ACCTTTGCAATCGAAAGTGGA
>Pyoung29959
CTTCCACTTTCGAACTGCAA
>Pyoung29961
TTTGTTAATCGTGTCGTGTTC
>Pyoung29962
TTGACACGAACACGACACGAT
>Pyoung29963
TGTCGTACCGTGTAACCCGTAA
>Pyoung30013
CTCTATTTCGGTTCGGTTTGG
>Pyoung30242
CGAACCGAACCGAACCAAATT
>Pyoung30354
AGTACGGAGATAGTCTTGGGTT
>Pyoung30367
ATCCGGACGCTATTCAAAATAG
>Pyoung30368
ATTCAAAATAGCGTCCGAGCT
>Pyoung30602
GTTCCGGACGCTATTCAAAAT
>Pyoung30689
AGTTAAAAGGAGAGCTGGACG
>Pyoung30694
CGTCCAACCTTTAAACTTTTT
>Pyoung30698
CGTCCAGCTCTCCTTTCAAAT
>Pyoung31475
TGTTGCGGGTTGTGTCGCTCT
>Pyoung31476
TAATTGTGAGAGAAGGTGTAT
>Pyoung31573
TTGTAACATTACAATCCCTCA
>Pyoung31589
AACCGAACTGAACCGATTAAA
>Pyoung31804
GTTCAGGGACGATTGTTAAAA
>Pyoung31974
TAATTTCGGTTAATCGGTTCA
>Pyoung32002
CTCTCCCTCAGGGCTTCAAGC
>Pyoung32106
GTTATTTCGGTTTGGTTCGGT
>Pyoung32515
GCTCTATTTTGGTTCGGTTCG
>Pyoung32525
GTTGGATATAGTATGAACTAT
>Pyoung33378
GCTGAGTTTATAAGTTGGTGA
>Pyoung33807
AACCGAACCGAACTGATTGAA
>Pyoung34480
GATGCGGACGCTATTATAAAT
>Pyoung34664
GTTGTGACTGTTTATATAGAA
>Pyoung35097
ATAAAAAGAAAGCTGGACGCTA
>Pyoung35114
ACACAATCTGCGACATAAGCTA
>Pyoung35640
GCTGGATGCAGAGGTTTATCG
>Pyoung35755
TATAAGTGGTTGGATTGCAAC
>Pyoung36549
ATTTGGAGCTGTATGCATGTAT
>Pyoung36552
ATTTGGAGCTGTATGCATGTAT
>Pyoung36733
TTGATGGGTCGTGTTCGTGTC
>Pyoung36739
TGAGTCAAATGGGTTAGTGGGT
>Pyoung36967
TGTTTAGGTATCTATCAGCTA
>Pyoung37287
TTTTGATGTGGACGCTATTAC
>Pyoung37407
TTATAAACCGAACCGAACTGA
>Pyoung37414
AATAAAGCTGATAGCTGATGG
>Pyoung37433
ATTGAGTATACTACAGGATTA
>Pyoung37831
TTTTCCGAGGGAAGCCAATAT
>Pyoung37833
AATATTTGAAGGGTAGATAAT
>Pyoung37834
GAAATATTATCTACCCTTCAA
>Pyoung37837
ATATTGGCTTCCCTCGGAAAA
>Pyoung38490
TTCTCCCACAGCTTTCTTGAG
>Pyoung38491
AAGTTCAAGAAAGCTGTGGA
>Pyoung38741
TGCTGAGTTTATAAGTTGAGG
>Pyoung38766
ATAGAATGAGCTAGGGTAGAA
>Pyoung39042
GGTGGTTTAGGCTGAACTGGTA
>Pyoung39043
TACCAGTTCAGCCTAAACCACC
>Pyoung39053
AAAGTGAGATATGTGGTGGTAG
>Pyoung39200
TTTACAGCTTTGAAGATGGTT
>Pyoung39700
ATGAGCCGTACCAATATCAC
>Pyoung39798
CGTCCAGCTTTCCTTTAAAAT
>Pyoung39799
GATGCGGACGCTATTATAAAT
>Pyoung39917
TATTTAGTTTACCTGTTGGGT
>Pyoung39962
CTATACAAATAGTCACAACTG
>Pyoung39971
AAGTCACAACTGTTTGTATAG
>Pyoung39974
AAATTTAATTGGTTCGGTTCG
>Pyoung40294
CAGAGCGCTGAGAATGGGAGA
>Pyoung41688
ATTTGGACGTTGTTGAGAACA
>Pyoung41691
CTTAACAGCGTCCCACTCATT
>Pyoung43348
TTCGATTTCCTATTCGAGTACA
>Pyoung43808
GTTTGATCGATTCTGATTCTG
>Pyoung43809
CAGAATCAGAATCGATCAAAC
>Pyoung44022
TAAAACCGAACCGAACTGATA
>Pyoung44328
CAATTGGTTCGGTTTGATTTA
>Pyoung44349
ATGTGCATTGAGGTCGTGGGA
>Pyoung44367
AGCGTCCAACTTTTCTTTAAA
>Pyoung44604
TAAGGTGTGTCACATTCAGTG
>Pyoung44656
ATTCAATCGGTTCTGTTCGGT
>Pyoung44683
TTTGAACCGAACTGAAATAGAG
>Pyoung44922
TTATTTAAAGAAAAGTTGGACG
>Pyoung44924
CGTCCAGCTTTCCTTTAAAAA
>Pyoung45207
TTTTCTGTGATTTTGACTGGA
>Pyoung45253
TATAAACAGTTGTGACTGTTT
>Pyoung45255
GTTGTGACTGTTTATATAGAA
>Pyoung45256
GTTGTGACTGTTTGTATAGAT
>Pyoung45274
TAGTTATTTCAGTTCGGTTTG
>Pyoung45441
AGTGTGACATGCCTTACTCTG
>Pyoung45452
ATAATCGGGTTTGGGACGGATT
>Pyoung45574
AAATTTAATTGGTTCGGTTCG
>Pyoung46731
GTTGTGACTGTTTGTATAAAA
>Pyoung46900
TGTATGTTGACTGGTTTTTGG
>Pyoung46927
CTATACAAACAGTTGTGACTT
>Pyoung46930
GTTATGACTGTTTGTATAGAA
>Pyoung46931
CTATACAAACAGTTGTGACTT
>Pyoung47130
TTTCGGTTCGGTTTGGTTTAAA
>Pyoung47343
CTTTCTTCAGAGTCTTCTTC
>Pyoung47351
CTTTCTTCAGAGTCTTCTTC
>Pyoung47740
ATGATCCATGTACGTGCATTG
>Pyoung47977
AAATGATTGTCTCCTCCTACA
>Pyoung48204
GTGAATAGTGACAGGTGAACA
>Pyoung48210
AAATCGAACTGAACCGAGTCA
>Pyoung48310
TCCTGTCACTGAATCACCCTA
>Pyoung48387
TTCTTATGTCACGACCCAAAT
>Pyoung48437
TTGAATAGCGTCCGGAATGAG
>Pyoung48996
GAATGGATGCTAGTGCATGGTG
>Pyoung49748
AGTGAGTGACGTTGGAAGAAG
>Pyoung49763
ATTCAAAATAGCGTCCGAACT
>Pyoung49764
TTTTGAACAGCGTCCGGAGTT
>Pyoung49951
TTGGAGGTTAGAGGTATTTTA
>Pyoung49985
AGTTGGGACGCTATTTTGAAT
>Pyoung50001
GTTATGACTGTTTGTATAGAC
>Pyoung50003
GTTATGACTGTTTGTATAGAC
>Pyoung50283
GTTGTGACTGTTTATATAGAA
>Pyoung51150
TAGGGCTGAGCAGAATTCGATT
>Pyoung51176
GTTGTGATTGTTTGTATAGAA
>Pyoung51414
AAGTCACAGCTGTTTGTATAA
>Pyoung51633
GCTGAATCGGTTGTATCGCAG
>Pyoung51901
TTTCGGTTCGGTTTGGTTTAAA
>Pyoung52190
AGTTGGACGCTATTTAAAATAG
>Pyoung52478
TCAGCATGTCAGTATTGTTTA
>Pyoung52526
AGATCGGCTGCAAGATCAACA
>Pyoung52641
CCAGCTGCCCAGACTTCTTTT
>Pyoung52957
ATAAAAAGAAAGCTGGACGCTA
>Pyoung53633
GTCAGGGTGTCTGGAACTACA
>Pyoung53660
CCACGGTTCAGGAATCGCCGG
>Pyoung53833
GTTACACAACCCGCGACATAA
>Pyoung54174
ATCCGGACGCTATTCAAAATAG
>Pyoung54175
ATTCAAAATAGCGTCCGAGCT
>Pyoung54176
GTTCGGGCGCTATTTTGAATAG
>Pyoung54194
CTATACAAACAGTTATGACTT
>Pyoung54437
AAATGGGTGGATGGGAGTGAA
>Pyoung54878
CTACAGTCCTCATACTATATAC
>Pyoung55188
GTTAGTTGTGTCGCGGGTTGT
>Pyoung55357
CAAAATAGCGTCTGAACTCCG
>Pyoung55366
TTTTTCTGTTGGGACGCTATT
>Pyoung55389
CTATTCAAAATAGCGTCCGGGT
>Pyoung55391
AATTGAAAAGAGAGCTGGACG
>Pyoung55412
TTAAACCGAACTGAACTGAAT
>Pyoung55547
ATAGCTGGTAGCTGATAGCTG
>Pyoung55981
GTCGGCAAGTCATCCTTGGCT
>Pyoung56238
TCAGTTCGGTTCGGTTTTATA
>Pyoung56239
TTAAACCGAACCAAACTGAATA
>Pyoung56800
AATGTTTCCGGGCCGTTTCCG
>Pyoung56990
ATAGAGCTGATAACTGATGGG
>Pyoung57273
AAAGCTGGACGCTACTATAAA
>Pyoung57402
GAGATTTTAATTTGGGATCGG
>Pyoung57606
AGTGAGTGACGTTGGAAGAAG
>Pyoung57730
ATTGAGTATACTACAGGATTA
>Pyoung57873
GCTACACATAATCATACTACC
>Pyoung58227
CTGAGCTCCCCAAATGACCATA
>Pyoung58408
[truncated: 1,679 more rows]
