# Supplementary material for: Post-transcriptional regulation of several biological processes involved in latex production in Hevea brasiliensis
Source: PeerJ. 2020 Apr 29;8:e8932. doi: 10.7717/peerj.8932 (PMC7195832; doi:10.7717/peerj.8932)
Supplement: Table S6 — These pairs are SBP/miR156, ARF/miR160 and chloroplastic CuZnSOD /miR398. [file peerj-08-8932-s006.xlsx]

## Sheet: 6.
CleaveLand output for experimentally validated target
SiteID	Query	Transcript	TStart	TStop	TSlice	MFEperfect	MFEsite	MFEratio	AllenScore	Paired	Unpaired	Structure	Sequence	DegradomeCategory	DegradomePval	Tissue
CL2120Contig2:779	acc_480780	CL2120Contig2	766	788	779	-43.00	-40.40	0.93953488372093	2	1-21,788-768	22-23,767-766[UP3]	..(((((((((((((((((((((&)))))))))))))))))))))..	GUUGUGCUCUCUCUCUUCUGUCA&UGACAGAAGAGAGAGAGCACAUC	3	0.078125	bark
CL2120Contig2:779	acc_480780	CL2120Contig2	766	788	779	-43.00	-40.40	0.93953488372093	2	1-21,788-768	22-23,767-766[UP3]	..(((((((((((((((((((((&)))))))))))))))))))))..	GUUGUGCUCUCUCUCUUCUGUCA&UGACAGAAGAGAGAGAGCACAUC	3	0.0862499999999999	leaf
CL4308Contig2:471	acc_420	CL4308Contig2	455	481	471	-49.70	-32.40	0.651911468812877	8	1-6,481-476;7-18,474-463;19-19,461-461;20-23,459-456	x-x,475-475[BULt];x-x,462-462[BULt];x-x,460-460[BULt];24-24,455-455[UP3]	.((((.(.((((((((((((.((((((&))))))-))))))))))))-)-)))).	CGUCAUGCGGGUGACCUGGGAAACAUA&UGUGUU-CUCAGGUCGCCC-C-UGAUC	3	0.038125	latex
CL4308Contig2:471	acc_420	CL4308Contig2	455	481	471	-49.70	-32.40	0.651911468812877	8	1-6,481-476;7-18,474-463;19-19,461-461;20-23,459-456	x-x,475-475[BULt];x-x,462-462[BULt];x-x,460-460[BULt];24-24,455-455[UP3]	.((((.(.((((((((((((.((((((&))))))-))))))))))))-)-)))).	CGUCAUGCGGGUGACCUGGGAAACAUA&UGUGUU-CUCAGGUCGCCC-C-UGAUC	4	0.0643750000000001	root
CL6582Contig1:535	acc_370	CL6582Contig1	521	544	535	-50.30	-47.20	0.938369781312127	3.5	1-21,544-524	22-24,523-521[UP3]	...(((((((((((((((((((((&)))))))))))))))))))))...	UGCUGGCAUGCAGGGAGCCAGGCA&UGCCUGGCUCCCUGUAUGCCAAUC	4	0.13375	bark
