# Supplementary material for: Post-transcriptional regulation of several biological processes involved in latex production in Hevea brasiliensis
Source: PeerJ. 2020 Apr 29;8:e8932. doi: 10.7717/peerj.8932 (PMC7195832; doi:10.7717/peerj.8932)
Supplement: Table S7 [file peerj-08-8932-s007.xlsx]

## Sheet: 7.
		Cleaveland ouput for transcriptome analysis with miRNA annotation.
SiteID	Query	Transcript	Annotation MirBase	Annotation PNRD	New annotation	lenght	TStart	TStop	TSlice	MFEperfect	MFEsite	MFEratio	AllenScore	Paired	Unpaired	Structure	Sequence	DegradomeCategory	Tissue	DegradomePval
CL10533Contig1:70	Pyoung163472	CL10533Contig1	#N/A	#N/A	miRNAn10	21	59	79	70	-30.2	-20.2	0.668874	10	5-9,75-71;11-16,69-64;18-21,62-59	1-4,79-76[UP5];10-10,70-70[SIL];17-17,63-63[SIL]	((((.((((((.(((((....&....))))).)))))).))))	CUUAUGGGUUGAUUGGUGGAA&UUAAACCAAACAACCCUUAAG	4	latex	0.0062473
CL10939Contig1:139	Pyoung73641	CL10939Contig1	#N/A	#N/A	miRNAn11	21	128	148	139	-32.6	-21.8	0.668712	13	6-20,143-129	1-5,148-144[UP5];21-21,128-128[UP3]	.(((((((((((((((.....&.....))))))))))))))).	CGGAGAAGUUGGAUGUCGGUU&AAGUAGCGUCCAACUUUUCUU	4	latex	0.0335443
CL1121Contig1:1761	Pyoung10404	CL1121Contig1	#N/A	#N/A	miRNAn12	21	1751	1771	1761	-29.9	-19.8	0.662207	8	1-4,1771-1768;6-14,1765-1757;17-21,1755-1751	5-5,1767-1766[AILt];15-16,1756-1756[AILq]	(((((.-(((((((((..((((&))))-.)))))))))..)))))	GCGGAU-UGAAGAGGAACUUGG&CCAA-AUUCUCUUUAUUUCCGU	4	Bark	0.0695994
CL11471Contig1:226	Pmature40235	CL11471Contig1	#N/A	#N/A	miRNAn13	20	216	239	226	-34.3	-26	0.758017	11	1-6,239-234;7-18,229-218	x-x,233-230[BULt];19-20,217-216[UP3]	..((((((((((((....((((((&))))))----))))))))))))..	GGAGAGCAGGAAUGUUCAACUUCC&GGAAGU----CAUUCUUGCUCUAC	4	Bark	0.00283482
CL11923Contig1:285	Pmature8738	CL11923Contig1	#N/A	#N/A	miRNAn14	21	271	294	285	-33.5	-21.9	0.653731	12	3-4,292-291;6-12,289-283;13-21,279-271	1-2,294-293[UP5];5-5,290-290[SIL];x-x,282-280[BULt]	(((((((((...(((((((.((..&..)).)))))))---)))))))))	GCAUUUCCUGUCUCAUUGUUUCGU&UUGAUACAGUGA---AGGAAAUGC	4	leaf	0.015184
CL11Contig16:165	Pyoung176820	CL11Contig16	#N/A	#N/A	miRNAn15	21	150	174	165	-36.3	-23.7	0.652893	9.5	1-12,174-163;14-18,159-155;19-21,152-150	13-13,162-160[AILt];x-x,154-153[BULt]	(((..(((((...((((((((((((&))))))))))))--.)))))--)))	GGGCAACUGGGCAAGCUAGGUGCUG&UAGCACUUAGCU--AUUAGU--CCC	4	latex	0.0138299
CL11Contig4:497	Pyoung176820	CL11Contig4	#N/A	#N/A	miRNAn15	21	482	506	497	-36.3	-23.7	0.652893	9.5	1-12,506-495;14-18,491-487;19-21,484-482	13-13,494-492[AILt];x-x,486-485[BULt]	(((..(((((...((((((((((((&))))))))))))--.)))))--)))	GGGCAACUGGGCAAGCUAGGUGCUG&UAGCACUUAGCU--AUUAGU--CCC	4	latex	0.0169152
CL11Contig7:180	Pyoung176820	CL11Contig7	#N/A	#N/A	miRNAn15	21	165	189	180	-36.3	-23.7	0.652893	9.5	1-12,189-178;14-18,174-170;19-21,167-165	13-13,177-175[AILt];x-x,169-168[BULt]	(((..(((((...((((((((((((&))))))))))))--.)))))--)))	GGGCAACUGGGCAAGCUAGGUGCUG&UAGCACUUAGCU--AUUAGU--CCC	3	latex	0.00558525
CL12286Contig1:101	Pyoung86176	CL12286Contig1	#N/A	#N/A	miRNAn18	21	90	110	101	-30.6	-20.5	0.669935	10	4-5,107-106;7-14,104-97;16-21,95-90	1-3,110-108[UP5];6-6,105-105[SIL];15-15,96-96[SIL]	((((((.((((((((.((...&...)).)))))))).))))))	GGCAUAUGAGGAAGAGGAACA&UUCUCGUUUUCCUUUUAUGCU	4	latex	0.131213
CL1249Contig1:424	health2163	CL1249Contig1	#N/A	#N/A	miRNAn19	21	409	433	424	-42.4	-29.8	0.70283	11.5	2-12,432-422;13-21,417-409	1-1,433-433[UP5];x-x,421-418[BULt]	(((((((((....(((((((((((.&.)))))))))))----)))))))))	CUUGGAGUUUGUACUGGGGGAGAGC&ACUCUCCCUCAG----GGCUUCAAG	4	root	0.00140318
CL1284Contig1:623	Pyoung81134	CL1284Contig1	#N/A	#N/A	miRNAn20	21	612	634	623	-39	-27.1	0.694872	9.5	1-4,634-631;5-14,628-619;16-20,617-613	x-x,630-629[BULt];15-15,618-618[SIL];21-21,612-612[UP3]	.(((((.((((((((((..((((&))))--)))))))))).))))).	UCGACUGGCGACGCAACCGUGGC&GUCA--GUUGUGUCGUGGGUUGU	4	leaf	0.00859389
CL12Contig12:515	Pyoung114331	CL12Contig12	#N/A	#N/A	miRNAn21	21	504	526	515	-29.4	-19.24	0.654422	15	1-8,526-519;13-19,512-506	9-12,518-513[AILt];20-21,505-504[UP3]	..(((((((......((((((((&))))))))--....)))))))..	GACAGGGAUUGAGAGGUUGAGAU&AUUUCAAC--AAUUAUCCCUGAA	4	leaf	0.025943
CL13456Contig1:441	Pyoung149018	CL13456Contig1	#N/A	#N/A	miRNAn22	21	430	450	441	-29.6	-20.7	0.699324	8.5	2-14,449-437;16-19,435-432	1-1,450-450[UP5];15-15,436-436[SIL];20-21,431-430[UP3]	..((((.(((((((((((((.&.))))))))))))).))))..	AAGUCGGGAUAAUCAUAGUCG&AGAUUGUGAUUGUUGUGAUAA	4	embryo	0.00325371
CL1353Contig3:69	Pyoung172675	CL1353Contig3	#N/A	#N/A	miRNAn23	21	58	78	69	-29.6	-19.3	0.652027	6	1-6,78-73;9-20,70-59	7-8,72-71[SIL];21-21,58-58[UP3]	.((((((((((((..((((((&))))))..)))))))))))).	GCGAUUAUCAGCUAAAUUUUU&AAAAAUAGAGCUGAUAGUUGA	4	leaf	0.0489769
CL14030Contig1:32	health1338	CL14030Contig1	#N/A	#N/A	miRNAn24	21	21	41	32	-40.1	-41.9	1	0	1-21,41-21	NA	(((((((((((((((((((((&)))))))))))))))))))))	GUGUGCUCUCUCUCAUCGUCA&UGACGAUGAGAGAGAGCACAC	4	root	7.80064e-05
CL140Contig3:1214	Pyoung116745	CL140Contig3	ata-miR169h-5p	gba-miR169i		21	1203	1223	1214	-43.7	-29.1	0.665904	7.5	1-4,1223-1220;6-8,1218-1216;10-12,1214-1212;15-21,1209-1203	5-5,1219-1219[SIL];9-9,1215-1215[SIL];13-14,1211-1210[SIL]	(((((((..(((.(((.((((&)))).))).)))..)))))))	GGCCAAGUUUGGGUUGGCGGC&GCCGGCAAGUCAUCCUUGGCU	4	Bark	0.0126111
CL1447Contig3:706	Pmature81818	CL1447Contig3	#N/A	ghr-miR396c		20	696	714	706	-35.1	-23.5	0.669516	6.5	1-6,714-709;8-18,708-698	7-7,x-x[BULq];19-20,697-696[UP3]	..(((((((((((-((((((&)))))).)))))))))))..	UAGAGGGAGCUGU-GGAGGA&UUCUCCCACAGCUUUCUUGA	4	root	0.024654
CL1471Contig2:24	TPD7343	CL1471Contig2	#N/A	ghr-miR2911		22	8	33	24	-56.3	-36.6	0.650089	7	1-13,33-21;14-16,17-15;17-18,13-12;20-22,10-8	x-x,20-18[BULt];x-x,14-14[BULt];19-19,11-11[SIL]	(((.((.(((...(((((((((((((&)))))))))))))---)))-)).)))	CUCUGUGCUGGGAUCCCCCGGUCGGC&GCCGGCCGGGGGA---CGG-ACUGGG	4	root	0.00194833
CL14962Contig1:263	Pyoung121902	CL14962Contig1	#N/A	#N/A	miRNAn25	21	252	271	263	-35.8	-29.1	0.812849	5	1-3,271-269;5-20,268-253	4-4,x-x[BULq];21-21,252-252[UP3]	.((((((((((((((((-(((&))).)))))))))))))))).	GUGUAUGGGAGUAGGAC-UGG&CCAAGUCCUAUUCUCAUGCAA	4	latex	0.0003481
CL15461Contig1:258	Pyoung11787	CL15461Contig1	#N/A	#N/A	miRNAn26	22	246	267	258	-31.1	-22	0.707395	14	7-12,261-256;14-22,254-246	1-6,267-262[UP5];13-13,255-255[SIL]	(((((((((.((((((......&......)))))).)))))))))	UUGCAGUCCUGCCACUGUUCAG&UAUAUAAGUGGUUGGAUUGUAA	4	embryo	0.001041
CL15689Contig1:74	TPD9604	CL15689Contig1	#N/A	#N/A	miRNAn27	20	63	83	74	-38.3	-27.8	0.725849	7.5	1-6,83-78;8-10,76-74;11-20,72-63	7-7,77-77[SIL];x-x,73-73[BULt]	((((((((((.(((.((((((&)))))).)))-))))))))))	CUAGUUCAUCGCUUGAGGGCC&GGCUUUGGAG-GAUGAACUGG	3	latex	0.00198169
CL15Contig19:84	Pyoung159007	CL15Contig19	#N/A	#N/A	miRNAn28	20	75	93	84	-35	-25.8	0.737143	4.5	1-13,93-81;15-20,80-75	14-14,x-x[BULq]	((((((-(((((((((((((&))))))))))))).))))))	CUGUCA-CCAAUGGCUGUCA&UGAUAGCUGUUGGCUGAUAG	4	latex	0.00208679
CL16176Contig1:32	Pyoung170675	CL16176Contig1	#N/A	#N/A	miRNAn29	22	22	41	32	-33	-21.8	0.660606	8	3-12,39-30;16-21,28-23	1-2,41-40[UP5];13-15,29-29[AILq];22-22,22-22[UP3]	.((((((.--((((((((((..&..))))))))))...)))))).	CUCUUACC--AACCUGGUCCUA&AUGGAUCAGGUUUAAGUAAGAA	4	latex	0.00797573
CL1648Contig1:388	Pyoung125914	CL1648Contig1	#N/A	#N/A	miRNAn30	21	370	397	388	-32.2	-21.2	0.658385	15.5	5-13,393-385;14-21,377-370	1-4,397-394[UP5];x-x,384-378[BULt]	((((((((.......(((((((((....&....)))))))))-------))))))))	ACGCAGGCUAACUGGACGACACGAAACA&UUAAUCGUGUCGU-------GUUUGUGU	4	latex	0.0141732
CL1648Contig2:294	Pyoung125914	CL1648Contig2	#N/A	#N/A	miRNAn30	21	276	303	294	-32.2	-21.2	0.658385	15.5	5-13,299-291;14-21,283-276	1-4,303-300[UP5];x-x,290-284[BULt]	((((((((.......(((((((((....&....)))))))))-------))))))))	ACGCAGGCUAACUGGACGACACGAAACA&UUAAUCGUGUCGU-------GUUUGUGU	4	latex	0.0127993
CL1669Contig2:805	TPD10765	CL1669Contig2	#N/A	#N/A	miRNAn32	20	795	814	805	-30.1	-20.08	0.66711	12	1-4,814-811;8-15,807-800	5-7,810-808[SIL];16-20,799-795[UP3]	.....((((((((...((((&))))...)))))))).....	CGGGAGAGUCGGGGGGAGGC&GCCUAUACCCGAUUUAUUAU	4	leaf	0.0350713
CL17244Contig1:193	Pmature81844	CL17244Contig1	#N/A	#N/A	miRNAn33	20	178	202	193	-35.8	-23.3	0.650838	11	1-10,202-193;12-15,191-188;18-20,180-178	11-11,192-192[SIL];16-17,187-181[AILt]	(((.......((((.((((((((((&)))))))))).))))-----..)))	CACUUGAUGUGCUUCUCCAGACACC&GGUGUUUGGAUGAGC-----UUGUG	4	latex	0.0564849
CL17529Contig1:353	Pyoung122146	CL17529Contig1	ata-miR396c-5p	ghr-miR396g		21	342	362	353	-35.3	-23.4	0.66289	6	1-4,362-359;7-12,356-351;14-21,349-342	5-6,358-357[SIL];13-13,350-350[SIL]	((((((((.((((((..((((&))))..)))))).))))))))	UCCACAGUAUUCUUGUCCUUU&GAAGUUCAAGAAAGCUGUGGA	4	leaf	0.025943
CL18933Contig1:241	Pyoung55366	CL18933Contig1	#N/A	#N/A	miRNAn34	21	231	250	241	-32.8	-22.2	0.676829	10.5	6-14,245-237;16-21,236-231	1-5,250-246[UP5];15-15,x-x[BULq]	((((((-(((((((((.....&.....))))))))).))))))	AGUAGC-UCCCAACAGUUUCC&UUUUUCUGUUGGGACGCUAUU	4	leaf	0.0422372
CL1973Contig1:221	TPD1675	CL1973Contig1	#N/A	#N/A	miRNAn35	21	210	230	221	-42.4	-28.3	0.667453	7.5	1-11,230-220;13-19,218-212	12-12,219-219[SIL];20-21,211-210[UP3]	..(((((((.(((((((((((&))))))))))).)))))))..	AUGCUUUCUGCAAGGGCCUCA&UGAGGUCUUUGGGGAGAGUGG	4	latex	0.0162304
CL19Contig4:520	Pyoung58523	CL19Contig4	#N/A	#N/A	miRNAn36	21	509	529	520	-23.8	-16.4	0.689076	11	1-13,529-517	14-21,516-509[UP3]	........(((((((((((((&)))))))))))))........	UCUCCAGUGAGAGAGGUUGGG&UCCAACUUUUCUUUAAAUUUU	4	Bark	0.0790288
CL1Contig11688:241	Pmature54040	CL1Contig11688	atr-miR166b	gba-miR166z		20	229	250	241	-40.1	-27.2	0.678304	9	4-13,247-238;15-17,236-234;18-20,231-229	1-3,250-248[UP5];14-14,237-237[SIL];x-x,233-232[BULt]	(((..(((.((((((((((...&...)))))))))).)))--)))	GGAAGGUGUGGCCUGGUCCUUG&CUCGGACCAGGCUUCAU--UCC	4	Bark	0.00814917
CL1Contig11730:1033	Pyoung125914	CL1Contig11730	#N/A	#N/A	miRNAn30	21	1015	1042	1033	-32.2	-21.2	0.658385	15.5	5-13,1038-1030;14-21,1022-1015	1-4,1042-1039[UP5];x-x,1029-1023[BULt]	((((((((.......(((((((((....&....)))))))))-------))))))))	ACGCAGGCUAACUGGACGACACGAAACA&UUAAUCGUGUCGU-------GUUUGUGU	4	Bark	0.022618
CL1Contig16116:32	Pyoung151608	CL1Contig16116	#N/A	#N/A	miRNAn38	21	10	40	32	-39.1	-25.8	0.659847	14.5	1-7,40-34;9-14,33-28;15-21,16-10	8-8,x-x[BULq];x-x,27-17[BULt]	(((((((...........((((((-(((((((&))))))).))))))-----------)))))))	GUCUCGAUUCCAAUCAUUGCCAGG-AGCAUUC&GAAUGCUGUCUGGU-----------UCGAGAC	3	Bark	0.00059244
CL1Contig7358:297	Pyoung75272	CL1Contig7358	#N/A	#N/A	miRNAn39	21	286	306	297	-34.4	-25.4	0.738372	6	3-17,304-290;19-21,288-286	1-2,306-305[UP5];18-18,289-289[SIL]	(((.(((((((((((((((..&..))))))))))))))).)))	UGUUGAAUUGAACCGGACCCA&UCGGUUCGGUUCAGUUUUACA	4	Bark	0.00250173
CL1Contig7499:184	Pyoung12410	CL1Contig7499	#N/A	#N/A	miRNAn40	22	172	193	184	-31.6	-21	0.664557	12.5	5-19,189-175	1-4,193-190[UP5];20-22,174-172[UP3]	...(((((((((((((((....&....)))))))))))))))...	AACUAGGAGGGGUUGGACUUUG&UAGCGUCCAACUUUUCUUAAAU	4	Bark	0.0221283
CL1Contig9676:643	Pmature102975	CL1Contig9676	#N/A	ptc-miRf12144-akr		22	630	652	643	-36.7	-24.4	0.66485	10	1-5,652-648;8-10,645-643;11-19,641-633	6-7,647-646[SIL];x-x,642-642[BULt];20-22,632-630[UP3]	...(((((((((.(((..(((((&)))))..)))-)))))))))...	GUCCUGAACCGACACCUUGAUGG&CCAUUUCGGU-UCGGUUCAGUUU	4	Bark	0.0132704
CL20179Contig1:397	Pmature11616	CL20179Contig1	#N/A	#N/A	miRNAn41	21	385	406	397	-33	-22.2	0.672727	10.5	1-12,406-395;17-21,389-385	13-16,394-390[AILt]	(((((.....((((((((((((&))))))))))))-....)))))	CAGCUUUAACUCGGUUGCCGAC&GUUGGUAGCUGA-UAAUAGUUG	4	Bark	0.0201668
CL2148Contig2:505	Pmature46406	CL2148Contig2	#N/A	#N/A	miRNAn42	21	493	514	505	-31.5	-21.2	0.673016	8	1-11,514-504;13-21,501-493	12-12,503-502[AILt]	(((((((((..(((((((((((&)))))))))))-.)))))))))	UAAAUGCUCAGAGUUUAUCUGU&AUAGGUGAACU-AGAGUAUUUG	4	root	0.00637636
CL21955Contig1:282	Pyoung60791	CL21955Contig1	#N/A	#N/A	miRNAn43	21	272	291	282	-29.7	-21.9	0.737374	3.5	2-15,290-277;17-21,276-272	1-1,291-291[UP5];16-16,x-x[BULq]	(((((-((((((((((((((.&.)))))))))))))).)))))	GUAAC-CAGUAACUUAUUUGC&UCAAAUGAGUUACUGAGUUAU	4	embryo	0.000335925
CL22Contig5:182	Pyoung117709	CL22Contig5	#N/A	#N/A	miRNAn44	21	171	190	182	-32.8	-23.8	0.72561	13.5	7-9,184-182;11-21,181-171	1-6,190-185[UP5];10-10,x-x[BULq]	(((((((((((-(((......&......))).)))))))))))	GAGUAGCGUCC-ACCGUGAUC&UUUAAAGGUUGGACGCUACUU	4	latex	0.00312854
CL2302Contig1:1440	Pyoung94085	CL2302Contig1	#N/A	#N/A	miRNAn45	21	1428	1449	1440	-23.8	-16.4	0.689076	7	1-11,1449-1439;12-15,1437-1434;18-21,1431-1428	x-x,1438-1438[BULt];16-17,1433-1432[SIL]	((((..((((.(((((((((((&)))))))))))-))))..))))	AAGAAGUGAACGAGAGGUUGGA&UCCAACUUUUC-UUUAAAUUUU	4	leaf	0.0736493
CL2598Contig2:212	Pyoung93847	CL2598Contig2	#N/A	#N/A	miRNAn46	21	201	222	212	-36.1	-25.8	0.714681	9	1-6,222-217;7-11,215-211;13-21,209-201	x-x,216-216[BULt];12-12,210-210[SIL]	(((((((((.(((((.((((((&))))))-))))).)))))))))	GCCCAUCACGGUGGUGUCGGUU&AAUUGG-ACUAUAGUGAUGGGC	3	leaf	0.000694835
CL2634Contig2:440	Pyoung58523	CL2634Contig2	#N/A	#N/A	miRNAn36	21	429	449	440	-23.8	-16.2	0.680672	7	3-12,447-438;14-20,436-430	1-2,449-448[UP5];13-13,437-437[SIL];21-21,429-429[UP3]	.(((((((.((((((((((..&..)))))))))).))))))).	UAAAUUUAUAGAGAGGUUGAA&UCCAACUUUUCUUUAAAUUUU	4	leaf	0.079807
CL2759Contig2:331	Pyoung134778	CL2759Contig2	#N/A	#N/A	miRNAn48	21	320	338	331	-35.7	-24.3	0.680672	6	1-2,338-337;5-21,336-320	3-4,x-x[BULq]	(((((((((((((((((--((&))..)))))))))))))))))	UUCUGUUUCAGUUUGGU--GG&CCGAACCGAACUGAAAUAGAG	3	latex	0.000816465
CL2784Contig1:64	Pyoung145665	CL2784Contig1	#N/A	#N/A	miRNAn49	21	52	73	64	-35.5	-23.7	0.667606	7	2-6,72-68;8-10,66-64;11-21,62-52	1-1,73-73[UP5];7-7,67-67[SIL];x-x,63-63[BULt]	(((((((((((.(((.(((((.&.))))).)))-)))))))))))	UAUGGACUUCCAAAUGAGACAU&UUGUUUGAUU-GGGAGUCCGUA	4	leaf	0.0244132
CL286Contig1:482	Pyoung60479	CL286Contig1	#N/A	#N/A	miRNAn50	21	470	491	482	-24.9	-16.8	0.674699	11.5	5-17,487-475;19-21,472-470	1-4,491-488[UP5];18-18,474-473[AILt]	(((..(((((((((((((....&....)))))))))))))-.)))	GACCCUGUGUUUGCCCUUGGUU&AUAAAAGGGUAAAUAUA-AGUU	4	Bark	0.00914245
CL3134Contig3:129	Pmature60759	CL3134Contig3	#N/A	#N/A	miRNAn51	21	118	138	129	-28.7	-19.08	0.664808	13	1-9,138-130;13-21,126-118	10-12,129-127[SIL]	(((((((((...(((((((((&)))))))))...)))))))))	UGAAUCGGGGGGGGGGGGGGG&UUCUUUUCUAAACUCGAUUCA	4	Bark	0.0300971
CL3190Contig2:554	Pmature18680	CL3190Contig2	#N/A	#N/A	miRNAn52	20	543	565	554	-39.1	-27.3	0.69821	8.5	1-5,565-561;6-15,558-549;17-20,546-543	x-x,560-559[BULt];16-16,548-547[AILt]	((((..((((((((((..(((((&)))))--))))))))))-.))))	CGGAAGGUGGUGGAGGAAGGCAU&GUGCC--CCUCUACCAU-AUCUG	4	root	0.00412596
CL325Contig4:151	Pmature26644	CL325Contig4	#N/A	#N/A	miRNAn53	22	139	160	151	-37.1	-26.8	0.722372	8.5	2-6,159-155;8-10,153-151;12-21,149-140	1-1,160-160[UP5];7-7,154-154[SIL];11-11,150-150[SIL];22-22,139-139[UP3]	.((((((((((.(((.(((((.&.))))).))).)))))))))).	ACAGAGCCAUUCUCAUGGCUGG&ACAGCUUUGAAGAUGGUUCUGA	3	latex	0.000349995
CL330Contig13:261	Pmature11828	CL330Contig13	#N/A	#N/A	miRNAn54	21	250	270	261	-35.1	-23.1	0.65812	8.5	3-11,268-260;13-13,258-258;15-21,256-250	1-2,270-269[UP5];12-12,259-259[SIL];14-14,257-257[SIL]	(((((((.(.(((((((((..&..))))))))).).)))))))	CCUGUGGCAGACUUGACGACA&AUUCGUUAGGUGUACUACAGG	4	leaf	0.00820487
CL330Contig16:190	Pmature11828	CL330Contig16	#N/A	#N/A	miRNAn54	21	179	199	190	-35.1	-23.1	0.65812	8.5	3-11,197-189;13-13,187-187;15-21,185-179	1-2,199-198[UP5];12-12,188-188[SIL];14-14,186-186[SIL]	(((((((.(.(((((((((..&..))))))))).).)))))))	CCUGUGGCAGACUUGACGACA&AUUCGUUAGGUGUACUACAGG	4	leaf	0.00781569
CL3490Contig1:412	Pmature56371	CL3490Contig1	#N/A	#N/A	miRNAn56	21	401	424	412	-27.1	-18.64	0.687823	13	3-8,422-417;10-21,412-401	1-2,424-423[UP5];9-9,416-413[AILt]	((((((((((((....((((((..&..))))))---.))))))))))))	GAGAUAGAGCUGUAAUUACGAACA&AAUUUGUA---UCAGCUCUAUUUU	4	leaf	0.0674504
CL350Contig4:26	Pyoung101271	CL350Contig4	#N/A	#N/A	miRNAn57	21	14	35	26	-26.6	-19.1	0.718045	7.5	3-12,33-24;13-13,22-22;15-21,20-14	1-2,35-34[UP5];x-x,23-23[BULt];14-14,21-21[SIL]	(((((((.(.((((((((((..&..))))))))))-).)))))))	GAGCAGUGGUCAACUAUUUUGA&UAAAAAUAGUUG-UGACUGUUU	4	latex	0.00728472
CL3518Contig2:357	Pyoung172675	CL3518Contig2	#N/A	#N/A	miRNAn23	21	345	366	357	-29.6	-24	0.810811	9.5	5-19,362-348;20-21,346-345	1-4,366-363[UP5];x-x,347-347[BULt]	((.(((((((((((((((....&....)))))))))))))))-))	UCAAGCUAUCAGCUCUGUGGGA&AAAAAUAGAGCUGAUAGUU-GA	4	latex	0.00104394
CL3539Contig2:391	Pyoung45255	CL3539Contig2	#N/A	#N/A	miRNAn59	21	380	404	391	-29.3	-19.1	0.651877	12.5	1-4,404-401;5-11,396-390;13-21,388-380	x-x,400-397[BULt];12-12,389-389[SIL]	(((((((((.(((((((....((((&))))----))))))).)))))))))	UUCUGUAUACACAGUUAUUUUCAGC&GUUG----UGACUGUUUAUAUAGAA	4	leaf	0.0312783
CL3588Contig2:564	Pmature80311	CL3588Contig2	#N/A	#N/A	miRNAn60	21	553	574	564	-27.1	-18.1	0.667897	8.5	1-7,574-568;8-11,566-563;13-19,561-555	x-x,567-567[BULt];12-12,562-562[SIL];20-21,554-553[UP3]	..(((((((.((((.(((((((&)))))))-)))).)))))))..	ACAGUAGAGGUGAUGACAGGUU&AAUUUGU-AUCAGCUCUAUUUU	3	leaf	0.0167713
CL3668Contig1:582	Pmature98990	CL3668Contig1	#N/A	#N/A	miRNAn61	21	571	591	582	-29.6	-23.1	0.780405	8	1-7,591-585;9-19,583-573	8-8,584-584[SIL];20-21,572-571[UP3]	..(((((((((((.(((((((&))))))).)))))))))))..	AAAUCACAAUAGUGGCGAUCU&AGAUUGUGAUUGUUGUGAUAA	4	leaf	0.00508717
CL367Contig10:165	Pyoung140506	CL367Contig10	#N/A	#N/A	miRNAn62	20	155	174	165	-35.9	-25.2	0.70195	9	3-16,172-159	1-2,174-173[UP5];17-20,158-155[UP3]	....((((((((((((((..&..))))))))))))))....	UCUCCGAAUUGGGCCGAGAU&AGCUCGGCUCAGUUCGUUUA	4	latex	0.0134865
CL3687Contig2:893	health13400	CL3687Contig2	mes-miR535a	gba-miR535b		21	880	901	893	-39.5	-26.1	0.660759	9	1-3,901-899;5-12,898-891;13-21,888-880	4-4,x-x[BULq];x-x,890-889[BULt]	(((((((((..((((((((-(((&))).))))))))--)))))))))	UGACGGCGAACGAGGGAGU-CGU&ACGUGCUCUCUC--UCGUUGUCA	4	leaf	0.0327973
CL3Contig26:619	Pyoung96770	CL3Contig26	#N/A	#N/A	miRNAn63	21	607	629	619	-33.6	-22	0.654762	10	4-7,626-623;8-10,621-619;11-21,617-607	1-3,629-627[UP5];x-x,622-622[BULt];x-x,618-618[BULt]	(((((((((((.(((.((((...&...))))-)))-)))))))))))	GGCCAAUAUCUACUUAUGUAUAA&AUUUACA-AGG-AGAUAUUGGCC	0	latex	0.00158792
CL403Contig1:326	Pyoung145665	CL403Contig1	#N/A	#N/A	miRNAn49	21	312	338	326	-35.5	-24.3	0.684507	10.5	1-9,338-330;10-14,326-322;15-20,318-313	x-x,329-327[BULt];x-x,321-319[BULt];21-21,312-312[UP3]	.((((((...(((((...(((((((((&)))))))))---)))))---)))))).	CACGGACAAAUCCCAUUAAUCAAACAG&UUGUUUGAU---UGGGA---GUCCGUA	4	leaf	0.0128631
CL4138Contig2:543	Pmature81844	CL4138Contig2	#N/A	#N/A	miRNAn33	20	534	552	543	-35.8	-23.3	0.650838	8	1-11,552-542;15-19,539-535	12-14,541-540[AILq];20-20,534-534[UP3]	.(((((..-(((((((((((&)))))))))))...))))).	AGCAGGAA-GUCCAGACACC&GGUGUUUGGAUGAGCUUGUG	4	leaf	0.116943
CL4396Contig2:144	Pmature81844	CL4396Contig2	#N/A	#N/A	miRNAn33	20	134	153	144	-35.8	-25.6	0.715084	6.5	1-11,153-143;13-14,141-140;16-19,138-135	12-12,142-142[SIL];15-15,139-139[SIL];20-20,134-134[UP3]	.((((.((.(((((((((((&))))))))))).)).)))).	UGCAAACUGGUCCAGACACC&GGUGUUUGGAUGAGCUUGUG	4	leaf	0.0236474
CL43Contig22:428	Pmature111052	CL43Contig22	#N/A	#N/A	miRNAn67	20	412	441	428	-38.5	-26	0.675325	22	1-9,441-433;10-12,428-426;13-20,419-412	x-x,432-429[BULt];x-x,425-420[BULt]	((((((((......(((....(((((((((&)))))))))----)))------))))))))	GAAUGGGUCCCUCUGGAAUUGGUGGGCAGG&CUUGCCUAC----UCC------ACCCAUUC	4	latex	0.0216953
CL4480Contig1:118	health9656	CL4480Contig1	ata-miR167d-5p	vun--miR167g		21	104	127	118	-40.5	-27.6	0.681481	12	4-12,124-116;13-21,112-104	1-3,127-125[UP5];x-x,115-113[BULt]	(((((((((...(((((((((...&...)))))))))---)))))))))	GGAGCUGUCCUUAGCAUGAUCGUC&UCAGAUCAUGCU---GGCAGCUUC	3	latex	0.0024474
CL4564Contig1:715	Pyoung104178	CL4564Contig1	#N/A	#N/A	miRNAn68	22	703	725	715	-36.9	-27.3	0.739837	8	1-7,725-719;8-14,717-711;16-21,709-704	x-x,718-718[BULt];15-15,710-710[SIL];22-22,703-703[UP3]	.((((((.(((((((.(((((((&)))))))-))))))).)))))).	GGGGAGGGGGAGGGUGGUUGGUG&CACCAAC-AUCUUCUGUUUUCCG	4	latex	0.00243416
CL4667Contig1:380	Pyoung75204	CL4667Contig1	#N/A	#N/A	miRNAn69	21	364	389	380	-30.8	-22.2	0.720779	14.5	1-10,389-380;11-19,374-366	x-x,379-375[BULt];20-21,365-364[UP3]	..(((((((((.....((((((((((&))))))))))-----)))))))))..	UUUGGUUGAUAUUGCUGCUGGUGGAU&AUCUAUCAGC-----UAUCAACUAUA	4	leaf	0.00742636
CL4729Contig1:597	Pmature71002	CL4729Contig1	#N/A	#N/A	miRNAn70	21	586	609	597	-37.6	-24.7	0.656915	11.5	1-5,609-605;6-8,601-599;10-20,597-587	x-x,604-602[BULt];9-9,598-598[SIL];21-21,586-586[UP3]	.(((((((((((.(((...(((((&)))))---))).))))))))))).	UUCAGGAUGCCGUGUGUCAGAACC&GGUUC---CAUUCGGCGUUUUGAC	4	leaf	0.0174995
CL482Contig4:90	Pyoung59825	CL482Contig4	#N/A	#N/A	miRNAn71	21	73	99	90	-29.6	-19.6	0.662162	18.5	4-10,96-90;11-21,83-73	1-3,99-97[UP5];x-x,89-84[BULt]	(((((((((((......(((((((...&...)))))))------)))))))))))	UGGUCACAACUGCAGAAGUUUGUGAUG&UUAUACAAAC------AGUUGUGACUA	4	latex	0.00416922
CL4856Contig1:118	Pyoung49764	CL4856Contig1	#N/A	#N/A	miRNAn72	21	107	127	118	-36.5	-24.5	0.671233	10.5	4-17,124-111	1-3,127-125[UP5];18-21,110-107[UP3]	....((((((((((((((...&...))))))))))))))....	UUUCCUGGACGCUGUUUAUUC&UUUUGAACAGCGUCCGGAGUU	4	leaf	0.00508717
CL4871Contig1:634	Pyoung65154	CL4871Contig1	#N/A	#N/A	miRNAn73	21	623	643	634	-27.7	-18.7	0.67509	13.5	6-6,638-638;8-20,636-624	1-5,643-639[UP5];7-7,637-637[SIL];21-21,623-623[UP3]	.(((((((((((((.(.....&.....).))))))))))))).	GAACUAUCGGCUGAGACAGGA&AUAAUUGUUAGCUGAUAGUUA	4	leaf	0.0369623
CL5017Contig1:480	Pyoung149018	CL5017Contig1	#N/A	#N/A	miRNAn22	21	469	489	480	-29.6	-23	0.777027	4.5	1-14,489-476;16-21,474-469	15-15,475-475[SIL]	((((((.((((((((((((((&)))))))))))))).))))))	UUGUUAGAGCAAUCAUAGUCU&AGAUUGUGAUUGUUGUGAUAA	4	embryo	0.000335925
CL5093Contig2:250	Pyoung105954	CL5093Contig2	#N/A	#N/A	miRNAn75	21	239	260	250	-47.1	-30.7	0.651805	8.5	1-7,260-254;10-14,250-246;16-21,244-239	8-9,253-251[AILt];15-15,245-245[SIL]	((((((.(((((...(((((((&)))))))-..))))).))))))	UUCCAUUUCCGAAAGGGGGUGC&GCGCCCC-GGUCGGAUGUGGAA	4	latex	0.00659323
CL517Contig7:458	Pyoung147598	CL517Contig7	#N/A	#N/A	miRNAn76	21	446	467	458	-26.8	-17.9	0.66791	12	4-11,464-457;12-17,455-450	1-3,467-465[UP5];x-x,456-456[BULt];18-21,449-446[UP3]	....((((((.((((((((...&...))))))))-))))))....	UGUCUUUGGGCAUGAAGUCGUA&UAAGACUUUAU-CCCAAAAAUU	4	latex	0.0199908
CL5302Contig1:588	Pyoung171636	CL5302Contig1	#N/A	#N/A	miRNAn77	21	576	597	588	-34.6	-23.2	0.67052	7	1-8,597-590;10-15,588-583;17-20,580-577	9-9,589-589[SIL];16-16,582-581[AILt];21-21,576-576[UP3]	.((((..((((((.((((((((&)))))))).))))))-.)))).	UACUGCUGCUGAGGCGAAUAGU&ACUAUUCGGUUCAGU-UCGGUU	4	root	0.00598872
CL5351Contig1:64	health10843	CL5351Contig1	#N/A	#N/A	miRNAn78	20	54	73	64	-36.7	-24.5	0.667575	5.5	1-12,73-62;14-16,60-58;18-20,56-54	13-13,61-61[SIL];17-17,57-57[SIL]	(((.(((.((((((((((((&)))))))))))).))).)))	AACGAGGGAGCAUUUUCCUC&GAGGGGAAUGUUGUCUGGUU	4	leaf	0.0586283
CL5497Contig1:135	Pyoung27317	CL5497Contig1	#N/A	#N/A	miRNAn79	20	124	144	135	-23.5	-15.9	0.676596	14	4-11,141-134;12-18,132-126	1-3,144-142[UP5];x-x,133-133[BULt];19-20,125-124[UP3]	..(((((((.((((((((...&...))))))))-)))))))..	UGGAAGCGCUUGCUGGUGGAU&UAUUAUUAGUA-GCGUUUUAA	0	latex	0.00832727
CL5499Contig1:826	Pyoung65154	CL5499Contig1	#N/A	#N/A	miRNAn73	21	815	835	826	-27.7	-18.8	0.6787	10.5	5-18,831-818	1-4,835-832[UP5];19-21,817-815[UP3]	...((((((((((((((....&....))))))))))))))...	GAUUUAUCAGCUAACAAGUUC&AUAAUUGUUAGCUGAUAGUUA	4	root	0.012558
CL6028Contig1:303	Pmature14728	CL6028Contig1	#N/A	#N/A	miRNAn81	22	290	312	303	-33.8	-22.6	0.668639	9.5	1-10,312-303;11-14,301-298;17-20,295-292	x-x,302-302[BULt];15-16,297-296[SIL];21-22,291-290[UP3]	..((((..((((.((((((((((&))))))))))-))))..))))..	AUUGACGGAGGACGAGGGAGGAG&CUCUUUUCUC-UCUUAAGUCAUG	4	latex	0.0462464
CL6628Contig1:304	Pmature94251	CL6628Contig1	#N/A	#N/A	miRNAn82	21	293	313	304	-29	-19.3	0.665517	8	1-5,313-309;7-11,307-303;14-20,300-294	6-6,308-308[SIL];12-13,302-301[SIL];21-21,293-293[UP3]	.(((((((..(((((.(((((&))))).)))))..))))))).	CGAGAUACUCUCACUGAAGAU&GUUUUGAGUGAUUGUAUCUUA	4	leaf	0.0508406
CL6659Contig2:776	Pmature87858	CL6659Contig2	#N/A	#N/A	miRNAn83	21	764	785	776	-32	-25.6	0.8	9	4-11,782-775;12-21,773-764	1-3,785-783[UP5];x-x,774-774[BULt]	((((((((((.((((((((...&...))))))))-))))))))))	CGGGAUGAUGAAAGAGGAUGAG&CAAAUUCUCUU-UAUCAUCCCG	4	root	0.000467947
CL667Contig7:569	Pyoung27626	CL667Contig7	vvi-miR171j	gba-miR170n		21	550	578	569	-39.2	-27.6	0.704082	10	1-16,578-563;17-21,554-550	x-x,562-555[BULt]	(((((........((((((((((((((((&))))))))))))))))--------)))))	GGUUGCGUCCUUUGGUCGUGCCAAUAUCU&GGAUAUUGGCACGGCU--------CAAUC	4	root	0.000857735
CL67Contig1:353	Pmature99845	CL67Contig1	#N/A	#N/A	miRNAn84	21	342	363	353	-42.1	-27.7	0.657957	13.5	1-7,363-357;12-20,351-343	8-11,356-352[AILt];21-21,342-342[UP3]	.(((((((((.....(((((((&)))))))-....))))))))).	GUCUCCUCCUUCAUGUCGGCGU&GCGCUGA-GAAUGGGAGGAGAA	3	latex	0.00975371
CL7143Contig2:267	Pmature11616	CL7143Contig2	#N/A	#N/A	miRNAn41	21	259	276	267	-33	-21.52	0.652121	10.5	1-10,276-267;16-21,264-259	11-15,266-265[AILq]	((((((..---((((((((((&)))))))))).....))))))	CAACUGGU---GGCUGCCGAC&GUUGGUAGCUGAUAAUAGUUG	0	leaf	0.00249815
CL7176Contig1:218	TPD111	CL7176Contig1	#N/A	#N/A	miRNAn86	21	207	231	218	-43.1	-28.64	0.664501	14.5	1-2,231-230;5-5,227-227;6-9,225-222;11-21,217-207	3-4,229-228[SIL];x-x,226-226[BULt];10-10,221-218[AILt]	(((((((((((....((((.(..((&))..)-))))---.)))))))))))	GGAGUGGGCGGCAUAGUGGCGGCAG&CUUAC-CCAC---ACCGCCCAUUCC	3	latex	0.00349445
CL724Contig2:470	Pyoung68698	CL724Contig2	#N/A	#N/A	miRNAn87	21	460	478	470	-43.6	-29.5	0.676606	6.5	1-2,478-477;4-11,476-469;15-21,466-460	3-3,x-x[BULq];12-14,468-467[AILq]	(((((((..-((((((((-((&)).))))))))...)))))))	GCUGGGUGA-GAUUGGUG-GG&CCACACCAAUCCAAGCCCAGC	4	latex	0.00486239
CL7372Contig1:158	Pmature80733	CL7372Contig1	#N/A	#N/A	miRNAn88	22	145	167	158	-33.8	-23.1	0.683432	6.5	1-15,167-153;17-18,151-150;19-22,148-145	16-16,152-152[SIL];x-x,149-149[BULt]	((((.((.(((((((((((((((&))))))))))))))).))-))))	UAUGUAUCUGAGAGGGGGAAGAG&CUCUUUUCUCUCUUAAGU-CAUG	4	latex	0.0318604
CL7570Contig1:303	Pyoung86176	CL7570Contig1	#N/A	#N/A	miRNAn18	21	291	312	303	-30.6	-21.4	0.699346	7.5	3-14,310-299;15-20,297-292	1-2,312-311[UP5];x-x,298-298[BULt];21-21,291-291[UP3]	.((((((.((((((((((((..&..))))))))))))-)))))).	UGUGUGACAAGGAAGACGAGUG&UUCUCGUUUUCCUU-UUAUGCU	4	leaf	0.0549279
CL8245Contig1:184	Pyoung58408	CL8245Contig1	#N/A	#N/A	miRNAn90	20	174	193	184	-34.4	-22.88	0.665116	6	1-11,193-183;15-20,179-174	12-14,182-180[SIL]	((((((...(((((((((((&)))))))))))...))))))	GUGGGCAUGAUCAAUAUCAC&GUGAUAUUGGUACGGCUCAU	4	leaf	0.0213465
CL8280Contig1:216	Pyoung123338	CL8280Contig1	#N/A	#N/A	miRNAn91	21	205	225	216	-35	-22.8	0.651429	11.5	3-3,223-223;5-16,221-210	1-2,225-224[UP5];4-4,222-222[SIL];17-21,209-205[UP3]	.....((((((((((((.(..&..).)))))))))))).....	UGUCCAGGGGAGCUGGAGGAU&AGCGUCCAGCUUUCCUUUAAA	0	latex	0.00802704
CL847Contig1:1105	Pyoung106612	CL847Contig1	#N/A	#N/A	miRNAn92	21	1094	1113	1105	-39.3	-26.7	0.679389	7.5	3-4,1111-1110;6-21,1109-1094	1-2,1113-1112[UP5];5-5,x-x[BULq]	((((((((((((((((-((..&..)).))))))))))))))))	CAGUGAUCUUGCCCAA-GACU&AUUCGUUGGGUGGGAUCACUG	4	latex	0.00347556
CL8679Contig1:635	Pyoung169157	CL8679Contig1	#N/A	#N/A	miRNAn7	21	624	644	635	-44.1	-32.9	0.746032	8	1-3,644-642;6-7,639-638;10-21,635-624	4-5,641-640[SIL];8-9,637-636[SIL]	((((((((((((..((..(((&)))..))..))))))))))))	CUCCUCCUGCACCGCCCAUGG&CCAGAGGAAGUGCAGGAGGAG	4	root	0.000935675
CL8702Contig1:676	Pyoung43348	CL8702Contig1	#N/A	#N/A	miRNAn94	22	662	685	676	-34.2	-22.4	0.654971	11.5	2-13,684-673;14-20,670-664	1-1,685-685[UP5];x-x,672-671[BULt];21-22,663-662[UP3]	..(((((((..((((((((((((.&.))))))))))))--)))))))..	GCUGCUCGGACGUGGGGGGUCGGC&UUCGAUUUCCUAU--UCGAGUACA	4	latex	0.00901134
CL8777Contig1:33	Pyoung96462	CL8777Contig1	#N/A	ptc-miRf10223-akr		20	22	42	33	-35.5	-23.7	0.667606	6.5	1-3,42-40;5-14,38-29;15-18,27-24	4-4,39-39[SIL];x-x,28-28[BULt];19-20,23-22[UP3]	..((((.((((((((((.(((&))).))))))))))-))))..	GAGGAAGGCAUAGGGAGGACA&UGUGCUCUCUAUGC-UUCUGU	4	latex	0.0554989
CL8863Contig2:119	Pyoung164585	CL8863Contig2	#N/A	#N/A	miRNAn95	21	108	130	119	-33.2	-22.3	0.671687	9.5	1-3,130-128;5-6,126-125;7-21,122-108	4-4,127-127[SIL];x-x,124-123[BULt]	(((((((((((((((..((.(((&))).))--)))))))))))))))	UGUGGGCCAAAUUGACGGCGGAU&AUCGGU--UCAGUUUGGUUCAUA	4	latex	0.0315233
CL8983Contig2:40	Pyoung119725	CL8983Contig2	#N/A	#N/A	miRNAn96	22	29	49	40	-39.2	-26.2	0.668367	9.5	1-8,49-42;11-17,39-33;19-21,32-30	9-10,41-40[SIL];18-18,x-x[BULq];22-22,29-29[UP3]	.(((-(((((((..((((((((&))))))))..))))))).))).	AGUG-CGGUUGUCUGUGGCGGU&ACUGCUACUAGCAACCGAUACA	3	latex	0.00209814
CL9514Contig1:191	Pmature78394	CL9514Contig1	#N/A	#N/A	miRNAn97	20	181	200	191	-31.9	-21	0.658307	8.5	2-15,199-186	1-1,200-200[UP5];16-20,185-181[UP3]	.....((((((((((((((.&.)))))))))))))).....	AUUCAGGAGAAUUGAGGCUU&UAGUCUCAGUUCUCUAUAGA	4	leaf	0.033935
HSP8IRX02FIESM230:91	Pyoung145091	HSP8IRX02FIESM230	#N/A	#N/A	miRNAn98	21	80	100	91	-40.40	-26.80	0.663366336633663	11.5	4-11,97-90;13-15,88-86;17-21,84-80	1-3,100-98[UP5];12-12,89-89[SIL];16-16,85-85[SIL]	(((((.(((.((((((((...&...)))))))).))).)))))	AUGGGGGGGGGGGGGGGGGGG&UUAUCUUCCCCACUCGCCCAU	0	flower	0.000877813
HSP8IRX02FTSKE411:230	Pyoung160697	HSP8IRX02FTSKE411	#N/A	#N/A	miRNAn99	21	219	239	230	-25.10	-16.90	0.673306772908366	11.5	4-11,236-229;13-20,227-220	1-3,239-237[UP5];12-12,228-228[SIL];21-21,219-219[UP3]	.((((((((.((((((((...&...)))))))).)))))))).	CAGGAAUGGCGCUGAUGCCUC&UUUGUAUUAGCUCUAUUUUUA	4	flower	0.155981
HSP8IRX02FU6T8302:68	Pyoung116745	HSP8IRX02FU6T8302	ata-miR169h-5p	gba-miR169i		21	56	77	68	-43.70	-34.00	0.778032036613272	5	1-12,77-66;13-21,64-56	x-x,65-65[BULt]	(((((((((.((((((((((((&))))))))))))-)))))))))	AGCUAGGGAUUGAUUUGUCGGC&GCCGGCAAGUCA-UCCUUGGCU	4	flower	0.000800464
HSP8IRX02FW49Y472:43	Pyoung12718	HSP8IRX02FW49Y472	#N/A	#N/A	miRNAn100	21	32	52	43	-39.10	-26.00	0.664961636828645	4	2-13,51-40;15-19,39-35;20-21,33-32	1-1,52-52[UP5];14-14,x-x[BULq];x-x,34-34[BULt]	((.(((((-((((((((((((.&.)))))))))))).)))))-))	UGCCAGCU-AUAGUUGAUGGAC&AUCCAUCAGCUAUCAGCUG-CA	4	flower	0.0381562
HSP8IRX02FYMTK384:269	Pyoung57873	HSP8IRX02FYMTK384	#N/A	#N/A	miRNAn101	21	258	278	269	-33.70	-22.50	0.667655786350148	6.5	1-3,278-276;5-9,274-270;11-14,268-265;16-21,263-258	4-4,275-275[SIL];10-10,269-269[SIL];15-15,264-264[SIL]	((((((.((((.(((((.(((&))).))))).)))).))))))	GGUGGUUUGGUCAUGUGAAGC&GCUACACAUAAUCAUACUACC	4	flower	0.00727359
HSP8IRX02FZJKO411:100	Pyoung160697	HSP8IRX02FZJKO411	#N/A	#N/A	miRNAn99	21	89	109	100	-25.10	-16.80	0.669322709163347	14.5	7-20,103-90	1-6,109-104[UP5];21-21,89-89[UP3]	.((((((((((((((......&......)))))))))))))).	GGAGAAUGGAGCUAGGGAUGA&UUUGUAUUAGCUCUAUUUUUA	4	flower	0.166431
HSP8IRX02G2PXW504:116	Pmature32889	HSP8IRX02G2PXW504	#N/A	#N/A	miRNAn103	21	105	125	116	-38.30	-25.00	0.652741514360313	11	2-4,124-122;7-8,119-118;10-10,116-116;12-19,114-107	1-1,125-125[UP5];5-6,121-120[SIL];9-9,117-117[SIL];11-11,115-115[SIL];20-21,106-105[UP3]	..((((((((.(.((..(((.&.)))..)).).))))))))..	UCCGGUUCAGGUGGGGGCGGC&ACCGAACCGAACUGAACCGAA	4	flower	0.00876995
HSP8IRX02G3GBU401:18	Pmature43313	HSP8IRX02G3GBU401	#N/A	#N/A	miRNAn104	21	6	27	18	-38.40	-25.20	0.65625	10	2-4,26-24;6-12,22-16;13-20,14-7	1-1,27-27[UP5];5-5,23-23[SIL];x-x,15-15[BULt];21-21,6-6[UP3]	.((((((((.(((((((.(((.&.))).)))))))-)))))))).	UGGCUGUCACUCAGUUGGCGGG&ACUGGUAGCUGA-UGAUAGCUG	4	flower	0.368178
HSP8IRX02G53P2476:45	Pyoung29835	HSP8IRX02G53P2476	#N/A	#N/A	miRNAn105	20	35	55	45	-30.40	-20.50	0.674342105263158	12	5-9,51-47;10-19,45-36	1-4,55-52[UP5];x-x,46-46[BULt];20-20,35-35[UP3]	.((((((((((.(((((....&....)))))-)))))))))).	AGAAGUCAGCAUGCAUUCAUU&AAAUAGUGC-UGUUGACUUCA	4	flower	0.0391588
HSP8IRX02G8C3I537:18	Pmature43313	HSP8IRX02G8C3I537	#N/A	#N/A	miRNAn104	21	6	27	18	-38.40	-25.20	0.65625	10	2-4,26-24;6-12,22-16;13-20,14-7	1-1,27-27[UP5];5-5,23-23[SIL];x-x,15-15[BULt];21-21,6-6[UP3]	.((((((((.(((((((.(((.&.))).)))))))-)))))))).	UGGCUGUCACUCAGUUGGCGGG&ACUGGUAGCUGA-UGAUAGCUG	4	flower	0.372785
HSP8IRX02GAMM6441:382	Pmature10377	HSP8IRX02GAMM6441	#N/A	#N/A	miRNAn107	21	372	391	382	-32.90	-22.60	0.68693009118541	7	1-4,391-388;7-12,385-380;14-21,379-372	5-6,387-386[SIL];13-13,x-x[BULq]	((((((((-((((((..((((&))))..)))))).))))))))	CAGCUAUC-ACUGGCUAUAAC&GUUACUGUUAGUUGAUAGCUG	4	flower	0.0143474
HSP8IRX02GHP6P411:305	Pmature63285	HSP8IRX02GHP6P411	#N/A	#N/A	miRNAn108	21	291	314	305	-34.40	-22.52	0.654651162790698	10	2-9,313-306;11-14,304-301;17-21,295-291	1-1,314-314[UP5];10-10,305-305[SIL];15-16,300-296[AILt]	(((((.....((((.((((((((.&.)))))))).))))---..)))))	CGAGUGCUGGGCCCAUGUUAAGUA&AACUUGAUAAGGGC---AAACUCG	3	flower	0.00110174
HSP8IRX02GJPSS490:175	Pmature69296	HSP8IRX02GJPSS490	#N/A	ptc-miRf12309-akr		22	158	184	175	-45.90	-32.70	0.712418300653595	14.5	1-6,184-179;8-12,177-173;13-21,167-159	7-7,178-178[SIL];x-x,172-168[BULt];22-22,158-158[UP3]	.(((((((((.....(((((.((((((&)))))).)))))-----))))))))).	UCCAAGGGCCGACGAUCUGUGCUUCCA&UGGAAGGGCAGA-----GGCCUUUGGU	4	flower	0.00546017
HSP8IRX02GMRRA472:84	Pyoung158547	HSP8IRX02GMRRA472	#N/A	#N/A	miRNAn109	21	73	94	84	-33.00	-22.50	0.681818181818182	9	2-4,93-91;5-18,89-76	1-1,94-94[UP5];x-x,90-90[BULt];19-21,75-73[UP3]	...((((((((((((((.(((.&.)))-))))))))))))))...	GUGAAAGGAGAGUUAGAUCGUC&AGCG-UCUAGCUUUCCUUUAAA	4	flower	0.0362915
HSP8IRX02GMSOE505:384	Pyoung108970	HSP8IRX02GMSOE505	#N/A	#N/A	miRNAn110	21	373	395	384	-37.00	-24.80	0.67027027027027	9	2-8,394-388;9-13,385-381;15-18,379-376	1-1,395-395[UP5];x-x,387-386[BULt];14-14,380-380[SIL];19-21,375-373[UP3]	...((((.(((((..(((((((.&.)))))))--))))).))))...	UAGUGAAGAGCGUGGCCGGCUCG&AGAGCCGG--ACGCUAUUCAAAA	4	flower	0.00336507
HSP8IRX02GQZN5467:275	Pyoung125914	HSP8IRX02GQZN5467	#N/A	#N/A	miRNAn30	21	257	284	275	-32.20	-21.20	0.658385093167702	15.5	5-13,280-272;14-21,264-257	1-4,284-281[UP5];x-x,271-265[BULt]	((((((((.......(((((((((....&....)))))))))-------))))))))	ACGCAGGCUAACUGGACGACACGAAACA&UUAAUCGUGUCGU-------GUUUGUGU	4	flower	0.0196015
HSP8IRX02GVB5H463:399	Pyoung69164	HSP8IRX02GVB5H463	#N/A	#N/A	miRNAn112	22	386	408	399	-38.50	-28.00	0.727272727272727	5.5	1-11,408-398;13-15,396-394;16-20,392-388	12-12,397-397[SIL];x-x,393-393[BULt];21-22,387-386[UP3]	..(((((.(((.(((((((((((&))))))))))).)))-)))))..	AAAUUGUGGAGCAGAGCUGGACG&CGUCCAGCUCUCCUU-ACAAUAA	4	flower	0.00204642
HSP8IRX02GZZLH379:164	Pyoung69164	HSP8IRX02GZZLH379	#N/A	#N/A	miRNAn112	22	151	173	164	-38.50	-28.00	0.727272727272727	5.5	1-11,173-163;13-15,161-159;16-20,157-153	12-12,162-162[SIL];x-x,158-158[BULt];21-22,152-151[UP3]	..(((((.(((.(((((((((((&))))))))))).)))-)))))..	AAAUUGUGGAGCAGAGCUGGACG&CGUCCAGCUCUCCUU-ACAAUAA	4	flower	0.00189773
HSP8IRX02H29RL480:352	Pmature10377	HSP8IRX02H29RL480	#N/A	#N/A	miRNAn107	21	342	361	352	-32.90	-22.60	0.68693009118541	7	1-4,361-358;7-12,355-350;14-21,349-342	5-6,357-356[SIL];13-13,x-x[BULq]	((((((((-((((((..((((&))))..)))))).))))))))	CAGCUAUC-ACUGGCUAUAAC&GUUACUGUUAGUUGAUAGCUG	4	flower	0.0148246
HSP8IRX02H6VQF292:78	Pmature65807	HSP8IRX02H6VQF292	#N/A	#N/A	miRNAn115	21	67	87	78	-29.80	-20.00	0.671140939597315	8	2-9,86-79;11-19,77-69	1-1,87-87[UP5];10-10,78-78[SIL];20-21,68-67[UP3]	..(((((((((.((((((((.&.)))))))).)))))))))..	UUUCGGUGGUUUUUGACGAAG&UUUCGUUAGUAAUUACCGAUG	4	flower	0.00686679
HSP8IRX02H8CL3492:425	Pyoung163004	HSP8IRX02H8CL3492	#N/A	#N/A	miRNAn116	21	414	435	425	-28.60	-18.62	0.651048951048951	11.5	1-9,435-427;13-20,422-415	10-12,426-423[AILt];21-21,414-414[UP3]	.((((((((....(((((((((&)))))))))-...)))))))).	UAAGAGUGGUGUAUGAUGGCUG&CAGCUAUCA-GUUCUAUUUUUU	4	flower	0.125012
HSP8IRX02H8GA3406:374	health145	HSP8IRX02H8GA3406	#N/A	#N/A	miRNAn117	20	364	383	374	-37.10	-25.70	0.692722371967655	9.5	3-17,381-367	1-2,383-382[UP5];18-20,366-364[UP3]	...(((((((((((((((..&..)))))))))))))))...	GAACUUGCUCACUUGCCCGG&AUGGGUAGGUGGGUAAGAUG	0	flower	0.00034966
HSP8IRX02HAQT6509:453	health10821	HSP8IRX02HAQT6509	#N/A	#N/A	miRNAn118	20	445	462	453	-31.00	-21.20	0.683870967741935	4.5	1-12,462-451;15-19,450-446	13-14,x-x[BULq];20-20,445-445[UP3]	.(((((--((((((((((((&))))))))))))..))))).	CGCGUA--CCAUUAGUCAAA&UUUGACUGAUGGAAUAUGCU	4	flower	0.00976626
HSP8IRX02HATAW456:141	Pyoung69164	HSP8IRX02HATAW456	#N/A	#N/A	miRNAn112	22	128	150	141	-38.50	-28.00	0.727272727272727	5.5	1-11,150-140;13-15,138-136;16-20,134-130	12-12,139-139[SIL];x-x,135-135[BULt];21-22,129-128[UP3]	..(((((.(((.(((((((((((&))))))))))).)))-)))))..	AAAUUGUGGAGCAGAGCUGGACG&CGUCCAGCUCUCCUU-ACAAUAA	4	flower	0.00197208
HSP8IRX02HFMH5485:389	Pyoung14014	HSP8IRX02HFMH5485	#N/A	#N/A	miRNAn120	21	379	401	389	-34.20	-22.40	0.654970760233918	13.5	2-7,400-395;8-11,391-388;14-21,386-379	1-1,401-401[UP5];x-x,394-392[BULt];12-13,387-387[AILq]	((((((((.-((((...((((((.&.))))))---))))..))))))))	CGCGGCUCU-UCAAGAGGCGGCAG&UUGUUGU---UUGAUUGAGCCGUG	4	flower	0.0304591
HSP8IRX02HJA1J426:336	Pyoung109048	HSP8IRX02HJA1J426	#N/A	#N/A	miRNAn121	21	326	350	336	-38.90	-25.40	0.652956298200514	17	1-9,350-342;12-15,334-331;17-21,330-326	10-11,341-335[AILt];16-16,x-x[BULq]	(((((-((((.......(((((((((&)))))))))-----..)))).)))))	GAGCC-GUUCUUCUGGUCGGGCCAGC&GCUGGCUCG-----UUGAAUAGGUUC	4	flower	0.0208058
HSP8IRX02HO9RD451:157	Pmature54013	HSP8IRX02HO9RD451	#N/A	#N/A	miRNAn122	21	145	166	157	-37.50	-25.10	0.669333333333333	12	5-13,162-154;14-19,152-147	1-4,166-163[UP5];x-x,153-153[BULt];20-21,146-145[UP3]	..((((((.(((((((((....&....)))))))))-))))))..	ACGUGACCGCAUUGACCCCAUC&AAAUGGGUUAGUG-GGUCACAG	4	flower	0.0171336
HSP8IRX02HPLEK481:46	Pyoung12718	HSP8IRX02HPLEK481	#N/A	#N/A	miRNAn100	21	34	55	46	-39.10	-27.10	0.69309462915601	6.5	2-10,54-46;11-17,44-38;19-20,36-35	1-1,55-55[UP5];x-x,45-45[BULt];18-18,37-37[SIL];21-21,34-34[UP3]	.((.(((((((.(((((((((.&.)))))))))-))))))).)).	AGCUGCUGGUACGUUGAUGGAC&AUCCAUCAGC-UAUCAGCUGCA	4	flower	0.0177923
HSP8IRX02HWWCI465:42	Pyoung89303	HSP8IRX02HWWCI465	#N/A	#N/A	miRNAn124	21	29	51	42	-41.50	-27.70	0.667469879518072	8	1-3,51-49;6-14,46-38;15-21,35-29	4-5,48-47[SIL];x-x,37-36[BULt]	(((((((..(((((((((..(((&)))..)))))))))--)))))))	GCGGACAAUAUGUCACUGAAGGG&CCCCCUAGUGAUAU--UGUCCGC	4	flower	0.00434828
HSP8IRX02I0GKB447:327	Pmature69296	HSP8IRX02I0GKB447	#N/A	ptc-miRf12309-akr		22	310	336	327	-45.90	-32.70	0.712418300653595	14.5	1-6,336-331;8-12,329-325;13-21,319-311	7-7,330-330[SIL];x-x,324-320[BULt];22-22,310-310[UP3]	.(((((((((.....(((((.((((((&)))))).)))))-----))))))))).	UCCAAGGGCCGACGAUCUGUGCUUCCA&UGGAAGGGCAGA-----GGCCUUUGGU	4	flower	0.00542313
HSP8IRX02IPZFA510:80	Pyoung3025	HSP8IRX02IPZFA510	#N/A	#N/A	miRNAn125	21	69	90	80	-38.60	-28.50	0.738341968911917	7	2-9,89-82;10-19,80-71	1-1,90-90[UP5];x-x,81-81[BULt];20-21,70-69[UP3]	..((((((((((.((((((((.&.))))))))-))))))))))..	AGUGGGUUUGGGAUGACGGAUU&UAUCCGUUA-CCCGAACCCGUU	4	flower	0.00197208
HSP8IRX02J1DU3515:184	Pmature69296	HSP8IRX02J1DU3515	#N/A	ptc-miRf12309-akr		22	167	193	184	-45.90	-32.70	0.712418300653595	14.5	1-6,193-188;8-12,186-182;13-21,176-168	7-7,187-187[SIL];x-x,181-177[BULt];22-22,167-167[UP3]	.(((((((((.....(((((.((((((&)))))).)))))-----))))))))).	UCCAAGGGCCGACGAUCUGUGCUUCCA&UGGAAGGGCAGA-----GGCCUUUGGU	4	flower	0.00531199
HSP8IRX02J4G4W489:175	Pyoung177331	HSP8IRX02J4G4W489	ata-miR164c-5p	gba-miR164m		21	159	184	175	-45.30	-29.70	0.655629139072848	10	1-6,184-179;8-8,177-177;10-13,175-172;14-16,169-167;17-21,163-159	7-7,178-178[SIL];9-9,176-176[SIL];x-x,171-170[BULt];x-x,166-164[BULt]	(((((...(((..((((.(.((((((&)))))).).))))--)))---)))))	GGAGAAGAAGCCAAGGGGGGGUGCAG&CUGCACGUGCCCU--GCU---UCUCC	4	flower	0.0235554
HSP8IRX02JDS9H495:45	Pyoung27317	HSP8IRX02JDS9H495	#N/A	#N/A	miRNAn79	20	34	54	45	-23.50	-15.90	0.676595744680851	14	4-11,51-44;12-18,42-36	1-3,54-52[UP5];x-x,43-43[BULt];19-20,35-34[UP3]	..(((((((.((((((((...&...))))))))-)))))))..	UGGAAGCGCUUGCUGGUGGAU&UAUUAUUAGUA-GCGUUUUAA	4	flower	0.0856984
HSP8IRX02JLJA7459:54	Pyoung12718	HSP8IRX02JLJA7459	#N/A	#N/A	miRNAn100	21	42	63	54	-39.10	-27.10	0.69309462915601	6.5	2-10,62-54;11-17,52-46;19-20,44-43	1-1,63-63[UP5];x-x,53-53[BULt];18-18,45-45[SIL];21-21,42-42[UP3]	.((.(((((((.(((((((((.&.)))))))))-))))))).)).	AGCUGCUGGUACGUUGAUGGAC&AUCCAUCAGC-UAUCAGCUGCA	4	flower	0.017463
HSP8IRX02JM0G5538:221	Pyoung89303	HSP8IRX02JM0G5538	#N/A	#N/A	miRNAn124	21	208	230	221	-41.50	-27.70	0.667469879518072	8	1-3,230-228;6-14,225-217;15-21,214-208	4-5,227-226[SIL];x-x,216-215[BULt]	(((((((..(((((((((..(((&)))..)))))))))--)))))))	GCGGACAAUAUGUCACUGAAGGG&CCCCCUAGUGAUAU--UGUCCGC	4	flower	0.0044966
HSP8IRX02JPCJK469:307	Pyoung160064	HSP8IRX02JPCJK469	#N/A	#N/A	miRNAn2	21	296	316	307	-35.40	-24.40	0.689265536723164	10	3-13,314-304;15-17,302-300	1-2,316-315[UP5];14-14,303-303[SIL];18-21,299-296[UP3]	....(((.(((((((((((..&..))))))))))).)))....	GGCUGGGCGAGCUGGACGUAG&UAGCGUCCAGCUUUCCUUUAA	3	flower	0.00400118
HSP8IRX02JVBBB429:34	Pyoung176819	HSP8IRX02JVBBB429	#N/A	#N/A	miRNAn130	22	18	43	34	-46.00	-30.40	0.660869565217391	10	1-11,43-33;12-20,29-21;21-21,19-19	x-x,32-30[BULt];x-x,20-20[BULt];22-22,18-18[UP3]	.(.(((((((((...(((((((((((&)))))))))))---)))))))))-).	AGUUUGCCAGUUUCAGACACCCCAUU&GAUGGGGUGUC---AGCUGGUAG-CA	4	flower	0.0157048
