# Supplementary material for: Post-transcriptional regulation of several biological processes involved in latex production in Hevea brasiliensis
Source: PeerJ. 2020 Apr 29;8:e8932. doi: 10.7717/peerj.8932 (PMC7195832; doi:10.7717/peerj.8932)
Supplement: Table S11 [file peerj-08-8932-s011.xlsx]

## Sheet: 11.
CleaveLand output for genes involved in JA signaling pathway and miRNA annotation
SiteID	Query	annotation PNRD	annoation mirBase	New annotation	Transcript	Gene annotation	TStart	TStop	TSlice	MFEperfect	MFEsite	MFEratio	AllenScore	Paired	Unpaired	Structure	Sequence	DegradomeCategory	DegradomePval	Tissue
hevea_454_rep_c2304:993	Pyoung53633	#N/A	#N/A	miRNA n203	hevea_454_rep_c2304	COI1	982	1003	993	-40.4	-27.6	0.683168	6.5	2-7,1002-997;8-18,995-985	1-1,1003-1003[UP5];x-x,996-996[BULt];19-21,984-982[UP3]	...(((((((((((.((((((.&.))))))-)))))))))))...	UCCAGUUCUAGACAGCCCUGAG&GUCAGGG-UGUCUGGAACUACA	4	0.0268535	bark
hevea_454_rep_c3536:555	Pyoung79887	#N/A	#N/A	miRNA n204	hevea_454_rep_c3536	JAZ	544	561	555	-30.5	-20.6	0.67541	8	1-6,561-556;10-20,555-545	7-9,x-x[BULq];21-21,544-544[UP3]	.(((((((((((---((((((&))))))...))))))))))).	CAUCAGUUGCUA---UUGGUU&AACCGAUUUUAGCAACUGAUU	4	0.0268535	bark
hevea_454_rep_c5108:104	Pyoung177672	#N/A	#N/A	miRNA n205	hevea_454_rep_c5108	JAR	94	113	104	-37.4	-25.8	0.68984	6.5	1-3,113-111;5-13,109-101;16-19,98-95	4-4,110-110[SIL];14-15,100-99[SIL];20-20,94-94[UP3]	.((((..(((((((((.(((&))).)))))))))..)))).	AGAUGCAGAGAGAGAGGGCA&UGUGCUCUCUCUCAUCGUCA	4	0.0268535	bark
hevea_454_rep_c7591:3557	Pyoung44604	#N/A	#N/A	miRNA n206	hevea_454_rep_c7591	TPL	3546	3568	3557	-35.5	-24.2	0.68169	7.5	2-8,3567-3561;9-21,3558-3546	1-1,3568-3568[UP5];x-x,3560-3559[BULt]	(((((((((((((..(((((((.&.)))))))--)))))))))))))	CAUUGAAUGUGGCAAACACUUUC&UAAGGUGU--GUCACAUUCAGUG	2	0.00836243	bark
hevea_454_rep_c12403:573	Pyoung80699	#N/A	#N/A	miRNA n207	hevea_454_rep_c12403	COI1	563	583	573	-34.7	-24.5	0.706052	9	3-6,581-578;7-18,576-565	1-2,583-582[UP5];x-x,577-577[BULt];19-20,564-563[UP3]	..((((((((((((.((((..&..))))-))))))))))))..	AAGUCAGUUGCAUCACAGCUC&CUGUUG-GAUGCAGCUGAUAA	4	0.0164038	leaf
hevea_454_rep_c14313:1048	Pmature81844	#N/A	#N/A	miRNA n33	hevea_454_rep_c14313	JAZ	1037	1057	1048	-35.8	-25.6	0.715084	7	1-12,1057-1046;14-19,1043-1038	13-13,1045-1044[AILt];20-20,1037-1037[UP3]	.((((((..((((((((((((&))))))))))))-.)))))).	AGCAAGUGCCAUCCAGACAUC&GGUGUUUGGAUG-AGCUUGUG	4	0.0164038	leaf
hevea_454_rep_c20347:4185	Pmature56665	#N/A	#N/A	miRNA n209	hevea_454_rep_c20347	JAR	4173	4195	4185	-35.8	-23.3	0.650838	8	2-9,4194-4187;10-17,4185-4178;18-21,4176-4173	1-1,4195-4195[UP5];x-x,4186-4186[BULt];x-x,4177-4177[BULt]	((((.((((((((.((((((((.&.))))))))-))))))))-))))	CCUGUCAUGAAUCUCUAUGUGCC&UGUGCAUGG-GAUUUAUG-UAGG	4	0.0164038	leaf
hevea_454_rep_c20347:4964	Pyoung61931	#N/A	#N/A	miRNA n210	hevea_454_rep_c20347	JAR	4951	4973	4964	-28	-21	0.75	6.5	3-12,4971-4962;14-20,4960-4954;21-22,4952-4951	1-2,4973-4972[UP5];13-13,4961-4961[SIL];x-x,4953-4953[BULt]	((.(((((((.((((((((((..&..)))))))))).)))))))-))	CGAUCCAGCUCUUCUUGAAUUGU&AAAAUUUAAGAAAAGUUGGA-CG	4	0.0164038	leaf
hevea_454_rep_c21367:974	Pyoung125914	#N/A	#N/A	miRNA n30	hevea_454_rep_c21367	JAR	962	983	974	-32.2	-21.3	0.661491	8.5	3-8,981-976;10-11,974-973;12-21,971-962	1-2,983-982[UP5];9-9,975-975[SIL];x-x,972-972[BULt]	((((((((((.((.((((((..&..)))))).))-))))))))))	ACGCAGAUACAGAGACGAUUCC&UUAAUCGUGUC-GUGUUUGUGU	3	0.00652939	leaf
hevea_454_rep_c33829:538	Pyoung86176	#N/A	#N/A	miRNA n18	hevea_454_rep_c33829	COI1	528	548	538	-30.6	-21.4	0.699346	7	1-6,548-543;7-17,541-531;19-21,530-528	x-x,542-542[BULt];18-18,x-x[BULq]	(((-(((((((((((.((((((&))))))-))))))))))).)))	AGC-UGAAAGGGAAGCCGAGGG&UUCUCG-UUUUCCUUUUAUGCU	4	0.0164038	leaf
hevea_454_rep_c5108:104	Pyoung177672	#N/A	#N/A	miRNA n205	hevea_454_rep_c5108	JAR	94	113	104	-37.4	-25.8	0.68984	6.5	1-3,113-111;5-13,109-101;16-19,98-95	4-4,110-110[SIL];14-15,100-99[SIL];20-20,94-94[UP3]	.((((..(((((((((.(((&))).)))))))))..)))).	AGAUGCAGAGAGAGAGGGCA&UGUGCUCUCUCUCAUCGUCA	2	0.00776034	leaf
hevea_454_rep_c6404:1632	Pyoung168473	#N/A	#N/A	miRNA n214	hevea_454_rep_c6404	MYC	1621	1640	1632	-43.4	-28.4	0.654378	9.5	4-7,1637-1634;9-12,1633-1630;14-22,1629-1621	1-3,1640-1638[UP5];8-8,x-x[BULq];13-13,x-x[BULq]	(((((((((-((((-((((...&...)))).)))).)))))))))	UGGAGUGGG-GGAG-AGGUCUC&CUUGCCUACUCCACCCAUUCCA	0	0.000588715	leaf
hevea_454_rep_c7591:3557	Pyoung44604	#N/A	#N/A	miRNA n206	hevea_454_rep_c7591	TPL	3546	3568	3557	-35.5	-24.2	0.68169	7.5	2-8,3567-3561;9-21,3558-3546	1-1,3568-3568[UP5];x-x,3560-3559[BULt]	(((((((((((((..(((((((.&.)))))))--)))))))))))))	CAUUGAAUGUGGCAAACACUUUC&UAAGGUGU--GUCACAUUCAGUG	4	0.0164038	leaf
hevea_454_rep_c94937:197	Pyoung168028	#N/A	#N/A	miRNA n216	hevea_454_rep_c94937	MYC	185	206	197	-35.1	-22.9	0.652422	8	1-10,206-197;13-19,194-188	11-12,196-195[SIL];20-22,187-185[UP3]	...(((((((..((((((((((&))))))))))..)))))))...	UUAUGUCGUUCUGUCAAGACAC&GUGUCUUGACUCAAUGAUAGAU	4	0.0164038	leaf
hevea_454_rep_c20347:2602	Pyoung32515	#N/A	#N/A	miRNA n165	hevea_454_rep_c20347	JAR	2591	2611	2602	-35.5	-24.9	0.701408	7	1-3,2611-2609;5-20,2607-2592	4-4,2608-2608[SIL];21-21,2591-2591[UP3]	.((((((((((((((((.(((&))).)))))))))))))))).	AGAGCCGAAUCAAAGUAUGGU&GCUCUAUUUUGGUUCGGUUCG	4	0.0130053	flower
hevea_454_rep_c20347:5230	Pyoung80987	#N/A	#N/A	miRNA n218	hevea_454_rep_c20347	JAR	5218	5239	5230	-39.1	-26.1	0.667519	6	1-8,5239-5232;10-11,5230-5229;12-20,5227-5219	9-9,5231-5231[SIL];x-x,5228-5228[BULt];21-21,5218-5218[UP3]	.(((((((((.((.((((((((&)))))))).))-))))))))).	CUCUUGAACCAAGUCAGCAUUU&GAAUGCUGUCU-GGUUCGAGAC	4	0.0130053	flower
hevea_454_rep_c424:1411	TPD9604	#N/A	#N/A	miRNA n27	hevea_454_rep_c424	MYC	1400	1420	1411	-38.3	-25	0.652742	8	1-3,1420-1418;5-6,1416-1415;8-14,1413-1407;16-20,1404-1400	4-4,1417-1417[SIL];7-7,1414-1414[SIL];15-15,1406-1405[AILt]	(((((..(((((((.((.(((&))).)).)))))))-.)))))	CCAGUGGCAUCCUUGGACGCC&GGCUUUGGAGGAUG-AACUGG	4	0.0755381	flower
hevea_454_rep_c6404:1548	TPD9604	#N/A	#N/A	miRNA n27	hevea_454_rep_c6404	MYC	1537	1557	1548	-38.3	-29.8	0.778068	6	1-6,1557-1552;8-14,1550-1544;16-20,1541-1537	7-7,1551-1551[SIL];15-15,1543-1542[AILt]	(((((..(((((((.((((((&)))))).)))))))-.)))))	CCAGUGGCAUCCUUGGAAGCC&GGCUUUGGAGGAUG-AACUGG	4	0.051015	flower
hevea_454_rep_c6404:1632	Pyoung168473	#N/A	#N/A	miRNA n214	hevea_454_rep_c6404	MYC	1621	1640	1632	-43.4	-28.4	0.654378	9.5	4-7,1637-1634;9-12,1633-1630;14-22,1629-1621	1-3,1640-1638[UP5];8-8,x-x[BULq];13-13,x-x[BULq]	(((((((((-((((-((((...&...)))).)))).)))))))))	UGGAGUGGG-GGAG-AGGUCUC&CUUGCCUACUCCACCCAUUCCA	2	0.0048569	flower
hevea_454_rep_c37451:396	health10843	#N/A	#N/A	miRNA n78	hevea_454_rep_c37451	JAZ	386	405	396	-36.7	-26.7	0.72752	7.5	1-9,405-397;11-15,395-391;17-20,389-386	10-10,396-396[SIL];16-16,390-390[SIL]	((((.(((((.(((((((((&))))))))).))))).))))	AGCCUGACGGGGUUCCCUUC&GAGGGGAAUGUUGUCUGGUU	4	0.00523154	embryo
hevea_454_rep_c6404:1632	Pyoung168473	#N/A	#N/A	miRNA n214	hevea_454_rep_c6404	MYC	1621	1640	1632	-43.4	-28.4	0.654378	9.5	4-7,1637-1634;9-12,1633-1630;14-22,1629-1621	1-3,1640-1638[UP5];8-8,x-x[BULq];13-13,x-x[BULq]	(((((((((-((((-((((...&...)))).)))).)))))))))	UGGAGUGGG-GGAG-AGGUCUC&CUUGCCUACUCCACCCAUUCCA	4	0.00523154	embryo
hevea_454_rep_c6404:1812	Pmature69719	gba-miR156z	atr-miR156c		hevea_454_rep_c6404	MYC	1802	1822	1812	-35.3	-23.3	0.660057	8.5	2-5,1821-1818;6-16,1816-1806;18-19,1804-1803	1-1,1822-1822[UP5];x-x,1817-1817[BULt];17-17,1805-1805[SIL];20-20,1802-1802[UP3]	.((.(((((((((((.((((.&.))))-))))))))))).)).	GGAGAGAGGGUAGGGAAGCGA&GUGCU-CUCUAUCUUCUGUCA	4	0.00523154	embryo
hevea_454_rep_c2001:146	Pyoung135651	#N/A	#N/A	miRNA n224	hevea_454_rep_c2001	JAZ	135	156	146	-32.4	-22.1	0.682099	7	2-4,155-153;5-11,151-145;12-19,143-136	1-1,156-156[UP5];x-x,152-152[BULt];x-x,144-144[BULt];20-20,135-135[UP3]	.((((((((.(((((((.(((.&.)))-)))))))-)))))))).	AUAAACUGAGGUUUGGGAUAGG&UCUA-CCCGAAC-UCAGUUUAA	2	0.00412377	latex
hevea_454_rep_c20347:1323	Pyoung88276	#N/A	#N/A	miRNA n225	hevea_454_rep_c20347	JAR	1312	1332	1323	-33.7	-22.4	0.664688	12	5-13,1328-1320;15-19,1318-1314	1-4,1332-1329[UP5];14-14,1319-1319[SIL];20-21,1313-1312[UP3]	..(((((.(((((((((....&....))))))))).)))))..	AGGUCCCAGAGCUUGUCAAGA&AUUAGAUAAGUUCAGGGACAG	4	0.0107914	latex
hevea_454_rep_c424:1339	Pyoung173228	#N/A	#N/A	miRNA n226	hevea_454_rep_c424	MYC	1321	1348	1339	-35.3	-25.5	0.72238	12	1-13,1348-1336;14-22,1329-1321	x-x,1335-1330[BULt]	(((((((((......(((((((((((((&)))))))))))))------)))))))))	GUUCUGCUUGCAGCAAGCUUUGGCUGCA&UGUAGUUAGAGUU------GAGCAGAAU	4	0.0107914	latex
hevea_454_rep_c5108:446	Pyoung87901	#N/A	#N/A	miRNA n227	hevea_454_rep_c5108	JAR	435	455	446	-31.1	-24.7	0.794212	8	1-15,455-441	16-21,440-435[UP3]	......(((((((((((((((&)))))))))))))))......	UCCGUGAUGGGUGUGAAGCUG&CAGUUUCAUACCCAUAAGAAA	4	0.0107914	latex
hevea_454_rep_c6404:1632	Pyoung168473	#N/A	#N/A	miRNA n214	hevea_454_rep_c6404	MYC	1621	1640	1632	-43.4	-28.4	0.654378	9.5	4-7,1637-1634;9-12,1633-1630;14-22,1629-1621	1-3,1640-1638[UP5];8-8,x-x[BULq];13-13,x-x[BULq]	(((((((((-((((-((((...&...)))).)))).)))))))))	UGGAGUGGG-GGAG-AGGUCUC&CUUGCCUACUCCACCCAUUCCA	2	0.00412377	latex
hevea_454_rep_c12403:410	Pmature84514	#N/A	#N/A	miRNA n229	hevea_454_rep_c12403	COI1	400	419	410	-30.9	-20.9	0.676375	6.5	1-5,419-415;7-13,413-407;16-20,405-401	6-6,414-414[SIL];14-15,406-406[AILq];21-21,400-400[UP3]	.(((((.-(((((((.(((((&))))).)))))))..))))).	GCUGGCU-GCUCAACAACAAC&GUUGUAGUUGAGUUUGUUAGA	4	0.0194127	root
hevea_454_rep_c14313:1048	Pmature81844	#N/A	#N/A	miRNA n33	hevea_454_rep_c14313	JAZ	1037	1057	1048	-35.8	-25.6	0.715084	7	1-12,1057-1046;14-19,1043-1038	13-13,1045-1044[AILt];20-20,1037-1037[UP3]	.((((((..((((((((((((&))))))))))))-.)))))).	AGCAAGUGCCAUCCAGACAUC&GGUGUUUGGAUG-AGCUUGUG	4	0.00975394	root
hevea_454_rep_c6404:1632	Pyoung168473	#N/A	#N/A	miRNA n214	hevea_454_rep_c6404	MYC	1621	1640	1632	-43.4	-28.4	0.654378	9.5	4-7,1637-1634;9-12,1633-1630;14-22,1629-1621	1-3,1640-1638[UP5];8-8,x-x[BULq];13-13,x-x[BULq]	(((((((((-((((-((((...&...)))).)))).)))))))))	UGGAGUGGG-GGAG-AGGUCUC&CUUGCCUACUCCACCCAUUCCA	2	0.00327807	root
