# Supplementary material for: Post-transcriptional regulation of several biological processes involved in latex production in Hevea brasiliensis
Source: PeerJ. 2020 Apr 29;8:e8932. doi: 10.7717/peerj.8932 (PMC7195832; doi:10.7717/peerj.8932)
Supplement: Table S13 [file peerj-08-8932-s013.xlsx]

## Sheet: 13.
CleaveLand output for genes involved in Tapping Panel Dryness (TPD) and miRNA annotation
SiteID	Query	annotation PNRD	annotation mirBase	New annotation	Transcript	TStart	TStop	TSlice	MFEperfect	MFEsite	MFEratio	AllenScore	Paired	Unpaired	Structure	Sequence	DegradomeCategory	DegradomePval	Tissue
HbTCTP_TPD-related:288	Pyoung96216	#N/A	#N/A	miRNA n287	HbTCTP_TPD-related	277	298	288	-33.9	-22.6	0.666667	9.5	4-6,295-293;7-21,291-277	1-3,298-296[UP5];x-x,292-292[BULt]	(((((((((((((((.(((...&...)))-)))))))))))))))	UUGUCGACACAUUUAGGCUCCA&UUUAGC-UGGAUGUGUUGACAA	2	0.0624222	bark
HbTOM20_TPD-related:225	Pyoung152797	#N/A	#N/A	miRNA n288	HbTOM20_TPD-related	211	235	225	-25.1	-16.5	0.657371	9.5	1-5,235-231;7-15,228-220;16-21,216-211	6-6,230-229[AILt];x-x,219-217[BULt]	((((((...(((((((((..(((((&)))))-.)))))))))---))))))	UGAAAACCCUAGAGCUGACGACAGA&UUUGU-AUUAGCUCUA---UUUUUA	3	0.0490841	bark
HbTOM20_TPD-related:439	Pyoung166375	ghr-miR396g	ata-miR396c-5p		HbTOM20_TPD-related	429	448	439	-32.4	-21.4	0.660494	6.5	2-4,447-445;6-14,443-435;16-20,433-429	1-1,448-448[UP5];5-5,444-444[SIL];15-15,434-434[SIL]	(((((.(((((((((.(((.&.))).))))))))).)))))	AAGUUGGAGGAGGCUUUGGU&UCCACAGCUUUCUUGAACUU	2	0.0624222	bark
HbMYB_TPD-related:435	Pmature20753	#N/A	#N/A	miRNA n289	HbMYB_TPD-related	424	450	435	-33.2	-22.64	0.681928	21	3-9,448-442;12-21,433-424	1-2,450-449[UP5];10-11,441-434[AILt]	((((((((((........(((((((..&..)))))))------..))))))))))	GUGGACUGAGGAGGAGCAUAGGCAGUU&UUUUGUCUA------AACUCAGUCCAC	4	0.061533	leaf
HbTOM20_TPD-related:225	Pyoung152797	#N/A	#N/A	miRNA n288	HbTOM20_TPD-related	211	235	225	-25.1	-16.5	0.657371	9.5	1-5,235-231;7-15,228-220;16-21,216-211	6-6,230-229[AILt];x-x,219-217[BULt]	((((((...(((((((((..(((((&)))))-.)))))))))---))))))	UGAAAACCCUAGAGCUGACGACAGA&UUUGU-AUUAGCUCUA---UUUUUA	4	0.061533	leaf
HbTCTP_TPD-related:288	Pyoung96216	#N/A	#N/A	miRNA n287	HbTCTP_TPD-related	277	298	288	-33.9	-22.6	0.666667	9.5	4-6,295-293;7-21,291-277	1-3,298-296[UP5];x-x,292-292[BULt]	(((((((((((((((.(((...&...)))-)))))))))))))))	UUGUCGACACAUUUAGGCUCCA&UUUAGC-UGGAUGUGUUGACAA	2	0.0313	flower
HbTCTP_TPD-related:468	health13399	#N/A	#N/A	miRNA n292	HbTCTP_TPD-related	457	477	468	-40.1	-26.1	0.650873	9	1-16,477-462	17-21,461-457[UP3]	.....((((((((((((((((&)))))))))))))))).....	UUUUUGUGGGGGAGAGCAUGC&GUGUGCUCUCUCUCAUCGUCA	4	0.0436642	latex
HbTOM20_TPD-related:253	Pmature80287	gma-miR395h	#N/A		HbTOM20_TPD-related	243	264	253	-32.4	-21.48	0.662963	10.5	2-6,263-259;9-20,254-243	1-1,264-264[UP5];7-8,258-255[AILt]	((((((((((((....(((((.&.)))))--..))))))))))))	GAGUUCUCUCAAGAUGACUUCG&UGAAGU--GUUUGGGAGAACUU	4	0.0483728	root
gb-FG981321_TPD-related:361	Pyoung37837	#N/A	#N/A	miRNA n138	gb-FG981321_TPD-related	350	370	361	-35.5	-23.6	0.664789	12	6-14,365-357;16-21,355-350	1-5,370-366[UP5];15-15,356-356[SIL]	((((((.(((((((((.....&.....))))))))).))))))	UUUUCCUAGGGGGGCCCCACC&AUAUUGGCUUCCCUCGGAAAA	4	0.0483728	root
