# Supplementary material for: Post-transcriptional regulation of several biological processes involved in latex production in Hevea brasiliensis
Source: PeerJ. 2020 Apr 29;8:e8932. doi: 10.7717/peerj.8932 (PMC7195832; doi:10.7717/peerj.8932)
Supplement: Table S14 [file peerj-08-8932-s014.xlsx]

## Sheet: 12.
Annotation of ta-siRNA producing loci
Library	Total	Coding region	Transposable element	Un-annotated genomic sequences
Latex from healthy trees	88	46	4	38
Latex from TPD-affected trees	0	0	0	0
Juvenile plantlets	12	2	0	10
Output of small RNA workbench
small RNA database	#Query	Qsize	Qstart	Qend	Qcover	Tsize	Tstart	Tend	Tcover	Score	Expect	Overlap/Total	Identity	Target	Annotation
Latex from healthy trees	scaffold0003:1659359-1659611	252	188	252	0.257936507936508	2266	400	336	0.028684907325684	89.7	2e-14	60/65	0.923076923076923	gb|JF806669.1|	gb|JF806669.1| Hevea brasiliensis calcium-dependent protein kinase 1 (CDPK1) gene, promoter region and partial cds
Latex from healthy trees	scaffold0004:3313545-3313797	252	1	185	0.734126984126984	879	643	458	0.21160409556314	218	3e-53	168/186	0.903225806451613	gb|AY439303.1|	gb|AY439303.1| Hevea brasiliensis clone hmct21 microsatellite sequence
Latex from healthy trees	scaffold0006:1251206-1251458	252	56	252	0.781746031746032	29387469	15031620	15031424	6.70353748395277e-06	137	9e-29	165/197	0.83756345177665	emb|LN713257.1|	emb|LN713257.1| Cucumis melo genomic chromosome, chr_3
Latex from healthy trees	scaffold0007:2399156-2399408	252	7	248	0.96031746031746	4848	2034	2275	0.0499174917491749	131	6e-27	198/242	0.818181818181818	ref|XM_007032338.1|	ref|XM_007032338.1| Theobroma cacao DNA/RNA polymerases superfamily protein (TCM_018243) mRNA, complete cds
Latex from healthy trees	scaffold0014:2073700-2073952	252	27	162	0.53968253968254	132847	39216	39081	0.0010237340700204	119	2e-23	117/136	0.860294117647059	gb|EU626443.1|	gb|EU626443.1| Gossypioides kirkii clone BAC 096G05, complete sequence
Latex from healthy trees	scaffold0015:2490851-2491103	252	207	250	0.174603174603175	774434471	567882952	567882909	5.68156527732867e-08	63.9	1e-06	41/44	0.931818181818182	emb|HG670306.1|	emb|HG670306.1| Triticum aestivum chromosome 3B, genomic scaffold, cultivar Chinese Spring
Latex from healthy trees	scaffold0020:2598372-2598624	252	125	234	0.436507936507937	28337775	18150416	18150525	3.88174442065406e-06	107	8e-20	96/110	0.872727272727273	emb|LN713259.1|	emb|LN713259.1| Cucumis melo genomic chromosome, chr_5
Latex from healthy trees	scaffold0021:1219954-1220206	252	110	229	0.476190476190476	432	120	1	0.277777777777778	95.6	3e-16	102/120	0.85	ref|XM_007048411.1|	ref|XM_007048411.1| Theobroma cacao Uncharacterized protein (TCM_001548) mRNA, complete cds
Latex from healthy trees	scaffold0021:1220934-1221186	252	105	173	0.273809523809524	99658	67594	67526	0.000692367898211885	97.6	8e-17	64/69	0.927536231884058	gb|JN088499.1|	gb|JN088499.1| Vasconcellea monoica clone BAC-MN25J07, complete sequence
Latex from healthy trees	scaffold0021:1347835-1348087	252	26	237	0.841269841269841	35383099	23424273	23424484	5.99156111227001e-06	119	2e-23	174/212	0.820754716981132	emb|LN713255.1|	emb|LN713255.1| Cucumis melo genomic chromosome, chr_1
Latex from healthy trees	scaffold0021:1464886-1465138	252	74	160	0.345238095238095	356	160	246	0.24438202247191	69.9	2e-08	74/87	0.850574712643678	gb|AY135658.1|	gb|AY135658.1| Hevea brasiliensis clone hmac3 microsatellite sequence
Latex from healthy trees	scaffold0023:1034149-1034401	252	141	182	0.166666666666667	4771331	1483074	1483115	8.80257521433747e-06	83.8	1e-12	42/42	1	gb|CP007448.1|	gb|CP007448.1| Yersinia enterocolitica LC20, complete genome
Latex from healthy trees	scaffold0023:3239827-3240079	252	188	236	0.194444444444444	2266	400	352	0.0216240070609003	81.8	5e-12	47/49	0.959183673469388	gb|JF806669.1|	gb|JF806669.1| Hevea brasiliensis calcium-dependent protein kinase 1 (CDPK1) gene, promoter region and partial cds
Latex from healthy trees	scaffold0026:1021425-1021677	252	74	160	0.345238095238095	356	160	246	0.24438202247191	69.9	2e-08	74/87	0.850574712643678	gb|AY135658.1|	gb|AY135658.1| Hevea brasiliensis clone hmac3 microsatellite sequence
Latex from healthy trees	scaffold0029:882667-882919	252	74	160	0.345238095238095	356	160	246	0.24438202247191	69.9	2e-08	74/87	0.850574712643678	gb|AY135658.1|	gb|AY135658.1| Hevea brasiliensis clone hmac3 microsatellite sequence
Latex from healthy trees	scaffold0035:2487518-2487770	252	74	160	0.345238095238095	356	160	246	0.24438202247191	69.9	2e-08	74/87	0.850574712643678	gb|AY135658.1|	gb|AY135658.1| Hevea brasiliensis clone hmac3 microsatellite sequence
Latex from healthy trees	scaffold0036:3015628-3015880	252	74	160	0.345238095238095	356	160	246	0.24438202247191	69.9	2e-08	74/87	0.850574712643678	gb|AY135658.1|	gb|AY135658.1| Hevea brasiliensis clone hmac3 microsatellite sequence
Latex from healthy trees	scaffold0038:1941049-1941301	252	8	124	0.464285714285714	42670	18986	18870	0.00274197328333724	121	6e-24	103/117	0.88034188034188	dbj|AP011974.1|	dbj|AP011974.1| Jatropha curcas DNA, clone: JHS03A10, complete sequence
Latex from healthy trees	scaffold0038:3089610-3089862	252	140	249	0.436507936507937	126560	18430	18539	0.000869152970922882	75.8	3e-10	92/110	0.836363636363636	gb|AC243098.1|	gb|AC243098.1| Gossypium arboreum clone GM105F19-jnd, complete sequence
Latex from healthy trees	scaffold0039:2766660-2766912	252	29	252	0.888888888888889	29387469	15031647	15031424	7.62229642845391e-06	119	2e-23	183/224	0.816964285714286	emb|LN713257.1|	emb|LN713257.1| Cucumis melo genomic chromosome, chr_3
Latex from healthy trees	scaffold0041:2426080-2426332	252	38	129	0.365079365079365	53391715	30043515	30043424	1.72311378272828e-06	119	2e-23	84/92	0.91304347826087	emb|HG975523.1|	emb|HG975523.1| Solanum lycopersicum chromosome ch11, complete genome
Latex from healthy trees	scaffold0042:2663365-2663617	252	74	160	0.345238095238095	356	160	246	0.24438202247191	69.9	2e-08	74/87	0.850574712643678	gb|AY135658.1|	gb|AY135658.1| Hevea brasiliensis clone hmac3 microsatellite sequence
Latex from healthy trees	scaffold0045:1557100-1557352	252	188	236	0.194444444444444	2266	400	352	0.0216240070609003	65.9	3e-07	45/49	0.918367346938776	gb|JF806669.1|	gb|JF806669.1| Hevea brasiliensis calcium-dependent protein kinase 1 (CDPK1) gene, promoter region and partial cds
Latex from healthy trees	scaffold0045:2187195-2187447	252	74	160	0.345238095238095	356	160	246	0.24438202247191	61.9	5e-06	73/87	0.839080459770115	gb|AY135658.1|	gb|AY135658.1| Hevea brasiliensis clone hmac3 microsatellite sequence
Latex from healthy trees	scaffold0046:1715058-1715310	252	98	149	0.206349206349206	190900	18924	18975	0.000272393923520168	63.9	1e-06	47/52	0.903846153846154	gb|AC195450.5|	gb|AC195450.5| Glycine tomentella clone gtt1-310p22, complete sequence
Latex from healthy trees	scaffold0047:2112096-2112348	252	1	120	0.476190476190476	432	1	120	0.277777777777778	87.7	8e-14	101/120	0.841666666666667	ref|XM_007048411.1|	ref|XM_007048411.1| Theobroma cacao Uncharacterized protein (TCM_001548) mRNA, complete cds
Latex from healthy trees	scaffold0047:2348724-2348976	252	7	93	0.345238095238095	356	246	160	0.24438202247191	69.9	2e-08	74/87	0.850574712643678	gb|AY135658.1|	gb|AY135658.1| Hevea brasiliensis clone hmac3 microsatellite sequence
Latex from healthy trees	scaffold0052:398170-398422	252	2	196	0.773809523809524	2266	283	88	0.0864960282436011	105	3e-19	164/197	0.83248730964467	gb|JF806669.1|	gb|JF806669.1| Hevea brasiliensis calcium-dependent protein kinase 1 (CDPK1) gene, promoter region and partial cds
Latex from healthy trees	scaffold0053:345597-345849	252	1	192	0.761904761904762	879	757	566	0.218430034129693	230	9e-57	173/192	0.901041666666667	gb|AY439303.1|	gb|AY439303.1| Hevea brasiliensis clone hmct21 microsatellite sequence
Latex from healthy trees	scaffold0055:1840206-1840458	252	3	196	0.76984126984127	2266	282	88	0.0860547219770521	135	4e-28	167/196	0.852040816326531	gb|JF806669.1|	gb|JF806669.1| Hevea brasiliensis calcium-dependent protein kinase 1 (CDPK1) gene, promoter region and partial cds
Latex from healthy trees	scaffold0056:1981666-1981918	252	1	92	0.365079365079365	799	92	1	0.11514392991239	103	1e-18	82/92	0.891304347826087	gb|AY962206.1|	gb|AY962206.1| Hevea brasiliensis clone hmct40 microsatellite sequence
Latex from healthy trees	scaffold0057:2532219-2532471	252	62	244	0.726190476190476	42670	18868	19050	0.0042887274431685	143	2e-30	158/184	0.858695652173913	dbj|AP011974.1|	dbj|AP011974.1| Jatropha curcas DNA, clone: JHS03A10, complete sequence
Latex from healthy trees	scaffold0058:1573593-1573845	252	139	252	0.452380952380952	2266	449	336	0.0503089143865843	75.8	3e-10	95/114	0.833333333333333	gb|JF806669.1|	gb|JF806669.1| Hevea brasiliensis calcium-dependent protein kinase 1 (CDPK1) gene, promoter region and partial cds
Latex from healthy trees	scaffold0063:1347439-1347691	252	74	160	0.345238095238095	356	160	246	0.24438202247191	69.9	2e-08	74/87	0.850574712643678	gb|AY135658.1|	gb|AY135658.1| Hevea brasiliensis clone hmac3 microsatellite sequence
Latex from healthy trees	scaffold0064:2168343-2168595	252	74	160	0.345238095238095	356	160	246	0.24438202247191	61.9	5e-06	73/87	0.839080459770115	gb|AY135658.1|	gb|AY135658.1| Hevea brasiliensis clone hmac3 microsatellite sequence
Latex from healthy trees	scaffold0067:370300-370552	252	74	160	0.345238095238095	356	160	246	0.24438202247191	69.9	2e-08	74/87	0.850574712643678	gb|AY135658.1|	gb|AY135658.1| Hevea brasiliensis clone hmac3 microsatellite sequence
Latex from healthy trees	scaffold0070:963692-963944	252	1	95	0.376984126984127	636	99	3	0.15251572327044	121	6e-24	90/97	0.927835051546392	gb|FJ160559.1|	gb|FJ160559.1| Hevea brasiliensis microsatellite Hbtnr-26 sequences
Latex from healthy trees	scaffold0074:298419-298671	252	1	172	0.682539682539683	99658	68405	68576	0.00172590258684702	135	4e-28	146/172	0.848837209302326	gb|JN088499.1|	gb|JN088499.1| Vasconcellea monoica clone BAC-MN25J07, complete sequence
Latex from healthy trees	scaffold0076:1679302-1679554	252	57	252	0.777777777777778	2266	83	278	0.0864960282436011	170	7e-39	174/198	0.878787878787879	gb|JF806669.1|	gb|JF806669.1| Hevea brasiliensis calcium-dependent protein kinase 1 (CDPK1) gene, promoter region and partial cds
Latex from healthy trees	scaffold0077:706710-706962	252	119	246	0.507936507936508	679	64	191	0.188512518409426	97.6	8e-17	111/129	0.86046511627907	gb|AY962209.1|	gb|AY962209.1| Hevea brasiliensis clone hmct43 microsatellite sequence
Latex from healthy trees	scaffold0078:276171-276423	252	29	252	0.888888888888889	29387469	15031647	15031424	7.62229642845391e-06	111	5e-21	182/224	0.8125	emb|LN713257.1|	emb|LN713257.1| Cucumis melo genomic chromosome, chr_3
Latex from healthy trees	scaffold0080:2499379-2499631	252	74	160	0.345238095238095	356	160	246	0.24438202247191	69.9	2e-08	74/87	0.850574712643678	gb|AY135658.1|	gb|AY135658.1| Hevea brasiliensis clone hmac3 microsatellite sequence
Latex from healthy trees	scaffold0081:257817-258069	252	74	160	0.345238095238095	356	160	246	0.24438202247191	69.9	2e-08	74/87	0.850574712643678	gb|AY135658.1|	gb|AY135658.1| Hevea brasiliensis clone hmac3 microsatellite sequence
Latex from healthy trees	scaffold0086:814075-814327	252	119	224	0.420634920634921	161191	75125	75230	0.000657604953130138	139	2e-29	97/106	0.915094339622642	gb|HQ285842.1|	gb|HQ285842.1| Hevea brasiliensis chloroplast, complete genome
Latex from healthy trees	scaffold0088:251387-251639	252	16	95	0.317460317460317	59803892	11661003	11661082	1.33770557942951e-06	95.6	3e-16	72/80	0.9	emb|HG975441.1|	emb|HG975441.1| Solanum pennellii chromosome ch02, complete genome
Latex from healthy trees	scaffold0089:789191-789443	252	2	196	0.773809523809524	2266	283	88	0.0864960282436011	113	1e-21	165/197	0.83756345177665	gb|JF806669.1|	gb|JF806669.1| Hevea brasiliensis calcium-dependent protein kinase 1 (CDPK1) gene, promoter region and partial cds
Latex from healthy trees	scaffold0091:627988-628240	252	62	92	0.123015873015873	35939859	9665194	9665224	8.62552076233799e-07	61.9	5e-06	31/31	1	emb|LN713260.1|	emb|LN713260.1| Cucumis melo genomic chromosome, chr_6
Latex from healthy trees	scaffold0096:1936973-1937225	252	37	181	0.575396825396825	603	377	233	0.240464344941957	208	3e-50	135/145	0.931034482758621	gb|AY439313.1|	gb|AY439313.1| Hevea brasiliensis clone hmct26 microsatellite sequences
Latex from healthy trees	scaffold0098:1225933-1226185	252	138	251	0.452380952380952	651	599	489	0.170506912442396	101	5e-18	100/114	0.87719298245614	gb|FJ160580.1|	gb|FJ160580.1| Hevea brasiliensis microsatellite Hbtnr-90 sequence
Latex from healthy trees	scaffold0100:1882234-1882486	252	1	84	0.333333333333333	636	99	15	0.133647798742138	129	2e-26	81/85	0.952941176470588	gb|FJ160559.1|	gb|FJ160559.1| Hevea brasiliensis microsatellite Hbtnr-26 sequences
Latex from healthy trees	scaffold0102:846821-847073	252	7	93	0.345238095238095	356	246	160	0.24438202247191	69.9	2e-08	74/87	0.850574712643678	gb|AY135658.1|	gb|AY135658.1| Hevea brasiliensis clone hmac3 microsatellite sequence
Latex from healthy trees	scaffold0103:1228234-1228486	252	1	229	0.908730158730159	593	229	1	0.386172006745363	226	1e-55	203/230	0.882608695652174	gb|KC883996.1|	gb|KC883996.1| Hevea brasiliensis isolate PB 217 microsatellite CIRA2391 and microsatellite HB105 sequences
Latex from healthy trees	scaffold0103:1774967-1775219	252	74	160	0.345238095238095	356	160	246	0.24438202247191	69.9	2e-08	74/87	0.850574712643678	gb|AY135658.1|	gb|AY135658.1| Hevea brasiliensis clone hmac3 microsatellite sequence
Latex from healthy trees	scaffold0106:654725-654977	252	74	160	0.345238095238095	356	160	246	0.24438202247191	69.9	2e-08	74/87	0.850574712643678	gb|AY135658.1|	gb|AY135658.1| Hevea brasiliensis clone hmac3 microsatellite sequence
Latex from healthy trees	scaffold0111:108982-109234	252	111	160	0.198412698412698	93264	25256	25305	0.000536112540744553	67.9	7e-08	46/50	0.92	gb|AC243132.1|	gb|AC243132.1| Gossypium hirsutum clone MX008C17-jmb, complete sequence
Latex from healthy trees	scaffold0112:1698219-1698471	252	74	160	0.345238095238095	356	160	246	0.24438202247191	69.9	2e-08	74/87	0.850574712643678	gb|AY135658.1|	gb|AY135658.1| Hevea brasiliensis clone hmac3 microsatellite sequence
Latex from healthy trees	scaffold0115:1407492-1407744	252	131	242	0.444444444444444	636	116	3	0.179245283018868	155	4e-34	107/114	0.93859649122807	gb|FJ160559.1|	gb|FJ160559.1| Hevea brasiliensis microsatellite Hbtnr-26 sequences
Latex from healthy trees	scaffold0117:82734-82986	252	74	160	0.345238095238095	356	160	246	0.24438202247191	69.9	2e-08	74/87	0.850574712643678	gb|AY135658.1|	gb|AY135658.1| Hevea brasiliensis clone hmac3 microsatellite sequence
Latex from healthy trees	scaffold0119:303580-303832	252	74	160	0.345238095238095	356	160	246	0.24438202247191	69.9	2e-08	74/87	0.850574712643678	gb|AY135658.1|	gb|AY135658.1| Hevea brasiliensis clone hmac3 microsatellite sequence
Latex from healthy trees	scaffold0122:1296531-1296783	252	74	160	0.345238095238095	356	160	246	0.24438202247191	69.9	2e-08	74/87	0.850574712643678	gb|AY135658.1|	gb|AY135658.1| Hevea brasiliensis clone hmac3 microsatellite sequence
Latex from healthy trees	scaffold0124:498790-499042	252	2	196	0.773809523809524	2266	283	88	0.0864960282436011	113	1e-21	165/197	0.83756345177665	gb|JF806669.1|	gb|JF806669.1| Hevea brasiliensis calcium-dependent protein kinase 1 (CDPK1) gene, promoter region and partial cds
Latex from healthy trees	scaffold0124:643943-644195	252	29	252	0.888888888888889	29387469	15031647	15031424	7.62229642845391e-06	119	2e-23	183/224	0.816964285714286	emb|LN713257.1|	emb|LN713257.1| Cucumis melo genomic chromosome, chr_3
Latex from healthy trees	scaffold0128:140787-141039	252	7	93	0.345238095238095	356	246	160	0.24438202247191	69.9	2e-08	74/87	0.850574712643678	gb|AY135658.1|	gb|AY135658.1| Hevea brasiliensis clone hmac3 microsatellite sequence
Latex from healthy trees	scaffold0132:1201319-1201571	252	74	160	0.345238095238095	356	160	246	0.24438202247191	61.9	5e-06	73/87	0.839080459770115	gb|AY135658.1|	gb|AY135658.1| Hevea brasiliensis clone hmac3 microsatellite sequence
Latex from healthy trees	scaffold0134:1330405-1330657	252	7	93	0.345238095238095	356	246	160	0.24438202247191	69.9	2e-08	74/87	0.850574712643678	gb|AY135658.1|	gb|AY135658.1| Hevea brasiliensis clone hmac3 microsatellite sequence
Latex from healthy trees	scaffold0135:1427176-1427428	252	74	160	0.345238095238095	356	160	246	0.24438202247191	69.9	2e-08	74/87	0.850574712643678	gb|AY135658.1|	gb|AY135658.1| Hevea brasiliensis clone hmac3 microsatellite sequence
Latex from healthy trees	scaffold0137:350828-351080	252	74	160	0.345238095238095	356	160	246	0.24438202247191	69.9	2e-08	74/87	0.850574712643678	gb|AY135658.1|	gb|AY135658.1| Hevea brasiliensis clone hmac3 microsatellite sequence
Latex from healthy trees	scaffold0138:1138744-1138996	252	1	95	0.376984126984127	636	99	3	0.15251572327044	137	9e-29	92/97	0.948453608247423	gb|FJ160559.1|	gb|FJ160559.1| Hevea brasiliensis microsatellite Hbtnr-26 sequences
Latex from healthy trees	scaffold0143:1202186-1202438	252	74	160	0.345238095238095	356	160	246	0.24438202247191	69.9	2e-08	74/87	0.850574712643678	gb|AY135658.1|	gb|AY135658.1| Hevea brasiliensis clone hmac3 microsatellite sequence
Latex from healthy trees	scaffold0143:1592166-1592418	252	2	196	0.773809523809524	2266	283	88	0.0864960282436011	137	9e-29	168/197	0.852791878172589	gb|JF806669.1|	gb|JF806669.1| Hevea brasiliensis calcium-dependent protein kinase 1 (CDPK1) gene, promoter region and partial cds
Latex from healthy trees	scaffold0147:1895792-1896044	252	27	151	0.496031746031746	132847	39216	39092	0.000940932049651102	89.7	2e-14	105/125	0.84	gb|EU626443.1|	gb|EU626443.1| Gossypioides kirkii clone BAC 096G05, complete sequence
Latex from healthy trees	scaffold0151:111185-111437	252	60	187	0.507936507936508	26400393	9443101	9442974	4.84841267325074e-06	119	2e-23	111/128	0.8671875	emb|LN713266.1|	emb|LN713266.1| Cucumis melo genomic chromosome, chr_12
Latex from healthy trees	scaffold0155:1677492-1677744	252	74	160	0.345238095238095	356	160	246	0.24438202247191	61.9	5e-06	73/87	0.839080459770115	gb|AY135658.1|	gb|AY135658.1| Hevea brasiliensis clone hmac3 microsatellite sequence
Latex from healthy trees	scaffold0156:1400405-1400657	252	110	229	0.476190476190476	432	120	1	0.277777777777778	119	2e-23	105/120	0.875	ref|XM_007048411.1|	ref|XM_007048411.1| Theobroma cacao Uncharacterized protein (TCM_001548) mRNA, complete cds
Latex from healthy trees	scaffold0161:1176466-1176718	252	137	252	0.46031746031746	2266	451	336	0.0511915269196823	95.6	3e-16	99/116	0.853448275862069	gb|JF806669.1|	gb|JF806669.1| Hevea brasiliensis calcium-dependent protein kinase 1 (CDPK1) gene, promoter region and partial cds
Latex from healthy trees	scaffold0162:1084027-1084279	252	74	160	0.345238095238095	356	160	246	0.24438202247191	69.9	2e-08	74/87	0.850574712643678	gb|AY135658.1|	gb|AY135658.1| Hevea brasiliensis clone hmac3 microsatellite sequence
Latex from healthy trees	scaffold0169:618273-618525	252	74	160	0.345238095238095	356	160	246	0.24438202247191	69.9	2e-08	74/87	0.850574712643678	gb|AY135658.1|	gb|AY135658.1| Hevea brasiliensis clone hmac3 microsatellite sequence
Latex from healthy trees	scaffold0180:1679392-1679644	252	57	119	0.25	487	52	114	0.129363449691992	69.9	2e-08	56/63	0.888888888888889	gb|AY439299.1|	gb|AY439299.1| Hevea brasiliensis clone hmac2 microsatellite sequence
Latex from healthy trees	scaffold0189:168545-168797	252	41	237	0.781746031746032	85527	7967	7771	0.00230336618845511	105	3e-19	161/197	0.817258883248731	gb|EU626444.1|	gb|EU626444.1| Gossypium arboreum clone BAC 271C22, complete sequence
Latex from healthy trees	scaffold0199:1158013-1158265	252	23	252	0.912698412698413	42670	18826	19052	0.00531989688305601	151	6e-33	192/230	0.834782608695652	dbj|AP011974.1|	dbj|AP011974.1| Jatropha curcas DNA, clone: JHS03A10, complete sequence
Latex from healthy trees	scaffold0199:1305936-1306188	252	79	248	0.674603174603175	4848	2106	2275	0.0350660066006601	123	1e-24	143/170	0.841176470588235	ref|XM_007032338.1|	ref|XM_007032338.1| Theobroma cacao DNA/RNA polymerases superfamily protein (TCM_018243) mRNA, complete cds
Latex from healthy trees	scaffold0200:1232802-1233054	252	1	95	0.376984126984127	636	99	3	0.15251572327044	137	9e-29	92/97	0.948453608247423	gb|FJ160559.1|	gb|FJ160559.1| Hevea brasiliensis microsatellite Hbtnr-26 sequences
Latex from healthy trees	scaffold0201:579445-579697	252	130	248	0.472222222222222	487	7	125	0.24435318275154	117	9e-23	104/119	0.873949579831933	gb|AY439299.1|	gb|AY439299.1| Hevea brasiliensis clone hmac2 microsatellite sequence
Latex from healthy trees	scaffold0205:453709-453961	252	103	252	0.595238095238095	2266	130	278	0.0657546337157988	131	6e-27	130/150	0.866666666666667	gb|JF806669.1|	gb|JF806669.1| Hevea brasiliensis calcium-dependent protein kinase 1 (CDPK1) gene, promoter region and partial cds
Latex from healthy trees	scaffold0215:526592-526844	252	7	138	0.523809523809524	356	246	115	0.370786516853933	71.9	5e-09	108/132	0.818181818181818	gb|AY135658.1|	gb|AY135658.1| Hevea brasiliensis clone hmac3 microsatellite sequence
Latex from healthy trees	scaffold0216:807993-808245	252	103	252	0.595238095238095	2266	130	278	0.0657546337157988	131	6e-27	130/150	0.866666666666667	gb|JF806669.1|	gb|JF806669.1| Hevea brasiliensis calcium-dependent protein kinase 1 (CDPK1) gene, promoter region and partial cds
Latex from healthy trees	scaffold0217:1027440-1027692	252	78	213	0.53968253968254	679	64	200	0.201767304860088	121	6e-24	119/137	0.868613138686131	gb|AY962209.1|	gb|AY962209.1| Hevea brasiliensis clone hmct43 microsatellite sequence
Latex from healthy trees	scaffold0217:1493644-1493896	252	74	160	0.345238095238095	356	160	246	0.24438202247191	69.9	2e-08	74/87	0.850574712643678	gb|AY135658.1|	gb|AY135658.1| Hevea brasiliensis clone hmac3 microsatellite sequence
Latex from healthy trees	scaffold0218:1581952-1582204	252	137	252	0.46031746031746	2266	451	336	0.0511915269196823	103	1e-18	100/116	0.862068965517241	gb|JF806669.1|	gb|JF806669.1| Hevea brasiliensis calcium-dependent protein kinase 1 (CDPK1) gene, promoter region and partial cds
Latex from healthy trees	scaffold0225:229479-229731	252	74	160	0.345238095238095	356	160	246	0.24438202247191	69.9	2e-08	74/87	0.850574712643678	gb|AY135658.1|	gb|AY135658.1| Hevea brasiliensis clone hmac3 microsatellite sequence
Latex from healthy trees	scaffold0226:1310547-1310799	252	119	246	0.507936507936508	679	64	191	0.188512518409426	105	3e-19	112/129	0.868217054263566	gb|AY962209.1|	gb|AY962209.1| Hevea brasiliensis clone hmct43 microsatellite sequence
Latex from healthy trees	scaffold0235:615623-615875	252	3	237	0.932539682539683	3807	1922	2156	0.0617283950617284	97.6	8e-17	184/235	0.782978723404255	ref|XM_008366726.1|	ref|XM_008366726.1| PREDICTED: Malus x domestica uncharacterized LOC103428610 (LOC103428610), mRNA
Latex from healthy trees	scaffold0237:790130-790382	252	53	240	0.746031746031746	35383099	23424300	23424487	5.3132711750319e-06	127	9e-26	157/188	0.835106382978723	emb|LN713255.1|	emb|LN713255.1| Cucumis melo genomic chromosome, chr_1
Latex from healthy trees	scaffold0239:292547-292799	252	113	247	0.535714285714286	589	249	108	0.241086587436333	85.7	3e-13	123/142	0.866197183098592	gb|JQ655650.1|	gb|JQ655650.1| Hevea brasiliensis microsatellite HB 109 sequence
Latex from healthy trees	scaffold0242:1330447-1330699	252	1	114	0.452380952380952	786	300	413	0.145038167938931	67.9	7e-08	94/114	0.824561403508772	ref|XM_010522331.1|	ref|XM_010522331.1| PREDICTED: Tarenaya hassleriana uncharacterized LOC104799692 (LOC104799692), mRNA
Latex from healthy trees	scaffold0244:47887-48139	252	146	252	0.424603174603175	2266	442	336	0.0472197705207414	93.7	1e-15	92/107	0.85981308411215	gb|JF806669.1|	gb|JF806669.1| Hevea brasiliensis calcium-dependent protein kinase 1 (CDPK1) gene, promoter region and partial cds
Latex from healthy trees	scaffold0246:1406089-1406341	252	119	240	0.484126984126984	786	292	413	0.155216284987277	83.8	1e-12	102/122	0.836065573770492	ref|XM_010522331.1|	ref|XM_010522331.1| PREDICTED: Tarenaya hassleriana uncharacterized LOC104799692 (LOC104799692), mRNA
Latex from healthy trees	scaffold0249:272383-272635	252	1	120	0.476190476190476	432	1	120	0.277777777777778	111	5e-21	104/120	0.866666666666667	ref|XM_007048411.1|	ref|XM_007048411.1| Theobroma cacao Uncharacterized protein (TCM_001548) mRNA, complete cds
Latex from healthy trees	scaffold0259:379872-380124	252	1	74	0.293650793650794	786	24	97	0.094147582697201	107	8e-20	69/74	0.932432432432432	ref|XM_010522331.1|	ref|XM_010522331.1| PREDICTED: Tarenaya hassleriana uncharacterized LOC104799692 (LOC104799692), mRNA
Latex from healthy trees	scaffold0259:920841-921093	252	7	93	0.345238095238095	356	246	160	0.24438202247191	69.9	2e-08	74/87	0.850574712643678	gb|AY135658.1|	gb|AY135658.1| Hevea brasiliensis clone hmac3 microsatellite sequence
Latex from healthy trees	scaffold0260:588614-588866	252	165	252	0.349206349206349	2266	423	336	0.0388349514563107	79.8	2e-11	76/88	0.863636363636364	gb|JF806669.1|	gb|JF806669.1| Hevea brasiliensis calcium-dependent protein kinase 1 (CDPK1) gene, promoter region and partial cds
Latex from healthy trees	scaffold0261:1238905-1239157	252	7	248	0.96031746031746	4848	2034	2275	0.0499174917491749	115	3e-22	196/242	0.809917355371901	ref|XM_007032338.1|	ref|XM_007032338.1| Theobroma cacao DNA/RNA polymerases superfamily protein (TCM_018243) mRNA, complete cds
Latex from healthy trees	scaffold0265:1251042-1251294	252	1	120	0.476190476190476	487	8	127	0.246406570841889	63.9	1e-06	98/120	0.816666666666667	gb|AY439299.1|	gb|AY439299.1| Hevea brasiliensis clone hmac2 microsatellite sequence
Latex from healthy trees	scaffold0269:1201216-1201468	252	74	160	0.345238095238095	356	160	246	0.24438202247191	69.9	2e-08	74/87	0.850574712643678	gb|AY135658.1|	gb|AY135658.1| Hevea brasiliensis clone hmac3 microsatellite sequence
Latex from healthy trees	scaffold0272:1064581-1064833	252	61	228	0.666666666666667	679	270	103	0.247422680412371	182	2e-42	149/168	0.886904761904762	gb|AY962209.1|	gb|AY962209.1| Hevea brasiliensis clone hmct43 microsatellite sequence
Latex from healthy trees	scaffold0277:1022127-1022379	252	140	234	0.376984126984127	3327	2287	2381	0.0285542530808536	69.9	2e-08	80/95	0.842105263157895	emb|HE647704.1|	emb|HE647704.1| Solanum tuberosum partial Tvv1 family retrotransposon, clone ST-ROSA54
Latex from healthy trees	scaffold0278:712392-712644	252	11	127	0.464285714285714	3514	2399	2283	0.033295389869095	105	3e-19	101/117	0.863247863247863	ref|XM_007028404.1|	ref|XM_007028404.1| Theobroma cacao Uncharacterized protein (TCM_024268) mRNA, complete cds
Latex from healthy trees	scaffold0284:168461-168713	252	74	160	0.345238095238095	356	160	246	0.24438202247191	61.9	5e-06	73/87	0.839080459770115	gb|AY135658.1|	gb|AY135658.1| Hevea brasiliensis clone hmac3 microsatellite sequence
Latex from healthy trees	scaffold0288:774684-774936	252	26	133	0.428571428571429	2266	196	88	0.0481023830538394	113	1e-21	97/109	0.889908256880734	gb|JF806669.1|	gb|JF806669.1| Hevea brasiliensis calcium-dependent protein kinase 1 (CDPK1) gene, promoter region and partial cds
Latex from healthy trees	scaffold0294:898371-898623	252	165	252	0.349206349206349	2266	423	336	0.0388349514563107	95.6	3e-16	78/88	0.886363636363636	gb|JF806669.1|	gb|JF806669.1| Hevea brasiliensis calcium-dependent protein kinase 1 (CDPK1) gene, promoter region and partial cds
Latex from healthy trees	scaffold0296:1218688-1218940	252	167	229	0.25	786	194	132	0.0801526717557252	61.9	5e-06	55/63	0.873015873015873	ref|XM_010522331.1|	ref|XM_010522331.1| PREDICTED: Tarenaya hassleriana uncharacterized LOC104799692 (LOC104799692), mRNA
Latex from healthy trees	scaffold0297:1048124-1048376	252	74	160	0.345238095238095	356	160	246	0.24438202247191	69.9	2e-08	74/87	0.850574712643678	gb|AY135658.1|	gb|AY135658.1| Hevea brasiliensis clone hmac3 microsatellite sequence
Latex from healthy trees	scaffold0305:1184780-1185032	252	7	93	0.345238095238095	356	246	160	0.24438202247191	69.9	2e-08	74/87	0.850574712643678	gb|AY135658.1|	gb|AY135658.1| Hevea brasiliensis clone hmac3 microsatellite sequence
Latex from healthy trees	scaffold0306:478431-478683	252	1	81	0.321428571428571	799	92	12	0.101376720901126	105	3e-19	74/81	0.91358024691358	gb|AY962206.1|	gb|AY962206.1| Hevea brasiliensis clone hmct40 microsatellite sequence
Latex from healthy trees	scaffold0319:367161-367413	252	74	160	0.345238095238095	356	160	246	0.24438202247191	61.9	5e-06	73/87	0.839080459770115	gb|AY135658.1|	gb|AY135658.1| Hevea brasiliensis clone hmac3 microsatellite sequence
Latex from healthy trees	scaffold0323:1151203-1151455	252	137	238	0.404761904761905	2266	451	350	0.0450132391879965	75.8	3e-10	86/102	0.843137254901961	gb|JF806669.1|	gb|JF806669.1| Hevea brasiliensis calcium-dependent protein kinase 1 (CDPK1) gene, promoter region and partial cds
Latex from healthy trees	scaffold0326:420436-420688	252	7	93	0.345238095238095	356	246	160	0.24438202247191	69.9	2e-08	74/87	0.850574712643678	gb|AY135658.1|	gb|AY135658.1| Hevea brasiliensis clone hmac3 microsatellite sequence
Latex from healthy trees	scaffold0326:811504-811756	252	165	252	0.349206349206349	2266	423	336	0.0388349514563107	71.9	5e-09	75/88	0.852272727272727	gb|JF806669.1|	gb|JF806669.1| Hevea brasiliensis calcium-dependent protein kinase 1 (CDPK1) gene, promoter region and partial cds
Latex from healthy trees	scaffold0340:954280-954532	252	173	236	0.253968253968254	283	130	66	0.229681978798587	73.8	1e-09	59/65	0.907692307692308	gb|AY486897.1|	gb|AY486897.1| Hevea brasiliensis clone gHbCIRTAs2720 microsatellite sequence
Latex from healthy trees	scaffold0343:597691-597943	252	74	160	0.345238095238095	356	160	246	0.24438202247191	69.9	2e-08	74/87	0.850574712643678	gb|AY135658.1|	gb|AY135658.1| Hevea brasiliensis clone hmac3 microsatellite sequence
Latex from healthy trees	scaffold0344:276221-276473	252	74	160	0.345238095238095	356	160	246	0.24438202247191	69.9	2e-08	74/87	0.850574712643678	gb|AY135658.1|	gb|AY135658.1| Hevea brasiliensis clone hmac3 microsatellite sequence
Latex from healthy trees	scaffold0350:754302-754554	252	74	160	0.345238095238095	356	160	246	0.24438202247191	69.9	2e-08	74/87	0.850574712643678	gb|AY135658.1|	gb|AY135658.1| Hevea brasiliensis clone hmac3 microsatellite sequence
Latex from healthy trees	scaffold0351:39678-39930	252	1	81	0.321428571428571	799	92	12	0.101376720901126	89.7	2e-14	72/81	0.888888888888889	gb|AY962206.1|	gb|AY962206.1| Hevea brasiliensis clone hmct40 microsatellite sequence
Latex from healthy trees	scaffold0356:36268-36520	252	154	200	0.186507936507937	786	194	147	0.0610687022900763	63.9	1e-06	45/48	0.9375	ref|XM_010522331.1|	ref|XM_010522331.1| PREDICTED: Tarenaya hassleriana uncharacterized LOC104799692 (LOC104799692), mRNA
Latex from healthy trees	scaffold0358:555141-555393	252	143	252	0.436507936507937	651	534	424	0.170506912442396	180	7e-42	107/111	0.963963963963964	gb|FJ160580.1|	gb|FJ160580.1| Hevea brasiliensis microsatellite Hbtnr-90 sequence
Latex from healthy trees	scaffold0361:672844-673096	252	124	247	0.492063492063492	1269	1	124	0.0977147360126084	190	7e-45	117/124	0.943548387096774	gb|JF708076.1|	gb|JF708076.1| Hevea brasiliensis 14-3-3 protein 3 mRNA, complete cds
Latex from healthy trees	scaffold0374:539436-539688	252	74	160	0.345238095238095	356	160	246	0.24438202247191	69.9	2e-08	74/87	0.850574712643678	gb|AY135658.1|	gb|AY135658.1| Hevea brasiliensis clone hmac3 microsatellite sequence
Latex from healthy trees	scaffold0381:914126-914378	252	35	252	0.865079365079365	29387469	15031641	15031424	7.41812777412032e-06	131	6e-27	180/218	0.825688073394495	emb|LN713257.1|	emb|LN713257.1| Cucumis melo genomic chromosome, chr_3
Latex from healthy trees	scaffold0385:273847-274099	252	74	160	0.345238095238095	356	160	246	0.24438202247191	69.9	2e-08	74/87	0.850574712643678	gb|AY135658.1|	gb|AY135658.1| Hevea brasiliensis clone hmac3 microsatellite sequence
Latex from healthy trees	scaffold0387:473357-473609	252	34	93	0.238095238095238	323	320	262	0.18266253869969	71.9	5e-09	55/60	0.916666666666667	dbj|AB586137.1|	dbj|AB586137.1| Jatropha curcas DNA, microsatellite:JCT158
Latex from healthy trees	scaffold0389:489381-489633	252	74	160	0.345238095238095	356	160	246	0.24438202247191	69.9	2e-08	74/87	0.850574712643678	gb|AY135658.1|	gb|AY135658.1| Hevea brasiliensis clone hmac3 microsatellite sequence
Latex from healthy trees	scaffold0397:411912-412164	252	33	95	0.25	65841	30150	30212	0.000956850594614298	61.9	5e-06	55/63	0.873015873015873	gb|GQ925454.1|	gb|GQ925454.1| Jatropha curcas curcin2 pseudogene, complete sequence; and curcin1 gene, complete cds
Latex from healthy trees	scaffold0414:583172-583424	252	134	251	0.468253968253968	679	244	127	0.173784977908689	107	8e-20	102/118	0.864406779661017	gb|AY962209.1|	gb|AY962209.1| Hevea brasiliensis clone hmct43 microsatellite sequence
Latex from healthy trees	scaffold0418:884975-885227	252	51	172	0.484126984126984	786	292	413	0.155216284987277	67.9	7e-08	100/122	0.819672131147541	ref|XM_010522331.1|	ref|XM_010522331.1| PREDICTED: Tarenaya hassleriana uncharacterized LOC104799692 (LOC104799692), mRNA
Latex from healthy trees	scaffold0424:751044-751296	252	7	93	0.345238095238095	356	246	160	0.24438202247191	69.9	2e-08	74/87	0.850574712643678	gb|AY135658.1|	gb|AY135658.1| Hevea brasiliensis clone hmac3 microsatellite sequence
Latex from healthy trees	scaffold0424:920643-920895	252	74	160	0.345238095238095	356	160	246	0.24438202247191	69.9	2e-08	74/87	0.850574712643678	gb|AY135658.1|	gb|AY135658.1| Hevea brasiliensis clone hmac3 microsatellite sequence
Latex from healthy trees	scaffold0425:400845-401097	252	1	82	0.325396825396825	799	92	12	0.101376720901126	91.7	5e-15	74/82	0.902439024390244	gb|AY962206.1|	gb|AY962206.1| Hevea brasiliensis clone hmct40 microsatellite sequence
Latex from healthy trees	scaffold0456:438967-439219	252	74	160	0.345238095238095	356	160	246	0.24438202247191	69.9	2e-08	74/87	0.850574712643678	gb|AY135658.1|	gb|AY135658.1| Hevea brasiliensis clone hmac3 microsatellite sequence
Latex from healthy trees	scaffold0459:272770-273022	252	74	160	0.345238095238095	356	160	246	0.24438202247191	69.9	2e-08	74/87	0.850574712643678	gb|AY135658.1|	gb|AY135658.1| Hevea brasiliensis clone hmac3 microsatellite sequence
Latex from healthy trees	scaffold0465:463442-463694	252	110	229	0.476190476190476	432	120	1	0.277777777777778	111	5e-21	104/120	0.866666666666667	ref|XM_007048411.1|	ref|XM_007048411.1| Theobroma cacao Uncharacterized protein (TCM_001548) mRNA, complete cds
Latex from healthy trees	scaffold0467:53327-53579	252	29	189	0.638888888888889	26773857	8316471	8316311	6.01332859886418e-06	105	3e-19	134/161	0.832298136645963	emb|LN713261.1|	emb|LN713261.1| Cucumis melo genomic chromosome, chr_7
Latex from healthy trees	scaffold0480:76860-77112	252	74	160	0.345238095238095	356	160	246	0.24438202247191	69.9	2e-08	74/87	0.850574712643678	gb|AY135658.1|	gb|AY135658.1| Hevea brasiliensis clone hmac3 microsatellite sequence
Latex from healthy trees	scaffold0484:692194-692446	252	74	160	0.345238095238095	356	160	246	0.24438202247191	69.9	2e-08	74/87	0.850574712643678	gb|AY135658.1|	gb|AY135658.1| Hevea brasiliensis clone hmac3 microsatellite sequence
Latex from healthy trees	scaffold0493:317724-317976	252	2	169	0.666666666666667	679	103	270	0.247422680412371	168	3e-38	150/169	0.887573964497041	gb|AY962209.1|	gb|AY962209.1| Hevea brasiliensis clone hmct43 microsatellite sequence
Latex from healthy trees	scaffold0498:377115-377367	252	74	160	0.345238095238095	356	160	246	0.24438202247191	61.9	5e-06	73/87	0.839080459770115	gb|AY135658.1|	gb|AY135658.1| Hevea brasiliensis clone hmac3 microsatellite sequence
Latex from healthy trees	scaffold0501:534937-535189	252	1	97	0.384920634920635	636	99	1	0.155660377358491	125	4e-25	92/99	0.929292929292929	gb|FJ160559.1|	gb|FJ160559.1| Hevea brasiliensis microsatellite Hbtnr-26 sequences
Latex from healthy trees	scaffold0503:670817-671069	252	74	160	0.345238095238095	356	160	246	0.24438202247191	69.9	2e-08	74/87	0.850574712643678	gb|AY135658.1|	gb|AY135658.1| Hevea brasiliensis clone hmac3 microsatellite sequence
Latex from healthy trees	scaffold0504:730835-731087	252	170	229	0.238095238095238	786	191	132	0.0763358778625954	71.9	5e-09	54/60	0.9	ref|XM_010522331.1|	ref|XM_010522331.1| PREDICTED: Tarenaya hassleriana uncharacterized LOC104799692 (LOC104799692), mRNA
Latex from healthy trees	scaffold0517:838750-839002	252	74	160	0.345238095238095	356	160	246	0.24438202247191	69.9	2e-08	74/87	0.850574712643678	gb|AY135658.1|	gb|AY135658.1| Hevea brasiliensis clone hmac3 microsatellite sequence
Latex from healthy trees	scaffold0519:131325-131577	252	74	160	0.345238095238095	356	160	246	0.24438202247191	69.9	2e-08	74/87	0.850574712643678	gb|AY135658.1|	gb|AY135658.1| Hevea brasiliensis clone hmac3 microsatellite sequence
Latex from healthy trees	scaffold0523:632705-632957	252	200	251	0.206349206349206	2266	388	337	0.0229479258605472	71.9	5e-09	48/52	0.923076923076923	gb|JF806669.1|	gb|JF806669.1| Hevea brasiliensis calcium-dependent protein kinase 1 (CDPK1) gene, promoter region and partial cds
Latex from healthy trees	scaffold0527:548532-548784	252	29	189	0.638888888888889	26773857	8316471	8316311	6.01332859886418e-06	129	2e-26	137/161	0.850931677018634	emb|LN713261.1|	emb|LN713261.1| Cucumis melo genomic chromosome, chr_7
Latex from healthy trees	scaffold0535:288929-289181	252	1	95	0.376984126984127	636	99	3	0.15251572327044	137	9e-29	92/97	0.948453608247423	gb|FJ160559.1|	gb|FJ160559.1| Hevea brasiliensis microsatellite Hbtnr-26 sequences
Latex from healthy trees	scaffold0535:484788-485040	252	178	249	0.285714285714286	90282	21635	21706	0.000797501163022529	87.7	8e-14	65/72	0.902777777777778	dbj|AP011973.1|	dbj|AP011973.1| Jatropha curcas DNA, clone: JHL06P13, complete sequence
Latex from healthy trees	scaffold0537:417244-417496	252	74	160	0.345238095238095	356	160	246	0.24438202247191	69.9	2e-08	74/87	0.850574712643678	gb|AY135658.1|	gb|AY135658.1| Hevea brasiliensis clone hmac3 microsatellite sequence
Latex from healthy trees	scaffold0541:54145-54397	252	35	114	0.317460317460317	90708	32415	32495	0.000892975261277947	65.9	3e-07	70/81	0.864197530864197	dbj|AP011971.1|	dbj|AP011971.1| Jatropha curcas DNA, clone: JHL22C18, complete sequence
Latex from healthy trees	scaffold0543:686081-686333	252	110	229	0.476190476190476	432	120	1	0.277777777777778	103	1e-18	103/120	0.858333333333333	ref|XM_007048411.1|	ref|XM_007048411.1| Theobroma cacao Uncharacterized protein (TCM_001548) mRNA, complete cds
Latex from healthy trees	scaffold0568:548029-548281	252	74	160	0.345238095238095	356	160	246	0.24438202247191	69.9	2e-08	74/87	0.850574712643678	gb|AY135658.1|	gb|AY135658.1| Hevea brasiliensis clone hmac3 microsatellite sequence
Latex from healthy trees	scaffold0571:411668-411920	252	74	160	0.345238095238095	356	160	246	0.24438202247191	61.9	5e-06	73/87	0.839080459770115	gb|AY135658.1|	gb|AY135658.1| Hevea brasiliensis clone hmac3 microsatellite sequence
Latex from healthy trees	scaffold0577:708191-708443	252	74	160	0.345238095238095	356	160	246	0.24438202247191	69.9	2e-08	74/87	0.850574712643678	gb|AY135658.1|	gb|AY135658.1| Hevea brasiliensis clone hmac3 microsatellite sequence
Latex from healthy trees	scaffold0580:36692-36944	252	182	230	0.194444444444444	7870	3834	3882	0.00622617534942821	81.8	5e-12	47/49	0.959183673469388	gb|AF083074.1|AF083074	gb|AF083074.1|AF083074 Pisum sativum peabody/Ty3-type retrotransposon gag-pol precursor (gag-pol) pseudogene, complete sequence
Latex from healthy trees	scaffold0581:275795-276047	252	74	160	0.345238095238095	356	160	246	0.24438202247191	69.9	2e-08	74/87	0.850574712643678	gb|AY135658.1|	gb|AY135658.1| Hevea brasiliensis clone hmac3 microsatellite sequence
Latex from healthy trees	scaffold0603:677310-677562	252	1	68	0.26984126984127	454	82	15	0.149779735682819	111	5e-21	65/68	0.955882352941177	gb|AY486680.1|	gb|AY486680.1| Hevea brasiliensis clone mHbCIRA2391 microsatellite sequence
Latex from healthy trees	scaffold0617:519875-520127	252	1	86	0.341269841269841	636	99	13	0.136792452830189	133	1e-27	83/87	0.954022988505747	gb|FJ160559.1|	gb|FJ160559.1| Hevea brasiliensis microsatellite Hbtnr-26 sequences
Latex from healthy trees	scaffold0627:277202-277454	252	74	160	0.345238095238095	356	160	246	0.24438202247191	69.9	2e-08	74/87	0.850574712643678	gb|AY135658.1|	gb|AY135658.1| Hevea brasiliensis clone hmac3 microsatellite sequence
Latex from healthy trees	scaffold0636:644661-644913	252	74	160	0.345238095238095	356	160	246	0.24438202247191	69.9	2e-08	74/87	0.850574712643678	gb|AY135658.1|	gb|AY135658.1| Hevea brasiliensis clone hmac3 microsatellite sequence
Latex from healthy trees	scaffold0643:329372-329624	252	2	196	0.773809523809524	2266	283	88	0.0864960282436011	137	9e-29	168/197	0.852791878172589	gb|JF806669.1|	gb|JF806669.1| Hevea brasiliensis calcium-dependent protein kinase 1 (CDPK1) gene, promoter region and partial cds
Latex from healthy trees	scaffold0670:63436-63688	252	1	232	0.920634920634921	593	229	1	0.386172006745363	149	2e-32	196/233	0.841201716738197	gb|KC883996.1|	gb|KC883996.1| Hevea brasiliensis isolate PB 217 microsatellite CIRA2391 and microsatellite HB105 sequences
Latex from healthy trees	scaffold0682:447792-448044	252	160	218	0.234126984126984	300945	135215	135274	0.000199371978268454	87.7	8e-14	57/60	0.95	gb|KF815390.1|	gb|KF815390.1| Helianthus annuus mitochondrion, complete genome
Latex from healthy trees	scaffold0697:382543-382795	252	74	160	0.345238095238095	356	160	246	0.24438202247191	69.9	2e-08	74/87	0.850574712643678	gb|AY135658.1|	gb|AY135658.1| Hevea brasiliensis clone hmac3 microsatellite sequence
Latex from healthy trees	scaffold0697:518806-519058	252	1	95	0.376984126984127	636	99	3	0.15251572327044	129	2e-26	91/97	0.938144329896907	gb|FJ160559.1|	gb|FJ160559.1| Hevea brasiliensis microsatellite Hbtnr-26 sequences
Latex from healthy trees	scaffold0716:238598-238850	252	41	241	0.797619047619048	85527	7967	7767	0.00235013504507349	137	9e-29	168/201	0.835820895522388	gb|EU626444.1|	gb|EU626444.1| Gossypium arboreum clone BAC 271C22, complete sequence
Latex from healthy trees	scaffold0723:124588-124840	252	41	237	0.781746031746032	85527	7967	7771	0.00230336618845511	113	1e-21	162/197	0.822335025380711	gb|EU626444.1|	gb|EU626444.1| Gossypium arboreum clone BAC 271C22, complete sequence
Latex from healthy trees	scaffold0746:158079-158331	252	112	248	0.543650793650794	3514	2399	2263	0.0389869095048378	113	1e-21	117/137	0.854014598540146	ref|XM_007028404.1|	ref|XM_007028404.1| Theobroma cacao Uncharacterized protein (TCM_024268) mRNA, complete cds
Latex from healthy trees	scaffold0786:276457-276709	252	74	160	0.345238095238095	356	160	246	0.24438202247191	69.9	2e-08	74/87	0.850574712643678	gb|AY135658.1|	gb|AY135658.1| Hevea brasiliensis clone hmac3 microsatellite sequence
Latex from healthy trees	scaffold0800:349741-349993	252	69	236	0.666666666666667	142351	88161	87994	0.00118018138263869	111	5e-21	140/168	0.833333333333333	gb|AC243165.1|	gb|AC243165.1| Gossypium hirsutum clone MX179E13-jom, complete sequence
Latex from healthy trees	scaffold0801:46186-46438	252	1	81	0.321428571428571	799	92	12	0.101376720901126	97.6	8e-17	73/81	0.901234567901235	gb|AY962206.1|	gb|AY962206.1| Hevea brasiliensis clone hmct40 microsatellite sequence
Latex from healthy trees	scaffold0830:23754-24006	252	74	160	0.345238095238095	356	160	246	0.24438202247191	69.9	2e-08	74/87	0.850574712643678	gb|AY135658.1|	gb|AY135658.1| Hevea brasiliensis clone hmac3 microsatellite sequence
Latex from healthy trees	scaffold0850:381505-381757	252	41	229	0.75	85527	7967	7779	0.00220982847521835	97.6	8e-17	154/189	0.814814814814815	gb|EU626444.1|	gb|EU626444.1| Gossypium arboreum clone BAC 271C22, complete sequence
Latex from healthy trees	scaffold0856:336854-337106	252	30	91	0.246031746031746	709	82	21	0.0874471086036671	67.9	7e-08	55/62	0.887096774193548	gb|AY439300.1|	gb|AY439300.1| Hevea brasiliensis clone hmct18 microsatellite sequence
Latex from healthy trees	scaffold0929:253689-253941	252	74	160	0.345238095238095	356	160	246	0.24438202247191	69.9	2e-08	74/87	0.850574712643678	gb|AY135658.1|	gb|AY135658.1| Hevea brasiliensis clone hmac3 microsatellite sequence
Latex from healthy trees	scaffold0951:128273-128525	252	32	236	0.813492063492063	432	62	266	0.474537037037037	113	1e-21	168/205	0.819512195121951	gb|JQ003789.1|	gb|JQ003789.1| Ziziphus jujuba clone JTG-29 retrotransposon Ty3-gypsy reverse transcriptase gene, partial cds
Latex from healthy trees	scaffold0956:322250-322502	252	123	235	0.448412698412698	138877	66701	66589	0.00081366965012205	105	3e-19	98/113	0.867256637168142	gb|AC214995.1|	gb|AC214995.1| Populus trichocarpa clone POP004-B08, complete sequence
Latex from healthy trees	scaffold0959:345124-345376	252	74	160	0.345238095238095	356	160	246	0.24438202247191	69.9	2e-08	74/87	0.850574712643678	gb|AY135658.1|	gb|AY135658.1| Hevea brasiliensis clone hmac3 microsatellite sequence
Latex from healthy trees	scaffold0969:36121-36373	252	74	160	0.345238095238095	356	160	246	0.24438202247191	69.9	2e-08	74/87	0.850574712643678	gb|AY135658.1|	gb|AY135658.1| Hevea brasiliensis clone hmac3 microsatellite sequence
Latex from healthy trees	scaffold0984:118782-119034	252	110	229	0.476190476190476	432	120	1	0.277777777777778	103	1e-18	103/120	0.858333333333333	ref|XM_007048411.1|	ref|XM_007048411.1| Theobroma cacao Uncharacterized protein (TCM_001548) mRNA, complete cds
Latex from healthy trees	scaffold0984:119762-120014	252	97	233	0.543650793650794	3327	2423	2287	0.0411782386534415	97.6	8e-17	115/137	0.839416058394161	emb|HE647704.1|	emb|HE647704.1| Solanum tuberosum partial Tvv1 family retrotransposon, clone ST-ROSA54
Latex from healthy trees	scaffold1004:239403-239655	252	74	160	0.345238095238095	356	160	246	0.24438202247191	69.9	2e-08	74/87	0.850574712643678	gb|AY135658.1|	gb|AY135658.1| Hevea brasiliensis clone hmac3 microsatellite sequence
Latex from healthy trees	scaffold1005:115787-116039	252	74	160	0.345238095238095	356	160	246	0.24438202247191	69.9	2e-08	74/87	0.850574712643678	gb|AY135658.1|	gb|AY135658.1| Hevea brasiliensis clone hmac3 microsatellite sequence
Latex from healthy trees	scaffold1044:52753-53005	252	70	251	0.722222222222222	42670	18870	19051	0.00426529177408015	123	1e-24	152/182	0.835164835164835	dbj|AP011974.1|	dbj|AP011974.1| Jatropha curcas DNA, clone: JHS03A10, complete sequence
Latex from healthy trees	scaffold1167:38954-39206	252	17	234	0.865079365079365	636	301	518	0.342767295597484	115	3e-22	178/218	0.81651376146789	ref|XM_007221021.1|	ref|XM_007221021.1| Prunus persica hypothetical protein (PRUPE_ppa016763mg) mRNA, partial cds
Latex from healthy trees	scaffold1288:49832-50084	252	74	160	0.345238095238095	356	160	246	0.24438202247191	69.9	2e-08	74/87	0.850574712643678	gb|AY135658.1|	gb|AY135658.1| Hevea brasiliensis clone hmac3 microsatellite sequence
Latex from healthy trees	scaffold1405:117923-118175	252	74	160	0.345238095238095	356	160	246	0.24438202247191	69.9	2e-08	74/87	0.850574712643678	gb|AY135658.1|	gb|AY135658.1| Hevea brasiliensis clone hmac3 microsatellite sequence
Latex from healthy trees	scaffold1506:33388-33640	252	29	189	0.638888888888889	26773857	8316471	8316311	6.01332859886418e-06	137	9e-29	138/161	0.857142857142857	emb|LN713261.1|	emb|LN713261.1| Cucumis melo genomic chromosome, chr_7
Latex from healthy trees	scaffold1631:46831-47083	252	79	248	0.674603174603175	4848	2106	2275	0.0350660066006601	123	1e-24	143/170	0.841176470588235	ref|XM_007032338.1|	ref|XM_007032338.1| Theobroma cacao DNA/RNA polymerases superfamily protein (TCM_018243) mRNA, complete cds
Latex from healthy trees	scaffold1707:45413-45665	252	74	160	0.345238095238095	356	160	246	0.24438202247191	69.9	2e-08	74/87	0.850574712643678	gb|AY135658.1|	gb|AY135658.1| Hevea brasiliensis clone hmac3 microsatellite sequence
Latex from healthy trees	scaffold2116:28282-28534	252	87	252	0.658730158730159	593	255	90	0.279932546374368	236	1e-58	157/167	0.940119760479042	gb|KC883996.1|	gb|KC883996.1| Hevea brasiliensis isolate PB 217 microsatellite CIRA2391 and microsatellite HB105 sequences
Latex from TPD-affected trees	scaffold0002:5478187-5478439	252	7	64	0.23015873015873	182	114	171	0.318681318681319	83.8	1e-12	54/58	0.931034482758621	gb|FJ652250.1|	gb|FJ652250.1| Hevea brasiliensis clone ACR27 microsatellite sequence
Latex from TPD-affected trees	scaffold0002:6164333-6164585	252	1	114	0.452380952380952	786	300	413	0.145038167938931	67.9	7e-08	94/114	0.824561403508772	ref|XM_010522331.1|	gb|FJ652250.1| Hevea brasiliensis clone ACR27 microsatellite sequence
Latex from TPD-affected trees	scaffold0003:1874283-1874535	252	148	252	0.416666666666667	651	589	485	0.161290322580645	168	3e-38	100/105	0.952380952380952	gb|FJ160580.1|	gb|FJ652250.1| Hevea brasiliensis clone ACR27 microsatellite sequence
Latex from TPD-affected trees	scaffold0003:2043827-2044079	252	38	208	0.678571428571429	539	538	368	0.317254174397032	276	2e-70	163/171	0.953216374269006	gb|AY486577.1|	gb|FJ652250.1| Hevea brasiliensis clone ACR27 microsatellite sequence
Latex from TPD-affected trees	scaffold0003:2227752-2228004	252	142	250	0.432539682539683	42670	19604	19712	0.00255448793063042	89.7	2e-14	93/109	0.853211009174312	dbj|AP011974.1|	gb|FJ652250.1| Hevea brasiliensis clone ACR27 microsatellite sequence
Latex from TPD-affected trees	scaffold0003:3236187-3236439	252	50	146	0.384920634920635	356	157	253	0.27247191011236	129	2e-26	89/97	0.917525773195876	gb|AY135658.1|	gb|FJ652250.1| Hevea brasiliensis clone ACR27 microsatellite sequence
Latex from TPD-affected trees	scaffold0003:4240275-4240527	252	38	208	0.678571428571429	539	538	368	0.317254174397032	283	7e-73	164/171	0.95906432748538	gb|AY486577.1|	gb|FJ652250.1| Hevea brasiliensis clone ACR27 microsatellite sequence
Latex from TPD-affected trees	scaffold0003:4953165-4953417	252	38	208	0.678571428571429	539	538	368	0.317254174397032	283	7e-73	164/171	0.95906432748538	gb|AY486577.1|	gb|FJ652250.1| Hevea brasiliensis clone ACR27 microsatellite sequence
Latex from TPD-affected trees	scaffold0004:104726-104978	252	37	154	0.468253968253968	356	144	260	0.328651685393258	123	1e-24	105/118	0.889830508474576	gb|AY135658.1|	gb|FJ652250.1| Hevea brasiliensis clone ACR27 microsatellite sequence
Latex from TPD-affected trees	scaffold0004:2465297-2465549	252	38	208	0.678571428571429	539	538	368	0.317254174397032	268	4e-68	162/171	0.947368421052632	gb|AY486577.1|	gb|FJ652250.1| Hevea brasiliensis clone ACR27 microsatellite sequence
Latex from TPD-affected trees	scaffold0004:707845-708097	252	38	208	0.678571428571429	539	538	368	0.317254174397032	283	7e-73	164/171	0.95906432748538	gb|AY486577.1|	gb|FJ652250.1| Hevea brasiliensis clone ACR27 microsatellite sequence
Latex from TPD-affected trees	scaffold0005:1987621-1987873	252	172	213	0.166666666666667	489	3	44	0.0858895705521472	67.9	7e-08	40/42	0.952380952380952	gb|JQ655703.1|	gb|FJ652250.1| Hevea brasiliensis clone ACR27 microsatellite sequence
Latex from TPD-affected trees	scaffold0005:2929086-2929338	252	38	208	0.678571428571429	539	538	368	0.317254174397032	283	7e-73	164/171	0.95906432748538	gb|AY486577.1|	gb|FJ652250.1| Hevea brasiliensis clone ACR27 microsatellite sequence
Latex from TPD-affected trees	scaffold0007:2061773-2062025	252	38	208	0.678571428571429	539	538	368	0.317254174397032	283	7e-73	164/171	0.95906432748538	gb|AY486577.1|	gb|FJ652250.1| Hevea brasiliensis clone ACR27 microsatellite sequence
Latex from TPD-affected trees	scaffold0008:1877377-1877629	252	38	208	0.678571428571429	539	538	368	0.317254174397032	283	7e-73	164/171	0.95906432748538	gb|AY486577.1|	gb|FJ652250.1| Hevea brasiliensis clone ACR27 microsatellite sequence
Latex from TPD-affected trees	scaffold0008:3388112-3388364	252	38	208	0.678571428571429	539	538	368	0.317254174397032	276	2e-70	163/171	0.953216374269006	gb|AY486577.1|	gb|FJ652250.1| Hevea brasiliensis clone ACR27 microsatellite sequence
Latex from TPD-affected trees	scaffold0009:270624-270876	252	38	208	0.678571428571429	539	538	368	0.317254174397032	276	2e-70	163/171	0.953216374269006	gb|AY486577.1|	gb|FJ652250.1| Hevea brasiliensis clone ACR27 microsatellite sequence
Latex from TPD-affected trees	scaffold0010:914481-914733	252	38	208	0.678571428571429	539	538	368	0.317254174397032	276	2e-70	163/171	0.953216374269006	gb|AY486577.1|	gb|FJ652250.1| Hevea brasiliensis clone ACR27 microsatellite sequence
Latex from TPD-affected trees	scaffold0011:2679117-2679369	252	38	208	0.678571428571429	539	538	368	0.317254174397032	283	7e-73	164/171	0.95906432748538	gb|AY486577.1|	gb|FJ652250.1| Hevea brasiliensis clone ACR27 microsatellite sequence
Latex from TPD-affected trees	scaffold0012:2168109-2168361	252	38	208	0.678571428571429	539	538	368	0.317254174397032	283	7e-73	164/171	0.95906432748538	gb|AY486577.1|	gb|FJ652250.1| Hevea brasiliensis clone ACR27 microsatellite sequence
Latex from TPD-affected trees	scaffold0012:989199-989451	252	38	208	0.678571428571429	539	538	368	0.317254174397032	283	7e-73	164/171	0.95906432748538	gb|AY486577.1|	gb|FJ652250.1| Hevea brasiliensis clone ACR27 microsatellite sequence
Latex from TPD-affected trees	scaffold0015:980480-980732	252	38	208	0.678571428571429	539	538	368	0.317254174397032	283	7e-73	164/171	0.95906432748538	gb|AY486577.1|	gb|FJ652250.1| Hevea brasiliensis clone ACR27 microsatellite sequence
Latex from TPD-affected trees	scaffold0017:352028-352280	252	183	238	0.222222222222222	488	174	119	0.114754098360656	63.9	1e-06	50/56	0.892857142857143	gb|JQ655669.1|	gb|FJ652250.1| Hevea brasiliensis clone ACR27 microsatellite sequence
Latex from TPD-affected trees	scaffold0017:387677-387929	252	71	198	0.507936507936508	786	286	413	0.162849872773537	87.7	8e-14	107/128	0.8359375	ref|XM_010522331.1|	gb|FJ652250.1| Hevea brasiliensis clone ACR27 microsatellite sequence
Latex from TPD-affected trees	scaffold0018:2338853-2339105	252	38	208	0.678571428571429	539	538	368	0.317254174397032	276	2e-70	163/171	0.953216374269006	gb|AY486577.1|	gb|FJ652250.1| Hevea brasiliensis clone ACR27 microsatellite sequence
Latex from TPD-affected trees	scaffold0019:1392970-1393222	252	37	146	0.436507936507937	356	144	253	0.308988764044944	123	1e-24	98/110	0.890909090909091	gb|AY135658.1|	gb|FJ652250.1| Hevea brasiliensis clone ACR27 microsatellite sequence
Latex from TPD-affected trees	scaffold0020:134554-134806	252	38	208	0.678571428571429	539	538	368	0.317254174397032	283	7e-73	164/171	0.95906432748538	gb|AY486577.1|	gb|FJ652250.1| Hevea brasiliensis clone ACR27 microsatellite sequence
Latex from TPD-affected trees	scaffold0021:1095718-1095970	252	37	154	0.468253968253968	356	144	260	0.328651685393258	131	6e-27	106/118	0.898305084745763	gb|AY135658.1|	gb|FJ652250.1| Hevea brasiliensis clone ACR27 microsatellite sequence
Latex from TPD-affected trees	scaffold0021:2048439-2048691	252	38	208	0.678571428571429	539	538	368	0.317254174397032	283	7e-73	164/171	0.95906432748538	gb|AY486577.1|	gb|FJ652250.1| Hevea brasiliensis clone ACR27 microsatellite sequence
Latex from TPD-affected trees	scaffold0021:225226-225478	252	148	252	0.416666666666667	651	589	485	0.161290322580645	184	5e-43	102/105	0.971428571428571	gb|FJ160580.1|	gb|FJ652250.1| Hevea brasiliensis clone ACR27 microsatellite sequence
Latex from TPD-affected trees	scaffold0021:2782753-2783005	252	38	208	0.678571428571429	539	538	368	0.317254174397032	283	7e-73	164/171	0.95906432748538	gb|AY486577.1|	gb|FJ652250.1| Hevea brasiliensis clone ACR27 microsatellite sequence
Latex from TPD-affected trees	scaffold0022:2890361-2890613	252	5	129	0.496031746031746	539	414	538	0.23191094619666	208	3e-50	120/125	0.96	gb|AY486577.1|	gb|FJ652250.1| Hevea brasiliensis clone ACR27 microsatellite sequence
Latex from TPD-affected trees	scaffold0023:2306815-2307067	252	38	208	0.678571428571429	539	538	368	0.317254174397032	283	7e-73	164/171	0.95906432748538	gb|AY486577.1|	gb|FJ652250.1| Hevea brasiliensis clone ACR27 microsatellite sequence
Latex from TPD-affected trees	scaffold0023:2672637-2672889	252	38	208	0.678571428571429	539	538	368	0.317254174397032	283	7e-73	164/171	0.95906432748538	gb|AY486577.1|	gb|FJ652250.1| Hevea brasiliensis clone ACR27 microsatellite sequence
Latex from TPD-affected trees	scaffold0024:2146796-2147048	252	38	208	0.678571428571429	539	538	368	0.317254174397032	283	7e-73	164/171	0.95906432748538	gb|AY486577.1|	gb|FJ652250.1| Hevea brasiliensis clone ACR27 microsatellite sequence
Latex from TPD-affected trees	scaffold0024:3480787-3481039	252	1	114	0.452380952380952	786	300	413	0.145038167938931	67.9	7e-08	94/114	0.824561403508772	ref|XM_010522331.1|	gb|FJ652250.1| Hevea brasiliensis clone ACR27 microsatellite sequence
Latex from TPD-affected trees	scaffold0025:705351-705603	252	38	208	0.678571428571429	539	538	368	0.317254174397032	283	7e-73	164/171	0.95906432748538	gb|AY486577.1|	gb|FJ652250.1| Hevea brasiliensis clone ACR27 microsatellite sequence
Latex from TPD-affected trees	scaffold0025:779043-779295	252	172	232	0.242063492063492	489	3	63	0.124744376278119	73.8	1e-09	55/61	0.901639344262295	gb|JQ655703.1|	gb|FJ652250.1| Hevea brasiliensis clone ACR27 microsatellite sequence
Latex from TPD-affected trees	scaffold0026:1836876-1837128	252	12	132	0.48015873015873	2266	251	371	0.0533980582524272	216	1e-52	118/121	0.975206611570248	gb|JF806669.1|	gb|FJ652250.1| Hevea brasiliensis clone ACR27 microsatellite sequence
Latex from TPD-affected trees	scaffold0026:3332763-3333015	252	38	208	0.678571428571429	539	538	368	0.317254174397032	283	7e-73	164/171	0.95906432748538	gb|AY486577.1|	gb|FJ652250.1| Hevea brasiliensis clone ACR27 microsatellite sequence
Latex from TPD-affected trees	scaffold0026:3373133-3373385	252	6	132	0.503968253968254	487	1	127	0.260780287474333	111	5e-21	112/128	0.875	gb|AY439299.1|	gb|FJ652250.1| Hevea brasiliensis clone ACR27 microsatellite sequence
Latex from TPD-affected trees	scaffold0028:1757378-1757630	252	38	208	0.678571428571429	539	538	368	0.317254174397032	283	7e-73	164/171	0.95906432748538	gb|AY486577.1|	gb|FJ652250.1| Hevea brasiliensis clone ACR27 microsatellite sequence
Latex from TPD-affected trees	scaffold0029:3427327-3427579	252	24	91	0.26984126984127	709	88	21	0.0959097320169253	95.6	3e-16	63/68	0.926470588235294	gb|AY439300.1|	gb|FJ652250.1| Hevea brasiliensis clone ACR27 microsatellite sequence
Latex from TPD-affected trees	scaffold0030:3241272-3241524	252	3	34	0.126984126984127	636	84	115	0.050314465408805	63.9	1e-06	32/32	1	gb|FJ160559.1|	gb|FJ652250.1| Hevea brasiliensis clone ACR27 microsatellite sequence
Latex from TPD-affected trees	scaffold0031:1785803-1786055	252	38	201	0.650793650793651	539	538	375	0.304267161410019	262	2e-66	156/164	0.951219512195122	gb|AY486577.1|	gb|FJ652250.1| Hevea brasiliensis clone ACR27 microsatellite sequence
Latex from TPD-affected trees	scaffold0031:2341334-2341586	252	1	114	0.452380952380952	786	300	413	0.145038167938931	67.9	7e-08	94/114	0.824561403508772	ref|XM_010522331.1|	gb|FJ652250.1| Hevea brasiliensis clone ACR27 microsatellite sequence
Latex from TPD-affected trees	scaffold0032:1608053-1608305	252	38	208	0.678571428571429	539	538	368	0.317254174397032	283	7e-73	164/171	0.95906432748538	gb|AY486577.1|	gb|FJ652250.1| Hevea brasiliensis clone ACR27 microsatellite sequence
Latex from TPD-affected trees	scaffold0035:2198518-2198770	252	38	208	0.678571428571429	539	538	368	0.317254174397032	283	7e-73	164/171	0.95906432748538	gb|AY486577.1|	gb|FJ652250.1| Hevea brasiliensis clone ACR27 microsatellite sequence
Latex from TPD-affected trees	scaffold0036:2029630-2029882	252	38	208	0.678571428571429	539	538	368	0.317254174397032	283	7e-73	164/171	0.95906432748538	gb|AY486577.1|	gb|FJ652250.1| Hevea brasiliensis clone ACR27 microsatellite sequence
Latex from TPD-affected trees	scaffold0038:2616301-2616553	252	37	154	0.468253968253968	356	144	260	0.328651685393258	107	8e-20	103/118	0.872881355932203	gb|AY135658.1|	gb|FJ652250.1| Hevea brasiliensis clone ACR27 microsatellite sequence
Latex from TPD-affected trees	scaffold0038:3089610-3089862	252	140	249	0.436507936507937	126560	18430	18539	0.000869152970922882	75.8	3e-10	92/110	0.836363636363636	gb|AC243098.1|	gb|FJ652250.1| Hevea brasiliensis clone ACR27 microsatellite sequence
Latex from TPD-affected trees	scaffold0041:2271626-2271878	252	38	208	0.678571428571429	539	538	368	0.317254174397032	283	7e-73	164/171	0.95906432748538	gb|AY486577.1|	gb|FJ652250.1| Hevea brasiliensis clone ACR27 microsatellite sequence
Latex from TPD-affected trees	scaffold0044:2829457-2829709	252	38	208	0.678571428571429	539	538	368	0.317254174397032	283	7e-73	164/171	0.95906432748538	gb|AY486577.1|	gb|FJ652250.1| Hevea brasiliensis clone ACR27 microsatellite sequence
Latex from TPD-affected trees	scaffold0045:1557100-1557352	252	188	236	0.194444444444444	2266	400	352	0.0216240070609003	65.9	3e-07	45/49	0.918367346938776	gb|JF806669.1|	gb|FJ652250.1| Hevea brasiliensis clone ACR27 microsatellite sequence
Latex from TPD-affected trees	scaffold0046:1204222-1204474	252	38	208	0.678571428571429	539	538	368	0.317254174397032	283	7e-73	164/171	0.95906432748538	gb|AY486577.1|	gb|FJ652250.1| Hevea brasiliensis clone ACR27 microsatellite sequence
Latex from TPD-affected trees	scaffold0047:947161-947413	252	38	208	0.678571428571429	539	538	368	0.317254174397032	260	1e-65	161/171	0.941520467836257	gb|AY486577.1|	gb|FJ652250.1| Hevea brasiliensis clone ACR27 microsatellite sequence
Latex from TPD-affected trees	scaffold0050:613536-613788	252	38	208	0.678571428571429	539	538	368	0.317254174397032	276	2e-70	163/171	0.953216374269006	gb|AY486577.1|	gb|FJ652250.1| Hevea brasiliensis clone ACR27 microsatellite sequence
Latex from TPD-affected trees	scaffold0051:1927813-1928065	252	38	208	0.678571428571429	539	538	368	0.317254174397032	283	7e-73	164/171	0.95906432748538	gb|AY486577.1|	gb|FJ652250.1| Hevea brasiliensis clone ACR27 microsatellite sequence
Latex from TPD-affected trees	scaffold0052:2371444-2371696	252	38	208	0.678571428571429	539	538	368	0.317254174397032	283	7e-73	164/171	0.95906432748538	gb|AY486577.1|	gb|FJ652250.1| Hevea brasiliensis clone ACR27 microsatellite sequence
Latex from TPD-affected trees	scaffold0058:1510378-1510630	252	38	208	0.678571428571429	539	538	368	0.317254174397032	283	7e-73	164/171	0.95906432748538	gb|AY486577.1|	gb|FJ652250.1| Hevea brasiliensis clone ACR27 microsatellite sequence
Latex from TPD-affected trees	scaffold0060:1109200-1109452	252	38	208	0.678571428571429	539	538	368	0.317254174397032	276	2e-70	163/171	0.953216374269006	gb|AY486577.1|	gb|FJ652250.1| Hevea brasiliensis clone ACR27 microsatellite sequence
Latex from TPD-affected trees	scaffold0060:1685703-1685955	252	38	208	0.678571428571429	539	538	368	0.317254174397032	268	4e-68	162/171	0.947368421052632	gb|AY486577.1|	gb|FJ652250.1| Hevea brasiliensis clone ACR27 microsatellite sequence
Latex from TPD-affected trees	scaffold0060:279116-279368	252	131	222	0.365079365079365	2665	381	290	0.0345215759849906	87.7	8e-14	80/92	0.869565217391304	ref|XM_002865590.1|	gb|FJ652250.1| Hevea brasiliensis clone ACR27 microsatellite sequence
Latex from TPD-affected trees	scaffold0061:2135648-2135900	252	38	208	0.678571428571429	539	538	368	0.317254174397032	268	4e-68	162/171	0.947368421052632	gb|AY486577.1|	gb|FJ652250.1| Hevea brasiliensis clone ACR27 microsatellite sequence
Latex from TPD-affected trees	scaffold0063:2003167-2003419	252	38	208	0.678571428571429	539	538	368	0.317254174397032	283	7e-73	164/171	0.95906432748538	gb|AY486577.1|	gb|FJ652250.1| Hevea brasiliensis clone ACR27 microsatellite sequence
Latex from TPD-affected trees	scaffold0064:506656-506908	252	1	114	0.452380952380952	786	300	413	0.145038167938931	67.9	7e-08	94/114	0.824561403508772	ref|XM_010522331.1|	gb|FJ652250.1| Hevea brasiliensis clone ACR27 microsatellite sequence
Latex from TPD-affected trees	scaffold0065:1367020-1367272	252	38	208	0.678571428571429	539	538	368	0.317254174397032	260	1e-65	161/171	0.941520467836257	gb|AY486577.1|	gb|FJ652250.1| Hevea brasiliensis clone ACR27 microsatellite sequence
Latex from TPD-affected trees	scaffold0065:2182224-2182476	252	38	208	0.678571428571429	539	538	368	0.317254174397032	252	2e-63	160/171	0.935672514619883	gb|AY486577.1|	gb|FJ652250.1| Hevea brasiliensis clone ACR27 microsatellite sequence
Latex from TPD-affected trees	scaffold0066:2615560-2615812	252	38	208	0.678571428571429	539	538	368	0.317254174397032	268	4e-68	162/171	0.947368421052632	gb|AY486577.1|	gb|FJ652250.1| Hevea brasiliensis clone ACR27 microsatellite sequence
Latex from TPD-affected trees	scaffold0066:76111-76363	252	38	154	0.464285714285714	539	538	422	0.217068645640074	176	1e-40	110/117	0.94017094017094	gb|AY486577.1|	gb|FJ652250.1| Hevea brasiliensis clone ACR27 microsatellite sequence
Latex from TPD-affected trees	scaffold0070:309142-309394	252	62	112	0.202380952380952	786	361	411	0.0648854961832061	61.9	5e-06	46/51	0.901960784313726	ref|XM_010522331.1|	gb|FJ652250.1| Hevea brasiliensis clone ACR27 microsatellite sequence
Latex from TPD-affected trees	scaffold0071:649525-649777	252	1	252	1	2266	383	134	0.110326566637246	278	4e-71	226/252	0.896825396825397	gb|JF806669.1|	gb|FJ652250.1| Hevea brasiliensis clone ACR27 microsatellite sequence
Latex from TPD-affected trees	scaffold0074:1050257-1050509	252	38	208	0.678571428571429	539	538	368	0.317254174397032	268	4e-68	162/171	0.947368421052632	gb|AY486577.1|	gb|FJ652250.1| Hevea brasiliensis clone ACR27 microsatellite sequence
Latex from TPD-affected trees	scaffold0078:463238-463490	252	67	208	0.563492063492063	539	509	368	0.263450834879406	234	5e-58	136/142	0.957746478873239	gb|AY486577.1|	gb|FJ652250.1| Hevea brasiliensis clone ACR27 microsatellite sequence
Latex from TPD-affected trees	scaffold0080:122165-122417	252	38	208	0.678571428571429	539	538	368	0.317254174397032	283	7e-73	164/171	0.95906432748538	gb|AY486577.1|	gb|FJ652250.1| Hevea brasiliensis clone ACR27 microsatellite sequence
Latex from TPD-affected trees	scaffold0080:2132684-2132936	252	38	208	0.678571428571429	539	538	368	0.317254174397032	283	7e-73	164/171	0.95906432748538	gb|AY486577.1|	gb|FJ652250.1| Hevea brasiliensis clone ACR27 microsatellite sequence
Latex from TPD-affected trees	scaffold0080:2450234-2450486	252	38	208	0.678571428571429	539	538	368	0.317254174397032	276	2e-70	163/171	0.953216374269006	gb|AY486577.1|	gb|FJ652250.1| Hevea brasiliensis clone ACR27 microsatellite sequence
Latex from TPD-affected trees	scaffold0080:336431-336683	252	38	208	0.678571428571429	539	538	368	0.317254174397032	283	7e-73	164/171	0.95906432748538	gb|AY486577.1|	gb|FJ652250.1| Hevea brasiliensis clone ACR27 microsatellite sequence
Latex from TPD-affected trees	scaffold0081:2516458-2516710	252	1	114	0.452380952380952	786	300	413	0.145038167938931	67.9	7e-08	94/114	0.824561403508772	ref|XM_010522331.1|	gb|FJ652250.1| Hevea brasiliensis clone ACR27 microsatellite sequence
Latex from TPD-affected trees	scaffold0082:374487-374739	252	148	221	0.293650793650794	651	589	516	0.113671274961598	115	3e-22	70/74	0.945945945945946	gb|FJ160580.1|	gb|FJ652250.1| Hevea brasiliensis clone ACR27 microsatellite sequence
Latex from TPD-affected trees	scaffold0086:1104615-1104867	252	51	99	0.194444444444444	709	36	84	0.0691114245416079	65.9	3e-07	45/49	0.918367346938776	gb|AY439300.1|	gb|FJ652250.1| Hevea brasiliensis clone ACR27 microsatellite sequence
Latex from TPD-affected trees	scaffold0086:814075-814327	252	119	224	0.420634920634921	161191	75125	75230	0.000657604953130138	139	2e-29	97/106	0.915094339622642	gb|HQ285842.1|	gb|FJ652250.1| Hevea brasiliensis clone ACR27 microsatellite sequence
Latex from TPD-affected trees	scaffold0092:638747-638999	252	38	208	0.678571428571429	539	538	368	0.317254174397032	276	2e-70	163/171	0.953216374269006	gb|AY486577.1|	gb|FJ652250.1| Hevea brasiliensis clone ACR27 microsatellite sequence
Latex from TPD-affected trees	scaffold0093:342446-342698	252	16	99	0.333333333333333	709	1	84	0.118476727785614	71.9	5e-09	72/84	0.857142857142857	gb|AY439300.1|	gb|FJ652250.1| Hevea brasiliensis clone ACR27 microsatellite sequence
Latex from TPD-affected trees	scaffold0098:220094-220346	252	38	208	0.678571428571429	539	538	368	0.317254174397032	268	4e-68	162/171	0.947368421052632	gb|AY486577.1|	gb|FJ652250.1| Hevea brasiliensis clone ACR27 microsatellite sequence
Latex from TPD-affected trees	scaffold0098:275780-276032	252	5	129	0.496031746031746	539	414	538	0.23191094619666	208	3e-50	120/125	0.96	gb|AY486577.1|	gb|FJ652250.1| Hevea brasiliensis clone ACR27 microsatellite sequence
Latex from TPD-affected trees	scaffold0099:1860931-1861183	252	101	252	0.603174603174603	539	538	387	0.282003710575139	230	9e-57	143/152	0.940789473684211	gb|AY486577.1|	gb|FJ652250.1| Hevea brasiliensis clone ACR27 microsatellite sequence
Latex from TPD-affected trees	scaffold0100:1804530-1804782	252	1	114	0.452380952380952	786	300	413	0.145038167938931	67.9	7e-08	94/114	0.824561403508772	ref|XM_010522331.1|	gb|FJ652250.1| Hevea brasiliensis clone ACR27 microsatellite sequence
Latex from TPD-affected trees	scaffold0103:596614-596866	252	38	208	0.678571428571429	539	538	368	0.317254174397032	283	7e-73	164/171	0.95906432748538	gb|AY486577.1|	gb|FJ652250.1| Hevea brasiliensis clone ACR27 microsatellite sequence
Latex from TPD-affected trees	scaffold0104:301379-301631	252	37	154	0.468253968253968	356	144	260	0.328651685393258	131	6e-27	106/118	0.898305084745763	gb|AY135658.1|	gb|FJ652250.1| Hevea brasiliensis clone ACR27 microsatellite sequence
Latex from TPD-affected trees	scaffold0104:679193-679445	252	38	208	0.678571428571429	539	538	368	0.317254174397032	283	7e-73	164/171	0.95906432748538	gb|AY486577.1|	gb|FJ652250.1| Hevea brasiliensis clone ACR27 microsatellite sequence
Latex from TPD-affected trees	scaffold0106:1155606-1155858	252	209	252	0.174603174603175	786	194	151	0.0559796437659033	63.9	1e-06	41/44	0.931818181818182	ref|XM_010522331.1|	gb|FJ652250.1| Hevea brasiliensis clone ACR27 microsatellite sequence
Latex from TPD-affected trees	scaffold0110:692386-692638	252	166	234	0.273809523809524	109099	50592	50660	0.000632453093062265	97.6	8e-17	64/69	0.927536231884058	gb|AC183303.12|	gb|FJ652250.1| Hevea brasiliensis clone ACR27 microsatellite sequence
Latex from TPD-affected trees	scaffold0111:872640-872892	252	148	252	0.416666666666667	651	589	485	0.161290322580645	176	1e-40	101/105	0.961904761904762	gb|FJ160580.1|	gb|FJ652250.1| Hevea brasiliensis clone ACR27 microsatellite sequence
Latex from TPD-affected trees	scaffold0113:68704-68956	252	5	129	0.496031746031746	539	414	538	0.23191094619666	192	2e-45	118/125	0.944	gb|AY486577.1|	gb|FJ652250.1| Hevea brasiliensis clone ACR27 microsatellite sequence
Latex from TPD-affected trees	scaffold0114:1943167-1943419	252	62	114	0.21031746031746	786	361	413	0.0674300254452926	65.9	3e-07	48/53	0.905660377358491	ref|XM_010522331.1|	gb|FJ652250.1| Hevea brasiliensis clone ACR27 microsatellite sequence
Latex from TPD-affected trees	scaffold0119:1133305-1133557	252	3	220	0.865079365079365	799	12	229	0.272841051314143	202	2e-48	189/218	0.86697247706422	gb|AY962206.1|	gb|FJ652250.1| Hevea brasiliensis clone ACR27 microsatellite sequence
Latex from TPD-affected trees	scaffold0119:300341-300593	252	62	114	0.21031746031746	786	361	413	0.0674300254452926	65.9	3e-07	48/53	0.905660377358491	ref|XM_010522331.1|	gb|FJ652250.1| Hevea brasiliensis clone ACR27 microsatellite sequence
Latex from TPD-affected trees	scaffold0120:819773-820025	252	38	208	0.678571428571429	539	538	368	0.317254174397032	283	7e-73	164/171	0.95906432748538	gb|AY486577.1|	gb|FJ652250.1| Hevea brasiliensis clone ACR27 microsatellite sequence
Latex from TPD-affected trees	scaffold0122:56375-56627	252	38	172	0.535714285714286	539	538	404	0.250463821892393	220	8e-54	129/135	0.955555555555556	gb|AY486577.1|	gb|FJ652250.1| Hevea brasiliensis clone ACR27 microsatellite sequence
Latex from TPD-affected trees	scaffold0125:1628371-1628623	252	38	208	0.678571428571429	539	538	368	0.317254174397032	283	7e-73	164/171	0.95906432748538	gb|AY486577.1|	gb|FJ652250.1| Hevea brasiliensis clone ACR27 microsatellite sequence
Latex from TPD-affected trees	scaffold0126:1571914-1572166	252	25	126	0.404761904761905	499	2	103	0.204408817635271	170	7e-39	98/102	0.96078431372549	gb|JQ655667.1|	gb|FJ652250.1| Hevea brasiliensis clone ACR27 microsatellite sequence
Latex from TPD-affected trees	scaffold0126:649579-649831	252	50	142	0.369047619047619	356	157	249	0.26123595505618	121	6e-24	85/93	0.913978494623656	gb|AY135658.1|	gb|FJ652250.1| Hevea brasiliensis clone ACR27 microsatellite sequence
Latex from TPD-affected trees	scaffold0127:1473194-1473446	252	5	129	0.496031746031746	539	414	538	0.23191094619666	208	3e-50	120/125	0.96	gb|AY486577.1|	gb|FJ652250.1| Hevea brasiliensis clone ACR27 microsatellite sequence
Latex from TPD-affected trees	scaffold0127:599298-599550	252	1	114	0.452380952380952	786	300	413	0.145038167938931	67.9	7e-08	94/114	0.824561403508772	ref|XM_010522331.1|	gb|FJ652250.1| Hevea brasiliensis clone ACR27 microsatellite sequence
Latex from TPD-affected trees	scaffold0128:1515519-1515771	252	166	234	0.273809523809524	109099	50592	50660	0.000632453093062265	97.6	8e-17	64/69	0.927536231884058	gb|AC183303.12|	gb|FJ652250.1| Hevea brasiliensis clone ACR27 microsatellite sequence
Latex from TPD-affected trees	scaffold0128:667295-667547	252	38	208	0.678571428571429	539	538	368	0.317254174397032	283	7e-73	164/171	0.95906432748538	gb|AY486577.1|	gb|FJ652250.1| Hevea brasiliensis clone ACR27 microsatellite sequence
Latex from TPD-affected trees	scaffold0129:981410-981662	252	5	129	0.496031746031746	539	414	538	0.23191094619666	208	3e-50	120/125	0.96	gb|AY486577.1|	gb|FJ652250.1| Hevea brasiliensis clone ACR27 microsatellite sequence
Latex from TPD-affected trees	scaffold0132:296561-296813	252	1	114	0.452380952380952	786	300	413	0.145038167938931	67.9	7e-08	94/114	0.824561403508772	ref|XM_010522331.1|	gb|FJ652250.1| Hevea brasiliensis clone ACR27 microsatellite sequence
Latex from TPD-affected trees	scaffold0133:1767897-1768149	252	16	99	0.333333333333333	709	1	84	0.118476727785614	79.8	2e-11	73/84	0.869047619047619	gb|AY439300.1|	gb|FJ652250.1| Hevea brasiliensis clone ACR27 microsatellite sequence
Latex from TPD-affected trees	scaffold0135:1858905-1859157	252	1	114	0.452380952380952	786	300	413	0.145038167938931	67.9	7e-08	94/114	0.824561403508772	ref|XM_010522331.1|	gb|FJ652250.1| Hevea brasiliensis clone ACR27 microsatellite sequence
Latex from TPD-affected trees	scaffold0137:548378-548630	252	1	114	0.452380952380952	786	300	413	0.145038167938931	67.9	7e-08	94/114	0.824561403508772	ref|XM_010522331.1|	gb|FJ652250.1| Hevea brasiliensis clone ACR27 microsatellite sequence
Latex from TPD-affected trees	scaffold0144:1168012-1168264	252	5	129	0.496031746031746	539	414	538	0.23191094619666	208	3e-50	120/125	0.96	gb|AY486577.1|	gb|FJ652250.1| Hevea brasiliensis clone ACR27 microsatellite sequence
Latex from TPD-affected trees	scaffold0145:782033-782285	252	62	112	0.202380952380952	786	361	411	0.0648854961832061	61.9	5e-06	46/51	0.901960784313726	ref|XM_010522331.1|	gb|FJ652250.1| Hevea brasiliensis clone ACR27 microsatellite sequence
Latex from TPD-affected trees	scaffold0146:1175172-1175424	252	38	208	0.678571428571429	539	538	368	0.317254174397032	276	2e-70	163/171	0.953216374269006	gb|AY486577.1|	gb|FJ652250.1| Hevea brasiliensis clone ACR27 microsatellite sequence
Latex from TPD-affected trees	scaffold0149:1321898-1322150	252	38	208	0.678571428571429	539	538	368	0.317254174397032	283	7e-73	164/171	0.95906432748538	gb|AY486577.1|	gb|FJ652250.1| Hevea brasiliensis clone ACR27 microsatellite sequence
Latex from TPD-affected trees	scaffold0150:147216-147468	252	38	208	0.678571428571429	539	538	368	0.317254174397032	283	7e-73	164/171	0.95906432748538	gb|AY486577.1|	gb|FJ652250.1| Hevea brasiliensis clone ACR27 microsatellite sequence
Latex from TPD-affected trees	scaffold0151:1686761-1687013	252	38	208	0.678571428571429	539	538	368	0.317254174397032	283	7e-73	164/171	0.95906432748538	gb|AY486577.1|	gb|FJ652250.1| Hevea brasiliensis clone ACR27 microsatellite sequence
Latex from TPD-affected trees	scaffold0151:425284-425536	252	37	154	0.468253968253968	356	144	260	0.328651685393258	139	2e-29	107/118	0.906779661016949	gb|AY135658.1|	gb|FJ652250.1| Hevea brasiliensis clone ACR27 microsatellite sequence
Latex from TPD-affected trees	scaffold0155:1000808-1001060	252	38	208	0.678571428571429	539	538	368	0.317254174397032	283	7e-73	164/171	0.95906432748538	gb|AY486577.1|	gb|FJ652250.1| Hevea brasiliensis clone ACR27 microsatellite sequence
Latex from TPD-affected trees	scaffold0155:1032399-1032651	252	38	208	0.678571428571429	539	538	368	0.317254174397032	283	7e-73	164/171	0.95906432748538	gb|AY486577.1|	gb|FJ652250.1| Hevea brasiliensis clone ACR27 microsatellite sequence
Latex from TPD-affected trees	scaffold0158:88627-88879	252	38	208	0.678571428571429	539	538	368	0.317254174397032	276	2e-70	163/171	0.953216374269006	gb|AY486577.1|	gb|FJ652250.1| Hevea brasiliensis clone ACR27 microsatellite sequence
Latex from TPD-affected trees	scaffold0162:1125203-1125455	252	50	154	0.416666666666667	356	157	260	0.292134831460674	113	1e-21	94/105	0.895238095238095	gb|AY135658.1|	gb|FJ652250.1| Hevea brasiliensis clone ACR27 microsatellite sequence
Latex from TPD-affected trees	scaffold0163:516634-516886	252	5	129	0.496031746031746	539	414	538	0.23191094619666	208	3e-50	120/125	0.96	gb|AY486577.1|	gb|FJ652250.1| Hevea brasiliensis clone ACR27 microsatellite sequence
Latex from TPD-affected trees	scaffold0163:719319-719571	252	183	240	0.23015873015873	1969	566	623	0.0294565769426105	91.7	5e-15	55/58	0.948275862068966	ref|XM_002302698.2|	gb|FJ652250.1| Hevea brasiliensis clone ACR27 microsatellite sequence
Latex from TPD-affected trees	scaffold0164:1901871-1902123	252	38	208	0.678571428571429	539	538	368	0.317254174397032	283	7e-73	164/171	0.95906432748538	gb|AY486577.1|	gb|FJ652250.1| Hevea brasiliensis clone ACR27 microsatellite sequence
Latex from TPD-affected trees	scaffold0165:1242667-1242919	252	1	114	0.452380952380952	786	300	413	0.145038167938931	67.9	7e-08	94/114	0.824561403508772	ref|XM_010522331.1|	gb|FJ652250.1| Hevea brasiliensis clone ACR27 microsatellite sequence
Latex from TPD-affected trees	scaffold0169:1589751-1590003	252	38	208	0.678571428571429	539	538	368	0.317254174397032	291	3e-75	165/171	0.964912280701754	gb|AY486577.1|	gb|FJ652250.1| Hevea brasiliensis clone ACR27 microsatellite sequence
Latex from TPD-affected trees	scaffold0169:89331-89583	252	1	114	0.452380952380952	786	300	413	0.145038167938931	67.9	7e-08	94/114	0.824561403508772	ref|XM_010522331.1|	gb|FJ652250.1| Hevea brasiliensis clone ACR27 microsatellite sequence
Latex from TPD-affected trees	scaffold0172:860611-860863	252	53	154	0.404761904761905	356	160	260	0.283707865168539	115	3e-22	92/102	0.901960784313726	gb|AY135658.1|	gb|FJ652250.1| Hevea brasiliensis clone ACR27 microsatellite sequence
Latex from TPD-affected trees	scaffold0174:1129287-1129539	252	135	193	0.234126984126984	651	601	543	0.0906298003072197	101	5e-18	57/59	0.966101694915254	gb|FJ160580.1|	gb|FJ652250.1| Hevea brasiliensis clone ACR27 microsatellite sequence
Latex from TPD-affected trees	scaffold0176:1266632-1266884	252	38	208	0.678571428571429	539	538	368	0.317254174397032	283	7e-73	164/171	0.95906432748538	gb|AY486577.1|	gb|FJ652250.1| Hevea brasiliensis clone ACR27 microsatellite sequence
Latex from TPD-affected trees	scaffold0178:1322092-1322344	252	38	208	0.678571428571429	539	538	368	0.317254174397032	276	2e-70	163/171	0.953216374269006	gb|AY486577.1|	gb|FJ652250.1| Hevea brasiliensis clone ACR27 microsatellite sequence
Latex from TPD-affected trees	scaffold0179:181836-182088	252	1	252	1	799	73	324	0.315394242803504	309	1e-80	228/252	0.904761904761905	gb|AY962206.1|	gb|FJ652250.1| Hevea brasiliensis clone ACR27 microsatellite sequence
Latex from TPD-affected trees	scaffold0183:861230-861482	252	1	252	1	799	73	312	0.300375469336671	228	3e-56	216/252	0.857142857142857	gb|AY962206.1|	gb|FJ652250.1| Hevea brasiliensis clone ACR27 microsatellite sequence
Latex from TPD-affected trees	scaffold0189:151630-151882	252	37	146	0.436507936507937	356	144	253	0.308988764044944	91.7	5e-15	94/110	0.854545454545454	gb|AY135658.1|	gb|FJ652250.1| Hevea brasiliensis clone ACR27 microsatellite sequence
Latex from TPD-affected trees	scaffold0193:588530-588782	252	38	208	0.678571428571429	539	538	368	0.317254174397032	283	7e-73	164/171	0.95906432748538	gb|AY486577.1|	gb|FJ652250.1| Hevea brasiliensis clone ACR27 microsatellite sequence
Latex from TPD-affected trees	scaffold0196:953539-953791	252	38	208	0.678571428571429	539	538	368	0.317254174397032	260	1e-65	161/171	0.941520467836257	gb|AY486577.1|	gb|FJ652250.1| Hevea brasiliensis clone ACR27 microsatellite sequence
Latex from TPD-affected trees	scaffold0198:249912-250164	252	31	97	0.265873015873016	709	82	16	0.0944992947813822	61.9	5e-06	58/67	0.865671641791045	gb|AY439300.1|	gb|FJ652250.1| Hevea brasiliensis clone ACR27 microsatellite sequence
Latex from TPD-affected trees	scaffold0199:276173-276425	252	1	114	0.452380952380952	786	300	413	0.145038167938931	67.9	7e-08	94/114	0.824561403508772	ref|XM_010522331.1|	gb|FJ652250.1| Hevea brasiliensis clone ACR27 microsatellite sequence
Latex from TPD-affected trees	scaffold0204:834084-834336	252	12	185	0.69047619047619	2266	251	423	0.0763459841129744	210	8e-51	158/174	0.908045977011494	gb|JF806669.1|	gb|FJ652250.1| Hevea brasiliensis clone ACR27 microsatellite sequence
Latex from TPD-affected trees	scaffold0205:1432024-1432276	252	148	252	0.416666666666667	651	589	485	0.161290322580645	184	5e-43	102/105	0.971428571428571	gb|FJ160580.1|	gb|FJ652250.1| Hevea brasiliensis clone ACR27 microsatellite sequence
Latex from TPD-affected trees	scaffold0207:585690-585942	252	38	208	0.678571428571429	539	538	368	0.317254174397032	283	7e-73	164/171	0.95906432748538	gb|AY486577.1|	gb|FJ652250.1| Hevea brasiliensis clone ACR27 microsatellite sequence
Latex from TPD-affected trees	scaffold0208:1423049-1423301	252	38	208	0.678571428571429	539	538	368	0.317254174397032	276	2e-70	163/171	0.953216374269006	gb|AY486577.1|	gb|FJ652250.1| Hevea brasiliensis clone ACR27 microsatellite sequence
Latex from TPD-affected trees	scaffold0215:622148-622400	252	38	208	0.678571428571429	539	538	368	0.317254174397032	283	7e-73	164/171	0.95906432748538	gb|AY486577.1|	gb|FJ652250.1| Hevea brasiliensis clone ACR27 microsatellite sequence
Latex from TPD-affected trees	scaffold0216:323379-323631	252	1	114	0.452380952380952	786	300	413	0.145038167938931	67.9	7e-08	94/114	0.824561403508772	ref|XM_010522331.1|	gb|FJ652250.1| Hevea brasiliensis clone ACR27 microsatellite sequence
Latex from TPD-affected trees	scaffold0219:1025425-1025677	252	38	208	0.678571428571429	539	538	368	0.317254174397032	283	7e-73	164/171	0.95906432748538	gb|AY486577.1|	gb|FJ652250.1| Hevea brasiliensis clone ACR27 microsatellite sequence
Latex from TPD-affected trees	scaffold0220:22047-22299	252	1	114	0.452380952380952	786	300	413	0.145038167938931	67.9	7e-08	94/114	0.824561403508772	ref|XM_010522331.1|	gb|FJ652250.1| Hevea brasiliensis clone ACR27 microsatellite sequence
Latex from TPD-affected trees	scaffold0222:633514-633766	252	38	208	0.678571428571429	539	538	368	0.317254174397032	283	7e-73	164/171	0.95906432748538	gb|AY486577.1|	gb|FJ652250.1| Hevea brasiliensis clone ACR27 microsatellite sequence
Latex from TPD-affected trees	scaffold0227:1110762-1111014	252	1	114	0.452380952380952	786	300	413	0.145038167938931	67.9	7e-08	94/114	0.824561403508772	ref|XM_010522331.1|	gb|FJ652250.1| Hevea brasiliensis clone ACR27 microsatellite sequence
Latex from TPD-affected trees	scaffold0230:1189213-1189465	252	1	114	0.452380952380952	786	300	413	0.145038167938931	67.9	7e-08	94/114	0.824561403508772	ref|XM_010522331.1|	gb|FJ652250.1| Hevea brasiliensis clone ACR27 microsatellite sequence
Latex from TPD-affected trees	scaffold0231:6759-7011	252	148	252	0.416666666666667	651	589	485	0.161290322580645	176	1e-40	101/105	0.961904761904762	gb|FJ160580.1|	gb|FJ652250.1| Hevea brasiliensis clone ACR27 microsatellite sequence
Latex from TPD-affected trees	scaffold0234:813579-813831	252	38	208	0.678571428571429	539	538	368	0.317254174397032	276	2e-70	163/171	0.953216374269006	gb|AY486577.1|	gb|FJ652250.1| Hevea brasiliensis clone ACR27 microsatellite sequence
Latex from TPD-affected trees	scaffold0236:825470-825722	252	38	208	0.678571428571429	539	538	368	0.317254174397032	236	1e-58	158/171	0.923976608187134	gb|AY486577.1|	gb|FJ652250.1| Hevea brasiliensis clone ACR27 microsatellite sequence
Latex from TPD-affected trees	scaffold0239:111934-112186	252	38	208	0.678571428571429	539	538	368	0.317254174397032	283	7e-73	164/171	0.95906432748538	gb|AY486577.1|	gb|FJ652250.1| Hevea brasiliensis clone ACR27 microsatellite sequence
Latex from TPD-affected trees	scaffold0239:1119479-1119731	252	62	114	0.21031746031746	786	361	413	0.0674300254452926	65.9	3e-07	48/53	0.905660377358491	ref|XM_010522331.1|	gb|FJ652250.1| Hevea brasiliensis clone ACR27 microsatellite sequence
Latex from TPD-affected trees	scaffold0241:717521-717773	252	38	208	0.678571428571429	539	538	368	0.317254174397032	283	7e-73	164/171	0.95906432748538	gb|AY486577.1|	gb|FJ652250.1| Hevea brasiliensis clone ACR27 microsatellite sequence
Latex from TPD-affected trees	scaffold0242:1330447-1330699	252	1	114	0.452380952380952	786	300	413	0.145038167938931	67.9	7e-08	94/114	0.824561403508772	ref|XM_010522331.1|	gb|FJ652250.1| Hevea brasiliensis clone ACR27 microsatellite sequence
Latex from TPD-affected trees	scaffold0243:268433-268685	252	38	208	0.678571428571429	539	538	368	0.317254174397032	283	7e-73	164/171	0.95906432748538	gb|AY486577.1|	gb|FJ652250.1| Hevea brasiliensis clone ACR27 microsatellite sequence
Latex from TPD-affected trees	scaffold0246:1406236-1406488	252	41	93	0.21031746031746	786	361	413	0.0674300254452926	65.9	3e-07	48/53	0.905660377358491	ref|XM_010522331.1|	gb|FJ652250.1| Hevea brasiliensis clone ACR27 microsatellite sequence
Latex from TPD-affected trees	scaffold0246:169349-169601	252	38	208	0.678571428571429	539	538	368	0.317254174397032	276	2e-70	163/171	0.953216374269006	gb|AY486577.1|	gb|FJ652250.1| Hevea brasiliensis clone ACR27 microsatellite sequence
Latex from TPD-affected trees	scaffold0253:277493-277745	252	7	64	0.23015873015873	182	114	171	0.318681318681319	75.8	3e-10	53/58	0.913793103448276	gb|FJ652250.1|	gb|FJ652250.1| Hevea brasiliensis clone ACR27 microsatellite sequence
Latex from TPD-affected trees	scaffold0256:1192309-1192561	252	37	154	0.468253968253968	356	144	260	0.328651685393258	131	6e-27	106/118	0.898305084745763	gb|AY135658.1|	gb|FJ652250.1| Hevea brasiliensis clone ACR27 microsatellite sequence
Latex from TPD-affected trees	scaffold0258:997641-997893	252	1	114	0.452380952380952	786	300	413	0.145038167938931	67.9	7e-08	94/114	0.824561403508772	ref|XM_010522331.1|	gb|FJ652250.1| Hevea brasiliensis clone ACR27 microsatellite sequence
Latex from TPD-affected trees	scaffold0261:734020-734272	252	148	252	0.416666666666667	651	589	485	0.161290322580645	168	3e-38	100/105	0.952380952380952	gb|FJ160580.1|	gb|FJ652250.1| Hevea brasiliensis clone ACR27 microsatellite sequence
Latex from TPD-affected trees	scaffold0265:947111-947363	252	38	208	0.678571428571429	539	538	368	0.317254174397032	283	7e-73	164/171	0.95906432748538	gb|AY486577.1|	gb|FJ652250.1| Hevea brasiliensis clone ACR27 microsatellite sequence
Latex from TPD-affected trees	scaffold0266:1016131-1016383	252	62	114	0.21031746031746	786	361	413	0.0674300254452926	65.9	3e-07	48/53	0.905660377358491	ref|XM_010522331.1|	gb|FJ652250.1| Hevea brasiliensis clone ACR27 microsatellite sequence
Latex from TPD-affected trees	scaffold0267:605193-605445	252	38	208	0.678571428571429	539	538	368	0.317254174397032	283	7e-73	164/171	0.95906432748538	gb|AY486577.1|	gb|FJ652250.1| Hevea brasiliensis clone ACR27 microsatellite sequence
Latex from TPD-affected trees	scaffold0273:677202-677454	252	38	208	0.678571428571429	539	538	368	0.317254174397032	283	7e-73	164/171	0.95906432748538	gb|AY486577.1|	gb|FJ652250.1| Hevea brasiliensis clone ACR27 microsatellite sequence
Latex from TPD-affected trees	scaffold0273:916528-916780	252	148	252	0.416666666666667	651	589	485	0.161290322580645	184	5e-43	102/105	0.971428571428571	gb|FJ160580.1|	gb|FJ652250.1| Hevea brasiliensis clone ACR27 microsatellite sequence
Latex from TPD-affected trees	scaffold0275:1290812-1291064	252	38	208	0.678571428571429	539	538	368	0.317254174397032	268	4e-68	162/171	0.947368421052632	gb|AY486577.1|	gb|FJ652250.1| Hevea brasiliensis clone ACR27 microsatellite sequence
Latex from TPD-affected trees	scaffold0275:360394-360646	252	38	208	0.678571428571429	539	538	368	0.317254174397032	276	2e-70	163/171	0.953216374269006	gb|AY486577.1|	gb|FJ652250.1| Hevea brasiliensis clone ACR27 microsatellite sequence
Latex from TPD-affected trees	scaffold0285:1152200-1152452	252	5	129	0.496031746031746	539	414	538	0.23191094619666	208	3e-50	120/125	0.96	gb|AY486577.1|	gb|FJ652250.1| Hevea brasiliensis clone ACR27 microsatellite sequence
Latex from TPD-affected trees	scaffold0294:258380-258632	252	38	208	0.678571428571429	539	538	368	0.317254174397032	283	7e-73	164/171	0.95906432748538	gb|AY486577.1|	gb|FJ652250.1| Hevea brasiliensis clone ACR27 microsatellite sequence
Latex from TPD-affected trees	scaffold0294:656497-656749	252	166	234	0.273809523809524	109099	50592	50660	0.000632453093062265	97.6	8e-17	64/69	0.927536231884058	gb|AC183303.12|	gb|FJ652250.1| Hevea brasiliensis clone ACR27 microsatellite sequence
Latex from TPD-affected trees	scaffold0298:673216-673468	252	3	237	0.932539682539683	799	12	246	0.294117647058824	244	6e-61	207/235	0.880851063829787	gb|AY962206.1|	gb|FJ652250.1| Hevea brasiliensis clone ACR27 microsatellite sequence
Latex from TPD-affected trees	scaffold0303:606825-607077	252	188	246	0.234126984126984	2266	400	344	0.0251544571932921	63.9	1e-06	53/59	0.898305084745763	gb|JF806669.1|	gb|FJ652250.1| Hevea brasiliensis clone ACR27 microsatellite sequence
Latex from TPD-affected trees	scaffold0304:581341-581593	252	38	208	0.678571428571429	539	538	368	0.317254174397032	268	4e-68	162/171	0.947368421052632	gb|AY486577.1|	gb|FJ652250.1| Hevea brasiliensis clone ACR27 microsatellite sequence
Latex from TPD-affected trees	scaffold0304:760875-761127	252	1	114	0.452380952380952	786	300	413	0.145038167938931	75.8	3e-10	95/114	0.833333333333333	ref|XM_010522331.1|	gb|FJ652250.1| Hevea brasiliensis clone ACR27 microsatellite sequence
Latex from TPD-affected trees	scaffold0311:663552-663804	252	38	208	0.678571428571429	539	538	368	0.317254174397032	283	7e-73	164/171	0.95906432748538	gb|AY486577.1|	gb|FJ652250.1| Hevea brasiliensis clone ACR27 microsatellite sequence
Latex from TPD-affected trees	scaffold0311:785393-785645	252	1	114	0.452380952380952	786	300	413	0.145038167938931	67.9	7e-08	94/114	0.824561403508772	ref|XM_010522331.1|	gb|FJ652250.1| Hevea brasiliensis clone ACR27 microsatellite sequence
Latex from TPD-affected trees	scaffold0312:179148-179400	252	5	129	0.496031746031746	539	414	538	0.23191094619666	184	5e-43	117/125	0.936	gb|AY486577.1|	gb|FJ652250.1| Hevea brasiliensis clone ACR27 microsatellite sequence
Latex from TPD-affected trees	scaffold0316:347930-348182	252	38	208	0.678571428571429	539	538	368	0.317254174397032	276	2e-70	163/171	0.953216374269006	gb|AY486577.1|	gb|FJ652250.1| Hevea brasiliensis clone ACR27 microsatellite sequence
Latex from TPD-affected trees	scaffold0319:165126-165378	252	5	129	0.496031746031746	539	414	538	0.23191094619666	192	2e-45	118/125	0.944	gb|AY486577.1|	gb|FJ652250.1| Hevea brasiliensis clone ACR27 microsatellite sequence
Latex from TPD-affected trees	scaffold0323:448685-448937	252	38	208	0.678571428571429	539	538	368	0.317254174397032	283	7e-73	164/171	0.95906432748538	gb|AY486577.1|	gb|FJ652250.1| Hevea brasiliensis clone ACR27 microsatellite sequence
Latex from TPD-affected trees	scaffold0326:871980-872232	252	38	208	0.678571428571429	539	538	368	0.317254174397032	283	7e-73	164/171	0.95906432748538	gb|AY486577.1|	gb|FJ652250.1| Hevea brasiliensis clone ACR27 microsatellite sequence
Latex from TPD-affected trees	scaffold0328:1064116-1064368	252	38	208	0.678571428571429	539	538	368	0.317254174397032	283	7e-73	164/171	0.95906432748538	gb|AY486577.1|	gb|FJ652250.1| Hevea brasiliensis clone ACR27 microsatellite sequence
Latex from TPD-affected trees	scaffold0328:376575-376827	252	165	251	0.345238095238095	121741	66931	67017	0.000714631882438948	69.9	2e-08	74/87	0.850574712643678	gb|AC135101.24|	gb|FJ652250.1| Hevea brasiliensis clone ACR27 microsatellite sequence
Latex from TPD-affected trees	scaffold0330:1016251-1016503	252	38	208	0.678571428571429	539	538	368	0.317254174397032	283	7e-73	164/171	0.95906432748538	gb|AY486577.1|	gb|FJ652250.1| Hevea brasiliensis clone ACR27 microsatellite sequence
Latex from TPD-affected trees	scaffold0337:623058-623310	252	5	129	0.496031746031746	539	414	538	0.23191094619666	208	3e-50	120/125	0.96	gb|AY486577.1|	gb|FJ652250.1| Hevea brasiliensis clone ACR27 microsatellite sequence
Latex from TPD-affected trees	scaffold0338:275020-275272	252	203	252	0.198412698412698	713	412	461	0.0701262272089762	91.7	5e-15	49/50	0.98	gb|FJ160577.1|	gb|FJ652250.1| Hevea brasiliensis clone ACR27 microsatellite sequence
Latex from TPD-affected trees	scaffold0338:744223-744475	252	38	208	0.678571428571429	539	538	368	0.317254174397032	276	2e-70	163/171	0.953216374269006	gb|AY486577.1|	gb|FJ652250.1| Hevea brasiliensis clone ACR27 microsatellite sequence
Latex from TPD-affected trees	scaffold0338:905562-905814	252	5	129	0.496031746031746	539	414	538	0.23191094619666	200	8e-48	119/125	0.952	gb|AY486577.1|	gb|FJ652250.1| Hevea brasiliensis clone ACR27 microsatellite sequence
Latex from TPD-affected trees	scaffold0342:263756-264008	252	148	252	0.416666666666667	651	589	484	0.162826420890937	163	2e-36	101/106	0.952830188679245	gb|FJ160580.1|	gb|FJ652250.1| Hevea brasiliensis clone ACR27 microsatellite sequence
Latex from TPD-affected trees	scaffold0343:419863-420115	252	38	208	0.678571428571429	539	538	368	0.317254174397032	283	7e-73	164/171	0.95906432748538	gb|AY486577.1|	gb|FJ652250.1| Hevea brasiliensis clone ACR27 microsatellite sequence
Latex from TPD-affected trees	scaffold0345:1181158-1181410	252	1	114	0.452380952380952	786	300	413	0.145038167938931	67.9	7e-08	94/114	0.824561403508772	ref|XM_010522331.1|	gb|FJ652250.1| Hevea brasiliensis clone ACR27 microsatellite sequence
Latex from TPD-affected trees	scaffold0349:545305-545557	252	38	208	0.678571428571429	539	538	368	0.317254174397032	283	7e-73	164/171	0.95906432748538	gb|AY486577.1|	gb|FJ652250.1| Hevea brasiliensis clone ACR27 microsatellite sequence
Latex from TPD-affected trees	scaffold0350:367281-367533	252	38	208	0.678571428571429	539	538	368	0.317254174397032	283	7e-73	164/171	0.95906432748538	gb|AY486577.1|	gb|FJ652250.1| Hevea brasiliensis clone ACR27 microsatellite sequence
Latex from TPD-affected trees	scaffold0350:64781-65033	252	38	208	0.678571428571429	539	538	368	0.317254174397032	283	7e-73	164/171	0.95906432748538	gb|AY486577.1|	gb|FJ652250.1| Hevea brasiliensis clone ACR27 microsatellite sequence
Latex from TPD-affected trees	scaffold0356:36268-36520	252	154	200	0.186507936507937	786	194	147	0.0610687022900763	63.9	1e-06	45/48	0.9375	ref|XM_010522331.1|	gb|FJ652250.1| Hevea brasiliensis clone ACR27 microsatellite sequence
Latex from TPD-affected trees	scaffold0359:983328-983580	252	38	208	0.678571428571429	539	538	368	0.317254174397032	283	7e-73	164/171	0.95906432748538	gb|AY486577.1|	gb|FJ652250.1| Hevea brasiliensis clone ACR27 microsatellite sequence
Latex from TPD-affected trees	scaffold0376:323201-323453	252	38	208	0.678571428571429	539	538	368	0.317254174397032	283	7e-73	164/171	0.95906432748538	gb|AY486577.1|	gb|FJ652250.1| Hevea brasiliensis clone ACR27 microsatellite sequence
Latex from TPD-affected trees	scaffold0384:525825-526077	252	36	97	0.246031746031746	709	21	82	0.0874471086036671	75.8	3e-10	56/62	0.903225806451613	gb|AY439300.1|	gb|FJ652250.1| Hevea brasiliensis clone ACR27 microsatellite sequence
Latex from TPD-affected trees	scaffold0391:1075803-1076055	252	38	208	0.678571428571429	539	538	368	0.317254174397032	283	7e-73	164/171	0.95906432748538	gb|AY486577.1|	gb|FJ652250.1| Hevea brasiliensis clone ACR27 microsatellite sequence
Latex from TPD-affected trees	scaffold0391:365772-366024	252	62	114	0.21031746031746	786	361	413	0.0674300254452926	65.9	3e-07	48/53	0.905660377358491	ref|XM_010522331.1|	gb|FJ652250.1| Hevea brasiliensis clone ACR27 microsatellite sequence
Latex from TPD-affected trees	scaffold0391:677537-677789	252	101	252	0.603174603174603	539	538	387	0.282003710575139	230	9e-57	143/152	0.940789473684211	gb|AY486577.1|	gb|FJ652250.1| Hevea brasiliensis clone ACR27 microsatellite sequence
Latex from TPD-affected trees	scaffold0398:242642-242894	252	38	208	0.678571428571429	539	538	368	0.317254174397032	268	4e-68	162/171	0.947368421052632	gb|AY486577.1|	gb|FJ652250.1| Hevea brasiliensis clone ACR27 microsatellite sequence
Latex from TPD-affected trees	scaffold0399:1056198-1056450	252	53	144	0.365079365079365	356	160	251	0.258426966292135	103	1e-18	82/92	0.891304347826087	gb|AY135658.1|	gb|FJ652250.1| Hevea brasiliensis clone ACR27 microsatellite sequence
Latex from TPD-affected trees	scaffold0399:941411-941663	252	37	154	0.468253968253968	356	144	260	0.328651685393258	131	6e-27	106/118	0.898305084745763	gb|AY135658.1|	gb|FJ652250.1| Hevea brasiliensis clone ACR27 microsatellite sequence
Latex from TPD-affected trees	scaffold0416:264354-264606	252	38	208	0.678571428571429	539	538	368	0.317254174397032	283	7e-73	164/171	0.95906432748538	gb|AY486577.1|	gb|FJ652250.1| Hevea brasiliensis clone ACR27 microsatellite sequence
Latex from TPD-affected trees	scaffold0416:301845-302097	252	5	129	0.496031746031746	539	414	538	0.23191094619666	208	3e-50	120/125	0.96	gb|AY486577.1|	gb|FJ652250.1| Hevea brasiliensis clone ACR27 microsatellite sequence
Latex from TPD-affected trees	scaffold0419:109182-109434	252	37	154	0.468253968253968	356	144	260	0.328651685393258	131	6e-27	106/118	0.898305084745763	gb|AY135658.1|	gb|FJ652250.1| Hevea brasiliensis clone ACR27 microsatellite sequence
Latex from TPD-affected trees	scaffold0421:348877-349129	252	148	252	0.416666666666667	651	589	485	0.161290322580645	176	1e-40	101/105	0.961904761904762	gb|FJ160580.1|	gb|FJ652250.1| Hevea brasiliensis clone ACR27 microsatellite sequence
Latex from TPD-affected trees	scaffold0423:400085-400337	252	38	208	0.678571428571429	539	538	368	0.317254174397032	276	2e-70	163/171	0.953216374269006	gb|AY486577.1|	gb|FJ652250.1| Hevea brasiliensis clone ACR27 microsatellite sequence
Latex from TPD-affected trees	scaffold0427:581166-581418	252	38	208	0.678571428571429	539	538	368	0.317254174397032	283	7e-73	164/171	0.95906432748538	gb|AY486577.1|	gb|FJ652250.1| Hevea brasiliensis clone ACR27 microsatellite sequence
Latex from TPD-affected trees	scaffold0428:1014107-1014359	252	148	252	0.416666666666667	651	589	485	0.161290322580645	176	1e-40	101/105	0.961904761904762	gb|FJ160580.1|	gb|FJ652250.1| Hevea brasiliensis clone ACR27 microsatellite sequence
Latex from TPD-affected trees	scaffold0430:212144-212396	252	200	245	0.182539682539683	786	192	147	0.0585241730279898	67.9	7e-08	43/46	0.934782608695652	ref|XM_010522331.1|	gb|FJ652250.1| Hevea brasiliensis clone ACR27 microsatellite sequence
Latex from TPD-affected trees	scaffold0437:881858-882110	252	151	248	0.388888888888889	651	589	492	0.150537634408602	178	3e-41	96/98	0.979591836734694	gb|FJ160580.1|	gb|FJ652250.1| Hevea brasiliensis clone ACR27 microsatellite sequence
Latex from TPD-affected trees	scaffold0438:79265-79517	252	14	97	0.333333333333333	709	1	84	0.118476727785614	71.9	5e-09	72/84	0.857142857142857	gb|AY439300.1|	gb|FJ652250.1| Hevea brasiliensis clone ACR27 microsatellite sequence
Latex from TPD-affected trees	scaffold0440:173606-173858	252	12	212	0.797619047619048	2266	251	451	0.088702559576346	216	1e-52	178/201	0.885572139303483	gb|JF806669.1|	gb|FJ652250.1| Hevea brasiliensis clone ACR27 microsatellite sequence
Latex from TPD-affected trees	scaffold0442:722100-722352	252	62	114	0.21031746031746	786	361	413	0.0674300254452926	65.9	3e-07	48/53	0.905660377358491	ref|XM_010522331.1|	gb|FJ652250.1| Hevea brasiliensis clone ACR27 microsatellite sequence
Latex from TPD-affected trees	scaffold0444:876764-877016	252	3	237	0.932539682539683	799	12	246	0.294117647058824	236	1e-58	206/235	0.876595744680851	gb|AY962206.1|	gb|FJ652250.1| Hevea brasiliensis clone ACR27 microsatellite sequence
Latex from TPD-affected trees	scaffold0446:652016-652268	252	5	129	0.496031746031746	539	414	538	0.23191094619666	192	2e-45	118/125	0.944	gb|AY486577.1|	gb|FJ652250.1| Hevea brasiliensis clone ACR27 microsatellite sequence
Latex from TPD-affected trees	scaffold0447:558949-559201	252	8	154	0.583333333333333	356	115	260	0.410112359550562	125	4e-25	127/147	0.863945578231292	gb|AY135658.1|	gb|FJ652250.1| Hevea brasiliensis clone ACR27 microsatellite sequence
Latex from TPD-affected trees	scaffold0447:683074-683326	252	1	114	0.452380952380952	786	300	413	0.145038167938931	67.9	7e-08	94/114	0.824561403508772	ref|XM_010522331.1|	gb|FJ652250.1| Hevea brasiliensis clone ACR27 microsatellite sequence
Latex from TPD-affected trees	scaffold0448:937399-937651	252	1	114	0.452380952380952	786	300	413	0.145038167938931	67.9	7e-08	94/114	0.824561403508772	ref|XM_010522331.1|	gb|FJ652250.1| Hevea brasiliensis clone ACR27 microsatellite sequence
Latex from TPD-affected trees	scaffold0449:498660-498912	252	38	208	0.678571428571429	539	538	368	0.317254174397032	283	7e-73	164/171	0.95906432748538	gb|AY486577.1|	gb|FJ652250.1| Hevea brasiliensis clone ACR27 microsatellite sequence
Latex from TPD-affected trees	scaffold0454:379447-379699	252	5	129	0.496031746031746	539	414	538	0.23191094619666	208	3e-50	120/125	0.96	gb|AY486577.1|	gb|FJ652250.1| Hevea brasiliensis clone ACR27 microsatellite sequence
Latex from TPD-affected trees	scaffold0458:803822-804074	252	1	114	0.452380952380952	786	300	413	0.145038167938931	67.9	7e-08	94/114	0.824561403508772	ref|XM_010522331.1|	gb|FJ652250.1| Hevea brasiliensis clone ACR27 microsatellite sequence
Latex from TPD-affected trees	scaffold0458:884559-884811	252	1	112	0.444444444444444	786	300	411	0.142493638676845	63.9	1e-06	92/112	0.821428571428571	ref|XM_010522331.1|	gb|FJ652250.1| Hevea brasiliensis clone ACR27 microsatellite sequence
Latex from TPD-affected trees	scaffold0467:57008-57260	252	38	208	0.678571428571429	539	538	368	0.317254174397032	276	2e-70	163/171	0.953216374269006	gb|AY486577.1|	gb|FJ652250.1| Hevea brasiliensis clone ACR27 microsatellite sequence
Latex from TPD-affected trees	scaffold0468:57593-57845	252	58	244	0.742063492063492	2266	369	185	0.0816416593115622	244	6e-61	173/187	0.925133689839572	gb|JF806669.1|	gb|FJ652250.1| Hevea brasiliensis clone ACR27 microsatellite sequence
Latex from TPD-affected trees	scaffold0470:208368-208620	252	5	129	0.496031746031746	539	414	538	0.23191094619666	200	8e-48	119/125	0.952	gb|AY486577.1|	gb|FJ652250.1| Hevea brasiliensis clone ACR27 microsatellite sequence
Latex from TPD-affected trees	scaffold0474:91103-91355	252	41	96	0.222222222222222	786	341	286	0.0712468193384224	63.9	1e-06	50/56	0.892857142857143	ref|XM_010522331.1|	gb|FJ652250.1| Hevea brasiliensis clone ACR27 microsatellite sequence
Latex from TPD-affected trees	scaffold0482:509402-509654	252	1	86	0.341269841269841	651	511	596	0.1321044546851	131	6e-27	81/86	0.941860465116279	gb|FJ160580.1|	gb|FJ652250.1| Hevea brasiliensis clone ACR27 microsatellite sequence
Latex from TPD-affected trees	scaffold0484:444331-444583	252	38	208	0.678571428571429	539	538	368	0.317254174397032	276	2e-70	163/171	0.953216374269006	gb|AY486577.1|	gb|FJ652250.1| Hevea brasiliensis clone ACR27 microsatellite sequence
Latex from TPD-affected trees	scaffold0484:552303-552555	252	53	144	0.365079365079365	356	160	251	0.258426966292135	127	9e-26	85/92	0.923913043478261	gb|AY135658.1|	gb|FJ652250.1| Hevea brasiliensis clone ACR27 microsatellite sequence
Latex from TPD-affected trees	scaffold0488:564422-564674	252	38	208	0.678571428571429	539	538	368	0.317254174397032	283	7e-73	164/171	0.95906432748538	gb|AY486577.1|	gb|FJ652250.1| Hevea brasiliensis clone ACR27 microsatellite sequence
Latex from TPD-affected trees	scaffold0488:637961-638213	252	38	208	0.678571428571429	539	538	368	0.317254174397032	283	7e-73	164/171	0.95906432748538	gb|AY486577.1|	gb|FJ652250.1| Hevea brasiliensis clone ACR27 microsatellite sequence
Latex from TPD-affected trees	scaffold0490:711094-711346	252	139	174	0.142857142857143	55918	33164	33199	0.000643799849780035	63.9	1e-06	35/36	0.972222222222222	gb|KC573040.1|	gb|FJ652250.1| Hevea brasiliensis clone ACR27 microsatellite sequence
Latex from TPD-affected trees	scaffold0492:458-710	252	1	114	0.452380952380952	786	300	413	0.145038167938931	67.9	7e-08	94/114	0.824561403508772	ref|XM_010522331.1|	gb|FJ652250.1| Hevea brasiliensis clone ACR27 microsatellite sequence
Latex from TPD-affected trees	scaffold0493:509032-509284	252	148	252	0.416666666666667	651	589	485	0.161290322580645	168	3e-38	100/105	0.952380952380952	gb|FJ160580.1|	gb|FJ652250.1| Hevea brasiliensis clone ACR27 microsatellite sequence
Latex from TPD-affected trees	scaffold0500:38027-38279	252	100	252	0.607142857142857	539	539	387	0.283858998144712	216	1e-52	142/153	0.928104575163399	gb|AY486577.1|	gb|FJ652250.1| Hevea brasiliensis clone ACR27 microsatellite sequence
Latex from TPD-affected trees	scaffold0502:869619-869871	252	154	252	0.392857142857143	90708	27168	27267	0.0011024385941703	87.7	8e-14	87/100	0.87	dbj|AP011971.1|	gb|FJ652250.1| Hevea brasiliensis clone ACR27 microsatellite sequence
Latex from TPD-affected trees	scaffold0504:730835-731087	252	170	229	0.238095238095238	786	191	132	0.0763358778625954	71.9	5e-09	54/60	0.9	ref|XM_010522331.1|	gb|FJ652250.1| Hevea brasiliensis clone ACR27 microsatellite sequence
Latex from TPD-affected trees	scaffold0510:229938-230190	252	38	208	0.678571428571429	539	538	368	0.317254174397032	276	2e-70	163/171	0.953216374269006	gb|AY486577.1|	gb|FJ652250.1| Hevea brasiliensis clone ACR27 microsatellite sequence
Latex from TPD-affected trees	scaffold0511:26696-26948	252	38	208	0.678571428571429	539	538	368	0.317254174397032	283	7e-73	164/171	0.95906432748538	gb|AY486577.1|	gb|FJ652250.1| Hevea brasiliensis clone ACR27 microsatellite sequence
Latex from TPD-affected trees	scaffold0521:597846-598098	252	1	114	0.452380952380952	786	300	413	0.145038167938931	67.9	7e-08	94/114	0.824561403508772	ref|XM_010522331.1|	gb|FJ652250.1| Hevea brasiliensis clone ACR27 microsatellite sequence
Latex from TPD-affected trees	scaffold0522:170530-170782	252	38	208	0.678571428571429	539	538	368	0.317254174397032	276	2e-70	163/171	0.953216374269006	gb|AY486577.1|	gb|FJ652250.1| Hevea brasiliensis clone ACR27 microsatellite sequence
Latex from TPD-affected trees	scaffold0522:76696-76948	252	148	252	0.416666666666667	651	589	485	0.161290322580645	176	1e-40	101/105	0.961904761904762	gb|FJ160580.1|	gb|FJ652250.1| Hevea brasiliensis clone ACR27 microsatellite sequence
Latex from TPD-affected trees	scaffold0530:10487-10739	252	51	99	0.194444444444444	709	36	84	0.0691114245416079	65.9	3e-07	45/49	0.918367346938776	gb|AY439300.1|	gb|FJ652250.1| Hevea brasiliensis clone ACR27 microsatellite sequence
Latex from TPD-affected trees	scaffold0532:535233-535485	252	38	208	0.678571428571429	539	538	368	0.317254174397032	283	7e-73	164/171	0.95906432748538	gb|AY486577.1|	gb|FJ652250.1| Hevea brasiliensis clone ACR27 microsatellite sequence
Latex from TPD-affected trees	scaffold0535:440701-440953	252	38	208	0.678571428571429	539	538	368	0.317254174397032	276	2e-70	163/171	0.953216374269006	gb|AY486577.1|	gb|FJ652250.1| Hevea brasiliensis clone ACR27 microsatellite sequence
Latex from TPD-affected trees	scaffold0537:666097-666349	252	38	208	0.678571428571429	539	538	368	0.317254174397032	283	7e-73	164/171	0.95906432748538	gb|AY486577.1|	gb|FJ652250.1| Hevea brasiliensis clone ACR27 microsatellite sequence
Latex from TPD-affected trees	scaffold0540:55425-55677	252	5	129	0.496031746031746	539	414	538	0.23191094619666	208	3e-50	120/125	0.96	gb|AY486577.1|	gb|FJ652250.1| Hevea brasiliensis clone ACR27 microsatellite sequence
Latex from TPD-affected trees	scaffold0544:299348-299600	252	38	208	0.678571428571429	539	538	368	0.317254174397032	291	3e-75	165/171	0.964912280701754	gb|AY486577.1|	gb|FJ652250.1| Hevea brasiliensis clone ACR27 microsatellite sequence
Latex from TPD-affected trees	scaffold0558:523662-523914	252	5	129	0.496031746031746	539	414	538	0.23191094619666	208	3e-50	120/125	0.96	gb|AY486577.1|	gb|FJ652250.1| Hevea brasiliensis clone ACR27 microsatellite sequence
Latex from TPD-affected trees	scaffold0559:31580-31832	252	62	114	0.21031746031746	786	361	413	0.0674300254452926	65.9	3e-07	48/53	0.905660377358491	ref|XM_010522331.1|	gb|FJ652250.1| Hevea brasiliensis clone ACR27 microsatellite sequence
Latex from TPD-affected trees	scaffold0577:591759-592011	252	209	252	0.174603174603175	786	194	151	0.0559796437659033	71.9	5e-09	42/44	0.954545454545455	ref|XM_010522331.1|	gb|FJ652250.1| Hevea brasiliensis clone ACR27 microsatellite sequence
Latex from TPD-affected trees	scaffold0580:36692-36944	252	182	230	0.194444444444444	7870	3834	3882	0.00622617534942821	81.8	5e-12	47/49	0.959183673469388	gb|AF083074.1|AF083074	gb|FJ652250.1| Hevea brasiliensis clone ACR27 microsatellite sequence
Latex from TPD-affected trees	scaffold0582:488937-489189	252	38	208	0.678571428571429	539	538	368	0.317254174397032	283	7e-73	164/171	0.95906432748538	gb|AY486577.1|	gb|FJ652250.1| Hevea brasiliensis clone ACR27 microsatellite sequence
Latex from TPD-affected trees	scaffold0583:774057-774309	252	50	146	0.384920634920635	356	157	253	0.27247191011236	121	6e-24	88/97	0.907216494845361	gb|AY135658.1|	gb|FJ652250.1| Hevea brasiliensis clone ACR27 microsatellite sequence
Latex from TPD-affected trees	scaffold0586:672838-673090	252	38	208	0.678571428571429	539	538	368	0.317254174397032	283	7e-73	164/171	0.95906432748538	gb|AY486577.1|	gb|FJ652250.1| Hevea brasiliensis clone ACR27 microsatellite sequence
Latex from TPD-affected trees	scaffold0588:467104-467356	252	38	208	0.678571428571429	539	538	368	0.317254174397032	283	7e-73	164/171	0.95906432748538	gb|AY486577.1|	gb|FJ652250.1| Hevea brasiliensis clone ACR27 microsatellite sequence
Latex from TPD-affected trees	scaffold0592:123563-123815	252	1	114	0.452380952380952	786	300	413	0.145038167938931	67.9	7e-08	94/114	0.824561403508772	ref|XM_010522331.1|	gb|FJ652250.1| Hevea brasiliensis clone ACR27 microsatellite sequence
Latex from TPD-affected trees	scaffold0600:296923-297175	252	38	208	0.678571428571429	539	538	368	0.317254174397032	276	2e-70	163/171	0.953216374269006	gb|AY486577.1|	gb|FJ652250.1| Hevea brasiliensis clone ACR27 microsatellite sequence
Latex from TPD-affected trees	scaffold0600:393274-393526	252	50	154	0.416666666666667	356	157	260	0.292134831460674	121	6e-24	95/105	0.904761904761905	gb|AY135658.1|	gb|FJ652250.1| Hevea brasiliensis clone ACR27 microsatellite sequence
Latex from TPD-affected trees	scaffold0600:463369-463621	252	38	208	0.678571428571429	539	538	368	0.317254174397032	283	7e-73	164/171	0.95906432748538	gb|AY486577.1|	gb|FJ652250.1| Hevea brasiliensis clone ACR27 microsatellite sequence
Latex from TPD-affected trees	scaffold0603:677310-677562	252	1	68	0.26984126984127	454	82	15	0.149779735682819	111	5e-21	65/68	0.955882352941177	gb|AY486680.1|	gb|FJ652250.1| Hevea brasiliensis clone ACR27 microsatellite sequence
Latex from TPD-affected trees	scaffold0607:672735-672987	252	1	114	0.452380952380952	786	300	413	0.145038167938931	67.9	7e-08	94/114	0.824561403508772	ref|XM_010522331.1|	gb|FJ652250.1| Hevea brasiliensis clone ACR27 microsatellite sequence
Latex from TPD-affected trees	scaffold0615:95470-95722	252	5	129	0.496031746031746	539	414	538	0.23191094619666	192	2e-45	118/125	0.944	gb|AY486577.1|	gb|FJ652250.1| Hevea brasiliensis clone ACR27 microsatellite sequence
Latex from TPD-affected trees	scaffold0616:183876-184128	252	1	114	0.452380952380952	786	300	413	0.145038167938931	67.9	7e-08	94/114	0.824561403508772	ref|XM_010522331.1|	gb|FJ652250.1| Hevea brasiliensis clone ACR27 microsatellite sequence
Latex from TPD-affected trees	scaffold0617:16571-16823	252	1	114	0.452380952380952	786	300	413	0.145038167938931	67.9	7e-08	94/114	0.824561403508772	ref|XM_010522331.1|	gb|FJ652250.1| Hevea brasiliensis clone ACR27 microsatellite sequence
Latex from TPD-affected trees	scaffold0625:121150-121402	252	1	114	0.452380952380952	786	300	413	0.145038167938931	67.9	7e-08	94/114	0.824561403508772	ref|XM_010522331.1|	gb|FJ652250.1| Hevea brasiliensis clone ACR27 microsatellite sequence
Latex from TPD-affected trees	scaffold0626:221697-221949	252	1	114	0.452380952380952	786	300	413	0.145038167938931	67.9	7e-08	94/114	0.824561403508772	ref|XM_010522331.1|	gb|FJ652250.1| Hevea brasiliensis clone ACR27 microsatellite sequence
Latex from TPD-affected trees	scaffold0633:288243-288495	252	24	111	0.349206349206349	709	88	1	0.124118476727786	87.7	8e-14	77/88	0.875	gb|AY439300.1|	gb|FJ652250.1| Hevea brasiliensis clone ACR27 microsatellite sequence
Latex from TPD-affected trees	scaffold0635:516929-517181	252	38	208	0.678571428571429	539	538	368	0.317254174397032	283	7e-73	164/171	0.95906432748538	gb|AY486577.1|	gb|FJ652250.1| Hevea brasiliensis clone ACR27 microsatellite sequence
Latex from TPD-affected trees	scaffold0643:116399-116651	252	2	64	0.25	1269	2	64	0.049645390070922	117	9e-23	62/63	0.984126984126984	gb|JF708076.1|	gb|FJ652250.1| Hevea brasiliensis clone ACR27 microsatellite sequence
Latex from TPD-affected trees	scaffold0651:185506-185758	252	5	129	0.496031746031746	539	414	538	0.23191094619666	200	8e-48	119/125	0.952	gb|AY486577.1|	gb|FJ652250.1| Hevea brasiliensis clone ACR27 microsatellite sequence
Latex from TPD-affected trees	scaffold0665:598594-598846	252	1	114	0.452380952380952	786	300	413	0.145038167938931	67.9	7e-08	94/114	0.824561403508772	ref|XM_010522331.1|	gb|FJ652250.1| Hevea brasiliensis clone ACR27 microsatellite sequence
Latex from TPD-affected trees	scaffold0669:92139-92391	252	5	129	0.496031746031746	539	414	538	0.23191094619666	208	3e-50	120/125	0.96	gb|AY486577.1|	gb|FJ652250.1| Hevea brasiliensis clone ACR27 microsatellite sequence
Latex from TPD-affected trees	scaffold0676:652197-652449	252	209	252	0.174603174603175	786	194	151	0.0559796437659033	63.9	1e-06	41/44	0.931818181818182	ref|XM_010522331.1|	gb|FJ652250.1| Hevea brasiliensis clone ACR27 microsatellite sequence
Latex from TPD-affected trees	scaffold0679:89732-89984	252	38	208	0.678571428571429	539	538	368	0.317254174397032	283	7e-73	164/171	0.95906432748538	gb|AY486577.1|	gb|FJ652250.1| Hevea brasiliensis clone ACR27 microsatellite sequence
Latex from TPD-affected trees	scaffold0682:447792-448044	252	160	218	0.234126984126984	300945	135215	135274	0.000199371978268454	87.7	8e-14	57/60	0.95	gb|KF815390.1|	gb|FJ652250.1| Hevea brasiliensis clone ACR27 microsatellite sequence
Latex from TPD-affected trees	scaffold0684:81180-81432	252	37	154	0.468253968253968	356	144	260	0.328651685393258	131	6e-27	106/118	0.898305084745763	gb|AY135658.1|	gb|FJ652250.1| Hevea brasiliensis clone ACR27 microsatellite sequence
Latex from TPD-affected trees	scaffold0688:389656-389908	252	164	237	0.293650793650794	489	17	90	0.151329243353783	107	8e-20	69/74	0.932432432432432	gb|JQ655703.1|	gb|FJ652250.1| Hevea brasiliensis clone ACR27 microsatellite sequence
Latex from TPD-affected trees	scaffold0691:232760-233012	252	38	208	0.678571428571429	539	538	368	0.317254174397032	260	1e-65	161/171	0.941520467836257	gb|AY486577.1|	gb|FJ652250.1| Hevea brasiliensis clone ACR27 microsatellite sequence
Latex from TPD-affected trees	scaffold0697:136076-136328	252	5	129	0.496031746031746	539	414	538	0.23191094619666	208	3e-50	120/125	0.96	gb|AY486577.1|	gb|FJ652250.1| Hevea brasiliensis clone ACR27 microsatellite sequence
Latex from TPD-affected trees	scaffold0699:149779-150031	252	38	208	0.678571428571429	539	538	368	0.317254174397032	276	2e-70	163/171	0.953216374269006	gb|AY486577.1|	gb|FJ652250.1| Hevea brasiliensis clone ACR27 microsatellite sequence
Latex from TPD-affected trees	scaffold0701:399951-400203	252	38	208	0.678571428571429	539	538	368	0.317254174397032	276	2e-70	163/171	0.953216374269006	gb|AY486577.1|	gb|FJ652250.1| Hevea brasiliensis clone ACR27 microsatellite sequence
Latex from TPD-affected trees	scaffold0702:313098-313350	252	1	112	0.444444444444444	786	300	411	0.142493638676845	63.9	1e-06	92/112	0.821428571428571	ref|XM_010522331.1|	gb|FJ652250.1| Hevea brasiliensis clone ACR27 microsatellite sequence
Latex from TPD-affected trees	scaffold0705:556324-556576	252	38	208	0.678571428571429	539	538	368	0.317254174397032	276	2e-70	163/171	0.953216374269006	gb|AY486577.1|	gb|FJ652250.1| Hevea brasiliensis clone ACR27 microsatellite sequence
Latex from TPD-affected trees	scaffold0714:413071-413323	252	1	114	0.452380952380952	786	300	413	0.145038167938931	67.9	7e-08	94/114	0.824561403508772	ref|XM_010522331.1|	gb|FJ652250.1| Hevea brasiliensis clone ACR27 microsatellite sequence
Latex from TPD-affected trees	scaffold0721:213139-213391	252	5	129	0.496031746031746	539	414	538	0.23191094619666	208	3e-50	120/125	0.96	gb|AY486577.1|	gb|FJ652250.1| Hevea brasiliensis clone ACR27 microsatellite sequence
Latex from TPD-affected trees	scaffold0722:535249-535501	252	38	208	0.678571428571429	539	538	368	0.317254174397032	283	7e-73	164/171	0.95906432748538	gb|AY486577.1|	gb|FJ652250.1| Hevea brasiliensis clone ACR27 microsatellite sequence
Latex from TPD-affected trees	scaffold0741:512254-512506	252	1	196	0.777777777777778	2266	279	88	0.0847308031774051	135	4e-28	167/197	0.847715736040609	gb|JF806669.1|	gb|FJ652250.1| Hevea brasiliensis clone ACR27 microsatellite sequence
Latex from TPD-affected trees	scaffold0742:158556-158808	252	38	208	0.678571428571429	539	538	368	0.317254174397032	276	2e-70	163/171	0.953216374269006	gb|AY486577.1|	gb|FJ652250.1| Hevea brasiliensis clone ACR27 microsatellite sequence
Latex from TPD-affected trees	scaffold0743:192534-192786	252	1	114	0.452380952380952	786	300	413	0.145038167938931	67.9	7e-08	94/114	0.824561403508772	ref|XM_010522331.1|	gb|FJ652250.1| Hevea brasiliensis clone ACR27 microsatellite sequence
Latex from TPD-affected trees	scaffold0743:25830-26082	252	24	111	0.349206349206349	709	88	1	0.124118476727786	79.8	2e-11	76/88	0.863636363636364	gb|AY439300.1|	gb|FJ652250.1| Hevea brasiliensis clone ACR27 microsatellite sequence
Latex from TPD-affected trees	scaffold0743:406369-406621	252	101	252	0.603174603174603	539	538	387	0.282003710575139	246	1e-61	145/152	0.953947368421053	gb|AY486577.1|	gb|FJ652250.1| Hevea brasiliensis clone ACR27 microsatellite sequence
Latex from TPD-affected trees	scaffold0743:503331-503583	252	38	208	0.678571428571429	539	538	368	0.317254174397032	276	2e-70	163/171	0.953216374269006	gb|AY486577.1|	gb|FJ652250.1| Hevea brasiliensis clone ACR27 microsatellite sequence
Latex from TPD-affected trees	scaffold0744:280840-281092	252	1	114	0.452380952380952	786	300	413	0.145038167938931	67.9	7e-08	94/114	0.824561403508772	ref|XM_010522331.1|	gb|FJ652250.1| Hevea brasiliensis clone ACR27 microsatellite sequence
Latex from TPD-affected trees	scaffold0751:239682-239934	252	1	252	1	2266	383	134	0.110326566637246	301	3e-78	229/252	0.908730158730159	gb|JF806669.1|	gb|FJ652250.1| Hevea brasiliensis clone ACR27 microsatellite sequence
Latex from TPD-affected trees	scaffold0753:517466-517718	252	62	114	0.21031746031746	786	361	413	0.0674300254452926	65.9	3e-07	48/53	0.905660377358491	ref|XM_010522331.1|	gb|FJ652250.1| Hevea brasiliensis clone ACR27 microsatellite sequence
Latex from TPD-affected trees	scaffold0754:384301-384553	252	1	114	0.452380952380952	786	300	413	0.145038167938931	67.9	7e-08	94/114	0.824561403508772	ref|XM_010522331.1|	gb|FJ652250.1| Hevea brasiliensis clone ACR27 microsatellite sequence
Latex from TPD-affected trees	scaffold0760:391213-391465	252	209	252	0.174603174603175	786	194	151	0.0559796437659033	71.9	5e-09	42/44	0.954545454545455	ref|XM_010522331.1|	gb|FJ652250.1| Hevea brasiliensis clone ACR27 microsatellite sequence
Latex from TPD-affected trees	scaffold0770:86566-86818	252	38	180	0.567460317460317	539	538	396	0.26530612244898	236	1e-58	137/143	0.958041958041958	gb|AY486577.1|	gb|FJ652250.1| Hevea brasiliensis clone ACR27 microsatellite sequence
Latex from TPD-affected trees	scaffold0772:349980-350232	252	38	208	0.678571428571429	539	538	368	0.317254174397032	268	4e-68	162/171	0.947368421052632	gb|AY486577.1|	gb|FJ652250.1| Hevea brasiliensis clone ACR27 microsatellite sequence
Latex from TPD-affected trees	scaffold0794:251276-251528	252	38	208	0.678571428571429	539	538	368	0.317254174397032	283	7e-73	164/171	0.95906432748538	gb|AY486577.1|	gb|FJ652250.1| Hevea brasiliensis clone ACR27 microsatellite sequence
Latex from TPD-affected trees	scaffold0799:414015-414267	252	8	252	0.972222222222222	2266	388	134	0.112533097969991	258	4e-65	224/256	0.875	gb|JF806669.1|	gb|FJ652250.1| Hevea brasiliensis clone ACR27 microsatellite sequence
Latex from TPD-affected trees	scaffold0800:349741-349993	252	69	236	0.666666666666667	142351	88161	87994	0.00118018138263869	111	5e-21	140/168	0.833333333333333	gb|AC243165.1|	gb|FJ652250.1| Hevea brasiliensis clone ACR27 microsatellite sequence
Latex from TPD-affected trees	scaffold0807:326740-326992	252	38	208	0.678571428571429	539	538	368	0.317254174397032	283	7e-73	164/171	0.95906432748538	gb|AY486577.1|	gb|FJ652250.1| Hevea brasiliensis clone ACR27 microsatellite sequence
Latex from TPD-affected trees	scaffold0811:172986-173238	252	1	114	0.452380952380952	786	300	413	0.145038167938931	67.9	7e-08	94/114	0.824561403508772	ref|XM_010522331.1|	gb|FJ652250.1| Hevea brasiliensis clone ACR27 microsatellite sequence
Latex from TPD-affected trees	scaffold0817:333526-333778	252	1	114	0.452380952380952	786	300	413	0.145038167938931	67.9	7e-08	94/114	0.824561403508772	ref|XM_010522331.1|	gb|FJ652250.1| Hevea brasiliensis clone ACR27 microsatellite sequence
Latex from TPD-affected trees	scaffold0820:207429-207681	252	38	208	0.678571428571429	539	538	368	0.317254174397032	268	4e-68	162/171	0.947368421052632	gb|AY486577.1|	gb|FJ652250.1| Hevea brasiliensis clone ACR27 microsatellite sequence
Latex from TPD-affected trees	scaffold0826:176669-176921	252	38	205	0.666666666666667	539	538	371	0.311688311688312	238	3e-59	156/168	0.928571428571429	gb|AY486577.1|	gb|FJ652250.1| Hevea brasiliensis clone ACR27 microsatellite sequence
Latex from TPD-affected trees	scaffold0838:295248-295500	252	1	114	0.452380952380952	786	300	413	0.145038167938931	67.9	7e-08	94/114	0.824561403508772	ref|XM_010522331.1|	gb|FJ652250.1| Hevea brasiliensis clone ACR27 microsatellite sequence
Latex from TPD-affected trees	scaffold0848:376624-376876	252	38	208	0.678571428571429	539	538	368	0.317254174397032	268	4e-68	162/171	0.947368421052632	gb|AY486577.1|	gb|FJ652250.1| Hevea brasiliensis clone ACR27 microsatellite sequence
Latex from TPD-affected trees	scaffold0853:234951-235203	252	1	245	0.972222222222222	799	73	316	0.305381727158949	303	7e-79	223/245	0.910204081632653	gb|AY962206.1|	gb|FJ652250.1| Hevea brasiliensis clone ACR27 microsatellite sequence
Latex from TPD-affected trees	scaffold0863:140524-140776	252	1	252	1	1486039	639996	639745	0.00016957832196867	476	1e-131	249/252	0.988095238095238	emb|AM910992.1|	gb|FJ652250.1| Hevea brasiliensis clone ACR27 microsatellite sequence
Latex from TPD-affected trees	scaffold0877:276961-277213	252	5	129	0.496031746031746	539	414	538	0.23191094619666	208	3e-50	120/125	0.96	gb|AY486577.1|	gb|FJ652250.1| Hevea brasiliensis clone ACR27 microsatellite sequence
Latex from TPD-affected trees	scaffold0900:84587-84839	252	38	208	0.678571428571429	539	538	368	0.317254174397032	283	7e-73	164/171	0.95906432748538	gb|AY486577.1|	gb|FJ652250.1| Hevea brasiliensis clone ACR27 microsatellite sequence
Latex from TPD-affected trees	scaffold0902:4776-5028	252	1	114	0.452380952380952	786	300	413	0.145038167938931	67.9	7e-08	94/114	0.824561403508772	ref|XM_010522331.1|	gb|FJ652250.1| Hevea brasiliensis clone ACR27 microsatellite sequence
Latex from TPD-affected trees	scaffold0906:77220-77472	252	5	129	0.496031746031746	539	414	538	0.23191094619666	200	8e-48	119/125	0.952	gb|AY486577.1|	gb|FJ652250.1| Hevea brasiliensis clone ACR27 microsatellite sequence
Latex from TPD-affected trees	scaffold0921:285887-286139	252	38	208	0.678571428571429	539	538	368	0.317254174397032	236	1e-58	158/171	0.923976608187134	gb|AY486577.1|	gb|FJ652250.1| Hevea brasiliensis clone ACR27 microsatellite sequence
Latex from TPD-affected trees	scaffold0923:176370-176622	252	38	208	0.678571428571429	539	538	368	0.317254174397032	283	7e-73	164/171	0.95906432748538	gb|AY486577.1|	gb|FJ652250.1| Hevea brasiliensis clone ACR27 microsatellite sequence
Latex from TPD-affected trees	scaffold0952:27082-27334	252	38	208	0.678571428571429	539	538	368	0.317254174397032	283	7e-73	164/171	0.95906432748538	gb|AY486577.1|	gb|FJ652250.1| Hevea brasiliensis clone ACR27 microsatellite sequence
Latex from TPD-affected trees	scaffold0962:19768-20020	252	1	114	0.452380952380952	786	300	413	0.145038167938931	67.9	7e-08	94/114	0.824561403508772	ref|XM_010522331.1|	gb|FJ652250.1| Hevea brasiliensis clone ACR27 microsatellite sequence
Latex from TPD-affected trees	scaffold0965:307537-307789	252	1	114	0.452380952380952	786	300	413	0.145038167938931	67.9	7e-08	94/114	0.824561403508772	ref|XM_010522331.1|	gb|FJ652250.1| Hevea brasiliensis clone ACR27 microsatellite sequence
Latex from TPD-affected trees	scaffold0972:77946-78198	252	1	114	0.452380952380952	786	300	413	0.145038167938931	67.9	7e-08	94/114	0.824561403508772	ref|XM_010522331.1|	gb|FJ652250.1| Hevea brasiliensis clone ACR27 microsatellite sequence
Latex from TPD-affected trees	scaffold0987:168833-169085	252	37	146	0.436507936507937	356	144	253	0.308988764044944	115	3e-22	97/110	0.881818181818182	gb|AY135658.1|	gb|FJ652250.1| Hevea brasiliensis clone ACR27 microsatellite sequence
Latex from TPD-affected trees	scaffold0998:47304-47556	252	12	133	0.484126984126984	2266	251	370	0.0529567519858782	157	1e-34	112/122	0.918032786885246	gb|JF806669.1|	gb|FJ652250.1| Hevea brasiliensis clone ACR27 microsatellite sequence
Latex from TPD-affected trees	scaffold1002:200303-200555	252	1	114	0.452380952380952	786	300	413	0.145038167938931	67.9	7e-08	94/114	0.824561403508772	ref|XM_010522331.1|	gb|FJ652250.1| Hevea brasiliensis clone ACR27 microsatellite sequence
Latex from TPD-affected trees	scaffold1008:144367-144619	252	1	114	0.452380952380952	786	300	413	0.145038167938931	67.9	7e-08	94/114	0.824561403508772	ref|XM_010522331.1|	gb|FJ652250.1| Hevea brasiliensis clone ACR27 microsatellite sequence
Latex from TPD-affected trees	scaffold1024:139394-139646	252	49	97	0.194444444444444	709	36	84	0.0691114245416079	65.9	3e-07	45/49	0.918367346938776	gb|AY439300.1|	gb|FJ652250.1| Hevea brasiliensis clone ACR27 microsatellite sequence
Latex from TPD-affected trees	scaffold1026:186167-186419	252	1	114	0.452380952380952	786	300	413	0.145038167938931	67.9	7e-08	94/114	0.824561403508772	ref|XM_010522331.1|	gb|FJ652250.1| Hevea brasiliensis clone ACR27 microsatellite sequence
Latex from TPD-affected trees	scaffold1028:220223-220475	252	1	252	1	799	73	325	0.316645807259074	280	1e-71	226/253	0.893280632411067	gb|AY962206.1|	gb|FJ652250.1| Hevea brasiliensis clone ACR27 microsatellite sequence
Latex from TPD-affected trees	scaffold1033:297184-297436	252	38	208	0.678571428571429	539	538	368	0.317254174397032	283	7e-73	164/171	0.95906432748538	gb|AY486577.1|	gb|FJ652250.1| Hevea brasiliensis clone ACR27 microsatellite sequence
Latex from TPD-affected trees	scaffold1056:62959-63211	252	1	114	0.452380952380952	786	300	413	0.145038167938931	67.9	7e-08	94/114	0.824561403508772	ref|XM_010522331.1|	gb|FJ652250.1| Hevea brasiliensis clone ACR27 microsatellite sequence
Latex from TPD-affected trees	scaffold1068:291495-291747	252	1	114	0.452380952380952	786	300	413	0.145038167938931	67.9	7e-08	94/114	0.824561403508772	ref|XM_010522331.1|	gb|FJ652250.1| Hevea brasiliensis clone ACR27 microsatellite sequence
Latex from TPD-affected trees	scaffold1074:193812-194064	252	172	224	0.21031746031746	489	3	55	0.10838445807771	65.9	3e-07	48/53	0.905660377358491	gb|JQ655703.1|	gb|FJ652250.1| Hevea brasiliensis clone ACR27 microsatellite sequence
Latex from TPD-affected trees	scaffold1074:215660-215912	252	1	114	0.452380952380952	786	300	413	0.145038167938931	67.9	7e-08	94/114	0.824561403508772	ref|XM_010522331.1|	gb|FJ652250.1| Hevea brasiliensis clone ACR27 microsatellite sequence
Latex from TPD-affected trees	scaffold1076:262409-262661	252	50	146	0.384920634920635	356	157	253	0.27247191011236	97.6	8e-17	85/97	0.876288659793814	gb|AY135658.1|	gb|FJ652250.1| Hevea brasiliensis clone ACR27 microsatellite sequence
Latex from TPD-affected trees	scaffold1088:154140-154392	252	1	114	0.452380952380952	786	300	413	0.145038167938931	67.9	7e-08	94/114	0.824561403508772	ref|XM_010522331.1|	gb|FJ652250.1| Hevea brasiliensis clone ACR27 microsatellite sequence
Latex from TPD-affected trees	scaffold1092:120266-120518	252	62	114	0.21031746031746	786	361	413	0.0674300254452926	65.9	3e-07	48/53	0.905660377358491	ref|XM_010522331.1|	gb|FJ652250.1| Hevea brasiliensis clone ACR27 microsatellite sequence
Latex from TPD-affected trees	scaffold1137:222414-222666	252	38	208	0.678571428571429	539	538	368	0.317254174397032	283	7e-73	164/171	0.95906432748538	gb|AY486577.1|	gb|FJ652250.1| Hevea brasiliensis clone ACR27 microsatellite sequence
Latex from TPD-affected trees	scaffold1153:62907-63159	252	37	154	0.468253968253968	356	144	260	0.328651685393258	139	2e-29	107/118	0.906779661016949	gb|AY135658.1|	gb|FJ652250.1| Hevea brasiliensis clone ACR27 microsatellite sequence
Latex from TPD-affected trees	scaffold1154:84963-85215	252	1	114	0.452380952380952	786	300	413	0.145038167938931	67.9	7e-08	94/114	0.824561403508772	ref|XM_010522331.1|	gb|FJ652250.1| Hevea brasiliensis clone ACR27 microsatellite sequence
Latex from TPD-affected trees	scaffold1165:112151-112403	252	38	208	0.678571428571429	539	538	368	0.317254174397032	283	7e-73	164/171	0.95906432748538	gb|AY486577.1|	gb|FJ652250.1| Hevea brasiliensis clone ACR27 microsatellite sequence
Latex from TPD-affected trees	scaffold1197:205767-206019	252	37	154	0.468253968253968	356	144	260	0.328651685393258	131	6e-27	106/118	0.898305084745763	gb|AY135658.1|	gb|FJ652250.1| Hevea brasiliensis clone ACR27 microsatellite sequence
Latex from TPD-affected trees	scaffold1203:132568-132820	252	38	208	0.678571428571429	539	538	368	0.317254174397032	276	2e-70	163/171	0.953216374269006	gb|AY486577.1|	gb|FJ652250.1| Hevea brasiliensis clone ACR27 microsatellite sequence
Latex from TPD-affected trees	scaffold1206:161762-162014	252	3	252	0.992063492063492	799	12	261	0.312891113892365	242	2e-60	218/250	0.872	gb|AY962206.1|	gb|FJ652250.1| Hevea brasiliensis clone ACR27 microsatellite sequence
Latex from TPD-affected trees	scaffold1244:71115-71367	252	209	252	0.174603174603175	786	194	151	0.0559796437659033	71.9	5e-09	42/44	0.954545454545455	ref|XM_010522331.1|	gb|FJ652250.1| Hevea brasiliensis clone ACR27 microsatellite sequence
Latex from TPD-affected trees	scaffold1283:91201-91453	252	1	125	0.496031746031746	799	73	197	0.156445556946183	161	7e-36	114/125	0.912	gb|AY962206.1|	gb|FJ652250.1| Hevea brasiliensis clone ACR27 microsatellite sequence
Latex from TPD-affected trees	scaffold1292:141376-141628	252	161	239	0.313492063492063	487	49	127	0.162217659137577	61.9	5e-06	67/79	0.848101265822785	gb|AY439299.1|	gb|FJ652250.1| Hevea brasiliensis clone ACR27 microsatellite sequence
Latex from TPD-affected trees	scaffold1311:24842-25094	252	1	114	0.452380952380952	786	300	413	0.145038167938931	67.9	7e-08	94/114	0.824561403508772	ref|XM_010522331.1|	gb|FJ652250.1| Hevea brasiliensis clone ACR27 microsatellite sequence
Latex from TPD-affected trees	scaffold1327:83070-83322	252	38	208	0.678571428571429	539	538	368	0.317254174397032	283	7e-73	164/171	0.95906432748538	gb|AY486577.1|	gb|FJ652250.1| Hevea brasiliensis clone ACR27 microsatellite sequence
Latex from TPD-affected trees	scaffold1343:48775-49027	252	124	252	0.511904761904762	3327	2287	2416	0.0390742410580102	91.7	5e-15	110/130	0.846153846153846	emb|HE647704.1|	gb|FJ652250.1| Hevea brasiliensis clone ACR27 microsatellite sequence
Latex from TPD-affected trees	scaffold1349:133222-133474	252	38	208	0.678571428571429	539	538	368	0.317254174397032	283	7e-73	164/171	0.95906432748538	gb|AY486577.1|	gb|FJ652250.1| Hevea brasiliensis clone ACR27 microsatellite sequence
Latex from TPD-affected trees	scaffold1559:89859-90111	252	16	97	0.325396825396825	709	1	82	0.115655853314528	91.7	5e-15	73/82	0.890243902439024	gb|AY439300.1|	gb|FJ652250.1| Hevea brasiliensis clone ACR27 microsatellite sequence
Latex from TPD-affected trees	scaffold1654:47973-48225	252	1	114	0.452380952380952	786	300	413	0.145038167938931	67.9	7e-08	94/114	0.824561403508772	ref|XM_010522331.1|	gb|FJ652250.1| Hevea brasiliensis clone ACR27 microsatellite sequence
Latex from TPD-affected trees	scaffold1835:59646-59898	252	38	208	0.678571428571429	539	538	368	0.317254174397032	283	7e-73	164/171	0.95906432748538	gb|AY486577.1|	gb|FJ652250.1| Hevea brasiliensis clone ACR27 microsatellite sequence
Latex from TPD-affected trees	scaffold2008:24428-24680	252	1	114	0.452380952380952	786	300	413	0.145038167938931	67.9	7e-08	94/114	0.824561403508772	ref|XM_010522331.1|	gb|FJ652250.1| Hevea brasiliensis clone ACR27 microsatellite sequence
Latex from TPD-affected trees	scaffold2092:32946-33198	252	1	114	0.452380952380952	786	300	413	0.145038167938931	67.9	7e-08	94/114	0.824561403508772	ref|XM_010522331.1|	gb|FJ652250.1| Hevea brasiliensis clone ACR27 microsatellite sequence
Latex from TPD-affected trees	scaffold2237:25741-25993	252	1	114	0.452380952380952	786	300	413	0.145038167938931	67.9	7e-08	94/114	0.824561403508772	ref|XM_010522331.1|	gb|FJ652250.1| Hevea brasiliensis clone ACR27 microsatellite sequence
Latex from TPD-affected trees	scaffold2241:838-1090	252	14	97	0.333333333333333	709	1	84	0.118476727785614	71.9	5e-09	72/84	0.857142857142857	gb|AY439300.1|	gb|FJ652250.1| Hevea brasiliensis clone ACR27 microsatellite sequence
Latex from TPD-affected trees	scaffold2265:8320-8572	252	1	114	0.452380952380952	786	300	413	0.145038167938931	67.9	7e-08	94/114	0.824561403508772	ref|XM_010522331.1|	gb|FJ652250.1| Hevea brasiliensis clone ACR27 microsatellite sequence
Latex from TPD-affected trees	scaffold2868:19948-20200	252	1	252	1	799	73	324	0.315394242803504	262	2e-66	222/252	0.880952380952381	gb|AY962206.1|	gb|FJ652250.1| Hevea brasiliensis clone ACR27 microsatellite sequence
Latex from TPD-affected trees	scaffold3333:1220-1472	252	38	208	0.678571428571429	539	538	368	0.317254174397032	283	7e-73	164/171	0.95906432748538	gb|AY486577.1|	gb|FJ652250.1| Hevea brasiliensis clone ACR27 microsatellite sequence
juvenile plants	scaffold0023:632559-632811	252	85	249	0.654761904761905	42670	18870	19034	0.00386688539957816	105	3e-19	137/165	0.83030303030303	dbj|AP011974.1|	dbj|AP011974.1| Jatropha curcas DNA, clone: JHS03A10, complete sequence
juvenile plants	scaffold0041:1873307-1873559	252	11	74	0.253968253968254	492	64	1	0.130081300813008	103	1e-18	61/64	0.953125	gb|AY486592.1|	gb|AY486592.1| Hevea brasiliensis clone mHbCIRa390 microsatellite sequence
juvenile plants	scaffold0060:1525308-1525560	252	41	84	0.174603174603175	82529941	55373591	55373634	5.33139845574347e-07	71.9	5e-09	42/44	0.954545454545455	emb|HG975449.1|	emb|HG975449.1| Solanum pennellii chromosome ch10, complete genome
juvenile plants	scaffold0063:2665009-2665261	252	47	110	0.253968253968254	487	49	112	0.131416837782341	63.9	1e-06	56/64	0.875	gb|AY439299.1|	gb|AY439299.1| Hevea brasiliensis clone hmac2 microsatellite sequence
juvenile plants	scaffold0093:1962940-1963192	252	1	252	1	1325823	71330	71581	0.000190070620286418	500	1e-138	252/252	1	dbj|AP014526.1|	dbj|AP014526.1| Hevea brasiliensis mitochondrial DNA, complete genome
juvenile plants	scaffold0100:1882234-1882486	252	1	84	0.333333333333333	636	99	15	0.133647798742138	129	2e-26	81/85	0.952941176470588	gb|FJ160559.1|	gb|FJ160559.1| Hevea brasiliensis microsatellite Hbtnr-26 sequences
juvenile plants	scaffold0112:1257534-1257786	252	41	84	0.174603174603175	82529941	55373591	55373634	5.33139845574347e-07	79.8	2e-11	43/44	0.977272727272727	emb|HG975449.1|	emb|HG975449.1| Solanum pennellii chromosome ch10, complete genome
juvenile plants	scaffold0112:745573-745825	252	156	220	0.257936507936508	283	131	66	0.23321554770318	67.9	7e-08	59/66	0.893939393939394	gb|AY486897.1|	gb|AY486897.1| Hevea brasiliensis clone gHbCIRTAs2720 microsatellite sequence
juvenile plants	scaffold0114:904700-904952	252	1	248	0.984126984126984	593	442	195	0.418212478920742	317	5e-83	226/248	0.911290322580645	gb|KC883996.1|	gb|KC883996.1| Hevea brasiliensis isolate PB 217 microsatellite CIRA2391 and microsatellite HB105 sequences
juvenile plants	scaffold0142:658026-658278	252	156	231	0.301587301587302	283	131	55	0.27208480565371	89.7	2e-14	70/77	0.909090909090909	gb|AY486897.1|	gb|AY486897.1| Hevea brasiliensis clone gHbCIRTAs2720 microsatellite sequence
juvenile plants	scaffold0200:1232802-1233054	252	1	95	0.376984126984127	636	99	3	0.15251572327044	137	9e-29	92/97	0.948453608247423	gb|FJ160559.1|	gb|FJ160559.1| Hevea brasiliensis microsatellite Hbtnr-26 sequences
juvenile plants	scaffold0228:1532060-1532312	252	42	85	0.174603174603175	82529941	55373591	55373634	5.33139845574347e-07	79.8	2e-11	43/44	0.977272727272727	emb|HG975449.1|	emb|HG975449.1| Solanum pennellii chromosome ch10, complete genome
juvenile plants	scaffold0253:249476-249728	252	98	155	0.23015873015873	24107567	12059162	12059219	2.40588359663171e-06	83.8	1e-12	54/58	0.931034482758621	emb|LN713263.1|	emb|LN713263.1| Cucumis melo genomic chromosome, chr_9
juvenile plants	scaffold0313:503532-503784	252	1	202	0.801587301587302	1736	593	794	0.116359447004608	281	3e-72	187/202	0.925742574257426	dbj|AB268107.1|	dbj|AB268107.1| Suregada glomerulata gene for 18S ribosomal RNA, partial sequence
juvenile plants	scaffold0331:1118463-1118715	252	1	86	0.341269841269841	636	99	13	0.136792452830189	133	1e-27	83/87	0.954022988505747	gb|FJ160559.1|	gb|FJ160559.1| Hevea brasiliensis microsatellite Hbtnr-26 sequences
juvenile plants	scaffold0331:142331-142583	252	110	229	0.476190476190476	432	120	1	0.277777777777778	111	5e-21	104/120	0.866666666666667	ref|XM_007048411.1|	ref|XM_007048411.1| Theobroma cacao Uncharacterized protein (TCM_001548) mRNA, complete cds
juvenile plants	scaffold0388:458394-458646	252	156	220	0.257936507936508	283	131	66	0.23321554770318	75.8	3e-10	60/66	0.909090909090909	gb|AY486897.1|	gb|AY486897.1| Hevea brasiliensis clone gHbCIRTAs2720 microsatellite sequence
juvenile plants	scaffold0474:147808-148060	252	88	245	0.626984126984127	42670	18873	19030	0.00370283571595969	91.7	5e-15	130/158	0.822784810126582	dbj|AP011974.1|	dbj|AP011974.1| Jatropha curcas DNA, clone: JHS03A10, complete sequence
juvenile plants	scaffold0535:288929-289181	252	1	95	0.376984126984127	636	99	3	0.15251572327044	137	9e-29	92/97	0.948453608247423	gb|FJ160559.1|	gb|FJ160559.1| Hevea brasiliensis microsatellite Hbtnr-26 sequences
juvenile plants	scaffold0549:782225-782477	252	1	142	0.563492063492063	603	242	383	0.235489220563847	194	5e-46	131/142	0.922535211267606	gb|AY439313.1|	gb|AY439313.1| Hevea brasiliensis clone hmct26 microsatellite sequences
juvenile plants	scaffold0587:303965-304217	252	1	246	0.976190476190476	593	442	196	0.416526138279933	331	3e-87	228/247	0.923076923076923	gb|KC883996.1|	gb|KC883996.1| Hevea brasiliensis isolate PB 217 microsatellite CIRA2391 and microsatellite HB105 sequences
juvenile plants	scaffold0617:519875-520127	252	1	86	0.341269841269841	636	99	13	0.136792452830189	133	1e-27	83/87	0.954022988505747	gb|FJ160559.1|	gb|FJ160559.1| Hevea brasiliensis microsatellite Hbtnr-26 sequences
juvenile plants	scaffold0765:26145-26397	252	1	95	0.376984126984127	636	99	3	0.15251572327044	129	2e-26	91/97	0.938144329896907	gb|FJ160559.1|	gb|FJ160559.1| Hevea brasiliensis microsatellite Hbtnr-26 sequences
juvenile plants	scaffold0773:214917-215169	252	110	229	0.476190476190476	432	120	1	0.277777777777778	95.6	3e-16	102/120	0.85	ref|XM_007048411.1|	ref|XM_007048411.1| Theobroma cacao Uncharacterized protein (TCM_001548) mRNA, complete cds
juvenile plants	scaffold0842:392485-392737	252	1	44	0.174603174603175	5274	3721	3678	0.00834281380356466	79.8	2e-11	43/44	0.977272727272727	gb|KF680553.1|	gb|KF680553.1| Panax ginseng external transcribed spacer 1, partial sequence; 18S ribosomal RNA gene, internal transcribed spacer 1, 5.8S ribosomal RNA gene, and internal transcribed spacer 2, complete sequence; and 28S ribosomal RNA gene, partial sequence
juvenile plants	scaffold0901:420337-420589	252	46	109	0.253968253968254	487	49	112	0.131416837782341	71.9	5e-09	57/64	0.890625	gb|AY439299.1|	gb|AY439299.1| Hevea brasiliensis clone hmac2 microsatellite sequence
juvenile plants	scaffold0990:271322-271574	252	42	85	0.174603174603175	82529941	55373591	55373634	5.33139845574347e-07	71.9	5e-09	42/44	0.954545454545455	emb|HG975449.1|	emb|HG975449.1| Solanum pennellii chromosome ch10, complete genome
juvenile plants	scaffold1180:98697-98949	252	156	220	0.257936507936508	283	131	66	0.23321554770318	67.9	7e-08	59/66	0.893939393939394	gb|AY486897.1|	gb|AY486897.1| Hevea brasiliensis clone gHbCIRTAs2720 microsatellite sequence
