# Supplementary material for: Post-transcriptional regulation of several biological processes involved in latex production in Hevea brasiliensis
Source: PeerJ. 2020 Apr 29;8:e8932. doi: 10.7717/peerj.8932 (PMC7195832; doi:10.7717/peerj.8932)
Supplement: Table S17 [file peerj-08-8932-s017.xlsx]

## Sheet: 17.
CleaveLand output for ta-siRNA activity on gene involved in natural rubber biosynthesis
SiteID	Query	New annotation	Transcript	Name	TStart	TStop	TSlice	MFEperfect	MFEsite	MFEratio	AllenScore	Paired	Unpaired	Structure	Sequence	DegradomeCategory	DegradomePval	Tissue
CL1Contig5219:518	TPD_latex_scaffold0700_56352	ta-siRNA n25	CL1Contig5219	HbHMGR5	507	527	518	-35.30	-23.18	0.656657223796034	8	2-11,526-517;15-19,513-509	1-1,527-527[UP5];12-14,516-514[SIL];20-21,508-507[UP3]	..(((((...((((((((((.&.))))))))))...)))))..	GCACCACCACUAUCACGGCCA&GGGUCGUGAUAAAUGUGGUAU	4	0.0177008	bark
CL202Contig10:129	young_trees_scaffold0773_215126	ta-siRNA n54	CL202Contig10	HbREF8	117	139	129	-32.20	-21.80	0.677018633540373	7.5	1-7,139-133;9-19,130-120;20-21,118-117	8-8,132-131[AILt];x-x,119-119[BULt]	((.(((((((((((..(((((((&)))))))-.)))))))))))-))	UCUCGACAAAGGCGAGAAUAUCC&GGAUAUU-GCGUUUUUGUUG-GA	4	0.0350882	bark
CL280Contig1:956	health_latex_scaffold0015_2490957	ta-siRNA n55	CL280Contig1	HbHMGS1	941	965	956	-36.30	-23.80	0.65564738292011	11	2-10,964-956;11-18,952-945;19-20,943-942	1-1,965-965[UP5];x-x,955-953[BULt];x-x,944-944[BULt];21-21,941-941[UP3]	.((.((((((((...(((((((((.&.)))))))))---))))))))-)).	GCUACCUCAUGGCUCUUGAUUCCUG&AAGGAAUCGA---CUAUGAGG-AGA	4	0.0264333	bark
