# Supplementary material for: Post-transcriptional regulation of several biological processes involved in latex production in Hevea brasiliensis
Source: PeerJ. 2020 Apr 29;8:e8932. doi: 10.7717/peerj.8932 (PMC7195832; doi:10.7717/peerj.8932)
Supplement: Table S19 [file peerj-08-8932-s019.xlsx]

## Sheet: 19.
CleaveLand output for ta-siRNA activity on genes involved in JA signaling
SiteID	Query	New annotation	Gene annotation	Transcript	TStart	TStop	TSlice	MFEperfect	MFEsite	MFEratio	AllenScore	Paired	Unpaired	Structure	Sequence	DegradomeCategory	DegradomePval	Tissue
hevea_454_rep_c2001:484	young_trees_scaffold0022_2481097	ta-siRNA n65	JAZ9	hevea_454_rep_c2001	471	493	484	-42.10	-27.60	0.655581947743468	9	1-10,493-484;11-14,480-477;16-20,476-472	x-x,483-481[BULt];15-15,x-x[BULq];21-21,471-471[UP3]	.(((((-((((...((((((((((&))))))))))---)))).))))).	UUGUCU-CCUGGAUUCCUGUCCAU&AUGGACAGGA---CGGGUAGACAC	4	0.0268535	bark
hevea_454_rep_c20347:599	health_latex_scaffold0005_2130713	ta-siRNA n66	JAR	hevea_454_rep_c20347	584	608	599	-34.10	-23.66	0.693841642228739	12.5	1-12,608-597;15-21,590-584	13-14,596-591[AILt]	(((((((......((((((((((((&))))))))))))----..)))))))	UGGCUUGCAAAGAGGGUUAAGAUUG&CAAUUUUGACCC----GUUAAGCCA	2	0.00836243	bark
hevea_454_rep_c7591:1811	health_latex_scaffold0278_712563	ta-siRNA n34	TOPLESSS	hevea_454_rep_c7591	1800	1821	1811	-33.40	-22.40	0.67065868263473	10.5	1-3,1821-1819;6-20,1815-1801	4-5,1818-1816[AILt];21-21,1800-1800[UP3]	.(((((((((((((((...(((&)))-..))))))))))))))).	UUUCAGAUGCUCGUGAGGCAUC&GGU-AAUCAUGGGCAUUUGAAU	2	0.00836243	bark
hevea_454_rep_c19967:448	health_latex_scaffold0041_2426247	ta-siRNA n68	JAZ6	hevea_454_rep_c19967	437	459	448	-33.60	-22.90	0.681547619047619	9.5	1-9,459-451;10-18,448-440	x-x,450-449[BULt];19-21,439-437[UP3]	...(((((((((..(((((((((&)))))))))--)))))))))...	AAAGCUUGAAGCUAAAGGUCCUG&UAGGACUUU--GUUUCAAGCCAU	4	0.0325384	leaf
hevea_454_rep_c20347:599	health_latex_scaffold0005_2130713	ta-siRNA n66	JAR	hevea_454_rep_c20347	584	608	599	-34.10	-23.66	0.693841642228739	12.5	1-12,608-597;15-21,590-584	13-14,596-591[AILt]	(((((((......((((((((((((&))))))))))))----..)))))))	UGGCUUGCAAAGAGGGUUAAGAUUG&CAAUUUUGACCC----GUUAAGCCA	4	0.0130053	fower
hevea_454_rep_c16787:640	health_latex_scaffold0041_2426247	ta-siRNA n68	MED25	hevea_454_rep_c16787	625	649	640	-33.60	-27.30	0.8125	7.5	2-16,648-634;17-21,629-625	1-1,649-649[UP5];x-x,633-630[BULt]	(((((....(((((((((((((((.&.)))))))))))))))----)))))	GUGGCCAGUUUGAAGCAAGGUCCUC&UAGGACUUUGUUUCAA----GCCAU	4	0.00523154	embryo
hevea_454_rep_c2001:964	TPD_latex_scaffold0056_747703	ta-siRNA n71	JAZ9	hevea_454_rep_c2001	953	973	964	-38.40	-25.50	0.6640625	6	2-8,972-966;10-14,964-960;16-20,958-954	1-1,973-973[UP5];9-9,965-965[SIL];15-15,959-959[SIL];21-21,953-953[UP3]	.(((((.(((((.(((((((.&.))))))).))))).))))).	GCAGGAUUCUUCUAUCUCCUC&CAGGAGAUUGGAGAUUCCUGA	2	0.000160559	embryo
hevea_454_rep_c10413:411	health_latex_scaffold0603_677498	ta-siRNA n72	JAZ	hevea_454_rep_c10413	400	420	411	-32.50	-22.00	0.676923076923077	7.5	1-8,420-413;10-10,411-411;12-21,409-400	9-9,412-412[SIL];11-11,410-410[SIL]	((((((((((.(.((((((((&)))))))).).))))))))))	GGUUCUGUUUGGUUAUUUCUG&CAGGAAUGUUGAAACAGAAUC	4	0.00975394	root
hevea_454_rep_c7591:1811	health_latex_scaffold0278_712563	ta-siRNA n34	TOPLESSS	hevea_454_rep_c7591	1800	1821	1811	-33.40	-22.40	0.67065868263473	10.5	1-3,1821-1819;6-20,1815-1801	4-5,1818-1816[AILt];21-21,1800-1800[UP3]	.(((((((((((((((...(((&)))-..))))))))))))))).	UUUCAGAUGCUCGUGAGGCAUC&GGU-AAUCAUGGGCAUUUGAAU	4	0.0107914	latex
