# Supplementary material for: Post-transcriptional regulation of several biological processes involved in latex production in Hevea brasiliensis
Source: PeerJ. 2020 Apr 29;8:e8932. doi: 10.7717/peerj.8932 (PMC7195832; doi:10.7717/peerj.8932)
Supplement: Table S21 [file peerj-08-8932-s021.xlsx]

## Sheet: 21.
CleaveLand output from ta-siRNA for genes involved in Tapping Panel Dryness (TPD)
SiteID	Query	New annotation	Transcript	TStart	TStop	TSlice	MFEperfect	MFEsite	MFEratio	AllenScore	Paired	Unpaired	Structure	Sequence	DegradomeCategory	DegradomePval	Tissue
gb-FG981325_TPD-related:421	health_latex_scaffold0021_1220163	ta-siRNA n87	gb-FG981325_TPD-related	410	431	421	-32.20	-23.30	0.72360248447205	7.5	1-9,431-423;10-16,421-415;18-20,413-411	x-x,422-422[BULt];17-17,414-414[SIL];21-21,410-410[UP3]	.(((.(((((((.(((((((((&)))))))))-))))))).))).	CCCAUUAGGGACGGCAAUGUCC&GGAUAUUGC-GUUUUUGUUGGA	4	0.11364	bark
HbMYB_TPD-related:538	health_latex_scaffold0023_3239973	ta-siRNA n88	HbMYB_TPD-related	528	546	538	-33.20	-23.30	0.701807228915663	6.5	1-6,546-541;8-14,540-534;18-21,531-528	7-7,x-x[BULq];15-17,533-532[AILq]	((((..-(((((((-((((((&)))))).)))))))...))))	CUCAGG-UGGCUAG-CCAUGC&GUAUGGACUAGCUAAAAUGAG	4	0.058154	flower
gb-FG981325_TPD-related:421	health_latex_scaffold0021_1220163	ta-siRNA n87	gb-FG981325_TPD-related	410	431	421	-32.20	-23.30	0.72360248447205	7.5	1-9,431-423;10-16,421-415;18-20,413-411	x-x,422-422[BULt];17-17,414-414[SIL];21-21,410-410[UP3]	.(((.(((((((.(((((((((&)))))))))-))))))).))).	CCCAUUAGGGACGGCAAUGUCC&GGAUAUUGC-GUUUUUGUUGGA	2	0.0253074	latex
gb-FG981325_TPD-related:421	health_latex_scaffold0021_1220163	ta-siRNA n87	gb-FG981325_TPD-related	410	431	421	-32.20	-23.30	0.72360248447205	7.5	1-9,431-423;10-16,421-415;18-20,413-411	x-x,422-422[BULt];17-17,414-414[SIL];21-21,410-410[UP3]	.(((.(((((((.(((((((((&)))))))))-))))))).))).	CCCAUUAGGGACGGCAAUGUCC&GGAUAUUGC-GUUUUUGUUGGA	3	0.0220523	racine
