# Supplementary material for: Post-transcriptional regulation of several biological processes involved in latex production in Hevea brasiliensis
Source: PeerJ. 2020 Apr 29;8:e8932. doi: 10.7717/peerj.8932 (PMC7195832; doi:10.7717/peerj.8932)
Supplement: Supplemental Information 1 — Consensus sequences [file peerj-08-8932-s025.zip › consensus_latex_tgicl.fasta]

>CL1Contig1
AAAGCATTACGACACCTCCATTTTTGCCTCTGTAAATCCAGAGGAACCAGCTTTAACAGAAACCATGCCATATTATACCAGAAACAAAGACGACATTAATTGTTTCAATGAGTATAATCCGAGACCATATATAGGTGGATATGACATGGCCTTGACGTACGGACGTCCCATTTCAGCATCTGAGGAGACCTGCTACCCAAGGAGCCTCCTCCGCCAATGAGATCGACTATGATTACTCCCGACTTCCACCGTGGTACGTTGACGCCACTCCGCCTACAACGATGATCATCTGCGAGGAGGAGTACACTAGCTATCGCTCCGTCCCAACGCCCCGACCTGCCTACCTAAC
>CL1Contig2
GAATCCAACAGCTCCTAATCATCTAACGAAGCATTATAAAACGCCACAATATCTTCTATCATAGAAAGCATTACGACACCTCCATTTTTGCCTCTGTAAATCCAGAGGAACCAGCTTTAACAGAAACCATGCCATATTATACCAGAAACAAAGACGACATTAATTGTTTCAATGAGTATAATCCGAGACCATATATAGGTGGATATGACATGGCCTTGACGTACGGACGTCCCATTTCAGCATCTGAGGAGACCTGCTACCCAAGGAGCTCCTCCGCCAATGAGATCGACTATGATTATCCCGACTTCACCTGGTACGTTGAGCCATCCGCCTACAACGATGATCATCTGCAGGAGGAGTACACTAGCTATGCTCGTCCCAAGCCCCGACCTGCTCCTAACAGTCTTGGAAGTTGCCCTATTCGTAAGGGGAAAACGATGAAGAGAAGAAACATCACCACTGCCACCACCAACACGAGAAGCACTGTGATGACGAGTAATAGGGATTCATGCCATTATTGCTAACTAAATAAAGGATTGAGCATGTTTCCTTCGTGTAAGAGCTCTTTGTGAACTTGTGTGTTTCCTGCAGTGCAATGGATCATCTGTTACTAGTATTCAATAACACCAGTAGCTAGTATCT
>CL1Contig3
AGACAAACAAGAATGTACTCTTATTCATTTTCCAAGCTTCTGTATTATTATTATTATTATTATTATTATTATTATTATTATTAAAATAAAGCATAGAAAACTAATTTAAAAAAAAATAAATAATAAAGTGATCTTTTAATATTTTCAGTTCCTTTCTTTCCTCCCATACTTTCTATTTACTAAAAAT
>CL1Contig4
GCCAGCATCATTTCACGCTTGAGCCGGAAGAGAGACCTCTAAACTATCCATCACGCTATTTCAGCGGCAAGGAGAACTCTTCTCTCGTCTGGAAAAGGAATCTTAGCTTAAACAAGAAAGCGTTTACATTTAAAGTTAAATTATTTTGCAAAATTGTGCTGATGGAAGGAAAATCCGAAACTACTGTTGAAATAGAGGAAAAGATTACAAAAAGAGGACATGCATGTCAAAGTCGAGGGCAAAGATGATGAGCCAAATGAGGTGAACTTGAATTGAAGACCAAATCAGTAGAG
>CL1Contig5
GAAAAGCATTACGACACCTCCATTTTTTGCCTCTGTAAATCCAGAGGAACCAGCTTTAACAGAAACCATGCCATATTATACCAGAAACAAAGACGACATTAATTGTTTCAATGAGTATAATCCGAGACCATATATAGGTGGATATGACATGGCCTTGACGTACGGACGTCCCATTTCAGCATCTTGAGGAGACCTGCTACCAAGGNGCTCCTCCGCCATGAGATCGACTATGATTACTCCCGACTT
>CL1Contig6
AAAAGCATTACGACACCTCCATTTTTGCCTCTGTAAATCCAGAGGAACCAGCTTTAACAGAAACCATGCCATATTATACCAGAAACAAAGACGACATTAATTGTTTCAATGAGTATAATCCGAGACCATATATAGGTGGATATGACATGGCCTTGACGTACGGACGTCCCATTTCAGCATCTGAGGAGACCTGCCTAACCCAAGGAGCCTCCTCCGACCAATGAGATACGACTATGATTACTCCCG
>CL1Contig7
CTCTGGACCTTGGCGGCCAAAGTCACCGTTTCCTTCTCCGCCTTCCCTCTCCTCCTCTATCAAAAACCCAAAAACACCAAAAAAAGAAAGGGCAAAAGACGAAATAAAAACAACAGTATCTCGGTTAGTCATTGTATCGAACATTTGCTGTGCGCTTTTATCACTTTTTCTTTGTTTAAGCTAGGGTTTGGTTTAGCATAGACAGATAGAGTTAGGGTTTGTTGTTTTGTTTTATTAGAATAAACAGAGGAGGGGGAAGATAAATTGGAAAAAAGGTTAAAAAAAATTTGAATAGAAATTTTTCAAGAAAAAAAGAAAGGGAGAAATGGCACAGGTTCAAGTCCCGGTTCAGGCTCAGGGTGTCAACGGCGGAGCAAACCAGCAGTTCGTGCCGACGTCTCTTTACGTCGGGGATCTGGATGCGAACGTGACCAATTCGCTTCTGTACGATCTGTTTAATCAAGTCGGGCAAGTGGTTTCAGTTCGGGTTTGCAGTGACTTGACTACCGGACGATCGCTTGGTTATGGCTACGTTAACTATAGCAATCCTCAAGATGCTGCAAGGGCATTGGATATGCTAAATTTCACTCTTCTCAATGGAAGCCCCATTAGAATCATGTATTCTCATCGTGACCCAAGTATTCGCAAAAGTGGGTCTGGGAACATATTTATCAAGAATTTAGACAAGGCGATTGACCACAAAGCATTGCATGATACTTTCTCGGTATTTGGGAACATTCTATCTTGCAAGGTGGCTACAGATTCCTCTGGCAAGTCAAAGGGCTATGGCTTTGTACAGTTTGACAATGAGGAAGCTGCCCAAATGGCTATAGAGAAGTTAAATGGTATGTTATTGAATGATAAGCAGGTGTATGTTGGACCTTTTCTTCGCAAACAGGAAAGAGAGAGTGCAATTGACAAGACAAGATTTAACAATGTCCTTTGTAAAGAATCTCTCAGAAGCAATAACTGATGATGATTTGAAGTAAAATTTTTGGTGTAATTTGGAAACAATCACTAGTGCTGTGGTGATGAGGATGGAGATAGG
>CL1Contig8
GGGGGTTGTAGAGAATCTCGTAGACGTAGTAGTAGGAATTTGCCGTTTTTCCCTTAAATTCAGTCCAAGCTAACCAACCAAACAGTATATCCCGTCCACGCGCTCCTACAGCACGTGTTCCTAACCGCTAGTTCCCTGTATGACGGTAACCCAGTATACTTCTTGACCCTGTCATCTCTGGGCCCCTTACTCTCACCAAATCCAACGGCAGAGATCTCTCCTCTGCATCATCCTAGGGTTTTCTCTTGATCCAAACCCTTACTTCCTTTATATCCTTCTTTCAGCCCTCTAATTCTCTTTCCTTTTCAGTGCCGTTCCATCCCCTCTTCCTCCCTTATCACACTCTCTGTTACTTCTTCACGCGCTGCCAGTCCCTTGGCGGCCAAAGTCACCGTTTCCTTCTCCGCCTTCCCTCTCCTCCTCTATCAAAAACCCAAAAACACCAAAAAAGGAAGGGCAAAAGACGAAATAAAAACAACAGTATCTCGGTTAGTCATTGTATCGAACATTTGCTGTGCGCTTTTTATCTACTTTTTTCTTTGTTTAAGCTTAGGGTTTTGGTTTAGCATAGACAGATAGAGTTAGGGTTTGTTGTTTTGTTTTATTAGAATAAACAGAGGAGGGGAAGATAAATTAGAAAAAAAGTTAAAAAAAATTGAATAGAAATTTTTACAAAGAAAAAAAGAAAGGGAGAAATGG
>CL1Contig9
AAAAGCATTACGACACCTCCATTTTTGCCTCTGTAAATCCAGAGGAACCAGCTTTAACAGAAACCATGCCATATTATACCAGAAACAAAGACGACATTAATTGTTTCAATGAGTATAATCCGAGACCATATATAGGTGGATATGACATGGCCTTGACGTACGGACGTCCCATTTCAGCATCTGAGGAGACCTGCTACCCAAGGAGCCTCCTCCGCAATGAGATCGACTATGATTACTCCCGACTTCCACCTTGGTACGTTGAGCCATCCGCCTAACAACGATGA
>CL1Contig10
AGAAAGCAATGCGACATCTCCATTTTTGCCTCTGTAAATCCAGAGGAACCAGCTTTAACAGAAACCATGCCATATTATACCAGAAACAAAGACGACATTAATTGTTTCAATGAGTATAATCCGAGACCATATATAGGTGGATATGACATGGCCTTGACGTACGGACGTCCCATTTCAGCATCTGAGGAGACCTGCTACCCAAGGAGCTCCTCCGCCGCTGAGATCGACTATGATTATCCCGACTTCCACCGTGGTACGTTGACGCC
>CL1Contig11
GGAAAGCATTACGACACCTCCATTTTTGCCTCTGTAAATCCAGAGGAACCAGCTTTAACAGAAACCATGCCATATTATACCAGAAACAAAGACGACATTAATTGTTTCAATGAGTATAATCCGAGACCATATATAGGTGGATATGACATGGCCTTGACGTACGGACGTCCCATTTCAGCATCTGAGGAGACCTGCCTACCCGAAGGACGCCTCCTCCGCCAATGAGATCGACTATGATTACTCCCGACTTCACCGTTGGTACGTTGACGCCAC
>CL1Contig12
CAGCAGGGACAGCGTCCTGGTGGTCGACGGGCTGGAGCTGCTCAGCAATCCCAGCAGCCAGTGCCACTCATGCAGCAGCAGATGCTTCCAAGGGGGCGTGTCTATCGCTACCCTCCTGGGCGTGGCTTGCCTGATGTTCCAATGACCGGTGTTCCTGGAGGGATGCTTTCTGTTCCATATGACAGTGGGTGGTATGCCTATTGCGTGATACAGTCTTTGTCTCAGTCCAATTCCAATTGGTGTC
>CL1Contig13
AAAGCATTACGACACCTCCATTTTTGCCTCTGTAAATCCAGAGGAACCAGCTTTAACAGAAACCATGCCATATTATACCAGAAACAAAGACGACATTAATTGTTTCAATGAGTATAATCCGAGACCATATATAGGTGGATATGACATGGCCTTGACGTACGGACGTCCCATTTCAGCATCTGAGGAGACCTGCTACCCAAGGAGCTCCTCCGCCAATGAGATCGACTATGATTATCCCGACTTCACCGTGGTACGTTGAGCCACTCCGACCTACAACGATGATCATCTGCGAGGGAGGAGTACACTAGCTA
>CL1Contig14
TGGTGTTTCTTTTATTAGAATAAAAGAGGAGAGGGAAGATAAATTGGAAAAAAATAAAAAAATTGAATAGTAAATTTTTTCAAGAGAAAAAAGGGAGAAATGGCACAAGGTCAAGTTCCGGTTCAGGCTCAGGGTGTGAACGGCGGAGCCAACCCGCAGTTTGTGACTTCCCTTTATGTCGGTGATCTGGAGGCGAACGTGAACGAAACGCACCTTTACGATCTGTTTAATCAAGTCGGGCAAGTGGTTTCGGTTCGGGTTTGTAGGGACTTGACTACTCACCGATCGCTCGGTTATGGCTACGTTAATTATAGCAATCCTCAAGATGCTGCAAGGGCATTGGATATGCTGAATTTTACTCCTCTCAATGGAAGCCCCATTAGAATCATGTATTCTCATCGTGACCCAAGTGTTCGCAAAAGTGGGGCTGGCAACATATTTATCAAGAATTTAGACAAGGCGATTGACCACAAAGGATTGCATGATACTTTCTCAGCATTTGGCAATATCCTATCTTGCAAGGTGGCTACAGATTTCTCTGGCCAGTCAAAGGGCTATGGCTTTGTACAGTTTGACAATGAAGAATCTGCACAAAAGGCTGTAGAGAAGTTAAATGGTATGCTATTGAATGATAAGCAGGTGTATGTTGGACCTTTTCTACGCAAACAGGAAAGAGAGAATGCCAATGACAAGACAAGATTTAACAATGTTTTTAGAAAGAACCTCTCAGAAGCAATAACTGAAGATGAGTTGAAGAAAATTTTTGGTGAATTTGGAAACAATCACTAGTGCTGTGCTGATGA
>CL1Contig15
GACTTTCATTTCTAAAATAAAAATTCAACAAATTTGAAACTTCTGCTATGATCAACAAATTTGTTCCATTTCTCTTCTTTCTTATTGACCTTGTCTTAAACTGCTCTCTCTTACAATCTCGTTTTCCTAAACGTCGCTCTCCTTTGTCCTCTATGAACACTCCTCCTCAAGCCAATACTGACCCACCTCAGTCTACCTCCTCAACAAAAACGGTGAGGGCCGTGATCGAAGGGGGAGGGTGACAAAGAGTGTTCTATAGGAACTGGACAGTGGAGAATGCCACCCAGGTTGGGGTTAGAAAGGTTGGGTTAAGGAAGTAGGGAGGGATGGTTCTGGTGGAAG
>CL1Contig16
GATGATCAACAAATTTGTTCCATTTCTCTTCTTTCTTATTGACCTTGTCTTAAACTGCTCTCTCTTACAATCTCGTTTTCCTAAACGTCGCTCTCCTTTGTCCTCTATGAACACTCCTCCTCAAGCCAATACTCGACCCCACCTCAGTCCTACCTCCTACAAACAAAAACGGTGACGGGCCGTGATCGAAGGGG
>CL1Contig17
CTCAGTAGAAAGCATTACGACACCTCCATTTTTGCCTCTGTAAATCCAGAGGAACCAGCTTTAACAGAAACCATGCCATATTATACCAGAAACAAAGACGACATTAATTGTTTCAATGAGTATAATCCGAGACCATATATAGGTGGATATGACATGGCCTTGACGTACGGACGTCCCATTTCAGCATCTGAGGAGACCTGCTACCCAAGGAGCTCCTCCGCCAATGAGATCGACTATGATTATCCCGACTTCACCTGGTACGTTGAGCCATCCGCCTACAACGATGATCATCTGCAGGAGGAGTACACTAGCTATGCTCCGTCCCAACGCCCCGACCTGCCTTCCTAACCGTCTTGGAAGTTGCCCTATTCGTAGGGGAACGATAGAAGAGAAGAAACATCACCACTGCCACCACCAACACGAGAA
>CL1Contig18
AAAAAAAAACAGAGTGTCTATCTTAGTCATTTTATCGAACATTTGGTGTGCGCTTTTATCAGTCGTTCGTTTGCTTAAGCTAGGGTTTGGTGAAGCGTAGAGAGAGAGTTAGGGTTTGGTGTTTCTTTTATTAGAATAAAAGAGGAGAGGGAAGATAAATTAGAAAAAAAATAAAAAAATTGAATAGTAAATTTTTTCAAGAGAAAAAAGGGAGAAATGGCACAAGGTCAAGTTCCGGTTCAGGCTCAGGGTGTGAACGGCGGAGCCAACCCGCAGTTTGTGACTTCCCTTTATGTCGGTGATCTGGAGGCGAACGTGAACGAAACGCACCTTTACGATCTGTTTAATCAAGTCGGGCAAGTGGTTTCGGTTCGGGTTTGTAGGGACTTGACTACTCACCGATCGCTCGGTTATGGCTACGTTAATTATGGCAATCCTCAAGATGCTGCAAGGGCATTGGATATGCT
>CL1Contig19
ACTCTGGACCTTGGCTGTCACTCAGTTAAAAAGCATTACGACACCTCCATTTTTGCCTCTGTAAATCCAGAGGAACCAGCTTTAACAGAAACCATGCCATATTATACCAGAAACAAAGACGACATTAATTGTTTCAATGAGTATAATCCGAGACCATATATAGGTGGATATGACATGGCCTTGACGTACGGACGTCCCATTTCAGCATCTGAGGAGACCTGCTACCCAAGGAGCTCCTCCGCCAATGAGATCGACTATGATTATCCCGACTTCACCTGGTACGTTGAGCCATCCGCCTACAACGATGATCATCTGCAGGAGGAGTACACTAGCTATGCTCGTCCCAAGCCCCGACCTGCTCCTAACAGTCTTGGAAGTTGCCCTATTCTAGGGGGAAACGATGAAGAGAAGAAACATCACCACTGCCACCACCAACACGAGAAGCACTGTGATGACGAGTAATAGGGATTCATGCCATTATTTGCTACTAAATAAAGGATTGAGGCATGTTTCCTTTCGTGTAAGAGCTCTTTGTGAACTTGTGTGTTTCCTGCAGTGCAATGGATCATCTGTTACTAGTATTCATAACACCAGTAGCTAGTATCTATTAGGCATGTTTCGTCTTTAATGGTGGTTCCGTTGTGCAATCTATGTGAACATTGTCTACTATAAGTTAATATAAACAAAAGTTTAGTGCTCTTCGCAG
>CL1Contig20
GGGTTAGGAATAGGAGGGATGGTTCTGTGGAAGCACTCTTCGCTGGGGATTCTGATAAGGTGCAAGAGATGGAGAAGAGGTGCCGCCGTGGTCCACCTGCTGCTAAGGTTACTGCCTTCCAAGTGTTTCCTTGCGATGATGACCCTGGAACTGTGTTCCAGCGCAAACCAACCGTTTGATGTGTGATGGATTGTCGAGTGTTTCAAGAGTACATGCTCTTTCAGTACAAAAAAAAAAAAAAACTATGAATTTCATACCCCTATGAAAAGTTGAATATTTGTGTCTGAAGAAACTACTTTTTTTAGTACTTTTATAAACAAGAAAAAGTTAATATTTATATCTAAAAGGATACTATTTTTAATATTT
>CL1Contig21
GAAAAAGCATTACGACACCTCCATTTTTGCCTCTGTAAATCCAGAGGAACCAGCTTTAACAGAAACCATGCCATATTATACCAGAAACAAAGACGACATTAATTGTTTCAATGAGTATAATCCGAGACCATATATAGGTGGATATGACATGGCCTTGACGTACGGACGTCCCATTTCAGCATCTGAGGAGACCTGCTACCCAAGGAGCTCCTCCGCCAATGAGATCGACTATGATTATCCCGACTTCACCTGGTACGTTGAGCCATCCGCCTACAACGATGATCATCTGCAGGAGGAGTACACTAGCTATGCTCGTCCCAAGCCCCGACCTGCTCCTAACAGTCTTGGAAGTTGCCCTATTCGTAGGGGGAAACATGAAGAGAAGAAACATCACCACTGCCACCACCAACACGAGAAGCACTGTGATGACGAGTAATAGGGATTCATGCCTATTATTTGCTAACTAAATAAAGGATTGAGGCTATTGTTTCCTTTCGTGTAAGAGTCTTCTTTGTGTAACTTGTGGTTGTTTCCTGCAGTGCAATGGATCATCTGTTACTAGTATTCATAACA
>CL1Contig22
GATTACGACACCTCCATTTTTGCCTCTGTAAATCCAGAGGAACCAGCTTTAACAGAAACCATGCCATATTATACCAGAAACAAAGACGACATTAATTGTTTCAATGAGTATAATCCGAGACCATATATAGGTGGATATGACATGGCCTTGACGTACGGACGTCCCATTTCAGCATCTGAGGAGACCTGCTACCCAAGGAGCTCCTCCGCCAATGAGATCGACTATGATTATCCCGACTTCACCTGGTACGTTGAGCCATCCGCCTACAACGATGATCATCTGCAGGAGGAGTACACTAGCTATGCTCGTCCCAAGCCCCGAACTGCTCCTAACAGTCTTGGAAGTTCGCCCTTATTCGTAAGGGGGAAACGATTGAAGAGAAGAAACATCACCACTGCCACCACCAACACGAGAAGCACTGTGATGACGAGTAA
>CL1Contig23
AAAGCATTGCATGATACTTTCTCGGTATTTGGGAACATTCTATCTTGCAAGGTGGCTACAGATTCCTCTGGCAAGTCAAAGGGCTATGGCTTTGTACAGTTTGACAATGAGGAAGCTGCCCAAATGGCTATAGAGAAGTTAAATGGTATGTTATTGAATGATAAGCAGGTGTATGTTGGACCTTTTCTTCGCAAACAGGAAAGAGAGAGTGCAATTGACAAGACAAGATTTAACAATGTCTTTGTAAAGAATCTCTCAGAAGCAATAACTGATGATGATTTGAAGAAAATTTTGGGTGAATTTGGAACAATCACTAGTGCTGTGGTGATGAGGGATGGAGATGGAAAAACAAGTGCTTTGGATTTGTCAACTTCGAGAATGCAGATGATGCTGCTAGAGCTGTTGAGGCCCTTAATGGAAAGAAATTTGATGAAAAGGAGTGGTATGTTGGGAAAGCCCAAGAAGAAATCTAGAAAGGGAAACTAGAATTAAAACTTCGTTTTAGAGCAGAGTATGAAGGAGGC
>CL1Contig24
GTCCAGTACCCTTTCATTTCCAGTGCCGTTCCAATCTTCCCCTTCTTACCATTCTCTGTTACTTCCTCAAGCGCCGCCAGTCCTTTCGGCGGCCAAAATCACCGTTTCCTCCTCGGCCTTCCCTCTCCTCCCCTATCAAAAACTCCAAAAAATATATATATATATAGACAAAAAGACTGAAAACAAAAAACAAAGTGTCTATCTTAGTCATTTTATCGAACATTTGGTGTGCGTCTTTTTATCAGTTCGTTTCGTTTGCTTAAGCTAGGGTTTGGTGAAGCGTAGAGAGAGAGTTAGGGTTTGGTGTTTCTTTTATTAGAATAAA
>CL1Contig25
GCATTTCCAGTGCCGTTCCAATCTTCCCCTTCTTACCATTCTCTGTTACTTCCTCAAGCGCCGCCAGTCCTTTCGGCGGCCAAAATCACCGTTTCCTCCTCGGCCTTCCCTCTCCTCCCCTATCAAAAACTCCAAAAAAATATATATATATATAGACAAAAAGACTAGAAAACAAAAAAAACAAGTGTCTATCTTAGTCTATTTTATCGAACTATTTGGTGTGCGTCTTTTATCAGTTCGTTTCGTTTG
>CL1Contig26
TATTTGGGAACATTCTATCTTGCAAGGTGGCTACAGATTCCTCTGGCAAGTCAAAGGGCTATGGCTTTGTACAGTTTGACAATGAGGAAGCTGCCCAAATGGCTATAGAGAAGTTAAATGGTATGTTATTGAATGATAAGCAGGTGTATGTTGGACCTTTTCTTCGCAAACAGGAAAGAGAGAGTGCAATTGACAAGACAAGATTTAACAATGTCTTTAGTAAAGAATCTCTCAGAAGCAATAACTGATGATGATTTGAAGTAAAATTTTGGAGTAATTTGGAAACAATCACTAGTGCTGTGTGATGAGGATGGA
>CL1Contig27
GCCAGCATCATTTCACGCTTGAGCCGGAAGAGAGACCTCTAAACTATCCATCACGCTATTTCAGCGGCAAGGAGAACTCTTCTCTCGTCTGGAAAAGGAATCTTAGCTTAAACAAGAAGCGTTTACATTTAAAGTTAAATTATTTTGCAAATTGTGCTGATGGAAGGAAATCCGAAACTACTGTTAGAATAGAGGAAAGATTACAAAAGAGGACATGCATGT
>CL1Contig28
GGAAAGCATTACGACACCTCCATTTTTGCCTCTGTAAATCCAGAGGAACCAGCTTTAACAGAAACCATGCCATATTATACCAGAAACAAAGACGACATTAATTGTTTCAATGAGTATAATCCGAGACCATATATAGGTGGATATGACATGGCCTTGACGTACGGACGTCCCATTTCAGCATCTGGAGGAGACCTGCCTAACCCGAAGGACGCCTCCTCCGCCAATGAGATCGACTA
>CL1Contig29
GATCCTGCCGTCTTGACCTCCCAGGACCCTTTCATTTCCAGTGCCGTTCCAATCTTCCCCTTCTTACCATTCTCTGTTACTTCCTCAAGCGCCGCCAGTCCTTTCGGCGGCCAAAATCACCGTTTCCTCCTCGGCCTTCCCTCTCCTCCCCTATCAAAAACTCCAAAAAAAATATATATATATATAGACAAAAAGACTAGAAAACCCAAAAAAACAAAGTGTCTATCTTAGTCTATTTTATCGAACTATTTGGTGTGCGTCTTTTAATCTAGTTCGTTTCGTTTGACTTAAGCGTTAGGGTTTGGTGAAGCGTAGAGAGAG
>CL1Contig30
GAGCCTTTCATTTCCAGTGCCGTTCCAATCTTCCCCTTCTTACCATTCTCTGTTACTTCCTCAAGCGCCGCCAGTCGTTTCGGCGGCCAAAATCACCGTTTCCTCCTCGGCCTTCCCTCTCCTCCCCTATCAAAAACTCCAAAAAAAAATTATATATATAGCAAAAAGACTGAAAACAAAAAAAAACAGAGTGTCTATCTTAGTCTATTTTATCGAACTATTTGGTGTGCGTCTTTTATCAGTCCTTCGTTTGCTTAAGCTTAGGG
>CL1Contig31
GGTGGTCGACGGGCTGGAGCTGCCCAGCAATCCCAGCAGCCAATGCCACTAATGCAGCAGCAGATGCTTCCAAGGGGACGTGTCTATCGCTACCCTCCTGGGCGTGGCTTGCCTGATATGCCGATGACTGGTGTTGCTGGAGGGATGCTTTCTGTTCCATATGACATGGGTGGTATGCCATTGCGTGATACGGCTTTGTCTCAGCCAATTCCAATTGGTGCTTTGGCTAGTGCACTTGCAAATGCTACTCCAGAACAGCAGAGGACGATGCTGGGTGAGAATCTTTACCCTCTGGTAGAACAGCTGGAGCCTGATGCAGCAGCTAAGGTGACGGGCATGCTTCTAGAGATGGACCAGACCGAGGTTTTGCATTTGCTTGAATCACCAGAAGCTCTAAAAGCAAAGGTTGCTGAGGCAATGGAGGTTCTGAGGAGTGTTCAGCAGCAACAGGCTGGTGCCGCAGCTGATCAACTAGCCTCGTTGTCATTGAGTGACAACCTTGTTTCTTAGGTTGGTGTGAGCATAACCTTTGAAATGCAATATTAAGAATCATCATGTGCTTTGATTCATTTTTAGACTTGTATTTTTGTAGTAGCGTAGGAGTTGGTTATGGTTTTCTGTGAGTATTTT
>CL1Contig32
GCCCAGTACCCTTGCATTTCCAGTGCCGTTCCAATCTTCCCCTTCTTACCATTCTCTGTTACTTCCTCAAGCGCCGCCAGTCCTTTCGGCGGCCAAAATCACCGTTTCCTCCTCGGCCTTCCCTCTCCTCCCCTATCAAAAACTCCAAAAAAAATATATATATATATAGACAAAAAGACTAGAAAAACAAAAAAAACCAAGTGTCTATCTTAGTCTATTTTATCGAACTATTTGGTGTGCGTCTTTTATCAGTCGTTCGTGTTTG
>CL1Contig33
GAATGATAAGCAGGTGTATGTTGGACCTTTTCTACGCAAACAGGAAAGAGAGAATGCCAATGACAAGACAAGATTTAACAATGTTTTTGTAAAGAACCTCTCAGAAGCAATAACTGAAGATGAGTTGAAGAAAATTTTTGGTGAATTTGGAACAATCACTAGTGCTGTGCTGATGAGGGATGGAGATGGAAAAACCAAGTGCTTTGGATTTGTCAACTTTGAGAATGCAGATGATGCGGCTAGAGCTGTTGAGGCCCTTAATGGAAAGAAATTTGATGATAAGGAGTGGTACGTTGGGAAAGCCCAGAAGAAATCTGAAAGGGAAACTGAATTAAAACTTCGATTTGAGCAGAGCATGAAGGAGGCAGCTGATAAGTTTCAAGGGGCCAATTTGTACATTAAAAATCTAGATGATAGCATAAGTGATGATAAGCTTAAGGAGCTCTTCTCTTCTTTTGGTACAATCACATCATGCAAGGTTATGCGTGATCCTAATGGAATAAGCAGAGGTTCAGGTTTTGTTGCATTCTCTACTCCTGATGAGGCATCTAGAGCTCTCATGGAGATGAATGGCAAAATGGTTGTCAGCAAACCTTTGTACGTTGCACTTGCACAACGAAAGGAAGATAGAAGAGCCAGGCTGCAGGCTCAATTTTCTCAAATGAGGCCAGTTACAATGACACCATCAGTTGCTCCTCGAATGCCATTATACCCCCCTGGTGGTCCAGGACTGGGACAACAGATATTCTATGGACAAGCCCCACCTGCTATCATACCTCCTCAGCCTGGATTTGGATATCAGCAACAGCTTGTACCTGGTATGAGGCCTGGTGGGGCTCCTATGCCAAATTTCTTTGTGCCAATGGTTCAGCAGGGGCAGCAGGGACAGCGCCCTGGTGGTCGACGGGCTGGAGCTGCCCAGCAATCCCAGCAGCCAATGCAACTAATGCAGCAGCAGATGCTTCCAAGGGGACGTGTCTATCGCTACCCTCCTGGGCGTGGCTTGCCTGATATGCCGATGACTGGTGTTGCTGGAGGGATGCTTTCTGTTCCATATGACAGTGGGTGGTATGCCATTGCGTGATACGGTCTTTGTCTCAGCCTAATTCCAATTGGTGTCTTTGGCTAGTG
>CL1Contig34
GATCACACTCTCTGTTACTTCTTCACGCGCTGCCAGTCCCTTGGCGGCCAAAGTCACCGTTTCCTTCTCCGCCTTCCCTCTCCTCCTCTATCAAAAACCCAAAACACCAAAAAAGAAGGGCAAAAGACGAAATAAAACAACAGTATCTCGGTTAGTCATTGTATCGAACATTTGCTGTGCGCTTTTATCACTTTTTCTTTGTTTAAGCTAGGGTTTGGTTTAGCATAGACAGATAGAGTTAGGGTTTGTTGTTTTGTTTTATTAGAATAAACAGAGGAGGGGGAANATAAAATTAGAAAAAAAAGTTAAAAAAAAATTGAAATAGAAATTTTTCAAAGAAAAAAGAAAGGGAGAAATGGCACAGGTTCAAGTCCCGG
>CL1Contig35
GGCGTGGCTTGCCTGATATGCCGATGACTGGTGTTGCTGGAGGGATGCTTTCTGTTCCATATGACATGGGTGGTATGCCATTGCGTGATACGGCTTTGTCTCAGCCAATTCCAATTGGTGCTTTGGCTAGTGCACTTGCAAATGCTACTCCAGAACAGCAGAGGACGATGCTGGGTGAGAATTCCTTTACCCTCTTGGTAGAACAGCTGGAGCCTGATGCAGCAGCGTAAGGTGACGGGCAT
>CL1Contig36
TGGACCTTGGCTGTCACTCAGTTTCCTAAACGTCGCTCTCCTTTGTCCTCTATGAACACTCCTCCTCAAGCCAATACTGACCCACCTCAGTCTACCTCCTCAAACAAAAACGGTGAGGGCCGTGATCGAAGGGGGAGGGTGACAAAGAGT
>CL1Contig37
GGCATGCTTCTAGAGATGGACCAGACCGAGGTTTTGCATTTGCTTGAATCACCAGAAGCTCTAAAAGCAAAGGTTGCTGAGGCAATGGAGGTTCTGAGGAGTGTTCAGCAGCAACAGGCTGGTGCCGCAGCTGATCAACTAGCCTCGTTGTCATTGAGTGACAACCTTGTTTCTTAGGTTGGGTGTGAGCATAACCTTTGAAATGCAATATTTAAGAATCATCATGTGCTTTGATTCATTTTAGACTGATTTTTGTAGTAGCGTAGGAGTTGGTTATGGTTTTCTGTGAGTATTTTTCAGAGTTGTTATGAAGGTTTGCCGTACTGGTTTGCTCATGTGCGTGATGAGCACTACGTTTCTTAGTTTTGCTTGGAATGATACTAATTTGTTTTGTTGG
>CL1Contig38
TGGAGATGGAAAAACAAAGTGCTTTGGATTTGTCAACTTCGAGAATGCAGATGATGCTGCTAGAGCTGTTGAGGCCCTTAATGGAAAGAAATTTGATGAAAAGGAGTGGTATGTTGGGAAAGCCCAGAAGAAATCTGAAAGGGAAACTGAATTAAAACTTCGTTTTGAGCAGAGTATGAAGGAGGCGGCTGATAAATTTCAAGGGGCCAATTTGTACATTAAAAATCTAGATGATAGCATAGGTGATGATAATCTTAAGGAGCTCTTCTCTCAATTTGGTACAATCACATCATGCAAGGTTATGCGAGATCCTAATGGAATAAGCAGAGGTTCAGGGTTTGTTGCGTTCTCTACTCCAGATGAGGCGTCTAGAGCTCTCATGGAGATGAATGGCAAAATGGTTGCAAGCAAACCTTTATACGTTGCACTTGCACAAAGAAAGGAAGATAGAAGAGCCAGGTTGCAGGCTCAATTTTCTCAAATGAGGCCAGTTGCAATGCCACCATCAGTTGCTCCTCGTATGCCAATGTACCCCCCTGGTGGTCCAGGACTTGGACAACAGATATTCTATGGACAAGCCCCACCTGCTATCATACCTCCTCAGCCTGGATTTGGATATCAGCAGCAGCTTGTACCTGGTATGAGGCCTGGTGGGGCTCCTTTGCCAAATTTCTTTGTGCCAATGGTTCATCAGGGGCAGCAGGGACAGCGTCCTGGTGGTCGACGGGCTGGAGCTGCTCAGCAATCCCAGCAGCCAGTGCCACTCATGCAGCAGCAGATGCTTCCGAAGGGGCTGTCTATCGCCTACCCTCGTGGGCGTGGCTT
>CL1Contig39
TTCCAATTTCTCTTCTTTCTTATTGACCTTGTCTTAAACTGCTCTCTCTTACAATCTCGTTTTCCTAAACGTCGCTCTCCTTTACCCTCTGGTAGAACAGCTGGAGCCTGATGCAGCAGCTAAGGTGACAGGCATGCTTCTAGAGATGGACCAGACTGAAGTTTTGCACTTGCTCGAGTCACCAGAAGCTCTAAAAGCAAAGGTTGCTGAGGCAATGGAGGTTCTGAGGAGTGTTCAGCAGCAACAGGCTGGTGGCGCAGCTGATCAACTAGCCTCTTGTCATTGAATGACAACCTTGTTCCTAGTTTGAGTTGTGAGCATGGCCTTTGAAATATATCATG
>CL1Contig40
GGATGTACTCTTATTCATTTTCCAAGCTTCTGTATTATTATTATTATTATTATTATTATTATTATTATTAAAATAAAGCATAGAAAACTAATTTAATAAAAAAATAAATAAAGTGATCTTTTAATATTTTCAGTCCTTTCTTTCCTCCCATACTTTCATTTCTAAAATAAAAATTCAACAAATTTGAAACTTCTGCTATGATCAACAAATTTGTTCCATTTCTCTTCTTTCTTATTGACCTTGTCTTAAACTGCTCTCTCTTACAATCTCGTTTTCCTAAACGTCGCTCTCCTTTGTCCTCTATGAACACTCCTCCTCAAGCCAATACTGACCCACCTCAGTCTACCTCCTCAACAAAAACGGTGAGGGCCGTGATCAAGGGGAGGGTGCAAAGAGTGTTCTATAGGAACTGGACAGTGGAGAATGCCACCCAGTTGGGGTTGAAAGGTTGGGTTAGGAATAGGAGGGATGGTTCTGTGGAAGCACTCTTCGCTGGGGATTCTGATAAGGTGCAAGAGATGGAGAAGAGGTGCCGCCGTGGTCCACCTGCTGCTAAGGTTACTGCCTTCCAAGTGTTTCCTTGCGATGATGACCCTGGAACTGTAGTTCCAAGCGCAAACCAACCGTTTGAATGTGTGATGGATTGTCGAGTGTTTCAAGAGTACAATGCTCTTTCAGTAC
>CL1Contig41
AAGCATTACGACACCTCCATTTTTGCCTCTGTAAATCCAGAGGAACCAGCTTTAACAGAAACCATATTATACCAGAAACAAAGACGACATTAATTGTTTCAATGAGTATAATCCGAGACCATATATAGGTGGATATGACATGGCCTTGACGTACGGACGTCCCATTTCAGCATCTGAGGAGACCTGCTACCCAAGGAGCTCCTCCGCCAATGAGATCGACTATGATTATCCCGACTTCACCTGGTACGTTGAGCCATCCGCCTACAACGATGATCATCTGCAGGAGGAGTACACTAGCTATGCTCCGTCCCAACGCCCCGACCTGCCTACCTAACAGTTCTTGGAAGTTGCCCTATTCGTAGGGGGAAACGAT
>CL1Contig42
AACTCTAGACCTTGGCTGTCACTCAGTTGGAAAGCATTACGACACCTCCATTTTTGCCTCTGTAAATCCAGAGGAACCAGCTTTAACAGAAACCATGCCATATTATACCAGAAACAAAGACGACATTAATTGTTTCAATGAGTATAATCCGAGACCATATATAGGTGGATATGACATGGCCTTGACGTACGGACGTCCCATTTCAGCATCTGAGGAGACCTGCTACCCAAGGAGCTCCTCCGCCAATGAGATCGACTATGATTATCCCGACTTCACCTGGTACGTTGAGCCATCCGCCTACAACGATGATCATCTGCAGGAGGAGTACACTAGCTATGCTCGTCCCAACGCCCCGACCTGCCTTCCTAACAGTCTTGGAAGTTGCCCTATTCGTAGGGGGAACGATGAAGAGAAGAACCATCACCACTCGCCACCACCAACACGAGAAGCACTGTGATGACGAGTAAGTAGGGATTCATGCCTATTATTGACTAACTAAATAAAGGATT
>CL1Contig43
TAATCGTCGTTCTAGACTCTCCATTCTCGCTCATAATCGCTCTTATTCTCTGTGTTCTTCTCTTTCGGTTTGCCCTAGTTCTCTTATTTCTTGTCCTTCTCTTTGCTCTCTGTTCCAATCTCGTTTTCCTCATCTCCGATCTTCTTTGTCCTCCATGACCAATCCTCCACGAGCCAATTCTGACCCACCTCAGTTTACTTCCTCCACAAAAACGGTGAGGGCCGTGATCAAGGGGAGGGTGCAAGGAGTGTTCTATAGGAACTGGACAGTCGAGAATGCCACCCAGTTGGGGTTGAAAGGTTGGGTTAGGAACAGGAGGGATGGTTCCGTGGAAGCACTCTTCTCTGGGGATTCTGATAAGGTGCAGGAGATGGAGCAGAGATGCCGTCGTGGTCCACCTGATGCTATAGTTACTGGCTTCCAGATGTTTCCTTGCGATGATGACCCAGGAACTGGGTTCCAGCGCAAACCAACGGTTTGAT
>CL1Contig44
TTCCAATCTTCCCCTTCTTACCATTCTCTGTTACTTCCTCAAGCGCCGCCAGTCGTTTCGGCGGCCAAAATCACCGTTTCCTCCTCGGCCTTCCCTCTCCTCCCCTATCAAAAACTCCAAAAAAAAATNTATATATAGCAAAAAGACTGAAAACAAAAAAAAACNGAGTGTCTATCTTAGTCATTTTTATCGAACATTTTGGTGTGCGTCTTTTTANCAGTCGTTTCGTTTGCTTAAGCTTA
>CL1Contig45
ATATCAGCAGCAGCTTGTACCTGGTATGAGGCCTGGTGGGGCTCCTTTGCCAAATTTCTTTGTGCCAATGGTTCATCAGGGGCAGCAGGGACAGCGTCCTGGTGGTCGACGGGCTGGAGCTGCTCAGCAATCCCAGCAGCCAGTGCCACTCATGCAGCAGCAGATGCTTCCAAGGGGGCGTGTCTATCGCTACCCTCCTGGGCGTGGCTTGCCTGATGTTCCAATGACCGGTGTTCCTGGAGGGATGCTTTCTGTTCCATATGACATGGGTGGTATGCCATTGCGTGATACAGCTTTGTCTCAGCCAATTCCAATTGGTGCTTTGGCTACTGCACTTGCAAATGCTACTCCGGAACATCAGAGGACGATGCTGGGTGAGAATCTTTACCCTCTGGTAGAACAGCTGGAGCCTGATGCAGCAGCTAAGGTGACAGGCATGCTTCTAGAGATGGACCAGACTGAAGTTTTGCACTTGCTCGAGTCACCAGAAGCTCTAAAAGCAAAGGTTGCTGAGGCAATGGAGGTTCTGAGGAGTGTTCAGCAGCAACAGGCTGGTGGCGCAGCTGATCAACTAGCCTCTTTGTCATTGAATGACAACCTTGTTTCCTAGTTTGAGTTGTGAGCATGGCCTTTGAAATATATCATGATGTGTTCTGATGCTATTTTAGACTGTA
>CL1Contig46
ACTAGATTTCCCATATCTCACGCGAACGTTAGAGGAAAATGGCTCAATTCCCACATCGACAAGAATGCTAATCGTCGTTCTAGACTCTCCATTCTCGCTCATAATCGCTCTTATTCTCTGTGTTCTTCTCTTTCGGTTTGCCCTAGTTCTCTTATTTCTTGTCCTTCTCTTTGCTCTCTGTTCCAATCTTCGTTTTCCTCATCTCCGATCTTCTTTGTCCTCCATGACCAATCCTCCACGAGCCAATTCCTGACCCACCTTCAGTTTACCTTCCTCCAACAAAACGGTGAGGGCCGTGATCGAA
>CL1Contig47
ATGGCCTTGACGTACGGACGTCCCATTTCAAGACATCTGAGGAGACCTGCTACCCAAGGAGCTCCTCCGCCAATGGAGATCGACTATGATTATCCCGACTTCACCTGGTACGTTGAGCCATCCGCCTACAACGATGATCATCTGCAAGGGAGGAGTACACTAGCTATGCTCCGTACCCAACGCCCCCGACCTGCCT
>CL1Contig48
AGACAAACAAGAATGTACTCTTATTCATTTTTCCAAGCTTCTGTATTATTATTATTATTATTATTATTATTATTATTATTATTAAAATAAAGCATAGAAAACTAATTTATTAAAAAATAAATAAAGTGATCTTTTAATATTTTCAGTCCTTTCTTTCCTCCCATACTTTCATTTCTAAAATAAAAATTCAACAAATTTGAAACTTCTGCTATGATCAACAAATTTGTTCCATTTCTCTTCTTTCTTATTGACCTTGTCTTAAACTGCTCTCTCTTACAATCTCGTTTTCCTAAACGTCGCTCTCCTTTGTCCTCTATGAACACTCCTCCTCAAGCCAATACTGACCCACCTCAGTCTACCTCCTCAACAAAAACGGTGAGGGCCGTGATCAAGGGGAGGGTGCAAAGAGTGTTCTATAGGAACTGGACAGTGGAGAATGCCACCCAGTTGGGGTTGAAAGGTTGGGTTAGGAATAGGAGGGATGGTTCTGTGGAAGCACTCTTCGCTGGGGATTCTGATAAGGTGCAAGAGATGGAGAAGAGGTGCCGCCGTGGTCCACCTGCTGCTAAGGTTACTGCCTTCCAAGTGTTTCCTTGCGATGATGACCCTGGAACTGTGTTCCAGCGCAAACCAACCGTTTGATGTGTGATGGATTGTCGAGTGTTTCAAGAGTACATGCTCTTTCAAGTTAAAAAAAAAAAACTATAGAATTTCATACCCCTATGAAAAGTTGAATATTTGTGTCTGAAGAAACACTTTTTTTAGTACTTTTATAAAC
>CL1Contig49
AGACCTTGGCTATCACTCAGTAAAAAGCATTACGACACCTCCATTTTTGCCTCTGTAAATCCAGAGGAACCAGCTTTAACAGAAACCATGCCATATTATACCAGAAACAAAGACGACATTAATTGTTTCAATGAGTATAATCCGAGACCATATATAGGTGGATATGACATGGCCTTGACGTACGGACGTCCCATTTCAGCATCTGAGGAGACCTGCTACCCAAGGAGCTCCTCCGCCAATGAGATCGACTATGATTATCCCGACTTCACCTGGTACGTTGAGCCATCCGCCTACAACGATGATCATCTGCAGGAGGAGTACACTAGCTATGCTCGTCCCAAGCCCCGACTGGACCTCCTAACAGTCTTGGAAGTTCGCCCTATTCGTAGGGGAAACATGAAGAGAAGAACATCACCACTGCCACCACCAACACGAGAAGCACTGTGATGACGAGTAAGAGGGATTCAT
>CL1Contig50
AGAAAGCATTACGACACCTCCATTTTTGCCTCTGTAAATCCAGAGGAACCAGCTTTAACAGAAACCATGCCATATTATACCAGAAACAAAGACGACATTAATTGTTTCAATGAGTATAATCCGAGACCATATATAGGTGGATATGACATGGCCTTGACGTACGGACGTCCCATTTCAGCATCTGAGGAGACCTGCTACCCAAGGAGCTCCTCCGCCAATGAGNTCGACTATGTATTATCCCGACTTCACCGTGTACGTTGAGCCATCCGCCTACAACGTATGAT
>CL1Contig51
AGAAAACTCTGGACCTTGGCTGTCACTCAGTTGGAGACCTGCTACCCAAGGAGCTCCTCCGCCAATGAGATCGACTATGATTATCCCGACTTCACCTGGTACGTTGAGCCATCCGCCTACAACGATGATCATCTGCAGGAGGAGTACACTAGCTATGCTCGTCCCAAGCCCCGACTGCTCCTAACAGTCTTGGAAGTTGCCCTATTCTAGGGGAAAACNTGAAGAGAAGAAACNTCACCACTGCCCACCACCAACACGAGAAGCACTGT
>CL1Contig52
GGCCCAGTACCCTTTCATTTCCAGTGCCGTTCCAATCTTCCCCTTCTTACCATTCTCTGTTACTTCCTCAAGCGCCGCCAGTCGTTTCGGCGGCCAAAATCACCGTTTCCTCCTCGGCCTTCCCTCTCCTCCCCTATCAAAAACTCCCAAAAAAAAATATATATATAGCAAAAAGACTGGAAACAAAAAAAAACAGAGTGTCTATCTTAGTCATTTTATCGAACATTTGGTGTGCGTCTTTTATCAGTCGTTTCGTTTGCTTAAGCTAAGGGTTTGTGAAGCGTAGAGAGAGAGTTAGGGTTT
>CL2Contig1
ATCAATGAGACTGCTGGAGATGATCAAAGGCAACGGAGCGTAAAGAAATNAAGATTTGAGGTAAAGAAATGCTTTTGCTCTATCATAATTGAACTGCTGAAGAGATTAATAAGAACAAGAGCAGGAATCCCATCCAATCATGGGAATTTCTACAGGAATTTAGAATTCATTTGCAAATTCCAACAGAACTTGTAGAATAAATTTTCATAATGAACTTTGGTACATTAAAGTATTAAACAGAGCATACAAGACTGGAAGCTTATACCTTCAAATCTAAGCGTTGTACAACATACATAAAAGCGGGAGGAAAAAGGAAAACACAAGAAAAAAGATTTGCGTAATCGCTATTATATTTCAGTTTTTTCTTCAAGAAACCTTGAGCCCATCTTCAAGTATTGACC
>CL2Contig2
GAGTTGACATTTGACGAATGGCAACAAACGTGTGGACCATTGAAGCGAAACGCCACCAACACTCTGAAGGAACATGTATAAATGACCAATTTTCAAAGCCAATAGATCCACAGATATTTCTTCCACTTTTTCAGTTTTTCTTCTCAATTCTTGATTCCAATCTGCCCAATCCCAACATCCATGGATTCATCACCAGCTTCTCACAGCAACAAACCCACCAAGCACCACCAACCATCTTCCTCTGAGCTTCTTTCCAGTGCCATGTTGGTGGCTGAGGCAGCCAAAGCTTCACTTAAGCACGAAACTGACAAGGTAGACAAGGGCAGGGTTGCTGGTGCTGCAGCTGATCTTCTTGGAGCTGCCTCTTACTATGGCAAGCTCGAAGGGAGAGTTTGGCAAGTATGTAGAGATGGCTGAGAATCATCTCCACCAGTACCACTCCTTCCATTCCTCCCTACTTTCTCCCACTCCAGCAGCTGACTCGCC
>CL2Contig3
GATCCACAGATATTTCTTCCACTTTTTCAGTTTTTCTTCTCAATTCTTGATTCCAATCTGCCCAATCCCAACATCCATGGATTCATCACCAGCTTCTCACAGCAAACCAAACCCACCAAGCCACCACCAACCATCTTCCTCTGAGCTTTCCTTTCCAGTCG
>CL2Contig4
TCTGGACCTTGGCTGTCACTCAGTTCATCCACATATATTTCTTCCTCTTTTTCAGTTTTTCTTCTCAATTCTTGATTCCAATCTGCCCAATCCCAATATCCATGGATTCATTACCAGCTTCTCACAGCAACAAACCCACCAAGCACCACCAACCATCTTCCTCTGAGCTTCTTTCCAGTGCCATGTTGGTGGCTGAGGCAGCCAAAGCTTCACTTAAGCACGAAACTGACAAGGTAGACAAGGGCAGGGTTGCTGGTGCTGCAGCTGATCTTCTTGGAGCTGCCTCTCACTATGGCAAGCTCGAAGGGAAGAGTTTGGCAAGTNTGTAGGAGATGGCTGGAGAATCATCTCCACCAGTACCACTCCTCCCACTTCCCCTACTTCCTCCC
>CL2Contig5
CTTAAGCACGAAACTGACAAGGTAGACAAGGGCAGGGTTGCTGGTGCTGCAGCTGATCTTCTTGGAGCTGCCTCTCACTATGGCAAGCTCGAAGGGAAGAGTTTTGGCAAGTATGTAGAGATGGCTGAGAATCATCTCCACCAGTACCACTCCTCCCATTCCCCCACTTCTTCCCACTCAGCAGCTGATGCCACACATTCGTCATCCCATTCAAGCGGTGCTGCTGGCCATTCTGAAGGTGGGCATGGTGGGTATGGTCAATACTTGAAGATGGCTCAAGGTTTCTTGAAGAAAACTGAAATATAATAGCGATTACGCTAAATTCTTTTTCTTGTTGTTTTCCTTTTCCTCCCGTCTTTTATGTATTGTTGTACAACGCTTAGATTTGAAGGTATAAGCTTCCAGTCTTGTATGCT
>CL2Contig6
CTCTGGACCTTGGCTGTCACTCAGTGATCCACAGATATTTCTTCCACTTTTTCAGTTTTTCTTCTCAATTCTTGATTCCAATCTGCCCAATCCCAACATCCATGGATTCATCACCAGCTTCTCACAGCAACAAACCCACCAAGCACCACCAACCATCTTCCTCTGAGCTTCTTTCCAGTGCCATGTTGGTGGCTGAGGCAGCCAAAGCTTCACTTAAGCACGAAACTGACAAGGTAGACAAGGGCAGGGTTGCTGGTGCTGCAGCTGATCTTCTTGGAGCTGCCTCTTACTATGGCAAGCTCGAAGGGAAGAGTTTTGGCAAGTATGTAGAGATGGCTGAGAATCATCTCCACCAGTACCACTCCTCCATTCCTCCCACTTCTCCACTCAGCAGCTGATGCCACACATTCGTCACTCCCATTAAAGCGGTGCTGCTGGCC
>CL2Contig7
GATCCACAGATATTTCTTCCACTTTTTCAGTTTTTCTTCTCAATTCTTGATTCCAATCTGCCCAATCCCAACATCCATGGATTCATCACCAGCTTCTCACAGCAACAAACCCACCAAGCACCACCAACCATCTTCCTCTGAGCTTCTTTCCAGTGCCATGTTGGTGGCTGAGGCAGCCAAAGCTTCACTTAAGCACGAAACTGACAAGGTAGACAAGGGCAGGGTTGCTGGTGCTGCAGCTGATCTTCTTGGAGCTGCCTCTTACTATGGCAAGCTCGAAAGGAGAGTTTTGGCTAAGTATGTAGAGATGGCTGAGAATCATCTCCACCAGTACCACTCCTCCATTCTCCACTTCTTCCCACTCAGCAGCT
>CL2Contig8
AGACCTTGGCTATCACTCAGTTGCACATATATTTCTTCCTCTTTTTCAGTTTTTCTTCTCAATTCTTGATTCCAATCTGCCCAATCCCAATATCCATGGATTCATTACCAGCTTCTCACAGCAACAAACCCACCAAGCACCACCAACCATCTTCCTCTGAGCTTCTTTCCAGTGCCATGTTGGTGGCTGAGGCAGCCAAAGCTTCACTTAAGCACGAAACTGACAAGGTAGACACGGCAGGTTGCNGGTGCTGCAGCTGATCTCTTGGAGCTGCCTCTCACTNTGGCAGCTCG
>CL2Contig9
AGACCTTGGGCTGTCACTCAGATCCACAGATATTTCTTCCACTTTTTCAGTTTTTTCTTCTCAATTCTTGATTCCAATCTGCCCAATCCCAACATCCATGGATTCATCACCAGCTTCTCACAGCAACAAACCCACCAAGCACCACCAACCATCTTCCTCTGAGCTTCTTTCCAGTGCCATGTTGGGTGGCTGAGGCACGCCAAAGCTTCAACTTAAGCACGAAACTGACAA
>CL2Contig10
AGATCCACATATATTTCTTCCTCTTTTTCAGTTTTTCTTCTCAATTCTTGATTCCAATCTGCCCAATCCCAATATCCATGGATTCATTACCAGCTTCTCACAGCAACAAACCCACCAAGCACCACCAACCATCTTCCTCTGAGCTTCTTTCCAGTGCCATGTTGGTGGCTGAGGCAGCCAAAGCTTCAACTTAAGCAACGAAACTGAACAAGGTAGACAAGGGCAGGGTTTGCGTGGTGCTGCA
>CL2Contig11
AGCCAAAGCTTCACTTAAGCACGAAACTGACAAGGTAGACAAGGGCAGGGTTGCTGGTGCTGCAGCTGATCTTCTTGGAGCTGCCTCTCACTATGGCAAGCTCGAAGGGAAGAGTTTTGGCAAGTATGTAGAGATGGCTGAGAATCATCTCCACCAGTACCACTCCTCCCATTCCCCCACTTCTTCCCACTCAGCAGCTGATGCCACACATTCGTCATCCCATTCAAGCGGTGCTGCTGGCCATTCTGAAGGTGGGCATGGTGGGTATGGTCAATACTTGAAGATGGCTCAAGGTTTCTAGAAGAAAACTGAAATATAATAGCGATTACGCTAAATTCTTTTTTCTTGTTGTTTTCCTTTTCCTCCCGTCTTTTATGTTATGTTGTACAACGTCTTAGATTTGAAGGTATAAGCTTCCAGTTCTTGTATGCT
>CL2Contig12
CTGGACCTTGGCTGTCACTCAGTTACCACAGATATTTCTTCCACTTTTTCAGTTTTTCTTCTCAATTCTTGATTCCAATCTGCCCAATCCCAACATCCATGGATTCATCACCAGCTTCTCACAGCAACAAACCCACCAAGCACCACCAACCATCTTCCTCTGAGCTTCTTTCCAGTGCCATGTTGGTGGCTGAGGCAGCCAAAGCTTCACTTAAGCACGAAACTGACAAGGTAGACAAGGGCAGGGTTGCTGGTGCTGCAGCTGATCTTCTTGGAGCTGCCTCTTACTAGTGGCAAGCTACGGAAGGGAAGTAGTTTGGACTAAGTATGTAGAGATGGCCTGAGAATCATCTCCACAGTACCACTCCTCCACTTCC
>CL2Contig13
ATCCACAGATATTTCTTCCACTTTTTCAGTTTTTCTTCTCAATTCTTGATTCCAATCTGCCCAATCCCAACATCCATGGATTCATCACCAGCTTCTCACAGCAACAAACCCACCAAGCACCACCAACCATCTTCCTCTGAGCTTCTTTCCAGTGCCATGTTGGTGGCTGAGGCAGCCAAGCTTCACTTAAGCAACGAAACTGAACAAGGTAGACGAAGGGCTAGGGTTGCGTGGTGC
>CL2Contig14
GATGCACATATATTTCTTCCTCTTTTTCAGTTTTTCTTCTCAATTCTTGATTCCAATCTGCCCAATCCCAATATCCATGGATTCATTACCAGCTTCTCACAGCAACAAACCCACCAAGCACCACCAACCATCTTCCTCTGAGCTTCTTTCCAGTGCCATGTTGGTGGCTGAGGCAGCCAAAGCTTCACTTAAGCACGAAACTGACAAGGTAGACAAGGGCAGGGTTGCTGGTGCTGCAGCTGATCTTCTTGGAGCTGCCTCTCACTATGGCAAGCTACGAAGGGAAGTAGTTTTGGACAAGTTATGTAGAGATGGCTGAGAATCATCTACCACCAGTACCACTCCTCCCACTTCCCCACTTCCTCCCACTCA
>CL2Contig15
AAGAAGACTCTGGACCTTGGCTGTCACTCAGTTAGCCACATATATTTCTTCCTCTTTTTCAGTTTTTCTTCTCAATTCTTGATTCCAATCTGCCCAATCCCAATATCCATGGATTCATTACCAGCTTCTCACAGCAACAAACCCACAAGCACCACCAACCATCCTTCCTCTGAGCTTCTTCCAGTGCCATGTTGGTTGGCTGGAGGCAGCCAAAGCTTACAACTTAAGCAACGAAACTGAACAAGGTAGACAAGGGCTAGGGTTGCGTGGTGCTGC
>CL2Contig16
ACTCTGGACCTTGGCTGTCACTCAGGATCCACAGATATTTCTTCCACTTTTTCAGTTTTTCTTCTCAATTCTTGATTCCAATCTGCCCAATCCCAACATCCATGGATTCATCACCAGCTTCTCACAGCAACAAACCCACCAAGCACCACCAACCATCTTCCTCTGAGCTTCTTTCCAGTGCCATGTTGGTGGCTGAGGCAGCCAAAGCTTCACTTAAGCAACGAAACTGACAAGGTAGACAAGGGCAGGGTTGCTGGTGCTGCAGCTGATCTTCTTGGAGCTGCCTCTTACTATGGCAAGCTACGGAAGGGAAGTAAGTTTTGGCAAGTATGTAGAGATGGCTGAGAATCATCTCCACCAGTACCACTCCTCCCATTCTCCCACTTCCTCCCACTCAGCAGCTGATGCCACACATTCGCACTCCCATTCAAGCGGTGCTGCTGGCC
>CL2Contig17
AGCAAACTCTAGACCTTGGCTGTCACTCAGTACATCCACATATATTTCTTCCTCTTTTTCAGTTTTTCTTCTCAATTCTTGATTCCAATCTGCCCAATCCCAATATCCATGGATTCATTACCAGCTTCTCACAGCAACAAACCCACCAAGCACCACCAACCATCTTCCTCTGAGCTTCTTTCCAGTGCCATGTTGGTGGCTGAGGCAGCCAAAGCTTCACTTAAGCACGAAACTGACAAGGTAGACAAGGGCAGGGTTGCTGGTGCTGCAGCTGATCTTCTTGGAGCTGCCTCTCACTATGGCAAGCTCGAAGGGAAGAGTTTTGGCAAGTATGTAGAGATGGCTGAGAATCATCTCCACCAGTACCACTCCTCCCACTTCCCCCACTTCCTTCCCACTCACGCAGCTGATCGCCACACATTCGTCACTCCCATTCAAGCGGTGCTGCTGGCCATTC
>CL2Contig18
GATAAATGGTCCATTTTCAAAACCAATCAAATCCGCAAATATTTATCCTCTTCTTTATTGCTTTTTCTTCTTGATTAAGCTATTGCTTAATTTAATCTTCTACGATCTACCCAATCCCAACATCCATGGATTCATCACCAGGTTCTCACAGCAACAAACCCACCAGGCCCCACCAACCATCTTCCTCTGAGCTTCTTTCCAGTGCCAAGTTGGTGGCTGAGGCAGCCAAAGCCTCACTTAGCCACGAAACTGACAAGGTAGACAAGGGCAGGGTTGCTGGTGCTGCGGCTGATCTTCTTGGAGCTGCCTCTCACTATGGCAAGCTCGAGGAGAAGAGTTTTGGCAAGTATGTAGAGAAGGCTGAGGATTATCTGCACCAGTACCACTCCTCCCATTCTACCACCACCACCACCACCACCACCACCACCAATTCTTCCCACTCAGCAACTAGCACCGCACACTCGTCATCACATTCAAGCGGTGCTGCTGACCATTCTGAAGGTGG
>CL2Contig19
ATGACATCCACATATATTTCTTCCTCTTTTTCAGTTTTTCTTCTCAATTCTTGATTCCAATCTGCCCAATCCCAATATCCATGGATTCATTACCAGCTTCTCACAGCAACAAACCCACCAAGCACCACCAACCATCTTCCTCTGAGCTTCTTTCCAGTGCCATGTTGGTGGCTGAGGCAGCCAAAGCTTCACTTAAGCACGAAACTGACAAGGTAGACAAGGGCAGGGTTGCTGGTGCTGCAGCTGATCTTCTTGGAGCTGCCTCTCACTATGGCAAGCTCGAAGGGAGAGTTTGGCAAGTATGTAGAGATGGCTGAGAATCATCTCCACAGTACCACTCCTCCACTTCCCCACTTCCTCCCACTCACGCAGCTGATCGCCACACATTCGTCACTCCATTCAAGCGTGCTGCTGGCC
>CL2Contig20
GATCCACATATATTTCTTCCTTCTTTTTCTAGTTTTTCTTCTCAATTCTTGATTCCAATCTGCCCAATCCCAATATCCATGGATTCATTACCAGCTTCTCACAGCAAACAAACCCACCAAGCCAACCACCAACCATCTTCCTCTGAGTC
>CL2Contig21
GGCACAGATATTTCTTCCACTTTTTCAGTTTTTCTTCTCAATTCTTGATCTGCCCAATCCCAATATCCATGGATTCATCACCAGCTTCTCACAGCAACAAACCCACCAAGCACCACCAACCATCTTCCTCTGAGCTTCTTTCCAGTGCCATGTTGGTGGCTGAGGCAGCCAAAGCTTCACTTAAGCACGAAACTGACAAGGTAGACAAGGGCAGGGTTGCTGGTGCTGCAGCTGATCTTCTTGGAGCTCGCCTCTCACTATGGCAAGCTACGGAA
>CL2Contig22
AGACCTTGGGCTGTCACTCAGTTCTGGACCTTGGCTGTCACTCAGTTGCACATATATTTCTTCCTCTTTTTCAGTTTTTCTTCTCAATTCTTGATTCCAATCTGCCCAATCCCAATATCCATGGATTCATTACCAGCTTCTCACAGCAACAAACCCACCAAGCACCACCAACCATCTTCCTCTGAGCTTCTTTCCAGTGCCATGTTGGTGGCTGAGGCAGCCAAAGCTTCACTTAAGCACGAAACTGACAAGGTAGACGAAGGGCGAGGGTTGCGTGGTGCTGCAGCTGATCTTCGTTGGAGCTGCCTCTCACTAGT
>CL2Contig23
CTGGACCTTGGCTGTCACTCAGTCTAGACCTTGGCTATCACTCAGATCCACAGATATTTCTTCCACTTTTTCAGTTTTTCTTCTCAATTCTTGATTCCAATCTGCCCAATCCCAACATCCATGGATTCATCACCAGCTTCTCACAGCAACAAACCCACCAAGCACCACCAACCATCTTCCTCTGAGCTTCTTTCCAGTGCCATGTTGGTGGCTGAGGCAGCCAAAGCTTCACTTAAGCACGAAACTGACAAGGTAGACAAGGGCAGGGTTGCTGGTGCTGCAGCTGATCTTCTTGGAGCTGCCTCTTACTATGGCAAGCTACGGAAGGGAAGTAGTTTTGGGCAAGTATGTAGAGATGGCTGAGAATCATCTCCACCAGTACCACTCCTTCCATTCCTCCCTACTTCCTTCCCACTCACGCAGCTG
>CL2Contig24
AAACTCTGGACCTTGGCTGTCACTCGATCCACAGATATTTCTTCCACTTTTTCAGTTTTTCTTCTCAATTCTTGATTCCAATCTGCCCAATCCCAACATCCATGGATTCATCACCAGCTTCTCACAGCAACAAACCCACCAAGCACCACCAACCATCTTCCTCTGAGCTTCTTCCAGTGCCATGTTGGTGGCTGAGGCAGCCAAAGCTTCACTTAAGCAACGAAACTGAACAAGGTAGACCAAAGGGCGAGGGGTTGCGTGGTGC
>CL2Contig25
TGGAGCTGCCTCTCACTATGGCAAGCTCGAAGGGAAGAGTTTTGGCAAGTATGTAGAGATGGCTGAGAATCATCTCCACCAGTACCACTCCTCCCATTCCCCCACTTCTTCCCACTCAGCAGCTGATGCCACACATTCGTCATCCCATTCAAGCGGTGCTGCTGGCCATTCTGAAGGTGGGCATGGTGGGTATGGTCAATACTTGAAGATGGCTCAAGGTTTCTTGAAGAAAAACTGAAATATAATAGCGATTACGCAAATTCTTTTTTCTTGTGTTTTTCCTTTTTCCTCCCGTCTTTTATGTATGTTGTACAACGCTTAGATTTGAAGGTATAAGCTTCCAGTCTTGTATGCTCTGTTTAATACTTTAATGTA
>CL2Contig26
AGACCTTGGGCTGTCACTCAGTTGCACATATATTTCTTCCTCTTTTTCAGTTTTTCTTCTCAATTCTTGATTCCAATCTGCCCAATCCCAATATCCATGGATTCATTACCAGTCTTCTCACAGCAACAAACCCACCAAGCACCACCAACCACTCCTTCCTACTGAGCTTCTTTCCAGTGCCATGTTAGGTGGCTGAGGCAGCCAAAGCTTCACTTAAGCACGAAACTGAC
>CL2Contig27
GAGATCCACATATATTTCTTCCTCTTTTTCAGTTTTTCTTCTCAATTCTTGATTCCAATCTGCCCAATCCCAATATCCATGGATTCATTACCAGCTTCTCACAGCAACAAACCCACCAAGCACCACCAACCATCTTCCTCTGAGTCTTTCTTTCCAGTGCCATGTTGGTGGCTGAGGCAGCCAAAAGCTTCACTTAAGCAACGAAACTG
>CL2Contig28
CGAAAACTCTGGACCTTGGCTGTCACTGACATGATCCACATATATTTCTTCCTCTTTTTCAGTTTTTCTTCTCAATTCTTGATTCCAATCTGCCCAATCCCAATATCCATGGATTCATCACCAGCTTCTCACAGCAACAAACCCACCAAGCACCACCAACCATCTTCCTCTGAGCTTCTTTCCAGTGCCATGTTGGTGGCTGAGGCAGCCAAAGCTTCACTTAAGCACGAAACTGACAAGGTAGACAAGGGCAGGGTTGCTGGTGCTGCAGCTGATCTTCTTGGAGCTGCCTCTCACTATGGCAAGCTCGAAGGGAAGAGTTTTGGCAAGTATGTAGAGATGGCTGAGAATCATCTCCACCAGTACCACTCCTCCAATTCCCCACTTCTTCCTTCCCACTCAGCAGCTGATGCCACACATTCGTCATCCCATTCAAGCGGTGCTGCTGGCCATTCTGAAGGTGGGCACGGTGGGTATGGTCAATACTTGAAGATGGCTCAAGGTTTCTTGAAGAAAAACTGAAATATAATAGCGATTACGCAAATCTTTCTTCTTGTGTTTCCCTTTTCCTCCCGTTTTTATGTATGTTGTACATCGCTTAGATTTGAAGCTATAAGCTTCCAGTCTTGTATGCTCTGTTTAATACTTTAATGTACCAAAGTTCCAATGTTATTATGAAAATTTATTCTACATGTTCTGTTGGAATTTGCAAATGAATCCTAAATTCCTGTAGAAATTCCCATGATTGGTTGGGATT
>CL2Contig29
AGTCTGGACCTTGGCTGTCACTCAGTTCCACATATATTTCTTCCTCTTTTTCAGTTTTTCTTCTCAATTCTTGATTCCAATCTGCCCAATCCCAATATCCATGGATTCATTACCAGCTTCTCACAGCAAACAAACCCACCAAGCACCACCAAACCATCTTCCTCTGAGTCCTTTCTTTCCAGTGCCATTGTTGGTGGCTGAGGCAGACCAAAGCTTCAACTTAAGCAACGAAACTGAAC
>CL3Contig1
TCAGAAAGGCGGGTTTCTTTTTTGAAACTTAAGCGACTGCGTTTTGAATTTTGATCTTCCATTTTTGCCAAAAGGAAATCTTCGATTATGGCTGAAGACGAAGACAACCAACAAGGGCGAGGGGGAAGGGTTAAAATAGTTTGGGTTTGTGCAAGACGCGGCAACTTATGCTGTTACCTACCTTCTACAAACGTCTATTCTTTTGACCAAAGAC
>CL3Contig2
CCATCTATAAGTACCAAAAGGAGAGTTTGGTTTTAGTTGGAAACCATAATCGTTGATAGCTTCTTCATTGTTTTTGGAAAGGCGGGTCTTTTTTTTTTTTCAAACTTCAACCACTGAGTTTTGAATTTTAATCTTCCATATCTGCTTAAAGGCTTCAATTATGGCTGAAGGTGAAGAAGAGGTGAATATCCAAGAAGAGGCGAATAAAGGAGAGGAGAATCCCCAAGAAGAGGCGAATATCCAAGAAGAGGCTAATAAGGAGGAAGAGAGCCTAAAGTATTTGGATTTTGTGCAAGCGGCTACAGTTTATGCCAGGGCTTCTTTCTCAAAGCTCTACCTTTTTGCCAAGGACAAGTCTGGTCCATTCAAGCCTGGCGTCAATACTGTTGAGAGTAGGTTTAAGAACGTGGTTAGACCCGTCTATAATAAGTTCCAACCTGTTCCCAACAAGGTTCTCAAGTTTGCAGACCGTAGGGTTGATGCATATGTCACTGTTTTAGATCGCATTGTTCCTCCAATTGTCAAGCGGGCATCCATGCAAGCTTATTCAGTAGCCCCAGGAGCTGCTCGTGCTGTGGTTTCTTATTTGCCTTTGCATACCAAGAGACTTTCTAAGGTGCTATATGGAGATGGGTGAGCTAAAATCTTCACCAATTGCTTCCAGTTGAGTAAGATGATGAAGTGCTCAACAATGCATGTTGGATTAATATATATCTATTGTGAGTCTTCTTTTTTGTGTTATTTATGTCTGTAGTTGTTTGGGTATTTGTTTTGGTCGTTGTTGTTTTGGATTGTTCGTAA
>CL3Contig3
GGCTGCTTTCGGAAAGGTGGGTCTTTTTTTTCAAACTTCAACGACTGCGTTTTGAATTTTGATCTTCCATTTCTGCTTAAAGGAAATCTTCAATTATGGGTGAAGGTGAAGAAAACAAGAATATGCAAGAAGAGGTGAACAAAGAAGCGAATATTAAAAAAAGAGGTTGATGTGGAGGAAGAGAGGTTAAAGTATTTGGACTTTGTGCAAACGGGTGCAGTTTTTGCCTTGGTTTCCTTCTCAAAGCTCTACCTCTTTGCCAAGGNTGTGTCTGGTCCATTCAAGCCTTATGTCGAGAATGCGTGGGGGTAAGTTTAAGAGCG
>CL3Contig4
TATGTGTTTTGAATATTCATAATGAGAATAAAGGGCCAATTGAATTATTGGCCAATATGTAATGATACATAAATTTCGTGATTGAGTTGGAGGAGGTTTTATTAAGAACAATGGATTAAAAATAATGTAAAAAATTCTTGTGTTTTACTTTTTTAAACTAAAAAAAAAAAAAAAAAAAAAAAACATAGGGAAGGTAGTGGTAGTGGACGAGAAATCTCAGCAGCAGGAGAGCGAAGTGCAGAAGCT
>CL3Contig5
GAGGTACATGCAATTGTTCTTATATGCAAACCAAATTCATTGTATTGATTATGATTCCTCATTATATTGATTATTATGGGGTGATTTTGTGAAATAATTAAATATTTGGTTCATTTATTGAATATCCAAATTAACATCGCTATGGAATTGAATTATTTATGCTAATAAGGAGGAAGAGAGCCTAAAGTATTTGGATTTTGAGCAAGCGGCTACAGTTTATGCCAGGGCTTCTTTCTCAAAGCTCTACCTTTTTGCCAAGGACAAGTCTGGTCCATTCAAGCCTGGCATCAATACTGTTGAGAGTAGGTTTAAGAGCGTGGTTAGACCCGTCTATAATAAGTTCCAACCTGTTCCCAACAAGGTTCTCAAGTTTGCAGACCGTAGGATGAGTCTTTTTCTCTTTTATGTTTAACTTTTGCTATTCTGATATACATGTTGGGAGAGGTTGAGATTGAGGGACCTAAAGGAGTAGTTGATTGATTTTCTGTTAG
>CL3Contig6
TCAGAAAGGCGGGTTTCTTTTTTGAAACTTAAGCGACTGCGTTTTGAATTTTGATCTTCCATTTTTGCAAAAGGAAATCTTCGATTATGGCTGAAGACGAAGACAACCAACAAGGGCAGGGGGAGGGGTTAAAATATTTGGGTTTTGTGCAAGACGCGGCAACTTATGCTGTTACTACCTTCTCAAACGTCTATCTTTTTGCCAAAGACAAATCTGGTCCACTGCAGCCTGGTGTCGATATCATTGAGGGTCCGGTGAAGAACGTGGCTGTACCTCTCTATAATAGGTTCAGTTATATTCCCAATGGAGCTCTCAAGTTTGTAGACAGCACGGTTGTTGCATCTGTCACTATTATAGGTCGCTCTCTTCCCCCAATTGTCAAGGACGCATCTATCCAAGTTGTTTCAGCAATTCGAGCTGCCCCAGAAGCTGCTCGTTCTCTGGCTTCTTCTTTGCCTGGGCAGACCAAGATACTTGCTAAGGTGTTTTATGGAGAGAATTGAGCCCCAATTTGCACCAATTGCTTCCAACTAAGCAAGATAATGATATGCTCAAGAATATATATCTATTGTGAGCCTTTTTTTATGTTCTCATCCTGAGTGTTGAGACTATGTTTTCGTTTGAATATTAAACTGTGTTTTATTATGTGTTTTGAATATTCATAATGAGAATAAAGGGCCAATTGAATTATTGGCCAATATGTAATGATACATAAATTTCGTGATTGAGTTGGAGGAGGTTTTATTAAGAACAATGGATTTAAATAATTAGTAAAAAATACTTAGTAAGT
>CL3Contig7
GAAAACCATAATCGTTGATAGCTTCTTCATTGTTTTTGGAAAGGCGGGTCTTTTTTTTTTTTCAAACTTCAACGACTGAGTTTTGAATTTTGATCTTCCATATCTGCTTAAAGGCTTCAATTATGGCTGAAGGTGAAGAAGAGGTGAATATCCAAGAAGAGGCGAATAAAGGAGAGGAGAATCCCCAAGAAGAGGCGAATATCCAAGAAGAGGCGTAATAAAGGAGAGGAGAATATCCAAGAAGAGGCGAATATCCAAGAAGAGGCTAATAAGGAGGAAGAGAGCCTAAAGTATTTGGATTTTGTGCAAGCGGCTACAGTTTATGCCAGGGCTTCTTTCTCAAAGCTCTACCTTTTTGCCAAGGACAAGTCTGGTCCATTCAAGCCTGGCGTCAATACTGTTGAGAGTAGGTTTAAGAGCGTGGTTAGACCGTNTATATAAGTTCCAACCTGTTCCCAACAAGGTTCTACAAGTTTGCAGACCGTAGGGTTGA
>CL3Contig8
AAGGTTGATGAATCTGTTACTATTCTAGATCTTTTTGTTCCCCCAATTGTCAAACAATTGTGTACGCAAGCTTATTCAGTAGCTCGAGATGCCCCAGTAGTTGCTTGTGCTTTGACTTATTATTTGCTTTCGCCCAACGAGAAGTTTTTATATGGTCTTGTATGGAGATGGGTGAGCCACAATCTGCACCAATTGCTTCCAGCTATGGAAGATAGAATGAATATACTCAAGAATGCATGTTAAATATGATTATACATCTATTGTGTATTTTCTTTTTTTTTTTTAANGTTACTTGTCCTAAAGTTGTTTAGACTTATTGTTTTCAGTTCG
>CL3Contig9
TCAGAAAGGCGGGTTTCTTTTTTGAAACTTAAGCGACTGCGTTTTGAATTTTGATCTTCCATTTTTGCAAAAGGAAATCTTCGATTATGGCTGAAGACGAAGACAACCAACAAGGGTTGTTGCATCTGTCACTATTATAGATCGCTCTCTTCCCCCAATTGTCAAGGACGCATCTATCCAAGTTGTTTCAGCAATTCGAGCTGCCCCAGAAGCTGCTCGTTCTCTGGCTTCTTCTTTGCCTGGGCAGACCAAGATACTTGCTAAGGTTGTTTTATGGAGAGAATTGAGCCCCAATTTGCACCAATTGCTTCCAACTAAGCAAGTTAATGATATGCTCAAGAATATATATCTATTGTATGTTCTCATCCTGAGTGTTGAGACTATGTTTTCGTTTGAATATTAAACTGTGTTTTATTATGTTGTTTTGAATATTCATAATGAGAATAAGGGCCAATTGAATTATTGGCCAATATGTAAT
>CL3Contig10
TGCTGTTACTACCTTCTCAAAACGTCTATCTTTTTGTACCAAAGACAAAATCNGGTCCACTGCAGCCTGGTGTCGATATCATTTGAGGGTCCGGTGAAGAACGTGGCTGTACCTCTCTATAATAGGTTCAGTTATATTCCCAATGGAGCTCTCAAGTTTGTAGACAGCACGGTTGTTGCATCTGTTCACTATTTATTAGTATTCGCTCTCTTCCCCCAATTGTCAATGACGCATCTATCCAAGTTGTTTCAGCAATTCGAGCTGCCCCAGAAGCTGCTCGTTCTCTGGCTTCTTCTTTGCCTGGGCAGACCAAGATACTTGCTAAGGTGTTTTATGGAGAGAATTGAGCCCCAATTTGCACCAATTGCTTCCAACTAAGCAAGTTAATGATATGCTCAAGAATATATATCTATTGTGAGCTTTTTTTTATGTTCTCATCCTGAGTGTTGAGACTATGTTTTCGTTTGAATATTAAACTGTGTTTTATTATGTGTTTTGAATATTCATAATGAGAATAAGGGCAATTGAATTATTGCCAATATGTAATGATACATTAAATTTCGTGATTGAGTTGGAGGTAGGTTTTATTAAGAACAATGGAATTAAAATAATAGTAAAAAATACTTA
>CL3Contig11
GAGTTTGAAACCATAATCGTTGATAGCTTCTTCATTGTTTTTGGAAAGGCGGGTTCTTTTTTTTTTTTTTTCTTCAAACTTCAACCACTGAGTTTTGAATTTTAATCTTCCATATCTGCTTAAAGGCTTCAATTATGGCTGAAGGTGAAGAAGAGGTGAATATCCAAGAAGAGGCGAATAAAGGAGAGGAGAACTCCCCAAGAAGGAGCGAATATCCAAGAAGA
>CL3Contig12
TCAGAAAGGCGGGTTTCTTTTTTGAAACTTAAGCGACTGCGTTTTGAATTTTGATCTTCCATTTTTGCAAAAGGAAATCTTCGATTATGGCTGAAGACGAAGACAACCAACAAGGGCGAGGGGGAAGGGGTTAAAATTAGTTTGGGTTTTGTGCAAGACGCGGCAACTTATGCTGTGACTACCTTCTACAAACGTCTATTC
>CL3Contig13
GGTTAAAATATTTGGGTTTTGTGCAAGACGCGGCAACTTATGCTGTTACTACCTTCTCAAACGTCTATCTTTTTGCCAAAGACAAATCTGGTCCACTGCAGCCTGGTGTCGATATCATTGAGGGTCCGGTGAAGAACGTGGCTGTACCTCTCTATAATAGGTTCAGTTATATTCCCAATGGAGCTCTCAAGTTTGGAGACAGCACGGTTGTTGCATCTGTCACTATTATAGGTCGCTCTCCTTCCCCCAATTGTCAAGGCGCATCCCTACCCAAGTTGTTCAGCAATTCGAGCTCGCCCAGAGCTGCTCGTTCTCTGGTCTTCTTCTTGCC
>CL3Contig14
ACTCTGGACCTTGGCTGTCACTCAGTTATAATCGGTTGATAGCCTCCATCAGCGTTTTTCAGAAAGGCGGGTTTCTTTTTTGAAACTTAAGCGACTGCGTTTTGAATTTTGATCTTCCATTTTTGCAAAAGGAAATCTTCGATTATGGCTGAAGACGAAGACAACCAACAAGGGCAGGGGGAGGGGTTAAAATATTTGGGTTTTGTGCAAGACGCGGCAACTTATGCTGTGACTACCTTCTCAAACGTCTATCTTTTTGCCAAAGACAAATCTGGTCCACTGCAGCCTGGTGTCGATATCATTGAGGGTCCGGTGAAGAACGTGGCTGTACCTCTCTATAATAGGTTCAGTTATATTCCCAATGGAGCTCTCAAGTTTGTAGACAGCACGGTTGTCTACTGCATCTATTATAGATCGCTCTCTTCCCCAATTGTCAAGGACGCATCTATCCAAGTTGTTTCAGCAATTCGAGCTGCCCAGAAGCTGCTCGTTCTCT
>CL3Contig15
TCAGAAAGGCGGGTTTCTTTTTTGAAACTTAAGCGACTGCGTTTTGAATTTTGATCTTCCATTTTTGCAAAAGGAAATCTTCGATTATGGCTGAAGACGAAGACAACCAACGAAGGGGGGGAGGGTTAAAATATTTGGGTTTGTGCAAGACGCGGCAACTTATGCTGTGACTACCTTCTCAAACGTCTATCTTTTGCCAAAGACAAATCTGGTCCACTGCAGCCTGGTGTCGATATCATTGGAGGGTTCCGGTAGAAGACGTGGCTGTACCTCTCTATAATAGGTTCAGTTATATTCCAA
>CL3Contig16
ATTGGAAAACATGGGTAACTTATTTTTTTAATTTACTAAAAAATTCATGAGAAAAACATTCCTAACCGATGTTCTGGAACTCGAATGATCCGTTTCTTCGTCTGACCCCATAAGAGTCATACACGTTAAACTAATAAAATAGCAACACGTTTTCACACTCCTTTTCATCACAGACGGTCCATTCCTAAGGGAGAGTTTGGTTTTAGTTTTAAACCATAATCGTTGATAGCTTCTTCATTGTTTTTGGAAAGGCGGGTCCATTTTTTTCAAACTTCAACGACTGAGTTTTGAATTTTGATCTTCCATATCTGCTTAAAGGCTTCAATTATGGCTGAAGGTGAAGAAGAGGTGAATATCCAAGAAGAGGCGAATAAAGGAGAGGAGAATCCCCAAGAAGAGGCGAATATCCAAGAAGAGGTTGATGCATATGTCACTGTTCTAGATCGCATTGTTCCTCCAATTGTCAAGCAGGCATCTATCCAAGCTTATTCAGTAGCCCCAGGAGCTACTCGTGCTGTGGCTTCTTATTTGCCTTTGCATACCTAGAGCCTTTAATTATAAGGTGCTATATGGAGATGGGTGAGCTAAAATCTGCACCGATTGCTTCCAGTTGAGTAAGATGATGAAGTGTTACAACAATGCATGTTGGAATTAA
>CL3Contig17
GGGGAGGGGTTAAAATATTTGGGTTTTGTGCAAGACGCGGCAGCTTATTCTGTGACTACCTTCTCAAACGTCTATCTTTATGCCAAAGACAAATCTGGTCCACTGCAGCCTGGTGTCGATATCATTGAGGGTCCGGTGAAGAACGTGGCTGTACCTCTCTATAATAGGTTCAGTTATATTCCCAATGGAGCTCTCAAGTTTGTAGACCGCACGGTTGATGCATCTGTCACTATTATAGATCGCTCTCTTCCCCCAATTGTCAAGGACGCATCTAACCAAGTTGTTTCCGTAGATCGAGCTGCCCCAGAAGCTGCTCGTTCTCTGGCTTCTCCTTTGCCTGAGCAGACCAAGATACCTTCTAAGGTGTTGTATTGGAGACAATTGAGCCATAATTTGCACATTGCTTCAACTAAGCAAGATAATGAT
>CL3Contig18
TCAGAAAGGCGGGTTTCTTTTTTGAAACTTAAGCGACTGTCGTTTTGAATTTTGATCTTCCTATTTTTGACAAAAGGAAATCTTCGATTATGGCTGAAGACGAAGACAACCAACGAAGGGCGAAGGGGGAGGGGTTTAAA
>CL3Contig19
GAAACCATAATCGTTGATAGCTTCTTCATTGTTTTTGGAAAGGCGGGTCTTTTTTTTTTTTCAAACTTCAACCACTGAGTTTTGAATTTTAATCTTCCATATCTGCTTAAAGGCTTCAATTATGGCTGAAGGTGAAGAAGAGGTGAATATCCAAGAAGAGGCGAATAAAGGAGAGGAGAATCCCCAAGAAGAGGCGAATATCCAAGAAGAGGTTGATGCATATGTCACTGTTTTAGATCGCATTGTTCCTCCAATTGTCAAGCGGGCATCCATGCAAGCTTATTCAGTAGCCCCAGGAGCTGCTCGTGCTGTGGTTTCTTATTTGCCTTTGCATACCAAGAGACTTTCTAAGGTGCTATATGGAGATGGGTGAGCTAAAATCTTCACCAATTGCTTCCAGTTGAGTAAGATGATAGAACGTGACTACAACAATGCATGTTGGATTAATTATATATCTATTGTG
>CL3Contig20
GGGAAACCATAATCGTTGATAGCTTCTTCATTGTTTTTGGAAAGGCGGGTCCATTTTTTTCAAACTTCAACGACTGAGTTTTGAATTTTGATCTTCCATATCCGCTTAAAGGCTTCAATTATGGCTGAAGGTGAAGAAGAGGTGAATATCCAAGAAGAGGCAAATAAAGGAGAGGAGAATCCCCAAGAAGAGGCGAATATCCAAGAAGAGACGAATAAAGGAGAGGAGAATATCCAAGAAGAGGCGAATATCGAAGAAGAGGCTAATAAGGAGGAAGAGAGCCTAAAGTATTTGGATTTTGTGCAAGCGGCTACAGTTTATGCCAGGGCTTCTTTCTCAAAGCTCTACCTTTTTGCCAAGGACAAGTCTGGTCCATTCAAGCCTGGCGTCAATACTGTTGAGAGTAGGTTTAAGAGCGTGGTTAGACCCGTCTATAATAAGTTCCAACCTGTTCCCAACAAGGTTCTCAAGTTTGCAGACCGTAGGGTTGATGCATATGTCACTGTTTTAGATCGCATTGTTCCTCCAATTGTCAAGCGGGCATCTATCCAAGCTTATTCAGTAGCCCCAGGAGCTGCTCGTGCTGTGGCTTCTTATTTGCCTTTGCATACCAAGAGACTTTCTAAGGTGCTATATGGAGATGGGTGAGCTAAAATCTTCACCAATTGCTTCCAGTTGAGTAAGATGATGAAGTGCTCAACAATGCATGTTGGATTAATTATATATCTATTGTGAGTCTTCTTTTTTGTGTTATTTATGTCTGTAGTTGTTTGGTATTTTGTTTTGGTCGTTGTTGTTTGGATTGTTCGTAATGGCAATGAATCATTGGCAATATCTACTTATGTATAAATTTCGTAATTAAGCT
>CL3Contig21
ACGAATTTCCATCTATAAGTCTAGACCTTGGCTGTCACTCAGTTGATAATCGGTTGATAGCCTCCATCAGCGTTTTTCAGAAAGGCGGGTTTCTTTTTTGAAACTTAAGCGACTGCGTTTTGAATTTTGATCTTCCATTTTTGCAAAAGGAAATCTTCGATTATGGCTGAAGACGAAGACAACCAACAAGGGCAGGGGGAGGGGTTAAAATATTTGGGTTTTGTGCAAGACGCGGCAACTTATGCTGTGACTACCTTCTCAAACGTCTATCTTTTTGCCAAAGACAAATCTGGTCCACTGCAGCCTGGTGTCGATATCATTGAGGGTCCGGTGAAGAACGTGGCTGTACCTCTCTATAATAGGTTCAGTTATATTCCCAATGGAGCTCTCAAGTTTGTAGACAGCACGGTTGTTGCATCTGTCACTATTATAGATCGCTCTCTTCCCCCAATTGTCAAGGACGCATCTATCCAAGTTGTTTCAGCAATTCGAGCTGCCCCAGAAGCTGCTCGTTCTCTGGCTTCTTCTTTGCCTGGGCAGACCAAGATACTTGCTAAGGTGTTTTATGGAGAGAATTGAGCCCCAATTTGCACCAATTGCTTCCAACTAAGCAAGATAATGATATGCTCAAGAATATATATCTATTGTGAAGTCTTTTTTTATGTTCTCATCCTGAGTGTTGAGTACTATTGTTTTCGTTTAGAATTATTAAACTGTTGTTTTTTATTATTGTTGTTTTAGAATTATTTACTA
>CL3Contig22
CTATAATAGGTTCAGTTATATTCCCAATGGAGCTCTCAAGTTTGTAGACAGCACGGTTGTTGCATCTGTCACTATTATAGATCGCTCTCTTCCCCCAATTGTCAAGGACGCATCTATCCAAGTTGTTTCAGCAATTCGAGCTGCCCCAGAAGCTGCTCGTTCTCTGGCTTCTTCTTTGCCTGGGCAGACCAAGATACTTGCTAAGGTGTTTTATGGAGAGAATTGAGCCCCAATTTGCACCAATTGCTTCCAACTAAGCAAGTTAATGATATGCTCAAGAATATATATCTATTGTGAGTCTTTTTTTATGTTCTCATCCTGAGTTGTTGAGACTTATTGTTTTCGTTTAGTAATTATTAAACTTGTTGTTTTATTAATTGTTGTTTTAGTAATTATTACTA
>CL3Contig23
AAGTTTGCAGACCGTAGGGTTGATGCATATGTCACTGTTTTAGATCGCATTGTTCCTCCAATTGTCAAGCGGGCATCCATGCAAGCTTATTCAGTAGCCCCAGGAGCTGCTCGTGCTGTGGTTTCTTATTTGCCTTTGCATACCAAGAGACTTTCTAAGGTGCTATATGGAGATGGGTGAGCTAAAATCTTCACCAATTGCTTCCAGTTGAGTAAGATGATGAAGTGCTCAACAATGCATGTTGGATTAATTATATATCTATTGTGAGTCTTCTTTTTTTGTGTTATTTATGCTGAGTTGTTTGGGTATTTTGTTTTGGTCGTTGTTGTTTTGGATTGTTCGTAA
>CL3Contig24
GGACCTTGGCTGTCACTCAGTTAATCGGTTGATAGCCTCCATCAGCGTTTTCAGAAAGGCGGGTTTCTTTTTTGAAACTTAAGCGACTGCGTTTTGAATTTTGATCTTCCATTTTTGCAAAAGGAAATCTTCGATTATGGCTGAAGACGAAGACAACCAACAAGGGCGAGGGGGAAGGGGTTAAAATAGTTTGGGTTTGTGCAAGACGCGGCAACTTATGCTGTGACTACCTTCTACAAACGTCTATTCTTTTGACCCAAGAGACAAATC
>CL3Contig25
GGGAAACCATAATCGTTGATAGCTTCTTCATTGTTTTTGGAAAGGCGGGTTCTTTTTTTTTTTTTTCAAACTTCAACCACTGAGTTTTGAATTTTAATCTTCCATATCTGCTTAAAGGCTTCAATTATGGCTGAAGGTGAAGAAGAGGTGAATATCCAAGAAGAGGCGAATAAAGGAGAGGAGAATTCCCAAAGAAGAGGCGAATATCCAAGAAGAGGCTAAATAAGGAGGAAGAGAGACCTAAAGGTATTTGGATTTTGTGCAAGCGGCTACAGTTTATGCCAGGGCTTC
>CL3Contig26
GGAAACCATAATCGTTGATAGCTTCTTCATTGTTTTTGGAAAGGCGGGTCCATTTTTTTCAAACTTCAACGACTGAGTTTTGAATTTTGATCTTCCATATCCGCTTAAAGGCTTCAATTATGGCTGAAGGTGAAGAAGAGGTGAATATCCAAGAAGAGGCAAATAAAGGAGAGGAGAATCCCCAAGAAGAGGCGAATATCCAAGAAGAGACGAATAAAGGAGAGGAGAATATCCAAGAAGAGGCGAATATCGAAGAAGAGGTTGATGCATATGTCACTGTTTTAGATCGCATTGTTCCTCCAATTGTCAAGCGGGCATCTATCCAAGCTTATTCAGTAGCCCCAGGAGCTGCTCGTGCTGTGGTTTCTTATTTGCCTTTGCATACCAAGAGACTTTCTAAGGTGCTATATGGAGATGGGTGAGCTAAAATCTTCACCAATTGCTTCCAGTTGAGTAAGATGATGAAGTGCTCAACAATGCATGTTGGATTAATTATATATCTATTGTGAGCTCTTTTTTTGTGTATTTATGCTGAGTGTTTGGGATTTGTTTTGGGTCGTGTGTTTTGGATGTTCGTAATGGGAATAAATGGCCAAATGAATCATTGGCCAATATCTACTTATGTATAAATTTCGTAATTAAGCTGGAATCTAGTGGTTTTATTAGGGAGTAATGGAGATGGAAAAACAAGTATTCCTAAGTGTTTGGTTGTGTATTCTGTAGGAATCTATTCAAAGTTCAAATTAATAAAA
>CL3Contig27
TCAGAAAGGCGGGTTTCTTTTTGTAAACTTAAGCGACTGCGTTTTGTAATTTTGTATCTTCCATTTTTGTCAAAAGGAAAATCTTCGATTATGGCTGAAGACGAAGACAACCAACAAGGGCAGGGGAGGGGTTAAATATTGGGTTTGTGCAAGACGCGGCAACTTATGCTGTTACTACCTTCTCAAACGTCTATCTTTTTGTCCAAAGACAAATCTGGTCCACTGCAGCCTGGTGTCGATATCATTGAGGGTCCGGTGAAGAACGTGGCTGTACCTCTCTATAATAGGTTCAGTTATATTCCCAATGGAGCTCTCAAGTTTGTAGACAGCACGGTTGTTGCATCTGTCACTATTATAGGTCGCTCTCTTCCCCCAATTGTCAAGGACGCATCTACCCAAGTTGTTTCAGCAATTCGAGCTGCCCCAGAAGCTGCTCGTTCTCTGGCTTCTTCTTTGCCTGGGCAGACCAAGATACTTGCTAAGGTGTTTTATGGAGAGAATTGAGCCCCAATTTGCACCAATTGCTTCCAACTAAGCAAGATAATGATATGCTCAAGAATATATATCTATTGTGAGTCTTTTTTTATGTTCTCATCCTGAGTTGTTGAGACTTATTGTTTTCGTTTGAATTATTAAACTGTTGTTTTATTATGTTGTTTTGAATTATTCATAATGA
>CL3Contig28
TGGCTGAAGGTGAAGAAGAGGTGAAATAATCCAAGAAGAGGCGAATAAAGGAGAGGAGAATCCCCAAGAAGAGGCGAATATCCAAGAAGAGGCTAATAAGGAGGAAGAGAGCCTAAAGTATTTGGATTTTGTGCAAGCGGCTACAGTTTATGCCAGGGCTTCTTTCTCAAAGCTCTACCTTTTTGCCAAGGACAAGTCTGGTCCATTCAAGCCTGGCGTCAATACTGTTGAGAGTAGGTTTAAGAACGTGGTTAGACCCGTCTATAATAAGTTCCAACCTGTTCCCAACAAGGTTCTCAAGTTTGCAGACCGTAGGGTTGATGCATATGTCACTTGTTTTAGATCGCATTTGTTCCTCTAATTGTCAAGGCGGCATCCATGCAAGTCTTATTCAGTCGCCCAGGAGCTGCTCGT
>CL3Contig29
GAATCACGATAGAACCAATACAACAGCAACACGTTTACACGCTCCTTTTCTTAACAGCTGGCCTGCCATTCCCACGAATTTCCATCTATAAGTAGAGAGGTTTGGTTTTAGCATCAAACCATAATCGGTTGATAGCCTCCATCAGCGTTTTCAGAAAGGCGGGTTTCTTTTTTGAAACTTAAGCGACTGCGTTTTGAATTTTGATCTTCCATTTTTGCAAAAGGAAATCTTCGATTATGGCTGAAGACGAAGACAACCAACAAGGGCAGGGGGAGGGTTAAATATTTGGGTTTGTGCAAGACGCGGCAACTTATGCTGTGACTACCTTCTCAAACGTCTA
>CL3Contig30
GGACTTCTGGAACTGGGATGATGCGTTTGCTTTGCGATACTCCATGTGCTTTACTTACCCCATAAGGATCATGCGCGAATCACGATAGAACCAATACAACAGCAACACGTTTACACGCTCCTTTTCTTAACAGCTGGCCTGCCATTCCCACGAATTTCCATCTATAAGTAGAGAGGTTTGGTTTTAGCATCAAACCATAATCGGTTGATAGCCTCCATCAGCGTTTTCAGAAAGGCGGGTTTCTTTTTTGAAACTTAAGCGACTGCGTTTTGAATTTTGATCTTCCATTTTTGCAAAAGGAAATCTTCGATTATGGCTGAAGACGAAGACAACCAACAAGGGCGAGGGGGAGGGTTAAAATAGTTTGGGTTTGTGCAAGACGCGGCAACTTATGCTGTTACTCCTTCTCAAACGTCTATCTTTTGCCAAAGACAATCTGGTCCACTGCAGCCTGGTGTCGATATC
>CL3Contig31
GGGGAGGGGTTAAAATATTTGGGTTTTGTGCAAGACGCGGCAACTTATGCTGTTACTACCTTCTCAAACGTCTATCTTTTTGCCAAAGACAAATCTGGTCCACTGCAGCCTGGTGTCGATATCATTGAGGGTCCGGTGAAGAACGTGGCTGTACCTCTCTATAATAGGTTCAGTTATATTCCCAATGGAGCTCTCAAGTTTGTAGACAGCACGGTTGTTGCATCTGTCACTATTATAGATCGCTCTCTTCCCCCAATTGTCAAGGACGCATCTATCCAAGTTGTTTCAGCAATTCGAGCTGCCCCAGAAGCTGCTCGTTCTCTGGCTTCTTCTTTGCCTGGGCAGACCAAGATACTTGCTAAGGTGTTTTATGGAGAGAATTGAGCCCCAATTTGCACCAATTGCTTCCAACTAAGCAAGATAATGATATGCTACAAGAATATATATCTATTGTGAGTCCTTTTTTATGTTCTGTATCCTGTAGTTGTTGAGTACTTATTGTTTTCGTTTAGTAATTAATTAAACTTGTTAGTTTTATTATT
>CL3Contig32
AGCGTTTTCAGAAAGGCGGGTTTCTTTTTTGAAACTTAAGCGACTGCGTTTTGAATTTTGATCTTCCATTTTTGCAAAAGGAAATCTTCGATTATGGCTGAAGACGAAGACAACCAACAAGGGGTTGTTGCATCTGTCACTATTATAGGTCGCTCTCTTCCCCCAATTGTCAAGGACGCATCTACCCAAGTTGTTTCAGCAATTCGAGCTGCCCCAGAAGCTGCTCGTTCTCTGGCTTCTTCTTTGCCTGGGCAGACCAAGATACTTGCTAAGGTGTTTTATGGAGAGAATTGAGCCCCAATTTGCACCAATTGCTTCCAACTAAGCAAGATAATGATATGCTACAAGAATATATATCTATTGTGTAGTTCTTTTTTATGTTCTCTATCCTGTAGTTGTTAGAGTACTTATTGTTTT
>CL3Contig33
CCAAGAAGAGACGAATAAAGGAGAGGAGAATATCCAAGAAGAGGCGAATATCGAAGAAGAGGCTAATAAGGAGGAAGAGAGCCTAAAGTATTTGGATTTTGTGCAAGCGGCTACAGTTTATGCCAGGGCTTCTTTCTCAAAGCTCTACCTTTTTGCCAAGGACAAGTCTGGTCCATTCAAGCCTGGCGTCAATACTGTTGAGAGTAGGTTTAAGAGCGTGGTTAGACCCGTCTATAATAAGTTCCAACCTGTTCCCAACAAGGTTCTCAAGTTTGCAGACCGTAGGGTTGATGCATATGTCACTTGTTTTAGATCGCTATTCGTTCCTCCTAATTGTCAAGGCGGCATCTATCCAAGTCTTATTCAGTACGCCCC
>CL3Contig34
TTGATGGCCTCCATCAGACGTTTTTCAGAAAGGCGGGTTTCTTTTTTGAAACTTAAGCGACTGCGTTTTGAATTTTGATCTTCCATTTTTGCAAAAGGAAATCTTCGATTATGGCTGAAGACGAAGACAACCAACAAGGGCGAGGGGGAGGGTTAAATATTTGGGTTTGTGCAGACGCGGCAACTTATGCTGTTACTACCTTCTC
>CL3Contig35
AGAGTTTGGTTTTAGTTTTAAACCATAATCGTTGATAGCTTCTTCATTGTTTTTGGAAAGGCGGGTCCATTTTTTTCAAACTTCAACGACTGAGTTTTGAATTTTGATCTTCCATATCTCGCTTAAAGGCTTCAATTATGGCTGAAGGTGAAGAAGAGGTGAATATCCAAGAAGAGGCGAATAAAGGAGAGGAGAATCCCCAAGAAGAGGCGAATATCCAAGAAGAGGAGGAAGAGAGCCTAAAGTATTTGGATTTTGAGCAAGCGGCTACAGTTTATGCCAGGGCTTCTTTCTCAAAGCTCTACCTTTTTGCCAAGGACAAGTCTGGTCCATTCAAGCCTGGCATCAATACTGTTGAGAAGTAGGTTTAAGAGCGTGGTTAGACCCGTCTATAATAAGTTCCAACCTGTTCCCAACAAGGTTCTCAAGTTTGCAGACCGTAGGATGAGTCTTTTTCTCTTTTATGTTTAACTTTTGCATTCTGATATACATGTTGGGAGAGGTTGAGATTGGAGGGACCTAAAGGAGTAGTTGATTGATTT
>CL3Contig36
ACTCTGGACCTTGGCTGTCACTCAGTTGATAATCGGTTGATAGCCTCCATCAGCGTTTTCAGAAAGGCGGGTTTCTTTTTTGAAACTTAAGCGACTGCGTTTTGAATTTTGATCTTCCATTTTTGACAAAAGGAAATCTTCGATTATGGCTGAAGACGAAGACAACCAACAAGGGCAAGGGGAGGGGTTAAAATATTTGGGTTTTGTGCAAGACGCGGCAACTTATGCTGTTACCTACCTTCTACAAACGTCTATTCTTTTTGCCTAAAGACTAAATCTGGTCCACTGCA
>CL3Contig37
CCCAACAAGGTTCTCAAGTTTGCAGACCGTAGGGTTGATGCATATGTCACTGTTTTAGATCGCATTGTTCCTCCAATTGTCAAGCGGGCATCTATCCAAGCTTATTCAGTAGCCCCAGGAGCTGCTCGTGCTGTGGCTTCTTATTTGCCTTTGCATACCAAGAGACTTTCTAAGGTGCTATATGGAGATGGGTGAGCTAAAATCTTCACCAATTGCTTCCAGTTGAGTAAGATGATGAAGTGCTCAACAATGCATGTTGGATTAATTATATATCTATTGTGAGCTTCTTTTTTTGGGTTATTTATGCTGAGTGTTTGGGATTTGTTTTGGTCGTGTGTTTTGGATGTTCATAATGGGAATAAATGGCCAAATGAATCATTGGCCAATATCTACTTATGTATAAATTTCGTAATTAAGCTGGAATCTAGTGGTTTATAAGGAATAATGGAGATAGGAAAAACATTAGTATTCCTAAGTTTTGGTGTGTATTCTGTCGGAATCTATTCAAAGTTCAAATTAATAAAA
>CL3Contig38
GAAAACCATAATCGTTGATAGCTTCTTCATTGTTTTTGGAAAGGCGGTCTTTTTTTTTTCAAACTTCAACCACTGAGTTTTGAATTTTAATCTTCCATATCTGCTTAAAGGCTTCAATTATGGCTGAAGGTGAAGAAGAGGTGAATATCCAAGAAGAGGCGAATAAAGGAGAGGAGAATCCCCAAGAAGAGGCGAATATCCAAAGAAGAGGCTAATAAGGAGGAAGAGAGCCTAAAGTATTTGGATTTTGTGCAAGCGGCTAACTAGTTTATGCCAGGGTCTTTCTTTCTCAAAGCTCTTACCTTTT
>CL3Contig39
ATCACAGACGGTCCATTCCTAAGGGAGAGTTTGGTTTTAGTTTTAAACCATAATCGTTGATAGCTTCTTCATTGTTTTTGGAAAGGCGGGTCCATTTTTTTCAAACTTCAACGACTGAGTTTTGAATTTTGATCTTCCATATCTGCTTAAAGGCTTCAATTATGGCTGAAGGTGAAGAAGAGGTGAATATCCAAGAAGAGGCGAATAAAGGAGAGGAGAATCCCCAAGAAGAGGCGAATATCCAAGAAGAGGTACATGCAATTGTTCTTATATGCAAACCAAATTCATTGTATTGATTATGATTCCTCATTATATTGATTATTATGGGTGTATTTGTGAAATAATTAAATATTTGGTTC
>CL3Contig40
AGGGCAGGGGGAGGGGTTAAAATATTTGGGTTTTGTGCAAGACGCGGCAGCTTCTGTGACTACCTTCTCAAACGTCTATCTTTATGCCAAAGACAAATCTGGTCCACTGCAGCCTGGTGTCGATATCATTGAGGGTCCGGTGAAGAACGTGGCTGTACCTCTCTATAATAGGTTCAGTTATATTCCCAATGGAGCTCTCAAGTTTGTAGACAGCACGGTTGTTGCATCTGTCACTATTATAGATCGCTCTCTTCCCCCAATTGTCAAGGACGCATCTATCCAAGTTGTTTCAGCAATTCGAGCTGCCCCAGAAGCTGCTCGTTCTCTGGCTTCTTCTTTGCCTGGGCAGACCAAGATACTTGCTAAGGTGTTTTATGGAGAGAATTGAGCCCCAATTTGCACCAATTGCTTCCAACTAAGCAAGTTAATGATATGCTCAAGAATATATATCTATTGTGAGTCTTTTTTANGTTCTCATTCCTGAGTTGTTGAGTACTTATTGTTTTCGTTTAGTAATTATTAAACTTGTTAGTTTTATTA
>CL3Contig41
GGCTGCTTTCGGAAAGGTGAAGAAAACAAGAATATGCAAGAAGAGGTGAACAAAGAAGCGAATATTAAAAAAGAGGTTGATGTGGAGGAAGAGAGGTTAAAGTATTTGGACTTTGTGCAAACGGGTGCAGTTTTTGCCTTGGTTTCCTTCTCAAAGCTCTACCTCTTTGCCAAGGATGTGTCTGGTCCATTCAAGCCTTACGTCGAGAATGCTGGGGGTAGGTTTAAGAGCGTAGTTAGACCTATCTATTATAAGTTTCAACCGGTTTCCAACGAGATTCTCAAATTTGCAGATCACAAGGTTGATGAATCTGTTACTATTCTAGTATCTTTTTGTTCCCCCAATTGTCAAACAATTGTGTACGCAAGCTTATTCAGTAGCTCGAGATGCCCCAGTAGTTGCTTGTGCTTTGACTTTACTTATTTGCTTTCGCCCAACGAGTAAGTTTTATATTGGTCTTGTATGGAGA
>CL3Contig42
GAAAACCATAATCGTTGATAGCTTCTTCATTGTTTTTGGAAAGGCGGGTCTTTTTTTTTTTTTCGAAACTTCAACCACTGAGTTTTGAATTTTAATCTTCCATATCTGCTTAAAGGCTTCAATTATGGCTGAAGGTGAAGAAGAGGTGAATATCCAAGAAGAGGCGAATAAAGGAGAGGAGAATCCCCAAGAAGAGGCGAATATCCAAGAAGAGGCGAATATCCAAGAAGAGGTTGATGCATATGTCACTGTTCTAGATCGCATTGTTCCTCCAATTGTCAAGCGGGCATCTATCCAAGCTTATTCAGTAGCCCCAGGAGCTGCTCGTGCTGTGGCTTCTTATTTGCCTTTGCATACCAAGAGACTTTCTAAGGTGCTATATGGAGATGGGTGAGCTAAAATCTTCACCAATTGCTTCCAGTTGAGTAAGATGATGAAGTGCTCAACAATGCATGTTGGATTAATTATATATCTATTGTGAGCTCTTTTTTTGTGTATTTATGCTGAGTGTTTGGGATTTGTTTTGGTCGTGTGTTTTGGATGTTCATAATGGGAATAATGGGCAAATGAATCATTGGCCAATATCTACTTATGTATAAATTTCGTAATTAAGCTGGAATCTAGTGGTTT
>CL3Contig43
GAGTTTGAAACCATAATCGTTGATAGCTTCTTCATTGTTTTTGGAAAGGCGGGTCTTTTTTTTTTTTCAAACTTCAACCACTGAGTTTTGAATTTTAATCTTCCATATCTGCTTAAAGGCTTCAATTATGGCTGAAGGTGAAGAAGAGGTGAATATCCAAGAAGAGGCGAATAAAGGAGAGGAGAATCCCCAAGAAGAGGCGAATATCCAAGAAGAGACGAATAAAGGAGAGGCGAATATCCAAGAAGAGGCGAATATCCAAGAAGAGGTTGATGCATATGTCACTGTTCTAGATCGCATTGTTCCTCCAATTGTCAAGCAGGCATCTATCCAAGCTTATTCAGTAGCCCCAGGACGCTACTCGTGCTGTGGCTTCTTATTTGTCC
>CL3Contig44
GGAAGCCATAATCGTTGATAGCTTCTTCATTGTTTTTGGAAAGGCGGGTCTTTTTTTTTTTTTTTTCAAACTTCAACCACTGAGTTTTGAATTTTAATCTTCCATATCTGCTTAAAGGCTTCAATTATGGCTGAAGGTGAAGAAGAGGTGAATATCCAAGAAGAGGCGAAATAAAGGAGAGGAGAACTCCCCAAAGAAGAGGCGAATATCCAAAGAAGAGGTAATAAGGAGAAGAGAGCCTAAAGT
>CL3Contig45
TTCAGAAAGGCGGGTTTCCTTTTTGAAACTTAAGCGACTGTCGTTTTGTAATTTTGATCTTCCTATTTTTGACAAAAGGAAATCTTCGATTATGGCTGAAGACGAAGACAACCAACAAGGGCGAGGGGGAGGGGTTAAAATATTTGGGTTTTGTGCAAGACGCGGCAACTTATGCTGTGACTACCTTCTCAAACGTCTATCTTTTTGCCAAAGACAAATCTGGTCCACTGCAGCCTGGTGTCGATATCATTGAGGGTCCGGTGAAGAACGTGGCTGTACCTCTCTATAATAGGTTCAGTTATATTCCCAATGGAGCTCTCAAGTTTGTAGACAGCACGGTTGTTGCATCTGTCACTATTATAGATCGCTCTCCTTCCCCCAATTGTCAAGGACGCATCTATCCAAGTTTGTTTCAGCTAATTCGAGCTCGCCCAGGACGCTGCTCGTTCTCTGGTCTTCTTCTTGCCTGGGCA
>CL3Contig46
TCAGAAAGGCGGGTTTCTTTTTTGTAAACTTAAAGCGACTGCGTTTTGTAATTTTGTATCTTTCCATTTTTGTCAAAAGGAAAATCTTCGATTATGGCTGAAGACGAAGACAACCAACAAGGGCAGGGGGAGGGGTTAAAATATTTGGGTTTTGTGCAAGACGCGGCAACTTATGCTGTTACTACCTTCTCAAACGTCTATCTTTTTGCCAAAGACAAATCTGGTCCACTGCAGCCTGGTGTCGATATCATTGAGGGTCCGGTGAAGAACGTGGCTGTACCTCTCTATAATAGGTTCAGTTATATTCCCAATGGAGCTCTCAAGTTTGTAGACAGCACGGTTGTTGCATCTGTCACTATTATAGGTCGCTCTCTTCCCCCAATTGTCAAGGACGCATCTACCCAAGTTGTTTCAGCAATTCGAGCTGCCCCAGAAGCTGCTCGTTCTCTGGCTTCTTCTTTGCCTGGGCAGACCAAGATACTTGCTAAGGTGTTTTATGGAGAGAATTGAGCCCCAATTTGCACCAATTGCTTCCAACTAAGCAAGATAATGATATGCTCAAGAATATATATCTATTGTGAGTCTTTTTTATGTTCTCATCCTGAGTGTTGAGACATTGTTTTCGTTTGAATTATTAAACTGTTGTTTTATTATTGTTGTTTTAGAATTATTC
>CL3Contig47
GGTGAAGAACGTGGCTGTACCTCTCTATAATAGGTTCAGTTATATTCCCAATGGAGCTCTCAAGTTTGTAGACAGCACGGTCGCTCTCTTCCCCCAATTGTCAAGGACGCATCTACCCAAGTTGTTTCAGCAATTCGAGCTGCCCCAGAAGCTGCTCGTTCTCTGGCTTCTTCTTTGCCTGGGCAGACCAAGATACTTGCTAAGGTGTTTTATGGAGAGAATTGAGCCCCAATTTGCACCAATTGCTTCCAACTAGCAAGATAATGATATGCTCAAGAATATATATCTATTGT
>CL3Contig48
GCGTGGTTAGACCGTCTATAATAAGTTCCAACCTGTTACCCAAACAAGGTTCTCAAGTTTGCAGACCGTAGGGTTGAATGCATATGTCACTGTTTTAGATCGCACTTCGTTCCTCCAATTGTCAAGCGGGCATCTAGTCCAAGCTTATTCAGTAGCCCCAGGAGCTGCTCGTGCTGTGGCTTCTTATTTGCCTTTGCATACCAAGAGACTTTCTAAGGTGCTATATGGAGATGGGTGAGCTAAAATCTTCACCAATTGCTTCCAGTTGAGTAAGATGATGAAGTGCTCAACAATGCATGTTGGATTAATTATATATCTATTGTGAGTCTTCTTTTTTTGNGTTATTTATGCTGAGTGTTGGGTATTTGTTTTGGTCGTGTGTTTTGGATGTTCGTAATGGGAAT
>CL3Contig49
AAAACGTCTATCTTTTTGCCAAAGAACAAATCTAGGTCCACTGCAGCCTAGGTGTCGATATCATTGAGGGTCCGGTGAAGAACGTGGCTGTACCTCTCTATAATAGGTTCAGTTATATTCCCAATGGAGCTCTCAAGTTTGTAGACAGCACGGTTGTTGCATCTGTCACTATTATAGATCGCTCTCTTCCCCCAATTGTCAAGGACGCATCTATCCAAGTTGTTTCAGCAATTCGAGCTGCCCCAGAAGCTGCTCGTTCTCTGGCTTCTTCTTTGCCTGGGCAGACCAAGATACTTGCTAAGGTGTTTTATGGAGAGAATTGAGCCCCAATTTGCACCAATTGCTTCCAACTAAGCTAAAGTTAATGAATATGCTACAAAGAATATATATCTATTGTGAGTTCTTTTTTTATGTTCTCTATCCTGTAGTTGTTGAGTACTTA
>CL3Contig50
AGGAAATCTTCGATTATGGCTGAAGACGAAGACAACCAACAAGGGGTTGTTGCATCTGTCACTATTATAGATCGCTCTCTTCCCCCAATTGTCAAGGACGCATCTATCCAAGTTGTTTCAGCAATTCGAGCTGCCCCAGAAGCTGCTCGTTCTCTGGCTTCTTCTTTGCCTGGGCAGACCAAGATACTTGCTAAGGTGTTTTATGGAGAGAATTGAGCCCCAATTTGCACCAATTGCTTCCAACTAAGCAAGTTAATGATATGCTACAAGAATATATATCTATTGTGAGTCTTTTTTATGTTCTCATCCTGAGTGTT
>CL3Contig51
GAGTTTAAAACCATAATAAGTTGATGGCTTCTTGGCTGCTTTCGGAAAGGTGGGTCTTTTTTTTCAAACTTCAACGACTGCGTTTTGAATTTTGATCTTCCATTTCTGCTTAAAGGAAATCTTCAATTATGGGTGAAGGTGAAGAAAACAAGAATATGCAAGAAGAGGTGAACAAAGAAGCGAATATTAAAAAAGAGGTTGATGTGGAGGAAGAGAGGTTAAAGTATTTGGACTTTGTGCAAACGGGTGCAGTTTTTGCCTTGGTTTCCTTCTCAAAGCTCTACCTCTTTGCCAAGGATGTGTCTGGTCCATTCAAGCCTTACGTCGAGAATGCTGGGGGTAGGTTTAAGAGCGTAGTTAGACCTATCTATTATAAGTTTCAACCGGTTTCCAACGAGATTCTCAAATTTGCAGATCACAAGGTTGATGAATCTGTTACTATTCTAGATCTTTTTGTTCCCCCAATTGTCAAACAATTGTGTACGCAAGCTTATTCAGTAGCTCGAGATGCCCCAGTAGTTGCTTGTGCTTTGACTTATTATTTGCTTTCGCCCAACGAGAAGTTTTATATGGTCTTGTATGGAGATGGGTGAGCCACAATCAGCACCAATTGCTTCCAGCTATGGAAGATGATGATATACTCAAGAATGCATGTTAAATATGATTATACATCTATTGTGTATTTCTTTTTTTTT
>CL3Contig52
ATAATCGGTTGATAAGCCTCCATTCAGTCGTTTTCAGAAAGGCGGGTTTCTTTTTTGAAACTTAAGCGACTGCGTTTTGAATTTTGATCTTCCATTTTTTGCAAAAGGAAATCTTCGATTATGGCTGAAGACGAAGACAACCAACAAGGGCAGGGGGAGGGGTTAAAATATTTGGGTTTTGTGCAAGACGCGGCAACTTATGCTGTGACTACCTTCTCAAACGTCTATCTTTTTGCCAAAGACAAATCTGGTCCACTGCAGCCTGGTGTCGATATCATTGAGGGTCCGGTGAAGAACGTGGCTGTACCTCTCTATAATAGGTTCAGTTATATTCCCAATGGAGCTCTCAAGTTTGTAGACAGCACGGTTGTTGCATCTGTCACTATTATAGATCGCTCTCTTCCCCCAATTGTCAAGGACGCATCTATCCAAGTTGTTTCAGCAATTCGAGCTGCCCCAGAAGCTGCTCGTTCTCTGGCTTCTTCTTTGCCTGGGCAGACCAAGATACTTGCTAAGGTGTTTTATGGAGAGAATTGAGCCCCAATTTGCACCAATTGCTTCCAACTAAGCAAGTTAATGATATGCTCAAGAATATATATCTATTGTGAGTCTTTTTTTATGTTCTCATCCTGAGTGTTGAGACTATTGTTTTCGTTTGAATTATTAAACTGTTGTTTTATTATGGTGGTTTTGAATTATTCATAATGAGAATAAAGCCAATTGAATTATTGGCAATATGTAATGATACATTAAATTTCGTAGTATTGAGTTGGAGGTAGGTTTTAT
>CL3Contig53
GGAGTTTGGTTTTAGTTTTAAACCATAATCGTTGATAGCTTCTTCATTGTTTTTGGAAAGGCGGGTCCATTTTTTTCAAACTTCAACGACTGAGTTTTGAATTTTGATCTTCCATATCTGCTTAAAGGCTTCAATTATGGCTGAAGGTGAAGAAGAGGTGAATATCCAAGAAGAGGCGAATAAAGGAGAGGAGAATCCCCAAGAAGAGGCGAATATCCAAGAAGAGATCGCATTGTTCCTCCAATTGTCAAGCAGGCATCTATCCAAGCTTATTCAGTAGCCCCAGGAGCTACTCGTGCTGTGGCTTCTTATTTGCCTTTGCTATACCTAGA
>CL4Contig1
AGGACACAAGGAAGAGCACAAAGATGACCACAAGGGCGACCACAAGAGCGACCACAAAGGGCGAACCAACAAAGAGCGATCACCATCACGGAGGGTCCAAGGGACAGACTCAACACAAGGGAGGCTTAGTGGACAAGATAAAGGACAAGATCCATGGAGGTGAGCATGCTGAGGGTGATAAGAAGAAGAAGAATAAGAAGAAGGAAAAGAAGAAGGATGGACATGGCCATGAACATGGAAGCAGCAGTAGCAGCGACAGTGATTAGATCTCATTAATATACCAAAATCTAGGTGTAATGGAGTGTGAAGATAACCGATCCTTTTGTGCCAGTTTATGACAAATACAGAAATTGGTGGAAAAAGGAAATTAATAAAGTCTCTATATATATATATATATATATATATGTATTGCATGGTGTGGTGTGTGCAATCCTCATAGGCAGGAGTTAATGTGAATTGAATATTATAATGATATATGTATTTGTTATTTATTGTG
>CL4Contig2
GACCCACATCAGAATCAAAGAAAACAAACCTTTCAAAAAGTATTGAGAGAGATAAAAAAATGTCAGGGATAATACACAAGATTGGTGAGACCCTCAACATAGGAGGACACAAGGAAGAGCACAAAGATGACCACAAGGGCGACCACAAGAGCGACCACAAGGGCGACCACAAGAGCGATCACCATCACGGGAGGGTCCAAGGGGACAGACTCAACAACGAAGGGAGGCTTAGTGGACAAGATAAGGACAAGATCCATGGAGGTGAGCATGCT
>CL4Contig3
CTGGACCTTGGCTGTCACTCAGTTGACCACATCAGAATCAAAGAAAACAAACCTTTCAAAAAGTATTGAGAGAGATAAAAAATGTCAGGGATAATACACAAGATTGGTGAGACCCTCAACATAGGAGGACACAAGGAAGAGCACAAAGATGACCACAAGGGCGACCACAAGAGCGACCACAAGGGCGACCACAAGAGCGATCACCATCACGGAGGGTCCAAGGGACAGACTCAACACAAGGGAGGCTTAGTGGACAAGATAAAGGACAAGATCCATGGAGGTGAGCATGCTGAGGGTGATAAGAAGAAGAAGAATAAGAAGAAGGAAAAGAAGAAGGATGGACATGGCCATGAACATGGAAGCAGCAGTAGCAGCGACAGTGATTAGATCTCATTAATATAACCAAAATCTAAGGTGTAAATGGAGTGTAGAAGATAACCGATTCCTTGNGCCAGTTTANGACAATACAGAATTGGTAGAAAAGAAATTAATAAGTCTATATATATATATATATATATATATAT
>CL4Contig4
AGTTCCGTGTATCGACACTGTCGTTTGATCCCAAATCGATTGATATTGTGAATATAGGGCCGGCGTTCCGGGGGCAATATGGATCTTTTTGTCCTAATTCGCGGTTCCCGATGTTGAATTGTGAGTTAAGTAGCGTATCGGCTATGAATGAGGATAGACACGAGGAGAATTTGAATGAAATTAAGCAGGTTTCCAAGGACCAGAGGGAGCTGGATATATGTGCAGAGGATTTTCAAGTTTCGAATTTGAGCAGGTTGATGGGATCGGAGGCTTCGAATCATACTGCAGGTTTGGAGAATTTGTATGAGAAGATGTTGGCCAAAATTGACAGCTTGGCCAGACAAGTGGAGAAGAGCTCTGCTGACGTTCTTGAGCAGGAAACTCGTAATAGGAAGTTAAGGTACAAAGTTGCCCGGACTGGACCAGAGTAACTGTTTCATTCTTGCTTGTAATTTTTAAGGTGCGTCAGGG
>CL4Contig5
AAAACGCAGAAAAGTGCACACTGATGAAGATGGGAGCGAGACCAGATGGCACAAAACTGGCAAAACAAGGCCAGTTTTCTCCGGAGGGACGGTGAAAGGATTCAAAAAGATTTTGGTGCTTTACACAAACTATGGAAGGCAAAGAAAACCTGAAAAGACAAATTGGGTTATGCACCAATACCATCTTGGCCAAAACGAAGAAGAAAAAGAAGGAGAGCTAGTGGTTTCAAAGGTTTTCTACCAAACTCAACCTAGACAATGTGGTTCTAGCATTAAAGATTCGCTTGACCAAAACTTGAGAAATCGAATTGACCATGAAAACGCTCCTTTAGCTAAGAACCCAGCTCTTGTTGATTACTATAATAATCCACCTTTCTTCTCTTATGATCATGGGAGCCATAATAGAGAAAGCCCATCTCAGTTAATCCCAAATATGGTTATTCAAGGTGATGGATCTTCCTTTTTTCGATTAGCTGCTGATACAAGCAAGGGCAAGCTTCAGAGAAGATAGAGATATTCTGGTAGAGAGCAGCAATGACAAGGACTATTGGTTTGGTGGTTGTTGTTGTTGTGGTGTAGCAGTCATACATATAATTTATTACAGTGAGTATTTTAGTTTGGTGAGGAAATTAAAGAGGATTGGGGAATAAGGTATAGGTATGGCTTCTTTCTTAAAAGATAAAGAAAGCCAAGGTTTATTTGGAAAAAGCTTTGGCCATGAAACTATTTTCAGTTGTTCTTAAGCAGGGAAAACAATGTGGTGATATAATGTTACAATATGGTGAGTTGCATTTGTAGTAGAAAGTTTACAAAGATAACTTTTATAAGCTTTAGGTAGTTTGATATATATAGGGTTTATAGCTTAACAATTAATATTTTCATCTCATATACACTAGTTTGTTTGAATAAATTAAATGACAAATTAAA
>CL4Contig6
AGATAAAAAAATGTCAGGGATAATACACAAGATTGGTGAGACCCTCAACATAGGAGGACACAAGGAAGAGCACAAAGATGACCACAAGGGCGACCACAAGAGCGACCACAAGGGCGACCACAAGAGCGATCACCATCACGGAGGGTCCAAGGGACAGACTCAACACAAGGGAGGCTTAGTGGACAAGATAAAGGACAAGATCCATGGAGGTGAGCATGCTGAGGGTGATAAGAAGAAGAAGAATAAGAAGAAGGAAAAGAAGAAGGATGGACATGGCCATGAACATGGAAGCAGCAGTAGCAGCGACAGTGATTAGATCTCATTAATATACCAAAATCTAGGTGTAATGGAGTGTGAAGATAACCGATCCTTTTGTGCCTAGTTTATGAACAAATACAGTAAATTGGTAGGAAAAAAGGAAATTTATAAAGTCTACTATATATATATATATATATATATATATGTAT
>CL4Contig7
GCTCTCTGCGCGAGAATCTGCAGTAGCTAGAAGTGGTAACCCAATCAATCAAACAATAGAAGCAAGAAAAGGGAAGAGAAGAGAGACTAAAACTTCCACTGTTTGATGGGCAGAGAGCAAATCTAGAGAAATGACATGGTGCAATAATAACTCAGTTGATGAAAGAGCTATTCAATTAGTCACAGCCAGCTCCAAAGAAAACACTGTTATTGATACCAAAATTGATCAAATTCGAACCATAACTTGCCCTTCTTGCGGCCATGATATCCAGTTGCAAGATCAGGCTGGTGGGATAGTTCATGATTTACCAGGATTACCTGCAGGAGTAAAGTTTGATCCGACTGACCAAGAAATACTTGAGCATTTAGAAGCCAAGATATTGTCTGACATGCGAAAGCTTCACCCTCTAATTGACGAATTCATCCCAACCATTGAGGGAGAGAATGGTATTTGCTATACCCATCCTGAGAAGCTACCAGGAGTAAGCAACGATGGCCAAGTCCGGCACTTCTTTCACAGGCCTTCAAAGGCATACACAACTGGAACTAGAAAACGCAGAAAAGTGCACACTGATGAAGATGGGAGCGAGACCAGATGGCACAAAACTGGCAAAACAAGGCCAGTTTTCTCCGGAGGGACGGTGAAAGGATTCAAAAAGATTTTGGTGCTTTACACAAACTATGGAAGGCAAAGAAACCTGAAAAGACAAATTGGGTTATGCACCAATACCATCTTGGCCCAAACCGAGAAGAATAAGAAGAGAGCTAGTGGGAAGGATGGACATGGCCATGAACATGGAAGCAGCAGTAGCAGCGACAGTGATTAGATCNCATTAATATACC
>CL4Contig8
TCTTATGATCATGGGAGCCATAATAGAGAAAGCCCACCTCAGTTAATCCCAAATATGGTTATTCAAGGTGATGGGTCTTCCTTTATTCGATTTGCTGCAGATACAAGCAAAGGGAAGCTTCAGAGAAGATAGAGATTCCGATAGAGAGCAGCAATGACAAGGACTGTTTTGGTGGTTGTTGCTGTTGTGGTGTAGCAGTCATATATATATATACATATAATTTATTAGTGAGTATTTTAGTTGGTGAGGAAAATAGGGTGAAGGTACAAGTTTCTTTGGCCATGAGACTGTATTCAGTTGTTCTTAAGCATGGAAAACAAGGTGATGATGCTGTTACAATGTGAGTTGCAATTGTAGTAGAAAGTGTAAAAAGCTATAACTTCTATTATCTTAGGTAGATTGATATATATATATAAGGCTTAGATCAACCATTATTTTCATCCTCAAATACACTTAGTTTGTTTGAATAAATATCAAGGCATGCAAGGCTCCAGATTTCTCCCAGGGATTACATGTATATGTGAAGATCTAATCTTTGGGGAGAGTATGATTTTGCTTTCTTTGTGTAATGCAATCTCCTTTGTTTTCTTTTGGTCTA
>CL4Contig9
GTGACCACATCAGAATCAAAGAAAACAAACCTTTCAAAAAGTATTGAGAGAGATAAAAAAATGTCAGGGATAATACACAAGATTGGTGAGACCCTCAACATAGGAGGACACAAGGAGAGCACAAAGATGACCACAAGGGCGACCACAAGAGCGACCACAAGGGCGACCACAAGAGCGATCACCATCACGGGAGGGTCCAAGGGGACAGACTCAAACACGAAGGGAGGCTTAGTGGACAAGATAAAGGACAAGATCCATGGAGGTGAGCATGCTGAGGGTGATAAGAAGAAGAAGAATAAGAAGAAGG
>CL4Contig10
ACTCTGGACCTTGGCTGTCACTCAGTTACATCAGAATCAAAGAAAACAAACCTTTCAAAAAGTATTGAGAGAGAAAAAAAAATGTCAGGGATAATACACAAGATTGGTGAGACCCTCAACATAGGAGGACACAAGGAAGAGCACAAAGATGACCACAAGGGCGACCACAAGAGCGACCACAAGGGCGACCACAAGAGCGATCACCATCACGGAGGGTCCAAGGGACAGACTCAACACAAGGGAGGCTTAGTGGACAAGATAAAGGACAAGATCCATGGAGGTGAGCATGCTGAGGGTGATAAGAAGAAGAAGAATAAGAAGAAGGAAAAGAAGAAGGATGGACATGGCCATGAACATGGAAGCAGCAGTAGCAGCGACAGTGATTAGATCTCATTAATATAACCAAAATCTAGGTGTAATGGAGTGTAGAAGATAACCGATTCCTTTGTGCCTAGTTTATGAACAAATACAAGTAAAGTTTATAAGAAAAGGAAATTAATAAAGTCTACTAATATATATATATATATATATATA
>CL4Contig11
GGACCACATCAGAATCAAAGAAAACAAACCTTTCAAAAAGTATTGAGAGAGATAAAAAAATGTCAGGGATAATACACAAGATTGGTGAGACCCTCAACATAGGAGGACACAAGGAAGAGCACAAAGATGACCACAAGGGCGACCACAAGAGCGACCACAAGGGCGACCACAAGAGCGATCACCATCACGGGAGGGTCCAAGGGACAGACTCAACACAAGGGGAGGCTTAGTGGAACAAGATAAAGGACAAGATCCATGGGAGGTGAGCATGCTGGAGGGTGAGTAAGAA
>CL4Contig12
TCAGTGACCACATCAGAATCAAAGAAAACAAACCTTTCAAAAAGTATTGAGAGAGATTAAAAAAAATGTCAGGGATAATACACAAGATTGGTGAGACCCTCAACATAGGAGGACACAAGGAAGAGCACAAGGATGACCACAAGGGCGACCACAAGAGCGATCACCATCACGGAGGGTCCAAGGGACAGACTCAACACAAGGGAGGCTTAGTGGACAAGATAAAGGACAAGATCCATGGAGGTGAGCATGCTGAGGGTGATAAGAAGAAGAAGAATAAGAAGAAGGAAAAGAAGAAGGATGGACATGGCCATGAACATGGAAGCAGCAGTAGCAGCGACAGTGATTAGATCTACATTAATATACCAATATCTAGGTGGTATGGAGTGTAGAAGATAAC
>CL4Contig13
ACCACATCAGAATCAAAGAAAACAAACCTTTCAAAAAGTATTGAGAGAGATAAAAAAATGTCAGGGATAATACACAAGATTGGTGAGACCCTCAACATAGGAGGACACAAGGAAGAGCAACAAAAGAATAGACCACAAGGGCGACCACAAGAGCGACCACAAGGGCGACCACAAGAGCGATCACCATCACGGAGGGTCCAAGGGACAGACTCAACACAAGGGAGGCTTAGTGGACAAGATAAAGGACAAGATCCATGGAGGTGAGCATGCTGAGGGTGATAAGAAGAAGAAGAATAAGAAGAAAGGAAAGAAGAAGGATAGGACA
>CL4Contig14
AGTGCATACTGATGAAGATGGGAGCGAGACTAGATGGCACAAAACAGGCAAGACAAGGCCAGTTTTCATTGGTGGGATAGTGAAAGGATACAAAAAGATTTTGGTGCTTTATACAAACTACGGAAGGCAAAGGAAACCTGAAAAAACAAACTGGGTTATGCACCAATACCATCTTGGCAACAACGAAGAAGAGAAAGATGGAGAGCTAGTGGTTTCAAAGGTTTTCTACCAAACTCAGCCTAGACAATGTGGTTCCAGCATTAAAGATTCACTAGACCAAAACTTGAAAAATCGAATTGGCCATGATAACACTACTATATCTAAGAACCCAGCTCTTGTTGATTACTATAATCCAGCTTTCATGTCTTATGATCATGGGAGCCATAATAGAGAAAGCCCACCTCAGTTAATCCCAAATATGGTTATTCAAGGTGATGGGTCTTCCTTTATTCGATTTGCTGCAGATACAAGCAAAGGGAAGCTTCAGAGAAGATAGAGATTCCGATAGAGAGCAGCAATGACAAGGACTGTTTTGGTGGTTGTTGCTGTTGTGGTGTAGCAGTCATATATATATATACATATAATTTATTAGTGAGTATTTTAGGTGGTGAAGGAAAATAGGGTGAAGGTACAAGTTTCTTTGGCCATGAGACTGTATTCAGTTGTTCTTAAGCATAGGAAAACAGGTGATGATGCT
>CL4Contig15
GCATGTTAACTGGTATAAGATAAATGTATTAAATACAAAGACTTGGGTTGACATTGCGGCTAATCTCTCTCTCTCAAGAGGTAAAACGTCTGAGGAGTAATGAAGCAGCAGCTGGTATGGCTAGCTCCATCGATCCTTCTAATTGAACAGAGAATAGAACTTCCAGTGTGTGATGGGCAAAGAGCTAAGCTAGAGAAATGACATGGTGCAATAATAACTCAGTTGATGAAAGAGCTATTCATTTAATCACAGCCAGCCCAAAAGAAACTACTGTTATAGATCCCAAAATCGATGAATTTCGAA
>CL4Contig16
GACCCACATCAGAATCAAAGAAAACAAACCTTTCAAAAAGTATTGAGAGAGATAAAAAAATGTCAGGGATAATACACAAGATTGGTGAGACCCTCAACATAGGGAGGACACGAAGGAAGAGCACAAAGTGACCACAAGGGCACCACAGAGCGACCA
>CL4Contig17
CGAGAATCAAAGAAAACAAACCTTTCAAAAAGTATTGAGAGAGATAAAAAAATGTCAGGGATAATACACAAGATTGGTGAGACCCTCAACATAGGAGGACACAAGGAAAGAAGACAACAACACAAAGATGACCACAAGGGCGACCACAAGAGCGACCACAAGGGCGACCACAAGAGCGATCACCATCACGGAGGGTCCAAGGGACAGACTCAACACAAGGGAGGCTTAGTGGACAAGATAAAGGACAAGATCCATGGAGGTGAGCATGCTGAGGGTGATAAGAAGAAGAAGAATAAGAAGAAGGAAAAGAAGAAGGATGGACATGGCCATGAACATGGAAGCAGCAGTAGCAGCGACAGTGATTAGATCTCATTAATATACCAAAATCTAGGTGTAATGGAGTGTGAAGATAACCGATTCCTTTTGNGCCTAGTTTATGACAAATACAGTAAATTGGTAGGAAAAAGTAAATTAAGTAAGTCCATATATATATATATATATATATATA
>CL4Contig18
GACCACATCAGAATCAAAGAAAACAAACCTTTCAAAAAGTATTGAGAGAGATAAAAAATGTCAGGGATAATACACAAGATTGGTCAGACCCTACAACATAGGGAGGACACAAGGAAGAGCACCAAAGATG
>CL4Contig19
ATTGAAAAACTCTTTAATTTAAATTTAAAATATTTGTAACCAAAATGTGTAGAAAACGGGTACGCGTAAAGTGGGCATTTATGTAATTTCAATTTGATTTTCTTGCCATAAATAAGGAAGCCCTTCACCCACTTCTCAGTGACCACATCAGAATCAAAGAAAACAAACCTTTCAAAAAGTATTGAGAGAGATAAAAAATGTCAGGGATAATACACAAGATTGGTGAGACCCTCAACATAGGAGGACACAAGGAAGAGCACAAAGATGACCACAAGGGCGACCACAAGAGCGACCACAAGGGCGACCACAAGAGCGATCACCATCACGGAGGGTCCAAGGGACAGACTCAACACAAGGGAGGCTTAGTGGACAAGATAAAGGACAAGATCCATGGAGGTGAGCATGCTGAGGGTGATAAGAAGAAGAAGAATAAGAAGAAGGAAAAGAAGAAGGATGGACATGGCCATGAACATGGAAGCAGCAGTAGCAGCGACAGTGATTAGATCTCATTAATATACCAAAATCTAGGTGTAATGGAGTGTGAAGATAACCGATCCTTTTGTGCCAGTTTATGACAAATACAGAAATTGGTAGGAAAAAGGAAAATTAATAAAGTCTTATATATATATATATATATATGTATTGCATGGTGTGGTGTGTGCAATCCTCATAGGCAGGAGTTAATGTGAATTGAATATTATAATGATATATGTATTTG
>CL4Contig20
GAAGCAGGCCCAATCCTTGATTTTGGCTCTTCTACCTAAAATAGAGAACCAAGTCGAGATGCTGTCGTTTCTAGGAACCAACAAAATCAAACAGAATCCAGATTTCCATTTCTTCTCATATCAGCCAACTGAGCTCGCTTTCTACCCTCTCTCTCGCCGGTGCCATGGAGGATCTTCCTTTACAGAAGGTGGCAATATCAGGTCCCACGTTAACCTCCATGATACAGCGCTTCTCCTCCTCTCTCGGTGACGTAGACGGCATCCTATTCGGCCACGTCACCCACATGCCCTCCACTCTCTCCGACGACTCACCGCAAACCCGCTCCGACTCCGATCCCTCTCAACTCGTGGCAAACGTCACTTCCTTCCTTTGCCCCAGCTCACCTCTCTCCTTTTACGATTCATTTGGCCGAGTCGACTCTTCTTCTCTCCATCGATTCCTGCCCTCTCAAACTCACCACCAGTTCATTGGCTGGTTCTCCGCCCGCCGCAAAACCCCTNTTCGCCCTTCAATGCGCGAATTTTCCGTCTCGCGTTCTCTCTCCACCAACTCTCAGTTCTCTTTCCCCATACAAAAACTCCGAAAATCCAAATAAAGCTTGCTCCTTGCTATTTTTCNCTTATTCGCTACTCCTTT
>CL4Contig21
AGGGAAACTCTGGACCTTGGCTGTCACTCAGTTACCACATCAGAATCAAAGAAAACAAACCTTTCAAAAAGTATTGAGAGAGATTAAAAAATGTCAGGGATAATACACAAGATTGGTGAGACCCTCAACATAGGAGGACACAAGGAAGAGCACAAAGATGACCACAAGGGCGACCACAAGAGCGACCACAAGGGCGACCACAAGAGCGATCACCATCACGGAGGGTCCAAGGGACAGACTCAACACAAGGGAGGCTTAGTGGACAAGATAAAGGACAAGATCCATGGAGGTGAGCATGCTGAGGGTGATAAGAAGAAGAAGAATAAGAAGAAGGAAAAGAAGAAGGATGGACATGGCCATGAACATGGAAGCAGCAGTAGCAGCGACAGTGATTAGATCTCATTAATATACCAAAATCTAGGTGTAATGGAGTGTGAAGATAACCGATCCTTTTGTGCCAGTTTATGACAAATACAGAAATTGGTAGGAAAAAGGGAAATTAATAAAGTCTCTTATATATATATATATATATATATATATATTGCATGGTGTGGTGTGTGCAATCCTCATAGGCAGGAGTTAATGTGAATTGAATATTATAATGATATATGATTTGTATTTATTGTGAGTCAGTAATTTTATAATAAAAAAATATTTTTGAATTC
>CL4Contig22
TTGCTTTCTCTCTGTCTCTCCCTGTCTCTCTCTCTGTGGCAAGAATCTGCAGTGGCTAGGAGTTGTAACGCAATCGCACCATAGAAGCAACAGAAGTGAACAGAGAATAGAACTTCCAGTGTGTGATGGGCAAAGAGCTAAGCTAGAGAAATGACATGGTGCAATAATAACTCAGTTGATGAAAGAGCTATTCATTTAATCACAGCCAGACCCAAAAGAACTACTGTTATAGACTACCCAAATCGA
>CL4Contig23
GCTTTCTCTCTGTCTCTCCCTGTCTCTCTCTCTGTCGCAAGAATCTGCAGTGGCTAGGAGTTGTAACGCAATCGCACCATAGAAGCAACAGAAGGAAAGTGAACAGAGAATAGAACTTCCAGTGTGTGATGGGCAAAGAGCTAAGCTAGAGAAATGACATGGTGCAATAATAACTCAGTTGATGAAAGAGCTATTCATTTAATCACAGCCAGACCCAAAAGAACTACTGTTATAGATACCCAAAATCGAT
>CL4Contig24
ACCACATCAGAATCAAAGAAAACAAACCTTTCAAAAAGTATTGAGAGAGATAAAAAATGTCAGGGATAATACACAAGATTGGTGAGACCCTCAACATAGGAGGACACAAGGAAGAGCACAAAGATGACCACAAGGGCGACCACAAGAGCGACCACAAGGGCGACCACAAGAGCGATCACCATCACGGAGGGTCCAAGGGGACAGACTCAACACAAGGGAGCTTAGTGGACAAGATAAAGGACAAGATCCATGGAGGTGAGCATGCTGAGGGTGATAAGAAGAAGAAGAATAAGGAAAGAAAGGAAAAGAAAGAAGGATGGGACATGGCCATGAACATGGAAGCAGCAGTAGCAGCGACAGTGATTAGATCTCATTAATATAACCAAAATC
>CL4Contig25
AGTATTGAGAGAGATAAAAAATGTCAGGGATAATACACAAGATTGGTGAGACCCTCAACATAGGAGGACACAAGGAAGAGCACAAAGATGACCACAAGGGCGACCACAAGAGCGACCACAAGGGCGACCACAAGAGCGATCACCATCACGGAGGGTCCAAGGGACAGACTCAACACAAGGGAGGCTTAGTGGACAAGATAAAGGACAAGATCCATGGAGGTGAGCATGCTGAGGGTGATAAGAAGAAGAAGAATAAGAAGAAGGAAAAGAAGAAGGATGGACATGGCCATGAACATGGAAGCAGCAGTAGCAGCGACAGTGATTAGATCTCATTAATATACCAAAATCTAGGTGTAATGGAGTGTGAAGATAACCGATTCCTTTTGTGCCTAGTTTATGAACAAATACAGGTAAATTGGTAAGGAAAAAAGGTAAAATTAATAAAGTCTACTATATATATATATATATATATATATATATGTAT
>CL4Contig26
GCTGGATATGTGCGCAGAGGATTTTTCCGGTTTCGAATTTGGGCCAGTTAATGGGATCGGAGGCTTCGAATTATACTGCAGGTTTGGAATATTTGTATGAGAAGATGTTGGCCAAAATTGACAGCTTGGCCAGACAGGTGGAGAAGAGCAATGCTAAGGTTCTTGAGCAGGAAACTCATAATAGGAAGTTAAGGCACAAAGTTGCCCGGACTGGACCAGACTAAACGTTTCATTCCTGCTTGTATTTTTAGGTATGTCAGGGATGTGCCTCATCCTGTAGTTACTGCGACGAAGATCCAGTAATCAAGGAG
>CL4Contig27
GATGTTAACTGGTATAAGATAAATGTATTAAATACAAAGACTTGGGTTGACACTGCGGCTAATCTCTCTCTCTCAAGAGGTAAAACGTCTGAGGAGTAATGAAGCAGCAGCTGGTATGGCTAGCTCCATCGATCCCCACCCTGCAATCCTAATTGAACAGAGAATAGAACTTCCAGTGTGTGATGGGCAAAGAGCTAAGCTAGAGAAATGACATGGTGCAATAATAACTCAGTTGATGAAAGAGCTATTCATTTAATCACAGCCAGCCCAAAAGAAACTACTGTTATAGATCCCAAAATCGATGAATTTCGAACCCTAACTTGCCCTTCTTGTGGCCATAATATTGAGTTACAAGATCAGGCAGCTGGTGGCATAATTCATGATTTACCTGGACTACCAGCAGGAGTAAAGTTTGATCCGACAGATCAAGAAATACTTGAGCATTTAGAGGCCATGGTATTGTCTGATATGCGTAAGCTTCACCCTCTAATTGATGAATTCATCCCAACAATAGAGGGAGAGAATGGAATTTGCTATACTCATCCAGAGAAGCTACCAGGAGTAAGCAATGACGGCCAAGTTCGGCACTTTTTTCATCGGCCATCAAAGGCATACACAACTGGAACTAGAAAACGCAGAAAAGTGCATACTGATGAAGATGGGAGCGAGACTAGATGGCACAAAACAGGCAAGACAAGGCCAGTTTTCATTGGTGGGATAGTGAAAGGATACAAAAAGNTTTTGGNGCTTTATACAAACTACGGAAGCAAAGGAACCTGAAAAAACAACT
>CL4Contig28
GACCACATCAGAATCAAAGAAAACAAACCTTTCAAAAAGTATTGAGAGAGATAAAAAAATGTCAGGGATAATACACAAGATTGGTGAGACCCTCAACATAAGGAAGGAACAACAAAGGAAGAGCAACAAAGATGACCACAAGGGCACCACAAGAGCGACCAC
>CL4Contig29
GACCACATCAGAATCAAAGAAAACAAACCTTTCAAAAAGTATTGAGAGAGAATAAAAAAAAATGTACAAGGGAATAATACACAAGATTGGTGAGACCCTCAACATAGGAGGACACAAGGAAGAGCACAAGGATGACCACAAGGGCGACCACAAGAGCGATCACCATCACGGAGGGTCCAAGGGACAGACTCAACACAAGGGAGGCTTAGTGGACAAGATAAAGGACAAGATCCATGGAGGTGAGCATGCTGAGGGTGATAAGAAGAAGAAGAATAAGAAGAAGGAAAAGAAGAAGGATGGACATGGCCATGAACATGGAAGCAGCAGTAGCAGCGACAGTGATTAGATCTCATTAATATACCAATATCTAGGTGGTATGGAGTGTGAAGATAACCGATCCTTTTGTGCCAGTTTATGACAAATACAGAAATTGGTGGAAAGAGGAAAATTAATAAAGTCTCTCTCTCTCTCTCTCTCTCTATATATATATATATATATATATATATATA
>CL4Contig30
AGAAGAGCAATGCTAAGGTTCTTGAGCAGGAAACTCATAATAGGAAGTTAAGGCACAAAGTTGCCCGGACTGGACCAGACTAAACGTTTCATTCCTGCTTGTATTTTTTAGGTTATGTCAGGGATGTGCCTCATCCTGTAGTTACTGCGACGAAGATCCAGTAATCAAGGAGTCTTTTATGATGATTCTTGTAGTTGGATATTCATGACTACATTGGATGTAAATGGTTGATTGTAGTGGAACTC
>CL4Contig31
GGACCACATCAGAATCAAAGAAAACAAACCTTTCAAAAGTATTGAGAGAGATAAAAAAATGTCAGGGATAATACACAAGATTGGTGAGACCCTCAACATAGGAGGACACAAGGAAGAGCACAAGGATGACCACAAGGGCGACCACAAGAGCGATCACCATCACGGAGGGTCCAAGGACCAGAGGGAGCTGGATATGTGCGCAGAGGATTTTCCGGTTTCGAATTTGGGCCAGTTAATGGGATCGGAGGCTTCGAATTATACTGCAGGTTTGGAATATTTGTATGAGAAGATGTTGGCCAAAATTGACAGCTTGGCCAGACAGGTGAGAAGNGCAATGCTAAGGTTCTTGAGCAGG
>CL4Contig32
TAAGGAAGAGCACAAAGATGACCACAAGGGCGACCACAAGAGCGACCACAAGGGCGACCACAAAGAGCGATCACCATCACGGAGGGTCCAAGGGACAGACTCAACACAAGGGAGGCTTAGTGGACAAGATAAAGGACAAGATCCATGGAGGTGAGCATGCTGAGGGTGATAAGAAGAAGAAGAATAAAGAAGAAGGAAAAGAAGAAGGATGGACATGGCCATGAACATGGAAGCAGCAGTAGCAGCGACAGTGATTAGATCTCATTAATATACCAAAATCTAGGTGTAATGGAGTGTGAAGATAACCGATTCCTTTTGTCCCTAGTTTATAGACAAATACAAGTAAATTTAGGTAGGAAAAAAAGGTAAAATTAATAAAGTCTACTAATATATATATATATATATATATAT
>CL4Contig33
ACCACATCAGAATCAAAGAAAACAAACCTTTCAAAAAGTATTGAGAGAGATAAAAAAATGTCAGGGATAATACACAAGATTGGTGAGACCCTCAACATAGGAGGACACAAGGAAGAGCACAAAGATGACCACAAGGGCGACCACAAGAGCGACCACAAGGGCGACCACAAGAGCGATCACCATCACGGNGGTCCAAGGGGACAGACTCAAACACAAGGGAGGCTTAGTGGACAAGATAAAGGACAAGATCCATGGAGGTGAGCATGCTAGAGGGTTAGAATAAGAAGAAGAAGAATAAGAAGAAGGAAAAGAAGAAGGATGGACATGGCCAT
>CL4Contig34
AAAAGATGACCACAAGGGCGACCACAAGAGCGACCACAAGGGCGACCACAAGAGCGATCAACCATCACGGAGGGTCCAAGGGACAGACTCAACACAAGGGAGGCTTAGTGGACAAGATAAAGGACAAGATCCATGGAGGTGAGCATGCTGAGGGTGATAAGAAGAAGAAGAATAAGAAGAAGGAAAAGAAGAAGGATGGACATGGCCATGAACATGGAAGCAGCAGTAGCAGCGACAGTGATTAGATCTCATTAATATACCAAAATCTAGGTGTAATGGAGTGTAGAAGACTAACCGATCCTTTTGTGCCTAGTTTATGAACAAATACAAGAAATTGGGTAAGGAAAAAAGGTAAAATTAATAAAGTTCTACTAATATATATATATATATATA
>CL4Contig35
GATATTAACCGATATAAGATAAATGTATTAAATACAAAGACTTGGGTAATTCTCCTCCTGAATCTAGCTTTTGAGATTGAATTAGATTCATTTACGCTTCCAATTTTCTCATAACTTTAAGCATACTCTAGGTTGACACTGCGGCTAATCTCTCTCTCTCAAGAGGTAAAACGTCTGAGGAGTAATGAAGCAGCAGCTGGTATGGCTAGCTCCATCGACTCCCCAACCTGCAATCCTAATTGAACAGAGAATAGAACTTCCAGTGTGTGATGGGGACAAAGAGCTAAGCTAGAGAAATGACATGGTGCAATAATAACTCAGTTGATGAAAGNGCTATTCAATTTAATCACAGCCAGACCCAAAAG
>CL4Contig36
ACAAGGGCGACCACAAGAGCGATCACCATCACGGAGGGTCCAAGGGACAGACTCAACAACAAAGGGAAGGACTTAAGTGGACAAGATAAAGGACAAGATCCATGGAGGTGAGCATGCTGAGGGTGATAAGAAGAAGAAGAATAAGAAGAAGGAAAAGAAGAAGGATGGACATGGCCATGAACATGGAAGCAGCAGTAGCAGCGACAGTGATTAGATCTCATTAATATACCAAAATCTAGGTGTAATGGAGTGTGAAGATAACCGATCCTTTTGNGCCAGTTTATGACAATACAGAATTGGTAGGAAAAAGAAAATTAATAAAGTCTACTATATATATATATATATATATATATATGTAT
>CL4Contig37
ACCAGTTCATTGGCTGGTTCTCCGCCCGCCGCAAAACCCCTATTCGCCCTTCAATGCGCGAATTTTCCGTCTCGCGTTCTCTCTCCACCAACTCTCAGTTCTCTTTCCCCATCAAAAACTCCGAAAATCCAATAAAGCTTGCTCCTTGCATTTTTCTCTTATTCGCTACTCCTTTACAAGACCAATTAATTCATACGCACGAGTACCGCGCTTACCAGTTCCGTGTATCGACGCACTCGTTTGATCCCAAGTCGATTGATATTGTGAATATAGGGCCGGCGTTCCGGGGGCATTATGGATCGTTTAGCCCTAATTCGCCCTTCCCGATGTTGAATTGTGAGTTAAGTTGCTTATCGGCTATGAATGAGGATAGACATGAAGAGAATTTGAGTGAAAATAAGCAGGTTTCCAAGGACCAGAGGGAGCTGGATATGTGCGCAGAGGATTTTCCGGTTTCGAATTTGGGCCAGTTAATGGGATCGGAGGCTTCGAATTATACTGCAGGTTTGGAATATTTGTATGAGAAGATGTTGGCCAAAATTGACAGCTTGGCCAGACAGGTGGAGAAGAGCAATGCTAAGGTTCTTGAGCAGGAAACTCATAATAGGAAGTTAAGGCACAAAGTTGCCCGGACTGGACCAGACTAAACGTTTCATTCCTGCTTGTATTTTTTAGGTTATGTCAGGGATGTGCCTCATCCTGTAGTTACTGCGACGAAGATCCAGTAATCAAGGAGCTTTTATTGATGATTCTTGTAGTTGGATATTCATGACTACATTGGATGTAAAATAGGTTGATTGTAGTGGAACTCTGGGTATTTAGGTGGGTTATAAGGGGTACCCTGTACACCTCTTTTGTATTAATTCATTTGCTTTGTGCTCCTTATGCACTTGAAATTTCTCATTATATGATATATCTATTTCTACTAG
>CL4Contig38
GAAAGCCCACCTCAGTTAATCCCAAATATGGTTATTCAAGGTGATGGGTCTTCCTTTATTCGATTTGCTGCAGATACAAGCAAAAGGGAAGCTTCAGAGAAGATAGAGATTCCGATAGAGAGCAGCAATGACAAGGACTGTTTTGGTGGTTGTTGCTGTTGTGGTGTAGCAGTCATATATATATATACATATAATTTATTAGTGAGATTTTAGTTGGTGAGGAAAATAGGGTGAAGGTACAAGTTTCTTTGGCCATGAGACTGTATTCAGTTGTTCTTAAGCATGGAAAACAAGGTGATGATGCTGTTACAATGTGAGTTGCAATTGTAGTAGAAAGTGTAAAAAGCTATAACTTCTATTATCTTAGGTAGATTGATATATATATAAGGTTTAGATCAACCTATTTATTTTCATTCT
>CL4Contig39
AAAATGTGTAGAATAAGCGTACGCGTAAAGTGGGCATTTATGTAATTTCAATTTGATTTTCTTGACCAATAAATAAGGAAGCCCTTCACCCACTTCTCCTCACCACATCAGAATCAAAGAAAACAAACCTTTCAAAAAAGTATTGAGAGAGATAAAAAAAATGTCAGGGATAATACACAAGATTGGTGAGACCCCTCAACATAGGAGGACACAAGGAAGAGCACAAAGATGACCACAAGGGCGACCACAAGAGCGACCACAAGGGCGACCACAAGAGCGATCACCATCACGGAGGGTCCAAGGGACAGACTCAACACAAGGGAG
>CL4Contig40
AGCAAAGGGAAGCTTCAGAGAAGATAGAGATTCCGATAGAGAGCAGCAATGACAAGGACTGTTTTGGTGGTTGTTGCTGTTGTGGTGTAGCAGTCATATATATATATACATATAATTTATTAGTGAGTATTTTAGTGGTGAAGGAAAATAGGGTGAAGGTACTAAGTTTCTTTGGCCATGAGACTGTATTCAGTTGTTCTTAAGCATAGGAAAACAGGTGATGATGC
>CL4Contig41
AGTGCATACTGATGAAGATGGGAGCGAGACTAGATGGCACAAAACAGGCAAGACAAGGCCAGTTTTCATTGGTGGGATAGTGAAAGGATACAAAAAGATTTTGGTGCTTTATACAAACTACGGAAGGCAAAGGAAACCTGAAAAAACAAACTGGGTTATGCACCAATACCATCTTGGCAACAACGAAGAAGAGAAAGATGGAGAGCTAGTGGTTTCAAAGGTTTTTCTACCAACTCAGCCTAGACAATGTGGTTCCAGCATTAAGATTCACTAGACCAAACTTGAAAAATCGAATTGGCCA
>CL4Contig42
AGACCTTGGCTATCACTCAGTTGACCACATCAGAATCAAAGAAAACAAACCTTTCAAAAAGTATTGAGAGAGACAAAAAATGTCAGGGATAATACACAAGATTGGTGAGACCCTCAACATAGGAGGACACAAGGAAGAGCACAAGGATGACCACAAGGGCGACCACAAGAGCGACCACAAGGGCGATCACCATCACGGAGGGTCCAAGGGACAGACTCAACACAAGGGAGGCTTAGTGGACAAGATAAAGGACAAGATCCATGGAGGTGAGCATGCTGAGGGTGATAAGAAGAAGAAGAATAAGAAGAAGGAAAAGAAGAAGGATGGACATGGCCATGAACATGGAAGCAGCAGTAGCAGCGACAGTGATTAGATCTCATTAATATACCAAAATCTAGGTGTAATGGAGTGTGAAGATAACCGATCCTTTTGTGCCAGTTTATGACAAATACAGAAATTGGTGGAAAAAAGGAAAATTAATAAAAGTCTCTATATATATATATATATATATATGTATTGCATGGTGTGGTGTGTG
>CL4Contig43
GATGTTAACTGGTATAAGATAAATGTATTAAATACAAAGACTTGGGTTGACACTGCGGCTAATCTCTCTCTCTCAAGAGGTAAACGTCTGAGGAGTAATGAAGCAGCAGCTGGTATGGCTAGCTCCATCGACTCCCCACCTGCAATCCTAATTGAACAGAGAATAGAACTTCC
>CL4Contig44
ATACCCTTTTATCCAATCCTCTCTCTCTCTCTCTCTCTCTCTGCGCGAGAATCTGCAGTAGCTAGAAGTGGTAACCCAATCAATCAAACAATAGAAGCAAGAAAGAGAGCAAATCTAGAGAAATGACATGGTGCAATAATAACTCAGTTGATGAAAGAGCTATTCAATTAGCACAGCCAGCTACCAAAGAAACNCTGTTA
>CL4Contig45
GACCACATCAGAATCAAAGAAAACAAACCTTTCAAAAAGTATTGAGAGAGATAAAAAATGTCAGGGATAATACAACAAAGAGTTAGGTGAGACCCTCAACATAGGAGGACACAAGGAAGAGCACAAAGATGACCACAAGGGCGACCACAAGAGCGACCACAAGGGCGACCACAAGAGCGATCACCATCACGGAGGGTCCAAGGGACAGACTCAACACAAGGGAGGCTTAGTGGACAAGATAAAGGACAAGATCCATGGAGGTGAGCATGCTGAGGGTGATAAGAAGAAGAAGAATAAGAAGAAGGAAAAGAAGAAGGATGGACATGGCCATGAACATGGAAGCAGCAGTAGCAGCGACAGTGATTAGATCTCATTAATATACCAAAATCTAGGTGTAATGGAGTGTGAAGATAACCGATCCTTTTGTGACCTAGTTTATGAACAAATTACAGAAATTGGTAGGAAAAAGGAAATTAATAAAGTCTACTATATATATATATATATATATATATAT
>CL4Contig46
ACCACATTCTAGAATCAAAGAAACAAACCTTTCAAAAAGTATTGAGAGAGATAAAAAATGTCAGGGATAATACACAAGATTGGTGAGACCCTCAACATAGGAGGACACAAGGAAGAGCACAAAGATGACCACAAGGGCGACCACAAGAGCGATCACCATCACGGAGGGTCCAAGGGACAGACTCAACACAAGGGAGGCTTAGTGGACAAGATAAAGGACAAGATCCATGGAGGTGAGCATGCTGAGGGTGATAAGAAGAAGAAGAATAAGAAGAAGGAAAAGAAGAAGGATGGACATGGCCATGAACATGGAAGCAGCAGTAGCAGCGACAGTGATTAGATCTCATTAATATACCAAAATCTAGGTGTAATGGAGTGTGAAGATAACCGATCCTTTTGTGCCTAGTTTATGACAAATACAGAATTTGGTAGGAAAAAGGAAATTTAATAAAGTCTCTATATATATATATATATATATATATGTATTGCATGGTGTGGTGTGTGCTAATCCTCATAGGCAGGTAGTTAATGTGTAATTGAATTATTATAATGATATAT
>CL4Contig47
ACCACATCAGAATCAAAGAAAACAAACCTTTCAAAAAGTATAAAAAAATGTCAGGGATAATACACAAGATTGGTGAGACCCTCAACATAGGAGGACACAAGGAAGAGCACAAAGATGACCACAAGGGCGACCACAAGAGCGACCACAAGGGCGACCACAAGAGCGATCACCATCACGGAGGGTCCAAGGGACAGACTCAACACAAGGGAGGCTTAGTGGACAAGATAAAGGACAAGATCCATGGAGGTGAGCATGCTGAGGGTGATAAGAAGAAGAAGAATAAGAAGAAGGAAAAGAAGAAGGATGGACATGGCCATGAACATGGAAGCAGCAGTAGCAGCGACAGTGATTAGATCTCATTAATATACCAAAATCTAGGTGTAATGGAGTGTGAAGATAACCGATCCTTTGNGCCTAGTTANGACAAATACAGAAATTGGTAAGGAAAAGGTAAATTAATAAAGTCTCTATATATATATATATATATAT
>CL4Contig48
GAAGGAAGCCCTTCACCCACTTCTCCTCACCACATCAGAATCAAAGAAACAACCTTTCAAAAGTATTGAGAGAGATAAAAATGTCAGGGATAATACACAAGATTGGTGAGACCCTCAACATAGGAGGACACAAGGAAGAGCACAAAGATGACCACAAGGGCGACCACAAGAGCGACCAACAAAGGGACGAACCACAAGAGCGATCACCATCACGGAGGGTCCAAGGGACAGAC
>CL5Contig1
GGAAGAGAGGCTAAAGTATTTGGATTTTGTGCGAGCGGCTGGAGTTTATGCTGTAGATTCTTTCTCAACTCTCTACCTTTATGCCAAGGACATATCTGGTCCATTAAAACCTGGTGTCGATACTATTGAGAATGTGGTGAAGACCGTAGGTTAACTACCTAGTTTAATTATAATTCCCCTTGAGGCTGTCAAGTTTGTAGACAAAAACGGTGGATGTATCGGTCACTAGCCTAGATGGCGTTGTTCCCCCAGTTATCAAGCAGGTGTCTGCCCAAACTTACTCGGTAGCTCAAGATGCTCCAAGAATTGTTCTTGATGTGGCTTCTTCAGTTTTCAACACTGGTGTGCAGGAAGGCGCAAAAGCTCTGTACGCTAATCTTGAACCAAAAGCTGAGCAATATGCGGTCATTACCTGGCGTGCCCTCAATAAGCTGCCACTAGTTCCTCAAGTGGCAAATGTAGTTGTGCCAACCGCTGTTTATTTCTCTGAAAAGTACAACGATGTTGTTCGTGGCACTACTGAGCAGGGATATAGAGTGTCCTCTTATTTGCCTTTGTTGCCCACTGAGAAAATTACTAAGGTGTTTGGAGATGAGGCATCATAATCTGCACTGGATTTGGTTATTTATCTATTGTGAGTCTTTTATATATGTACTTATTCAGTGTTTAGAATAAGTCTTTGGTGGTGTGTTTTGGATGTGGAATAAAGGGCCAATTGCATTGTTGGTCAATATATAATTATGTATAACATTTCGTGATTTGAGTTGGAATCTAAAGGTTTTATTAAGAATGAATGGACTAAAATAATGTAATGAAGAGTAGAACACTAGTTATTTTTTTTT
>CL5Contig2
GTCCATTAAAACCTGGTGTCGATACTATTGAGAATGTGGTGAAGACCGTGGTTACTCCTGTTTATTATATTCCCCTTGAGGCTGTCAAGTTTGTAGACAAAACGGTGGATGTATCGGTCACTAGCCTAGATGGCGTTGTTCCCCCAGTTATCAAGCAGGTGTCTGCCCAAACTTACTCGGTAGCTCAAGATGCTCCAAGAATTGTTCTTGATGTGGCTTCTTCAGTTTTCAACACTGGTGTGCAGGAAGGCGCAAAAGCTCTGTACGCTAATCTTGAACCAAAAGCTGAGCAATATGCGGTCATTACCTGGCGTGCCCTCAATAAGCTGCCACTAGTTCCTCAAGTGGCAAATGTAGTTGTGCCAACCGCTGTTTATTCTCTGAAAAGTACAACGATGTTGTTCGTGGCACTACTGAGCAGGGATATAGAGTGTCCTCTTATTTGCCTTTGTTGCCCATGAGAAAAATACTAAGGTGTTTGGAGATGAGGCATCATAATCTGCACTGGTATTTGGTTATTTATCTATTGTGTAGTCTTTTTATATATGTACTTATTCAGTTGTTAGAATAAGTCTTGGTGGTGTGTTTGATGTGGAATAAGGCAATTGCATTGTGTCAATATATAATTATGTATAACTATTTCGTG
>CL5Contig3
CTGGACCTTGGCTGTCACTCAGTTGAAACGATAATCAGTTGATAGCTTCCACAGTGTTTTCCGAAAGGCAAATCTTTTTTCAAACTTCAGCGACTGCGTTTTGAATTTGTGATTTTTAAAGGAAATTTTCAATTATGGCTGAAGAGGTGGAGGAAGAGAGGCTAAAGTATTTGGATTTTGTGCGAGCGGCTGGAGTTTATGCTGTAGATTCTTTCTCAACTCTCTACCTTTATGCCAAGGACATATCTGGTCCATTAAAACCTGGTGTCGATACTATTGAGAATGTGGTGAAGACCGTGGTTACTCCTGTTTATTATATTCCCCTTGAGGCTGTCAAGTTTGTAGACAAAACGGTGGATGTATCGGTCACTAGCCTAGATGGCGTTGTTCCCCCAGTTATCAAGCAGGTGTCTGCCCAAACTTACTCGGTAGCTCAAGATGCTCCAAGAATTGTTCTTGATGTGGCTTCTTCAGTTTTCAACACTGGTGTGCAGGAAGGCGCAAAAGCTCTGTACGCTAATCTTGAACCAAAAGCTGAGCAATATGCGGTCATTACCTGGCGTGCCCTCAATAAGCTGCCACTAGTTCCTCAAGTGGCAAATGTAGTTGTGCCAACCGCTTGTTTATTTCTCTAGAAAAGTACAACGATGTTGTTCGTGGCACTACTGAGCAGGGATATAGAGTGTCCTCTTATTTGGCCTTTGTTCGCCCTACTGAAGTAAAATTACGCTAAGGTGTTTGGAGATGAGGCATCATAATCTGCACTGGTATTTGGTTATTTA
>CL5Contig4
TTCTTGATGTGGCTTCTTCAGTTTTCAACACTGGTGTGCAGGAAGGCGCAAAAGCTCTGTACGCTAATCTTGAACCAAAAGCTGAGCAATATGCGGTCATTACCTGGCGTGCCCTCAATAAGCTGCCACTAGTTCCTCAAGTGGCAAATGTAGTTGTGCCAACCGCTGTTTATTTCTCTGAAAAGTACAACGATGTTGTTCGTGGCACTACTGAGCAGGGATATAGAGTGTCCTCTTATTTGCCTTTGTTGCCCACTGAAGTAAAATTACTAAGGTTGTTTGGAGATGAGGCATCATAATCTGCAACTGGTATTTGGTTATTTATCTTATTGTGTAGTTCTTTTTTATATTGTTACTTATTCTAGTTGTTTAGTAATTAAGTTCGTTTGGTTGGTTG
>CL5Contig5
AGCTTGCGATACTAGTGTGAAGGAAAGTGCAGAGTAACATGCGTTCGCTAACCTTCCCTCAATTTATGCGATCACTACTAGGCGTGACCCTCAATAAGCTGCCACTTGTTCGTCACAACGAAACTGTACGTAGAGAATTGCCAAGGTGTTTGGAGATGAGGCATCATAATTTGCACTGGATTTGATTATTTATCTATTGTGAGTCCTTTTTATATGTACTTATTCAGTGTTTAGAATTAAGTTTTTGGTGGTGTGTTTGATGTGGAATAGGGCAATGCATTATGGTCAATATATAATTATGTATAAATTTCGTGGTTTGAGTTGGCA
>CL5Contig6
GATAGTGAGTTGATAGCTTCCGCTGTGTTTTAGGAAAGGCGAATAATTTTTCAAACTCCAACGACTGCGTTTTGAACTTGTGATCTTCCATTTCTGCTGAAAGGAAATTTTCAATTATGGCTGAAGGGAAAGAAAACGAGAATTTCCAACAAGAGGAAGAGAAGCTAAAGTATTTGGAATTTGTACAAGCGACTACAGATAATGCTGTAACTTCCCTCTACAAACTATTTACCTTATGACCAAGGACTAATTCTGGTCCGTTGAAGCCTGGGGTCGAGACTATTGA
>CL5Contig7
GAATCACTTTTATATATTTATTTAAATATTATTTATTTATCATTCATGCCAAATGCTGGCATGGGATCACTGGGGATACTAGAGTAAAGCACGCTAAACCAATAAAACAGCAACACGCTTCCGCGCTCCTTTTCATTTTCCATCTATAAATACAGAGATTTGGTTTTTGCTTTAAGCCACAATGAGTTGATAGCTTCCGCCGTGTTTAGGAAGGCGAATTAATTTTTCAAACTCCAACGACTGCGTTTTGAACTTGTGATCTTCCATTTCTGCTAGAAAGGTAAATTTTCAATTATGGCTAGGAAAGGGAAAAGAAAACGAGT
>CL5Contig8
GAGCGGCTGGAGTTTATGCTGTAGATTCTTTCTCAACTCTCTACCTTTATGCCAAGGGCATATCTGGTCCATTAAAACCTGGTGTCGATACTATTGAGAATGTGGTGAAGACCGTGGTTACTCCTGTTTATTATATTCCCCTTGAGGCTGTCAAGTTTGTAGACAAAACGGTGGATGTATCGGTCACTAGCCTAGATGGCGTTGTTCCCCCAGTTATCAAGCAGGAAGGCGCAAAAGCTCTGTACGCTAATCTTGAACCAAAAGCTGAGCAATATGCGGTCATTACCTGGCGTGCCCTCAATAAGCTGCCACTAGTTCCTCAAGTGGCAAATGTAGTTGTGCCAACCGCTTGTTTATTTCTCTGAAAAGTACAACGATGTTGTTCGTGGCTACTACTGAGCAGGGATATAGAGTGTCCTCTTATTGCCTTTGTT
>CL5Contig9
TTCTGCTGAAAGGAAATTTTCAATTATGGCTGAAGGGAAAGAAAACGAGAATTTCCAACAAGAGGAAGAGAAGCTAAAGTATTTGGAATTTGTACAAGCGACTACAGATAATGCTGTAACTTCCCTCTCAAACATTTACCTTTATGCCAAGGACAATTCTGGTCCGTTGAAGCCTGGGGTCGAGACTATTGAGGGTGTGGCAAAGACCGTGGTTATTCCGGCCAGTAAAATTCCCACTGAAGCTATCAAGTTTGCAGACAGAGCGGTGGATGCATCTTTCACTACTCTACAAAACATTGTTCCCTCAGTTCTCAAGCAGTTGCCTACCCAAGCTTGCGATACTAGTGTGAAGGAAGTGCAGAGTAACATGCGTTCGCTAACCTTCCTTCCCTACTAATTTA
>CL5Contig10
TAACCTTCCCTCAATTTATGCGATCACTACTAGGCGTGACCCTCAATAAGCTGCCACTTGTTCGTCACAACGAAACTGTACGTAGAGAATTGCCAAGGTGTTTGGAGATGAGGCATCATAATTTGCACTGGATTTGATTATTTATCTATTGTGAGCCTTTTTATATGTACTTATTCAGTGTTTAGAATAAGTTTTTGGTGGTGTGTTTTGGATGTGGAATAAGGGGCCAATTGCATTATTGGTCAATATATAATTATGTATAAAATTTCGTGGTTTGAGTTGGCATCTAGATGTTTTATTAAGAATTAATGGGCTAAAATAATGTAAAGAAGAGGAGAATACTAGTTATTTTTTTTTTCTCTTTTTTACGGTCATATTGTTGCGTGTTCTATTTGAATCTATTCAAAATTTGGATGGATAAAATGAACGATTGTGAGGAGTGTGGTAGTGATAAAATGGTTAAGCGTGTAAAATATCTGATATAGTA
>CL5Contig11
AAAGAAAACGAGAATTTCCAACAAGAGGCTAATGAGCAGGAAGAGAAGCTAAAGTATTTGGAATTTGTACAAGCGACTACAGATAATGCTGTAACTTCCCTCTCAAACATTTACCTTTATGCCAAGGACAATTCTGGTCCGTTGAAGCCTGGGGTCGAGACTATTGAGGGTGTGGCAAAGACCGTGGTTATTCCGGCCAGTAAAATTCCCACTGAAGCTATCAAGTTTGCAGACAGAGCGGTGGATGCATCTTTCACTACTCTACAAAACATTGTTCCCTCAGTTCTCAAGCAGTTGCCTACCCAAGCTTGCGATACTAGTGTGAAGGAAAGTGCAGAGTAACATGCGTTCGCTAACCTTCCCTCAATTTATGCGATCACTACTAGGCGTGACCCTCAATAAGCTGCCACTTGTTCGTCACAACGAAACTGTACGTAGAGAATTGCCAAGGTGTTTGGAGATGAGGCATCATAATTTGCACTGGATTTGATTATTTATCTATTGTGAGTCCTTTTTATATGTACTTATTCAGTGTTTAGAATTAAGTTTTGGTGGTGTGTTTGGATGTGGAATAAGGGCCCAATTGCATTATTGGTCAATATATAATTATGTATAAATTTCGTGGTTTGAGTTGG
>CL5Contig12
GAGGCACAATGAGTTGATAGCTTCCGCCGTGTTTTAGGAAAGGCGAATAATTTTTTCAAACTCCAACGACTGCGTTTTGAACTTGTGATCTTCCATTTCTGCTAGAAAGGTAAATTTTCAATTATGGCTAGGAAAGGGAAAAGAAAACGAGAATTTACCAACAAGAGGAAGAGAAGACTAAAG
>CL5Contig13
GAAGCCACAATGAGTTGATAGCTTCCGCCGTGTTTTAGGAAAGGCGAATAATTTTTTCAAACTCCAACGACTGCGTTTTGAACTTGTGATCTTCCATTTCTGCTGAAAGGTAAATTTTTCAATTATGGCTAGGAAAGGGAAAGAAAACGAGAATTTCCAACAGAGGCTAATGAGCAGG
>CL5Contig14
ATTGTTCCCTCAGTTCTCAAGCAGTTGCCTACCCAAGCTTGCGATACTAGTGTGAAGGAAAGTGCAGAGTAACATGCGTTCGCTAACCTTCCCTCTAATTTATGCGATCACTACTAGGCGTGACCCTCAATAAGCTGCCACTTGTTCGTCACAACGAGACTGTACGTAGAGAATTGCCAAGGTGTTTGGAGATGAGGCATCATAATTTGCACTGGATTTGATTATTTATCTATTGTGAGCCTTTTTANATGTACTTATTCAGTGTTTAGAATAAGTTTTGGNGTGTGTTTGGATGTGGAATAGGGCAATTGCATTATGGTCAATATATAATTATGTATAAAATTTCGT
>CL5Contig15
GATAATCAGTTGATAGCTTCCACAGTGTTTTCCGAAAGGCAAATCTTTTTTCAAACTTCAGCGACTGCGTTTTGAATTTGTGTATTTTTAAAGGAAATTTTCAATTATGGCTGAAGAGGTGGTGGATGTATCGGTCACTAGCCTAGATGGCGTTCGTTCCCCCAGTTATCAAGCAGGTGTCTCGACCCTAAACTTAC
>CL5Contig16
GGGTCTGGTGTGCTTTATTGATATTGGCCACAGAAACTTCTATGTTTGCAACCCTCTGACTCAATCTTTCAAAGAGTTGCCAGCCAGGTCAGTTAAGGTCTGGTCTCGTATTGCTGTGGGGATGACTTTGAATGGAAATGCAGTCAGTGAGGGCTACAAGATTCTATGGGTTTGCTGTGACGGAGAGTATGAGGTTTATGACTCGGTGAAGAACTCTTGGACTCGACCAGGAAGCATGCCCTCTAATATTAAGTTACCACTATCACTGAACTTCAAGTCACAAGCAGTTTCCATTGATGGCACCGTCTATTTCATGCGTTCAGACCCTGAAGGGATAGTGTCCTATGATATGGTTACAGGGGTATGGACGCAATTTATAATACCAGCCCCACGCCATCTGAGTGACCACACGCTTGCAGAGTGTGGTGGCCGAATCATGCTCGTGGGATTGCTAACAAAGAACGCAGCGACATGTGTGTGCATATGGGAGCTGCAGAAGATGACTCTCTTGTGGAAGGAGGTTGACAGAATGCCAAACATATGGTGCTTGGAATTTTATGGGAAGCACGTTAGGATGACTTGCTTGGGCAACAAAGGTCTGCTCATGTTGTCATTGAGATCAAGACAAATGAACCGACTAGTTACTTATAATGTGAAGAGCAGGGAATGGCTCAAGGTTCCGGGTTGCTTGGTGCCACGTGGGAGAAACGGCAGTGGATTGCATGCGGCACTGCCTTCCACCCATCGCCTTACTGCTACAGTTTGA
>CL5Contig17
AGGTCTGGTGTGCTTTATTGATATTGGTCACAGAAACTTCTATGTTTGCAACCCTCTGACTCAATCCTTCAAAGAGTTGCCACCCCGGTCAGTTAAGGTCTGGTCTCGTATTGCTGTGGGGATGACTTTGAATGGAAATGCAAGCAGTGGGGGCTATAAGATTCTATGGGTTTGCTGTGATGGAGAGTATGAAGTTTATGACTCGGTGAAGAAGTCTTGGATTCGACCAGGAAGCATGCCTTCCGATATTAAGCTACCACTATCATTGAACTTTCGGTCACAAGCAGTTTCCATTGATGGCACCGTCTATTTCATGCGTTCAGACCCTGAAGGGATAATGTCCTACAATATGGCAACTGGGGTATGGAAGCAATTTATAATACCAGCCCCACTCCATCTGAGTGATCACACACTTGCAGAGTGTGGTGGCCAAATCATGCTTGCGGGATTGCTAACAAAGAACGCAGCTACATGTGTGTGCATATGGGAGCTGCAGAAGATGACTCTCTTGTGGAAGGAGGTTGACAGAATGCCAAACATATGGTGCTTGGAATTTTACGGGAAGCACGTTAGGATGACTTGCTTGGGCAACAAAGGTCTGCTTATGTTGTCATTGAGATCAAGACAAATGAACCGACTAGTTACTTATAATGTGAAGACCAGGGAATGGCTTAAGGTTCCTGGTTGCTTGGTACCACGAGGGAGAAAGCGGCAGTGGATTGCATGTGGCACTGCCTTCTACCCGTGCCTTACTGCTACGGCTTGATTTATGTTGTCTTTGTGCTATTGTAGCAGCGTCTGCATGCTAGCGC
>CL5Contig18
GCACAATGAGTTGATAGCTTCCGCCGTGTTTTAGGAAAGGCGAATAATTTTTTCAAACTCCAACGACTGCGTTTTGAACTTGTGATCTTCCATTTCTGCTGAAAGGAAATTTTCAATTATGGCTGAAGGGAAAGAAAACGAGAATTTCCAACAAGAGATAATGCTGTAACTTCCCTCTCAAACATTTACCTTTATGCCAAGGACAATTCTGGTCCGTTGAAGCCTGGGGTCGAGACTATTGAGGGTGTGGCAAAGACCGTGGTTATTCCGGCCAGTAAACTTCCCACTGAAGCTATCAAGTTTGCAGACAGAGCGGTGGATGCATCTTTCACTACTACTAACAAAAC
>CL5Contig19
AGTTATCAAGCAGGTGTCTGCCCAAACTTACTCGGTAGCTCAAGATGCTCCAAGAATTGTTCTTGATGTGGCTTCTTCAGTTTTCAACACTGGTGTGCAGGAAGGCGCAAAAGCTCTGTACGCTAATCTTGAACCAAAAGCTGAGCAATATGCGTCATTCCTGGCGTGCCCTNAATAAGCTGCCACTACGTTCCNCAAGTGGACAAATGTAGTTG
>CL5Contig20
GATAAGTATCTTATAATTTAAAAAATAAATAAATAATCACTTTTATATATTTATTTAAATATTATTTATTTATCATTCATGCCAAATGCTGGCATGGGATCACTGGGGATACTAGAGTAAAGCACGCTAAACCAATAAAACAGCAACACGCTTCCGCGCTCCTTTTCATTTTCCATCTATAAATACAGAGATTTGGTTTTTGGCTTTCAGAAGCGCACAATGAGTTGATAGCTTCCGCCGTGTTTTAGGAAAGGCGAATAATTTTTTCAAACTCCAACGACTGCGTTTTGAACTTGTGATCTTCCATTTCTGCTGAAAGGAAATTTTCAATTATGGCTGAAGGGAAAGAAAACGAGAATTTCCAACAAGAGGCTAATGAGCAGGAAGAGAAGCTAAAGTATTTGGAATTTGTACAAGCGACTACAGATAATGCTGTAACTTCCCTCTCAAACATTTACCTTTATGCCAAGGACAATTCTGGTCCGTTGAAGCCTGGGGTCGAGACTATTGAGGGTGTGGCAAAGACCGTGGTTATTCCGGCCAGTAAAATTCCCACTGAAGCTATCAAGTTTGCAGACAGAGCGGTGGATGCATCTTTCACTACTCTACAAAACATTGTTCCCTCAGTTCTCAAGCAGTTGCCTACCCAAGCTTGCGATACTAGTGTGAAGGAAAGTGCAGAGTAACATGCGTTCGCTAACCTTCCCTCAATTTATGCGATCACTACTAGGCGTGACCCTCAATAAGCTGCCACTTGTTCGTCACAACGAAACTGTACGTAGAGAATTGCCAAGGTGTTTGGAGATGAGGCATCATAATTTGCACTGGATTTGATTATTTATCTATTGTGAGGTCCTTTTTATATGTACTTATTCAGTGTTTAGAATAAGGTTTTGGTGGTGTGTTTTGGATGTGGAATAAGGGGCCAATTGCATTATTGGTCAATATATAATTATGTATAAAATTTCGTGGTTTGAGTTGGCATCTAGATGGTTTATTAAGAATTAAATGGGACTAAAATAATGTAAAGAAGAGGAGAATACTAGTTATTTTTTTTTCTCTTTTTTACGGTC
>CL5Contig21
ACAATGAGTTGATAGCTTCCGCCGTGTTTTAGGAAAGGCGAATAATTTTTTCAAACTCCAACGACTGCGTTTTGAACTTGTGATCTTCCATTTCTGCTGAAAGGAAATTTTCAATTATGGCTGAAGGGAAAGAAAACGAGAATTTCCAACAAGAGGCTAATGAGCAGGAAGAGAAGCTAAAGTATTTGGAATTTGTACAAGCGACTACAGATAATGCTGTAACCTTCCCTCTACAAACTACTTTACCTTTATGACCAAGGACTAATTCTGGTCCGTTGAAGTCCGTGGGTCGAGACTATTGAGG
>CL5Contig22
ACCATAATCAGTTGATAGCTTCCACAGTGTTTTCCGAAAGGCAAATCTTTTTTCAAACTTCAGCGACTGCGTTTTGAATTTGTGATTTTTAAAGGAAATTTTCAATTATGGCTGAAGGAGGAGGAAGAGAGGACTAAAGTTGTTTGGTATTTTGTGCGAGGCGGCGTGGTAGTTTATGCTGTAGTATTCTTTCTCAACTCTCT
>CL5Contig23
GGACCTTGGCTATCACTCAGTGCACAATGAGTTGATAGCTTCCGCCGTGTTTTAGGAAAGGCGAATAATTTTTTCAAACTCCAACGACTGCGTTTTGAACTTGTGATCTTCCATTTCTGCTGAAAGGAAATTTTCAATTATGGCTGAAGGGAAAGAAAACGAGAATTTCCAACAAGAGGAAGAGAAGCTAAAGTATTTGGAATTTGTACAAGCGACTACAGATAATGCTGTAACTTCCCTCTCAAACATTTACCTTTATGCCAAGGACAATTCTGGTCCGTTGAAGCCTGGGGTCGAGACTATTGAGGGTGTGGCAAGACCGTGGTTATTCCGGCAGTAAATTCCCATGGAGCTATCAAGTTTGCAGACAGAGCGGTGGATGCATCTTTCACTACTCT
>CL5Contig24
GCATAATCAGTTGATAGCTTCCACAGTGTTTTCCGAAAGGCAAATCTTTTTTCAAACTTCAGCGACTGCGTTTTGAATTTGTGATTTTTAAAGGAAATTTTCAATTATGGCTGAAGAGGTGGTGGATGTATCGGTCACTAGCCTAGATGGCGTTGTTCCCCCAGTTATCAAGCAGTGTCTGCCAACTACTCGTAGCTCAAGATGCTCCAAGAATTGTTCTTGATGTGGCGTTCTTC
>CL5Contig25
AAATAATCACTTTTATATATTTATTTAAATATTATTTATCATTCATGCGAAATGCTGGCATGGGATCACTGGGGATACTAGAGTAAAGCACGCTAAACCAATAAAACAGCAACACGCTTCCGCGCTCCTTTTCATTTTCCATCTATAAATACAGAGATTTGGTTTTTGCTTTAAGCCACAATGAGTTGATAGCTTCCGCCGTGTTTTAGGAAAGGCGAATAATTTTTTCAAACTCCAACGACTGCGTTTTGAACTTGTGATCTTCCATTTCTGCTGAAAGGAAATTTTCAATTATGGCTGAAGGGAAAGAAAACGAGAATTTCCAACAAGAGGAAGAGAAGCTAAAGTATTTGGAATTTGTACAAGCGACTACAGATAATGCTGTAACTTCCCTCTCAAACATTTACCTTTATGCCAAGGACAATTCTGGTCCGTTGAAGCCTGGGGTCGAGACTATTGAGGGTGTGGCAAAGACCGTGGTTATTCCGGCCAGTAAAATTCCCACTGAAGCTATCAAGTTTGCAGACAGAGCGGTGGATGCATCTTTCACTACTCTACAAAACATTGTTCCCTCAGTTCTCAAGCAGTTGCCTACCCAAGCTTGCGATACTAGTGTGAAGGAAAGTGCAGAGTAACATGCGTTCGACTAACCTTCCCTCAATTTATGCGATCACTACTGCGTGACCCTANAATAAGCTGCCTACTTGTTCGTCACAACGAACTGTACGTAGAG
>CL5Contig26
GAAGCCACAATGAGTTGATAGCTTCCGCCGTGTTTTAGGAAAGGCGAATAATTTTTTCAAACTCCAACGACTGCGTTTTGAACTTGTGATCTTCCATTTCTGCTGAAAGGAAATTTTCAATTATGGCTGAAGGGAAAGAAAACGAGAATTTCCAACAAGAGGCTAATGAGCAGGAAGAGAAGCTAAAGTATTTGGAATTTGTACAAGCGACTACAGATAATGCTGTAACTTCCCTCTCAAACTATTTACCTTTATGCCAAGGACAATTCTGGTCCGTTGAAGCCTGGGGTCGAGACTATTGAGGTGTGGCAAGACCGTGGTTATCCGGCAGTAAACTTCCACTGAAGCTATCAAGTTTGCAGACAGAGCGGT
>CL5Contig27
AAAAGGATAATCAGTTGATAGCTTCCACAGTGTTTTCCGAAAGGCAAATCTTTTTTCAAACTTCAGCGACTGCGTTTTGAATTTGTGATTTTTAAAGGAAATTTTCAATTATGGCTGAAGAGGTGGTGGATGTATCGGTCACTAGCCTAGATGGCGTTGTTCCCCCAGTTATCAAGCAGGTGTCTGCCCAAACTTACTCGGTAGCTCAAGATGCTCCAAGAATTGTTCTTGATGTGGCTTCTTCAGTTTTCAACACTGGTGTGCAGGAAGGCGCAAAAGCTCTGTACGCTAATCTTGAACCAAAAGCTGAGCAATATGCGGTCATTACCTGGCGTGCCCTCAATAAGCTGCCACTAGTTCCTCAAGTGGCAAATGTAGTTGTGCCAACCGCTGTTTATTTCTCTGAAAAGTACAACGATGTTGTTCGTGGCACTACTGAGCAGGGATATAGAGTGTCCTCTTATTTGCCTTTGTTGCCCACTGAGAAAATTACTAAGGTGTTTGGAGATGAGGCATCATAATCTGCACTGGTATTTGGTTATTTATCTTATTGTGTAGTTCTTTTTATATTGTTACTTATTCTAGTTGTTTAAGTAATTAAGTTCGTTTGGTTGGTTG
>CL5Contig28
TAGACAAAAACGGTGGATGTATCGGTCACTAGCCTAGATGGCGTTGTTCCCCCAGTTATCAAGCAGGTGTCTGCCCAAACTTACTCGGTAGCTCAAGATGCTCCAAGAATTGTTCTTGATGTGGCTTCTTCAGTTTTCAACACTGGTGTGCAAGGAAGGCGACAAAAGCTCTGTACGCTAATCTTAGAAACCAAAAGCTGAGCAATATGCGGTCATTACCTGGCCCCCCGTGCCCTCAATAAGCTGCCACTAGTTCCTCAAGTGGCAAATGTAGTTGTGCCAA
>CL5Contig29
AAAAATTAAATTAAAAACTCAATTTAATAATGGATGAATATGTAAATTTATGCGGATTAAGTAAATATGTATGTACGAGTAAGTCCATAGCTTTATAAGTATCTTATAATTTAAAAAATAAATAAATAATCACTTTTATATATTTATTTAAATATTATTTATTTATCATTCATGCCAAATGCTGGCATGGGATCACTGGGGATACTAGAGTAAAGCACGCTAAACCAATAAAACAGCAACACGCTTCCGCGCTCCTTTTCATTTTCCATCTATAAATACAGAGATTTGGTTTTTGCTTTAAGCCACAATGAGTTGATAGCTTCCGCCGTGTTTTAGGAAAGGCGAATAATTTTTTCAAACTCCAACGACTGCGTTTTGAACTTGTGATCTTCCATTTCTGCTGAAAGGAAATTTTCAATTATGGCTGAAGGGAAAGAAAACGAGAATTTCCAACAAGAGGCTAATGAGCAGGAAGAGAAGCTAAAGTATTTGGAATTTGTACAAGCGACTACAGATAATGCTGTAACCTTCCCTCTACAAACTATTTACCCTTATGCCAAGGACAATTCTGGTCCGTTGAAGCCTGGGGTCGAGACTATTGAGGGTGTGGCAAAGACCGTGGTTATTCCGGCCAGTAAAATTCCCACTGAAGCTATCAAGTTTGCAGACAGAGCGGTGATGCATTCTTCACTACTCTAACAAAACTNTTCGTTCCCTCTAGTTCTCAAGC
>CL5Contig30
AAAAGAACGCAGCGACATGTGTGTGCATATGGGAGCTGCAGAAGATGACTCTCTTGTGGAAGGAGGTTGACAGAATGCCAAACATATGGTGCTTGGAATTTTATGGGAAGCACGTTAGGATGACTTGCTTGGGCAACAAAGGTCTGCTCATGTTGTCATTGAGATCAAGACAAATGAACCGACTAGTTACTTATAATGTGAAGAGCAGGGAATGGCTCAAGGTTCCGGGTTGCTTGGTGCCACGTGGGAGAAAACGGCAGTGGATTGCATGCGGCACTGCCTTCCACCCATGCCTTACTGCTACAGTTTGATATGTTCCCTTCGTGCATTGGAGCAGGGTAATTGCAGTATTGGTCTTATGGTCAGTCACTTGGATGCAAACTGTTGCTGCCACTTTATGTCCAGCCCAACTTTATTTGTTAATTTAACGAAGCAGATAAATCCGTGGATGATTGTACAAACAT
>CL5Contig31
GGCTGAAGGGAAAGAAAACGAGAATTTCCAACAAGAGGCTAATGAGCAGGAAGAGAAGCTAAAGTATTTGGAATTTGTACAAGCGACTACAGATAATGCTGTAACTTCCCTCTCAAACATTTACCTTTATGCCAAGGACAATTCTGGTCCGTTGAAGCCTGGGGTCGAGACTATTGAGGGTGTGGCAAGACCGTGGTTATTCCGGCCAGTAAAATTCCCACTGAAGCTATCAAGTTTGCAGACAGAGCGGTGGATGCATCTTTCACTACTACTAACAAAACTATTCGTTCCCTCTAGTTCTCAAGCAGTTCGCCTACCAAGCTTGCGATACTAGTGT
>CL5Contig32
AAGAAACCATAATCAGTTGATAGCTTCCACAGTGTTTTCCGAAAGGCAAATCTTTTTTCAAACTTCAGCGACTGCGTTTTGAATTTGTGATTTTTAAAGGAAATTTTCAATTATGGCTGAAGAGGTGGAGGAAGAGAGGCTAAAGTATTTGGATTTTGTGCGAGCGGCTGGAGTTTATGCTGTAGATTCTTTCTCAACTCTCTACCTTTATGCCAAGGACATATCTGGTCCAATTAAAACCTGGTGTCGATACTATTGAGAATGTGGTGAAGACCGTGGTTACTCCTGTTTATTATATTCCCTTGAGCTGTCAAGTTTGTAGACAAAACGGTGGATGTATCGGTCACTAGCCTAGATGGCGTTCGTTCCCCAGTTATCAAGCAGGTGTCTGCCCAAACTTACTCGGTAGCTCAAGATGCTCCAAGAATTGTTCTTGATGTGGTCTTCTTCTAG
>CL5Contig33
CGACAATGAGTTGATAGCTTCCGCCGTGTTTTAGGAAAGGCGAATAATTTTTTCAAACTCCAACGACTGCGTTTTGAACTTGTGATCTTCCATTTCTGCTGAAAGGAAATTTTCAATTATGGCTGAAGGGAAAGAAAACGAGAATTTCCAACAAGAGGTGGATGCATCTTTCACTACTCTACAAAACATTGTTCCCTCAGTTCTCAAGCAGTTGCCTACCCAAGCTTGCGATACTAGTGTGAAGGAAAGTGCAGAGTAACATGCGTTCGCTAACCTTCCCTCAATTTATGCGATCACTACTAGGCGTGACCCTCAATAAGCTGCCACTTGTTCGTCACAACGAAACTGTACGTAGAGAATTGCCAAGGTGTTTGGAGATGAGGCATCATAATTGCACTGGTATTTGATTATTTATCTATTGTGTAGTCCTTTTTATATT
>CL5Contig34
CCACAATGAGTTGATAGCTTCCGCCGTGTTTTAGGAAAGGCGAATAATTTTTTCAAACTCCAACGACTGCGTTTTGAACTTGTGATCTTCCATTTCTGCTAGAAAGGTAAATTTTTCAATTATGGCTAGGAAAGGGAAAAGAAAACGAG
>CL5Contig35
CTCTGGACCTTGGCTGTCACTCAGTTGAGCATAATCAGTTGATAGCTTCCACAGTGTTTTCCGAAAGGCAAATCTTTTTTCAAACTTCAGCGACTGCGTTTTGAATTTGTGATTTTTAAAGGAAATTTTCAATTATGGCTGAAGAGGTGGAGGAAGAGAGGCTAAAGTATTTGGATTTTGTGCGAGCGGCTGGAGTTTATGCTGTAGATTCTTTCTCAACTCTCTACCTTTATGCCAAGGACATATCTGGTCCATTAAAACCTGGTGTCGATACTATTGAGAATGTGGTGAAGACCGTGGTTACTCCTGTTTATTATATTCCCCTTGAGGCTGTCTGCCCAAACTTACTCGGTAGCTCAAGATGCTCCAAGAATTGTTCTTGATGTGGCTTCTTCTAGTTTTCAACTACTGGTGTG
>CL5Contig36
AGACCTTGGCTATCACTCAGTTATGTGGTGAAGACCGTGGTTACTCCTGTTTATTATATTCCCCTTGAGGCTGTCAAGTTTGTAGACAAAACGGTGGATGTATCGGTCACTAGCCTAGATGGCGTTGTTCCCCCAGTTATCAAGCAGGTGTCTGCCCAAACTTACTCGGTAGCTCAAGATGCTCCAAGAATTGTTCTTGATGTGGCTTCTTCAGTTTTCAACACTGGTGTGCAGGAAGGCGCAAAAGCTCTGTACGCTAATCTTGAACCAAAAGCTGAGCAATATGCGGTCATTACCTGGCGTGCCCTCAATAAGCTGCCACTACGTTCCTCAAGTGGACAAATGTAGTTGTCGCCAACCGCTTGTTTATTTCTACTAGAAAAGTACAACGTATTGTTGTTCGTGGC
>CL265Contig1
AGACCTTGGGTGTCACCTCAGTTGCCAAAAAAATTATTCTTTTCTTAGTCTTAAAAAAAAGATAGAAAAGCTAAGCTGCTAGAAATTATTATCTCCTGTTTCTAGTGATGTCAAGCAGCAAAGGGAAAGATGTAGCAGAAGGATCATCAAGATCAGGTGGTGGTGTTGGTGGTAATGCTACTGATCAGCAGAACCCCACCTCCGTTGACGCCGGTACGAATCACAGAAA
>CL265Contig2
AAAAAGCTAAGCTGCTAGAAATTATTATCTCCTGTTTCTAGTGATGTCAAGCAGCAAAGGGAAAGATGTAGCAGAAGGATCATCAAGATCAGGTGGTGGTGTTGGTGGTAATGCTACTGATCAGCAGAACCCACCTCCGTTGAGCCGGTACGAATCACAGAAACGCCGAGATTGGAACACTTTCGGGCAGTACCTGAGGAACCAGCGGCCACCGGTTGCGCTATCTCAATGCAACGCCAACCATGTTCTTGATTTTCTTCGGTACCTGGATCAATTTGGCAAGACTAAGGTGCACTTACAAGGATGTGTGTTTTTTGGACAGCCAGAGCCACCAGGTCCTTGTACTTGCCCTCTCAAGCAAGCTTGGGGTAGTCTCGACGCCCTCATCGGCCGGCTAAGGGCTGCTTATGAAGAAAATGGCGGGTTGCCGGAGACGAACCCTTTTGCAAGTGGTGCTATTCGAGTGTATCTGAAAGAAGTCAGAGACTCACAAGCTAAGGCAAGAGGGATTCCTTATAAGAAGAAGAAGAAGAAGAAGAGGAATCCGATGAAAGCTAGTGATGATCAGAGCTCAAGCTTTCCCTTGCAGTAATCTTGATTGATTCTTGTGGTCCCTAAAAAATATTATGGCCCTCAATATTTTCAAGAGTCTTGCATTCACCATTACCATTTTGAAGGTCTATCAAATCTTCCCTTTTGGATTGAGTAGCTAGTTCTTGGTCTTTGCGGTCTTATGGCTGAAGCAGTGTAATCTATAGCTAAAAATGATCTGAGATAAAAAGGGATCAAGTTGGTCAAGATAAAAACCAGGAGTTGAAATGGGGTAAGTAAAAAATTTTCTACCTTCTTTGTCCATTTAGGTTCACTATCTTATCAAACATAATCAAGTGTGTTATCTTCATCATGTACTATATCCGAATATGTGTATTATCGATCGATCGATGAC
>CL265Contig3
ACCTCTTAACATCTTTCAAGAACAATCATATGCAATGATTATAGTGTAAAGACTCCCTCTTTCTCTCTTCTCTCTCTTGCCTCTAATTACCAACCCCCCCTTCCTTCTCTTTCTCTCATGCAAGATCACATTCCTAGCTTTTTGGGATTCTGCACTGTCTTATGCCCGCCATGAATGGACCCAATACATCTGAGATTATACAAAACTGGGCCCTCAATATTTTCAAGAGTCTTGCATTCACCATTACCATTTTGAAGGTCTATCAAATCTTCCCTTTTGGATTGAGTAGCTAGTTCTTGGTCTTTGCGGTCTTATGGCTGAAGCAGTGTAATCTATAGCTAAAATGATCTGAGATAAAAGGGATACAAGTTGGT
>CL265Contig4
GAAAAATTATTCTTTTCTTTTCTTAGACTTAAAAAAAAAAAAAAAATACTAAGAAAAGCTAAGCTGCGGGAAACTGGCTGTTTCTGGTGATGTCAAGCAGCAAAGGGAAAGATATAGCGGAAGGCTCATCAAGATCAGGTGGCGGTGGTAATGCTACTGATCAACAGAACCCACCTCCGTTGAGCAGGTACGAGTCGCAGAAACGCCGAGATTGGAACNCTTCGGCCAGTACTTGAGGACCAGAGGCCACCNGTTGCACTATCTCA
>CL265Contig5
AAAATTATTCTTTTCTTTTCTTAGACTTAAAAAAAAAAAAAAAATCTAAGAAAAGCTAAGCTGCGGGAAACTGGCTGTTTCTGGTGATGTCAAGCAGCAAAGGGAAAGATATAGCGGAAGGCTCATCAAGATCAGGTGGCGGTGGTAATGCTACTGATCAACAGAACCCACCTCCGTTGAGCAGGTACGAGTCGCAGAAACGCCGAGATTGGAACACTTTCGGCCAGTACTTGAGGAACCAGAGGCCACCAGTTGCACTATCTCAATGCAACGCCAACCATGTGCTTGACTTTCTTCGCTATCTGGATCAATTTGGCAAGACCAAGGTGCACTTACAAGGGTGTTGTTTTTTTTGGCCAGCCAGAGCCACCAGGTCCTTGTACTTGCCCTCTCAAGCAAGCTTGGGGTAGCCTCGACGCCCTCATCGGCCGGCTGAGGGCTGCTTATGAAGAAAATGGTGGCTTGCCGGAGACGAACCCTTTTGCAAGTGGTGCTATTCGAGTGTATCTGCGAGAAGTCAGGGACTCACAAGCGAAGGCAAGAGGGATCCCTTATAAGAAGAAAAAGAAGAAGAGGAATCCGATGAAAGCTAGTGATGATCAGAGCTCAAGTTTTCCCATGCAGTAATCTTGATTGATTCCTGTGGTCCCTGGAAAAACATTATGGCCCTCAAATTTTCAAAAGTCGTGCATTCACCGTTACCATTTTGGAGCTCCATCTACTGTTCCCTGTGGATTGAGTAGCTAGTTGTTGGTCTTTGCTAATGGCTGAAGCACTGTAATCTGTAGACTAAAAATGAAGAAAAATGCATCAAGTCGGTCAAGATAAAACCAGGAGTTGAAAGTGGGGTAAGTAAAA
>CL265Contig6
ACGCCCTCATCGGCCGGCTAAGGGCTGCTTATGAAGAAAATGGCGGGTTGCCGGAGACGAACCCTTTTGCAAGTGGTGCTATTCGAGTGTATCTGAAAGAAGTCAGAGACTCACAAGCTAAGGCAAGAGGGATTCCTTATAAGAAGAAGAAGAAGAAGAAGAGGAATCCGATGAAAGCTAGTGATGATCAGAGCTCAAGCTTTCCCTTGCAGTAATCTTGATTGATTCTTGTGGTCCCTAAAAAATATTATGGCCCTCAATATTTTCAAGAGTCTTGCATTCACCATTACCATTTTGAAGGTCTATCAACTCTTCCCTTTTGGATTGAGTAGCTAGTTCTTGGTCTTTGCGGTCTTATGGCTGAAGCAGTGTAATCTATAGCTAAAAATGATCTGAGATAAAAAGGGATCAAGTTGGTCAAGATAAAACCAGGAGTTGAAATGGGGTAAGTAAAAATTTTCTCCTTCTTTGTCCATTTAAGTTCACTATCTTATCAAACATAATCAAGTGTGTTATCTTCATCATGTACTATTATCCGAATATGTGTATTATCGATCGATCGATGCAAAACTATATATCCTAGTTGCAAGTTTCTCAATTAATTTTTGGCCTTGATGATCACTATTAGTGGATCAATGTAGCAGATTATGCATATTCTATCCCCCAAATTGTGGAAGCATATCATATCTCTATACATATATTTCTGTATTGGTATCATATGTATCTTGTGGTTTATA
>CL279Contig1
GCATTTAGCCCTTCTTTGTTGTCCCTTTTTAACTCCCTTAAGCATCCCCGCTTTGTGGCTCCGTGCTCTTAGGGTTTTAAAGAAGGGTTTCTCTCTCCCTACCACTTCCATTTTCCCTCTCTAAAGTGTAAGAATCCCAATTCCTGGAAGAGAAGAAGAAAAGCCATGGATAGATATACCAGGGTCGAAAAACCAAAGCCTGAGTCGCCGATAAACGAAAACGAGATCCGTATCACCTCCGGTGGTCCTGTCAGAAACTATATAAGCTATGCTACTTCCCTTCTTCAGGAGAAACATGTAAGAGAGGTCGTCTTGAAAGCAATGGGACAGGCAATTAGCAAGACAGTATCCATTTCAGAGGGTATAAAGAGAAGAAATCCCCGTTTGCATCAAGATACAGCCATTAGCTCAGTAAGCATAATTGATGTTTGGGAACCTATTGAAGAGGGCCTTTTACCTGTGGAACAGACTCGCCAAGTCTCAATGATCACAATCACTTTGTCCTTCAGAGAGCTAAACAAAATTCTCCTGGGTATCAAGCTCCACAGTATGTAGGAACAACCGAAGGAACA
>CL279Contig2
CAAGGTAAAGAAATTACAGATGCCGACATTTTAAACTGGGCAAATAGCAAAGTGAAGAAAGCAGGTAGAACATCTCAAATGGAGAGCTTCAAGGATAAGAGCCTTTCAAATGGAATTTTCTTTCTTGAGCTTCTCAGTGCAGTGGAGCCAAGGGTAGTCAATTGGGCAGTTGTTACAAAGGGAGAAAGTGATGAGGATAAGAAGTTGAATGCTACTACATAATCAGTGTTGCCCGAAACTTGGATGCTCCTATTTTCT
>CL279Contig3
GCCTTTTTGTTTGCCCTCTCTCTCAAGCGTCTCTGCTTTTGGTTCCGTGCTCTTAGGGTTTTAAAGAAGGGCTTCTCTCTCTCTATCCCTTTCACTTTCTCTCTCTAAAGTGAATAAAAATCCCAATTTCAGGAAGAGAAGACGAAAGCCCATGGATAGATATACCAGGGTTGAAAAACCAAAGCCTGAATCACCCATAAACGAGAACGAGATCCGTATCACCTCAGGTGGTCCTGTTAGAAACTATATCAGCTATGCTACTTCTCTTCTCCAGGAGAAACATGTAAGAGAGGTTGTCTTGAAAGCAATGGGACAGGCAATTAGCAAGACAGTATCTATTGCAGAGGGTATAAAGAGAAGAAATCCCCGTTTGCATCAAGATACTGCCATAAGTTCAGTAAGCATAACTGATGTTTGGAACCTATTGAAGAGGGTCCTTTTACNGTGGAACAGACTCGCCTAAGTTTCAATGATCAC
>CL279Contig4
ATATGCCCGAGGACGTGGTCGTGGTAGAGGGAGAGGGCGAAACTGGGGCAGGGGTGGATATGGGTATGGAAATTATCAGGGAAACTATCAGGGGAATCATCAAGGAAACTATCAAGATAATGGTGGTTATACAAATTGGGGTCGTGGTGGTGGGCGAGGCAGAAGTTGGGGTTATCGTGGTACTGGGTATGAAAGAGGCAGAGGTGGAGGGGGCAGAGGCTATGGTCGTGGTCGTGGAAGGATGGGTGGTCGTTCAAGGGGTGGTGGTGGCAACCAGGGATAAGTAGGGAATGAGCACTCTTTTTGCTTTAGCTAAATGCTTGCCTTGGCCAGTGGGCTAAATTTTATCCTGGTACTGGTTTTAGTAGCATGAAATGTGGCTTATCATAATCGATTGTTTTGTGTTTAGTTTTCTCAATCATATGGATGTGGGCAAGGTTGTTCTGTTCATTTTTGCTATTTAGCCGATAGCAAGAGGAGGCTTATGTATTTA
>CL279Contig5
AACATGTAAGAGAGGTTGTCTTGAAAGCAATGGGACAGGCAATTAGCAAGACAGTATCTATTGCAGAGGGTATAAAGAGAAGAAATCCCCGTTTGCATCAAGATACTGCCATAAGTTCAGTAAGCATAACTGATGTTTGGGAACCTATTGAAGAGGGCCTTTTACCTGTGGAACAGACTCGCCAAGTTTCAATGATCACAATCACCTTGTCCTTCAGAGAGCTAAACAAAAATTCTCCTGGGTATCAAGCTCCACATTCTGTGGAACAACCCAAGGAACAGTATCCACAACAGCAGCAGCAACCCAGACAATCACGTGGCCCAAACAATGCTGTTCGTGATGATTCATATGCCCGAGGACGTGGTCGTGGTAGAGGGAGAGGGCGAAACTGGGGCAGGGGTGGATATGGGTATGGAAATTATCAGGGAAACTATCAGGGGTAATCATCAAGGAAACTATCAAGATAATGGTGGTTATACAAATTGGGGTCGTGGTGGTGGGCGAGGCAGAAGTTGGGGTTATCGTGGTACTGGGTATGAAAGAGGCAGGAGGTGGGAGGGGGCAGGAGGCTAGTGGTCGTGGTCGTGGAAGGA
>CL279Contig6
ATGTTGCTGGGAATGACATTGTTCAAGGAAATAAGAAGCTCATAATAGCATTTTTGTGGCAGCTAATGAGGTTTACCATGCTTCAGCTTCTGAAAAACTTGAGATCTCACTCCTCCCACTCCCAAGGTAAAGAAATTACAGATGCCGACATTTTAAACTGGGCAAATAGCAAAGTGAAGAAAGCAGGTAGAACATCTCAAATGGAGAGCTTCAAGGATAAGAGCCTTTCAAATGGAATTTTCTTTCTTGAGCTTCTCAGTGCAGTGGAGCCAAGGGTAGTCAATTGGGCAGTTGTTACAAAGGGAGAAAGTGATGAGGATAAGAAGTTGAATGCTACCTACATAATCAGTGTTGCCCGGAAACTTGGATGCTCCATTTTCTTACTGCCCGAGGACATTATAGAGGTAAACCAGAAGATGATACTTGTTTTGACTGCAAGCATAATGTACTGGAGCTTACAGCAACAGGTTGTAGAATCAGAGTCATCTGCTGCTGAAGACAATGTAGAGTCATCATCTATGGAAGGCGATATTTCTATGGACGATGCTGCTTCAGATACTGCTGGCCGTCCCCCAAGGTTGGCAATGAAGAAAAAAGAGAATGACCTCAAAATGCAGCTATTTTTAATACTTTTTGTCGCCTATTTAATTTATTTTCAAGAGAACAGGAATGAAATTAGAATCTGGTTGAAGTTGGCAGATAATTTCCTAGAAGAATCATCTTTAAGGCGCTCATAAACCACAGAAGTAAAAAGTTATAGTAAATTATCATTTTGTAGATAGAGCTTGACGTTCTTAGGC
>CL279Contig7
GCTCATAATAGCATTTTTGTGGCAGCTAATGAGGTTTACCATGCTTCAGCTTCTGAAAAACTTGAGATCTCACTCCTCCCACTCCCAAGGTAAAGAAATTACAGATGCCGACATTTTAAACTGGGCAAATAGCAAAGTGAAGAAAGCAGGTAGAACATCTCAAATGGAGAGCTTCAAGGATAAGAGTCCTTTACAAATGGTAATTTTTCTTTCTTGAGTCTTCTCAGTGCA
>CL279Contig8
AGATGGAGTTCTTCTTTGCAAGCTTATCAATGTGGCTGTTCCTGGGACTATAGATGAGCGAGCTATTAACACAAAAAAGGTCCTTAACCCATGGGAAAGAAATGAGAATCACACCCTTTGCCTCAATTCTGCGAAGGCTATTGGCTGCACAGTTGTTAATATTGGAACACAAGACCTTGTTGAAGCTAGACCCCATCTGGTACTTGGATTGATTTCCCAAATTATTAAGATTCAACTGTTAGCAGATCTTAATTTAAAGAAAACTCCTGAACTTGTGGAATTGGTGGATGACAGCAAGGAGGTGGAGGAGCTCATGGGTTTAGCACCTGAAAAAGTGTTGCTGAAATGGATGAATTTTCATTTGAAGAAAGCTGGTTACAATAAAGAGGTTACAAACTTCTCTTCCGATGTGAAGGACGGAGAGGCCTATGTTTACCTGCTTAATGCTCTTGCACCAGAACTCAGTAGCCCTGCCACCTTGGATTCTAGTGATCCTGGGGAGAGAGCAAACATGGTCCTTGAGCAGGCAGAGAGACTTGATTGCAAAAGATATCTCACTGCTAAAGACATTGTTGAGGGCTCCCCAAATCTTAATCTTGCATTTGTGGCTCAAATATTCCAGCACAGGAATGGATTGACAGTTGACACTAATAAGACGTCATTTGCTGAGATGATGGAGGATGATGCTCAAACTTCTCGGGAAGAGAGATGCTTCCGACTGTGGATTAACAGTCTTGGAATTGTTAGCTATGTTAATAATGTTTTTGAGGATGTCAGAAATGGATGGGTTCTTTTAGAAGTGCTTGACAAAGTTTCACCTGGATCAGTTAATTGGAAGCAGACAACTAAACCTCCTATAAAGATGCCATTTAGAAAAGTTGAGAATTGCAACCAAGTTGTACAGATAGGGAAGGAATTGCATTTCTCCCTTGTAAATGTTGCTGGGAATGACATTGTTCAAGGAAATAAGAAGCTCATAATAGCATTTTTGTGGCAGCTAATGAGGTTTACCATGCTTCAGCTTCTAGAAAAACTTGAGATCTCACTCCTCTCCCACTCCCAAAGGTAAAGAAATTAC
>CL279Contig9
GGACGTGGTCGTGGTAGAGGGAGAGGGCGAAACTGGGGCAGGGGTGGATATGGGTATGGAAATTATCAGGGAAACTATCAGGGGAATCATCAAGGAAACTATCAAGATAATGGTGGTTATACAAATTGGGGTCGTGGTGGTGGGCGAGGCAGAAGTTGGGGTTATCGTGGTACTGGGTATGAAAGAGGCAGAGGTGGAGGGGGCAGAGGCTATGGTCGTGGTCGTGGAAGGATGGGTGGTCGTTCAAGGGGTGGTGGTGGCAACCAGGGATAAGTAGGGAATGAGCACTCTTTTTGCTTTAGCTAAATGCTGCCTTGCCAGTGGCTAAATTTATCCTGGTACTGGTTTTAGTAGCATGAAATGTGGCTTAT
>CL279Contig10
GTCCATATAATGCCGCTCGTGATGATTCATATGGCCGAGGGCGTGGTCTTGGTAGGGGGAGAGGGCGGAACCGGGGTAGAGGTGGATACAGTTATGGAAATTATCAAGGAAACTATCAAGATAATGGTGGTTATTCAAATTGGGGTCGTGGTGGTGGACGAGGCAGAAGTTGGGGTTATCGTGGGACTGGGTATGAAAGAGGCAGAGGTGGAGGGGGCAGAGGCTATGGCCGTGGTCGTGGAAGGATGGGTGGTCGTTCAAGGGGTGGTGGCGGCAACCAGGGATAAGTAGGGAATGAGTTCTCTTTTTGCTTTAGCTAAATGCTTGCCTTGGCCAATGAGCTAAATTTTATCCTGAACTGTATTTTAGTAGCATGAGATGTGGCTTATCATCATTGATTGGTTTTGTTGTTTAATTTCTCAATCATGTGGATGTGGCAAGGTTGTTCTGTTCTA
>CL279Contig11
ACAATGTAGAGTCATCATCTATGGAAGGCGATATTTCTATGGACGATGCTGCTTCAGATACTGCTGCGTCCCCCAAGGTTGGCAATGAAGAAAAAAGAGAATGACCTCAAAATGCAGCATTTTTAATACTTTTTGTCGCCATTAATTTATTTTTCAAGAGAACAGGAATGAAATTAGAATCTGGTTGAAGTTGGCAGATAATTTCCCAGAAAGAATCATCTTTAAGGCGCTCATAAACCACAGAAGTAAAAAAGTTATGTAAATTATCATTTTGTAGATAGAGCTTGACGTTCTTAGGCATATTCTTTTAAACCAAAAATTGCATTCATTTTGCTGAATAATTTGGTGCGGAGGGCTTTTCATGTTCGCTGAAGCAAGGAAGATATTGATAGATGTCAATGAAAAGCTTGGCCACCATGGCAGGATGATGTGTTAGCTTTCAATATTTGTGTTGCTCATTGGATCAATATAAGGCATTTCTGCACCATGTCAATCCAACCATTGATGCACTATTTTTTGGCATACAAAGAACATGCTTTGATTATCCCAATGTCATGTTTGGCCTTACATGGANAGTTATTCTTCTGAATCG
>CL286Contig1
GGTAGCTTAGTGACATAAGACAATTCTCGAAATGTGGCTAGGCCAAGTTCGAGGCTTCCTCTCCTTTTCCTGTGCCTTGAATAAAAAAAAAAAAAAAGGGTGGCATAAAAAAGATAATGCGTTAGTGGTTTCTCATATTAATTAGCCGAAGAATAAAATTATAAACGAAGGACTTGCGTCTGGGGGAATCGTCGCTGAGAAAGAAACGCGCATTTTTGAGTGAAGGAGGAGAAGATGCAGAGATCATCGAGCAGTTCTTGGGTNCCTGATGAGTCCTTTAAGGACACCAACACAAAGTCACAGACAAAGCCAGCAAC
>CL286Contig2
ATAAGACAATTCTCGAAATGTGGCTAGGCCAAGTTCGAGGCTTCCTCTCCTTTTCCTGTGCCTTGAATAAAAAAAAAAAAGGATGGCATAAAAAGATAATGCGTTAGTGGTTTCTCATATTAATTAGCCGAAGAATAAAATTATAAACGAAGGACTTGCGTCTGGGGGAATCGTCGCTGAGAAAGAAACGCGCATTTTTGAGTGAAGGAGGAGAAGATGCAGAGATCATCGAGCAGTTCTTGGGTGCCTGATGAGTCCTTTAAGGACACCAACACAAAGT
>CL286Contig3
GGAGGCTTCCTCTCCTTTTCCTGTGCCTTGAATAAAAAAAAAGGAATGGCATAAAAAAGATAATGCGTTAGTGGTTTCTGATATTAATTAGCCGAAGAATAAAATTATAAACGAAGGACTTGCGTCTGGGGGAATCGTCGCTGAGAAAGAAAACGCGCATTTTTGTAGTGAAGGAGGAGAAGATGCAGAGATCATCGAGCAGTTCTTGGGTGCCTGATGAGTCCTTTAAGGACACCAACACAAAGTACACAGACAAAGACCAGCAACAACTGCCCACTTACGATCCTCTTTCCCACGTCGCCAAGAAGGAGAGGTCTCGTCTTAGATCTGCAGAGAACGCAATCCATCTCATACCTCTTGTTCTTGTTCTCTGTGCCATCATCCTATGGATCTTCTCCAGCCCAGAGTCAAGGGTTTGAAGTTTGATGGAAAACCTATTTTAGCATCAGTTCCTAGAGTGGTTCGCCATAGAGCATGAAGCTAGAACACTTCAATTCAACAAAAGCAACTGGTTTATTACATCTCGCCCAAGGGATTAGCATACAATACAAGCAAAAGCACTACTGCTGGGCTCTTCTGTTAGACTGTATTTAGTTAGTTAATAGTAGGAAAAGCTAAG
>CL303Contig1
CTCTGGACCTTGGCTGTCACTCAGAAAAACTCCGAGGTTTGGGTCCTTGGTGGGTTAGCTAGGGTTTTGCAGAGAGATACAGAGAGAGAGAAGCAAACCATGAGCCGGAGCTTAGGGATACCAGTGAAGCTGCTACACGAAGCCTCGGGCCACGTGGTGACGGTGGAGTTGAAGAGCGGAGAGCTTTACAGAGGGAGCATGGTGGAGTGCGAAGACAATTGGAATTGTCAACTTGAGAGTATCACTTACACTGCTAAGGATGGAAAGGTGTCACAGCTTGAGCATGTTTTTATTAGAGGCAGCAAAGTCAGGTTTATGGTCATACCAGATATGCTAAAGAATGCGCCCATGTTCAAGCGCCTGGATGCTAGAATCAAGGGTAAGAGCACATCACTTGGAGTTGGCAGAGGTAGATCTGTTGCAATGCGGGCTAAAGCTCAAGCTGCTGGGCGTGCAGCACCTGGTAGAGGTGCTGTACCACCTGTTAGGAGGTGATGCCGTACACATGATTTGATCTAGTAACTTTCTTTTTCTCTCATTGCCCGTGCATGAGTAATTGGGGTCCCTGCTCTTAGTATCCCTCAAATTTATTGTAATTTTTGTAATGGGGAGAAGTGGAATCTTGTTACCTGGACTGCAAGTCACTGCTCTATGCTTGTATGCATGTATTCAGATTGAATATCTGATAGTTTCCATAATTTGTAGTGGCATGTTTGTATGCATGTCCCTTTGCTATAC
>CL303Contig2
ACACGAAGCCTCGGGCCACGTGGTGACGGTGGAGTTGAAGAGCGGAGAGCTTTACAGAGGGAGCATGGTGGAGTGCGAAGACAATTGGAATTGTCAACTTGAGAGTATCACTTACACTGCTAAGGATGGAAAGGTGTCACAGCTTGAGCATTGTTTTTATTAGAGGCAGCAAAGTCAGGTTTATGGTCATACCAGATATGCTAAAGAATGCGCCCATGTTCAAGCGCCTGGATGCTAGAATCGAAGGGTAAGAGCACATCAC
>CL303Contig3
GCGGCTTGGGGGTTAATTAGGGTTTTGCACGCACACGCACACGGAGGAGGAAGCCATGAGCAGGAGCTTAGGGATACCAGTGAAGCTGCTACATGAGGCGTCGGGCCACATCGTGACGGTGGAGCTGAAAAGCGGTGAGCTTTACAGAGGGAGCATGGTGGAGTGCGAAGACAATTGGAATTGTCAACTTGAGAATATCACTTACACTGCTAAGGATGGAAAGGTGTCACAACTTGAGCATTGTTTTTATTAGAGGCAGCAAAGTC
>CL303Contig4
GAAGGAGAAGAACAGGGAGGTTTGGGGGTTAATTAGGGTTTTGCACACGCACGCACACACACACAGAGGAGGAAGCAATGAGCAGGAGCTTAGGGATACCAGTGAAGCTGCTACATGAGGCGTCGGGCCACATCGTGACGGTGGAGCTGAAAAGCGGTGAGCTTTACAGAGGGAGCATGGTGGAGTGCGAAGACAATTGGAATTGTCAACTTGAGAATATCACTTACACTGCTAAGGATGGAAAGGTGTCACAACTTGAGCATGTTTTTATTAGAGGCAGCAAAGTCAGGTTTATGGTAATACCAGATATGCTGAAGAATGCTCCAATGTTCAAGCGCCTGGATGCTAGAATCAAGGGTAAGAGCACAGCTCTAGGAGTTGGCAGGGGTAGATCTGTTGCAATGCGAGCTAAAGCGCAAGCTGCTGGGCGTGCAGCACCTGGGAGAGGTGCTGTGCCTGCTGTTAGGAGGTGATGCCTTACATGA
>CL303Contig5
TCTGGACCTTGGCTGTCACTCAGTGGAGGTTTGGGGGTTAATTAGGGTTTTGCACACGCACGCACACACACACAGAGGAGGAAGCAATGAGCAGGAGCTTAGGGATACCAGTGAAGCTGCTACATGAGGCGTCGGGCCACATCGTGACGGTGGAGCTAGAAAGCGGTGAGTCTTACAGGAGGGAGCAGTGGTGGAGTGACGAAGAC
>CL317Contig1
GGGAAAACTCTGGACCTTGGCTGTCACTCAGTTTAGCCAGGAGAATCCGTGGTGAGAGAGCTTAAAAGCTCAAATTTCCAACGGTAGTGCTGCTGGAAACCAAGCCTGTTCAGGATATACTCGATGTTTTCGTAACAGGATCTTTTCCTACAAAATCTATTGACGTGAAGAAATCGAACCCTGCCTCACCTCCTAAACCATTGCTAATTGTTTCACCAATTACTGATGGCACATACCCTGTTTTCATTGTTTCTACATGGAACCTGCCTAGGAAAACTATTTCTACAGTAACCTCCTTCCACATATTGCTTCTCATGGTATTTATAGTTGTCGCT
>CL317Contig2
GGTCGGCTTAATTAAGGAAACTTACCTCCAAAGGCACAAGTCGACAACGATGAATAGGATCATAGAACTAGTACAAAGAAGAAGAGTTGAGGAGTATCTCTGAATGACTCTCTCAAAGCATCAAAAAAATGTTGGTAACCTTGTTGGTAATATTGCTGGCTTCCGCGTTGGAAGCTAAGCCCCAATTTCCAACGGTAGTGCTGCTGGAAACCAAGCCTGTTCAGGATATACTCGATGTTTTCGTAACAGGATCTTTTCCTACAAAATCTATTGACGTGAAGAAATCGAACCCTGCCTCACCTCCTAAACCATTGCTAATTGTTTCACCAATTACTGATGGCACATACCCTGTTTTCATGTTTCTACATGGAACCTGCCTGGAAAACTATTTCTACAGTAACCTCCTTCCACATATTGCTTCTCATGGATTTATAGTTGTCGCTCCTCAGGTATATTCTTGTATAAATTGGTTGATACCCAAACTGCCTATAAGGGAGTCGAAAGAGATTGAGTTCGCAGCAGAAGTGGGAAACTGGTTACTTTCAGGCCTACAATCTGTGCTACCCGAAAAAGTTACTTGGGACCAAGACAAGCTTGCTCTTGGAGGCCACAATAGAGGTGGAAACATAGCATTTGCACTCGCACTTGGATATTCTAAGACGCCCCTAGAAGTGAAAATCTCAGCACTAGTAGGTCTAGACCCTGTTGGAAGGGTTAGTACTGATCCCAAAATTCTCACGAATGTCCCTCATTCTTTTAACTTATCGATTCCGGTCACCGTTATCGGTACCGGGTTGGGTAATGAATCGGTATGCGGGGTGGTAGGTCTTGCTTGTGCTCCAAATTATATGAACCATGTGAAGTTTTACAATAAGTGCAAAGCTCCTGCTAGTCATTTTGTGACTACAGATTATGGTCACATGGACATGTTAGATGATAATCCAACTGGTATATTGGCGATTATAGCAAATTCTATATGCAAGAATAGCAAGGATCCTAGGGATCAGATGAGGAGGACTGTTGGTGGCCTTATTGTGGCATTTTTGAAGGCTTATTTCCAAGCTGACAGTGGAGACTTCATGACCATTTTGAACGAACCTTCTGTTGCTCCTGCAAAGCTGGATCCTGTCCAATTTAAGGAAGAACAAAATCACGCTCAAGTTTAACGCCTAAATGTATTTTGGAGGGGAAAATTCTAGTTTAAACTGGGTTCATCTGGAACCCAATATATAATCATATGGGATAGATCTCACCATGTATTTTGTCTTTTGGGTGCATCGTAAACCGAGTTTTGGTAGAATAATCTGTTGATGAATTATTGTCATTGTTTTTTTTGATAATGATAAATGGCCCCATTAATTGCGAATTTCTTAGCCTTTGTATTCTGGAGTTCTCTTTATAGAATGGATTTTTTCTTGGTCT
>CL324Contig1
CTCAAATAAGGCGATCGGATTCTCGATTGGGCGATTCTTTACCTGTCCAGCATGGACAAGGAAAACTTCCCTCAATAAATAAGCCCACAGCCCCATACCAAGTTGTCCATTCTTAAATTCAATCCCTCTCTCTCTCTCTCTGCCCAAAACGCAGCCACAAGCTGCCAAAGCTAAGAATGCAGATCTTCGTCAAGACCCTCACCGGTAAGACCATCACTCTCGAGGTCGAGAGCAGCGATACTATCGACAACGTCAAAGCCAAGATTCAGGACAAGGAAGGCATTCCTCCTGATCAGCAGAGATTGATTTTTGCTGGTAAACAATTGGAAGATGGTAGAACCCTGGCTGATTACAACATCCAGAAGGAGTCAACTCTTCACCTGGTTTTAAGGCTTAGGGGTGGAACTATGATCAAAGTGAAGACCCTTACTGGGAAAGAGATTGAAATTGATATCGAACCAACTGATACCATTGATCGAATCAAGGAACGAGTTGAGGAGAAGGAAGGAATTCCTCCAGTGCAGCAAAGGCTTATTTATGCTGGTAAACAGCTTGGAGATGACAAAACAGCTCGTGACTACAATATCGAGGGTGGCTCTGTGCTGCATCTTGTGCTTGCCCTGAGGGGTGCAGTATTAGATATTGCTTATAGTATCAGGAAAATCC
>CL324Contig2
CCACCATTGTTGTTCTCTTCTTCTTTCTCATCAGGCTTTTGCAGTCCATCAAAAAACCCTTCAAGATGCAGATCTTCGTTAAGACCCTCACAGGAAAGACCATCACTCTCGAGGTCGAGAGCAGTGACACCATCGATAACGTCAAGCCAAATCCAAGACAAAGAAGGATCCACTGACCAGCAGCGT
>CL324Contig3
TACAACATCCAGAAGGAGTCAACACTTCACCTGGTTTTGAGGCTAAGGGGAGGAACTATGATCAAAGTGAAGACCCTCACTGGGAAAGAGATTGAAATTGATATCGAACCAACTGATACCATTGATCGGATCAAGGAACGAGTTGAGGAGAAGGAAGGAATTCCTCCAGTACAGCAAAGGCTTATTTATGCTGGTAAACAGCTTGGAGATGACAAAACAGCTCGTGACTACAATATTGAGGGTGGCTCTGTGCTGCATCTTGTGCTTGCCCTGAGGGGTGGCAGTATTTAGATATTGCCTATAGTATCAGGAAAATCCACTTGTTGAGTATTTTGTTGCTAAATTAGTACTATCAACACTATTTGTTGGAACAACTTGTGATGTGTGGATAGACTCATATGACAGAGAATATGTT
>CL324Contig4
GGCCTGCACTCTCTGCCCATTGTATATCGCCTTATTTCCAGCTCTTTGCGTTTCCGAACAAACTTATCTGTGTGCCCAAGAAAGATGCAGATCTTCGTCAAGACCCTCACTGGAAAGACCATCACTCTCGAGGTCGAGAGCAGCGACACCATCGACAACGTTAAAGCTAAGATTCAGGATAAGGAAGGGATCCCTCCTGACCAGCAGAGATTAATTTTTGCTGGTAAGCAATTGGAAGATGGCCGAACTCTTGCTGATTATAACATCCAGAAGGAGTCAACACTTCACCTGGTTCTGAGGCTTAGGGGAGGAACTATGATCAAGGTAAAGACTCTCACTGGAAAAGAGATTGAAATTGACATTTGAACCCATGATACCATCGAT
>CL324Contig5
GGCTAGATTTTATCGTAAGGAGTTAGCTCAGCTGCGACTGCCTGCACTCTCTGACTATTGTATATCGCCTTATTTCCAACTCTTTGCGTTTCTGAACAAACTTATCTGTGTGCCCAAGAAAGATGCAGATCTTCGTCAAGACCCTCAATGGAAAGACCATCACTGAGGTCGAGAGCAGCGACACCATCGACAACGTTAAAGCTAAGATTCAGGATAAGGAAGGGATCCCTCCTGACCAGCAGAGATTAATTTTTGCTGGTAAGCAATTGGAAGATGGCCGAACTCTTGCTGATTATAACATCCAGAAGGAGTCAACACTTCACCTGGTTCTGAGGCTTAGGGGAAGAACTATGATCAAGGTAAAGACTCTCACTGGAAAAGAGATTGAAATTGACATTGAACCCACTGATACCATCGATCGGATCAAGGAACGAGTTGAGGAGAAAGAAGGCATTCCTCCAGTGCAGCAAAGACTTATTTATGCTGGGAAGCAGCTTGGGGATGACAAAACGGCTCGTGACTACAACATTGAGGGCGGCTCTGTGCTTCATCTTGTGCTTGCTTTGGAGGGGT
>CL324Contig6
GCCACCATTGTTGTTCTCTTCTTCTTTCTCATCAGGCTTTTGCAGTCCATCAAAAAACCCTTCAAGGTAATATTAATTTCCTGCCTTTCTTGTATTTTTTAGGGTTTAGGGTTTCGTTATCCGTAAGTTCTAATTCTGAATTGGGGTTTTCTTTGCAATACATACAGATGCAGATCTTCGTTAAGACCCTCACAGGAAAGACTATCACTCTCGAGGTCGAGAGCAGTGACACCATCGATAACGTCAAAGCCAAAATCCAAGACAAAGAAGGGATCCACCTGACCAGCAGCGTCTCATCTTCGCCGGGAAGCGAGCTGAGGACGGCCGTACCT
>CL324Contig7
GCCACCATTGTTGTTCTCTTTTCTTTCTCATCAGGCTTTTGCAGTCCATAAAAAAACCCTTCAAGATGCAGATCTTCGTTAAGACCCTCACCGGAAAGACTATCACTCTCGAGGTCGAGAGCAGTGACACCATCGATAACGTCAAAGCCAAATCCAAGACAAGAGGATCCCACTGACCAGCAGCGTCTCATCTTCGCCGG
>CL324Contig8
GACCGTTGTTATTCACTTATTCTCTTCCCTTCTCTCGTGAAGCTCTCGGAAATTAATCAAAAAGCCCCTTCAAGATGCAGATCTTCGTTAAGACCCTCACCGGAAAGACGATAACTCTCGAGGTCGAGAGCAGCGACACCATCGATAACGTCAAGCCAAATCCAGGACAAAGAAGG
>CL324Contig9
GACCATTGTTGTTCTCTTCTTCTTTCTCATCAGGCTTTTGCAGTCCATCAAAAAACCCTTCAAGATGCAGATCTTCGTTAAGACCCTCACAGGAAAGACCATCACTCTCGAGGTCGAGAGCAGTGACACCATCGATAACGTCAAAGCCAAAATCCAAGACAAAGAAGGGATCCCACCTGACCAGCAGCGTCTCATCTTCGCCGGGAAGCAGCTTGAGGACGGCCGTACCTTGGCCGACTACAATATCCAAAAGGAGTCCACCCTTCACCTCGTTCTCCGTCTCCGTGGTGCATG
>CL324Contig10
ATTGAAGCATAAGCAACCAAAGATGCAGATCTTCGTCAAGACACTCACTGGTAAGACCATCACTCTCGAGGTCGAGAGCAGCGACACCATCGAAAACGTCAAAGCCAAGATTCAGGACAAGGAAGGCATTCCTCCTGATCAGCAGAGATTAATTTTTGCTGGGAAACAGTTGGAAGATGGTAGAACCCTTTCTGATTACAACATCCAGAAGGAGTCAACTCTTCACCTGGTTTTGAGGCTTAGAGGAGGAACTATGATTAAAGTGAAGACCCTCACTGGGAAAGAAATTGAAATTGACATCGAGCCCACTGATACCATTGATCGGATCAAAGAACGAGTTGAGGAGAAGGAAGGAATTCCTCCAGTTCAGCAAAGGCTTATTTATGCTGGTAAGCAGCTTGCAGATGACAAGACAGCTCGTGATTACAACATTGAGGGTGGCTCTGTGCTTCATCTTGTTCTTGCCCTGAGGGTGGTAATATCTAGAAATTGCTTATGGTATCAGGAAAATCTACTTGTTGAGGTTTTGCTGCAAATTAGTACTTAAT
>CL324Contig11
GCGACCATTGTTGTTCTCTTCTTCTTTCTCATCAGGCTTTTGCAGTCCATCAAAAAACCCTTCAAGATGCAGATCTTCGTTAAGACCCTCACAGGAAAGACCATCACTCTCGAGGTCGAGAGCAGTGACACCATCGATAACGTCAAAGCCAAAATCCAAGACAAGAGGATCCACTGACCAGCAGCGT
>CL324Contig12
TTGGAAGATGGTAGAACCCTGGCTGATTACAACATCCAGAAGGAGTCAACTCTTCACCTGGTTTTAAGGCTTAGGGGTGGAACTATGATCAAAGTGAAGACCCTTACTGGGAAAGAGATTGAAATTGATATCGAACCAACTGATACCATTGATCGAATCAAGGAACGAGTTGAGGAGAAGGAAGGAATTCCTCCAGTGCAGCAAAGGCTTATTTATGCTGGTAAACAGCTTGGAGATGACAAAACAGCTCGTGACTACAATATCGAGGGTGGCTCTGTGCTGCATCTTGTGCTTGCCCTGAGGGGTGGCAGTATTTAGATATTGCTTATAGTATCAGGAAAATCCACTTGTTGAGATTTTGTTGCAAATTAGTACTATCAACACATTTGTTGGGAACAACTTGTGATGTGTGGATAGACTCATATGACAGAGAATATGTTCTGATCAATTTTTATACACAAATTGTGCATTTGCTATTTAACTAAAAT
>CL336Contig1
GATTTGTATGATATTTGCTTTATGCGTGTTTGTTGCACCTATGTGCATCGTGAGAAAAGTGATAAAAACCAAGAGCGTCGAGTTCATGCCATTTTCTTTATCATTCTTCCTCACCTTGACTGCAGTCATGTGGTTCTTCTATGGTTTTCTAAAGAAAGACCTTTATGTTGCCGTTCCAAATATATTGGGCTTTCTCTTCGGCCTTGCCCAGATGATGCTTTATTTTATCTACAGGAAGCCCAAGAAATTACCAGTGCAGGAGCCAAAACTTCGCGAATTGTCTGGACACATCGTTGACGTTGCGAAGCTAGGTGCAACCCTCTGCTACGATATAAACACAGTTGTGGTTCCACTACCAAAAGATGATGTAAATAATGTTGAAGATCAAAAAGTTAAGGAAGAGGCGGAGAAAACCAAGCAGGATTCAGATGTGGCTGACAAAGTTTAACCTCGAAATGGACATGTTCTTTTTCTTCGGATATTATTCAGTGCGCCTGCCCCTCTGCACATGCAACTCACTCACATTTATGTGGGTCCACTCTTCTTCATTTGTAAAGGGCACACATATTTATGAGTGAAAGAGCATTACACCACCCGATGTATAAAATAATTTGCCCTTTTCTTTTACATGTAACGGTTTGAGTGGTCGTGCCATGTCCAGTGTAAAGCTACAAGCATGTACAAAAATCTTCTTAGAACGCATGTTATGTTAAATTCTAGTTAATAAATC
>CL336Contig2
ACCTTGACTGCAGTCATGTGGTTCTTCTATGGTTTTCTAAAGAAAGACCTTTATGTTGCCGTTCCAAATATATTGGGCTTTCTCTTCGGCCTTGCCCAGATGATGCTTTATTTTATCTACAGGAAGCCCAAGAAATTACCAGTGCAGGAGCCAAAACTTCGCGAATTGTCTGGACACATCGTTGACGTTGCGAAGCTAGGTGCAACCCTCTGCTACGATATAAACACAGTTGTGGTTCCACTACCAAAAGATGATGTAAATAATGTTGAAGATCAAAAAGTTAAGGAAGAGGCGGAGAAAACCAAGCAGGATTCAGATGTGGCTGACAAAGTTTAACCTCGAAATGGACATGTTCTTTTTCTTCGGATATTATTCAGTGCGCCTGCCCCTCTGCACATGCAACTCACTCACATTTATGTGGGTCCACTCTTCTTCATTTGTAAAGGGCACACATATTTATGAGTGAAAGAGCATTACACCACCGATGTATAAAATAATTTGCCCTTTTCTTTACATGTAACGGTTTGAGTGGTCGTGCCATGTCCAGTGTAAAGCTACAAGCATGTCAAAATCTTCTTAGAACGCATGTTATAGTTAAATTCTAGTTAATAAATCTAATATTTTAACAAAAACTT
>CL336Contig3
GGGAGAGCATAGCCAGAGTTTCCTCTTCAGAAAGCAGCTGCTTCAGAGAGAAAGAGTAGCTAGCATATTAGCTGGCTAGAGATGGCCTTGCACCTGACATGGGACTTCATTTTTGGTGTTTTAGCTAACATCATCTCCGCCATGGTTTGCCTTGCTCCTCTTCCAACTTTTTACCAAATTTTCAAGAAGAAAACAAGTGAAGGATTCCAGTCCATTCCATATGTGATTGCACTGTTTAGTGCTATGCTGTGGTTGTTCTATGCAATTTTTGATGACGATTCCACGCTTCTCATCACCATCAACTCCTTCACATTCTTCATGGAGATTGGCTACATTACTGTGTACCTTATCTATGCCACAAAGAACGACAGGATGTTCACTACAAAACTTCTCCTCTTCTTCAATTGTTTTGGTCGAATTATCTGCATCTTAACTCTGTCCCTAACACA
>CL336Contig4
TATGTGATTGCACTGTTTAGTGCTATGCTGTGGTTGTTCTATGCAATTTTTGATGACGATTCCACGCTTCTCATCACCATCAACTCCTTCACATTCTTCATGGAGATTGGCTACATTACTGTGTACCTTATCTATGCCACAAAGAACGACAGGATGTTCACTACAAACTTCTCCTCTTCTTCAATGGTTTTGGGCCGAATTATCTGCATCTTAACTCTGTCCCTAANACATGGCCGAAGCGTGTGATGTTCTTGGATGGATTTGTATGAT
>CL336Contig5
ATAAAAACCAAGAGCGTCGAGTTCATGCCATTTTCTTTATCATTCTTCCTCACCTTGACTGCAGTCATGTGGTTCTTCTATGGTTTTCTAAAGAAAGACCTTTATGTTGCCGTTCCAAATATATTGGGCTTTCTCTTCGGCCTTGCCCAGATGATGCTTTATTTTATCTACAGGAAGCCCAAAGAAATTACCAGTGCAGGAGCCAAAACTTCGCGAATTGTCTGGACACATCGTTGACGTTGCGAAGCTAGGTGCAACCCTCTGCTACGATATAAACACAGTTGTGGTTCCACTAACCAAAAGNTAGGATGTAAATATTGTAGAAGATACAAAAAGTTAAGGAAGAGGACGGAAGAAAACCAAG
>CL336Contig6
ATCAACTCCTTCACATTCTTCATGGAGATTGGCTACATTACTGTGTACCTTATCTATGCCACAAAGAACGACAGGATGTTCACTACAAAACTTCTCCTCTTCTTCAATGTTTTTGGGTTCGGAATTATCTGCATCTTAACTCTGTCCCTAACACATGGCCGAAAGCGTGTTGATGTTCTTGGATGGATTTGTATGATATTTGCTTTATGCGTGTTTGTTGCACCTATGTGCATCGTGAGAAAAGTGAATAAAAACCAAGAGCGTCGATTCATGCCTATTTTTCTTATCATTCTTCCTCATTGACTGCAGTCATGTG
>CL336Contig7
CATGTGGTTCTTCTATGGTTTTCTAAAGAAAGACCTTTATGTTGCCGTTCCAAATATATTGGGCTTTCTCTTCGGCCTTGCCCAGATGATGCTTTATTTTATCTACAGGAAGCCCAAGAAATTACCAGTGCAGGAGCCAAAACTTCGCGAATTGTCTGGACACATCGTTGACGTTGCGAAGCTAGGTGCAACCCTCTGCTACGATATAAACACAGTTGTGGTTCCACTACCAAAAGATGATGTAAAATAATGTTAGAAGATACAAAAAGTTAGGAAGAGGCGGAGAAAACCAGCAGGATTCAG
>CL336Contig8
ACAGGATGTTCACTAAAAAACTTCTCCTCTTCTTCAATGTTTTTGGGTTCGGAATTATCTGCATCTTAACTCTGTCCCTAACACATGGCCGAAAGCGTGTTGATGTTCTTGGATGGATTTGTATGATATTTGCTTTATGCGTGTTTGTTGCACCTATGTGCATCGTGAGAAAAGTGAATAAAAACCAAGAGCGTCGAGTTCATGCCTATTTTCTTTATCATTCTTCCTCACCTTGACTGCAGTCATGTGGTTCTTCTATGGTTTTCTAAAGAAAGTACCTTTATGTTGCCGTTCCAAAT
>CL336Contig9
AAAAGTGATAAAAAACCAAGAGCGTCGAGTTCATGCCATTTTCTTTATCATTCTTCCTCACCTTGACTGCAGTCATGTGGTTCTTCTATGGTTTTCTAAAGAAAGACCTTTATGTTGCCGTTCCAAATATATTGGGCTTTCTCTTCGGCCTTGCCCAGATGATGCTTTATTTTATCTACAGGAAGCCCAAGAAATTACCAGTGCAGGAGCCAAAACTTCGCGAATTGTCTGGACACATCGTTGACGTTGCGAAGCTAGGTGCAACCCTCTGCTACGATATAAACACAGTTGTGGTTCCACTACCAAAAGATGATGTAAATAATGTTGAAGATACTAAAAAGTTAAGGAAGAGGACGGAAGAAAACCAGCAGGATTCAGATGTGGCTG
>CL345Contig1
CACCAGATTTTTTACTTAATATTGTGGTTCTAAGTCAGTTGTATGGAGTTGACATGTCGGCTTGATTTTAGAATGGATCATCTTTATTAAGATTTACAGCCACTGATTAATATAATTTTAATTTCAAAAATATTAATAATACAATTTTATATTATTTTAGAGAATAAATTATTTATAAAAAAACGAAATAAATAATGCAATTCCAAAGAAATTAAAAGAATATAGAGATAGTTTTCCAAACGTGTGAGGACATGCAAGGATTTTTTTATTATATATAAAATTTTTTTAATATTATATATAAATAAATTTCTATTTAAATTAAAAGTTGTATTTAGATGAAATTATTTATTATTTAAAGTTTTGTTTGTTAATATGTCTATAAATTTTCATTCATAGCTTATACATTTATATATATAGACTAATAATTAATTATATTATTGATGGATTATTGATAAATTATGAAGGTAAAAGAGGATATTAATGATGCAGCATGTAGACAAGCCCTTATCCAAAATCCTTAAACCCCATCAGAAGCTATGGCAGCTGCATCTCCCAGGCTATCAAATCCTAAAAATGAACGCCTTATGTTTTGTTCATCAGACGACAATGCAAAGATACATCAAATTCAGTCCACTCATGATCCTGATGGCCATGAATTTTCTTTGAAACCTCTTCTTCATCTTCTTGAAGACATTTTCAACCGAGCTGCACCCACTGGCCTGGCTAGCATTTTTCATCAACAAGGAGCTCAGCAAGCAAAATTTCCCGCATTGGATGATAAGGCTCTCCAAGGCTTTGATGACATGCTACATTGTTTTGTCATACACAATCAAAGGAAAATTTCCTGCGTAGGTTTTCCTACATGTATCCTGACAAAAGCTCTGGTGGTAGAGATCCACATGCTACAACATTGG
>CL345Contig2
GGCACAATCTCTTCTCTCTTTGTTTTTCTTTCTTATTTGGAATTTCATCTTTGCCCCATCAGCTATGGCAGCTGTACCTAACAGGGTATCAAATACTAAAAAAGAACGCGTTGTGTTTTGTTCATCAGACGACAACGCAAAGATGAATCAAATTCAGTCCACTCATGCTCCTGATGGCCGTGAATTTTCTGTGAAACCTCTTCTTCATCTTGTTGAAGACATTTTCCAACGAGCTGCACCCAGTGGCCTGGTTACCATTGTTCGTCAACAAGGAGCTTCCCATGCACAACTTGATTTATTGGATGATAAGGCTCTCCGAAGTGGATTTGATGAAATGCAGGATGTTTTGTCATACACAATCAACAAAATTTCCTGCGAGATATCCTGACAAAAGCTCTGGGTGGTGGAGATCCACATGCTACAACATTGGCAATATTTCAGTTGCTATCAAGCTACTCAGTGGGATGACAAGGTGGTGCTATCCTTATCAGC
>CL345Contig3
CAGTTACACAAGCTCTTCTCTCTTTGTTCTTCTTTCTAATTTAGAGTTTCATCTGTGCCTCATCAGCTATGGCAGCTGCATCTCCCAGGCTATCAAATCCTAAAAATGAACGCCTTATGTTTTGTTCATCAGACGACAATGCAAAGATACATCAAATTCAGTCCACTCATGATCCTGATGGCCATGAAATTTCCTTTGAAACCTCTTCTTCATCTTCTTGAAGACATTTTCAACCGAGCTGCACCCACTGGCCTGGCTAGCATTTTTCATCAACAAGGAGCTCAGCAAGCAAAATTTCCCGCATTGGATGATAAGGCTCTCCAAGGCTTTGATGACATGCTACATGTTTTGTCATACACAATCAAGAAAATTTCCTGCGAGGTTTTCCTACATGTATCCTGCAAAAGCTCTGGTGGTAGAGATCCACATGCTACAACATTGGCAATATTTAAGTTGCTATCAAGCTACTCATGGGACACAAAGGTGGTGCTAGCCTTATCAGCTTTAGCGGTAAACTATGGAGAATTCTGGCTCGTCGCCCAGCTTTACCATACAAACCCGCTGGCCAAAGCAGTTGCAGTGCTTAAGCAATTTCCAGAAGTATTCGTACGTGCTGACGCATTGAAACCAAAGTTTGAGGAAATCAACAACCTTATCAAGGCTACTTTGGATGTTGCAAAATGCATTGTTGAATTCAAAGAGCTTCCATCTCAGTTCATCACTTCTGATGCGCCAGAAATGTCGAATGCTGCTACTAATATCCCTACTGCTGTTTACTGGGCCATCAGGAGTGTTGTGGCTTGTGCTACACAAATTACTGACCTCACTGGCTTGAGCCATGAGTACATAACATCGATAACGGAAGCATGGGAACTATCAAGTTTGGCACTCAAGGTCAGAAGCATTCAT
>CL345Contig4
GTATGTCTTTAGTTCCGCCTCATTTTTCACTACAGTATTCTAGCTTGTAAAAATATGCTCCTGCATCTTATCTTCTGAACACAGGTACATAGCATCGACAGCGGAAGCATGGGAATTATCAAGTTTGGCCCATAAGGTCAGAAGCATTCATGAACATCTCGTGACGCAACTCAGTGTTTGTTATCATCATATAGACGAGAAAAGGCACATTGAAGCATATCAAACACTCATTCACCAGTTCGAAACTGTCCACATTGATAACATAAAGATTCTCAGGACTTTGATTTATGCTAACGATGATCAACTACCACTCTTTAATGGTGCCGACCAAAATAGGGTTGATGGTGCCAAAACTAAAAGGGCTAGCCTTGATGTAGTTAAGGAGGAAGAATGTGCTGCTATATATCT
>CL345Contig5
GGTATTTAGATGAAATTATTTATTATTTAAAGTTTTGTTTGTTAATATGTCTATAAATTTTCATTCATAGCTTATACATTTATATATATAGACTAATAATTAATTATATTATTGATGGATTATTGATAAATTATGAAGGTAAAAGAGGATATTAATGATGCAGCATGTAGACAAGCCCTTATACCAAAATCCCTTAAACCCCATCAGAAGCTATGGCAGCTGCATCC
>CL345Contig6
CCAAAGTTTGAGGCAATCAACAACATTATCAGGGCTACTTTGGATGTTGCAAAATGCGTTGTTGAATTCAAGGAGCTTCCATCTCAGTACATCACTGCTGATGCACCAGAAATGTTAACTGCTACTGCTCATATCCCTACTGCTGTTTACTGGGCCATCAGGAGTATTGTGGCTTGTGCTTCACAAATTATTGGCCTCACTGGCTTGGGTCATGAGTACATAGCATCGACAGCGGAAGCATGGGAATTATCAAGTTTGGCCCATAAGGTCAGAAGCATTCATGAACATCTCGTGACGCAACTCAGTGTTTGTTATCATCATATAGACGAGAAAAGGC
>CL345Contig7
CAGTTACACAAGCTCTTCTCTCTTTGTTCTTCTTTCTAATTTAGAGTTTCATCTGTGCCTCATCAGCTATGGCAGCTGCATCTCCCAGGCTATCAAATCCTAAAAATGAACGCCTTATGTTTTGTTCATCAGACGACAATGCAAAGATACATCAAATTCAGTCCACTCATGATCCTGATGGCCATGTAATTTTTCTTAGAACCTTCTTCTTCATTCTTCTTGAAGACTATTTTCAACCGAGCTGCCACCCACTCGGCCTGGCTAGCTATTTT
>CL345Contig8
AAATTTCCTGCGAGATATCCTGCAAAAGCTCTGGTGGTGGAGATCCACATGCTACAACATTGGCAATATTTCAGTTGCTATCAAGCTACTCATGGGATGCAAAGGTGGTGCTATCCTTATCAGCATTAGCGGTAAACTATGGAGAATTCTGGCTCGTCGCCCAGCTTTACCATACAAACGCACTGGCCCAAGCAGTTGCACTGCTTAAGCAATTGCCAGACATGTTCGAACGTGCTGACGCATTGAAACCAAAGTTTGAGGCAATCAACAACATTATCAGGGCTACTTTGGATGTTGCAAAATGCGTTGTTGAATTCAAGGAGCTTCCATCTCAGTACATCACTGCTGATGCACCAGAAATGTTAACTGCTACTGCTCATATCCCTACTGCTTGTTACTGGGCCATCAGGATATTGTGGCTTGTGCT
>CL354Contig1
AGGGGACTGGCATATATCCACACGGTTCCTGGGGTTTGCCATCGGGATTTGAAACCTCAAAATATTTTGGTTGATCCCCTCACTCACCAAGTTAAGCTGTGCGATTTTGGAAGTGCAAAAGTGCTGGTCAAAGGTGAAGCTAATATATCATACATATGTTCTCGTTTCTATCGGGCTCCGGAACTTATATTTGGTGCCACTGAATATACAACCTCAATTGATATATGGTCTGCTGGTTGTGTCCTTGCTGAGCTTCTTCTGGGCCAGCCATTGTTTCCTGGAGAAAATGCTGTGGACCAGCTTGTAGAGATCATTAAGGTCCTTGGCACACCAACCCGAGAAGAAATTCGCTGTATGAATCCAAATTATACTGATTTTAGGTTTCCTCAGATAAAAGCACACCCTTGGCACAAGGTCTTCCACAAAAGGATGCCTCCAGAGGCCATTGATCTTGCTTCACGCCTGCTGCAATACTCACCGAGTCTACGATGCACTGCGCTAGAAGCGTGTGCACACTCTTTCTTTGATGAGCTCCGAGAACCGAATGCTCGCCTACCAAATGGTCGCCCTTTACCACCACTCTTCAACTTTAGACAAGAATTAAGTGGGGCATCTCCTGAGCTTGTTAACAAGCTGATACCGGATCATGTGAAAAGGCAAATGGGTCTAAACTTTTTGCACCTGGCTGGGACATGATAAAATACAAGTGATAATAGAATTGATATTTAGCCTGCTCTATTGATACGAAGGAGTTCCATCTTTTGTGTTTGATCATCAAAGCGTTGAGCTCTGACCAGCAACGGCACTTGCTCCATCAGGACACGTACAGGATCAGGCGGCTGGATGGCTGCACCTTCTTGATGTTCTATTCTCCACGTTTTTTCTCATATCCTGTCCTCTTTCCTTGGTCGAAAGTCCTTTTGTTTATGTACATGTTTGATAGTAAAGATAGCCTGAGATGGACTT
>CL354Contig2
AAGCGTTGAGCTCTGACCAGCAACAGCTTTTGTTCTATCATGACAAGTACAGGATCAGGCGGCTGGATGGCTGCACCTTCTTGATGTTTTATTCTCCACGTTTGTTCTCATATCCTATCCACTTTCCTTCCTCGAAATGCCTTTTTGTTATGTACATGTTTGATAGTAAAGATAGCCTGAGATAGGAACTTTATACAAGATAGCTGCTAGCAGAGGTAAAAAGCTTAGAGAAAGTGTTATCT
>CL354Contig3
ACTGTAGCCATAAAGAAGGTTTTGCAGGACAAAAGATACAAGAACAGAGAACTGCAGCTGATGAGAGTGATGGATCATCCTAATGTGATTTCTTTGAAGCATTGTTTCTTTTCAACTACAAATAACAATGAGCTCTTTCTGAACTTGGTCATGGAATACGTTCCGGAGAGCATGTATAGGGTTTTGAAGCATTACAGCAATGCGAAACAGACAATGCCACTCATCTATGTGAAACTTTACATGTATCAGATTTTCAGGGGGACTGGCATATATCCACACGGTTCCTGGGGTTTGCCATCGGG
>CL354Contig4
TAATCAGGAATTAAATGGGGCATCTCCTGAGCTCGGCAACAAGCTGATACCGGATCATGTTAAAAGGCAAATGGGTCTAAACTTTTTGCATCTGGCTGTGACATAATAAAATACAAGTGATGATAGAAATGATATTAGCCAGTTGTTCTATTGATACAAAAGGAGTTCCATTCTTTTGTGTTTGATCATCAAGCGTTGAGCTCTGACCAGCAACAGTCTTTTTGTTCTATCATGACAAGTACAGGATCGAGGCGGCTGGATGGCTGC
>CL354Contig5
AGGCAAATGGGTCTAAACTTTTTGCATCTGGCTGTGACATAATAAAATACAAGTGATGATAGAAATGATATTAGCCAGTTGTTCTATTGATACAAAAGGAGTTCCATCTTTTGTGTTTGATCATCAAGCGTTGAGCTCTGACCAGCAACAGCTTTTGTTCTATCATGACAAGTACAGGATCAGGCGGCTGGATGGCTGCACCTTCTGATGTTTATCTCACGTTTGTCTCATATCCTATCCACTTTCCTT
>CL354Contig6
GGCAACAAGCTGATACCGGATCATGTTAAAAGGCAAATGGGTCTAAACTTTTTGCATCTGGCTGTGACATAATAAAATACAAGTGATGATAGAAATGATATTAGCCAGTTGTTCTATTGATACAAAAGGAGTTCCATCTTTTGTGTTTGATCATCAAGCGTTGAGCTCTGACCAGCAACAGTCTTTTTGTCTATCATGAACAAGTACAGGATCAGGCGGCTGGATGGCTG
>CL354Contig7
AAAAGGATGCCTCCAGAGGCCATTGATCTTGCTTCACGCCTGCTGCAATACTCACCGAGTCTACGATGCACTGCGCTAGAAGCGTGTGCACACTCTTTCTTTGATGAGCTCCGAGAACCGAATGCTCGCCTACCAAATGTTAAGTGGGGCATCTCCTGAGCTTGTTAACAAGCTGATACCGGATCATGTGAAAAGGCAAATGGGTCTAAACTTTTTGCACCTGGCTGGGACATGATAAAATACAAGTGATAATAGAATTGATATTTAGCCTGCTCTATTGATACGAAGGAGTTCCATCTTTTGTGTTTGATCATCAAAGCGTTGAGCTCTGACCAGCAACGGCACTTGCTCCATCAGGACACGTACAGGATCAGGGCGCTGGATGGCTGCACCTTCTGATGTTCTATTCTCCTACG
>CL354Contig8
GAAAGTAGAGAGAGATAGAAAGAAAGGGGAAGGAGGAGAGAGAAAGGAAGGAAAAGGGGGAGAGAGAGAAGACCAAACCAAGAAAACTCTCAAAAAGAAAAAGAGCAAGCTGGAATCACATGGGCTTGTTCTTGTTCTTGTCTCTCTTTGTTTCTCTCTCTCAATCTCCTGGGTCTTCTTCCTCCTCTTGCTTCTTCCCTTCTCTGTCGCCACACCATGATCTCTCTATCTGAGTAAGAAAACTTGGGACTCCTGTCTCTGTCTCTAACCATGGCTGATGATAAGGAATGTCTGCGCGAGTTGTGGATGGGAGTGATCCGGTCACTGGTCACATCATTTCCACCACTATAGGAGGTAAAAATGGAGAACCTAAGCAGACCATCAGTTACATGGCAGAGCGTGTTGTGGGGACTGGGTCATTTGGTATTGTTTTTCAGGCCAAATGTTTGGAAACTGGGGAGACTGTAGCGATAAAGAAGGTTTTGCAGGACAAAAGATACAAGAACCGAGAACTGCAGCTGATGCGGGTTATGGATCATCCTAATGTGATTTCTTTGAAGCATTGTTTCTTTTCCACTACAAATAACAACGAACTCTTTCTGAACTTGGTCATGGAATATGTACCGGAGAGCATGTATAGGGTTTTGAAGCATTACAGCAATGCAAAACAGGCAATGCCACTCATTTATGTGAAACTTTACATGTACCAGATTTTCAGGGGATTGGCATATATCCACACTGTTCCTGGAGTTTGCCATCGGGATTTGAAGCCCCAAAACATTTTGGTTGATCCCCTTACTCACCAAGTGAAGCTGTGTGATTTTGGAAGCGCAAAAGTGCTGGTCAAAGGTGAAGCTAATATCTCATACATATGTTCTCGGTTCTATCGGGCTCCAGAACTTATATTTGGTGCCACAGAATATACAACCTCAATTGATATATGGTCTGCTGGTTGTGTCCTTGCTGAGCTTCTTCTAGGCCAGCCATTGTTTCCTGGAGAAAATGCGGTGGACCAGCTTGTAGAGATCATTAAGGTCCTTGGCACCCCAACCCGAGAAGAAATTCGCTGTATGAACCCAAATTATACTGATTTTAGGTTTCCACAGATAAAAGCACACCCTTGGCACAAGGTTTTCCACAAAAGGATGCCTCCAGAGGCAATTGATCTTGCTTCACGACTACTGCAATACTCACCAAGTCTACGATGCACAGCATTAGAAGCATGTGCACATTCTTTCTTTGATGAGCTTCGGGAACCCAATGCTCGCCTACCAAATGGTCGCCCTTTGCCGCCACTATTCAACTTTAAGCAGGAATTAAATGGGGCATCTCCTGAGCTCGGCAACAAGCTGATACCGGATCATGTTAAAAGGCAAATGGGTCTAAACTTTTTGCATCTGGCTGTGACATAATAAAATACAAGTGATGATAGAAATGATATTAGCCAGTTGTTCTATTGATACAAAAGGAGTTCCATCTTTTGTGTTTGATCATCAAGCGTTGAGCTCTGACCAGCAACAGCTTTTGTTCTATCATGACAAGTACAGGATCAGGCGGCTGGATGGCTGCACCTTCTTGATGTTTTATTCTCCACGTTTGTTCTCATATCCTATCCACTTTCCTTCCTCGAAATGCCTTTTTGTTATGTACATGTTTGATAGTAAAGATAGCCTGAGATGGACTTTATCAGATAGCTGCTAGCAGAGGTAAAAAGCTTGAGAAAGTGTTATCTGTAGCTAGGAAGAAAGGCCTCTAATAGAACAGACCAAAAGAAAAAAA
>CL361Contig1
CCGGGATATAAGAGGTAGCAGTGGAGGGGGTGGTGGAGGCGGCGGTGGTAATAACGGAGGACGAGTGGTGGTGGTGGTGATTCAAAGAACGAAGGAGAGGGAGGATCGTTGGAGGTAGTGGCGGTGAGAAGAAGAAGATGGCGTTGTCGATGTCTCAGAAGCTGAGTCTTGGTTACGCTGCCCTTGTTGGAATGGGTGGTCTTATGGGCTATTTGAAAAGTGGTAGCCAGAAATCACTTTTGGCAGGAGGCCTATCTGCTTCAATACTGTATTATGTACATACGCAGCTTCCTACAATCCAGTTATGCCTCTCTATAGGGCTTGGTGTGTCTTCTATACTG
>CL361Contig2
TGGTGGTGGTGATTCAAAGAACGAAGGAGAGGGAGGATCGTTGGAGGTAGTGGCGGTGAGAAGAAGAAGATGGCGTTGTCGATGTCTCAGAAGCTGAGTCTTGGTTACGCTGCCCTTGTTGGAATGGGTGGTCTTATGGGCTATTTGAAAAGTGGTAGCCAGAAATCACTTTTGGCAGGAGGCCTATCTGCTTCAATACTGTATTATGTACATACGCAGCTTCCTACAAATCCAGTTTATGCCTCGTCTATAGGGCTTGGTGTGTCTTCTATACTGATGGGAGTGATGGGCTCTCGTTTCTTAAGGTCAAAAAAGATTTTTCCTGCAGGTGTTGTATCTCTTGTGTCGTTGGTAATGGCTGGTGGCTACATTCATGGAGTCCTGCGCAGTATGCATTGAAACATGCTTAATGGAAGAGAGAGACATATGGACATGGTTAAATACTTAATAACTGGGCTTGAGTTGGCTGTCTTATTGGTTGTTGATGTCACTATCTTTTTGTTTTTATCGATGTTTTGGCGTGTAAAATTTGTGTTAGTATGTGGAGCTACAAGGTTGGAACTTTCTATGGTTGAATCATGCAGCTACTTTTCTCACTACAACTTTACTCCTACCTAGCAGAGATACTGAATGCATACTGCACGTAAGTGACACTAGAAAATTGACAGCTAGTTTAGAATCAGC
>CL361Contig3
GATGTGCTCGCCATCTTCCGCTTTTCCCGCTCCCTCCCCAATTGGGCTTGTCTGAAACAGATTCAACTGGGCCTACCGAGCCGGGCCGGGCCATTGACTTTCTCTACGGGTGCTGCTCGAGAGTGGGCAAAAGCCGAAAAGCGGAAGCAAAATGGCCGAAACAAAGTCATCAACAAAATGGTGGAATCGGTGATAAGTGTAGCGTCTCAGTCTTCGCTTCTTCTTCTAGAGCCTTCCAAGTTTGGATTTCCAAATTACGCCAATCCATCGAAGTTCCTGCGCCTGCAGCAATCTTCGACCGAGAAGGGAAACTACAGATTCGTTGTTTCTTCTGGTAAGCATTTGAAGCCGCTTGTCGCTGCTAGGGTTGTCTCTTCGGGTCTCGAATCGTCTACGCTTGTTAACGATAGGGTTGACTTGTTAACCGAAGGCATCGAGGTTGAACCGGATTCCAGAGGCGGCGGTGACGGTTATGGTGATATAGGAGGTCGCGGCGTGGGGGTGGTGGTGGAGGCGGTGATAATAGCGGAGGACAAGGAGGTGCTGGTAGTGGTGGTGATCAGAGTAACGAAGGTGAAGGGGATTCATTGGACGGTAGCAGCGGTGAGAAGAAGAAGATGGCATTGTCTATGTCTCAGAAGCTGACTCTTGGTTATGCTGCCCTTGTTGGAAGTGGGTGGTCTTA
>CL361Contig4
GGATGGTAGCAGCGGTGAGAAGAAGAAGATGGCATTGTCTATGTCTCAGAAGCTGACTCTTGGTTATGCTGCCCTTGTTGGAATGGGTGGTCTTATGGGCTATTTGAAGAGTGGTAGCCAGAAATCACTTTTGGCTGGAGGACTGTCTGCTTCAATACTGTTTTATGTTCACACACAGCTTCCTACAAATCCTGTTTATGCCTCGTCTGTAGGGCTTGGTGTGTCTTCTATACTGGTTGGGGGTGATGGGCTCTCGTTTCTTGAGGTACAAAAAAGNTATTTCCTGCAGGTGTTGTGTCTCTCGTATCGATTGTAATGACTGGTGCTACATTCATGGAGTTCTGCGCAGCA
>CL361Contig5
TGAGTCTTGGTTACGCTGCCCTTGTTGGAATGGGTGGTCTTATGGGCTATTTGAAAAGTGGTAGCCAGAAATCACTTTTGGCAGGAGGCCTATCTGCTTCAATACTGTATTATGTACATACGCAGCTTCCTACAAATCCAGTTTATGCCTCGTCTATAGGGCTTGGTGTGTCTTCTATACTGATGGGAGTGATGGGCTCTCGTTTCTTAAGGTACAAAAAAGTATTTTTCCTGCAGGTGTTGTATCTCTTGTGTCGTTGGTAATGG
>CL361Contig6
GTGGTGGTGGAGGCGGTGATAATAGCGGACGACAAGGAGGTGCTGGTAGTGGTGGTGATCAGAGTAACGAAGGTGAAGGGGATTCATTGGACGGTAGCAGCGGTGAGAAGAAGAAGATGGCATTGTCTATGTCTCAGAAGCTGACTCTTGGTTATGCTGCCCTTGTTGGAATGGGTGGTCTTATGGGCTATTTGAAGAGTGGTAGCCAGAAATCACTTTTGGCTGGAGGACTGTCTGCTTCAATACTGTTTTATGTTCACACACAGCTTCCTACAAATCCTGTTTATGCCTCGTCTGTAGGGCTTGGTGTGTCTTCTATACTGTTGGGGGTGATGGGCTCTCGTTTCTTGAGGTCAAAGAAGATATTTCCTGCAGGTGTTGTGTCTCTCGTGTCGATTGTAATGACTGGTGGCTACATTCATGGAGTTCTGCGCAGTATGCACTGAATTATGCTTAATGTAACAGTGAGACATATGGTTAATAAATAGGCTTCAGTTGGCCGTCTTATATGGTAGTTGGTGTCAGTTGTCTTTTGTTTTCTTCCTGTAATGGC
>CL376Contig1
AGAGAGCATCTGTCAGTTACTGGATCTTGTTTTAGGATCTCACTTCCGAGCCCAAGTTGATTATTTCATTGAGTACCTTAAGATTCAGAATGATTACAAAGTCATAAACATGGATCAATGGATGGGCTTTTACCATTTTTGCACTGAGATAAGCTTTCCAGACCTCAGCAATTATGATCCAGAACTTGCTTGGCCTTTGATCCTGGATAATTTTGTAGAATGGATGCAAGAGAAAAGGACTTAAAACCTACTGTCCTTAGGTCGACTCAATCGTCTACTGTAAACCATCATTTTCATTGAAGACTGTTGAAACTACACACATAAAACTCCACCAGCATGTTT
>CL376Contig2
AAGTTGATTATTTCATTGAGTACCTTAAGATTCAGAATGATTACAAAGTCATAAACATGGATCAATGGATGGGCTTTTACCATTTTTGCACTGAGATAAGCTTTCCAGACCTCAGCAATTATGATCCAGAACTTGCTTGGCCTTTGATCCTGGATAATTTTGTAGAATGGATGCAAGAGAAAAGGACTTAAAACCTACTGTCCTTAGGTCGACTCAATCGTCTACTGTAAACCATCATTTTCATTGAAGTAGGACTGTTGAAACTACACACATAAAAACTCCACCAGCATGTTTAATTCCCATTGTTAATTTTATTTTCTCCTTTTGCAAACTATTAAACTCTTTCTCAAATCCCTCAGTATTTCAGCTGTCATTGATATGCGAGAGAGT
>CL376Contig3
GAAGGAATTGAAAACTTATGTTCAGATATGGAGGTGGATCATACGGATGTGAGGATCTTGATGCTAGCTTGGAAAATGAAAGCTGAAAAACAGGGATACTTTACCCTGGAGGAGTGGCGAAGAGGTCTTAAAGCGCTGAGGGCTGATACTGTAAATAAATTAAAGAAGGCCCTCCCAGAGTTAGAGAAAGAGGTCAAGAGACCATCAAACTTTGTGGATTTCTATGCCTATTCTTTCCGGTATTGCTTAACAGAGGAGAAACAAAAGAGTATAGACATTGAGAGCATCTGTCAGTTATTGGATCTTGTTTTAGGATCTCATTTCCGTGCCCAAGTTGATTATTTCATCGAGTACCTAAAGATTCAAAATGATTATAAGGTCATAAACATGGATCAATGGATGGGCTTTTACCATTTTTGCACCGAGATAAGCTTCTCAGACCTCAGTAATTATGATCCGGAACTTGCTTGGCCCTTGATCTTGGATAATTTTGTAGAATGGATGCAAGAGAAAAGGACTTGAAACCTGCTGTCCTTAGGTTGACTCAGTCCTCTACTGTAAACCATCGTTTTTATTGAAGACTGTTGAAACTGCACACATTAAACTCCGCCAGCATGTTTTATTTTCCCATTTTTAATTTGATTTTCGCCCTTTACAAACATTGAACTCTTTCTCCAATTCCTCAAATTTCATGTAATTGATATGCTAGAGCTTGTACAAGTCTTGTCACTGTTTGTTCTGCTTCCATCATTGATTCTACAATTACTCTCCAA
>CL376Contig4
CTTTAGAAGAGAGCAACGAAGCTTCCTTCAGCTTGCTCTCTATCTCGAGCCAGGAAAACGGGTCAATCCAATTCCACCGCTCCGATCACTTCTTCAGCTACGGATCTTTTTCGCTCCGCCTCAAGTAAAGCATCTTACAAAAGAAATGGAGCGAATTGATAACCTATTTTACTCCTATGCAAATAGGTCTTCTGGTTTGATTGACCCAG
>CL376Contig5
GAGGTGTGGCGAAGAGGACTTAAAGTCGCCTGAGGGCTGATACCTGTAAATAAATTAAAGAAGGCTCTTCCGGAGTTAGAGAAGGAGGTCAAGAGGCCATCGAACTTTGTGGATTTCTATTCCTATTCATTCCGGTATTGCTTAACAGAGGAGAAACAAAAGAGTATAGACATAGAGAGCATCTGTCAGTTACTGGATCTTGTTTTAGGATCTCACTTCCGAGCCCAAGTTGATTATTTCATTGAGTACCTTAAGATTCAGAATGATTACAAGTCAATAACATGGATCAATGGATGGGTCTTTTACCTATTTTTGC
>CL376Contig6
AAAGTCATAAACATGGATCAATGGATGGGCTTTTTACCATTTTTTGCACTGAGATAAGCTTTCCAGACCTCAGCAATTATGATCCAGAACTTGCTTGGCCTTTGATCCTGGATAATTTTGTAGAATGGATGCAAGAGAAAAGGACTTAAAACCTACTGTCCTTAGGTCGACTCAATCGTCTACTGTAAACCATCATTTTCATTGAAGACTGTTGAAACTACACACATAAAAACTCCACCAGCATGTTTTATTTTCCCATGTTAATTTTATTTTCTCCTTTTGCAAACATTAAACTCTTTCTCAAATCCCTCAGATTTCAGCTGTCATTGATATGCGAGAGAGTGGAAATTTATTACCTTGTCATTGTTCATGCAAACTTCCATCATTGATATACTATAATTACTGTTCAAGTGAACTAGCTAGAGTGAATTTGGGGTNATCTTGTGTGGAGTTGGCTATATTATATATAG
>CL376Contig7
AAAATGGAGCGAATTGATAACCTATTTTACTCCTATGCAAATATTTCTTCTGGTTTGATTGAACCGGAAGGAATTGAAAACTTATGTTCAGATATGGAGGTGGATCATACGGATGTGAGGATCTTGATGCTAGCTTGGAAAATGAAAGCTGAAAAACAGGGATACTTTACCCTGGAGGAGTGGCGAAGAGGTCTTAAAGCGCTGAGGGCTGATACTAGTAAAATAAATTAAAGAAGGCCCTCCCAGAGTTAGAGAAAGAGGTCAAGAGACCAT
>CL376Contig8
GATACTGTAAATAAATTAAAGAAGGCCCTCCCAGAGTTAGAGAAAGAGGTCAAGAGACCATCAAACTTTGTGGATTTCTATGCCTATTCTTTCCGGTATTGCTTAACAGAGGAGAAACAAAAGAGTATAGACATTGAGAGCATCTGTCAGTTATTGGATCTTGTTTTAGGATCTCATTTCCGTGCCCAAGTTGATTATTTCATCGAGTACCTAAAGATTCAAAATGATTATAAGGTCATAACATGATCAATGGATGGCTTTACCATTTTGCACCGAGATAAGCTTCTCAGACCTCAGTAATTATGAT
>CL376Contig9
GAAAAGTCCAATCTTAAAAATCCACCAATCAAAAAAATTGTAAAAAAAAAAGCAAAATTCCTTAGCTTAATTCTCGTTGTCACTCTCTCTCTCTCTCTGGAAATCGGCGCTGCGCATCAGCTTTAGAAGAGAGCAACGAAGCTTCCTTCAGCTTGCTCTCTATCTCGAGATGCGTCGCTCTGCAGCCAGGAAAACGGGTCAATCCAATTCCACCGCTCCGATCACTTCTTCAGCTACGGATTCTTTTTCGCTCCGCCTCAAGTAAAGCATCTTACAAAAGAAATGGAGCGAATTGATAACCTATTTTACTCCTATGCAAATAGGTCTTCTGGTTTGATTGACCCAGAAGGAATTGAAAACCTATGTT
>CL376Contig10
TATAGATCTTCTCTCTCTAAAATTCGCTGTTGTTGAAGATGCGTCGCTCTGCAGCCAGGAAAAGTGGTCAATCCAATTCCATCGCTCCGATCACTTCTTCAGCTGCGGATCTTTTTCGCTCCGCCTCAAGTAAAGCATCTTCAAAAGAAATGGAGCGAATTGATAACCTATTTTACTCCTATGACAATATTTCTTCTGGTTTGATTGACCCCGAAGGAATT
>CL376Contig11
CATCGAACTTTGTGGATTTCTATTCCTATTCATTCCGGTATTGCTTAACAGAGGAGAAACAAAAGAGTATAGACATAGAGAGCATCTGTCAGTTACTGGATCTTGTTTTAGGATCTCACTTCCGAGCCCAAGTTGATTATTTCATTGAGTACCTTAAGATTCAGAATGATTACAAAGTCATAAACATGGATCAATGGATGGGCTTTTACCATTTTTGCACTGAGATAAGCTTTCCAGACCTCAGCAATTATGATCCAGAACTTGCTTGGCCTTTGATCCTGGTATTAATTTTGTAGAATGGATGACAAGAAGAAAAGGACTTAAAACCTACTGTCCTTAGGTCGACTCAA
>CL376Contig12
AAACCCACCAATACCAATAAAAATAAAATTAAAAATTAAAAAAAAAAAAGACAAAATTCCATGGTTAAATTCTCATTCCCTTTTTTCATTTTATTTCTCTTACTCTTTCTATAGAAATTAGCGCTCCGCATCTGCTCTAGAAGAGAGCAACGAGCTTCCTTTAGCTGGCTCTCTATCTCGAGATGCGTCGCTCTGCAGCCAGGAAAAGTGGTCAATCCAATTCCATCGCTCCGATCACTTCTTCAGCTGCGGATCTTTTTCGCTCCGCCTCAAGTAAGCATCTTACAAAAGAAATGGAGCGAATTGATAACCTATTTTACTCCTATGAC
>CL376Contig13
CTTTAGAAGAGAGCAACGAAGCTTCCTTCAGCTTGCTCTCTATCTCGAGATGCGTCGCTCTGCAGCCAGGAAAACGGGTCAATCCAATTCCACCGCTCCGATCACTTCTTCAGCTACGGATCTTTTTCGCTCCGCCTCAAGTAAAGCATCTTCAAAAGAAATGGAGCGAATTGATAACCTATTTTACTCCTATGCAAATAGGTCTTCTGGTTTGATTGACCCAGAAGGAATTGAAAACCTATGTTCAGATATGGAGGTAGATCATACTGATGTGAGGATCTTGATGCTAGCTTGGAAAATGAAAGCTGAAAAACAGGGATACTTTACCCTGGAGGAGTGGCGAAGAGGACTTAAAGCGCTGAGGGCTGATACTGTAAATAAATTAAAGAAGGCTCTTCCGGAGTTAGAGAAGGAGGTCAAGAGGCCATCGAACTTTGTGGATTTCTATTCCTATTCATTCCGGTATTGCTTAACAGAGGAGAAACAAAAGAGTATAGACATAGAGAGCATCTGTCAGTTACTGGATCTTGTTTTAGGATCTCACTTCCGAGCCCAAGTTGATTATTTCATTGAGTACCTTAAGATTCAGAATGATTACAAAGTCATAAACATGGATCAATGGATGGGCTTTTACCATTTTTGCACTGAGATAAGCTTTCCAGACCTCAGCAATTATGATCCAGAACTTGCTTGGCCTTTGATCCTGGATAATTTTGTAGAATGGATGCAAGAGAAAAGGACTTAAAACCTACTGTCCTTAGGTCGACTCAATCGTCTACTGTAAACCATCATTTTCATTGAAGTAGGTTCTGACTACATCCTTTATGTTTCATGCAATTTAGAAATTGTATTACTTTTACGCCTTCACCT
>CL376Contig14
AAGTGGTCAATCCAATTCCATCGCTCCGATCACTTCTTCAGCTGCGGATCTTTTTCGCTCCGCCAATTTCAGATTGAATCTTTGACATATAAGTTTTCAATCTGTCCCTTTTATTAAGCCTCAAGTAAAGCATCTTCAAAAGAAATGGAGCGAATTGATAACCTATTTTACNCCTATGCAAATATTTCTTCTGGTTTGATTGAACCGGAAGGAATTGAAAACTTATGTTCAGATATGGAGGTGGATCATACGGATGTGAGGATCTTGATGCTAGCTTGGAAAATGAAAGCTGAAAAACAGGGATACTTTACCCTGATTCAAAATGATTATAAGGTCATAAACATGGATCAATGGATGGGCTTTTACCATTTTTGCACCGAGATAAGCTTCTCAGACCTCAG
>CL388Contig1
GATACCATATAAATATCACAATTGCCGTCGTCGAAACCCTAGACTTCACAGAAGACGCGACCCAGAGCTTTTACTTCTCGATCTTTAGCCATGGCGGATGTGGAGACCGATGTTGCGGCTTCAGGCGTGCCAAAGAAGAGAACGTTCAAGAAGTTCAGTTTCAGAGGAGTAGATTTGGATGCTCTCTTGGACATGTCCACTGATGAGCTAGTCAAGCTGTTTCACGCTCGAGCTCGCAGAAGGTTTCAGCGAGGTTTGAAGAGGAAGCCAATGGCACTAATAAAAAAACTTCGCAAGGCGAAAAGGGAGGCTCCACCTGGTGAGAAACCTGAGCCTGTTAGGACTCACCTCCGCAACATGATCATAGTACCTGAAATGATTGGTAGCATTATTGGTGTTTACAATGGCAAGACTTTTAATCAGGTTGAAATCAAGCCTGAAATGATAGGCCATTATTTAGCTGAGTTCTCAATCTCTTACAAGCCTGTGAAGCACGGAAGACCTGGTATTGGTGCGACCCACTCTTCCAGGTTTATTCCTCTTAAGTGAAGATTTTGTGTATGCCTTGAACTGCTGGCCACATGGGAGTGCTCTATTATCTTAGTACTTAAATTGGCTTTTGCTTTACTGTCTTTGGTTTAGTAAAAGTCGTTACCTCATCGTTGAACGAAAAGTTGGAAAGCTAACTTGTTTCTATTTGTAATT
>CL388Contig2
GCTAGACTTCACAGAAGACGCGACCCAGAGCTTTTACTTCTCGATCTTTAGCCATGGCGGATGTGGAGACCGATGTTGCGGCTTCAGGCGTGCCAAAGAAGAGAACGTTCAAGAAGTTCAGTTTCAGAGGAGTAGATTTGGATGCTCTCTTGGACATGTCCACTGATGAGCTAGTCAAGCTGTTTCACGCTCGAGCTCGCAGAAGGTTTCAGCGAGGTTTGAAGAGGAAGCCAATGGCAACTAAATAAAAAAACTTCGACAAGGACGAAAAGGGAGGCTCCACCTGGTGAGAAACCTGAGCCTGTTAGGACTCACCTCCGCAACATGATCATAGTACCT
>CL388Contig3
GCTAGACTTCGCGGCATAAGCAAATCGGGGCTTTGCTTTTCCATCTCTAGCCATGGCAGATGCTGAGGTCAATGTTGCTGCGTCAGGCCAGCCAAAGAAGAGAACGTTCAAGAAGTTCAGTTTCAGAGGAGTGGATTTGGATGCTCTCTTGGACATGTCCACTGATGAGCTTGTCAAGCTCTTTCACGCTCGTGCTCGCAGAAGGTTTCAGCGAGGTTTGAAGAGGAAGCCAATGGCGCTGATCAAAAAGCTTCGCAAGGCGAAAAGGGAGGCTCCACCTGGTGAGAAACCTGAGCCTGTTAGGACTCACCTCCGCAACATGATCATAGTACCTGAAATGATTGGTAGCATTATTGGTGTTTACAATGGCAAGACTTTTAATCAGGTTGAAATCAAGCCTGAAATGATAGGCCATTATTTAGCTGAGTTCTCCATCTCTTACAAGCCTGTGAAGCACGGAAGACCTGGTATTGGTGCTACCCACTCATCCAGGTTTATTCCTCTCAAGTGAAGATGTTGCATGTGCCATGAACCACCGGTCTCGTGGGATGC
>CL388Contig4
CTAGACTTCACAGAAGACGCGACCCAGAGCTTTTACTTCTCGATCTTTAGCCATGGCGGATGTGGAGACCGATGTTGCGGCTTCAGGCGTGCCAAAGAAGAGAACGTTCAAGAAGTTCAGTTTCAGAGGAGTAGATTTGGATGCTCTCTTGGACATGTCCACTGATGAGCTAGTCAAGCTGTTTCACGCTCGAGCTCGCAGAAGGTTTCAGCGAGGTTTGAAGAGGAAGCCAATGGCACTAATAAAAAACTTCGACAAGGACGAAAAGGAGGCTCCACCTGGTGAGAAACCTGAGCCTGTTAGGACTCACCTCCGCAACATGATCATA
>CL398Contig1
GAGAGCAAGGCGGCATTTATTTTATCTGCATCTGCAACGAAAACCCACGAGTCTTCCGAGAGTGTTTGATCTGAAAGTTATCTTCTTTTCTCTTTCTTCTGTATCCTAAGGCGGAATGTCAAAGAGTTACTTCAAGCAAGAGCATGATCTCGACAAGAGACGGGCAGAGGCAGCTAGGATCAGGGAAAAATACCCAGATAGGATTCCAGTGATTGTGGAGAAGGCAGAAGAAGTGATATACCAACATAGATAAGAAAAGTATCTGTCCCAGCTGACTTGACTGT
>CL398Contig2
GCAGAGCAAGGCGGCATTTATTTTATCTGCATCTGCAACGAAAACCCACGAGTCTTCCGAGAGTGTTTGATCTGAAAGTTATCTTCTTTTCTCTTTCTGCTGTATCCTAAGGCGGAATGTCAAAGAGTTACTTCAAGCAAGAGCATGATCTCGACAAGAGACGGGCAGAGGCAGCTAGGATACGAAGGGAAAAACTACCCAGATAGGATTCCAGTGATTGTGGAGAAGGC
>CL398Contig3
ACAGGGCAGAGATTTTTATAAGTAGTTATTTAATTTTTCTGCAATGAAGCGGACCCACGAGCTTTTCAAGAGTTTGATCACAAAGCCATCTTCTTTTCTCTGTATCTGTATCCGCAAGGAGGAATGGCAAAAGTTTACTTCAAGCAAGAGCATGATCTCGTGAAGAGACGAGCAGAGGCTGCTAGGATCAGGGAGAAGTACCCAGATCGGATTCCAGTGATTGTGGAGAAGGCAGAAAGAAGTGACATACCAAACATAGATAAGAAAAAGTACCTTGTCCCAGCTGACTTGACTGTGGGACAGTTTGTATATGTTATTCGTAAGAGGATTAAATTAAGTGCAGAGAAGGCTAATTTTAAATTTGTGG
>CL398Contig4
GAAAAATTTAGGGCAGCGATTTATATAATTAAATAGTTGGATAAGCTAACACTCAGAGCAAGGCGGCATTTATTTTATCTGCATCTGCAACGAAAACCCACGAGTCTTCCGAGAGTGTTTGATCTGAAAGTTATCTTCTTTTCTCTTTCTGCTGTATCCTAAGGCGGAATGTCAAAGAGTTACTTCAAGCAAGAGCATGATCTCGACAAGAGACGGGCAGAGGCAGCTAGGATCAAGGGAAAAATACCCAGATAGGATTCCAGTGATTGTGGAGAAGGCAGAAAGAAGTGATATACCAAACATAGATAAAGAAAAGTATCTTGTCCCAGCTGACTTGACTGTGGGACTAGTT
>CL398Contig5
AAGGCGGAATGTCAAAGAGTTACTTCAAGCAAGAGCATGATCTCGACAAGAGACGGGCAGAGGCAGCTAGGATCAGGGAAAAATACCCAGATAGGATTCCAGTGATTGTGGAGAAGGCAGAAAGAAGTGATATACCAAACATAGATAAGAAAAAGTATCTTGTCCCAGCTGACTTGACTGTGGGACAGTTTGTATATGTTATCCGTAAGAGGTATTAAATTAAGTGCAAGAAAAGGCTAATTTTTATATTTGTGGACAATGTGCTCCCACCTACAGGTNCCATTATGTCTG
>CL398Contig6
GAAGTTTCTTCTTAATTCTAGTTATGCAATTTTTCTTCTATTTTCTTTAATCGTTTAATTGGTGGGTTTTTGGCGTTGACAATAATTGATCGTTTTTGGGGGTTTGAAGAAGATAGAAGGAGGAATGGCAAAAGTTTACTTCAAGCAAGAGCATGATCTCGTGAAGAGACGAGCAGAGGCTGCTAGGATCAGGGAGAAGTACCCAGATCGGATTCCAGTGATTGTGGAGAAGGCAGAAAGAAGTGACATACCAAACATAGATAAGAAAAAGTACCTTGTCCCAGCTGACTTGACTGTGGGACAGTTTGTATATGTTATTCGTAAGAGGATTAAATTAAGTGCAGAGAAGGCAATTTTTATATTTGTGGACAATGTGCTTCCTTCTACAGGTGCCATTATGTCTGCCATATATGAAGAGAAGAAAGATGAAGATGGATTTCTTTATGTTACCTACAGTGGAGAAAACACATTCGGATCTAATATCCCACTGTAGCGTCGTTGTGGGATTTGCATTGTTTCTTCCCTTGTTTCATCAATTTGATTCCGTGAGGATTGTCTGAATCCCCGGCTGCCCATAGTTTCATTGTCCGCCTGATCATAAAGTTCCTGCCAGTGATATTATGTACAGTTAAATATTGTATATAAGCATGAAGGTGACTTGTTCACTTTCAATGTTAAATGTTCCCAGTCCATTTAAGAAATCCTTCAGTGGAAATCTATGTTATCGGTGCTATATTACAAAAG
>CL409Contig1
GAAAAGCTGCAGAAATTAAAATATTTTCATATTATAAAAATAATAAGGCTTTTTCTTTGTTATTTTCTCCAAATACAAAGATTAAACACAGAGAAATATCACAACCCAACGAAAGAGAGAGAGAAACTTCTCTACCTCTCTCATTATGGATTGTGATTTATAGCCTTATTGTCTTTCTCCAATTCTCGGTTCCTCTTCTCGGACTTGTTCCCTCATGTTCCGGCAGATGGGATCATCTTTCCGGCTAATTTCTTCAGNTTCCTGCTCTCTGTATTTTTANCTTGTTTTTCTTTGC
>CL409Contig2
AAAGAAAGTCCGAGAATGGATGCCATCATCTTTACTGTGTAATTGGCAGGAGAGTCTTGCCCAAACGTTACTCGATCCAGATGTTGACTTGGAATCAGATAAAAAGCATCAAACATTTAATGTATGGAGGCATTCCTATATAAAGACTTGTGCTGCTGTTGATCGGGAGCTAGAGCAGCACCATAAGATTGATTCATTCCAGAGTGGAACAACTGCCTTGACGATTGTCAGACAAGAAGAACATATTTTTGTAGCAAATGTTGGCGACTCTAGAGCTGTATTGGCTACCACATCAGATGATGGAAACTTGGTAGCAGTTCAGCTTACTGTTGATTTCAAGCCCAATTTACCTCAGGAGTCTGAACGGATACTTCAGTGCAAGGGACGAGTGTTCTGTTTGGATGATGAGCCAGGAGTGCACAGAATTTGGCTTCCAGATCAGCAATCACCAGGCCTAGCAATGTCTAGAGCCTTTGGGGATTACTGCATAAAGGATTTTGGACTTATTTCTGTGCCTGAAGTGACCCACAGGCATATAACCGGCAGAGACCAATTTGTTGTGCTGGCAACAGATGGGGTATGGGATGTCCTCTCTAATCAAGAAGCAGTGACAAATTATATCTTCAACACCAAAAAGGGCAAAGACAGCTAAACTTCTGGTTGAATCTGCTGTCCATGACAATAGGAAACGCAAGAGGAAGGAATTGCAATGGATGATATATCTGCTATT
>CL409Contig3
GCTCCAAATACAAAGATTAAACAGAGAGAAATATCACAACCCAACGAAAGAGAGAGAGAAACTTCTCTACCTCTCTCATTATGGATTGTGATTTATCTCCTTCTTGTCTTTCTCCAATTCTCGGTTCCTCTTCTCGGACTTGTTCCCTCATGTTCCGGCAGATGGGATCATCTTTCCGGCAATTTCGTCAGATTCCTGCTCTCTGTATTTTTATCTTGTTTTTCTTTGCATCTAAGGTTTTTCAATCTGACGAAAAGGGTAGGAGTCTACAACATTCTGGT
>CL409Contig4
GTGCAAGGGACGAGTGTTCTGTTTGGATGATGAGCCAGGAGTGCACAGAATTTGGCTTCCAGATCAGCAATCACCAGGCCTAGCAATGTCTAGAGCCTTTGGGGATTACTGCATAAAGGATTTTGGACTTATTTCTGTGCCTGAAGTGACCCACAGGCATATAACCAGCAGAGACCAATTTGTTGTGCTGGCAACAGATGGGGTATGGGATGTCCTCTCTAATCAAGAAGCAGTGCAAATTGTATCTTCAACACCAAACAGGGCAAAGACAGCTAAACTTCTGGTTGAATCTGCTGTCCATGCATGGAAACGCAAGAGGAAGGGAATTGCAATGGATGATATATCTGCTATTTGCCTTTTCTTCCACTCCTCTCCTCTGTCTCAACAAGTTCACCTTGTTAGTACCCCAAAATAGTGATCAGAAAATATAAACTAGCAAGGCAGTTGCTCCCAATGTTTATTTCCTTCAATTTTCAATCTAGTTATTAAAA
>CL409Contig5
AGGCCTAGCAATGTCTATAGCCTTTGGGGATTACTGCATAAAGGATTTTGGACTTATTTCTGTGCCTGAAGTGACCCACAGGCATATAACCAGCAGAGACCAATTTGTTGTGCTGGCAACAGATGGGGTATGGGATGTCCTCTCTAATCAAGAAGCAGTGCAAATTGTATCTTCAACACCAAACAGGGCAAAGACAGCTAAACTTCTGGTTGAATCTGCTGTCCATGCATGGAAACGCAAGAGGAAGGAATTGCAATGGATGATATATCTGCTTATTTGCCTTTTCTCCACTCCTCTCCT
>CL409Contig6
CTCCAAATACAAAGATTAAACACAGAGAAATATCACAACCCAACGAAAGAGAGAGAGAAACTTCTCTACCTCTCTCATTATGGATTGTGATTTATCTCCTTATTGTCTTTCTCCAACCCCTTCTCGGACTTGTTCCCTCATGTTCCGGCAGATGGGATCATCTTTCCGGCAATTTCTTCAGATTCCTGCTCTCTGTATTTTTATCTTGTTTTTTCTTTGCATCTAAGGTTTTTCAATTCNGACAAAAGGGTAGGAGTCTACAACATTCTGGTGTCCGTTGGACATTGAACTTTAACATTGGAATGGGGCATCTATCCTCCATGTTCAAT
>CL409Contig7
AATAAGGCTTTTTCTTTGTTATTTTCTCCAAATACAAAGATTAAACAGAGAGAAATATCACAACCCAACGAAAGAGAGAGAGAAACTTCTCTACCTCTCTCATTATGGATTGTGATTTATCTCCTTCTTGTCTTTCTCCAATTCTCGGTTCCTCTTCTCGGACTTGTTCCCTCATGTTCCGGCAGATGGGATCATCTTTCCGGCAATTTCGTCAGATTCCTGCTCTCTGATTTTTATCTGTTTTTCTTTGCATCAAGGTTTTTCAATCTGCAAAAGGGTAGGAGTCTACAACATTCTGGTGTCCGTTGGACATTGAACTTTAACATTGGAATGGGGCATCTATCCTCCATGTTCAATGGGTTGGCGAGGTCTTTTTTGACAAGAAAAGGGAAGAATATTGGGAATGGTGATGGAAGGGAAGCCGCAGAAGCAATGGCCAAAGAAGCAAAGAAGAATGACTTGATATTACGATCTTCTGGTGTTGTAAATATTGATGGCTCGAAGAATTTTGCCTCAGTTTTCTCAAAGAGAGGCGAGAAAGGAGTGAACCAGGATAGCTTTATTGTATGGGAGGAATTTGGATGCCAAGAAGACATGATGTTTTGTGGGATTTTTGATGGACATGGTTCATGGGGTCATTTTGTGGCAAAGAAAGTCCGAGAATGGATGCCATCATCTTTACTGTGTAATTGGCAGGAGAGTCTTGCCCAAACGTTACTCGATCCAGATGTTGACTTGGAATCAGATAAAAAGCATCAAACATTTAATGTATGGAGGCATTCCTATATAAAGACTTGTGCTGCTGTTGATCGGGAGCTAGAGCAGCACCATAAGATTGATTCATTCCAGAGTGGAACAACTGCCTTGACGATTGTCAGACAAGAAGAACATTATTTTGAGCAAATGTTGGCGACTCTAGAGCTGTAGTTGGCTACCACATCAG
>CL409Contig8
AGAGAGAAATATCACAACCCAACGAAAGAGAGAGAGAAACTTCTCTACCTCTCTCATTATGGATTGTGATTTATCTCCTTCTTGTCTTTCTCCAATTCTCGGTTCCTCTTCTCGGACTTGTTCCCTCATGTTCCGGCAGATGGGATCATCTTTCCGGCAATTTCGTCAGATTCCTGCTCTCTGTATTTTTATCTTGTTTTTCTTTTGCATCTAAGGTTTTTCAATCTGACAAAAGGGTGAGTCTACAACATTCTGGTGTCCGTTGGACATTGAACTTTAACATTGGAATGGGGCATCTATCCTCCATGTTCAAT
>CL409Contig9
GGGTATGGGATGTCCTCTCTAATCAAGAAGCAGTGCAAATTATATCTTCAACACCAAAAAGGGCAAAGACAGCTAAACTTCTGGTTGAATCTGCTGTCCATGCATGGAAACGCAAGAGGAAGGGAATTGCAATGGATGATATATCTGCTATTTGCCTTTTCTTCCACTCCTCTCCTCTGTAGTTCACCTTGTTAGTACCCCAAAATAGTGATCAGAAAATATAAACTAGCAAGGCAGTTGCTCCCAATGTTTATTTCCTTCAATTTTCAATCTAGTTATTAAAAAGCATTCATACTTTATTCCTCCTTGTTTTTTTCTCCCTTTCTATTTGGTCCCTGTTTGCAATCTCACACATTTGAAATGATTTCAATATCTAGTGTATTTCTCAAATGAGCAAGTTC
>CL416Contig1
GCCCTTCTTCTGTTCCTGGCCTAGGGTTTGAAGGAGCAAGCTAAGCTGCTAAAGGAAGCGTAAATATCCTCAGTCCGCCACCATGGGTCGCATGCACAGTCGAGGTAAGGGTATCTCGGCATCTGCTTTGCCTTACAAGAGGACACCTCCCAGTTGGCTCAAGATTTCATCTCAGGATGTGGAGGATAACATCTGCAAGATCGCTAAGAAAGGCTTGACGCCATCTCAAATTGGTGTCATCCTTCGTGATTCTCATGGGATTGCTCAAGTGAAAAGTGTTACTGGGAGCAAGATTTTGCGGATATTAAAGGCGCATGGGCTTGCTCCTGAAATACCTGAAGATTTGTACCACCTCATCAAGAAAGCAGTTGCAATTAGGAAACATCTGGAGAGGAACAGAAAGGATAAAGATTCCAAATTTAGGTTGATTTTGGTTGAGAGCAGGATCCATCGCTTAGCTCGCTATTACAAGAAGACTAAGAAGCTT
>CL416Contig2
AGTTAAAAAAAAAAAAAACCAAAGGAATAAAAAGTATAAAAGCCCTAATTGTGATTCTGATACTAGGGTTTCTGGGATCAAGCTAAAGGAAGCGCGAGAGGCAGCAAATATACTCAGTCCGCCACCATGGGTCGCATGCACAGTCGAGGTAAGGGTATTTCAGCATCTGCTTTGCCTTATAAGAGAACCCCCTCCAAGTTGGCTCAAGATTTCTCCTCAGGATGTCGAGGATAACATCTGCAAGTTCGACAAAGAAGGCTT
>CL416Contig3
AAAGGAATAAAAAGTATAAAAGCCCTAATTGTGATGCTGATACTAGGGTTTCTGGGATCAAGCTAAAGGAAGCGCGAGAGGCAGCAAATATACTCAGTCCGCCACCATGGGTCGCATGCACAGTCGAGGTAAGGGTATTTCAGCATCTGCTTTGCCTTATAAGAGAACCCCTCCAAGTTGGCTCAAGATTTCTCCTCAGGATGTCGAGGATAACATCTGCAAGTTCGCAAAGAAAGGCTTGACACCATCTCAAATTGGTGTCATCCTTCGTGACTCTCATGGGATTGCTCAAGTGAAGAGTGTTACTGGGAGCAAGATTTTACGGATATTAAAGGCGCATGGACTTGCTCCTAGAAATACCTGAAGATTTATACCACCTCATCAAGAAAGCTGTTGCAATTAGGAAACATCTGGAGAGAACAGAAAGGATAAAGATTACCAAA
>CL416Contig4
CCTCAGGATGTGAGGACCCCTAAACCTTATAATTTCTCCCCATTATTTGATTTTTCCCGTAAGTTTTTTTTTTTGGGGTGTTGAATCCTTGTTATTTCAGGTGGAGGATAACATCTGCAAGTTCGCAAAGAAAGGCTTGACGCCATCTCAAATTGGTGTCATCCTTCGTGATTCTCATGGGATTGCTCAAGTGAAAAGTGTTACGTTGGGAGCAAGATTTTACCGGAATATTAAAGGCGCATGGGCTTGCTCCTGAAATACCTGAAGA
>CL416Contig5
CTCCTCAGGATGTGAGGACCCCTAAACCTTATAATTTCTCCCCATTATTTGATTTTTCCCGAAGTTTTTTTTTTGGGGTGTTGAATCCTTGTTATTTCAGGTGGAGGATAACATCTGCAAGTTCGCAAAGAAAGGCTTGACGCCATCTCAAATTGGTGTCATCCTTCGTGATTCTCATGGGATTGCTCAAGTGAAAAGTGTTACTGGGAGCAAGATTTTGCGGATATTAAAGGCGCATGGGCTTGCTCCTGAAATACCTGAAGATTTGTACCACCTCATCAAGAAAGCAGTTGCAATTAGGAAACATCTGGAGAGGAACAGAAAGGATAAAGATTCCAAATTTAGGTTGATTTTGGTTGAGAGCAGGATCCATCGCTTAGCTCGCTATTACAAGAAGACTAAGAAGCTTCCACCAGTATGGAAATATGAATCAACCACCGCCAGCACCCTTGTGGCATAGTGAAGATATATTTGGAGTACAGCTCTTCCATGAACTTTCTCTTGGATAAGCTGATCTCAGTTTTTTGATGTTGGTGCAGGTAATTTCATGTTTTAGATTGATCTTATCTTTTGTCAGTCTCTTGTTTAACGTCCAAACTATAAGTTGTCTTTA
>CL428Contig1
ACAGATATATCAGCAACCTACAAATCGCTTTCTCTCTCTGTTTCACGAGAACCAGATCGGCGGCCTTCTTTTTCTTTGTGAATATAAACGGGTTGGAGCTATATTGGCATGGAGACCGGAGGGAAAGTGAAAAAGGGAGCCGGAGGGAGGAAAGGTGGGGGTCCGAAGAAGAAGGCAATTTCTAGGTCGGTCAAAGCCGGTCTGCAGTTTCCGGTTTCGAGAATCGGGCGGTATTTGAAGAAAGGGAGATATTCGCAGCGGGTTGGAAGTGGGGCTCCAGTTTACTTAGCTGCCGTTCTCGAGTACCTAGCTGCTGAAGTGCTGGAATTGGCTGGGAATGCAGCTAGGGACAACAAGAAGAACAGAATAATACCAAGGCACGTTTGCGTTGCTGTGAGAAATGATGAAGAGC
>CL428Contig2
AAAAAAGGGGGCTGGAGGGAGGAAAGGTGGAGGTCCGAAGAAGAAGCCCGTTTCAAGGTCGGTCAAAGCGGGTCTGCAGTTTCCCGTTGGGAGAATCGGGCGTTACTTGAAGAAGGGGAGATATTCCGAGCGGGTTGGAACGGGCGCTCCAGTTTACTTGGCTGCAGTGCTCGAGTACTTGGCTGCTGAAGTGTTGGAATTGGCTGGGAATGCAGCTCGAGATAACAAGAAGAATAGAATAATACCAAGGCACGTATTGCTGGCTGTGAGAAACGATGAGGAGCTGGGAAAGTTGCTTGCAGGTGTAACCATTGCTCATGGAGGTGTCCTTCCTAACATTAATCCTGTTCTGTTACCCAAAAAGACTGAGAAAGCCACCAAGGAACCCAAGTCTCCCACAAAGGCCACAAAGTCCCCCAAGAAGGCTTAAGTTCCCTTTTCTTCTTTATCTCAGAGCCAATTTAGGTGTTTATCTCTTCTGCTCTTAATGTATGTAATTTT
>CL428Contig3
GCACAAATCAACTTTCTCTTTCTATAGCACCAGAAAGAATTCCGCGGCCTCCTGTCTCTAGGTGAATTTAATAGGGTCGGATCTTTATTGGCGGATGGAGACCGGAGGGAAATTGAAAAAGGGTGCCGGAGGGAGGAAAGGTGGAGGTCCGAAGAAGAAGCCAGTTTCTAGGTCTGTCAAAGCGGGTTTGCAGTTTCCAGTTGGGAGAATCGGGCGGTATTTGAAGAAAGGGAGATATTCGCAGCGCGTTGGAACTGGGGCTCCAGTTTACTTGGCTGCCGTTCTCGAGTACCTAGCTGCTGAAGTGCTGGAATTGGCTGGGAATGCAGCTAGAGACAACAAGAAGAACAGAATAATACCAAGGCACGTATTGCTTGCTGTGAGAAATGATGAAGAGCTTGGAAAGTTACTTGCAGGTGTAACCATTGCTCATGGAGGTGTCCTTCCCAATATTAATCCTGTTTTGTTGCCCAAAAAGTCTGACAAAGCCACCAAGGAACCCAAGTCTCCCTCTAAGGCCACCAAGTCCCCAAGAAGGCTTAAGT
>CL428Contig4
GGAGAATCGGCGTTACTTGAAGAAGGGAGATATTCCGAGCGGTTGGAACGGCGCTCCAGTTACTTGGCTGCAGTGCTCGAGTACTTGGCTGCTGAAGTGTTGGAATTGGCTGGGAATGCAGCTCGAGATAACAAGAAGAATAGAATAATACCAAGGCACACA
>CL428Contig5
GTTTGCAGTTTCCAGTTGGGAGAATCGGGCGGTATTTGAAGAAAGGGAGATATTCGCAGCGCGTTGGAACTGGGGCTCCAGTTTACTTGGCTGCCGTTCTCGAGTACCTAGCTGCTGAAGTGCTGGAATTGGCTGGGAATGCAGCTAGAGACAACAAAAAGACAGAATAATACCAAGGCACGTATTGGCTTGCTGTGAGAATGATGAAGAGCTTAGGAAAGTTCTTGCAGGTGTAACCATTGCTCATGGAGGTGTCCTTCCAATATTAATCCTG
>CL428Contig6
GACCGCTGTGAACTATCTGTATCGCCTCTATCTGTGTATCTAACAAGACCGGATCGGTGGTTTCCTTTCTCCGAGAATCTAAATCGCCCGTATCTATCAGGTGGACATGGAGACCGGAGGGAAAGTGAAAAAGGGGGCTGGAGGGAGGAAAGGTGGAGGTCCGAAGAAGAAGCCCGTTTCAAGGTCGGTCAAAGCGGGTCTGCAGTTTCCCGTTGGGAGAATCGGGCGTTACTTGAAGAAGGGGAGATATTCCGAGCGGGTTGGAACGGGCGCTCCAGTTTACTTGGCTGCAGTGCTCGAGTACTTGGCTGCTGAAGTGTTGGAATTGGCTGGGAATGCAGCTCGAGATAACAAGAAGAATAGAATAATACCAAGGCACGTATTGCTGGCTGTGAGAAACGATGAGGAGCTAGGGAAAGTTGCTTGCAGGTAGTAACCATTGCTCA
>CL428Contig7
AAGGTCGGTCAAAGCGGGTCTGCAGTTTCCCGTTGGGAGAATCGGGCGTTACTTGAAGAAGGGGAGATATTCCGAGCGGGTTGGAACGGGCGCTCCAGTTTACTTGGCTGCAGTGCTCGAGTACTTGGCTGCTGAAGTGTTGGAATTGGCTGGGAATGCAGCTCGAGATAACAAGAAGAATAGAATAATACCAAGGCACGTATTGCTGGCTGTGAGAACGATGAGGAGCGTAGGGAAGTTGCTTGCAGGTGTAACCATTGCTCA
>CL428Contig8
ACTATCTCTCTCTATTACAAGAAAAAGCATATCGGCGGCCTCCTGTTTCTCCGTGAATATAAACGGGTCGAATCTTCCCTGGCAGATGGATACGGGAGGGAAAGTGAAAAAGGGAGCTGGAGGGAGGAGAGGTGGAGGTCCGAAGAAGAAGGCCGTTTCTAGGTCGGTCAAAGCGGGTCTGCAGTTTCCTGTTGGGAGAAGTCGGGCGTATTTGAAGAAAGGGANATATTCG
>CL428Contig9
AAGCGGGTCGAATCATCTTTCCTGGCAGATGGAGACGGGAGGGAAACTGAAAAAGGGAGCTGGAGGGAGGAAAGGTGGAGGTCCGAAGAAGAAGGCCGTTTCTAGGTCGGTCAAAGCGGGTCTGCAGTTTCCTGTTGGGAGAATCGGACGGTATTTGAAGAAAGGGAGATATTCGCAGCGGGTTGGAAGTGGGGCTCCGGTTTACTTGGCTGCCGTTCTCGAGTACCTAGCTGCTGAAGTGCTGGAATTGGCTGGGAATGCAGCTAGAGACAACAAGAAGAACAGAATAATACCAAGGCATGTATTGCTGGCTGTTAGAAATGACGAAGAGCTTGGAAAGTTGCTTGCAGGTAGTAACCATTGCTCATGG
>CL428Contig10
CGGGTTGGAAGTGGGGCTCCAGTTTACTTAGCTGCCGTTCTCGAGTACCTAGCTGCTGAAGTGCTGGAATTGGCTGGGAATGCAGCTAGGGACAACAAGAAGAACAGAATAATACCAAGGCACGTTTTGCGTTGCTGTGAGAAATGATGAAGAGCTTGGAAAGTTGCTTGCAGGTGTGACCATTGCTCATGGAGGTGTCCTTCCAAATATTAATCCTGTTTTGTTACCCAAAAAGACTGAGAAGGCCACCAAGGAACCCAAATCTCCCTCAAAGGCCACCAAGTCCCCCAGGAAGGCTTAAT
>CL442Contig1
AGGAGAAGGACCACGTAGAGGGCTTTGCTCCAGAGGTTGCTTGGGTGACAAAATCCGGGAAATCTGACTTGGAAATTCCTGTAGCTATTCGTCCAACCAGTGAGACAGTTATGTACCCCTACTTTTCTAAGTGGATAAGGGGACACCGAGACTTGCCTTTGAAACTTAACCAGTGGTGCAACGTTGTTCGTTGGGAATTTAGCAATCCCACTCCATTTANCAGGAGCCGGGATTCCTTGGCAGGAAGGCATACTGCATTTGCGACAAAGGCAGAAGCGGATGAGGAGGTCCTT
>CL442Contig2
AGGCCGTGGGCAATGTCAATTTGGGAGATCATGCAAGCATTCTTTGATGCTGAAATCAAGAAAATGAAAATTAAGAACTGCTACTTCCCTCTTTTTGTTTCATCTAGTGTCTTGGAAAAGGAGAAGGACCACGTAGAGGGCTTTGCTCCAGAGGTTGCTTGGGTGACAAAATCCGGGAAATCTGACTTGGAAATTCCTGTAGCTATTCGTCCAACCAGTGAGACAGTTATGTACCCCTACTTTTCTAAGTGGATAAGGGGACACCGAGACTTGCCTTTGAAACTTAACCAGTGGTGCAACGTTGTTCGTTGGGAATTTAGCAATCCCACTCCATTTATCAGGAGCCGGGAGTTCCTTTGGCAGGAAGGGCATACTGCATTTGCGACAAAGGCAGAAGCGGATGAGGAGGTCCTTCAAATATTGGAACTATATAGACGTATATATGAAGAATTCTTGGCTATTCCTGTTATAAAAGGCAGGAAAAGTGAGATGGAGAAATTTGCTGGTGGACTTTACACCACTAGTGTTGAGGCATTTATTCCCAACACTGGACGTGGTATACAAGGTGCAACTTCTCACTGTTTGGGACAAAATTTTGCAAAAATGTTTGAGATAAACTTTGAAAATGAGAAGGGAGAGAAGGGTATGGTGTGGCAGAACTCTTGGGCCTATAGCACTCGAACGATTGGGGTGATGGTGATGGTTCATGGAGATGACAAAGGCTTGGTTCTGCCACCTAAAGTGGCATCTGTTCAAGCTATTGTGGTTCCAGTGCCATACAAAGATGCTGATACTCAAGGAATCTTTGATGCCTGCACTGAAACTGTGGATACTTTATGTAAGGCTGGCATTCGGGCGGAAGCTGATTTTAGGGACAATTATTCACCTGGTTGGAAATACTCTCACTGGGAAATGAAAGGTGTTCCCTTAAGGATTGAAATTGGGCCAAAAGACTTAGCAAATAATCAGGTACGGGCTGTTCGTCGTGACAATGCAGACAAAAAAAGATATAAGCAGGGTCAATCTGGTTGAGCCAAGTAAATGTATACTGGATGACATTAAT
>CL442Contig3
GAGGGTTTTGCGCTTTATATATACAGAGGCACAGCACTCTCTTTCTTCCTTCTACTGTTAACCCTAGCTCTTATCGTCCCTTTTTCCCTCTTTTAAGTGAGAAGAGAAAGAGAACGCCACCTGAGAATCGAATCAGACTGGTATTGTGGTCAATTTAAGTTGGCGAAATGGCTGGTGGGGGTAAAAAGAAGGAGGTGAAGAAAGAGACTGGGTTAGGACTCTCCTTTAAGAAGGAAGAGAGCTTTGGAGAGTGGTATTCAGAGGTGGTCGTCAATGGTGAGATGATTGAGTACTATGACATTTCTGGCTGTTACATTTTGAGGCCGTGGGCAATGTCAATTTGGGAGATCATGCAAGCATTCTTTGATGCTGAAATCAAGAAAATGAAAATTAAGAACTGCTACTTCCCTTCTTTTTGTTCATCTAGTGTCTTAGGAAAAGGAGAAGGACCACGTAG
>CL442Contig4
CTGCACTGAAACTGTGGATACTTTATGTAAGGCTGGCATTCGGGCGGAAGCTGATTTTAGGGACAATTATTCACCTGGTTGGAAATACTCTCACTGGGAAATGAAAGGTGTTCCCTTAAGGATTGAAATTGGGCCAAAAGACTTAGCAAATAATCAGGTACGGGCTGTTCGTCGTGACAATGCAGCAAAAAAAGATATAAGCAGGGTCAATCTGGTTGAGCAAGTAAAATGTATACTGGATGACATTAATCAAAGTTTGTTTGACGCTGCTAAGCAAAAGCGGGATGCTTGCATTCAAGTTGTAAAGACTTGGGATGAATTCAAGGAGGCTCTTAGCCATAGGAAAATGATCTTAGCTCCTTGGTGCGATGAGGAGGAGGTGGAGCAAGATGTGAAAGAACGAACAAGAGGGGAGATGGGAGCAGCCAAGAGCCTTTGTACACCATTTGAGCAGCCAGAACTCCTTGAAGGTACTAAATGCTTTGCCTCTGGAAAGCCTGCAAAGAAATGGACCTACTGGGGCAGAAGTTACTAGATAAGGTCCCTTCACAATTATCCCCAAGTTTTTCAATTTGTCAAATGATTGAGACATTCTAAATTTTGTTTTACG
>CL442Contig5
AGACCTTGCTGTCACTCAGTTGATGATTGAGTACTATGACATTTCTGGCTGTTACATTTTGAGGCCGTGGGCAATGTCAATTTGGGAGATCATGCAAGCATTCTTTGATGCTGAAATCAAGAAAATGAAAATTAAGAACTGCTACTTCCCTTCTTTTTGTTCATCTAGTGTCTTGGAAAAGGAGAAGGACCAGTAGAGGGCTTTGCTCCAGAGGTTGCTTGGGNACAAAATCCGGGAAATCTGACTTGG
>CL452Contig1
ATTGTGTATTATAAAAGTATGTTACTTTCCCAACCATTTGGCCCAGCTTTCATTCTTTCAATGGCTCCTACAGCAGCAATGCTAATTCTTTCTGCCCGTATCAAATCAACTTCTCCACCATCTCTTCCTCCTCGTTCTACCGCCCCTCTAACCTCTTTCTTTGGGGTTAAGTTCTTTTCAGTGAAATGGATCAAACAAGACAGTACCATCTTCAATGGAAGCTATCAAGAGAAAGAGTCAGTAATGGTAGATTCTTATTTGCCTGCAGATTCTGCCTTGGAAAAGAGGTTTGAAGAAGCCCTTGAACATAGCTGCTGGTCGTAGAGGTGGTTTAAAAGTTGTACTATTTCTTTCTTTGTTTTTCAGTATACTGTTTTATAATTTTGTTTGGTGTTGGTTGGCCTAAGACCTAATTTGTGTAAATATAACTTGATTGTTCATGAAGTAGAAGTTGTTTCCTAATTCATACGTAATCTTTCACAAAGCCCATATGAAAGAATCTATGATGAAATGATGCAAGCAATTGCTATTTTCAGTTTGTGTTAGTTGATAGTATACTTTGCCTGAATCCATCTCTATCCTATCCTTAACC
>CL452Contig2
CTTTCATTCTTTCAATGGCTCCTACAGCAGCAATGCTAATTCTTTCTGCCCGTATCAAATCAACTTCTCCACCATCTCTTCCTCCTCGTTCTACCGCCCCTCTAACCTCTTTCTTTGGGGTTAAGTTCTTTTCAGTGAAATGGATCAAACAAGACAGTACCATCTTCAATGGAAGCTATCAAGAGAAAGAGTCAGTAATGGTAGATTCTTATTTGCCTGCAGATTCTGCCTTGGAAAAGAGGTTTGAAGAAGCCCTTGAACATAGCTGCTGGTCGTAGAGGTGGTTTAAAAGTTGTACTATTTCTTTCTTTGTTTTTCAGATACTGTTTATAATTTGTTGTGTTGTTGCTAAGACTAATTGTGTAATATAACTTGATTGTTCATGAAGTAGAAGTTGTTTCCTAATTCATACGTAATCTTTCA
>CL452Contig3
AAAAAAGTATGTTACTTTCCCAACCATTTGGCCCAGCTTTCATTCTTTCAATGGCTCCTACAGCAGCAATGCTAATTCTTTCTGCCCGTATCAAATCAACTTCTCCACCATCTCTTCCTCCTCGTTCTACCGCCCCTCTAACCTCTTTCTTTGGGGTTAATTCTTTCAGTGAAATGGATCAAACAAGACAGTACCATCTTCAATGGAAGCTAATCAAGAGAAAGNGTCAGTAATGGTANATTCTTATTTGCCTGCAGATT
>CL470Contig1
GGGGAGCTTTCAATATCCTTTCCATCGACCATCACTCTCCTCTCGTCTGCTTGTCCTTTCTCTCCTAATTGGCCAGCGCTCTCCTCTGTGATTTTGGGAGTTCTTATGGTCTCAGTATCAGCAACAATTCTCCTTTCGCATAAGCAAGTCACAGGTAGCAGAGAGTAGGTGAAGATTTGCAGCACTCAAAGGAGCTAGCTGAAGATGCAATCCAAAGGCTATTTGGCAGGCTGGAGTGAGCCACGGAATCAATCGTCTAGTTAGCACTGTCCATGGATTCAACAAAGTTAAGCTTCTTGTTAGTAACTTAAAGCTTGCTTGCTATCAGTTCAGATATCGTTGGTCTTCGATT
>CL470Contig2
CGACAATTGAACAGTGAACTCAAAGCCCATCTCAACCCAAATTATAAAACATGTGCTAGAAATATTCGTCTCCTATTGGGTTATATGGCAATTGTGATACTTGTTTTGATTAATGTTCTCATCTATGGTGTGTTACTTTTGAATTTATGGGTCTACATGGATATACGAGTAGCACGCAATCCATATAAAGACTTATATCTATTAGTAGGTGAAGATTTGCGGCACTCAAAGGAGCTAGCTGAAGATGCAATTCAAAGGCTATTTGGCAGGCTGGAGTGAGCCACAGAATCAATTGTCTAGTTAGCACTGTCCATGGATTCAACAAACTTAAGCTTCTTGTTGTAACTTAAAGCTTGCTTGCTATCAGTTCAGATATCTTGGGTCTTTGATTGTACCAGGGTAATTAGCAAGCTGCTGGTTCA
>CL470Contig3
ACGAGAGTGCTCATCTCCTCCAACTTTCTGCCGATTATGGATGTCTTCCCTGCATCCTCATTTCTATATATTTTTTTTCTCCAGCAACCCCTTGTGGTCCCTTTCGATTTCTTACCCATCTCTAAATTTCTTTGATTTAAAGCCTCCCTATTTTACATTATTTTTATTTGTGTAGCTCTTAGTATCTTTTCCATCAACCACCACTCTCCTCTCATCTGCTTGTCCTTTCTCTCCTTATTGGCCGTCGCTCTTCTCTGTGATTTTAGGAGTTCTTATGGCCCCAGTATCAACAACAATTCTCCTTTCGCATAAGCAAGTCACAGGTAGCAGAGAGGTCAACAATTCTCTTCTGTGATT
>CL470Contig4
TGAGCTCTCAATATCCTTTCCATCGACCACCACTCTCCCCTCATTTGCTTGTCCTTTCTCTCCTAATTGGCCAGCGCTTTCCTCTTTGATTTTGGGAGTTCTTATGGTCTCAGCATCAGCAACAATTCTCCTTTCGCATAAGCAAGTCACAGGTAGCAGAGAGGACACCAAATGAACTATTATCTATCATTCAAGCATTAGCTTCTTTGGCTTCTTTGGGAAAACAATTATCTTGGGAGATGAGGTTGTTGGTGGTAACTCTAATCAAGTATGCTATAGCAACGACAATTGAACGCGAACTCCAAACCCATCCCAACTCAAATTACAAAAGATGTGTTAGAAATATTAGTCTCCTGTTGGTTATATGGCAATTGTGCTACTTGCTTGGATTCATGTTCTCAGCTATGGTGTTATTACTTTTGAGTTTATGGATCTACATTCTTTATACGATTTGCACGCAACCCATATCAAGACTTATGT
>CL470Contig5
TGAACGTGAACTCAAAACCTATCCCAACCCAAATTACAAAACATGTGCTAGAAATATTCGTCTCCTGCTGGGTTATATGGCAATTGTGATACTTGTTTTGATTAATGTTCTCATCTATGGTGTGTTACTTTTGAGTTTATGGGTCTACATGGTAATAAGAGTAGCACGCAATCCATATCAAGACTTATATCTATTAGTAAGTGAAGATTTGCAGCACTACAAAGGAGCTAGCT
>CL470Contig6
ATATACGAGTAGCACGCAATCCATATAAAGACTTATATCTATTAGTAGGTGAAGATTTGCGGCACTCAAAGGAGCTAGCTGAAGATGCAATTCAAAGGCTATTTGGCAGGCTGGAGTGAGCCACAGAATCAATTGTCTAGTTAGAAATAATTCCGATGCTCATCTCCTTCAGCACAACAAAATACCCATCTCATTCCCAGAATATGTTTGAGAATAGCATTTGCTATTGAATCCATACTCAAAGCTTGTAAATCAAATTGTGTTGATTTTAGTCCCAAGCTTCAGATGGTGTCTTGACCTGCATATTTAAATGGGTAGCTTGGAACTCCTATCAAGATCTTTACCATTTGCTACTCCAAGCTATTTAATGAGTTGAAGAGGCT
>CL470Contig7
GGGTTATATGGCAATTGTGATACTTATTTTGATTCAAGTTCTCATTTATGGTTTGTTACTTCTGAGTTTATGGGTCTACATGGTTATAAGAGTAGCACGCAATCCATATCAAGACTTATATCTATTAGTAGGTGAAGATTTGCAGCACTCAAAGGAGCTAGTTGAAGATGCAATCCAAAGGCTATTTGGCAGGCTGGAGTGAGCCACGGAATCAATCGTCTAGTTAGGTATATCATTCTAGTAAATCTGAGTTGTCTTTACAATTTTAGATCT
>CL470Contig8
ACAGCTGTGAAATGAAGATGTTGGTGGTTGCTCTAATCAACTATGCAATAGCAATGACAATTGAATATGAACTCAAAACCCATCCAAACTCAAATTACAAAACATGTGACTAGAAATATTCGTCTCCTATTGGGTTATATGGCAATTGTGCTACTTTGTTTTGATTCATGTTCTCATCTATGGTGTGTTACTTCTGAGTTTATGGGTCTACATGGTTATATGAGTAGCGAGCAATCCATATCAAGACTTGTAT
>CL470Contig9
ACGTGAACTCAAAACCCATCCTAACCCAAATTACAAAACATGTGCTAGAAATATTCGTCTCCTATTGAGTTATATGGCAATTGTTATACTTGTTTTGATTAATGTTCTCATCTACGGTGTGTTACTTTTGAGTTTATGGGTCTACATGGTTATACGAGTAGCACGCAATCCATATCAAGACTTATATCTATTAGTAGGTGAAGATTTGTAGCACTCAAAGGAGCTAGCTGAAGATGCAATCTAAAGCCTATTTGGCAGGCTGGAGTGAGCCACGGAATCAATCGTCTAGTTAGAAATAATTCCGATGCTCATCTCCTTCGGCACAACAAAATACCCATCTCATTCGCAGAATATGTTTGAGAATAGCATTTGCTATTGAATCCATACTCAAAACTTGTAAATCAAATTGTATTGATCTTAGTCCCAAGCTTCAGATGGATTCTTGACCTGCATTATTTAAAGTGGGTAGCTTGGAACTCATATCAAGATCTTTACCATTTGCTACTCCAAGC
>CL470Contig10
AATAGCAATGACAATTGAAGATGCACTCAAAAGCCATCCCAACCCAAATTACAAAAAATTTTCTAGAAATATTCGTCTCCTATTGGGTTATATGGCAATTGTGATACTTGTTTTGATTAATGTTCTCATCTATGGTGTGTTACTTTTGAGTTTATGGGTCTACATGGTTATACGAGTAGCACGCAATCCATATCAAGACTTATATCTATTAGTAGGCGAAGATTTGCAGCACTCAAAGGAGCTAGCTGAAGATGCAATCCAAAGGCTATTTGGCAGGCTGGAGTGAGCCACGGAATCAATGGTCTAGTTAGGTATATC
>CL470Contig11
ACCCTCATCATGCTCATCTCCTCCTCCTCCTTTCTGCCGATTGTGGAGCTTTCAATATCCTTTCCATCGACCATCACTCTCCTCTCGTCTGCTTGTCCTTTCTCTCCTAATTGGCCAGCGCTCTCCTCTGTGATTTTGGGAGTTCTTATGGTCTCAGTATCAGCAACAATTCTCCTTTCGCATAAGCAAGTCACAGGTAGCAGAGAGGGTGAAGATTTGCAGCACTCAAAGGAGCTCGCTGAAGATGCAATCCAAAGGCTATTGGCAGGCTGGAGTGAGCCACGGAATCAATCGTCTAGTTAGCACTGTCCATGGATTACAAACAAAGTTAAGCTTCTTGTTAGTAACTTAAAGCTTG
>CL470Contig12
CTCCTCCTTTCTGCCGATTGTGGAGCTTTCTACATCCTTTCCATCGACCACCACTCTCCTCTCATCTGCTTGTACTTTCTCGCCTAATTGGCCAGCGCTCTTCTCTGTGATTTTGGGAGTTCTTGTGGTATCAGTATCAGCAACAATTCTCTTTTCGCATAAGCAAGTCACAGGTAGCAGAGAGCACAACCAAATACCCATCTCATTCCCAGAAAATGTTTGAGAATAGCATTTGCTATTGAATCCATACTCAAAGCTTGTAAATCAAATTGTGTTGATCTTAGTCCCAAGCTTCAGATGGTTTCTTGACCTGCATATTTAAATGGGTANCTTGGAACTCATATCAAGATCTTTACCATTTGATACTCCAAGCATTTAATGAGTT
>CL470Contig13
TGTTTTGATTCATGTTCTCATCTATGGTGTGTTACTTCTGAGTTTATGGGTCTACATGGTTATACGAGTAGCAAGCAATCCATATCAAGACTTGTATCTATTAGTAGGTGAAGATTTGCAGCACTCAAAGGAGCTAGCTGAAGATGCAATCCAAAGGCTATTTGGCAGGCTGGAGTGAGCCACGGAATCAATCGTTTAGTTAGTAAGTTGTAGAAATAATTCCGATGCTCATCTCCTTCAGCACAACAAAATACCCATCTCATTCCCAGTATATGTTTGAGAATAGCATTTGCTATTGAATCCATACTCAAAGCTTGTAAATCAAATTGTGTTGATCTTAGTCCCAAGCTTCAGATGGTTTCTTGACCTGCATATTTAAATGGGTAGCTTGGAACTCATATCAAGATCTTTACCATTTGCTACTCCAAGCATTTAATGAGTTGAAGAGGCTCTCAAGAAATGCATTTGAAGCACTGAGGAGGGAGGCCAATTTGAGCACTGTCCATGGATTCAACAAAGTTAAGCTTCTTGTTGTAACTTAAAGCTTGCTTGCTATCAGTTCAGATATCTTGGGTCTTCGATTGTACCAGGGTAATTAGCAAAGCTGCTGGTTCATAGTTGTTTCTCTTGAATCTTAGGTTGGATCTATTCAG
>CL470Contig14
GCAATAGCAATGACAATTGAAAGTGAACTCAAAACCCATCTCAACCAAAATTACAAAACATGTGCTAGAAATATTCGTCTTTCTATTGGGTTATATGGCAATTGTGATACTTGTTTTGATTAATGTTCTCATCTACGGTGTGTTACTTTTGAGTTTATGGGTCTACATGGTATACGAGTAGCACACAATTCATATCAAGACTTATATCTATTAGTAGGTGAAGATTTGCAGCACTCAAAGGAGCTAGCTGAAGATGCAATCCAAAGGCTATTTGGCAGGCTGGAGTGAGCCACGAAATCAATCGTTTAGTTAGGTATATCTATTTAGTAAATCTGAGTTCTCTTTACAATTT
>CL470Contig15
TGCAGCACTCAAAGGAGCTAGCCGAAGATGCAATCCGAAGGCTGTTTGGCAGGCTGGAGTGAGCCACGGAATCAATCGTCTAGTTAGTATCGAGTTGTAGAAATAATTCTGATGCTCATCTCCTTCAGCACAACAAAATACCCATCTCATTCTCAGTATATTGTTTGAGAATAGCTATTT
>CL470Contig16
CATTTCCTCCTCCTCCTTTCTGCCGATTGTGGAGGTCTTCTCTGCTTCCTCCTTTCCATTTTTTTTCTCCAGCAAGCCCTTGTAGTCCCTTTCGATTTCTTCCCCATCTCTAGATTTCTTTGATTTAAAGCCTCTTTAATTTTTTTTTGGTTATTTATGTAGCTTTCTACATCCTTTCCATCGACCACCACTCTCCTCTCATCTGCTTGTACTTTCTCGCCTAATTGGCCAGCGCTCTTCTCTGTGATTTTGGGAGTTCTTGTGGTATCAGTATCAGCAACAATTCTCTTTTCGCATAAGCAAGTCACAGGTAGCAGAGAGCACAAACCAATACCCATCTCATTCCCA
>CL470Contig17
GACCCTCTTCGTGCTCATTTCCTCCTCCTCCTTTCTGCCGATTGTGGAGCTTTCTACATCCTTTCCATCGACCACCACTCTCCTCTCATCTGCTTGTACTTTCTCGCCTAATTGGCCAGCGCTCTTCTCTGTGATTTTGGGAGTTCTTGTGGTATCAGTATCAGCAACAATTCTCTTTTCGCATAAGCAAGTCACAGGTAGCAGAGAGCACTGTCCATGGATTCAACAAAGTTAAGCTTCTTGTTGTAACTTAAAGCTTGCTTGCTATCAGTTCAGATATCTTGAGTCTTCGATTGTACCAGGGTAATTAGCAAAGCTGCTGGTTCATAGTTATTTCCTCTTGAATCTTAGGTTTGATCTATTCAGAATCATAGTTGTGTTGTGCTAGTTAGGTTTTTTGGGTCTTTGGTTATGCAGTCTTGAGTGGGAGCTTCTGCTACTATTTATATTTTGGTTTGGTTTGGTTTGGTTTGGTTA
>CL470Contig18
ATTTCCTCCTCCTCCTTTCTGCCGATTGTGGAGCTTTCTACATCCTTTCCATCGACCACCACTCTCCTCTCATCTGCTTGTACTTTCTCGCCTAATTGGCCAGCGCTCTTCTCTGTGATTTTGGGAGTTCTTGTGGTATCAGTATCAGCAACAATTCTCTTTTCGCATAAGCAAGTCACAGGTAGCAGAGAGGTCAGCAATTCTCCTCTGTGTATTTTTTGGGGAGTTTATTTTCTCTTACTAGCCCAGATTGAAGAATCTTTTACTTTAAATCTATGCTACTTAATGGGTTTTATTAATTTCTTAGGTTTGTAATTGATGATATTGTATTTTGGCTATTTAGCTAAGTAC
>CL470Contig19
AGATTTGCAGCACTCAAAGGAGCTAGCTGAAGATGCAATCTAAAGCCTATTTGGCAGGCTGGAGTGAGCCACGGAATCAATCGTCTAGTTAGCACAACAAAATACCCATCTCCTTCCCAGAATATGTTTGAGAATAGCATTTGCTATTGAATCCATACTCAAAGCTTGTAAATCAAATTGTGTTGATCTTAGTCCCAAGCTTCAGATGGTGTCTTGACCTGCATATTTAAATGGGTAGCTTGGAACTCATATCAAGATCTTTACCATTTGCTACTCCAAGCATTTAAAGAGTCGAAGAGGCTCTA
>CL470Contig20
CATCTCCTCCTCCTCCTCCTTTCCGCCGATTGTGGAGGTCTTATCTGCTTCCTCCTTTCCAATTTTTTTTTGTCTCCAGCAAGCCCTTGTAGACCCTTTCGATTTCTTCCCCATCTCTAGATTTCTTTGATTTAAAGCCTCTTTATTTTTTTCTTGTTTATTTATGTAGCTTTCAATATCCTTTCCATCGACCACCACTCTCCCCTCATCTGCTTGTACTTTCTCTCCTAATTGGCCAGCACTCTTCTCTGTGATTTTGGGAGTTCTTCTGGTCTCAGTATCAGCAACTAATTCTCCTTTCGCATAAGCAAGTCACAGGTAGCAGAGAGGTCAGCAATTCTCC
>CL470Contig21
GGTGTGTCACTTCTGAGTTTATGGGTCTACATGCTTATCCGAGTAGCAAGCAATCCATATCAAGACTTGTATCTATTAGTAGGTGAAGATTTGCAGCACTCAAAGGAGCTAGCTGAAGATGCAATCCAAAGGCTATTTGGCAGGCTGGAGTGAGCCACGGAATCAATCGTTTAGTTAGCACTGTCCATGGATTCAACAAAGTTAAGCTTCTTGTTGTAACTTAAAGCTTGCTTGCTATCAGTTCAGATATCTTGGGTCTTCGATTGTACCAGGGTAATTAGCAAAACTGCTGGTTCATAGTTATTTCCTCTTGAATCTTAGGTTTGGATCTATTCAGAATCATAGTTGTGTTGTGCAGTTAGGTTTTTTGGGGTCTTTGGTTATGCAGCTTGAGTGGGAGCTTCTGCTACTATTTATATTTTGGTTTGGTTT
>CL470Contig22
TAGATGCGCGATGAAATATTATCTACTCTTCAAATATTGGCTTCCCTCGGAAAACAGAAGATGTTGGTGGTTGTTCTAATCAACTATGCAATAGCAATGACAATTGAACATGAACTCAAAACCCATCCCAACTCAAATTACAAAACATGTGCTAGAAATATTCGTCTCCTATTGGGTTATATGGCAATTGTGTTACTTGTTTTGATTCATGTTCTCATCTATGGTGTGTTACTTCTGAGTTTATGGGTCTACATGATTATACGAGTAGCAAGCAATCCATATCAAGACTTGTATCTATTAGTAGGTGAAGATTTGCAGTACTCAAAGGAGCTAGCTGAAGATGCAATCCAAAGGCTATTTGGCAGGTTGGAGTGAGCCACGGAATCAATCGTCTAGTTAGTATCGAGTTGTAGAAATAATTCCGATGCTCATCTCCTTCAGCAACAAAAATACCCATCTCATTCCCA
>CL470Contig23
ACCCTTATCGTGCTCGTCGCCTCCTTTCTGCAAATTATGAGGTCTTCTCTGTTGCCTACTTTCTATGTTCTTTTTTTCTCCAGCAAGCCTTTGTAGTCCCTTTCGATTTCTTCCCCATATCTAGATTTCTTTGATTTAAAGCCTCTTTATTTTTTTTTTCGTTTATTTATGTAGCTCTCAATATCCTTTCCATCGACCACCACTCTCCTCTCATTTGCTTGTCCTTTCTCTCCTAATTGGCCAGTGCTCTCCTCTTTGATTTTGGGAGTTCTTATGGTCTCAGCATCAGCAACAATTCTCCTTTCGCATAAGCAAGTCACAGGTAGCAGAGAGGTCAACAATTCTCCTCTGTGTATTTT
>CL470Contig24
ACCCTCTTCGTGCTCATTTCCTCCTCCTCCTTTCTGCCGATTGTGGAGGTCTTCTCTGCTTCCTCCTTTCCATTTTTTTTCTCCAGCAAGCCCTTGTAGTCCCTTTCGATTTCTTCCCCATCTCTAGATTTCTTTGATTTAAAGCCTCTTTATTTATTTTTTGTTTATTTATTTAGCTTTCAATATCCTTTCCATCGACCACCACTCTCCTCTCATCTGCTTGTACTTTCTCGCCTAATTGGCCAGCGCTCTTCTCTGTGATTTTGGGAGTTCTTGTGGTATCAGTATCAGCAACAATTCTCTTTTCGCATAAGCAAGTCACAGGTAGCAGAGAGGTCAGCAATTCTCCTCTGTGTATTTTGGGAGTTATTT
>CL478Contig1
GAAGACTGTTACAATAAGAAACGATGTTAACTTGAAGAAGGAAAGTGTGAGGCTCGAGCCGGACGAGGAGAACCCTGGAAGGTTTCTTGTTGCTTTCACGTTTGATGCTACTGTTGCTGGAAGCATCACTGTTATTTTCTTTGCAAAAGAAAGTGCGGATTGTATTCTGACACCAATGAAGGAAAACCTTCTTCCGCCAGTGACAGTAAATTTCCAACAAGGTCTTGGCCAGCAATTCAGGCAGCCTTCTGGGACTGGGATTGATTTCTCAGTTTTTGAGGCGAGTGAATTAATGAAAGAGGGTGAGATGGATGTCTATCCTCTAGCGGTGAAGGCAGAGGCTTCCCCTCCTAATCAGAATGGAGAAGGAAACCAAATGTCTGGAACCACAAATTCTCAGATAACACAAGCAGTGTTTGTGAAGGAGAAAGGTGAGTACCAGTTGAGAGTAGCGAAGCAGATTCTGTGGGTGAATGGGATGAGGTATGAATTGCAGGAAATATATGGGATTGGGAATTCAGTTGAGGGTGCTGTTGATGCAAATGACCCTGGAAAGGAATGTGTCATTTGCCTGTCAGAACCACGGGACACAACTGTTCTTCCCTGCCGGCACATGTGTATGTGCAGCGAATGTGCAAAGGTTTTAAGGTACCAAACAAATCGATGCCCAATTTGCAGACAACCCGTAGAGAGGCTTTTAGAGATAAAGGTCAACAGTGGGCCTGATGAATGAAGAGAGGAATTCCTACCGCCTTGCTGTATAGTAGTTTGCTTGCTTTTTCTTGGGTTTCAATTGTTTTCTGTTTTCCCTTCATGTTCTTGTTTCTAATAATCAAACCGGAATTGTAATCAATTTGCAGTATGGCAGGGATAAATGGTGGTCATTGTGCCAT
>CL478Contig2
GTACCAGTTGAGAGTAGCGAAGCAGATTCTGTGGGTGAATGGGATGAGGTATGAATTGCAGGAAATATATGGGATTGGGAATTCAGTTGAGGGTGCTGTTGATGCAAATGACCCTGGAAAGGAATGTGTCATTTGCCTGTCAGAACCACGGGACACAACTGTTCTTCCCTGCCGGCACATGTGTATGTGCAGCGAATGTGACTAAAGGTTTTAAGGTAACCAAACAAATCGATGCCAATTTGCAGACAACCCGTAGAGAGGTCTTTAGAGATAAAGGTCAAC
>CL478Contig3
GACACTATAATTATACTCATATACATGAAAAAAAAAAAGAATTATTCTTCGATAAAATATTTATTAAAAGAAAATAAATAAATAAATAAAAAGCAGCAACTTTTGCATAATCTCCACCCCTTCATGATGGAGGGTCTATTGGGTTGAGCCTTACTCAATCCCATTAGATCCGTCATCCACCCGCTCATCCTCTCCAGATTCCTCCCCCTCCAACTCTTTCTTTCATTTCCCTTCTCTCTCCTTTCTTTGCCGGCGAGGAAAGCTTTTCCTTCCGTTTCTTTGTTTTCTTGGAAAATCGTTGTTCTTGCTGCAGATCCACTTTCTTTCTTTGTTACAATTCAAACAGAACTGGAATTCCCAATTCCGTTTTCTGTTTTGTAACGGGCATCCCTCATGGGAAATATTGGTAGCAGCGGTGGCCACGGGCGCCGGAGGCATGGTAGTCGCCGTAACCATCCGCCTCCGCCTCCAACAGCCGCTCCACAGCCGGAAATCACCGCTAACAGGTACGTATTACTGTGGCCACTCCTTACCCTCGCAACTACCCAATCCTAATCCACCACCGTA
>CL478Contig4
ACAGCCGCTCCACAGCCGGAAATCACCGCTAACAGGTACGTATTTACTGTGGCCACTCCTTACCCCTCGCAATACCCCAATCCTAATCCACCACCGTACTACCAGTACCCGGGGTACTATCATCAGCCGCCACCGGCTCCTTATGATCATCATCACCGCGTTGACCCTGCGCACTGGGTTGGCGGCAGGTACCAGTGTGGGCCTATGATGGCTCCACCGGCGCCTTACGTGGAGCACCAGAAGACTGTTACAATAAGAAACGATGTTAACTTGAAGAAGGAAAGTGTGAGGCTCGAGCCGGACGAGGAGAACCCTGGAAGGTTTCTTGTTGCTTTCACGTTTGATGCTACTGTTGCTGGAAGCATCACTGTTATTTTCTTTGCAAAAGAAAGTGCGGATTGTATTCTGACACCAATGAAGGAAAACCTTCTTCCGCCGGTGACAGTAAATTTCCAACAAGGTCTTGGCCAGCAATTCAGGCAGCC
>CL478Contig5
CGGGACACAACTGTTCTTCCCTGCCGGCACATGTGTATGTGCAGCGAATGTGCAAAGGTTTTAAGGTACCAAACAAATCGATGCCCAATTTGCAGACAACCCGTAGAGAGGCTTTTAGAGATAAAGGTCAACAGTGGGCCTGATGAATGAAGAGAGGAATTCCTCCCGCCTTGCTGTATAGTAGTTTGCTTGCTTTTTCTTGGGTTTCAATGTTTTCTGTTTTCCCCTTCAATGTTCTTGTTTTCTAATAATCAAACCGGAAATTGTAATCAATTTGCAGTATGGCAGGGATAAATGGTGGTCATTGTGCCATAAATATTTGAGATATCCTCCTTTCTGCTGCTGCCGCTGCTTCTTTCTTTGTTTTCTTAACCTCTCTGACATTTTGGATCACCTGTTTGGCGATGTTGATTTGGCAGTCTTTTCTGAATAAGTGGCGAAATGACTGTCACTGAAATTCACGAGAGAGAGGTTTAAAATGTTTTATTGGTTCAGTTGTCTTATCAAGGATAAGCTATGTTTACTGTAATCCACCAACCATGGAGGAATGCTTCTATGCCTGACATCATTACCTTAAAATTTAAGTTAGGT
>CL486Contig1
GCAACAATTTCAGCAATTATAGCTGTTCTTATATCTGCAGGTGGGATTGGATTTTTCTGGACTGTCTGGTTGGTGACAAAGAAAAGTGTGGGTGTAGCTACGCGCTCACTGAGCATGACTGGATCAGTAATTTCAGCTTACTCGCCTGTTCGGCATGCTCAGCCCTAACAGGATCTAGACAAGGCATCGGATTGACCCACGATGCAATGAAGTCTATGTATGTGGATATCCCTGTATGCCCTGGATATTTATACATCTTTTTGGCTTTTCACAACTTGTCAAAACTGATGACTGCTATGATAGTGTTTGTTACTGGTGATTGTTGCTATCTTTTGGAAGCTAATGGTGAAATCTACTACTACAGTTTGAAAGCACATGTGATAGGCATTGCAATGCTTGTTCAAACTGTGTATTTGTGTAATGAGCTGATGCAGCCGAGACGGATTTCAGATATCAC
>CL486Contig2
GCTGTTCTTATATCTGCAGGTGGGATTGGATTTTTCTGGACTGTCTGGTTGGTGACAAAGAAAAGTGTGGGTGTAGCTACGCGCTCACTGAGCATGACTGGATCAGTAATTTCAGCTTACTCGCCTGTTCGGCATGCTCAGCCCTAACAGGATCTAGACAAGGCATCGGATTGACCCACGATGCAATGAAGTCTATGTATGTGGATATCCCTGTATGCCCTGGATATTTATACATTCTTTTTGGCTTTTCACAACTTGTCAAAACTGATGACTGCTATGATAGTGTTTGTTACTGGTG
>CL486Contig3
GCAGGTGGGATTGGATTTTTCTGGACTGTCTGGTTGGTGACAAAGAAAAGTGTGGGTGTAGCTACGCGCTCACTGAGCATGACTGGATCAGTAATTTCAGCTTACTCGCCTGTTCGGCATGCTCAGCCCTAACAGGATCTAGACAAGGCATCGGATTGACCCACGATGCAATGAAGTCTATGTATGTGGATATCCCTGTATGCCCTGGATATTTATACTATTCTTTTTGGCCTTTTCACTAACTTGTACAAAACTGATGACTGCTATGATAGTTGTTTGTTACTGGTG
>CL486Contig4
ACGTTGTGACGGGAAGCTTCTCAACAAAAATATGAATTATTTATAAATCCAAATCTCTCAATCGTCAATGACCAGCAATTGGCAAATGCACTCTCTCTGACTTCAATTTCACTCTCCTTTTCTCTTCCGCCATGGACGGACCGCTCGAAACGGAAGGGATTAACGGCATCAACGGCTTCGACCATCGCCAGAAGAAAGCTGCTCGCCGGAAGGAGAATCTCTATGATGTGTTCCATCTTATGCTAGCAATGATCTTCTTCCCTGATTCTGACAGTTCAGCACCTGTACTGCAGCGGATCAAGAAATCTTTATCGGAGAATGGTCCTCTTCTTAAGGATGCTATTAAAAATACTGGCCGGAAAGTTCTTCTCTGGACTCGCAGAGGCAGCCATCTGCGGCTACTTCTCGTAATCTCCGTTGGGACTATTACTCTTCTTACCTTGACAGGACTGCTTGTGTTTATGTCTTTTCTTTCTGGCAGCCACTGCCAATGCCATTATTGTCTCTCTTTTCATTTCTTTGGCAGCTGTAGGAGGTCTTCTTGTCTTCTTTTC
>CL486Contig5
TATCGGAGAATGGTCCTCTTCTTAAGGATGCTATTAAAAATACTGGCCGGAAAGTTCTTCTCTGGACTCGCAGAGGCAGCCATCTGCGGCTACTTCTCGTAATCTCCGTTGGGACTATTACTCTTCTTACCTTGACAGGACTGCTTGTGTTTATGCTTTTCTTTCTGGCAGCCACTGCCAATGCCATTATTGTCTCTCTTTTCATTTCTTTGGCAGCTGTAGGAGGCTTCTTGTCTCTTTTCTTTGCTTTTGTAACAGCTATATATATTGGGGCACTATCAGTCGCTGTATTTGTCATTTCCACAGCAACAATTTCAGCAATTATAGCTGTTCTTATATCTGCAGGTGGGATTGGATTTTTCTGGACTGTCTGGTTGGTGACAAAGAAAGTGTGGGTGTAGCTACGCGCTCACTGAGCATGACTGGATCAGTAATTTCAGCTTACTCGCCTGTTCGGCATGCTCAGCCCTAACAGGATCTAGACAAGGCATCGGATTGACCCACGATGCAATGAAGTCTATGTATGTGGATATCCCTGTATGCCCTGGATATTTATACATTCTTTTTGGCTTTTCACTAACTTGTACAAAACTGATGACTGCTATGATAGGTGTTTGTTACTGGTG
>CL496Contig1
GATGAGAGGTGAGGAAGAGAGATGATCAGGTCAACAGAGACACCAACATCTTCCGTTAACATCTCATCATAAACAGTAGCACCGCCAGCCACTGTAATAAAATAATGCATCTTTAAGACGACCAAGACAACATTTTGCATGGTCTTTCTTCTCTTTCGTCATCTTCATTATTTATACATATATACATATACCGAATCTATAGCCAAGACAAGTGTAGAAGAAATTAAGGAAAGAGAGATTAGTTTCAGATAGAGATGGCGGAAGGAGGAACAACCTTGGAGTATACTCCTACATGGGTGGTCGCTGTTGTTTGCACTGTTTTTGTGGTCATATCTCTTGCTGTTGAAAGGTTCCTTCACTATCTTGGCAAGTTGTTGAAAGAAAAAAAACCCAGAAACCCCTCTTCGAAGCCTTGCAGAAGATCAAAGAAGAATTAATGCTTTTGGGGTTCATATCGCTGCTACTGACTGTGTTCCAAGGTAGGATTACCTCAATCTGCATATCAGAGAAGTTGGCTGATAAATGGCTACCTTGCAAGAACAAATCAGACGCCACTGGTACTGCCCATTTTCAGGCCTTCTTCTCTTTCTTCCCTGGTGGGTCTGCTCGTCGCCTTCTAGCTGAGTCCTCTGACTCGGCCTCTTCCTGCAGCAAGGGAAAGGTTCCAATTTTATCTACAACTGCATTGCATCATCTTCATATATTTATCTTTGTTCTAGCTTGTGTGCATGTGGTTTTCTGTGCTCTAACCATACTTTTCGGAAGTGCAAAGATAAGACAGTGGAAGCACTGGGAAGATTCTGTCTCAAATAAGGAGTATGACATTGAAGAAGCAAAAAGCTCAAAGGTTACACATGTTCATGATCACGATTTTATCAAGAACCGGTTTCGGGGTATTGGAAAAAACTTCTACTTGATGGGTTGGGTGCATTCATTCTTCAAGCAGTTTTATGGGTCTATAAATAAATCTGATTATATCACATTGCGACTGGGCTTCATTATGACTCATTGCAAGGGGAAAACCCTAAAATTTAATTTCAACAAGTACATGATGCGTGCTCTT
>CL496Contig2
GAATAAAAATCTCTCTCTCTCTCTCCATGCTCTGTTAGAGGGCTTCACCTGTGTTCATAAATAAGTGCCCTGAAGACACAGGACCATGGGAGGTGAGGAAGAGAGATGATCAGGTCAACAAAGACAGCAACATCTTCCATTAACATCTCACCATAAACAGTAGCACCGCCAGCCACTGTAATAAAATTATGCATCTTTAAGACGACCAAGACAACATTTTGCATGGTCTTTCTTCTCTTTCGTCATCTTCATTATTTATACATATATACATATACCGAATCTATAGCCAAGACAAGTGTAGAAGAAATTAAGGAAAGAGAGATTAGTTTACAGATAGAGATGGACGGAAGGAGGAACAACC
>CL496Contig3
CTGGACCTTGGCTGTCACTCAGTTCGCATTCATCCCCTTCATTCTTCTACTAGCAGTGGGTACTAAGTTGGAGCATATAATTATCCAATTAGCCCATGAGGTTGCTGAGAAACATGTAGCAGTTGAGGGGGACTTGGTTGTTCAACCTTCTGATGATCACTTCTGGTTCCACAGACCTCGGATTGTTCTCATTTTGATCCACATCATCCTATTCCAAAATTCTTTTGAACTTGCATTTTTCTTCTGGATATGGGTACAATATGGTTTTGACTCCTGTATAATGGGAGAAGTTGGTTACATCATTCCAAGACTCATCATAGGGGCTTTCATCCAGTTCGTCTGCAGCTATAGTACCTTACCACTGTATGCAATTGTCACACAGATGGGAAGTTCATTCAAGAAAGCAATATTTGATGAACATATTCAAGAGGGTCTTGTTGGTTGGGCTAAGCAGGCCAAAAAGAAGACAGTTCTTAGAAAGGCTGCTAATGGCTCTAGCCAAGTTGGTCACAAGGAGGATTCCCCTGGGGCAGTCCTGTTAACAAAAATAGGCTCAGAGAGATCTACAACTGAAGAGAGAAAAGCAGGAGAGATTTCGCAAGAAAACTACCCCTGATAGGCCTAATGAACAGCATTATCCTTCTATAATATAAGTTAAGAGAGCTAATATTCCAGAATTGCTTTGGAGTGCCAATTCTGAGTCCAAGTTACTATGTATTTTATACCCTTTTGCTTTAATAACTGTATTATATTTC
>CL496Contig4
GCATGCTCTGTTAGAGGGCTTCACCTGTGTTCATAAATAAGTGCCCTGAAGACACAGGACCATGAGAGGTGAGGAAGAGAGATGATCAGGTCAACAAAGACAGCAACATCTTCCATTAACATCTCACCATAAACAGTAGCACCGCCAGCCACTGTAATAAAATTATGCATCTTTAAGACGACCAAGACAACATTTTGCATGGTCTTTCTTCTCTTTCGTCATCTTCATTATTTATACATATATACATATACCGAATCTATAGCCAAGACAAGTGTAAGAAGAAATTAAGGAAAGAGAGATTAGTTTCAGATAGAGATGGCGGAAGGAGGAACAACCTTGGAGTATACTCCTACATGGGTGGTCGCTGTTGTTTGCACTGTTTTGNGGTCATATCTCTTGCTGTTGAA
>CL496Contig5
TGATCACGATTTTATCAAGAACCGGTTTCGGGGTATTGGAAAAAACTTCTACTTGATGGGTTGGGTGCATTCATTCTTCAAGCAGTTTTATGGGTCTATAAATAAATCTGATTATATCACATTGCGACTGGGCTTCATTATGACTCATTGCAGGGGAAACCCAAAATTTAATTTTCACAAGTACATGATGCGTGCTCTTGAAGCTGACTTCAAGAAAGTTGTTGGAATAAGTTGGTATCTTTGGATATTTGTGGTTGTTTTCTTGCTGCTGAATGTTGCTGGTTGGCATGCTTATTTCTGGATCGCATTCATCCCCTTCATTCTTCTACTAGCAGTGGGTACTAAGTTGGAGCATATAATTATCCAATTAGCCCATGAGGTTGCTGAGAAACATGTAGCAGTTGAGGGGGACTTGGTTGTTCAACCTTCTGATGATCACTTCTGGTTCCACAGACCTCGGATTGTTCTCATTTTGATCCACATCATCCTATTCCAAAATTCTTTGAACTTGCTATTTTTCTTCTGGATATGGTACAATATGGTTTTGACTTCCTGTATAAGTGGGAGTAAGTTGGTTACATC
>CL507Contig1
TTTGCTAAGGAGCACGGTTTAATCTTCATGGAGGCCTCAGCAAAAACTGCCCAGAATGTTGAGGAGGCATTTATTAAAACAGCTGCAACAATATATAAGAAGATTCAGGATGGAGTTTTTGATGTATCTAATGAGTCTTATGGAATAAAAGTTGGATATGGTGGGGTTCCCGGGCCCTCTGGAGGCAGAGATGGCTCTTCTTCTCAAGCTGGAGGCTGCTGCAGTTGAAAATCAAACTCACCTGCTCCATGATTTGCGACCAGTCTTTACTTTTCTTCTGTCTATTTGGGTCTGAATTATTGTTAACTTATTTTGATTATTTGCGGTATTC
>CL507Contig2
TGGTAATAAGTGTGATCTTGCTCATAGAAGGGCTGTGAGCACAGAAGAAGGGGAACAATTTGCCAAGGAGCATGGTTTAATCTTTATGGAGGCTTCAGCAAAAACTGCTCAGAATGTTGAGGAGGCATTTATTAAAACAGCTGCAACAATATATAAGAAGATTCAGGATGGAGTTTTTGATGTATCAAATGAGTCATATGGAATAAAAGTTGGATATGGTGGAATCCCAGGGCCCTCTGGAGGCAGAGATGGCTCTTCTTCTCAAGCTGGAGGCTGCTGCAGTTGAATTTCAAACTCATTTGTTACACTGAGTCACAACCAGTTGACTTTTCTTCTGTCATTTGTGTCTGAATATTGTAACTTGTTTTGATATGTGCGGATTCGAGGGGTGATACATGTACAATCCACCTTGATGT
>CL507Contig3
GAGGTGGTAAACTATCTCTTTCTCTTTCTGCTTACGGATTAATTTTTGGTGGTTGATCGATTTGCTTGTAATTTCAGGAGTTGGTAAATCTTGTCTTCTGCTTCAGTTCACGGACAAGAGGTTCCAGCCCGTCCATGACCTCACCATAGGTGTGGAATTTGGGGCTCGAATGATCACTATCGACAACAAACCTATCAAGCTCCAAATTTGGGACACGGCGGGTCAAGAGTCCTTCAGATCTATTACGAGGTCCTATTACAGAGGGGCTGCTGGTGCGTTGCTTGTCTATGACATTACCAGGAGGGAAACATTTAATCACTTGGCTAGCTGGCTGGAGGATGCCAGGCAGCATGCAAATGACAAACATGACAATTATGACTTATTGGTAATAAGTG
>CL507Contig4
GGCAATCACAAGTCTCATAAACATGTCATACGCATACCTCTTCAAGTACATCATCATCGGAGATACTGGAGTTGGTAAATCTTGTCTTCTGCTTCAGTTCACGGACAAGAGGTTCCAGCCCGTCCATGACCTCACCATAGGTGTGGAATTTGGGGCTCGAATGATCACTATCGACAACAAACCTATCAAGCTACCAAATTGGGACACGGCGGGTCAAGAGTCCTTCAGATCTA
>CL507Contig5
GCAGAGGAGAAGAGGAATAGCAGAAATAATTTAATTGCTGAGATGAGGAAATGACAGCGAGGGCGGAAGTCTTATGTGCTTCGCTGGATCAAACACCAATAACATAATAAGCCACTAACAGTTTTTCCATCTTCCGTTACTTTTCCGTTTTGATCTTCAAATCCTTGCACATTTACTTTCTGCAAAATTTTGCAATCACAAGTCTCATAAAACATGTCATACGCATACCTCTTCAAGTACATCATCATCGGAGATACTGGAGTTGGTAAATCTTGTCTTCTGCTTCAGTTCACGGACAAGAGGTTCCAGCCCGTCCATGACCTCACCATAGGTGTGGAATTTGGGGCTCGAATGATCACTATCGACAACAAACCTATCAAGCTCCAAATTTGGGACACGGCGGGTCAAGAGTCCTTCAGATCTATTACGAGGTCCTATTACAGAGGGGCTGCTGGTGCGTTGCTTGTCTATGACATTACCAGGAGGGAAACATTTAATCACTTGGCTAGCTGGCTGGAGGATGCCAGGCAGCATGCAAATGCAAACATGACAATTATGCTTATTGGTAATAAGTGTGATCTTGCTCATAGAAGGGCTGTGAGCACAGAAGAAGGGGAACAATTTGCTAAGGAGCACGGTTTAATCTTCATGGAGGCCTCAGCAAAAACTGCCCAGAATGTTGAGGAGGCATTTATTAAAACAGCTGCAACAATATATAAGAAGATTCAGGATGGTAGTTTTTGATGTATCTAATGAGTCTTATGGAATAAAGTTGGATAGTGGGTCGGGTTTCCGGGCCCTCGTGGAGGCAGAGATGGCTCTTCTTCTCAAGCTGGAGGCTGCTGCAGTT
>CL507Contig6
AAGTACATCATCATCGGAGATACTGGAGTTGGTAAATCTTGTCTTCTGCTTCAGTTCACGGACAAGAGGTTCCAGCCCGTCCATGACCTCACCATAGGTGTGGAATTTGGGGCTCGAATGATCACTATCGACAACAAACCTATCAAGCTCCAAATTTGGGACACGGAGGGAAACATTTAATCACTTGGCTAGCTGGCTGGAGGATGCCAGGCAGCATGCAAATGCAAACATGACAATTATGCTTATTGGTAATAAGTGTGATCTTGCTCATAGAAGGGCTGTGAGCACAGAAGAAGGGGAACAATTTGCTAAGGAGCACGGTTTAATCTTCATGGAGGCCTCAGCAAAAACTGCCCAGAATGTTGAGGAGGCATTTATTAAAACAGCTGCAACAATATATAAGAAGATTCAGGATGGAGTTTTTGATGTATCTAATGAGTCTTATGGAATAAAAGTTGGATATGGTGGGGTTCCCGGGCCCTCTGGAGGCAGAGATGGCTCTTCTTCTCAAGCTGGAGGCTGCTGCAGTTGAAAATCAAACTCACCTGCTCCACTGATTTGCGACCAGCTTTACTTTTCTTCTGTCATTTGGGTCTGAATATTGTAACTTATTTTTGATATTTGCGGATTCAGGGCATGTGATACATGTATAATCCACCTTGATGTCACGTCTATTGGTCGTAGATTCATCAAATGCTTTAGTTTCCTTCCTGTTCCTTTTATTTTGTTGGATTGTATTTAGTTTCTTTTCTTCTTTTGCGTATGTTGAAGGAAACTCTGAAATGTGAAATGCAAGTAAAATTAACTAAAAAACTTT
>CL507Contig7
TCGTCTATGACATTACCAGGAGGGAAACTTTTAATCACTTGGCTAGCTGGCTGGAGGACGCCAGGCAGCATGCAAATGCTAACATGACAATTATGCTTATTGGTAATAAGTGCGATCTTGCCCATAGAAGGGCTGTGAGCACAGAAGAAGGGGAACAATTTGCCAAGGAGCATGGTTTAATCTTTATGGAGGCTTCAGACAAAAACTGCTCAGAATGTTGAGGAGGC
>CL514Contig1
GAAACCATGGATTCTTTTCCACCTTAAGCTGCCACTGGTTTTTCACTTTCTTTACCACTATATAGAGACCCACCAACACCTTTCACTTCTTGAACGCATCAACACTTGTATTACAGAAAATATGAACGCTACGAAGAAAGCTTGGGTTGTGGCTGCCACCATTGGTGCAGTGGAAGCACTCAAAGATCAAGGTATTTGCAGGTGGAATTACACTATCAGGTCTATACAACAACATGCCAAGAACAATATTAGATCGTTCGCTCAAGCCAATATGGTTTCTTCTTCTGGTTCTGGATCTTCAGGATCTGTGTCTGCTTCTGGGTCTTCATCAACACCACCGACACCAGCAGCAGCAGCTATGTCTAATGAGAGTAGGATTAATCCTAATGGTAAGTTGAAGAAGAAAGAGGCTTCTTTAGAGAAAGTACTGGTTTTGAGCTGCTGGGGTCCTAGCACTACTAGTATTTAGTGGTCATATTCAAATCGAATATGTATGGTTTCTGTTAATAGATCTTCTAGCTAGCAATGATTATCTAATTTGATCCATC
>CL514Contig2
AACGCATCAACACTTGTATTACAGAAAATATGAACGCTACGAAGAAAGCTTGGGTTGTGGCTGCCACCATTGGTGCAGTGGAAGCACTCAAAGATCAAGGTATTTGCAGGTGGAATTACACTATCAGGTCTATACAACAACATGCCAAGAACAATATTAGATCGTTCGCTCAAGCCAATATGGTTTCTTCTTCTGGTTCTGGATCTTCAGGATCTGTGTCTGCTTCTGGGTCTTCATCAACACCACCGACACCAGCAGCAGCAGCTATGTCTAATGAGAGTAGGATTAATCCTAATGGTAAGTTGAAGAAGAAAGAGGCTTCTTAGAGAAAGTACTGGTTTGAGCTGCGTGGGTCCTAGCACTACTAGTATTTAGTGGTCATATTACAAATCGAATATGTATT
>CL514Contig3
GAACGCATCAACACTTGTATTACAGAAAATATGAACGCTACGAAGAAAGCTTGGGTTGTGGCTGCCACCATTGGTGCAGTGGAAGCACTCAAAGATCAAGGTATTTGCAGGTGGAATTACACTATCAGGTCTATACAACAACATGCCAAGAACAATATTAGATCGTTCGCTCAAGCCAATATGGTTTCTTCTTCTGGTTCTGGATCTTCAGGATCTGTGTCTGCTTCTGGGTCTTCATCAACACCACCGACACCAGCAGCAGCAGCTATGTCTAATGAGAGTAGGATTAATCCTAATGGTAAGTTGAAGAAGAAAGAGGCTTCTTTAGAGAAAGTACTGGTTTTGAGTCTGCGTGGGGTCCTAGCACTACTAGTATTTAGTGGTCATATTCAAATCGAATATGTATTGGTTTCTGTTAATAG
>CL545Contig1
GACACCTAATTTCTACAATGAACTCAGGGAAGGAAGAAGGAAAAAGGGAGGGTTTTTGGAGGCTTTTGATTTGTGAAGCTTTTGTTTGATTCAGAATGTCTGGAGAAGAGGAAGAAAATGCCTCTGAGCTCAAAATCGGAGATGAGTTTTTGAAGGCCAAGTGCTTAATGAATTGTGAAGTAGCATTAATTCTTGATCATAAATATGAGCAGCTTCAGCAAATGTCTGATGATCCAATGAACCAAATCTCTCAGGTATTTGAGAAATCACTACAGTATGTGAAGCGCTTTAGCCGTTAATAAAAATCCTGATGCTGTCAGACAAGTTCGAGAAATTCTTAGCCGATACCAGTTGGCTGAATTCGAGCTATGTGTTCTTGGCAACCTTTGCCCTGAAACTGTGGAGGAAGCTATTGCCATGGTGCCTTCTATCAAGACAAAAGGAAGGGCTCATGATGATGAGGCAATTGAAGAAAATGTTGAACGACCTGTCATTGATACAAGAAATTCGAATAG
>CL545Contig2
AGGGAAGGAAAAAGGGAAAAGGGAGGGTTTTTGGAGGCTTTTGATTTGTGAAGCTTTTGTTTGATTCAGAATGTCTGGAGAAGAGGAAGAAAATGCCTCTGAGCTCAAAATCGGAGATGAGTTTTTGAAGGCCAAGTGCTTAATGAATTGTGAAGTAGCATTAATTCTTGATCATAAATATGAGCAGCTTCAGCAAATGTCTGATGATCCAATGAACCAAATCTCTCAGGTTATTTAGAGAAATCACTACAGTATGTGAAGCGCTTTAGACCGTTAATAAAAATCCTGATGCTGTCAGACAAGTT
>CL545Contig3
GGACAATCAATACGAGGAGGAAAAGGGAGAAAGGGTTTGGACTCTGGATGCCTTTGATTTGTGAAGTTTTTGTTTGATTCAGCATGTCTGGTGAAGAGGAAGAAAATGCTGCTGAGCTCAAAATTGGAGATGAGTTTTTGAAGGCCAAGTGCTTGATGAATTGTGAAGTAGCATTAATTCTTGAACATAAATATGAGCAGCTTCAGCAGATGTCTGATGATCCGATGAACCAAGTCTCTCAGGTATTTGAGAAGTCACTACAGTATGTCAAGCGGTTTAGCCGTTATAAAAATCCTGATGCTGTCAGACAAGTTCGAGAAATTCTTAGCCGATACCAGTTGGCTGAATTCGAGCTATGTGTTCTTGGCAACCTTTGTCCTGAAACTGTGGAGGAAGCTATTGCTATGGTACCTTCTATTAAGACAAAAGGACGGGCTCATGATGATGAGGCAATTGAGAAAATGTTGAACGACCTGTCATTGATCAAGAAATTTGAATAGTGGAAGCAACATCTTAATGTGATACCTAGTTTTAACTGGGAATTCATGATATGTTCATGTAGTAGTTTAGCTTGTTTAAATCTAAAATCTTATCATACCAATTG
>CL545Contig4
ACAACTGCATTGAGGAGGAAAACGGAGAAAGGGTTTGGACTTTGGAGGCTCTTGATTTGTGAAGTTTTTGTTTGATTCGGCATGTCTGGTGAAGAGGAAGAAAATGCTGCTGAGCTCAAAATTGGAGATGAGTTTTTGAAGGCCAAGTGCTTGATGAATTGTGAAGTAGCATTAATTCTTGAACATAAATACGAGCAGCTTCAGCAGATGTCTGATGATCCGATGAACCAAGTCTCTCAGGTATTTGAGAAGTCACTACAGTATGTCAAGCGGTTTAGCCGTTAAAAAAATCTGATGCTGTCAGACAAGTTCGAGTAATCTTAGCCGATATCAGTTGGCTGAATTTGAGCTATGTGTTCTTGG
>CL545Contig5
CTTTGTAAAGAATCGAAAGACTGCATCNTTTAAATTCTAATCGAAGATCTCGAGGTAACTAGCTCAAAATAACTCCGACGGAAGAATCAAAGCAATCCTCCCTTCAGTTCTGATTTTGCTCCAATTCGATTGTAGCCAAGCTATTATACATGATATCCGAATGAAATTCTTCCTCCGTCCACAACCCAACCCAAAACGCAAATCCCAAATTATGCAGAAATCAATGCGATTTATGGGTTGGGCAGATTTTCGTTCGGGCTTAAAAACTATGCGCAGTGCAGAATCCTGTCCCGGCCTGCTTCCAAATATTTTTCAGAAGGGGACTATTTATGGAAAATACGCCTAATTTCTACAATGAACTCAGGGAAGGAAGAAGGAAAAAGGGAGGGTTTTTGGAGGCTTTTGATTTGTGAAGCTTTTGTT
>CL545Contig6
GGAACTCGGGGAAGGAAGAAGGAAAAAGAGAGGGTTTTTGGAGGCTTTTGATTTGTGAAGCTTTTGTTTGATTCAGAATGTCTGGAGAAGAGGAAGAAAATGCCGCTGAGCTCAAAATCGGAGATGAGTTTTTGAAGGCCAAGTGCTTAATGAATTGTGAAGTAGCATTAATTCTTGATCATAAATATGAGCAGCTTCAGCAAATGTCTGATGATCCAATGAAACCAAATCTACTCAGGTTATTTGAAGAAATCACTACAGTATGTGAAGCG
>CL557Contig1
CCCGGCTGGGCCACGGCCCTTTTTAACCAGACCTTGGCTGTCACTCAGTTGAAGCTCGAAAGAAAGAGAGAGATTGGTTTCTAGGGTTTACAGGGTTTTGATTTTCCTATCGATCCGACAATTGTCAGCTTTGTTGGCATAAAGCTTGGCTGTGAGTTTTTCCTCGCAAGATGACTGGAATCTTGGGATTCAGGAACCTTTCACCGAAGACTAAGAATTTGGTAGTTGCTGGTGGCTTGTCAGCATTTGTCTTGGGGGTATATTTTTACACTATGAGAGCTGTTGGTGGTACAGATGAGCTTCAGGTTGCTATAGATAAGTTTGAAGGACAGAAAAGCAAGCAGGATGCTTGAGGCAAGCAGGCTACTGAAGGCTTGATCTTATGATCTTTGGTGTAATAATGTAATCACAGACCGAGGATAATCTTTTAGAAAGCTGTCTTTTGTTTGCTTGGCAAGATTGCTATTTTACTT
>CL587Contig1
GGAAGTCTTTGTGCTTCTTGTTGTAGCTCTCAAACTACCTAACCCATTAATCTTCCCACTTTCCTTCTCTGCCAACGGTAAACAAATGGCACGCAAGAAGATCAGAGAGTACGACTCCAAGAGATTGTTGAAGGATCATTTCAAGAGGCTTTCTGGCTATGAATTGCCCATCAAATCCGCACAAGTTACAGAATCAACTGATTTCAATGAGCTAGCAGAGAAGGAACCCTGGCTTTTGTCAGGAAAACTGGTTGTGAAGCCTGACATGCTGTTTGGTAAGCGTGGGAAGAGTGGTCTAGTTGCTTTAAATCTAGATTTGGCTGAAGTTGCTGTTTTGTGAAAGAACGCCTTGGAAAAGAGGTTGAGATGAGTGGATGTAAAGGACCTATAACAACATTCATTGTTGAACCTTTCATCCCCANAACTGAGGAGTTTTACCTAATATTGTCTCGGAGCGACTTGGGTGCA
>CL587Contig2
ACGAACAGAACGAGGCAGTGATGTTATTATTGTCCTTGTTGGGAACAAAACTGATCTTGTTGATAAAAGGCAAGTATCTATAGAGGAAGGAGATAACAAGGCAAAAGAGTTTGGAGTGATGTTTATAGAAACTAGTGCAAAAGCAGGGTTCAATATTAAGCCTTTATTCCGGAAAATTGCGTCTGCCTTGCCGGGAATGGAAACACTTTCTTCAACAAAACAAGAAGACATGGTTGATGTGAACCTTAAGCCCACTGTGAATTCATCCCAGAGTGAGCAGCGAAGGAGGAGGTTGCGCATGTTAAGAGATACTGTATAAGAAAGATAAGAAATTGAAGCACTT
>CL587Contig3
CCCATCAAATCCGCACAAGTTACAGAATCAACTGATTTCAATGAGCTAGCAGAGAAGGAACCCTGGCTTTTGTCAGGAAAACTGGTTGTGAAGCCTGACATGCTGTTTGGTAAGCGTGGGAAGAGTGGTCTAGTTGCTTTAAATCTAGATTTGGCTGAAGTTGCTTGTTTTTGTGAAAGACGCCTTGGAAAAGAGGTTGAGATGAGTGGATGTAAAGGACCTATAACAACATTCATTGTTGAACCTTTCA
>CL587Contig4
TTTATTCATGGGCTAGATGAAAAGACAAGTGCATCTTTGAAATTCACAGTTCTGAATCCAAAGGGGCGAATTTGGACTATGGTGGCTGGAGGAGGTGCAAGTGTCATCTATGCAGATACAGTTGGAGATCTTGGTTATGCTTCTGAGCTTGGGAATTATGCAGAATATAGTGGAGCCCCCAATGAAGAGGAAGTATTGCAGTATGCCAGAGTTGTAATTGATTGTGCAACTTCTGATCCTGATGGCCGTAAGAGAGCCCTTGTAATTGGAGGAGGGATTGCTAACTTCACTGATGTAGCTGCTACATTTAATGGCATAATTCGAGCCTTGAAGGAAAAGGAATCTAAGCTTAAAGCAGCAAGGATGCACATGTATGTGAGGAGAGGAGGTCCTAATTACCAGAAAGGCCTTGCAAAAATGAGGTCACTTGGAGAAGAAATTGGACTTCCAATAGAGGTTTACGGGCCTGAAGCAACAATGACTAGTATATGCAAGCAGGCGATTGAGTGCATCTCCGCGGCTGCATAAGTATCCAACTCCTGATATCCATCTGGGTTCTCTTCTTTCTTTTCTCATGTCAAATTTCTGAGTATCATTTAGAACTTCAGTAACATTTTCTTAGTACCAGAAACACCAGGAAGTAATGTTGTTGATGGAGCATAAGAAAGGGAGTGATGCCAAATTCAAATTGTAATCTCTAGTATAATGTTTACTATTTCCATATAATAAAGAAAAGAGCTGCTTGCATTGACAAATT
>CL587Contig5
GAACAGAACGAGGCAGTGATGTTATTATTGTCCTTGTTGGGAACAAAACTGATCTTGTTGATAAAAGGCAAGTATCTATAGAGGAAGGAGATAACAAGGCAAAAGAGTTTGGAGTGATGTTTATAGAAACTAGTGCAAAAGCAGGGTTCAATATTAAGCCTTTATTCCGGAAAATTGCGTCTGCCTTGCCGGGAATGGAAACACTTTCTTCAACAAAACAAGAAGACATGGTTGATGTGAACCTTAAGCCCACTGTGAATTCATCCCAGAGTGAGCAGCAAGGAGGAGGTTGCGCATGTTAAGAGATACTGTATAAGAAAAGATAGAAATTGAAGCACTTTCAATACTCAGTTATACCCCCAATTGGAATTAAAATACATGAGGAATGGTGATTTTGACAAGAACTGCTCTGAGATCAAGAACATATTTGCAACAGACTGATGCTATTTGTTCAATATGCCATCAGGTTTCCAGTTTCTGAGGGCAGAAATCCACAAGATGGTAAATCGACACTTGATGTGTTTCATTTCGTTTTGTTTTTCATTTTTATTTTATTTTATTTTCGCTTGTAAACTTTCTTTCTTCTTTTGTGTATTTTATTCTTGAACTAATTATTTCTTTTTTCTTTTTTTAATTTGTCCTATAGTAAGGTACTAATTTTCAGTTATCCTATTATGTAATTAGGTAAAAATTTTT
>CL587Contig6
CTGAAGTTGCTGTTTTTGTGAAAGAACGCCTTGGAAAGGAGGTTGAGATGAGTGGATGTAAAGGACCCATAACAACATTCATTGTTGAACCTTTCATCCCCCACAATGAGGAGTTTTACCTTAATATTGTCTCGGAGCGACTTGGGTGCAGCATAAGCTTTTCAGATTGTGGAGGAATTGAAATTGAAGAGAATTGGGATAAGGTTAAGACTATATATGTTCCAACAGGGTCATCATTTACATCAGAAACATGCGCTCCACTTGTTGCAACCCTTCCATTGGAGATAAAACGAGAAATTGAGGAGTTTATTAAATCAATTTTTGCTCTATTTCAAGATCTTGACTTCACTTTCCTGGAGATGAATCCTTTCACTTTGGTTAATGGAAAGCCTTATCCCTTGGATATGAGAGGCGAGCTGGATGACACTGCTGCTTTCAAGAATTTCAAGAAGTGGGGCAACATTGGATTTCCAATGCCATTTGGTAGAGTTATGAGCTCCACAGAGAGCTTTATTCATGGACTAGATGAAAAGACAAGTGCATCTTTGAAATTCACAGTCCTGAATCCAAAGGGGCGAATTTGGACTATGGTGGCTGGAGGAGGTGCAAGTGTCATCTATGCAGATACAGTTGGAGATCTTGGTTATGCTTCTGAGCTTGGGAATTATGCAGAATATAGTGGACGCCCCCAATGGAAGAGGAAGTATTGCAGTATG
>CL595Contig1
GCACAGTCTATTTGTTTGAGTGAAGAAATTGACCTTCTAACTAATTCATCAGCGATATAAACAGCCATCTTCTCTGATCAACTAGCTCCAAATCCTCAATTCAAACCCTCTAATATGGAGGGCCTAATACCATATGTCTACAAGGTCATGGTTCAGTACAAGGCTGGAGGACAATCAACAATGGAAGGTAGCTCATTTGGTGAATCAACTAGTGCGCATTACGTAAGACTTCCAGGCGATTCAGGACGGTTCAATCCATCAAGCATCCTAACTTTTCTCAAGAATATGTTCGTTCTTCGTCAGCCTCCACGACGCATCCAAC
>CL595Contig2
AGGTGTGAACTAATAATGCGAATACTTAAGATTAGTGTGATATATTTGGTGAAATGTTTAATGGTGCCTACAGTTTGAGAAGAGCTTTCCTTTACCCTTCCACAGTCTATTTGTTTGAGTGAAGAAATTGACCTTCTAACTAATTCATCAGCGATATAAACAGCCATCTTCTCTGATCAACTAGCTCCAAATCCTCAATTCAAACCCTCTAATATGGAGGGCCTAATACCATATGTCTACAAGGTCATGGTTCAGTACAAGGCTGGAGGACAATCAACAATGGAAGGTAGCTCATTTGGTGAATCAACTAGTGCGCATTACGTAAGACTTCCAGGCGATTCAGGACGGTTCAATCCATCAAGCATCCAACTTTTTCTTCCAGAATATGTTCGTTCTTCGTCAGCCTCCACGACGCATCCAACACTTACTTCTCAACCACTTGCCATTACAGGAAGCCAATCCCCTGCCCATCTTCCTGCCTCTCATCGATTCTTTTCCATATTTTGAACAGCAGTGATATCAGTATTCACTCAGTAATATGCCAAATGAAGCAAAGTTGATGACTTATTTTCTGTTTGTTATGTGTGAATACATAGAAAAAAGAAAGTCCATTGACCCATACTTGCTGTCAGGTNAACTTAAACTGCAATCTAGCAATT
>CL612Contig1
CCCCCGTCATCTGCCACATAAAGCCGCTGTGCCATTTCATGTCAACTCCAACGACTTATCTCCATAACCCCAACTTCCTTTGAACCCCTCTTCTCCCTCCTCTCTTTATGTAACAGAAATCTCGTAATTTTCAGTTATTTTTTTTATCCGTTTCTCACC
>CL612Contig2
GCACTAAGGTGTGGTATCGATGATGATTATAGACTTAAATCAACCCCACCTGCTGGTACCATTGGTTATCTTGATCCGTGTTATGTTACTCCAGATAATTTGAGTACTAAAACTGATGTCTTTAGTTTTGGGATTTTGTTGTTGGAGATCATTAGTGGAAGGAAGGCTATTGATGTGGGGCATTCACCACCTTCCATTGTGGATTGGGCTATTCCGCTTATAAAGAAGGGGAAGCTTCGTGCTATTTATGATCCAAGAATTCGCCCCTCCCAAGGATCCTATGACTAGGAAGCAGCTGGCTTTGATTGCTGCTAAATGTGTAAGGTCTTGCAGGGAAAGGAGGCCAGCAATGAAGGAGGTTGTTGATTGGCTAACTGCTTTGAGTAAACTGGTTCCCCTTCATTCATGGAATGAATTCAATAATCCATGTATGATGGTGGAGACAATGGGGCGTCCAATTGAGTTGAGAAATAACCTGTTTGGTCCAAGATCAGATGGTGTTGGAGAGGAGAATTTGGATGGTACAGATGGTAAAGTTGCTATGCAATCAGTAAAGGATTCAAGGAGGGTGTATTCAGATTTGGGGTTTCGGAGCAATTTGAAGGAACTTATGGCTGGAACAGAGGGACAGTCTGGATTTCTGGGAGAGATTGATGGAGTTGAATCTACTTTCAAGTCTGCAAATCGGGTTTCTAGCTCTAGATTTGGCAGTGCAAGATATGGTATCAAAGGAAGAGCTCAATCCAAGTCTCGTGACAGAAGTCTCTTTCGAATGAGAAGAAACCAATCTGCTGAGGATAATTCAGAACTACTTTCAAAGCATGATGACACAGTTGCTCGTTCGAGTTTTAGTGCTCAAGGATGTCATGACATCTAGCAGATTAAAAGATATGCTTGAAGCTACTCAAGAGCAGAGCGAAGCTCTGGCTTGTAATCTTCTATTGCTTGTGTAATTTCATTGATTGAAGTATTTGTTAGTAGTTC
>CL612Contig3
ATGGAGTTGAATCTACTTTCAAGTCTGCAAATCGGGTTTCTAGCTCTAGATTTGGCAGTGCAAGATATGGTATCAAAGGAAGAGCTCAATCCAAGTCTCGTGACAGAAGTCTCTTTCGAATGAGAAGAAACCAATCTGCTGAGGATAATTCAGAACTACTTTCAAAGCATGATGACACAGCAGCTCGTTCGAGTTTTAGTGCTCAAGGATGTCATGACATCTAGCAGATTAAAAGAGTATGATTGAAGCAACTCAAGAGCAGAGCGAAGCTCTGGCTTGTAATCTTCTATTGCTTGTGAATTTCATTGATGTAGTATTTGTTAGTAGTTCATTGATTTGTGAGTTTCCAATTAATCGGTAATGCTTACTGAAATGTTAAGGTGTTGTTTGATTCAACATATGTGCAGATCAAGGCACATTG
>CL612Contig4
GGAGGCCCCAAATATATTATTTAAAAATGGATTTGTAGATGAAGGCATATAAAACAGAGCAGTCATGGTGGAAACTGACAAGAGGGAAGACAGAGTCTTGGACTGTTATTGGTAATCTGGTCTATAATCAGAGATTTGCCATATTTATTGGCATGAAAATGGCCTTGGGATTCGAATTGGGTGGGCTCGCTTTTTACTACCCAACAATTTTCCCTTCCCCATATCATCCTTCCCGTCATCTGCCACATAAAGCCGCTGTGCCATTTCATGTCAACTCCAACGACTTATCTCCATAACCCCAACTTCCTTTGAACCCCTCTTCTCCCTCCTCTCTTTATGTAACAGAAATCTCGAATTTTCAGTATTTTTTTTATCCGTTTCTCACCAGGAAAGATTTGAAGAAACAAAACCATTTCACCAAATTGCTTTAAATGGGATACCTTTCTTGTAAGGCAGAATCAGCTATTGCCATCTCCAGCACAACTTGTCAATTTACTTCCAAAACCGCCCAAAACAAAGTAGAAAAGCCCATCAAGATCCAGCAGTTTCACTACAGTGATCTTGAGGCAGCTACCAATGGTTTTTCTGACCAGAAACTCCTAGGCAGAGGCAGCCATGGCTGTGTCTACAAGGCTGTTATCCGTGGGCGCCATGTTGCTATCAAGAAACCGTCAAAAGGTGTTGAAATTGGCCAGGAAGTGGATAATGAGATCGAGATCTTGTCCAAACTTCACAGCCCAAGATTGGTAAACTTATTAGGCTTTGCAAATGATACTAAAGATAGATTGCTTGTTGTTGAATTCATGAGCAATGGCACCCTTTATGATATTCTTCACTCAAATTCAAGACCACCCAATTGGGGTCGAAGAATTCGAATGGCTTTGCAAATTGCTAAGGCTATCGACACTTTACACTCACAAAACCCACCTATAATCCATAGAGATATAAAGTCTGCCAATGTTTTGATTGATAGGAATTTCAATGCAAGATTAGGTGATTTTGGTTTAGCACTAAGGTGTGGTATCGATGATGATTATAGACTTAAATCAACCCCACCTGCTGGTACCATTGGTTATCTTGATCCGTGTTATGTTACTCCAGATAATTTGAGTACTAAAACTGATGTCTTTAGTTTTGGGATTTTGTTGTTGGAGATCATTAGTGGAAGGAAGGCTATTGATGTGGGGCATTCACCACCTTCCATTGTGGATTGGGCTATTCCGCTTAATAAAGGAAGGGGAAGCTTCGTGCTATTTATGATCCAAGAACTTCGCCCCTCCAAGGATCCTATGACTAGGAAGCAGCTGGCTTTGATTGCTAGCTA
>CL620Contig1
AAGGCCATTCTCTCTGTTCATTTGCTGCTGCTGGTAATTGCCCCCGTGGAGTTAAATGTCCTCATATTCATGGTGACATTTGCCCCACTTGTGGGAAACATTGCTTGCATCCTTTCAGACCAGAAGAAAGAGAGCAACATTTGAAAACATGTGAGAAGAAGCAAAAGCACCTTGAGGCATTAAAACGTAGTCAAGAGATTGAGTGCTGTGTATGCCTAGATCGTGTTCTTTCAAAGCCTACGGCAGCTGAACGAAAATTTGGGCTGTTATCAGAATGTGATCATCCATTCTGTATATCCTGTATTAGGAACTGGCGTAGCAGCGCCCCTACTTCTGGAATGGATGTCAATACTGCATTGAGGGCTTGCCCTATAT
>CL620Contig2
TATCGAGATGGCTGTTTGGAGGAAGTCGCTCTGCGTCATCTTGGGGCTGAAGATGGAAATACTGTGATCGCAAAAAATATAAGGCTATCAGATTTCCTTGGTAGCCTACAAATAAGTTGAATCAGGCTGTTCAATCATTCCCATGTCAACCAACAATATCAAGATATTTATATTTTCAACTTGTGAAAGGTCTTCAATTTCCTGTATCAAACTCTAGTTGTTTGTGAGGATTGCTTGCTAGAGTTGACTTAATTATGGGAAGCTGGAAGGTGTGTAATAAACTGCATATTATGTTAAGATGAAATAATAGTGTGAAGAAAACGTCAACCGCGATGACAAAAAATTCATTTAGCGATAAGTTATGAACTTGACCAATGAATATCAATTTGAAGAATGGATGATGTTGCAATAGCTTGCTTCCCTNACAGCAAGAATGGCAGTGAACT
>CL620Contig3
ATCAGGCTGTTCAATCATTCCCATGTCAACCAACAATATCAAGATATTTATATTTTCAACTTGTGAAAGGTCTTCAATTTCCTGTATCAAACTCTAGTTGTTTGTGAGGATTGCTTGCTAGAGTTGACTTAATTATGGGAAGCTGGAAGGTGTGTAATAAACTGCATATTATGTTAAGATGAAATAATAGTGTGAAGAAAACGTCAACCGCGATGCAAAAAATTACATTTAGCGATAAGTTATGAACTTGCCGATGAATATCAATTTGAAGAATGGATGATGTTTGCCAATAAGCTTGCCTTCCCTCACAGCAGAAATGGCAGTGAACTGTGTGTAGCTATTGGTATTTTTACTACCCTTATCATCCTACAATTATTATGAGGTATACATGTCGTG
>CL620Contig4
GCAAGCATTTTGACTTTGGCAATGGGAACTGCCCATTTGGGACAAGTTGTTTTTACAAGCATGCATACCGAGATGGCTGTTTGGAGGAAGTCGCTCTGCGTCATCTTGGGGCTGAAGATGGAAATACTGTGATCGCAAAAAATATAAGGCTATCAGATTTCCTTGGTAGCCTACAAATAAGTTGAATCAGGCTGTTCAATCATTCCCATGATTGCTTGCTAGAGTTGACTTAATTATGGGAAGCTGGAAGGTGTGTAATAAACTGCATATTATGTTAAGATGAAATAATAGTGTGAAGAAAACGTCAACCGCGATGACAAAAAATTCATTTAGCG
>CL620Contig5
CCCTTCGCCCACCAACCGCCAAAAAATGGAAACCCTAGGCGATATAGGGCATGAAATTGAGAGAGGAATGGGAGAGACGCAACTTCCTTTAATTATTCTTTGCTTTTTCATGTAATTTGCTCCCTTTAATTTCTCTCTGTCTCTCCTCTTCGATTCTCTTCTTCCAATTTGAAATACGTGCCTTCTCAGCTTCATCTCAATGTCTAAGAGGGTACTTTGCAAGTTCTTTGCTCATGGAGCATGTTTAAAAGGGGAGCATTGTGAGTTTTCACATGACTGGAAAGATCCACAAATAATATTTGCACCTATTATCAAAAAGGAATCTGCTCTTATGGCAGTCGATGCAGGTATGAACATGTTAAACTATCTAGGTCAGATACTGCTTCATCTTCATCAACACTTCCTCATCAATCTATGGTATCAACTTCCGTTCCTCTGGCTCGTCCTCTGAGAACTGGATTTGGCAGGGGAACATCAGTCCCAGCTGCTTCTGGAGAGCTTTCTGCTTCAAGTAGACCTTACTTCCCTCCAACCAAGCCAGCATGGAATTTGGACTCTAGACCAAACAACTTTTTAGAAAACGATGGCATTATAGAACCAAGGAATGTTAAGCCGGAAGATCGTTCTCTCTGTTCATTTGCTGCTGCTGGTAATTGCCCTCGTGGAGATAAATGTCCTCATATTCATGGTGACATTTGCCCCACTTGTGGGAAACATTGCTTGCATCCTTTCAGACCTGAAGAAAGAGAGGAACATTTGAAAACATGTGAGAAGAATCAAAAGCATATCGAGGCATTAAAACACAGTCAAGATATAGAGTGCAGTGTATGTCTAGATCGTGTGCTTGCAAAACCCACAGCAGCTGAACGAAAGTTTGGGCTGTTATCAGAATGTGATCATCCCTTCTGTATATCCTGTATTAGGAACTGGCGTAGTAACTCCCCAACGTCTGGAATGGATGTCAATACTGCATTGAGGGCTTGCCCAATATGCCGTAAGCTTTCATATTTTGTCGTTCCAAGTGTCATTTGGTATTCCTCTAAAGAAGAAAAGCAGGAAATTATGGATAGCTACAAGGCAAAACTGAGGTCTATAGATTGCAAGCATTTTGACTTTGGCAATGGGAACTGCCCATTTGGGACAAGTTGTTTTTACAAGCATGCATACCGAGATGGCTGTTTGGAGGAAGTCGCTCTGCGTCATCTTGGGGCTGAAGATGGAAATACTGTGATCGACAAAAAATNTAAGGCTATCAGTATTTCCTGGTAGCCTAACAAATAAGTTGAATCAGTCTGTTCAATCATTCCCATGAT
>CL620Contig6
ATCAGGCTGTTCAATCATTCCCATGTCAACCAACAATATCAAGATATTTATATTTTCAACTTGTGAAAGGTCTTCAATTTCCTGTATCAAACTCTAGTTGTTTGTGAGGATTGCTTGCTAGAGTTGACTTAATTATGGGAAGCTGGAAGGTGTGTAATAAACTGCATATTATGTTAAGATGAAATAAGAGTGTGAAGAAAACGTCAACCGTGATGCAAAAATTTCATTTAGCGATAAGTTATGAACTCGCCGATGAATATCAATTTGAAGAATGGATGATGTTTGCCAATAAGCTTG
>CL620Contig7
ACACTTATTTGAAGAAGATGAACTGGACATCTTTGATGCTGAGGATTATTTTGATGAAGATGATATGGCTTTTTTATTAATGCAGATGGATATTGGATCAGGCGACACCTCCAGTGATGATGAAAACTATCTCTTTTAAGCTATTAGCTTTAGCCATATTGCAAACTTTTCATTCTTCTGCTGGAATTTTGAAGTTGGTGGCTTTGGACGTCTTAGTATTTTAAGCATTTTGGAATATATGAAGCTTGTAGTTTGTCTCTTATAAGCCCATGTTCTGTGTTATGTTTAGACAATGAGTATTCAAAGTAATCTATGGTGCCTGCCAGGACATTGGTTCCATCTATTTATATTGTTTGTAGCATTATGGTGTGGAA
>CL620Contig8
CGTAGCAGCGCCCCTACTTCTGGAATGGATGTCAATACTGCATTGAGGGCTTGCCCTATATGCCGCAAGCTGTCATATTTTGTTGTTCCAAGTGTCCTTTGGTATTCCTCTAAAGAAGAAAAGCAGGAAATTATTGATAGCTACAAGGCAAAACTAAGGTCTATAGACTGCAAGTATTTTGACTTTGGGAATGGGAACTGCCCCTTTGGGACAAGTTGTTTTTACAAGCATACTGTCAAGCCAGGCTCATACACGTGGAAATATCACAGACCTCCTCCACGGAGACCACGTCCTCGCAGAACCAGTTTTGTGGATAATATGACATTGTTTGATGTTTTTGAACACTTATTTGAAGAAGATGAACTGGACATCTTTGATGCTGAGGATTTATTTTGATGAAGATGATATGGTCTTTTTTATAATGCAGATGGATATTGGATCAGGCGACACCTCCAGTGATGATAGAAACCTTCTCTTTAAGCTATTAGCTTTAGCCATATTGACAAACTTTTCATTCTTCTGCTGGTAATTTTGAAGTTGGTG
>CL627Contig1
GACACGAGAATCTTTCCTCCCAAACTAACGCAGAGGCCAGAGAGAGCCGGAGACGGAGAGAGGAATTCATGGCTGCTTCCAAATTACAAGCTCTGTGGAATCACCCAGCCGGACCCAAAACCATTCACTTTTGGGCACCGACTTTTAAATGGGGCATCAGCATAGCAAATATTGCCGACTTCTCTAAACCACCTGAAAAACTTTCATATCCTCAGCAAATAGCGGTTACCGCCACTGGACTTATATGGTCACGCTACAGCACGGTAATCACACCGAAAAACTGGAATCTATTTAGTGTAAACGTTGCAATGGCTGCAACAGGCCTCTACCAACTGTCACGCAAATTACAGCATGATTACTTTCCTGATGCAGAAGCTGCTGCTGACAAAAGAATGATAGAACGTAAAATTTGACTTAACTTCTTTTGCGCCCTGCAGTGTTG
>CL627Contig2
GACACGAGAATCTTTCCTACCAAACTAACGCAGAGGCCAGAGAGAGCCGGAGACGGAGAGAGGAATTCATGGCTGCTTCCAAATTACAAGCTCTGTGGAATCACCCAGCCGGACCCAAAACCATTCACTTTTGGGCACCGACTTTTAAATGGGGCATCAGCATAGCAAATATTGCCGACTTCTCTAAACCACCTGAAAAACTTTCATATCCTCAGCAAATAGCGGTTACTGCCACTGGACTTATATGGTCACGCTACAGCACGGTAATCACAACCGAAAACTGGAATCTATTTAGTAGAACGTTGCAATGGCTGACAACAGGCCTCTACCAACTGTCACGCAAATTACAG
>CL644Contig1
AGAAAGAAGAAGACATACACTAAGCCCAAGAAGATCAAGCACAAAAAGAAGAAGGTCAAGCTCGCCGTGCTCCAGTTCTACAAGGTCGAGGACTCCGGGAAGGTGCAGAGGCTGAGGAAGGAATGCCCGAATTCAGAGTGTGGAGCTGGGACTTTCATGGCCAATCATTTTGATAGGCACTACTGCGGCAAGTGTGGCTTGACTTACGTTTACAATAAAGCTGGTGGTGATTAGGTTTTTTATAATGCGTTTTTATAATGGATTTGGTAATTTAAGTTCGGTAATAGATGTGTATTGATTTTGTTTGTTGGATATTAATAGCTGGATTTTGTTGATTTAGTTGCTTAATCTGGATATCTCCTCCATATCCAAGGATTAATTAGTTTTGCTATTCTTGTTTTCTTAAATTTCGGTCGTATGTATTTGATACTTAAAAGTT
>CL644Contig2
TTCCCCACTTGTCTACCTATCTTCTTCTCTGCAACCATGCAGATCTTCGTGAAAACCTTAACGGGGAAGACGATAACACTAGAGGTTGAGTCATCAGATACCATCGACAATGTCAAGGCCAAGATCCAGGACAAGGAGGCATCCCTCCGATCAGCAGCGGCTGATCTTCGCTGGGAAGCAGCTTGAGGACGGCCGCACTCTCGCTGACTACAACATACCAAAAGGNTCCACTCTTCACCTGGTNCTTCGTCTCCGCGGCGCGACAAAGAAGAGAAAGAAG
>CL644Contig3
GGCAGAAGCCTCATATATAAGCTCCACTTTACCCATTTGTCCTCGTCTACCTCAAACTCCCCACTGGGCTGCCTATCCCCTTCCCTGGAACCATGCAGATCTTTGTGAAAACCCTAACGGGGAAGACGATAACCCTAGAGGTTGAGTCCTCGGACACCATCGACAATGTCAAGGCCAAGATCCAGGACAAGGAGGGAATCCCTCCCGATCAGCAGCGGCTGATCTTCGCCGGGAAGCAACTGGAGGATGGCCGTACTCTCGCTGACTACAACATCCAGAAGGAGTCCACTCTTCACCTGGTGCTTCGTCTCCGTGGTGGCGCCAAGAAGAGAAAGAAGAAGACATACACTAAGCCCAAGAAGATCAAGCACCAAAAAGAAGAAGGTCAAGCTCGCCGTGCTCCAGTTCTACAAGGTCGAGGACTCCGGGAAGGTGCAGAGGCTGAGGAAGGAATGCCCGAATTCAGAGTGTGGAGCTGGGACTTTCATGGCCAATCATTTTGATAGGCACTACTGCGGCAAGTGTGGCTTGACTTACGTTTACAATAAAGCTGGTGGTGATTAGGTTTTTATAATGCGTTTCTGTTATAATGGTATTTGGTAATTTAAGTTCGGTAATAGATGTGTATTGTATTTT
>CL644Contig4
CTGCTACCCCAAATTCCCCACTTGTCTACCTATCTTCTTCTCTGCAACCATGCAGATCTTCGTGAAAACCTTAACGGGGAAGACGATAACACTAGAGGTTGAGTCATCAGATACCATCGACAATGTCAAGGCCAAGATCCAGGACAAGGAGGGCATCCCTCCCGATCAGCAGCGGCTGATCTTCGCTGGGAAGCAGCTTGAGGACGGCCGCACTCTCGCTGACTACAACATCCAAAAGGAGTCCACTCTTCACCTGGTGCTTCGTCTCCGCGGCGGCGCAAAGAAGAGAAAGAAGAAGACTTATACTAAGCCCAAGAAGATCAAGCACAAGAAGAAAAAGGTGAAGCTCGCCGTTCTCCAGTTCTACAAGGTCGAGGACTCCGGGAAGGTGCAGAGGCTGAGGAAGGAGTGCCCGAATGCTGAGTGTGGAGCTGGGACTTTCATGGCCAACCATTTTGATAGGCACTACTGCGGCAAGTGTGGCTTGACTTATGTTTACAACAAGGCTGGTGGCGATTAGTATTTTTTATAATGGTCGTTTTGGTTTGTTATAATGG
>CL644Contig5
AGAAGGAGTCCACTCTTCACCTGGTGCTTCGTCTCCGTGGTGGCGCCAAGAAGAGAAAGAAGAAGACATACACTAAGCCCAAGAAGATCAAGCACAAAAAGAAGAAGGTCAAGCTCGCCGTGCTCCAGTTCTACAAGGTCGAGGACTCCGGGAAGGTGCAGAGGCTGAGGAAGGAATGCCCGAATTCAGAGTGTGGAGCTGGGACTTTCATGGCCAATCATTTTGATAGGCACTACTGCGGCAAGTGTGGCTTGACTTACGTTTACAATAAAGCTGGTGGTGTATTAGGTTTTTATAATGTCGTTTTTATAATGGATTTGGTAATTTAAGTTCGGTAATAGATGTGTATTGTATTTTGTTTGGTTG
>CL657Contig1
CTTTAGGAAGCAGAAGTGGACCATGAATTGGGTGACTTCTTTAGCAATTGGATAAAGGAACAACTTACTCCTCTGTCCTATTGCCTTTAAAAGGAAACTACATCTTTGTTATGATGTCTAGTCCTTTATATATTCTCCTCCTATAAATTTTAGTTACCGAGCAAAATTTAGGCCTATAGTATTAGGTACAGTGTGCATACTGTTAAATCTCGGTTAGATTAGTCTCACTCCAATTCTGTAGGTTAACGTCTTGCTTTTGTAATTTCATCTTTATTTCATCTAAGTCATCTTTTTCTTCGTTTTCTAATGTACGGCATTGATTAGGGTGGTAGCTTCCTAGTTTAGTTTTGCTTTATTTTCACCTTTAAACTGTCTTTTCTCTTGTAACTGCCTTACTCGGTTCTTTGTTGCCTGAATTGGCTTCTCAACAATCAACACCTCTTTATATATATACCATCTCTTTCTTTGTTTCTTTTAGATATGTCTAACTCCCCCGTGTACGGTCTACATGGGTGTTGTTTCCTCCTTGCCATCTTTTCTGTTTTTTAAGAGGGGAAGTGGCAAGTGAAAGTGAAAGTAGTTACTGCATTTGCTTCTTGGGTTTGTAATTGTAAGGTCAATCCAATCCGCGTTGCTTCTTTGAGTTGTAAGCCATTAGTTTCTCGTTCTTTTGAGTGGATAACAGGGCGTCCTCCTAGTCTTCATAGAGCTTGTCTTTGTTGGAGATTGTTGACCATACCATGCTATTTGTGAGGCCACGGTTGGGGAAGATTTCAGGAGGCTGCTTTTATATTAGATGTGCATTATAGCGTAATATTTTCTTAAAAGCTAGTTTTATTGTAATCCATATGCAGTTTGTCTAGTCGCTTGTGTCCAAGAAATACATTCTAATATCTATCTTGCCGTTTTGTATCGAGTACGAGTCTTTTAATCAGTCTGGTTGGCTTCTGATATTGGATGATGATGGTGTTTTACAGTTTC
>CL657Contig2
TAGCTTTAGCTTTTGCTTATGGTGGTGGTGGTGGTGGTGGTGGAAGTGGAAGAAGTGATGGTTGTGGCTTTTATGGGTCTATAATCTTCACATCCGGGATTGAGAAATTCTGGATTAATGTTTCAGTGATGGGTATTTCTTAGCAAGTCAATCCAAAATACATGCGGTTAAGAGTTGGGGGTGCTTGTAGCGTTAGGGAAACGTGACA
>CL657Contig3
TTAGCTTTTGCTTATGGTGGTGGTGGTGGTGGTGGAGGAAGTGGAAGAAGTGATGGTTGTGGCTTTTATGGGTCTATAATCTTCACATCCGGGATTGAGAAATTCTGGATTAATGTTTCAGTGATGGGTATTTCTTAGCAAGTCAATCAAAATACATGCGGTTAAGATTGGGGTGCTTGTAGCTTGGGAAACGTGACATGGATGGGACCTGACTCTAATACCTTTAGGAAGCAGAAGTGGACCATGAATTGGGTGACTTCTTTAGCAATTGGATGGAACAACTTACTCCTCTGTCCTATTGCCTTTAAAAGGAAACTACATCTTTGTTATGATGTCTAGTCCTTTATATATTCTCCTCCTATAAATTTTAGTTACCGAGCAAAATTTAGGCCTATAGTATTAGGTACAGTGTGCATACTGTTAAATCTCGGTTAGATTAGTCTCACTCCAATTCTGTAGGTTAACGTCTTGTCTTTTGTAATTTCATTCTTTATTCATCTAAGTCATTCTTTTCTTCGTTTTCTAATTGTACGCATTGATTAGGGTG
>CL667Contig1
AGAGTAGCAACAGTTGATATACTCAGTTACATTCAGAATGAGCTGGACTATTGTGGAGAAGAGCTGCCATTGTCCCCCCGAGCGCCACAACATCAGAATTCCCAACCAATTCAGTTCTCAAATTCCAGCTTCCTTGTTTCATCAGGTTCGTCTGGTCCAATAACTGCTGGCCAAGGTCTCGCACTGATCAACAACCNGAATTCAGTTTTCNCAAATGCTTGTCAAGCCCTGTCCGGA
>CL667Contig2
AGAGTAGCAACAGTTGATATACTCAGTTACATTCAGAATGAGCTGGACTATTGTGGAGAAGAGCTGCCATTGTCCCCCCGAGCGCCACAACATCAGAATTCCCAACCAATTCAGTTCTCAAATTCCAGCTTCCTTGTTTCATCAGGTTCGTCTGGTCCAATAACTGCTGGCCAAGGTACTCGCACTGATCAACAACCCAAGAATTCAGTTTTCTCAAATGCTTTGTCAAGCCCTGTCCGGAGGAGTCTCCAGAATTATCACATTGCTCAGGACAGCTATTATCCACCTGGCGGTCCACCGTCAGGAAATGGAACCCGCAGTAACGAGCCCAACTTTCTTCAGCACCAGAACAGGGATCCTAATCCTGTTAGTTCCAATGACTCTTCGATGGATATCTAAGATAGTAGGTGTAAAAGCTTGGTGGCATGCGTACTGGTTAAAAGAATCAGAGGGCTGTTGCAATTGCATTAAGGTTTTGGCACATAGAAATGGTTACTTCATACAAGAATAATTGCATGACGCTGCTTGCTGTTGAAGTGTGTGGAGAAGAATAGGTAAATCGTGTGGGTTGGCAGTGGGGCAAAATGGTATATGATGAGCACTGTAACCTATTAGTTCATTCTTTTATTGTCTTTCGAATGCTTAGGATGGGTCTTCTATGTCATGTAAAGCTTCTTGTCGAATTGACTTGGCTACTTATAAGATGGTAATTATTTGTTGTCTATTTTAGTCTTTTGTTTTAC
>CL667Contig3
GGACCATGTATGCTTCATTTTGCAGCGCTGCTAACTCTCTCTCTCAGCTATATACCCAGGCTATGAACCACCAGAAACTTTCCTTCCAAGCCGGTGAACGTCACGGCCTTGAACAACTTTATCAGTGGATTTGGAGACAACAAGAGGGAGGATCAAGAGTAGCAACAGTTGATATACTCAGTTACATTCAGAATGAGCTGGACTATTGTGGAGAAGAGCTGCCATTGTCCCCCCGAGCGCCACAACATCAGAATTCCCAACCAATTCAGTTCTCAAATTCCAGCTTCCTTGTTTCATCAGGTTCGTCTGGTCCAATAACTGCTGGCCAAGGTACTCGCACTGAGCACTGTGATCAACAACCCAAGAATTCAGTTTTCTCAAATGCTTTGTCAAGCCCTGTCCGGAGGAGTCTCCAGAATTATCACATTGCTCAGGACAGCTATTATCCACCTGGCGGTCCACCGTCAGGAAATGGAACCCGCAGTAACGAGCCCAACTTTCTTCAGCACCAGAACAGGGATCCTAATCCTGTTAGTTCCAATGACTCTTCGATGGATATCTAAGATAGTAGGTGTAAAAGCTTGGTGGCATGCGTACTGGTTAAAAGAATCAGAGGGCTGTTGCAATTGCATTAAGGTTTTGGCACATAGAAATGGTTACTTCATACAAGAATAATTGCATGACGCTGCTTGCTGTTGAAGTGTGTGGAGAAGAATAGGTAAATCGTGTGGGTTGCAGTGGGGACAAAATGGTATATGATGAGCACTAGTAACCTATTAGTTCATTCTTTATTGTCTTCGAATGCTTAGGATGGGTCTTC
>CL667Contig4
CCTCTCATCCTCATCATCTTCACAGACGCTCCATTATTTTTTTTTTCTTTACGGGAAATTAGGTGAATTTTTATGATAATTGAATAAATTGAAAGGGGAAAAATAAAAATCTATCGGTGGAATCGGGAAATCTTGTAGTGGAATTCGAGTGTTGGTAGCTATGGGGAAGAAGAGGAAATCGATAGCCACGAGCCTGGACGAGGTGGATCGGACCATGTACGCGTCGTTTTGCAGCGCTGCTAACTCTCTCTCTCAGCTCTATACTCAGGCTATGAACCACCAGAAACTTTCCTTTCAAGCCGGTGAACGTCACGGTCTTGAAAAACTTTATCAGTGGATTTGGAGACAACAAGAGGGAGGATCGAGAGTAGCAACAGTTGATATACTCAATTATATTCAGAATGAGCTGGACTATTGCGGAGAAGAGCCTCCAATGTCCCCCCGAGCACCACAACAACATCAGAATTCCCAACCAATTCAGTTCTCAAATTCCAGCTTCCTCGTTTCATCAGGTTCATCTGGCCCAATAACTGCTAGCCAAGGCACTCGACTCTGGAGCACTGTGATCAACAATCCAAGAATTC
>CL667Contig5
ATATACTCAATTATATTCAGAATGAGCTGGACTATTGCGGAGAAGAGCCTCCAATGTCCCCCCGAGCACCACAACAACATCAGAATTCCCAACCAATTCAGTTCTCAAATTCCAGCTTCCTCGTTTCATCAGGTTCATCTGGCCCAATAACTGCTAGCCAAGGCACTCGCGTCTGAGCACTGTGATCAACAATCCAAGAATTCAGTTTTCTCAAATGCTTTGTCAAGCCCTGTCCGGAGGAGTCTCCAGAACTACAACATTGCTCAGGGTGGCTACTACCCACCTCCACCTGGTGGTCCACCTTTAGGAAATGGAACCCGCAGTAACGAGCCCAACTTTCTTCAGCACCAGAACAGGGAGCCAAATCCTGCAAGTTCCAATGATTCTTCAATGGACATCTAAGATAGTAGGTGAAGAAGGTGGTTAAAAGAATTGGGATTTAGATTTAAGGTTGTGGCACATGGAAATGATTACTTCATACAAGAATAATTGCATGAAGGTGTTGAAGTGCGTGGAGAAGAAGTAGGTAGAAAGTGGTAGTGT
>CL667Contig6
AATTTTCATCAATCTTCTTTGCAGGACTCCTTTATTTATTTTTTTAAGGGAAATTAGGGGAAATTTTTTAGTAATTGAACAAATTTGATAAATAAAATCAATCGGTGGAATCGGGAATTGGTAGCTATGGCGAAGAAGAGGAAATCAATAGCCACAAGCCTGGACGAGGTGGATCGGACCATGTATGCTTCATTTTGCAGCGCTGCTAACTCTCTCTCTCAGCTATATACCCAGGCTATGAACCACCAGAAACTTTCCTTCCAAGCCGGTGAACGTCACGGCCTTGAACAACTTTATCAGTGGATTTGGAGACAACAAGAGGGAGGATCAAGAGTAGCAACAGTTGATATACTCAGTTACATTCAGAATGAGCTGGACTATTGTGGAGAAGAGCTGCCATTCGTCCCCCGAGCCGCCACAACATCAGAACTTCCCAACCAATTCAGTTCTACAACTTCCAG
>CL675Contig1
GGGTAGCGATTGAACGTTTGTCTCCTCTGGATTCTCTCGTGAAAGCACCCAACAGCGATCATGGTGGCCGCCAAGAAGACCAAGAAGACTCATGAGAGTATCAACAACAGGCTGGCTTTGGTTATGAAGAGTGGGAGATACACTTTGGGTTACAAGACTGTACTCAAATCTCTCAGGAACTCTAAAGGGAAGCTGGTCATCATTGCTAACAACTGTCCTCCCCTTAGGAAGTCTGAGATAGAGTACTATGCAATGTTGGCAAAAGTTGGAGTTCACCACTACAATGGCAACAATGTAGACTTGGGTACTGCTTGTGGCAAATATTTCAGAGTGTGCTGCCTNAGCATTATTGATCCAGGTGATTCTGATATCATCAAGAGCATGCCTAGTGACCACTGATTAGGCCATGAGGAATAGCATTTCTCCCTAGGTTTTGGTCATTTTTC
>CL675Contig2
GATAAATTTATTTTTCAGTTCGATCTAGGGTTTCTTGGCGAGGCGAGTGACACATTTGGCTTTTGTGGATTCTCTCGTAGAAAGGACCAGACCGTAACCATGGTGGCCGCCAAGAAGACCAAGAAGACTCATGAGAGTATCAACAGCAGGCTGGCTCTGGTTATGAAGAGTGGGAGGTATACTTTGGGTTACAAGACTGTACTCAAATCTCTCAGGAACTCTAAAGGGAAGCTGGTCATCATTGCTAACAACTGTCCTCCCCTTAGGAAGTCCGAGATAGAGTACTATGCAATGTTGGCAAAGGTTGGAGTTCACCACTACAATGGCAACAATGTAGACCTGGGTACTGCCTGTGGCAAATATTTCAGAGTGTGCTGCCTGAGCATTATGGATCCAGGTGATTCTGATATCATTAAGAGCATGCCTGGTGACCACTGATTAGGCCACAA
>CL691Contig1
TGACAACAATTATTGGAGGTGGTGACTCGGTTGCTGCCGTGGAGAAGGTTGGGCTTGCTGACAAGATGAGTCACATCTCAACTGGAGGTGGTGCCAGTTTAGAGCTTCTCGAGGGGAAAACACTTCCGGGAGTGCTTGCTCTTGATGATGCTTGAGCTGAGTTTTTCTCATTTGCCCTTTTTTTTCTGCGAACTTTAGTTCTCGTATATGGTTGGTTTCACAGCCAAAGCGGACTAGAATGATGGAATAGAGCTCTGATCTTAGCCTGTAGATTGAGTAAATAAAAGTTTTCTCTTGCCTTCAAGGATGGGTTGCTTTTGATGAGTTGAATGTCTTCGTATCGTGATGATGTTGTTTAAACAATCCAATTATATGGGTTTGTTTTGCTGATGTTCCATTTTCACAGTCTGAAGTGTTAAACATGAATTGAAAGTTAAGCCTTTAGCCTTTTGGCTTCAAAAG
>CL691Contig2
AAGGCACAAGGGTACTCAGTTGGGTCATCCCTTGTGGAGGAGGACAAACTTGATCTTGCAACTTCACTTGTTGAAAAAGCCAAGGCTAAGGGGGTATCTTTACTGCTGCCTACTGATGTGGTCATTGCTGACAAGTTTGCAGCTGATGCCAACAGCAAGGTATGCTTTTCAATGGCTTTTGTAGTGAATTTTTGCCTGGTTTAAGTGACCAAGAGAAACTTGAATTTCTTAAGAGAAGCATCTTAGATATCAACTGGTGGTGGTGCCAGTTTGGAGTTGTTGGAAGGCAAAGAACTTCCAGGTGTTCTTGCTCTTGATGAAGCCACACCAGTTGCTGTGTAAGATTAATCTAATTTTTTCCCCCCATCCCTGTGTCAGTGCTTTTATCGTGCTTCATAAAGGAGAAAGGGTTGTTGTAGAAAGATATGAGCTCATG
>CL691Contig3
GCACAAGGGTACTCAGTTGGGTCGTCCCTTGTGGAGGAGGACAAACTTGATCTTGCAACTTCACTTGTTGAAAAAGCCAAGGCTAAGGGGGTATCTTTACTGCTGCCTACTGATGTGGTCATTGCTGACAAGTTTGCAGTTGATGCCAACAGCAAGGTGGTGCCAGCATCTGCGATACCAGATGGTTGGATGGGTTTGGATGTTGGACCTGATGCCATCAAGACATTCTGTGAAGCATTAGATACCACCAAAACAGTTATTTGGAATGGACCGATGGGTGTCTTTGAGTTTGATAAATTTGCTGTGGGAACTGAGGCAATTGCCAAGAAGCTTGCAGAGCTCAGTGGCAAGGGTGTGACAACAATTATTGGAGGTGGTGACTCGGTTGCTGCCGTGAGAAGGTTGGGCTTGCTGACAAGATGAGTCACATCTCAACTGGAGGTGGTGCCAGTTTAGAGCTTCTCGGAGGGGAAAACCACGTTCCGGGAGTTGCTTGCTCTTGATGATGCTTGAGCTG
>CL691Contig4
AGGGAGTATCTTTACTGCTGCCCACTGATGTGGTGATTGCTGACAAGTTTGCAGCTGATGCCAACAGCAAGGTGGTGCCAGCATCTGCAATACCAGATGGTTGGATGGGTTTGGATGTTGGACCTGATGCTATCAAGACTTTCTGTGAAGCGTTAGATACTACCAAAACAATTATTTGGAATGGACCAATGGGTGTCTTTGAGTTTGATAAGTTCGCTGTGGGAACTGAGGCAATTGCCAAGAAGCTTGCAGAGCTCAGTGGCAAGGGTGTGACAACAATCATTGGAGGTGGTGACTCAGTTGCTGCCGTGGAGAAGGTTGGGCTTGCTGATAAGATGAGTCACATATCGACTGGAGGTGGTGCCAGCTTAGAGCTTCTCGAGGGGAAAACTCTTCCTGGAGTCCTTGCTCTTGATGATGCATGAGCTGAGTTTCTCT
>CL691Contig5
AAGGCACAAGGGTACTCAGTTGGGTCATCCCTTGTGGAGGAGGACAAACTTGATCTTGCAACTTCACTTGTTGAAAAAGCCAAGGCTAAGGGGGTATCTTTACTGCTGCCTACTGATGTGGTCATTGCTGACAAGTTTGCAGCTGATGCCAACAGCAAGATGTCTCTCACATGGCAGCAAAGGTTTTCAAAGCCAACCGGTTTGAATATCCAGAGAGTGAGAACAGCACAAGAATATAGATCACTCCCTTTGATTGCAAATCTGCCGTTTGAAGCATTTCAGTATGCCCAAAATGTCCAATCATGCGTTTGAAATGTATTGTGCATATATGACAAGGGGTTAACAAATTGAAAATGGTGGAGGTGGTAGCTGTAGCGCTCTTATGTGATCTCCTCCCCAGTCTGTCGCAATGATGCCAAAGACGGTGGAAAGTAACCTACGCAACAAACTGTGTCACAGAATCACCTTACTTTCAGAGCACATGATACTTTCTTCGTTGGACCTACTTTTTGGATACAGTAACACATCATAGTAACTTCTAGTTAAAAATACTACTTAAATTAATTAAA
>CL691Contig6
ATACAGGGCACAAGGGTACTCAGTTGGGTCATCCCTTGTGGAGGAGGACAAACTTGATCTTGCAACTTCACTTGTTGAAAAAGCCAAGGCTAAGGGGGTATCTTTACTGCTGCCTACTGATGTGGTCATTGCTGACAAGTTTGCAGCTGATGCCAACAGCAAGGTATGCTTTTCAATGGTCTTTTGTAGTTGTAATTTTTGCCTTGGTTTAAGTGACCAAGAGTAAACTTGTAATTTCTTAAGAGAAGCATCTTAGATATCAACTGGTGGTGGTGCC
>CL691Contig7
GTTGGGTCATCCCTTGTGGAGGAAGACAAGCTTGATCTTGCTACTTCCCTTATTGAAAAGGCCAAGGTTAAGGGAGTATCTTTACTGCTGCCCACTGATGTGGTGATTGCTGACAAGTTTGCAGCTGATGCCAACAGCAAGGTGGTGCCAGCATCTGCAATACCAGATGGTTGGATTGGGTTTGGATGGTTGGACCTGATGCTATCAAG
>CL704Contig1
GATAGAATGATTGCTGAAGGTGAGGCACAGTATAATAAGTGGCGGCACCCTGATCCTTATATTGTTCCTTGGGCTCCTGGCGGTAGCAAGTTTACTCGAAATCCAACTCCACCTTCTGGGATTGAGATTGTGTATAACTATGGTCGAGAAGATAATGATTAATTCTGCATCTTTTTCCATATCAATAAATAAAGATTGAGATGATCCATGACTGCTGCAAAAGATAATGAGCGAGTCCAGTGTCACGTTTGTGTTTATTGAAAGGCAAATGATAGACGTTACAAGATCTTTCACTGCTGTGTTATTTGGTTTTCTCTAAAGAAAGATATTGTGTTGCAGACTTGGATCAAAACTGGAATGGAATGATCTGGTAATTACTTTAAATAGTAAAACTTATTTCTTTTTTACTTAGT
>CL704Contig2
GAACGACATCGTTCATCTCCACTGATAAAAAAATTAATCGACTTAAACGACGCCGCTTCTGCTTTGCTTCCACTGTGCGATTGCATTTCCTTTTCTCAAAGAAAGCAGCGAGAAGAGTCTGGGGAGAGAGAGAGAGATGAGCGTGTCAACAGCGGCGTACTTTGCGAGGAGAGCAGCACAGAAGGAGAGAGTTCAGATCCTCTACCGCCGAGCCCTCAGAGACACTCTCAATTCGGGCCTCCATCGTCACCTTCTTCTATCAAGA
>CL704Contig3
AAAGCAAAGCAGTGTTAACTGAGAAGCGTCGAGAGATCGAGAGAGAGAGAGAGCGCGAGCGAACGAGAGAGATGAGCGTGTCAACCGCGGCGTACCTAGCGAGGAGAGCAGCACAGAAGGAGAGAGTTCAGATCCTTTATCGTCGATCTCTGAGAGACACTCTCAACTGGGCCGTCCACCGCCACCTCTTCTATCAAGATGCTTCGAACCTCCGCGAGAAGTTCGACGCCAACAAGCATGTGGAGGATCTGGACGCTATTGATAGAATGATTGCTGAAGGTGAGGCACAGTATAATAAGTGGCGGCACCCTGATCCTTATATTGTTCCTTGGGCTCCTGGCGGTAGCAAGTTTACTCGAAATCCAACTCCACCTTCTGGGATTGAGATTGTGTATAACTATGGTCGAGAAGATAATGATTAATTCTGCATCCTTTTTCCATATACAATAAATAAAGATTGAGATGATCCATGACTGCTGACAAAAGATAATGAAGCGAGTCCAGTGTC
>CL704Contig4
CTCAGTTCGGGGGAGAGAGAGAGAGATGAGCGTGTCAACAGCGGCGTACTTTGCGAGGAGAGCAGCACAGAAGGAGAGAGTTCAGATCCTCTACCGCCGAGCCCTCAGAGACACTCTCAATTGGGCCGTCCATCGTCACCTCTTCTATCAAGATGCCTCCAACCTCCGCGAGAAGTTCGACGCCAACAAGCATGTGGAGGATCTGGACGCAATTGATAGAATGATTGCAGAAGGTGAGGCACGGTATAATAAGTGGCGGCACCCTGATCCTTACATCGTTCCTTGGGCTCCTGGCGGTAGCAAGTTTACTCGAAACCCTACTCCACCTGCCGGGATTGAGATATTGTATGACTATGGTCGAGAAGATAATGATTAAATCTCCATCTTTTTCAATAGTGACAAATAAAGATTGAGATGATCCATGACTGCTGCAGAAGATAACGAGCAGAGTTCAGCATCTTGTTTGTGTTTATTGAAACAAGATAAATGGTAGACAGTATGAGATCT
>CL715Contig1
GGATTCTCTCAGATCCGGATAGTATAAAAAATCTTCCATCTATCCGATCCGAATCAGCGATGACTAGGCGGTGCTCGCATTGCAGCCACAACGGTCACAACTCGCGGACCTGCCCTAACCGCGGGGTCAAGCTCTTCGGGGTCCGATTGACCGACGGGTCGATCAGGAAAAGTGCTAGCATGGGCAATTTAAGCCATTACACAGGGTCTCCCAATCCCGCTGGGGCCCACGCATCCGGGTCCAACAACCCCGGATCCCCTGGAGGAGATACACCCGACCACGGCGGAGCTGCTGACGGCTACGCTTCTGAGGATTTCGTTCCTGGTTCTTCTTCGAGCCGTGAGCGAAAGAAAGGTGTTCCATGGACTGAAGAGGAGCATAGGATGTTTCTATTTGGCCTGCAGAAGCTTGGCAAAGGCGATTGGCGTGGAATTGCACGCAGTTATGTTATATCAAGGACACCTACTCAGGTGGCCAGTCATGCTCAAAATNTTCATCAGGCAAACCAATGTTCTAGGAGGAAAGACGGTCCAGCCTGTTGATATAGTAGCTGATGAACCGGTT
>CL715Contig2
TGAACCGGTTGATACTCCAATGGCATCACAAGACTTCTTGACTGTCAACGATGCTCGGGCTGAAACACATACCGATAATCCTGATCCTTTACCTGCTGCTCCTCCTTTGGAAGAAGAATGTGAATCAATGGATTCCACCAACTCCAATGAGGGAGAAGCTGTTCCTCCAAAGCCAGATAGCTCACAGTCCTTCTACCCAGTTATATACCCAGCTTATTTTCCACCATTCTTCCCATTTTCATTTCCGCTTTGGTCAGGATATGGTGCAGAGCCAAGTACAAAGGAGACACAACCGTTAATACAAGACAATAATGTGCAGTCTGTATTGGGTTCATTTACAATTCG
>CL715Contig3
AGGGAGAAGCTGTTCCTCCAAAGCCAGATAGCTCACAGTCCTTCTACCCAGTTATATACCCAGCTTATTTTCCACCATTCTTCCCATTTTCATTTCCGCTTTGGTCAGGATATGGTGCAGAGCCAAGTACAAAGGAGACACATGAGGTTTTCAAGCCAACAGCAGTACATTCAAAAAGCCCAATCAATGTTGATGAGCTGGTTGGCATGTCAAAACTGAGTTTAGGAGAGTCAATTGGTGATGCTGGCACCTCTTCTCTTTCCCTAAAATTGGTTGAAGGATCATCCAGACAATCTGCTTTCCATGCAAATCCGGGGTCTAATGCTTCAAACATGAACTCAAGCAGTAGTCCAATCCATGCAGTTTAAAGGCAGCTTTGGCAGAGATGAGATCGTAGGTTTATCTCAGTGCTGATGAGCTTGAGACACTACCGTTAATACAAGACAATAATGTGCAGTCTGTATTGGGTTCATTTACAATTCGTTTGTGGGATCTTTTAATAAAATTTTCCCAAAGTATTAGTAGCTTGTTTTAGTTGGTAGCTTCAGGTAGGCTGGCTGTAGCATCTTGTCAGAATTATTTGAATCTTTAACATCTGTATTAATTTAAGTTGTATGTTACTAT
>CL715Contig4
GCTCTCTCTCTCTCTTCTCTCTGGCCTGCGAAAGCTAGGAGAATAGGAGAAGGCATCGCCATTGCCCATTTATCGGGCCAAGAAATTCGGATTCTCTCAGATCCGGATAGTATAAAAAATCTTCCATCTATCCGATCCGAATCAGCGATGACTAGGCGGTGCTCGCATTGCAGCCACAACGGTCACAACTCGCGGACCTGCCCTAACCGCGGGGTCAAGCTC
>CL715Contig5
AGGATTTCGTTCCTGGTTCTTCTTCGAGCCGTGAGCGAAAGAAAGGTGTTCCATGGACTGAAGAGGAGCATAGGATGTTTCTATTTGGCCTGCAGAAGCTTGGCAAAGGCGATTGGCGTGGAATTGCACGCAGTTATGTTATATCAAGGACACCTACTCAGGTGGCCAGTCATGCTCAAAAATATTTCATCAGGCAAACCAATGTTTCTAGGAGGAAAAGACGGTCCAGCCTGTTTGATATAGTAGCTGATGAACCGGTTGATACTCCAATGGCATCACAAGACTTCTTGACTGTCAACGATGCTCGGGCTGAAACACATACCGATAATCCTGATCCTTTACCTGCTGCTCCTCCTTTGGAAGAAGAATGTGAATCAATGGATTCCACCAACTCCAATGAGGGAGAAGCTGTTCCTCCAAAGCCAGATAGCTCACAGTCCTTCTACCCAGTTATATACCCAGCTTATTTTCCACCATTCTTCCCATTTTCATTTCCGCTTTGGTCAGGATATGGTGCAGAGCCAAGTACAAAGGAGACACATGAGGTTTTCAAGCCAACAGCAGTACATTCAAAAAGCCCAATCAATGTTGATGAGCTGGTTGGCATGTCAAAACTGAGTTTAGGAGAGTCAATTGGTGATGCTGGCACCTCTTCTCTTTCCTAAATTGGTTGAAGGATCATCCAGACAATCTGCTTTCCATGCAAAGTCCGGGTCTAATGTCTTCAAACATGAACTCAAGCAGT
>CL724Contig1
GCTCTCTAGCACTTCACAGGAAAAGTAAGCGGCGAGGGAAGCAAAGACTATACGGTTCCGTCTACTTGCCGCCTTCAACGACGCTTTCTCCCATTTTCTTCTTGGGCTTAGTTTGTGGAGTTGATGGCTTCCAAGTTGCAGCAGTTGCAGTCTAAGGCATGCCAAGCTTCAAAGTTTCTGTCCAAGCACGGAACTGCCTACTACAAGCAGTTGTTGGAGCAGAATAAGCAATATATTCAGGAACCTCCCACTGTTGAGAAGTGCAACTTGTTATCAAAGCAGTTGTTCTACACTCGTCTTGCTAGTATTCCCAATCGTTATGAATCATTCTGGAAGGAACTTGATTATATGAAGTAATTTATAGGAAGAATAGGCAGGTAGCTAGAAGTTGAAGATGCTGGC
>CL724Contig2
GCCGTCTGTCTCACTCTCTCTCCCTCGCATTCCACAGTAAAGGTAAGCGGCGACGGAAGCAAAGACCGTGCTGTTCAGTCTCTTTGCCGCCTTCATTGACGCTTTCTCCGTTTTCCTTCTTAGGCTTAGTTTTTGGAATTGATGGCGTCCAAGTTGCAGCAGTTGCAGTCCAAGGCATGTGAAGCTTCTAAGTTTGTGTCTAAGCATGGAACTGCCTACTACAAGCAGTTGTTGGAGCAGAATAAGCAATATATTCAGGAACCTCCCACTGTTGAGAAGTGCAACTTGTTGTCAAAGCAGTTGTTCTACACTCGACTTGCTAGTATTCCCAATCGTTGTGAATCATTTTGGAAGGAACTTGACTATGTGAAGAATTTATGGAAGAATAGACAGGAGCTGAAAGTCGAAGATGCTGGCATTGCTGCTTTGTTTGGGCTGGAGTGCTTTGCTTGGTATTGTGCTGGGTGAGATTGGTGGGGAAGGGGATTTACTTTCACTGGTTACTATCCTTGAGAAGAAGAGCTTCATATAATTTGTTCACGGGTATTGAATATGTGAGTCTTCTG
>CL724Contig3
GCGCTCTAGCACTTCACAGGAAAAGTAAGCGGCGAGGGAAGCAAAGACTATACGGTTCCGTCTACTTGCCGCCTTCAACGACGCTTTCTCCCATTTTCTTCTTGGGTTTTAGGCTTAGTTTGTGGAGTTGATGGCTTCCAAGTTGCAGCAGTTGCAGTCTAAGGCATGCCAAGCTTCAAAGTTTCTGTCCAAGCACGGAACTGCCTACTACAAGCAGTTGTTGGAGCAGAATAAGCAATATATTCAGGAACCTCCCACTGTTGAGAAGTGCAACTTGTTATCAAAGCAGTTGTTCTACACTCGTCTTGCTAGTATTCCCAATCGTTATGAATCATTCTGGAAGGAACTTGATTATATGAAGAATTTATGGAAGAATAGGCAGGAGCTGAAAGTTGAAGATGCTGGCATTGCTGCTTTGTTTGGGCTGGAGTGCTTTGCTTGGTTTTGTGCTGGTGAGATTGGTGGGAAGGGGATTTACTTTCACTGGTTACTATCCTTGAGAAGAAGTGCATCATAAAATGTGTTTCAGGGGATTGAATATATAAGCTTCTGTTGTCATTTGCATGATTGAATTGCAAGCACTTGCTAAATTTTTTGTTTCTTTCTGTCTAAAATTTTTTGAAGCTGAGAAATCAGCGGGTTACTATGATTGCCTCAATAATCTTACATTTTAAGCGGTCTTAGGA
>CL738Contig1
AAGAGCATTCAACTCCACTTGCTCAGATGGTTGGCACCTGTTATAAAGCAGCAGGGAATATGATGCCCAATTTTTTGGCAGTCAACTTTTACATGAATGAATGGCCAGACATTGTGTGGTTGTAGCACTGTGACTGCCTGCCAGGCTGGAGCACCTTTTGGATCTTGCAAAAATGTTGCCGTGCCTAGTACAAGTCCTGTAACAACTACTTCAGGAAGCTTTTCAGGATCTGTTCAGTTTTCAAGATCTGCATCAACAGTCCATTCTCCAATATTTTTTGTTTTCTACTTGTGTTCTCTTCCATTGATTGCACTTATATTTCGAATGCAATGAGTGATTTATGGGGTAGATGGTTGGGTAGCTACTTCTTCAGTTAGACAGTTAGTGAGCTACTCTTTGGTAGAGTTTATAGCGTCAGTGTGTATTCTCCAGTCAGAACTGGTATAACAATCTGTCTTACAGAGGAAGGTTAAAGAAATACTTGCCAGAGGTATG
>CL738Contig2
CGTGCCTAGTACAAGTCCTGTAACAACTACTTCAGGAAGCTTTTCAGGATCTGTTCAGTTTTCAAGATCTGCATCAACAGTCCATTCTCCAATATTTTTTGTTTCTACTTGTGTTCTCTTCCATTGATTGCACTTATATTTCGAATGCAATGAGTGATTTATGGGGTAGATGGTTGGGTAGCTACTTCTTCAGTTAGACAGTTAGTGAGCTAACTCTTTGGTAGAGTTTANAGCGTCAGTGTGTATTC
>CL738Contig3
ATGATGCCCAATTTTTTGGCAGTCAACTTTTACATGAGAAGCGATGGTGGCGGTGTTTTTGATGTTTTGGATAGAATGAATGGCCAGACATTGTGTGGTTGTAGCACTGTGACTGCCTGCCAGGCTGGAGCACCTTTTGGATCTTGACAAAAATGTTGCCGTGCCTAGTACAAGTCCTGTAACAACTACTTCAGGAAGTCTTTTCAGGATCTGTTCAGTTTTCAAGATCTGCATCAACAGTCCATTCTTACCAATTATTTTTTGTTTTCTACTTGTGTTCTCTTCCATTGATTGCTACTTATATTTCGAATG
>CL738Contig4
GTGTATTCTCCAGTCAGAACTGGTATAACAAATCTGTCTTACAGAGGAAGGTAAAGAAATACTTGCCAGAGGTATGAAGTGTGATTGTGAACAAAGAACTTCTTAGATTCTTATATGGAGGCAAAAATTAAGGATAGCAAGGGAATCTGAGGTAGATGGTGATGGTGGCCAAGGACACCTGGAAGGTATCGTCAAGAAGTGGTTCAGGTTTTCTGTAGGCCATGTTCACCGGGAGTGTGAGATTGATAGGACATGTATTAAAGTGCTTCCACTGTTATTACTAAGATTTGTATTTCAATATTCTTCTTTGTGTTTGCATTCCCACTCATGCTCTGGCCTTTTTTAACCTTGCTAACGTTCTGGAACATTTATAGGCTATTGGATTTGAATGTACTTTGAGTTGTCACTATATATGGCCAGGAGGGAAATGAAGAGAAGTGAAAGGTAAGGGAGTCCTAATCATTTTAGGCTTTGTTTATATTTAATAGAAAATAGGAAAAGAGTAGAAAGGGCCCTTTCATTCGCGTGGAGTTTATTAATTGGGTTGTAAACTATCACCTTCTCT
>CL738Contig5
AAGAATCAACCTGTCTGCACCAGAGGCCAAGCTATCATTCCCACCTCTATTATTGATGGGTTGCCTTTTAACAAGTACACATGGTTAGTGACTCATAATTCGTTTAGCATCGTGGATGCACCGCCTTTGCCGGGTGTTCAGAGACTGACATTTTATAATCAAGAAGATACTGTGACTAATCAGTTGAGGAATGGCGTAAGGGGACTGATGTTGGATATGTATGATTTTGAGGACGATATTTGGCTCTGCCATTCGTTTCGAGGGCAATGTTTCAACTTCACAGCCTTTGGACCAGCAATTAACACCTTGAGGGAAGTAGAAGCATTCTTGAGTGAAAATCCAACTGAGATTGTGACCATTATAATTGAGGACTATGTGCATACCCCAAAAGGGTTAACAAAGCTGTTCACTAATGCTGGTTTAGATAAGTATTGGTTTCCTGTCTCCAATATGCCCAAAAAGGGTGAAGATTGGCCCACTGTGACTCAGATGGTGCAAGACAATCACCGGCTTCTGGTTTTCACTTCTATTGCTTCAAAGGAAGCAGAGGAAGGCATTGCTTATCAATGGAAGTATATGTTGGAGAATGAGTCTGGAGATCCTGGGGTAAAACCAGGTTCGTGCCCGAATAGAAAAGAGTCAAAGCCATTGAATTCCAGAAGTGCATCTCTTTTCCTAGAGAATTACTTCCCAACATATCCAGTTGAGAGTGAAGCCTGCAAAGAGCATTCAACTCCACTTGCTCAGATGGTTGGCACCTGTTATAAAGCAGCAGGGAATATGATGCCCAATTTTTTGGCAGTCAACTTTTACATGAGAAGCGATGGTGGCGGTGTTTTTGATGTTTTGGATAGAATGAATGGCCAGACATTGTGTGGTTGTAGCACTGTGACTGCCTGCCAGGCTGGAGCACCTTTTGGATCTTGCAAAAATGTTGCCGTGCCTAGTACAAGTCCTGTAACAACTACTTCAGGAAGCTTTTCAGGATCTGTTCAGTTTTCAAGATCTGCATCAACAGTCCATTCTCCAATATTTTTTGTTTCTACTTGTGTTCTCTTCCATTGATTGCACTTATATTTCGAATGCAATGAGTGATTTATGGGGTAGATGGTTGGGTAGCTACTTCTTCAGTTAGACAGTTAGTGAGCTACTCTTTGGTAGAGTTTATAGCGTCAGTGTGTATTCTCCAGTCAGAACTGGTATAACAAATCTGTCTTACAGAGGAAGGTAAAGAAATACTTGCCAGAGGTATGAAGTGTGATTGTGAACAAAGAACTTCTTAGATTCTTATATGGAGGCAAAAATTAAGGATAGCAAGGGAATCTGAGGTAGATGGTGATGGTGGCCAAGGAACACCTGGAATATCTCAAGAAGTGGTTCAGGTTTTCTGTAGGCCATGTTCACCGGGAGTGTGAGATTGATAGGACATGTATTAAAGTGCTTCCACTGTTATTACTAAGATTTGTATTTCAATATTCTTCTTTGTGTTTGCATTCCCACTCATGCTCTGGTCCTTTTTTAACCTTGCTAACGTTCTGGAACATTTATAGGCTATTGGATTTGAA
>CL748Contig1
TAGGGTCTCCTTATCGTCATGGGGATACACCACCAAGAAGGAGACCAGCATCCCCAGCTAGAGGTCGTTCTCCATCTCCACCAAGGCGTTATAGATCCCCTGCAAGGGGTTCTCCTAGAAGGATTCGTGGTAGTCCTGTCCGCAGACGTTCTCCTCCTCCTCCAAGGAGACGCACACCTCCTAGGCGAGCCCGTAGTCCCCCAAGAAGGTCCCCACTTCGTCGACGTAGCCGCTCTCCAATTCGTAGGCCTGCTCGCTCGCGTTCAAGATCACTTTCGCCAAGGAGAGGCCGAGCTCCTGCTGCAAGACGTGGGAGGTCATCATCCTACTCTGGGTCACCTAGTCCACGCAGGGTCACCCGCAGGATATCAAGGAGCCGCAGTCCTAGAAGGCCTTTGAAGGGAAGAAGCACCAGCAACAGCAGCAGCAGCAGCTCACCACCTCGGAAGCCGTAGGTAATATTTGCTGCCCCTTCTCTTCCTCCTTACTTT
>CL748Contig2
TAGCCGCAGTCCTCCTGCTCAGAAAAAGAGTCCTGCTGAAGTGCTTAGACGAGGTCGTTCTCCACCACCGCAATCTAGAAAAACTTCTCCTCCTCCAAGGAAGACCTCTCCCATTCGTGAGTCTCGTGTTCTCCATATTGACACCCTCAGTAGGAATGTGCATGAGGGCCATTTAAAAGAAATATTTAGTAACTTTGGTGAAGTTGTACATGTGGAGTTAGCAATGGACCGTACCGTTAATCTTCCAAAAGGATATGGATATGTTGAATTTAAGACAAGGGCTGATGCTGAGAAGGCCCTACTATACATGGATGGGGCCCAGATTGATGGCAATGTTGTTCGAGCAAGGTTCACATTACCGCCACGACAGAAAGTTTCACCACCCCCAAAACCTATTGCTGCTGCTCCGAAGCGAGATGCTCCCAAAACTGATAGTGCCAGTGTAGATGTTGAGAAGGATGGACCGAAAAGGCAAAGAGAATCTTCTTCTCATCGGAAACCTCTAACCTCACCTCGAAGAAGACTCCCCCTTGCTCGAAGAGGTGGACTCCCAAGACGTCTTCCAGATTCNCCTCCACGTCGACGCGCAGATTCTCCTCTTCGT
>CL748Contig3
GGGATCTACCGTCCACACCAAAACGAAAAACCGGATCGGAGCCCGTTCGTAATTTCCATTTTCAGTAATCACTGGGCCCATCAGTTGTCGCTGTCCATAGCTACAAGCAGTCAAGCACTGGACAGATAAAACCCGCGCGGTCCTTGCCTCGTCTTTCCTTCCCTCAATTTTCACCGTCCTGGGGGTTTATTTAGGGTTTCTAATCTACTGTTTTGCTTTCTATCCATGGCGAAGCCAAAGCGAGGCCGTACCTCGCCTTCTGGTTCTGGTTCGGGCTCGTCCTCCCGGTCCCGCTCCAATTCACGGTCACGCTCTTACTCCGGTTCAGATTCTCGCTCCAGCTCACGCTCCCGGTCTTTGTCCTCTCGATCTCGCTCCAGATCGTTCTCTTCATCCTCCTCCCCTTCTCGCAGTCTCAGCTCTGCTAGCCGCAGCCCTCCTGCTCAGAGAAAGAGTCCTGCTGCTGAAGTGGCTAAACGAGGCCGTTCTCCACCACCGCAATCTAGAAAAATTTCTCCGCCAAGGAAGACTTCTCCCATTCGCGAGTCTCTTGTTCTTCACATTGACTCGCTCAGCAGGAATGTGCATGAGGGCCATTTAAAAGAGATATTCAGTAACTTTGGTGAAGTTGTACATGTGGAGCTGGCAATGGACCGTACTGTTAATCTTCCAAAAGGATATGGATATGTTGAATTCAGGACAAGGGCTGATGCTGAGAAGGCCCTACTATACATGGATGGGGCCCAGATTGATGGCAATGTTGTTCGAGCAAGGTTCACATTACCGCCGCTGCAGAAGGTTTCACCACCCCCAAAACCTATTGCTGCTGCTCCAAAGCGAGATGCTCCCAAAACTGATAATGCAAGTGTAGATGTTGAGAAGGATGGACCACAAAGGCAAAGAGAACCTTCTCCCCGTCGGAAACCTCTAGCCTCTCCTCGAAGAAGATCCCCTGTTACTCGAAGAGGTGGATCCCCTAGACGTCTTCTAGATTCTCCTTCACGTCAACGTGTAGATTCTCCTTCACATCGGCGAATAGAGTCTCCTTATCGTCGTGGGGATACACCACCAAGACGGAGACCAGCATCCCCAGCTAGAGGTCGTAGTCCATCTCCACCAAGGCGTTATAGATTCCCGCAAGGGGCTCTCCCAGAAATCGCGGCGGCCTGTCGCAGACGTTCTCCTCCTCCTCCAAGGCGACGCACACCTCCTA
>CL748Contig4
CGAAGCGGGTCTTGCCTCGTCTTTCTTTCTATCAATTTTCACGGTCCTAGGGGTTTACCGAGGGTTTCTTATCCACTGTGTTGCCTTTGTATCCATGGCCAAGCCAACGCGAGGCGGTCCGTTGCGGCCTTCAGGGTCGGGCTCGTCCTCCCGGTCCCGCTCCAGGTCACGCTCTTACTCCGGTTCAGATTCTCGGTCCAGCTCCCGCTCCCGGTCTTTATCCTCTGGTTCTCGTTCTCGATCTCGCTCTAGATCGTTCACTTCATCCTCCTCTCCTTCTCGCAGCCTTAGCTCTGGTAGCCGCAGTCCTCCTGCTCAAGAAAAGGCGTCCTGCTGAAGTGCTTAGACGAGGTCGTTCTCCACCGCCGCAATCTAAGAAAACTTCTCCTCCTACCAAGGAACGACCTCTCCCATTCGTGAGTCTCGTGTTCTCCATATTGACACCCTCAGTAGGAAT
>CL748Contig5
GTAGGCCTGCTCGCTCGCGTTCAAGATCACTTTCACCGAGGAGCAGAGGCCGAGCTCCTGCTGCTAGACGTGGGAGGTCATCATCCCATTCCAGGTCACCTAGTCCACGCAAGGTCACCCGCAGGATATCAAGGAGCCGTAGTCCTAGAAGGCCTTTGAGGGGAAGAAGCACCAGCAACAGCAAAAGCAGCAGCTCACCACTTCGTAACCCATAGGTATTATTTGCTGCAATGCAGTCCGTTACCCCCACCCCCCCCAACCCTTATCTTTCTTTTCCTCCATCCAAAAAAATTTGATATCTGTGAATGCTGTAATAGTTAAGATCTGTTTCAGTATGGAGAAATACTTTGATTTCCTGTGATGTGATAGGGCTTGATATTGTTCTCAGGGTTCGTTTGTTTTGCTTTCATGGGTCCCATGCAGTTCGTG
>CL748Contig6
ACCACAAAGGCAAAAGAGAACCTTCTCCCCGTCGGAAACCTCTAGCCTCTCCTCGAAGAAGATCCCCTGTTACTCGAAGAGGTGGATCCCCTAGACGTCTTCTAGATTCTCCTTCACGTCAACGTGTAGATTCTCCTTCACATCGGCGAATAGAGTCTCCTTATCGTCGTGGGGATACACCACCAAGACGGAGACCAGCATCCCCAGCTAGAGGTCGTAGTCCATCTCCACCAAGGCGTTATAGATCCCCTGCAAGGGGCTCTCCCAGAAGGATTCGCGGCGGCCCTGTTCGCAGACGTTCTCCTCCTCCTCCAAGGCGACGCACACCTCCTAGACGAGCCCGTAGTCCTCCAAGAAGGTCCCCACTTCGTCGACGTATCCGATCTCCAATTCGTAGGCCTGCTCGCTCGCGTTCAAGATCACTTTCACCGAGGAGAGGCCGAGCTCCTGCTGCTAGACGTGGGAGGTCATCATCCCATTCCAGGTCACCTAGTCCACGCAAGGTCACCCGCAGGATATCAAGGAGCCGTAGTCCTAGAAGGCCTTTGAGGGGAAGAAGCACCAGCAACAGCAAAAGCAGCAGCTCACCACTTCGTAACCCATAGGTATTATTTGCTGCAATGCAGTCCGTTACCCCCACCCCCCC
>CL757Contig1
ATAGAGGAAGCATATTGCTTTAGTAAGCCAAGAACCCACATTATTTGCTGGGACTATAAGGGAAAACATTGCGTACGGTACATCTAAAAATGATGAATCAGAGATCATCGAGGCCGCTAAGGCAGCCAACGCTCATGATTTCATCGCAGGATTGAAAGATGGATATGACACGTGGTGTGGGGACAGGGGAGTGCAGCTCTCAGGTGGGCAGAAGCAACGTATTGCAATAGCCCGCGCAATACTGAAAAATCCTACAGTATTGCTATTGGATGAGGCGACCAGCGCGCTTGATAGTCAGTCAGAGAAGGTGGTGCAAGACGCGTTGGAGCGCGTGATGATTGGGAGGACAAGTGTGGTTGTGGCTCATAGGCTAAGTACTATACAGAACTGTGATCTTATTGCCGTTTTGGATAAAGGACAGGTGGTGGAGCAAGGGACCCACTCGTCCTTGTTGGCAAAGGGACCCACAGGAGCTTACTTCTCATTGGTAAGCCTCCAAAGGACGCCGCACAACAGCACCACTACTGCTAGCCATACATTCAATTGAGTGGAAGCCTAATAGAGTTGGTTTTCTTGCCATCAAAAATGGCGTAAAAATGAGAACCATCTTATTTTAAGGCATTTTTCTGTTTTGTAATAATAATGATAAGTTTATATGTAAGTTGTGTATATAGAAGAAAGAGATAATGCTAATAAAGCCGATCTTTAACT
>CL757Contig2
TCATCGAGGCCGCTAAGGCAGCCAACGCTCATGATTTCATCGCAGGATTGAAAGATGGATATGACACGTGGTGTGGGGACAGGGGAGTGCAGCTCTCAGGTGGGCAGAAGCAACGTATTGCAATAGCCCGCGCAATACTGAAAAATCCTACAGTATTGCTATTGGATGAGGCGACCAGCGCGCTTGATAGTCAGTCAGAGAAGGTGTGCAAGACGCGTTGGAGCGCGTGATGGTTGGGAGACAGTGTGGTTGTGGCTCATAGGCTAAGTACTATACAGAAC
>CL757Contig3
ATGTGATTATCTTCGAAGGTTTCTCAATCAAAATTGAAGCGGGAAAGTCAACGGCATTGGTGGGACAAAGTGGGTCCGGTAAGTCAACCATCATTGGGTTAATTGAGAGATTTTATGATCCCATCAGGGGCATAGTGAAGATAGACGGTCGAGATATCAAGTCATATCACTTGAGATCATTGAGGAAGCATATTGCTTTAGTAAGCCAAGAACCCACATTATTTGCTGGGACTATAAGGGAAAACATTGCGTACGGTACATCTAAAAATGATGAATCAGAGATCATCGAGGCCGCTAAGGCAGCCAACGCTCATGATTTCATCGCAGGATTGAAAGATGGATATGACACGTGGTGTGGGGACAGGGGATGCAGCTCTCAGGTGGCCAGAGCAACGTNTTGCAATAGCCCGCGCAATACTAGAAAACTCCTA
>CL766Contig1
ATCAAGGAGGATTTCACCAAGAAATATGGTGGAGGAAAAGCTGCAACAGCTGTTGCTAATAGCCTGAACAAGGAATTTGGCCAAATTGAAGGAGCAGATGCAATACTGTGTGGATCACCCTGAGGAGGTCAGTAAGCTTGCTAAAGTGAAGGCTCAGGTTTCAGAAGTCAAAGGGTTATGATGGAAACATAGAGAAGTCTTGACCGTGGAGAGAAA
>CL766Contig2
TGCAGTTGAGTCTGTTGGCCGACAGGTTCCAATTGCCTTCCTTGAGCGGATCAAGGAGGATTTCACCAAGAAATATGGTGGAGGAAAAGCTGCAACAGCTGTTGCTAATAGCCTGAACAAGGAATTTGGGCCCAAATTGAAGGAGCAGATGCAATACTGTGTGGATCACCCTGAGGAGGTCAGTAAGCTTGCTAAAGTGAAGGCTCAGGTTTCAGAAGTCAAAGGGGTTATGATGGAAAACATAGAGAAGGTTCTTGACCGTGGAGAGAAAATTGAGCTTCTTGTTGACAAAACTGAAAATCTTCGCTCTCAGGCACAAGATTTCAGACAACAGGGAACCAAGATGAGGAGGAAGATGTGGTTGCAGAACATGAAAATTAAGCTGATAGTGCTGGGTATCTTGATTGCCTTGATTCTCATCATAGTACTGTCCGTTTGTGGTGGCTTCAAATGTCACTAGTTTCAATGATAATGATTTACCTATTACTTTTTGTGTTATTACCACTTTCTGCTATAGTCTATATCATGAAGACAGTGCTTGTATAGCTTGTGTTTTGAATTCTTTTGCAACCTGTGAGTTTCTTTATGTG
>CL766Contig3
GCCCCACAATAAAAAATCACTCATTTCTTTCTTTGATTTATCTTTGCTCTGCAATACCAAAAGCTCCTGTCCTCAGTTCCCTCTCTCTTTCTCTCTCTGGGGTTAGGGTTTTGTTGACGTAGTAGATGGGGCAGCAATCGTTGATCTACAGCTTCGTGGCGAGAGGGACGGTGATTTTGGCAGAGTTTACGGAGTTCACCGGCAACTTTACAAGCATAGCAGCTCAGTGCCTCCAGAAACTTCCGGCCACCAACAACAAGTTCACATACAATTGTGATGGCCACACCTTCAACTACCTCGTCGATAACGGCTTCACTTACTGTGTAGTTGCAGTTGAGTCTGTTGGCCGACAGGTTCCAATTGCCTTCCTTGAGCGGATCAAGGAGGATTTCACCAAGAAATATGGTGGAGGAAAAGCTGCAACAGCTGTTGCTAATAGCCTGAACAAGGAATTGGCCAATTAGAAGGAGCAGATGCATACTGTGTGGA
>CL766Contig4
GAGAGGGACGGTGATTTTGGCAGAGTACACAGAGTTTACAGGCAATTTCACCAGCATAGCAGCTCAGTGCCTTCAGAAACTTCCGGCCACCAACAACAAGTTCACCTACAACTGCGATGGCCACACCTTCAACTACCTTGTCGATAACGGCTACACTTACTGTGTAGTTGCAGTTGAGTCTGTTGGCCGACAGGTTCCAATTGCCTTCCTTGAGCGAATCAAGGAAGATTTCATCAAGAGATATGGTGGAGGAAAAGCTGCAACAGCAGTTGCTAATAGCCTGAACAAGGAATTTGGGCCCAAGTTGAAGGAGCAAATGCAATATTGTGTGGATCACCCTGAGGAGGTCAGTAAGCTTGCCAAGGTGAAAGCTCAGGTTTCAGAAGTCAAGGGGGTTATGATGGAAAATATAGAGAAGGTTCTTGACCGTGGAGAGAAAATTGAGCTTCTGGTTGACAAAACTGAAAATCTTCGCTCTCAGGCGCAAGATTTCAGACAACAGGGAACCAAGATGAGGAGGAAGATGTGGTTGCAGAACATGGAAAATTAAGCTGATAGTGCTGGGTATCTTGATTGCCTTGATTCTCATCATAGTATTGTCCGTTTGTGGAGGATTCAAATGTCACTAGTTTCAGTGATGATGATTTACCTATTACTTTTTCGTGTTACCGTCTTTCTGCTATAGTCTATATCGTAAGACAGTGCTTGTATAGTTTGTGTTCTAGAATTCTTTGGATACTCTTGGTGTGTGGTAAGTTTATCTATTCCTTGTTATGTATTTTGTTGTCACTCATATTTCGATTGATGAA
>CL778Contig1
GGGTAAAATGAGGAACCGCCGGTACATTTCTCGCAAAGGCCCACTGATTGTGTACGGAACTGAAGGAGCTAAGCTGGTTAAAGCGTTCAGGAACATTCCAGGAGTGGAGGTGGCCAATGTGGACCGTCTCAATCTGCTGAAGCTAGCTCCTGGTGGTCATCTAGGTCGTTTTGTTATCTGGACAAAGTCTGCTTTCGAGAAGCTAGACTCTATCTATGGGTCATTTGAGAAGTCATCGGCGACGAAGAAGGGCTATGTGCTGCCTAGGGCTAAGATGGTGAATGCTGACCTTGCTAGAATCATCAACTCTGATGAGGTGCAGTCTGTAGTGAAGCCGATCATGAAGGAGGTGAAGAGGGCTCCATTGAAGAAGAACCCTCTCAAGAACTTAAACGTTATGCTTAAGCTAAACCCTTATGCTAAGACTGCTAGGCGGATGTCGCTTTTAGCTGAAGCCCAGCGCGTAAAGGCTAAGAAGGAGAAGCTGGACAAGAAGAGGAAGACTGTTACAAAGGAGGAGGCTGCTGCAATCAAGTCTGCAGGCAAAGCATGGTACCACACAATGATTTCAGATAGTGACTACACCGAGTTTGAGAACTTCTCTAAATGGCTCAATGTTACCCAGTAATCTAGTTTCCAGCTATTTTAAATTTTTTGGACTAATTATTTTGTTCTTCCGTTTTGTTTTATTAACT
>CL778Contig2
TGCCGCCGCTGCCCGTCCTCTGGTCACCGTGCAGTCTCTTCTGTCTCTCAATGAGATGGCCACGGATTCTGCCAGTACATTGGCTCTTCCTGACGTGATGAAGGCTTCGATCCGGCCTGATATTGTGAACTTCGTCCACGCCAATATTTCCAAGAACAGCCGCCAACCCTACGCTGTGTCCAAGCGCGCTGGTCACCAGACCTCCGCCGAGTCTTGGGGTACAGGACGTGCCGTTTCCCGTATCCCTCGTGTCCCTGGTGGTGGTACTCACCGTGCTGGCCAGGGTGCTTTCGGTAACATGTGTCGTGGTGGGCGCATGTTTGCTCCTACTAAAATCTGGCGCCGCTGGCACCGTAAGATCAATGTGAATCAGAAGAGATATGCTGTGGTTTCTGCTATTGCTGCCTCTGCTATTCCCTCTCTGGTGATGGCTCGTGGGCATAGGGTGGAATCTGTCCCTGAAATGCCCCTGGTCATCAGCGATTCTGCAGAGAGCGTTGAGAAAACTTCAGCTGCGATCAAGGTGTTAAAGGAGATCGGTGCTTATCCTGACGCTGAGAAGGCCAAGGACAGCCACGCGATCCTGCCAGGAAAGGGTAAGATGAGGAACCGCCGGTACATATCTCGCAAGGGACCACTGATTGTGTACGGAACTGAAGGAGCCAAGTTGGTCAAGGCTTTCAGGAACATTCCAGGAGTGGAGGTGGCCAACGTGGATCGTCTCAATCTCTTGAAGCTAGCTCCTGGTGGCCATCTAGGTCGTTTTGTTATCTGGACCAAGTCTGCTTTCGAGAAGCTGGACTCTATCTACGGGTCATTTGAGAAGTCATCTGAGAAGAAGAAAGGTTATGTGCTGCCTAGGGCCAAGATGGTGAATGCTGACCTTGCTAGAATCATCAACTCTGATGAGGTGCAGTCCGTAGTGAAGCCGATCAAGAAGGAGGTTAAGAGGGCTCCATTGAAGAAGAATCCTCTCAAGAATTTGAACGTTATGCTGAAACTAAACCCTTATGCCAAGACTGCTAGGAGGATGTCTCTTTTAGCTGAAGCCCAGCGCGTCAAGGCTAAGAAGGAGAAGCTAGACAAGAAGAGGAAGACTGTTACAAAGGAGGAGGCAGCCGCAATCAAGTCTGCAGGCAAGGCATGGTATCACACAATGATTTCAGATAGCGACTACACTGAGTTTGAGAACTTCTCTAAATGGCTCAATGTTACCCAGTAATCTAGTTTCTCTTCGTTTCAAATTCTCTTGGACTAGTATTTTTTTTCTTTACCTGTTTTTTAACGAGTATTTTGTTATTCTGTTTTGTTAAATTTATTTTGTCTTATTGGTACATGTATGAGAATGTGTTGCGATTGGACAT
>CL778Contig3
CCGCTACATCTCTCGCAAGGGACCGCTAATTGTGTATGGAACTGAAGGAGCCAAGTTGGTTAAGGCCTTCAGGAACATCCCAGGAGTAGAGCTGGCCAACGTAGACCGTCTCAATGTCCTGAAGCTAGCACCTGGTGGCCATCTCGGACGTTTCATTATCTGGACCAAGTCTGCATTCGAGAATCTGGACTCAATCTATGGTTCATTTGAGAAGCCATCGGAGAAGAAGAATGGTTATGTGCTGCCGAGAGCTAAGATGGTGAATGCTGACCTTGCTAGGATCATCAACTCTGATGAGATGCAGTCCGTAGTGAAGCCG
>CL786Contig1
ATGCCTTTTTTATTTACCCGAGTCATTCTTTTCTATGCCTTTGTTATGTGAAGATTAGGAGTCCTCGTGCCTTGAAGACAAAGACCCATAGGTCATATGCAAAGGCAGCCTCCACTTATGTTAGATTTGTGACTTCTCTGGTGTGCCTCCTTCTCTAGTCACGGCTCATGACATAGAGACTAGATCATGGCCAGATCTTCTTCCACTGGACATTGACGGCGCTCCTCACTCTCCATCTATGGGTTTTTATTGGGTTTTAGATTTAAGGCTGCTGTGATTCACTCAAAAATGGGTTTTCATTTGTTCTTTGTTTTCGTTTTCTAGTTTCTTTTGTTGTAATTGTTTAGGTTTTTGATTTTGGGTCTTTGCTTCTTTGTTGGGTTTTTTATTTGGGTTCTTTCTATTTCTTTATTTATTCTTTTTTGTTGTTATTGTTTGTTATTTGGTTTGTAGTTTAC
>CL786Contig2
CTTGAAACTATGCCTTTTTTATTTTACCCGAGTCATTCTTTTCTATGCCTTTGTTATGTGAAGATTAGGAGTCCTCGTGCCTTGAAGACAAAGACCCATAGGTCATATGCAAAGGCAGCCTCCACTTATGTTAGATTTGTGACTTCTCTGGTGTGCCTCCTTCTCTAGTCACGGCTCATGACATAGAGACTAGATCATGGCCAGATCTTCTTCCACTGGACATTGACGGCGCTCCTCACTCTCCATCTATGGGGTTTTTTATTGGGGTTTTAGATTTAAGGCTGCTGTGATTCACTCAAAATTGGGTTTTCATTTGTTCTTTGTTTTCGTTTTCTAGTTTTCTTTTTGTTGTAATTGTTTAGGTTTTGTATTTGGGTCTTTGTTCTTTGTTGGGTTTTTAATTGGGGTTCTTCTATTTCTTTATTTATTCTTTTTGTTGTTATTGTTTGTTATTTGGTTTGTAGTTTACTAAA
>CL786Contig3
GGTAGATGAAATTTAACTTGGTTATTTGTGAAGGAAGCCCTTCCCTTTTTTACATTTTATTTGTCCACCATTTCTTTTCTTGAAACTATGCCTTTTTTATTTTACCCGAGTCATTCTTTTCTATGCCTTTGTTATGTGAAGATTAGGAGTCCTCGTGCCTTGAAGACAAAGACCCATAGGTCATATGCAAAGGCAGCCTCCACTTATGTTAGATTTGTGACTTCTCTGGTGTGCCTCCTTCTCTAGTCACGGCTCATGACATAGAGACTAGATCATGGCCAGATCTTCTTCCACTGGACATTGACGGCGCTCCTCACTCTCCATCTATTGGGTTTTTTATTTGGGTTTTAGTATTTAAGGCTGCTGTGATTCACTACAAAATTGGGTTTCATTTGTTCTTTGTTTTCGTTTCTAGTTTTCTTTTGTTGTAATTGTTT
>CL786Contig4
GGAAACTATGCCTTTTTTTATTTTACCCGAGTCATTCTTTTCTATGCCTTTGTTATGTGAAGATTAGGAGTCCTCGTGCCTTGAAGACAAAGACCCATAGGTCATATGCAAAGGCAGCCTCCACTTATGTTAGATTTGTGACTTCTCTGGTGTGCCTCCTTCTCTAGTCACGGCTCATGACATAGAGACTAGATCATGGCCAGATCTTCTTCCACTGGACATTGACGGCGCTCCTCACTCTCCATCTATTGGGTTTTTTATTTGGGTTTTTAGATTTAAGGCTGCTGTGATTCACTACAAAAATTGGGTTTTCATTTTGTTCTTTTGTTTTCGTTTTCTAGTTTTCTTTTTGTTGTAATT
>CL803Contig1
GAACTCAATTATTCAGCTTCAAACAAAGAGATAATAAGCCTCAGCCTCTCTTCTTCTCTTTCCTTCGTATAACACGCCTGCATATTCAACTTGTCGCTAAATGCAGAGGTAGAGAGAACCAACGTCGACGCGATTGGGTTTCGATAAGTTAACTAGCTTTTTCCGATCTGTTTGTTTGAGATTTCTTTTTTCGAAGGAGAATTATGGCTGGCTCGCCGGAATTTGTTGAGTTTGGTGGCCGGAAGGCAGCGAAGTCGGCGGAGAAATCGAGTTTCTCGCAGACGTGTAGTCTGTTGAGTCAATACATCAAGGAGAAAGGTAGTTTTGGAGATCTCAGTCTTGGGATGACGTGCAGTGCTGAAGGAAATGGAAATGGTACAACAGAGTTGCGTCAGGCAGCAACAACAATGAATTTGTTTCCAATGAGTGAGAAACAAGTTGATGTTTCCAGCAGAAACATGGCTACTCCTCCTCGGACTAATTTTAGATCCATGGATTTGTTCCCTCAACAAGCTGGCTTTTCTCCTTCTGCTCCCAAGGAAGATGTGCAAAAGAGTCTTGACTCAAGTGTTAACAAGGCTGCAACCCCAGAGCCTCAAACTGCACCAATGACTATTTTCTATGCTGGACAAGTAATCGTGTTCAATGATTTTCCAGCTGATAAGGTTAAGGAGGTCATGCTCTTAGCTAGCAAGGGAAGCTCCCAGAGCCTGACGGGGTTCCCTTCTGTTCCTGTCAAGAGTCACCCTGTCTTTGACCCTAATGTTGCTAAAGCCCCTGTTGAATCCACCAGTTCAATTCCTCCCAACTCGAATCCTGTTCCTAGTTTTGGCAATAATTTGAATCAGGAGCGCGTGCAATCTCCCTCTCAAACCATTGCTAGTGATCTACCAATTGCAAGGAGAGCTTCCCTTCACCGGTTCTTGGAGAAGAGGAAAGATAGGATCACTGCAAGTGCAAGAGCTCCATACCAAACAAGTCGTGGCTTGTCGGCCTCTCCATCGAAGCCAGCTGAAAGCAAGCCGTGGCTCGGCCTGGCTGGTCAATCTTTGCAGTAGATCCGATTGCTAATTATGTAGTATTTTAAGATTTTGCAATTTAGGCCTCCTTCTGTCTGGTATTTTGTAGTCGGGTTGAATCCTGCTGTTTCCTTATTGGTTGTTTTAAGCCTAAAGGCTTTTCTCTAGGCCACCGTAGACCTAACCTTTT
>CL803Contig2
AGGAGAGCTTCCCTTCACCGGTTCTTGGAGAAGAGGAAAGATAGGATCACTGCAAGTGCAAGAGCTCCATACCAAACAAGTCGTGGCTTGTCGGCCTCTCCATCGAAGCCAGCTGAAAGCAAGCCGTGGCTCGGCCTGGCTGGTCAATCTTTGCAGTAGATCCGATTGCTAATTATGTAGATTTTTAGATTTTGCAATTTAGGCCTCCTTCTGTCTGGTATTTTTGTAGCGGGTTGAATCCTGCTGTTTCCTTATGGTTGTTTTAAGCCTAAGGTCTTTTCTCAGGCCACCGTAGACCT
>CL803Contig3
AAAAGAGTCGTGACTCGCGTATTAACAAGGCGGCAACCCCAGAGCCTCAAACTGCCCAAATGACTATTTTCTATGCTGGACAAGTAATCGTGTTCAATGATTTTCCAGCTGATAAGGCTAAGGAGGTTATGCTCTTAGCTGGCAAGGGAAGCTTCAAAGGCCTCACGGGGTTTCTTCCTTCTGTTCCAGTCAAGAATCATCCTGTTTTTGCTCCTAATGTTGCTAAAACACCTGTTGAATCGAGCGGTTCAATTCCTCCTAGCTCGAATGCCGTTCCTAATTTTGGCAATAATTTAAATCAGGAGCGCATGCAACCTCCCACTCAAAGCATTGCTAATGATCTACCAATTGCAAGGAAAGCTTCCCTTCACCGGTTTTTGGAAAAGAGGAAAGATAAGGATCACTGCAAG
>CL809Contig1
ACTATATAAAATCCTATTCGCAGCCTTTCTTTCTCTCTGCTACCGTTTCGTCTCCGTCTCTCTCTCGAGTGCGCTACTCTCCCCTCTCTTTCCCTTAACCCTAACCCTCTCTACAACCATGGCTGACAGAGGCACAGGAGAAAGAGGAGCCTTCCGTCGTGGCTTTGGCGGTGGCCCTCGCGGTGATCGCGGAGGCAGAGGCCGCCGTCGTGCGCGCCGTGACGAGGAGGAGAAGTGGGTTCCAGTAACCAAACGTGGGCCGCTTGGTGAAGGATGGCAAGATCAGAAGTCTAGAGACCAAATTTACTTGCATTCTCTGCCTATTAAAGAGCATCAGATCATTGATACTCTTGTCGGTCCATCCCTCAAGGATGAGGTCATAGAAAATCCACCCCTGTCCAGAAACAACCTCGGGCC
>CL809Contig2
ACAGGAGAAAGAGGAGCCTTCCGTCGTGGCTTTGGCGGTGGCCCTCGCGGTGATCGCGGAGGCAGAGGCCGCCGTCGTGCGCGCCGTGACGAGGAGGAGAAGTGGGTTCCAGTAACCAAACTGGGCCGCTTGGTGAAGGATGGCAAGATCAGAAGTCTAGAGCAAATTTACTTGCATTCTCTGCCTATTAAAGAGCATCAGATCATTGATACTCTTGTCGGTCCATCCCTCAAGGATGAGGTCATGAAAATCACCCCTGTCCAGAAACAAACTCGGGCCGGGCAGCGAACCCGGTTCAAGGCCTTTGTTGTCGTAGGCGATGGAAATGGCCACGTCGGATTGGGAGTCAAGTGCTCGAAGGAGGTTGCTACTGCCATTCGCGGTGCCATCATATTGGCCAAGTTATCTGTTATCCCCGTGAGAAGAGGTTATTGGGGTAACAAGATCGGAAAGCCACACACCGTGCCCTGCAAGGTCACCGGCAAGTGTGGATCCGTGACTGTGAGAATGGTGCCCGCTCCTCGTGGTGCTGGAATTGTTGCTGCACGCGTCCCCAAGAAGGTTCTGCAGTTTGCTGGGATAGAGGACGTGTTCACCTCCTCCAGGGGCTCCACTAAGACCCTCGGAAATTTCGTGAAGGCCACCTTTGACTGTCTCCTGAAAACCTATGGATTCTTGACTCCTGACTTTTGGAGGGAGACCCGCTTCACCAAGTCTCCCTTCCAGGAGTACACTGATCTATTGGGGAAACCAACTAAAGTCCTAATTGAAGATGCAGAGAGGGTCGAAGCTTGATGCAGAGATTCGAGTCTTGAGTCGTTAAAGATGAGAATATAGGGCCAAGAATTTCATGTTAATTGCTTAGTAGGTTCTTAAGACTTTAAGAATGTCATCTATTTTGTTCTATTGGTTTTTGTTGGTAGTATTTTTGGATTCAGTTAATTAACTTTTGGTGTTTTGATCAATTTTGACTAAAAGGTNTT
>CL809Contig3
AGGAGGAGAAGTGGGTTCCAGTAACCAAACTGGGCCGCTTAGTGAAGGATGGAAAGATCAGAAGTCTAGAGCAAATTTACCTGCATTCTCTTCCGATCAAGGAGCACCAGATCATCGACACTCTCGTCGGTCCATCCCTCAAGGATGAGGTCATGAAAATCACCCCTGTCCAGAAACAAACTCGGGCTGGGCAGCGAACCCGATTCAAGGCCTTTGTCGTCGTAGGCGACGGGAATGGCCACGTCGGTTTGGGAGTTAAGTGCTCGAAGGAGGTTGCTACTGCCATTCGTGGCGCTATCATATTGGCTAAGTTGTCAGTGATCCCCGTGAGGAGAGGATATTGGGGTAACAAGATCGGAAAGCCACACACTGTGCCCTGTAAGGTCACTGGCAAGTGTGGATCAGTGACAGTGAGAATGGTGCCGGCTCCACGTGGTGCCGGGATAGTCGCTGCTCGGGTCCCCAAGAAGGTTCTGCAGTTTGCTGGGATAGAGGATGTGTTCACCTCCTCCAGGGGTTCCACGAAGACACTCGGGAATTTCGTTAAGGCCACCTTTGATTGTCTTTTGAAGACCTATGGATTCTTGACTCCTGACTTTTGGAGGGAGACCCGCTTCACCAAGTCGCCTTTCCAGGAGTACACTGATCTATTGGGGAAACCAACAAAAGTCCTAATTGAAGATGCAGAGAGAGTTGAAGCTTGATGCATAGAAACCATTCCTGAGTATTGAAGATGGGAATATAGAG
>CL822Contig1
AGGCTTTGCGGGTACAGATGGAAGTCCAACGAAGACTGCATGAGCAGCTAGAGGTGCAACGTCATCTTCAACTTCGAATTGAAGCACAGGGAAAATACCTACAGTCAATTCTTGAGAAAGCTTGTAAAGCTCTGAATGATGAGGCTGCTGTATCTGCTGGGCTTGAAGCTGCCAGGGAAGAGTTATCTGAACTAGCAATCAAGGTTTCCAGTGAATGCCAAGGAATTGTCCCAGTTGATAACATAAAAATGCCTTCATTTTCTGAACTTGCTGCAG
>CL822Contig2
ACCCAATTACCCATTTATTGATATCTCCCTCCCTTCCTCTGTTGTCACTCGGGGCTCCGTGAGCCCCGGCTCTGGAACCCGATTCGGATCTTCTGCTGCATTTCCCGTTCGCCTTTTCTACTTCGGAGGGTTCTTTGTGTCAAGGGAAAATGTACTCGGCTATACACTCGCTGCCGCTGGATGGGAGTGTAGGACATGGGGAGTTCCAGGGGTCGCTTGACGGGACCAACTTACCTGGGGATGCGTGCTTGGTTCTCACTACGGATCCGAAGCCCCGCCTCCGGTGGACCGCCGAGCTTCATGAGAGATTTGTCGATGCTGTAACCCAGCTGGGTGGACCTGACAAAGCAACACCAAAGACTATTATGAGAACAATGGGGGTAAAGGCCTTACCTGTATCACTTAAAATCTCACCTACAGAAATACCGGTTGGAAGCAATCTTGCAAAGAATCAAATGATAATTCTAAGGATGTATCTG
>CL822Contig3
AAAGCAACACCAAAGACTATTATGAGAACAATGGGGGTAAAGGGCCTTACCCTGTATCACTTAAAATCTCACCTACAGAAATACCGGTTGGGAAGGCAATCTTGCAAAGAATCAAATGATAATTCTAAGGATGTATCTGTTGCAGAAAGTCAGGATACTGGTTCATCAACATCAACGTCATCAAGATTGATAGCACAGGATCTAAACGACGGTTACCAGGTTACTGAGGCATTGCGGGTGCAGATGGAAGTCCAACGAAGACTGCATGAGCAGCTAGAGGTGCAGCGTCGTCTTCAACTTCGGATTGAAGCACAGGGGAAATACCTACAGTCAATTCTTGAGAAAGCTTGTAAAGCTCTGAATGATCAGGCTGCTGCATCTGCTGGGCTTGAAGCTGCCAGGGAAGAGCTATCTGAACTAGCAATCAAGGTTTCCAGTGAATGCCAAGGAATTGTCCCAGTGGATAACATCAAAATGCCTTCATTGTCGGAACTTGCTGCGGCTCTGGAGAACAAAAATACTGCGAATTTGCCAGCTCGAATTGGTGATTGTTCTGTTGAAAGCTGCTTGACTTCAACTGGGAGCCCAGTTTCTCCAATGGGTGTTGGTTCACAGGCAGCTGTATCCATAAAGAAAAGACCAAGGGCTGCGTTTGGTAATGGAGACTCCATACCCTTGGAAGGCAACATGCGGCAAGAAGTAGAATGGATGATGAGTAATATGGGATGAATGGCAAGACATTTCCATCCTAAAACCAGAAACTTATTTGTTTCTCTTTTGGCTTTAC
>CL832Contig1
GCCCTGAAAGTTCAGAATTAGGGTTTCTTCGGGGGTCGTCAATTTCGCGTTAATCGAAGGGAAAAATGGGAGGGGGCAACGGACAAAAGGCTAAGATGGCTCGCGAGAAGCACATCGAGAAGCAGAAAGCTGCCGCCAAGGGAAGCCAATTAGAATCAAACAAGAAAGCCATGAATATCCAGACCCCATGTGGAACCGCCAGTTTCAATGGACAGAGACTCCTGTCCTCCTTTGGGTCTGGGTTGAGTTTGGGAACCATTGACCAATTTTGGACCCTACTTTGATCATGGCCAACTCTAGTGAGCTTTTTCCCATGAGTTGGAAGTGGCGAATTTGAAGTTTGTAGTGTGTTTGTAATTTATTTTTTGAACTTGTTACCTGTAATTTGTGGTATTATTGTTTTATATTACTTATTAATTTATACTATTTGTCCTATCTTACATTATCAGTCT
>CL832Contig2
ACTTGGAAAAGATTGTGGTGTCCCATCGGATATAACCGCGTGTCAACAGTTCAGAATTAGGGTTTCTTCGGGGGTCGTCAATTTCGCGTTAATCGAAGGGAAAAATGGGAGGGGGCAACGGACAAAAGGCTAAGATGGCTCGCGAGAAGCACATCGAGAAGCAGAAAGCTGCCGCCAAGGGAAGCCAATTAGAATCAAACAAGAAAGCCATGAATATCCAGTGCAAGGTTTGCATGCAGACTTTCATGTGCACTACGTCAGAGGTGAA
>CL832Contig3
GGACCGTCCATCCGGTGAGGAAATATTTACGGTTAATCATTGTCCTTTTTATATCACCCTTTAATTTTGCCTCTTTGCCCTGAAAGTTCAGAATTAGGGTTTCTTCGGGGGTCGTCAATTTCGCGTTAATCGAAGGGAAAAATGGGAGGGGGCAACGGACAAAAGGCTAAGATGGCTCGCGAGAAGCACATCGAGAAGCAGAAAGCTGCCGCCAAGGGAAGCCAATTAGAATCAAACAAGAAAGCCATGAATATCCAGTGCAAGGTTTGCATGCAGACTTTCATGTGCACTACGTCAGAGGTGAAGTGCAAGGAACATGCTGAAGCAAAGCATCCTAAATCTGATCTATACGCTTGCTTCCCTCATCTACAAAAGTGAGTGGAATTTCACAAAATGCCTTTTGGAGGCGGTAGATCTGTTTGTGCTTGCTTGTTTGAGAAAAACACAGCTTGATACTATTGCCTTTTATATTAAAACCTGTTAATGAGCGAATGGCAAAATTGGCATATTTCATGGTTTCAGACTTCACGGACTTGATCATGAAAGAGCTACCTTATCAGAT
>CL852Contig1
ACAAGCAGGGCAAGGAAGTTAATTTGTTCCAACCAGCTAGTGAATTTTTACCCATGATTGATGAGGTTTATAGTTCCCTTGTTGATAGTACCAAAGACATTAAAGGAGCAAAAGTTGAAAACAACAAGTTCTGTGTATCTGTACATTACCGCAATGTGGATGAGAAGAGCTGGAAATCAGTTGCACAATGTGTCTATGATGTTATAAAAAGCTATCCACGCCTTCGATTGACTCATGGGAGGAAGGTTTTAGAGGTCCGACCTGTGATCAATTGGGATAAGGGGAAAGCTGTCACGTTTCTGCTTGAATCACTTGATCTAAGCAATTGTGATGATGTGCTTCCAATTTACGTTGGAGATGACCGCACAGATGAAGATGCATTTAAGGTTTGCGAGGGAGGAACTGTGGTTATGGTATTTTAGTGTCATCTGTACCAAAGGAAACCAGTGCTTTTTACTCTCTTAGGGACCCGTCAGAGGTGATGGAGTTCCTCAAGTCCCTGGTGATGTGGAAGAAGTCGAGCGTGCAGTAAGATTTACAAAGAGGAGAATACTCATACGATAAGAAAAGCCTATATGTTTTTGGTTGGCTACTTTACCTAGGAAATACACCATCCAGCTGCTCAAAGCTTCTCGTCTTAGCTGTAAATTCCTTTCTTTTGTTCTCTTATTTTTCCCCCTATTATTTTTTTCTGTCAGTTCAACCTCTGGGGGTATTTGTTTACACAGACTTCTAAATATATGTTAATTCTTTTAAATATTTAAAGGTTTA
>CL852Contig2
ACAATGTGTCTATGATGTTATAAAAAGCTATCCACGCCTTCGATTGACTCATGGGAGGAAGGTTTTAGAGGTCCGACCTGTGATCAATTGGGATAAGGGGAAAGCTGTCACGTTTCTGCTTGAATCACTTGATCTAAGCAATTGTGATGATGTGCTTCCAATTTACGTTGGAGATGACCGCACAGATGAAGATGCTATTTTAAGGTTTTGCGAGGGGAGGAACTGTGGTTATGGTTATTTTAGTGTCATCTGTA
>CL852Contig3
GCTGTAAAGGAGGTGGCAAAATGTTTCCCAACAGCAATAATTAGCGGAAGAAGCCGTGATAAGGTATACGAGTTTGTAGGACTAACAGAACTCTATTATGCGGGTAGTCACGGGATGGACATCATGGGCCCTGTTAGACAATATGTATCTGATGATCAGCCTAATTATATGAGGTCTACTGACAAGCAGGGCAAGGAAGTTAATTTGTTCCAACCAGCTAGTGAATTTTTACCCATGATTGATGAGGTTTATAGTTCCCTTGTTGATAGTACCAAAGACATTAAAGGAGCAAAAGTTGAAAACAACAAGTTCTGTGTATCTGTACATTACCGCAATGTGGATGAGAAGAGCTGGAAATCAGTTGCACAATGTGTCTATGATGTTANAAAAGCTATCCACGCCTTCGATTGACTCATGGGAGGTAAGGTTTAGAGGTCCGACC
>CL864Contig1
AAGGTTGTGCGAGTCTTGTTGGTCTCGCGTCTTGCTAGTCTTCTGGAACTCAGCTGCTGCCTGCTTCTGAGATAGGAATTTCGCGATCTCCTTCGATTTTCTGCTGCGGCCACTATGTTTGATGATCAAGACCTTGGCTTCTTTGCCTAATTTTCTTGGCATCTTCATTTTTGTACTGGTAATAGCATATCATTATGTGATGGCTGATCCTAAATATGAAGGAAACTAACTTTTCTAGCTTGTCTTTTATGTTTTTGTAGACTTCCATGTGTTAGTTATGAGGACTGAGTATTG
>CL864Contig2
GTTGGTCTCCACTCTTGACCTTTGCTAGTCTCCTCGATCTCAGCTGCTCTGTGCGCCACCGTAAGCCTCTCAATCTCCTCTCCTTGGCCTCTCAAACTTTTGTTAAGATGTTTGATGATCAAGACCTGGGCTTCTTTGCCAATTTTCTTGGCATCCTTTATTTTTGTACTGGTAATGGCATACCATTATGTGATGGCTGATCCTAAATATGATGGAAACTAAGATTCGAATTGTGACTCGACTAGAAAGCTTCACGCTACGACTTGTTTGAGATAAAAAGTGAACCGTTGATCTTGTTGGTGGTGCGAGGGCAATGCCCTCGCAGAATGAGCCAGTATAAATATTGTAATATTTACCATTGCAGTAGAGTTGTG
>CL864Contig3
AAGCTCTTCAGATTATGTGCGCAGCGCTAGCTGCTAGTTTTGTTGGTCTCGACTCTTGACCTTTGCTAGTCTCCTCGATCTCAGCTGCTCTGTGCGTATGTTTGATGATCAAGACCTGGGCTTCTTTGCCAATTTTCTTGGCATCTTTATTTTTGTACTGGTAATAGCATACCATTATGTGATGGCTGATCCTAAATATGATGGAAACTAAGGTTTGTTGGCTTCTTGTTATGGTTTGTTTAGACATGCAATGTTTTAGTTACGAGAATTGAGATATTTCATCAATGGATATAACTTGATTATGTTAAAACAGCTATTTGCATCTTATGGGTGTAATTTTGTTGCTGCAATTTTCATAGATACCTTGTGTTAAATTAATTCATGCTCTGAATGTGAACTACTCTAAGGAAATTGTAGTTAAATATGACAATGTTAAATGAGCTGC
>CL864Contig4
ATGTGCGCAGCGCTAGCCGCTAGTTTTGTTGGTCTCGACTCTTGACCTTTGCTAGTCTCCTCAATCTCAGCAGCTCTGTGCGCCACCGTAAGCGTCTCAATCTACTCTCCTTGGCCTCTCAAACTTTTGTTAAGATGTTTGATGATCAAGACCTGGGCTTCTTTGCCAATTTTCTTGGCATCTTTATTTTTGTACTGGTAATGGCATACCATTATGTGATGGCTGATCCTAAATATGATGGAAACTAAGGTTTGTTGGTCTTCTTGTTATTGGTTTGTTTAGACATGCTAAT
>CL864Contig5
AAGCTCTAGACCTCTTTGCTTCTCTTCATATCATGTAGGTTGTGCGAGTCTTGTTGGTCTCGCGTCGTGCTAGTCTTCTGGAACTCAGCTGCTGCCTTCTTCTGAGATAGGAACTTCGCGATCTCCTTCGATTTTCTGCTGCGGCCACCATGTTTGATGATCAAGACCTTGGCTTCTTTGCCAATTTTCTTGGCATCTTCATTTTTGTACTGGTAATAGCATATCATTATGTGATGGCTGATCCTAAATATGAAGGAAACTAACTTTTCTTAGCTTGCTTTTATGTTTTTGTTAGACTTCCCATGTGTTAGTTATGAGGACTGAGATTGTTTTATGTTAAAACAGTTGTATGCACGTATGGTGTAACTTTGCTGCTGCTACTTTCATAGATACCTTGTC
>CL864Contig6
AAGTCTCCTGGATCTCAGCTGCTCTGCGCGCTACCATGTTTGATGATCAAGACTTGGGCTTCTTTGCCAATTTTCTTGGCATCTTTATTTTTGTATTGGTAATAGCATACCATTATGTGATGGCTGATCCTAAATATGATGGAAACTAAGGTACCTTGTGTTAAATTAATTTTCATGCTGTGAATGTGAACTGCTATAGGAAATTGTGTTAAATATGACAATGTTAAATGAGCTGCTGGTCCAACTGTTTCTTGGGCCATGGTTTGGTGCTAGTGGAATGTCATTGTTGTGGTTTGGGTGC
>CL864Contig7
GCGCGCTACCGTAAGCCTCTCCTTGGCCTTTCAAACTTTTGTTAAGGCTTATAGATCTTCGATTCATTTGCTGTTTCTTAAAATTAGAGTTGCGTGATTGTGTTAGATCGCTGCTTGGATCTCTAAATTAATTACTTTTGCATATTTCTAATTTCAATTACGGGATGAGTTAGTTTTTATTAAACGCCTCTTCGATTTATTAGATTTCTCTTAGTGGAGGATGCAATATGCATCGATTTAGTACTTTTTGTTTAACCTAATTATCGGTTTCAACAATTGGCTCCTTCATCGATAATGGGCAGGCAGGGAATCAATGCATAATGTTTGATGATCAAGACTTGGGCTTCTTGCCTAATTTTCTTGGCATCTTTATTTTGTATTGGTAATAGCATACCATTATGTGATGGCTGAT
>CL864Contig8
GAGATTTCGTGCGCAACGCTAGCCGCTAGTTTTGTTGTTCTCGACTCTTGACCTTTGCAAGTCTCCTGGATCTCAGCTGCTCTGCGCGCTACCATGTTTGATGATCAAGACTTGGGCTTCTTTGCCAATTTTCTTGGCATCTTTATTTTTGTATTGGTAATAGCATACCATTATGTGATGGCTGATCCTAAATATGATGGAAACTAAGGTTTGTTGGCTTCTTGTTATGGTTTTTTTAGACATGCAATGTTTTAGTTACGAGGACTGAGATATTTCATCAATGGATATAACTTGATTATGTTAAAATAGCTATTTGCATCTTATGGGTGCAATTTTTTTGCTGCTATTCTCATAGGTACCTTGTGTTAAATTAATTTTCATGCTGTGAATGTGAACTGCTATAGGAAATTGTGTTAAATATGACAATGTTAAATGAG
>CL864Contig9
GGTCTCGACTCTTGACCTTTGCTAGTCTCCTCAATCTCAGCAGCTCTGTGCGCCACCGTAAGCGTCTCAATCTACTCTCCTTGGCCTCTCAAACTTTTGTTAAGATGTTTGATGATCAAGACCTGGGCTTCTTTGCCAATTTTCTTGGCATCTTTATTTTTGTACTGGTAATGGCATACCATTATGTGATGGCTGATCCTAAATATGATGGAAACTAAGGTTTGTTGGCTTCTTGTTATGGTTTGTTTAGACATGCAATGTTTTAGTTACGAGAATTGAGATATTTCATCAATGGATATAACTTGATTATAGTTAAAACAGTCTATTTGCTAT
>CL864Contig10
AGAAACTCTGGACCTTGGCTGTCACTCAGTTGATTTGCACGTCGTTAAACGACACGTCGCAAGCTCTTCAGATTATGTGCGCAGCGCTAGCTGCTACTTTTGTTGGTCTCGACTCTTGACCTTTGCTAGTCTCCTCGATCTCAGCTGCTCTGTGCGCCACCATGTTTGATGATCAAGACCTGGGCTTCTTTGCCAATTTTCTTGGCATCTTTATTTTTGTACTGGTAATGGCATACCATTATGTGATGGCTGATCCTAAATATGATGGAAACTAAGATTCGAATTGTGACTCGACTAGAAAGCTTCACGCTACGACTTGTTTGAGATAAAAAGTGAACCGTTGATCTTGTTGGTGGTGCGAGGGCAATGCCCTCGCAGAATGAGCTAGTATAAATATTGTAATATTTTACCCATTGCAGTAGAGTTGTGAGTTAGAAAACACACTGGAGTTAGGTTTTGAGAGTTCTGAGTGATTGTATCTTACTTTTTTTATCTATAGTGGAACTTTTTCTCTTGTCTTGCCCATGGACGTAGACTTTATAGTCGAACCACTTAAATTC
>CL878Contig1
CTAAATTTTCAGATGTTACAAAGAACTTTTTAGTTGTGTTGGCTGAGAATGGAAGGTTAAGAAACATTGATAGCATTGCAAAGAGATTCTCGGAGTTGACCATGGCAGATAAGGGAGAAGTGAAAGCTATAGTCACAAGTGTCATTCCCTTGCCTCCAGAGGAGGAGAAAGAATTGAAGGAGACACTGCAAGGAAATAAGTTAGGAAAAAGGAAAGAAAGTTAAGCTACGAACAGAAGATTGATCCTAGTATTCGTT
>CL878Contig2
ATCTCCCAAGGAATCTCAATAACCCTCGAGAATTTAATCTCTCCGTGCAAATCTTTCTGTATCAAAGCTCGAAAAGCATAGAATAGCAGAACAACAAATCTCATGGCAATGGCTGGGCGTCTCAGATCGGGTCTACCTCTACTCAATAGGGTTCTGAGATCTGATTCCCTCTCTGCTTCCCGATCAGCCGTTCAACGCTCCGTTCTTTGCCCTGCTTTCACATCTGAGGCTTCAAAAAATTTTGCTACTTCGTCAGGACAAAAGGAGGAGAAGGTTAAGGTGCCACTTGCTTTGTTTGGGGGATCTGGAAACTATGCCTCTGCTTTGTACCTTGCTGACCAAAAAAGCTAATGTACTGGACAAGGTTGAGTCTGATATTCTTGACCTTGTGGAGGCTTCAAAGAGAAGCCCTTAANATTTTCTCAGTTTACAAAGGACTTGTCAGTGCCTTACGAAACAAGAGTCAAGG
>CL878Contig3
GAGGCTTCAAAAAATTTTGCTACTTCGTCAGGACAAAAGGAGGAGAAGGTTAAGGTGCCACTTGCTTTGTTTGGGGGATCTGGAAACTATGCCTCTGCTTTGTACCTTGCTGCCAAAAAAGCTAATGTACTGGACAAGGTTGAGTCTGATATTCTTGACCTTGTGGAGGCTTCAAAGAGAAGCCCTACATTTTCTCAGTTTACAAAGGACTTGTCAGTGCCTTCCGAAACAAGAGTCAAGGCGATTAATGAAATTTCTGCCCAAGCTAAATTTTCAGATGTTACAAAGAACTTTTTAGTTGTGTTGGCTGAGAATGGAAGGTTAAGAAACATTGATAGCATTGCAAAGAGATTCTCGGAGTTGACCATGGCAGATAAGGGAGAAGTGAAAGCTATAGTCACAAGTGTCATTCCCTTGCCTCCAGAGGAGGAGAAAGAATTGAAGGAGACACTGCAGGAAATAATTGGAAAAGGAAAGAAAGTTAAGCTCGAACAGAAGATTGATCCTAGTATTCTTGGGGGCCTTGTGGTAGAGTTTGGGCAGAAGGTGTTTGATATGTCCATTAAGACGAGGGCGAAGCAGATGGAGAGGTTCTTGCGTGAGCCTATCAACTTTGGCATCGTGTAAAAGGTGTTGCACCCCTTGAGGATACCTATTTATCAACTTTCCATCAATGCTCTAGGAAAGAAAAAAATATCTACTAGTAACTTTTGACTTTGGTTTGTTCTCTTGTACCCTCTATTTCATGTGATAGGGAANCTATATAGTTT
>CL889Contig1
ATGTTTGCTGGAATGATTTTTCGGAAGGAGCCATTTTTTTTTGGTCGTGACAATCAAGACCAGCTTGTCAAAATTGCTAAGGTTCTTGGTACAGATGAGTTAAATGCATATTTGAACAAGTATCGCTTAGAGCTAGATCGTCATCTTGAAGCTCTTGTTGGCAGACACGGCAGGAAACCCTGGTCAAGATTTGTCAATGCTGATAATCGGCATCTGGTTTCTCCAGAGGCTACTGATTTTCTTGATAAGCTTCTTCGTTATGATCATCAGGACAGACTTACAGCTAGAGAAGCAATGAATCATCCATACTTCTTTCAAGTCAGAAGTGCAGAAAATAGCAGAATGCGGACACAGTAAACATCATCGACTAGGGACCAGATATATATTTCATTTTAGCCAGCTGTTCGCGTTTTGGGTATTCTTCCAACTCTACACTATTCCCTTCTGCTGTAAATTGAACTATAACTCTATTTTGTTCCTGTAATTTACGAGTTTCGTATTGTTAATTAAC
>CL889Contig2
ATTGACCATGAGTTGCGAAAACTACGCCTGATTGACTGGGGACTTGCAGAATTCTACCATCCTGGCAAAGAATATAAATGTCAGGGTAGCTTCAAGGTACTTTAAGGGGCCTGAACTCCTTGTTGATTTGCAAGACTATGATTATTCTTTAGATATGTGGAGTCTTGGCTGTATGTTTGCTGGAATGATTTTTCGGAAGGAGCCTATTTTTTTTTGGTCGTGACAATCAAGACCAGCTTGTCAAAATTGCTAAGGTTCTTGGTACAGATGAGTTAAATGCATATTTGAACAAGTATCGCTTAGAGCTAGATCGTCATCTTGAAGCTTCTTGTTGGCAGACACGGCACGGAAACCCTGGTACAAGTATTTGTCAATGCTG
>CL889Contig3
ATAGAGATGTGAAACCTCACAATGTAATGATTGACCATGAGTTGCGAAACCTACGCTTGATTGACTGGGGACTTGCAGAATTCTACCATCCTGGCAAAGAATATAATGTCAGGGTAGCTTCAAGGTACTTTAAGGGGCCTGAACTCCTTGTTGATTTACAAGACTATGATTATTCTTTAGATATGTGGAGTCTTGGCTGTATGTTTGCTGGAATGATTTTTCGGAAGGAGCCTATTTTTTTTTGGTCGTGACAATCAAGACCAGCTTGTCAAAATTGCTAAGGTTCTTGGTACAGATGAGTTAAATGCATATTTGAACAAGTATCGCTTAGAGCTAGATCGTCATCTTGAAGCTCTTGTTGGCAGACACGGCAGGAAACCCTGGTCAAGATTTGTCAATGCTGATAATCGGCATCTGGTTTCTCCAGAGGCTACTGATTTTCTTGATAAGCTTCTTCGTTATGATCATCAGGACAGACTTACAGCTAGAGAAGCAATGAATCATCCATACTTCTTTCAAGTCAGAAGTGACAAGAAAATAGCAGAATGCGGACACAGTAAACATCATCGACTAGGGACCAGATATATATTT
>CL901Contig1
ACACTTCAGCAAGAACTCTCCTCTGACTCTACCTTCAACGACCCTCTTTCTTGTGTAACCACAGTAACCGACCAAGAAAGCCCTATCAATGCCGTAACGCCCACCTTAGAAGACTGCCCATCTTCTTCTTCTTCTTCTTCTTCTTCTTCTTCTTCTTCCTCTACCTTCTTGAAGGAGGATGAGGAAGATGATAAGGAAAGAGTTATAAGGCATCTTCTTGAAGCATCTGATGACGAGCTTGGGATTCCAAACAGACAAGCTGTTAGTAGTGTTGAAGATGGCTATGGAGAAGCTCTTGTTAGCAGTGGAAATGGGTTCCATGGAGTCGATGGGTTCTCCCTCTGCGATGGCTTATGGGTAATTTGAAGACGCTAATGACTAACTACTAT
>CL901Contig2
AGAGATGAAGCTCAAATAGAAGAAGATGTTATCTTTGTTGATGAAACTAATAAGCGCCATAAGTCATATAACCACATACTCACTCTTCTTCTTCTTCTTCCTCTACCTTCTTGAAGGAGGATGAGGAAGATGATAAGGAAAGAGTTATAAGGCATCTTCTTGAAGCATCTGATGACGAGCTTGGGATTCCAAACAGACAAGCTGTTAGTAGTGTTGAAGATGGCTATGGAGAAGCTCTTGTTAGCAGTGGAAATGGGTTCCATGGAGTCGATGGGTTCTCCCTCTGCGATGGCTTATGGGAATTTGAAGACGCTAATGCTAACTACTATGCCTTGTTGCAATCTGAACTATTCCTGTAGCTAGCCAGCGGGTTAGGGGGGGGTTTAGAACGGAAAGAAAAGAAATGGTAGGGGTGAAAAAGATGAAAAAGTGAGTGGGAGAAAATATAAAATGGAAACTATATTTGGGTTTCCATTTTTTGCCACCTT
>CL901Contig3
GATCCTTTGCTTTTGCTTCCATTTCTCATCCCTACTCTCTTATCTCTGTTTTCAATTAGCTCTTTTATTTAATGGCCGAGACACCATCAAAACGCCTCAGAGATGAAGCTCAAATAGAAGAAGATGTTATCTTTGTTGATGAAACTAATAAGCGCCATAAGTCATATAACCACATACTCACTCTTCTTGAAGAAGAAGAAGATGAAATAACCCAAGACCTTTCTTCTCTCATCACTACACTTCAGCAAGAACTCTCCTCTGACTCTACCTTCAACGACCCTCTTTCTTGTGTAACCACAGTAACCGACCAAGAAAGCCCTATCAATGCCGTAACGCCCACCTTAGAAGACTGCCCATCTTCTTCTTCTTCTTCTTCTTCTTCTTCTTCTTCTTCCTCTACCTTCTTGAAGGAGATGAGGAAGATGATAAGGAAGAGTTATAAGGCATCTTCTTGAAGCATCTGATGACGAGCGTTGGGATTACCAAACAGACAAGCTGTTAGTAGTGTTAGAAGATGGCTA
>CL901Contig4
ATCCTTTCTCTTTGCATTGGCTTCTCGTACCTTGTCTTTCTCTGCTTCCTAGTAACTCTCTCTCTCTAATGGCGGAGACACAATCAAAGCGCCTCAGAGATGACGCTCAAATAGAAGATGTCGTTGTTGATGAAATTAATAAGCGCCACAAGTCATATAACCACATACTCTCTCTTCTTGATGAAGAAGAAGATGAGCCACCCCAAGATATCTCTTCTTTCATCACTACCCTTCAGCAAGAACTCTCCCCTGCTTCTACCTTTGATGACCCCTTTTCTTGTTCAACCACAGCAATTGACCAAGAAAACCCTACTACCGCCGTAACAACCACCGTAGAAGGCTACCTATCTTCATCTTCGTCTTCTTCTACCTTCTTGAAGGAGGGTGAGGAAGATGATAAGGAAAGAGTTATAAGGCACCTTCTTGAAGCATCTGATGACGAGCTTGGGATTCCAAACACCCAAGCTGTTAGTGGTGTTGGAGATGGCTATGCAGAAGATCTTGTTAATAGTGGAAATGGGTTCAAGTGGGTTAGATGGATTCTCCTCTGCGATGGCTT
>CL909Contig1
ACGGGTTAGAAAAGTGGGTCTTTGAAGTTTGAAGCCGCGGTTTTTCGAGAAACAATCAAAACAAATTCCACGGAAAGAAAATTATAGGGAAAGGGGTTTTTCGGGGAGAACCCAAAACCCCATTCTGGAAGCAAAGAAGCGGAAACAATGGAAGAAGAACGTGCGAAACCAGTTTGCGCACAAGAGGCGCTGGATCTGCTCAACTGCGTGGCTCAATCGCCATATGATCAAGACAAATGTGTCCGTCTCTTGCAAACTTTGAGAGAATGTGTGCTTAATAAGAAAGTGAAGAAGTTCTCTCTAGTTGATCAGGATCAGCCGGAAGGAAAACCAGTTGTGAAGGAAGCTTGATAAGTATTCTACACTGCTAGGTAATTTTTTTTAATCTTGAGGCCTGGTCTCATGTTACCCTCTGTCATGGGTACCTGTTGTTACTTGCATGCTAATTAAAAAACTTTTACTAAGTTAGTAAAAG
>CL909Contig2
GGCGGTTTTCGAGAAACAATCAAAACAAATTCCACGGAAAGAAATTATAGGGAAAGGGTTTTCGGGAGAACCCAAACCCCATTCTGGAAGCAAAGAAGCGGAAACAATGGAAGAAGAACGTGCGAAACCAGTTTGCGCACAAGAGGCGCTGGATCTGCTCAACTGCGTGGCTCAATCGCCATATGATCAAGACAAATGTGTCCGTCTCTTGCAAACTTTGAGAGAATGTGTGCTTAATAAGAAAGTGAAGAAGTTCTCTCTAGTTGATCAGGATCAGCCGGAAGGAAAACCAGTTGTGAAGGAAGCTTGATAAGTATTCTACACTGCTAGGAATTTTTTTAATCTTGAGGCCTGGTCTCATGTTACCCTCTGTCATGGGTACCTGTTGTTACTTGCATGCTAATTAAAAAATNTTCTAAGTTGTAAAAGAAGCTAACCTCATTTGCTTTGGAATGGGAACTTAATTGAAAGTTATTAC
>CL940Contig1
TCAAGACCCAGTTAGAGTTATGAAGCGATTCAGAGCTGAGTTTTCTCAAGAATGCGTGGCAAAAGCAGCATTTCCTAATATGCCCCGAAACACAAATTCAAATAAAGGATCTGCCATGGAGAGGCCATCCAGTTTCAGTGAGGATGAAACTGACAAAAACCATTTCTCTGTGGATTGAGGAGCT
>CL940Contig2
TAAGATGCGGTATAAACCATCAGGTTACTTGAAAGTGAAGGGTGAAATTGAAAATGCTGCCATTACTGCTGTCAAAAGGCAATTAGGCAAGCACTATAGGGAGGATGGTCCACCACTTGGTGTTGAATTCCAACCGCTTCCTCCTGGAGCTTTTTCATCCTCAAGTAGGGATCCAGTCAATGCAGGAGCATTCTATGTTGGAGATCTTGCTAGGATTCATTCTCCTGATGTTTCTGGAGTTCGTAAGCAATCCAGTCTCAGCAGTAGATATGAAGTATATAGTTCCAAGATGAATTCCCAGGATTCATATATGGAAGGGCCAAGCTGTAACCTCAAGAATGCATCTGATTCTCATGACAAGAAATCTCACCACCAAATAAAACGAAAATCGACTTCTTACGACTATTCCAATTGTACCCCTGGTGGGAAGTCTGCCATGGATAAGTATGATGATCTTGCAGCTGAAACTTCTATTCATAGCAGCAAAAGAAATTATAAGTTGAGCTCTATGCATGGTGTTGAAGGCATAGGACCACATACTGTTTCTAATCATCATCATCCTGATGGTGGTAAAGCTATTAGCGAACAGACAGACCCTTGGTTGCATGACTATGGCAATGGCAGCCCTAATATTGTCCAAAAGAATGATTATACATCTAAGTCTTTAAATTTGATAACTGGGTTCAGTAAATCTCTTGATGCACAGGAGAGAGTTCTATCTACGATTACGGAAAAGGAGAAGCCTTATAGAGAAATAAAGGGAACAAAAGAATATCGAGACACAGTTAGGGTGAGGATGCATCCAACAAATGAAATGACTATTTCGAAGAGATTCAGAGCTGAGTTTTCGCAGCAACAATATGTGACAAAAGCAGCATTTCCTAATATGCCCCGAAAGACAAATTCAAATAAAGGATCTGCCATAGACAGGCCATCCAGTTTCAGTGAGGATGAAACTGCAGAAACTAGTTCTTCTGTGGATTGAGGAGCTGACCGTTGATAGATGTGGAAAGTTATAATGGGTTCCTGAGATCACCTTATAGGTAGATAGGATTACCCATTTTTACCAGCCAAAGTTGCTATAATGTTGTACAGTAGAAAGAGGTGGTGTTTCATATGCTAACATGGAAACCTCTTATGAACATTGCAATCTGGAGTGAAGTTTTAAGCTCATTGAGGCAGCTAATTGCTGTTGTCCTCAAAGTGGTCGCCTGTGTATATTTCTGTA
>CL940Contig3
ATCTAAGTCTTTAAATTTGATAACTGGGTTCAGTAAATCTCTTGATGCACAGGAGAGAGTTCTATCTACGATTACGGAAAAGGAGAAGCCTTATAGAGAAATAAAGGGAACAAAAGAATATCGAGACACAGTTAGGGTGAGGATGCATCCAACAAATGAAATGACTATTTCGAAGAGATTCAGAGCTGAGTTTTCGCAGCAACAATATGTGACAAAAGCAGCATTTCCTAATATCGACCCCGAAAGAACCAAATTCAAATAAAGGATCTGACCATAGACAGGCCATCCAGTTTCAGTGAGG
>CL954Contig1
AGACCCTGTCACTCAGTTCTCAAGGCATGGTGGTGATTGAAGGATCTGAGAGCTTGGATTCTCTTCTTAGAGAGTTGGCTACCAAGAATGGTCAGCCTCCTGCCTCAAAGGCATCCATAGGGGCCATGCCTACTGTGGAGATTGCAGAAATTGGAGATAAGGAGGGCGAGTGTGCTATCTGTTTAGAAGAGTGGGAGCTTGGTGGGTTGGCAAAGGAGATGCCCTGTAAACATAGGTTTCATGCTAATTGTATAGAGAAGTGGTTGGGGATTCATGGGTCTTGCCCTGTTTGCAGGTATAAGATGCCTGTTGATGAGGTGGATTTAGGCAAGAAAGGGAGGAGGAAGAAGAAGGTAGAGAGAGGAGAA
>CL954Contig2
GAGTTATCTTCTGCTATTGAGAGGATGTTAAGGCATAGAGACCTCTCTTTGTTTTTGCCCTTCATGTTGGGCTTTACTGGCACCACCAGCACCACCACCCAGAGTGAAATTGACCACCCAAATCAAGAAACGCCAGAGACACCCACCCCACATGAAAGAATCATCCTTATCAACCCTTTCACTCAAGGGATGGTGGTGATTGAAGGAGCTGCGAGCTTGGATTCTCTTCTTAGAGACTTAGCTAGCAAGAATGGTCAACCTCCTGCCTCAAAGGCATCCATAGAGGCCATGCCTAGTGTGGAGATTGCAGAAATTGGAGATCAGGATGGTGAGTGTGCGATCTGTTTAGAGGAGTGGGAGGTTGGTGGGTTGGCCAAGGAGATGCCCTGTAAGCATAGGTTTCATCCTAATTGTATAGAGAAGTGGTTGGGGATACATGGGTCATGCCCTGTTTGCAGGTATAAGATGCCTGTTGATGAGGTGGATTTAGGAAAGAAGAGAGATGATGGTGATGATGATGAAGAAGGGAGAGAGAGAAGAAGGAGATTTGAAAGAGAAATTTGGGTCTAGTTTTTCTCTCAATAGGAGAAACGAGAACTCAAATCAACCTTCAGTAACTGATCCTAATGATGTCTCTTCCTCGAGTCCAGGACTTGATCAGGAAATGGATGGTTAGAGTCGAAGTAAATTTTGTAAGAAGTAATTATTTTTTTTCTCTTGTTGTTTCGTTTCTAATTAGCATGTACATAAAAGATCATTTACTTT
>CL954Contig3
TTAGAAGAGTGGGAGCTTGGTGGGTTGGCAAAGGAGATGCCCTGTAAACATAGGTTTCATGCTAATTGTATAGAGAAGTGGTTGGGGATTCATGGGTCTTGCCCTGTTTGCAGGTATAAGATGCCTGTTGATGAGGTGGATTTAGGCAAGAAAAGGGAGGAGGAAGAAGAAGGTAGAGAGAGGAGAAGATTGGAAAGAGAAATTTGGGTTAGTTTTTCTTTCAATAGTAATAGGAGAAGTGAGGATTCAAATCAACCTTCAAGTAATTCTAATGATGTCTTTTCTTCAAGTCCAGGGCTTGATCAAGAACGGAGGCTAGAGTCGGATAAATTTTGTAAGGTTTTCTTTGTGTGTTACTTTTTTAATAGCATGTGCATACAGATCATTTGTGTTTCATCTTCGATAACAAATAAAGATGTATTAATTTTTTAA
>CL966Contig1
ATCCTGGAAGATATGGGAACTACTGAAAGGTACTTCTTTCCTGTTGGATTCACATCGCGTAAAAGATTTTCGATTGGGGGGCAACTCCATGACCCTGGAAAGAATAACTCATCAAATGATGAGGACCAA
>CL966Contig2
TGCAGAAGCTTCCACAGTTAGAGACTTAAATGTCAAAGGCCTTGACTGCTGGCAGTCAAATAGCAGAAAACGGTCTTACTTAGATCTTTGTGAGATAGCCCCTCAGACTTCTAGTAGCACAGGTCAAAAAATGCTATTGGATACTGTAGAAGGAGAGATTATTAGCAAGAAGCTGAAAACTGGTTTCTGTGAACAATATGGGTGTACCAGTTCGAGAGAGGGAAATTCATTGAGTGAAGGTTTTGCTTCACAGATATGTGATTTGGGTTCCAGTTCCTCAATTGAGGAGAAAAGCTGTGAGAAAGCTGTTGATGAAAAAGTTATCCTGGAAGATATGGGAACTACTGAAAGGTACTTCTTTCCTGTGGATTCACATCGCGTTAAAAGATTTTCGATTGGGGGGCAACTCCATGCCCTGGAAAGAATACTCATCAAATGATGAGGACCAATTCCGTGATGGGGTTCCAAATCTTGAGCTAGCTTTAGGGGCTGAGACAAAACCCCAAAATAAAGGGATCCTTCCTTTCTTTGTTGGAATGGTAGGGAAAAATAATACCCAGAACAAGACTCCAGATAATGTGAAGGAAGAGGAGGATGGTATATCCGCTTCCCTTTCCCTTTCTCTTTCATTCCCATTTCCAGAGAAGGAACAAACTGTCAAACCTGTTTCAAAAACAGAGCAGCTCCTGCATGAAAGGCGCCATGTGAATACTTCACTGCTTCTTTTTGGGGGCTTCTCAGATAAGTAGGCCCATGGTGATTCATTGTATATTGTTGTGCACCGCATGGATGTGGTAAATGTACCTGATCATGTATGATGATCTTCCAGTGGGCTTTAGTAGGGGAACTCAATTTCCATCTGTTCATAACCCA
>CL966Contig3
ATTCATTGAGTGAAGGTTTTGCTTCACAGATATGTGATTTGGGTTCCAGTTCCTCAATTGAGGAGAAAAGCTGTGAGAAAGCTGTTGATGAAAAAGTTATCCTGGAAGATATGGGAACTACTGAAAGGTACTTCTTTCCTGTGGATTCACATCGACGTAAAAGATTTTCGAGTTGGGGGGCAACTCCATGCCCTAGGAAAGAATACTCAT
>CL966Contig4
ATTGGAACTACTGAAAGGTACTTCTTTCCTGTGGATTCACGCCGTGTAAAAGATTTTCGATTGGGGGACAACTCCATGCCCTGGAAAGAATACTCATCAAATGATGAGGACGAATTCCATGATGAGGTCCCAAATCTTGAGCTGGCTTTAGGGGCTGAGGCAAAAACCCCAATAAGGAATCCTGCCTTTCTTTGTGGAATGGTAGAGAAAAATATAGCCAGAAGAAGACT
>CL966Contig5
AGAAGAAGACTCCAGATAATGTGACAGATAAGGAAGAGGAGGATGGTGTCTCTGCTTCCCTTTCCCTTTCTCTTTCATTCCCATTCCCAGACGAGGAACGAACTGTCAAACCTGTCTACAAAAACGGAGCAGCTCTTGCCTGAAAGGCACAATGTGAATACTTCACTGCTTCCGTTTTTGGGGGCTTCTCAGATAAATACGGCCCATGGTGACTC
>CL966Contig6
AAGCGTCACAAACAAATTCAGAGGAGCAAGATGGTAGACTTGACTCGAATTCCCTGTCAACAAATGCAGCAAGCAGTGCATCTTTCTGCTCAGAAACTAGATGCACCAGTCCTTCAAAGGAAGCAGCAACTCTTCCAGAGTGCAGGGTGGATACAGAACATAAGCCGTCTACTCAGGCAACTGGAATCAGTACTGGTTCTAAAAGCAGAGAGGAGACACAATCACATGTTGATGCTTCATGTGTCAGAGAAAACTCATCATCTTTCAAGGTTTTCCAGGTTGGTGATAAAGGTGAAGATGTCAGGGAGAGTGTTGTTGAGGAGAAAATGGTGGATAGAATGGACACTCATAGAGATGAAGTTAAAGTTGAGAGGAACCTGAATGAAAATTCCCTGATGATGGATGCAGAAGCTTCCTCAGGTAGAGACTTAAATAAAGGCCTTGACTGGCAGTCAAATAGCAGAAAACGGTCTTACTTGGATCTTTCGGAGACCGCCCCTCGGACTTCTAGTAGCACTGGTCAAAAAATGCCATGGGATACTGTAGACGGAGAGAGTATCAAAAAGCTGAAGACTGGCTTCTGTGAACTATATGGGTGTAGCAGTGCAAGAGAGGGAAATTCATTGAGTGATGGTTTTGCTTCACAGATATGTGATTTGGGTTCCAGTTCCTCAATTGAGGAAAGAAGCTGTGACAAAGCTGCTGATGAAAAAGTTATCCTGGAAGATATTGGAACTACTGAAAGGTACTTCTTTCCTGTGGATTCACGCCGTGTAAAAGATTTTCGATTGGGGGACAACTCCATGCCCTGGAAAGAATACTCATCAAATGATGAGGACGAATTCCATGATGAGGTCCCAAATCTTGAGCTGGCTTTAGGGGCTGAGGCAAAAACCCCAATAAAGGAATCCTGCCTTTTCTTTGTTGGAATGGTAGAAGAAAAATAATAGCCAAGAAGAAGACTCCAGATAATGTGACAGATAAG
>CL966Contig7
ATGCCCTGGAAAGAATACTCATCAAATGATGAGGACGAATTCCATGATGAGGTCCCAAATCTTGAGCTGGCTTTAGGGGCTGAGGCAAAAACCCCAAATAAAGGAATCCTGCCTTTCTTTGTTGGAATGGTAGAGAAAAATAATAGCCAGAAGAAGACTCCAGATAATGTGACAGATAAGGAAGAGGAGGATGGTGTCTCTGCTTCCCTTTCCCTTTCTCTTTCATTCCCATTCCCAGACGAGGAACGAACTGTCAAACCTGTCTCAAAAACGGAGCAGCTCTTGCCTGAAAGGCACAATGTGAATACTTCACTGCTCCTTTTTGGGGGCTTCTCAGATAAATAGGCCCATGGTGACTCATTGTTTGTATATTGCTGTGCACCACCTGGATGTGGTAGATGTACCTGATCATGTATGATGATCTTCATGGGCTTTAGTAGGGGANCTCAATTT
>CL974Contig1
CCGGGCTGCTGCAGCTGCCTCAGCAACTACCTCGGCTGCCATTGTGGCAGAGTGTGTCCAGAACTTTATTACTGCTATGGATTCCTTGAAACTGAATATGGTGGCAGTGGATCAGGTGCACCCATTGCTCTCAGACCTCTCAGCTTCACTTAATAAGTTGAGTATTTTACCACCAGACTTTGAGGGGAAGACAAAGATGAAAGAGTGGATTTCTAGGCTTTCTAAGATGGGGGCAGCAGATGAGTTGACAGAGCAGCAGGCTCGGCAACTGCACTTTGATCTCGAGTCCTCATACAATTCTTTANGGCGGTCTTTGCCCAGTGCTGGTACTTGA
>CL974Contig2
CCTCTCATACAAAGACATTATCTCCCTAGCTCCCTACTTTTCTCTCTCTTCTCTGCAACCCAGGGAACGGAGGAGCTTTCGCGTTATTCAAAGCCGCGTTTTTCACTTCCTTTAAGTACCCTTTTTCTCCCTCTCTCAAATCATATACATGCTTCTCTTTTGTAATTCTAATCTCAAATTCTAAGCCTTTTCTTTGGGATTTATCGATCTTTTAGGATGATCTAGAGCGAAGAAGGCTCGTGCTCTTTGCGCGTGTCCCGTTCTCTTCTCCAATCCTCCACAGATACTTTAATATATCTGACTTTGAAAGTAGATTATTTTATTTATTTTTTACCTTAAACATATATACCCAATGGAGGTCAAGCTATGGAATGACAAGCGCGAGAGAGAAATGTACGAGAACTTTGCTGAGCTCTATGCCATAATAAAAGCCACAGAGAAGCTTAGAAAAGGCCTAATATTCGTGATATCATCCCCTNATCTGA
>CL974Contig3
TTTACCTTATACATATAGCCAATGGAGGTCAAGCTATGGAACGACAAGCGCGAGAGAGAAATGTACGAGAACTTTGCTGAGCTCTATGCCATAATCAAAGCCACAGAGAAACTTGAAAAGGCCTATATTCGTGACATCATCCCCTCATCTGAGTATGAAACAGAATGCCAGAAGCTTATTGCCCATTTCAAGACATTAGCGTCTACTCTGAAAGACATAGTTCCTAGCATTGAGCGCTTTGCAGACACATACAAGATGGATTGTCCTGCTGCCATAAACCGTTTAGTGACCTCTGGGGTGCCTGCCACAGTGGAACACCGGGCTGCTGCAGCTGCCTCAGCAACTACCTCGGCTGCCATTGTGGCAGAGTGTGTCCAGAACTTTATTACTGCTATGGATTCCTTGAAACTGAATATGGTGGCAGTGGATCAGGTGCACCCATTGCTCTCAGACCTCTCAGCTTCACTTAATAAGTTGAGTTATTTTACCACCAGACTTTGAGGGAAGACAAAGATAGAAAGAGTAGGATTTACTAGGCTTTACTAAGAGTGGGGCAGCAGATGAGTTGACAGA
>CL974Contig4
GATATACATGCTTCTCTTTTGTAATTCTAATCTCAAATTCTAAGCCTTTTCTTTGGGATTTATCGATCTTTTAGGATGATCTAGAGCGAAGAAGGCTCGTGCTCTTTGCGCGTGTCCCGTTCTCTTCTCCAATCCTCCACAGATACTTTAATATATCTGACTTTGAAAGTAGATTATTTTATTTATTTTTTACCTTAAACATATATACCCAATGGAGGTCAAGCTATGGAATGACAAGCGCGAGAGAGAAATGTACGAGAACTTTGCTGAGCTCTATGCCATAATAAAAGCCACAGAGAAGCTTGAAAAGGCCTATATTCGTGATATCATCCCCTCATCTGAGTATGAAACCGAATGCCAGAAACTTATTGCCCATTTCAAAACACTAGCTTCTACCCTGAAAGGTATAGTTCCTAGCATTGAGCGCTTTGTAGACACTTACAAGATGGATTGTCCTGCTGCCATAAACCGTTTGGTGACCTCTGGGGTGCCTGCCACAGTGGAACATCGAGCTGCTGCAGCTGCCTCAGCAACTACCTCAGCTGCCATTGTGGCTGAGTGTGTCCAGAACTTTATTACAGCTATGGATTCCCTAAAACTGAATATGGTGGCAGTGGATCAGGTGCACCCATTGCTTTCAGACCTATCAGCTTCACTTAATAAGTTGAGCATTTTGCCACCAGACTTTGAGGGGAAGACAAAGATGAAAGATTGGATTTTTAGGCTTTCTAAGATGGGGCAGCAGATGAGTTGACAGAGCAGCAGGCTCGGACAACTACACTTTGATCTCGAGTCCT
>CL974Contig5
CTCTCTCTCTTCTCTGCAACCCAGAGAAATAGTCTTCACGTTAATCAAAGTCGCGTATTTTCACTTCCTAAGAAGGCTAGTGCTCTTTGCGCGTGTCCCGTTCTCTTCTCCAATCCTCCACAGATACCTTAATATATCCAACTTTGTAAGTAGTTAAATTTTTTTTTTAAAAAAAAAAAGAAATTTACCTTATACATATAGCCAATGGAGGTCAAGCTATGGAACGACAAGCGCGAGAGAGAAATGTACGAGAACTTTGCTGAGCTCTATGCCATAATCAAAGCCACAGAGAAACTTGAAAAGCCTATATCGTGACATCATCCCC
>CL983Contig1
ATCAAGAAGAGAGAGCCTTTTATAATTGAAGTTGATCGATCAAAGCACCGTTCAACTGATTGATCGATCCCTAATTTTGAGAGCGAGAAAGAGGATATGGCGATCCTTTACGCGCTGGTAGCGAGGGGATCGGTGGTTCTGGCGGAGTTTACTGCGACGGCGACCAACGCTAGCGCCATTGCAAGGCAGATATTGGAGAAGATACCAGGCAATAATGACAGCCACGTCTCTTATTCTCAAGATCGTTATATATTTCATGTCAAACGCACCGATGGCCTCACTGTTCTCTGTATGGCCGATGATACCGCTGGAAGAAGAATTCCTTTTGCGTTTCTTGAAGACATTCATCAAAGATTTGTGAGGACTTATGGCCGTGCTGTTCATTCAGCCCAGGCTTATGCCATGAATGATGAATTTTCAAGGGTTTTGAGCCAGCAAATGGAGTATTACTCAAATGATCCAAATGCTGACAGGATAAATAGACTAAAAGGTGAAATGAGTCAGGTGCGAAATGTCATGATTGAGAATATTGACAAAGTTTTAGAGAGAGGAGATCGTTTGGAATTGCTGGTTGATAAAACTGCTAATATGCAAGGGAACACCTTCCGTTTCAGAAAGCAAGCTCGTCGTTTCAGAAACACAGTATGGTGGAGAAACGTCAAGCTTACGATTGCTTTGATTGTCCTCCTCCTAGTGATTGTCTATGTTGTACTGGCTTTTGTGTGCCATGGACTTACACTACCTACCTGCCTGAAGTGACAGCTAGCATTGAGTGAGATTCTGGCGTGCTTCGTGTCCCTTTTTTAGTGTGGGATATGACATTTCTATTTAAAGTTCCTTTGCTGCAAGTTCTGTTAGTTTTTTCTGTGCAATATGAAATGCTTGAATTGTCTGTGGGCATAGTTACAGCTTCTGACTGTGACATTGATTCTCATTG
>CL983Contig2
GGAAGAAGAATTCCTTTTGCGTTTCTTGAAGACATTCATCAAAGATTTGTGAGGACTTATGGCCGTGCTGTTCATTCAGCCCAGGCTTATGCCATGAATGATGAATTTTCAAGGGTTTTGAGCCAGCAAATGGAGTATTACTCAAATGATCCAAATGCTGACAGGATAAATAGACTAAAAGGTGAAATGAGTCAGGTGCGAAATGTCATGATTGAGAATATTGACAAAGTTTAGAGAGAGGAGATCGTTGGAATTGCTGGTTGATAAAACTG
>CL993Contig1
GCTGTTTAATTTCTAAAAATTCAAAAAGGAGCAAACTTCGCTTTCTCTGATTCTTCAATGGCGATTGGGATGCCGGAAACCCTGACCAGAGAGCAGTGCGTGTACATGGCGAAGCTCGCCGAGCAAGCCGAGCGCTACGAGGAGATGGTGCAGTTCATGGAGAAGCTCGTCACTTCTTCAACTCCTGGCTCCGAGCTTACCGTGGAAGAACGGAACCTGCTTTCCGTAGCCTACAAGAACGTCATCGGCTCCCTTCGTGCTGCTTGGAGGATCGTTTCATCGATCGAGCAGAAGGAGGAGAGCCGCAAGAACGAGGAGCACGTGGCGCTTGTGGAGGCGTACAGATCGAAGGTTGAGAGTGAGTTATCGGCTGTTTGCTCCGGGATTCTGAGGATTCTGGAATCCAATTTGATTCCGTCGGCGGTAGCGGTTGAGTCGAAGGTGTTTTACTATAAGATGAAAGGAGATTATCATAGGTACTTGGCGGAGTTTAAAGCTGGGGATGAAAGGAAAGCTGCTGCTGAGGATACTATGCTAGCTTACAAGGCTGCCCAGGATATTGCTCTTACTGATCTTGCACCAACGCACCCTATAAGGTTGGGGTTGGCACTCAACTTCTCAGTGTTTTACTATGAGATTCTCAATTCATCAGAAAAAGCTTGTAGCTTGGCGAAACAGGCATTTGAGGAAGCCATTGCTGAGCTGGACACAATTGGGTGAGGAGTCCTACAAGGATAGTACTCTCATCATGCAACTGCTGAGGGATAACCTTACTCTCTGGACTTCAGATATGCAGGAGCAGATAGATGAGGCATAGTTGGATAGGATTGTTTTGGCTCTTCCAGGGGGTGGGCTAGAATGTCATGAACTGTAATCTAAGTACGACATAGTTGTGTAAAATTTGCTTTGGTTTTAGCTTCCTGATGTAGCTACAAACTTATTGTTGGAAACAACTATAAGAATGAATTTCAATTCCCATTGAGTGATTTACAAGTGCTACTTGAGGTAAATCTTTGTAAGTGTGTGATTACATACTTCCTTGGGTTCTATTTTCTTTTATTTTGATTTCTGTCTGGAGCCGTCTGTGACCTTATGACTCC
>CL993Contig2
CGAGGAGCACGTGGCACTTGTGGAGGTGTACAGATCGAAGGTTGAGAGTGAGTTATCGGCTGTTTGCTCCGGGATTCTGAGGATTCTGGAATCCAATTTGATTCCGTCGGCGGTAGCGGTTGAGTCGAAGGTGTTTTACTATAAGATGAAAGGAGATTATCATAGGTACTTGGCGGAGTTTAAAGCTGGGGATAGAAAGGAAGCTGCTGCTGAGGATACTATGCTAG
>CL993Contig3
CCTTCTGCTCCTTTGAAATTCTGAAAGTTCAAAAACAAGCACACTTTTCTCTCTAATTCTTCAATGGCGATTGTGATGCCGGAAAACCTGACCAGAGAGCAGTGCGTGTACATGGCGAAGCTCGCTGAGCAAGCTGAGCGCTACGAGGAGATGGTGCAGTTCATGGAGAAGCTCGTCACGTCTTCAACTCCTGGCTCCGAGCTTACCGTGGAGGAAAGGAACCTGCTCTCCGTGGCCTACAAGAACGTCATCGGCTCCCTTCGTGCCGCTTGGAGGATCGTGTCCTCGATCGAGCAGAAGGAGGAGAGCCGCAAGAACGAGGAGCACGTGGCACTCGTGGAGGCCTACAGATCGAAAGTTGAGACTGAGTTATCGGCTGTTTGTTCTGGGATTTTGAGGATTCTGGAATCCAATTTGATTCCATCGGCGGTAGCCGTTGAATCGAAGGTGTTTTATTATAAGATGAAAGGAGATTATCATAGGTACTTGGCGGAGTTTAAAGTTGGGGATGAGAGGAAAGCTGCTGCTGAGGATACTATGCTTGCTTACAAGGCTGCTCAGGATATAGCTCTTGCTGATCTTGCACCAACGCACCCTATAAGGTTGGGGTTGGCACTCAACTTCTCAGTGTTTTACTATGAGATTCTCAATTCATCGGAGAAAGCTTGTAGCATGGCGAAACAGGCCTTTGAGGAAGCCATTGCGGAGCTGGACACATTGGGTGAGGAGTCCTACAAGGATAGTACTCTCATCATGCAACTGCTGAGGGATAACCTTACTCTCTGGACTTCAGATATGCAGGAGCAGATAGATGAGGCATAATTGGATGGGATTGTTTGGCTCTTCCGAAGGGGGTGGCTAGAATGTCATGAACTTTGGTCTAAGTAC
>CL1005Contig1
AGTAATAGAAAGCATTTGGAAGAATGACTTGATTTGCCCTCATTTGGGGCCACCCGTGAAAGAGAATTGTGAACAGTTGCACGTTGAATTCTCTGAACAAATCGACGGAGTCGGTGCAGTTACAACTGTCATTTCAAACATTCGCCCAATAAGCTGATACGGCATGCTGAACACTGGTTAGCAAACAGGGCCTATTTTCTTCCTACGGGATGCATATATTTGATAGCTTTGTTGGTTTTTTTCCAGACTATTTATTGTGTTTTGCTATGTAATGTCAATCTTGAACTGCTTGTTAGTAATGTATGTGTGATTGTTTGTAGTGTGAGTGTTAATCCACCGCGAGACTGAATCATTGTGTATTAC
>CL1005Contig2
AGACCTTGGCTATCACTCAGTTTGATGGAGAATCAGACAGGGCAGAGGAACATCTGGGTGTCATCTCCAATCTCTCTTTGCTAGAAGAATTGGTCCTTGAAGTGAAAGCACAGAATCAGTGGTGGAACCATGCTATGAAAAATATAACAAGAGAGGTGGCTACATTGACAAAATTAACTTCTCTTTTATTTTGCTTTTATGATGAGGAATCTTTTAAGACATTTCTTGATAATAGCAAGTGGTGGCAAAATCCCAATTTCACACTTCAAATTTGTGTCGGTCAACATGACTCAATCAGGCGCTTGAAATCTGAAAATGCAGAATACAAAGATAACGCAATAATATCAAGCTTGGTGGTTGTAATTACCAATGATACATATGAACTCATTGGCCACAAGGAAGCTTGGAGCATATCAAACTTTGGCATTGAGAATATTAATGAGTTGAAGTGCTGCATAATTGAAGGGTGCAAAGAGATTCGAACAGTTATCGATGCTACTGAAACTATGGAAGGTGTGCTAGAACAATTGGAGAAGATTTACATCAGCAATGTCCCGATGTTGGAAAGTATTTGGGAGGGCAACGTACCAGATGGAAGCCTGGCACAGCTTACTGTTTTTTGTTTATATGACTGCTCAAATCTCAAGACGGTATTCTCCTCTGCCATGATTAAACAGCTTTCTAAACTTCAACACTTGCAAATTGAGGATTGTCCTAAAATTGAGCAGTTAATTGTGGAGTCTGAGAATGATGGTTTGGAACAATTAGAGCTTCCTTGTTTGACAACATTGGTGCTTCGGAACCTGCCAGTAATAGAAAGCATTTGGAAGAATGACTTGATTTGCCCTCATTTGGGGCCACCCGTGAAAGAGAATTGTGAACAGTTGCACGTTGAATTCTCTGAACAAATCGACGGAGTCGGTGCAGTTACAACTGTCATTTCAAACATTCGCCCAATAAGCTGATACGGCATGCTGAACACTGGTTAGCAAACAGGGCCTATTTCTTCCTACGGGATGCATATATTTGATAGTCTTTGTTTGGTTTTTTCCAGTACTTATTTATTGTTGTTTGCTATGTAATGTCAATCTTGAACTGTCTTGTTAGTAATGTATGTGTGTATTGTTTGTAGTGTG
>CL1005Contig3
AATGATGGTTTGGAACAATTAGAGCTTCCTTGTTTGACAACATTGGTGCTTCGGAACCTGCCAGTAATAGAAAGCATTTGGAAGAATGACTTGATTTGCCCTCATTTGGGGCCACCCGTGAAAGAGAATTGTGAACAGTTGCACGTTGAATTCTCTGAACAAATCGACGGAGTCGGTGCAGTTACAACTGTCATTTCAAACATTAGCCCAATAAGCTGATACGGCATGCTGAACACTGGTTAGCAAACAGGGCCTATTTTCTTCCTACGGGATGCATATATTTGATAGTCTTTGTTGGTTTTTTCCAGTACTTATTTATTGTTGTTTTGCTATGTAATGTCAATCTTGAACTGCTTGTTAGTAATGTATGTGTG
>CL1005Contig4
AACAATATCAAGGTTGATTGTTGTAAGCAATGATACATTAGAACTAATTGGCCACAAGGGAGCTTTGAGCCTATCAGACTTTGGCATTGAGAATATTAATGAGTTGAAGTGCTGCATAATTGAAGGGTGCAATGAGATTCTAACAGTTATTGATGCTCGTGGAACTATGGAAAGTGTTCTAACTCGCTTGGAGAGGATTTACATTAGCAATGTCCCAATGTTGGAAAGTATTTGGGAGGGCCATGTACCAGATGGAAGCCTAGCACAGCTTACTGTTCTTTGTTTATCTGAATGTTCAAAGCTGACGAAGATATTCTCCCCTGCCATGATTAAACAGCTTTCTAAACTTCAACACTTGCAAATTGAAGATTGTCCTGAAATTGAGCAGATAATTGTAGAATCTGAGAATAATGGATCAGAACCTTTAGAGCTGCCTAGTTTGACAGAATTGGTGCTTCGGGACCTGCCAAAACTAACGAGCATTTGGAAGGAGAATCCATTGAGTTGCCCTTCTTTAAGGGCAACTAAGATTATCAACTGTGATAAATTGAAGAGCGTTCTTATCGCCTAAAATAATCATTCAACTGGCTGCATCTTCAATTGTTATTTCAAGGTTTCAGCTGCAGATTGATTAGCAGGGTCCATTTTCTTCCTTTGGGATGCATGTATTTGATAGGTCTCTATTTGTTTGGCTTCTATGCGTCTCCATGAACAGCAATGGTTGTTTTTCCCAGTACTTATTTATTG
>CL1011Contig1
TGCTGGAGTTTGCTAGGGTCGTGAAGGCGAAAGAACAAGTGGTGACTGGGACTCTTCATCACCTTACTATTGAAGCGATTGAGGCCGGGAAGAAGAAGCTTTATGAAGCTAAGGTCTGGGTGAAGCCTTGGCTTAATTTTAAAGAATTGCAGGAGTTCAAACACGCCGGTGATGTTGACGGTGGTTCAGGTGCTCCCTCCTTTACCTCCTCAGATCTCGGTGTGAAGAAAGACGGGCATGGTCCTGGATGGAAAGAAGTACCAGCACATGATCCTGCAGTGCAAGATGCAGCCAGTCATGCTGTGAAGACCATTCAGCAGAGGTCCAACTCATTGTTTCCTTATGAACTTAAAGAGATTGTTCATGCTAAAGCTGAGGTAGTAGATGATCATGACAAAATTTGATATCATTCTCAAGGTCAAGAGGGGAACCAGTGAAGAGAAGTACAAGGTTGAGGTGCACAAGAACAATGAAGGAACCTTCCTTCTCAATCAGATGCAGCCACACGCCTAAGTGCAGAATTTACTGACATGTATTTAAAATAATATGGATTATTAAAAGCTTGTTTTGGTTCGACAACTTTAAACCATACGATGCTTCGTTTGGTCCTACTTCTGTAATCTTTTTTCTGTTTTATGATACATGTGTTGTTAGT
>CL1011Contig2
AATCATTAAACAAAGAGAGGAGAGAGCACTGTGGAGGCTTGCACAGTAAGCAATTAGCATCAAACAAGAAGAGAGAAGAAGAAGAAGAGGAGCTGAGTAAACCAGCAATCTATATAACCCATGAAACGCTACACCTCTCCAATATTATCATCATTCTCTTCTCTTCTCTTTCTCCTTTCTTTAATTTCTCTCTCTCATTCTTTCGTAATCGGAGCCGCCTCTGCTTTTTGCCGTGACGAAATGACCACTCTCGGAGGAGTTCGCGATTCCCAAGTCGCCCCCAACTCCGTCGAGATCGACGCCCTCGCCCGCTTCGCTGTCGAAGAGCACAACAAGAAAGAGAATGCGGTGCTGGAGTTTGCTAGGGTCGTGAAGGCGAAAGAACAAGTGGTGACTGGGACTCTTCATCACCTTACTATTGAAGCGATTGAGGCCGGGAAGAAGAAGCTTTATGAAGCTAAGGTCTGGGTGAAGCCTTGGCTTAATTTTAAAGAATTGCAGGAGTTCAAACACGCCGGTGATGTTGACGGTGGTTCAGGTGCTCCCTCCTTTACCTCCTCAGATCTCGGTGTGAAGAAGGACGGGCAGTGGTCCTGGATGGAAAGAAGTACCAGCACATGATCCTGCAGTGACAAGAT
>CL1023Contig1
TCAGGTGCAGTTCTACAGATGCAAAGAGAGCTACAGTGGTACAAGGAAGTGGAAAGTATTGTGAATCCGTTATCTAAGGAATATACCAACATCTTCAATGAAAGGCCTAACCAAATATTTTCTAATACTCACAAGCAGTTGGTGAGTGATGGAGAGAAATGGATGAAGGAGACTGCAACATCTTGTACAGTTGTAGGTGCTCTTATAATTACCATTATGTTTACTGCAGCATTTACTGTTCCTGGCGGTAATGTTCAAGNTACAGGCTTTCCAATATTTTTACAAAGAAGTCATTTATGTTTTATATA
>CL1023Contig2
AGGAAATCGGTTCAGCAAGGATTTGTTGGGATACTTTGGCCGAAATGCATGAGGTACAGTCACCAGGAGATCAAATACAGCCACAAGAAGCTGAATCGCCACCAATGGAAGAGGAATTGCAGCAGGAAGCAGCAGTCAATCAAGAGGGTCATGTTTATGTTCAATTTCGTCCTCTATGCAAAGCTATAGAGAGAGGTGATTTAAATGCTGATTGAAGTCTCTGGTCTCCGGG
>CL1023Contig3
GCAGTCAATCCAGGGACAGAGAGAGATGTTTATGTTGAATTTCGTCCTCTACGCAACGCTATAGAGAGAGGTGATTTAAATGCTGTGAGAGAATTCCTTCGCCGTCGTCCAGATGCAGTATGCAAAAAGCTTATAGATAATGGTTTTACGGCACTTCATCTTGCAACTTCAACCGGAAAATTGAAGATGGTGGAGGAGTTAGTAAAGTTGTTGACAGTAGAAGAGTTAAAAGTAACTGACAACCTTGGTGGTACAGCTCTTTTACTGGCTGCTGCTACTGGAGCCACAAGAATTGCAGAATGCAT
>CL1023Contig4
GTCCGAAGATATATCAACTATAGATGACACCAAACTTGAGCAAAGTGGAGTATATGATGCATTCTTTAGAGCTATCAAATATGGTGTCATTGAAGTTGTTATGGGGATCCTTAAAGCCAATCCCGATATTTTAACTGTCCTAAACAAGAATGGCAGAGGCATCCTTGATTCTGCCGTTGAACATCGACAAGAAAAAATTTTCAGCCTTATATATGTGCTTGGCACAAGGAAATATATGCTGATTTCTGGAACTGATCAGTGCCAAAATAACATCTTACACATTGCAGCAAAATTAGCTACTCCTGATCGACTTGCACACATTTCAGGTGCAGTTCTGCAAATGCAAAGAGAGCTACAGTGGTTCAAGGAAGTGGAAAGTATTGTGAATCCGTTGTCTCAGGAATATACCAACAGCTCCAATGAAAAGCCTAGCCAAATATTTTCTGATACCCACAAGCAGTTGGTGAGTGATGGGGAGCAATGGATGAAGGAGACAGCAACATCTTGTACAGTTGTAGGTGCTCTTATCATTACCATTATGTTTACTGCAGCATTTACTGTTCCTGGTGGTAACGTTCAAGATACAGGCTTTCCACTATTTTTACATAAAAAGTCATTTATGGTTTTTATAATATCCGATGCAATTTCGCTCTTTGCTACCTCTACATCAGTATTGATGTTCTTAGGAGTCCTTACATCACGCTATGCAGAGGATGACTTCCTTAAGTCGTTGCCCACAAAGTTAATTATTGGTCTTTCCACTACTTTTTATTCAATTGCAGCCATGATGGTAACATTTTGTGCTACTCTTATAATAATGCTTGAGGGAGAGCTGAAACTTGTAATTCCAATTACTTTATTGGCTAGTATTCCAGTCTACCCTTTTCATACTG
>CL1023Contig5
TAATTACCATTATGTTTACTGCAGCATTTACTGTTCCTGGCGGTAATGTTCAAGATACAGGCTTTCCAATATTTTTACAAAGAAAGTCATTTATGGTTTTTATAATATCCGATGCAATTTCACTCTTTGCTTCCTCTACATCAGTATTGATGTTCTTAGGAGTCCTTACATCACGCTATGCAGAGGATGACTTCATCAAGTCCTTGCCCACAAAGTTAATCATTGGTCTTTCCACTTCTTTTCATTTCAATTGCAGCCATGATGATAGCATTTTGTGCTACTCTTATAATAATGTTGGAAGGGAGAGATGAAACTTG
>CL1023Contig6
AGACCTTGGCTATCACTCAGTTACATAGTAAGATCACTTGTCATCGTTTCAAATAATTGAGAGATTGATGATGGCAACAAATATTGTTTCTGAATTACTAGATGGCTTGAACTATGCAAATTGGAGTGTTTGCATGAGGAGTTATTTATTGGCTAATGATCTCTGGGACATTGTTGAAGCAACTAATGAAGCCCCTAGTCCAGAAGAGGCTGAAGCTGAATTTAAGGCTTGGATAAAGAAGAATGCTGCAGCTTTACATGCTATTCAAATATCATGCAAGTCTGATATACTTTCCCAGATTAAGGAAATCGGTTCAGCAAGGATTTGTTGGGATACTTTGGCCGAAATGCATGAGGTACAGTCACCAGGAGATCAAATACAGCCACAAGAAGCTGAATCGCCACCAATGGAAGAGGAATTGCAGCAGGAAGCAGCAGTCAATCAAGGGACAGAGGGTCATGTTTATGTTCAATTTCGTCCTCTATGCAAAGCTATAGAGAGAGGTGATTTAAATGCTGATTGAAGTCTCTGGTCTCCGGGATTTGTTCCCCAGTGGTCTCCGATTTGTCTTTTGGAAACGATGGATCTATTCTCGTATTCAAGTGAAACTACCTACTGCCCAGTACAGTGATGTTCGAATAAACATTTCACAGAATGGCCACAAGCATCCTAGGAGCCTTTTAGTACGAGGGCTAGGTCCATTGCGAAGACTTTGTTCAAATTTACTTCAATTTTTTGGACTAAAGCAGATTTATGATACAAAGTTGACCCATGCCTATGCTCTTGAAATTTTACATTGGATGTCCGAAGATATATCAACTATAGATGACACCAAACTTGAGACAAAGTGGAGTATATGATGCTATT
>CL1023Contig7
AGGCTTTCCACTATTTTTACATAAAAAGTCATTTATGGTTTTTATAATATCCGATGCAATTTCGCTCTTTGCTACCTCTACATCAGTATTGATGTTCTTAGGAGTCCTTACATCACGCTATGCAGAGGATGACTTCCTTAAGTCGTTGCCCACAAAGTTAATTATTGGTCTTTTCCACTACTTTTTTATTCAATTGCAGCCATGATGGTAACATTTTGNGCTACTCTTANAATATGCTTGAGGGANAGCTGAAACTTGTAATTCCAATTTACTTTATTGGCTAGTATTCC
>CL1028Contig1
GACCTTGGCTGTCACTCAGTTCGACCTTCCCCTCTCTTCTTTCTCTTTAGTTTGTTTATCTTATTTTTGGTGGTTTCTGTTAGTTTCTTGCTTTTGGTTACGTCTCCCTCTGTTAAAGTATAGTACCCCTCTTTAGATTGAGGTTTTTGTTGCTTGCTTTGGAGATCGTTCAGCATATTGGTCCTTTTGTTCAGATCAAATGTCATTAACCTAATTTGTCTTCCTTGCTTCTGGTGGTGCTATGTTACTGGATGGGTTCCAGAATACTCCCTAATCGGCTAGCATCTCAAAGGTAGATCTGGTGCCTTCTCACGTGATGCTGGCGGATGATCTTGTAGGCTATATGAGATTGAAAAGTCGGAGCTCTGCCGCCTTGGATTTACCGAAGGTTTCATGATCGTTGTCCTTTAATTCACTGTGAGTCTGGTTTCTTGTTTGCCTAGTAGATAGAGAATA
>CL1028Contig2
AAAAATAATGTCGTTGGTCATAAATAGCCATTTGTAAAATTTAAAACGTTTTCTCTCAAACGTTCTCAGCCTTCTTTAGCTTTTTGGGAGGGTCTGGCCATCCGGCCGTCGACCTTCCCCTCTCTTCTTTCTCTTTAGTTTTGTTTTATCTTATTTTTTGGTGGTTTTCTGTTAGTTTTCTTGCTTTTGGTTACGTCTCCCTCTGTTAAAGTATAGTAGCCCTCTTTAGATTGAGGTTTTTGTTGCTTGCTTTGGAGATCGTTCAGCATATTGGTCCTTTTGTTCAGATCAAATGTCATTAACCTAATTTGTCTTCCTTGCTTCTGGTGGTGCTATGTTACTGGATGGGTTCCAGAATACTCCCTAATCGGCTAGCATCTCAAAGGTAGATCTGGTGCCTTCTCACGTGATGCTGGCGGATGATCTTGTAGGCTATATGAGATTGAAAAGTCGGAGCTCTGCCGCCTTGGATTTACCGAAGGTTTCATGATCGTTGTCCTTTAATTTCACTGTGAGTCTTGGTTTCTTGTTTGTCCTAGTAGATAGAGAATATAAATTAACAAACTAAAATTACTTTACTAAATTT
>CL1036Contig1
GGAAGCCCCGAAATCGGACTGTATGGTTCCTTCCTAAGCTTAGAAGGATCTCTCACAAAATCCACCTCTCGCGGCGTTGGGATCTCATATTCACATTAACATCTACAGCACAGAAGCTATGTTTCTCCTTGATTGGTTCTATGGCGTCCTGGCCTCTCTTGGTCTCTGGCAGAAAGAGGCCAAGATCTTGTTTCTAGGGCTCGATAATGCCGGACAAAACCACCTTGCTTCACATGTTGAAAGNTGAGAGATTGGTCCAACATCAGCCTACTCAATATCCCTACATCCGAAGAGCTCAGTATT
>CL1036Contig2
GCTGTGGTGTACTTGGTTGATGCCTATGACAAAGAGAGGTTTGCAGAATCAAAAAAAGGAACTGGATGCTCTCCTCTCTGATGAGGCTTTGACTGATGTTCCATTTCTCATCTTGGGGAACAAGATTGACATACCTTATGCTGCTTCAGAGGATGAGTTGCGATACCACCTAGGCCTGACTAACTTCACTACAGGAAAAGGGAGTAACCTGGCAGACACAAATGTGCGTCCTTTGGAGGTGTTTATGTGCAGCTATTGTGCGACAAAATGGGATATGGTGATGGCTTCAAGTGGCTCTCTCAATCATCAAGTAATGTA
>CL1036Contig3
AGAGAGCTGAAGCTATGTTTCTCCTTGATTGGTTCTATGGCGTCCTGGCCTCTCTCGGTCTCTGGCAGAAAGAGGCTAAGATCTTGTTTCTAGGGCTCGATAATGCCGGCAAAACCACCTTGCTTCACATGTTGAAAGATGAGAGGTTGGTTCAGCATCAGCCTACTCAATATCCTACATCTGAAGAGCTCAGTATTGGGAAAATTAAGTTTAAGGCATTTGATTTGGGTGGTCATCAGATGGCTCGCAGAGTCTGGAAAGATTACTATGCCAAGGTGGATGCTGTGGTGTACTTGGTTGATGCCTATGACAAAGAGAGGTTTGCAGAATACAAAAAAGGACTGGATGCTCTCCTCTCTGATGAGGCTTTGACTGATGTTCCATTTCTCATCGTTAGGGGAACAAGATTGACATACCTTATGCTGCTTC
>CL1036Contig4
AAGAGAGGTTTGCAGAATCAAAAAAGGAACTGGATGCTCTCCTCTCTGATGAGGCTTTGACTGATGTTCCATTTCTCATCTTGGGGAACAAGATTGACATACCTTATGCTGCTTCAGAGGATGAGTTGCGATACCACCTAGGCCTGACTAACTTCACTACAGGAAAAGGGAAGGTAAACCTGGCAGACACAAATGTGCGTCCTTTGGAGGTGTTTATGTGCAGCATTGTGCGCAAAATGGGATATGGTGATGGCTTCAAGTGGCTCTCTCAATACATCAAGTAATGTACTGCTCAGGAAGACGTTTGGAAGAACCACCAAAGCCCCCAGCCCAGCACGCCCAGTCCAACCGAAAAAAAGTTGTATTCATCCCCTGTTTAAATTGGATGTATTGTGATCCGGATATGTGTGGAAGGAGTTATTAATGTCACCGATCTGTAAAAATTACTTGTGGCAGCAAGTTGTTCTTTGCACTTGTGGTTTGTCAATTGACTTACGCCAATCTCTTGCTGTAGTCTTGTTACGGTAGAGCCAGAAAATTGAAATTTCCATTATAGTTTGCATCTGCTATGACGCACTGTGGAATGTATTTATTAACTAGTTGTATTACTTTTAAG
>CL1036Contig5
AGCTCAGTATTGGTAAAATTAAGTTCAAGGCATTTGACTTGGGTGGTCATCAGATTGCTCGCAGAGTCTGGAAAGATTACTATGCCAAGGTGGATGCTGTGGTGTACTTGGTTGATGCCTATGACAAAGAGAGGTTTGCAGAATCCAAAAAGGAACTGGATGCTCTCATTTCTGATGAGGCTTTGGCTAATGTTCCATTTCTCATCTTGGGGAACAAGATTGACATACCTTATGCTGCATCAGAGGATGAGTTGCGGTACCACCTTGGCATGACTAACTTCACCACTGGCAAAGGTAAGGTAAACCTAGCAGACTCAAATTTGCGTCCTTTGGAGGTCTTCATGTGCAGCATTGTGCGCAAAATGGGGTATGGTGATGGCTTCAAGTGGCTCTCTCAATATATTAAGTAAGGTAATTGTCAGGAAGACATTTGGCAGAACCACCAAAGCCCCCAACCCAGCACGCCCTGTACTACCAGAAAAGTTGTGCTCATCCCCCCATGTTTAAATTGGAAGTATTGTGATCTGGATCTGTGTGGAAGGAGGTATTAATATCACTGCTCTGTAAAATTTACTTGTGGCAGCGAGTTATTCTTTGCTCTTGTAGTTTGTCATTGAGTTTCGCCTATCTCTTGCTGTAGT
>CL1045Contig1
AGAGTATGGCAAAAATGGAGGAGAAAGAGAAAAGCAAAGGAAGCAGCGAGGAGAGATGGAAAGGAGCCATAGCCAATTTGACAGAGATGGCTTCCAATCTAGACTCCCTGCAGAAACTACTTCTCAAGAAAGCTGTATTTGTAGATGAAGAGACCTTCCACTAAAGCTTCCCTCAGTTCTGAACAGCCCGTACCATCAAGGTTCTTGAACAAGGGTAGAGACTTTAGGAAAGAGAACTTGATGCTGCCATTTCTGCTGCT
>CL1045Contig2
GAATCAAGTCTTTGCAGGGGCAGAGTATGGCAAAAATGGAGGAGAAAGAGAAAAGCAAAGGAAGCAGCGAGGAGAGATGGAAAGGAGCCATAGCCAATTTGACAGAGATGGCTTCCAATCTAGACTCCCTGCAGAAACTACTTCTCAAGAAAGCTGTATTTGTAGATGAAGAGACCTTCACTAAAGCTTCCCTCAAGTTCTGAACAAGCCCGTACCATCAAGGTTCTAGAACAAGGTAGAGACTTTGGAAAG
>CL1045Contig3
AAGTCTTTGCAGGGGCAGAGTATGGCAAAAATGGAGGAGAAAGAGAAAAGCAAAGGAAGCAGCGAGGAGAGATGGAAAGGAGCCATAGCCAATTTGACAGAGATGGCTTCCAATCTAGACTCCCTGCAGAAACTACTTCTCAAGAAAGCTGTATTTGTAGATGAAGAGACCTTCACTAAAGCTTCCCTCAGTTCTGAACAAGCCCGTACCATCAAGGTTCTTGAACAAAGGGTAGAGACTTTGGAAAGAGAACTTGATGCTGCCATTTCTGCTGCTGCCCGTGCTCGTGCAGAAAAGCGACAGGCAGAGGCAGCACAAAAAACTGCTGAATTACGTGCACAAGAAATTACAAGAGAACTTGAGAACACCACCAAGGTATTTCAACTGCACATGGAAGAGCTTCGTGCAAAGCAAGATGAAATTTCTAAACGTGATAATGAAATTAAACCTTTGGAAGCTATAATTCAAACCCTTGGTGGGAAAGAATCTCATTCTACAGCTTCTGGAGAGACTGATAGAGAGCCCAGCAGACCACAGACTGGGTGAGGCCACAGATC
>CL1056Contig1
GGATTTTCTGAATTTTTTAATAATTAGTCTTTATTTTTTATATGAACGAAGAATTTTCTCATGGACAATCCAAATTAAACGGTACCGTTTTTGTGCAATTTCTCTAGAAATCACCATTAAATTGAAAATTAATAATCCTAAGGAGGGAGCTGGTGAGAGAACCAGAGAAATGGCGCAACCGAGCAAAGAGCCGTGCAAGAAGGAAGCTTGCGACATTCAAGCTTGTCTCTCCAAGAATAACTTCCTTCCTCAGAAGTGCCTTAAAGTTATTGAAAATCTTCATTCTTGCTGTGAGAAATGCGAGTACAAGTCAACACATTGTGGTTCTCTGTCTAGCCTTCTGAAGCAAATTCCCAAGTGAGAGCCAATATCTTCTGTGTGCAAACTACAAGGCATTCATGTTTTGCTAGTTTTCACTAGGGGAATACAAGAAATCATGGTATTTCACGGTATACAACAAATCAATTTCTTTTGGCTTTTCCGGTAGAGATATGTGAGGATCTATAATAATACTGTACCAGAAAAAAGAGCTAGAGAACTTTTAATGGGGATTTCAATCACAATCACAAGAAATGTT
>CL1056Contig2
GGAGCTGGTGAGAGAACCAGAGAAATGGCGCAACCGAGCAAAGAGCCGTGCAAGAAGGAAGCTTGCGACATTCAAGCTTGTCTCTCCAAGAATAACTTCCTTCCTCAGAAGTGCCTTAAAGTTATTGAAAATCTTCATTCTTGCTGTGAGAAATGCGAGTACAAGTCAACACATTGTGGTTCTCTGTCTAGCCTTCTGAAGCAAATTCCCAAGTGAGAGCCAATATCTTCTGTGTGCAAACTACAAGGCATTCATTGTTTGCTTAGTTTCACTAGGGAATACAAGAAATCATGGTATTCACGGTATACAACAAAT
>CL1075Contig1
AGATGAAGTAGGTGGTGCTGTGGTGTATGTTGAGGGTCTCCCTATGAATGTCTCGGTGGATATGTCTATTTCGTTTCTTTCCAGTGCAAAGCTCAATGATGAGTTAGAGGTCACTTCAAAGGTTTTGGGACGAAAAGGAGGCTATGCTGGAACAATTGTTCTTGTGAAAAACAAAGCAACAGGGGAGTTGATAGCTGAAGGTCGGCATTCATTATTTGGTAAACATGCTAGCAAAATGTGAATATATTTTACATAGGTGTATCATGCAACTTGGATTTTGATATTATCCTTACAAACATAATGTGCATGT
>CL1075Contig2
GAAAAGCGGAATCGTACAGCCTTGATGGAGAAGGCGAAGCAGTTTCTCAAACTAAGACGAAAGGAGAATTGGCAAGCATCTCGCAACTCACTTTCCACCCTCACCGACTCGGCCTCGATTGCAGCTTCTACGAAGACTTCGCCTTAAGAGGCATCCGAGTAGACCGGGTCGAGCCCGGCATCGTCTCTTGCACTTTCAAGGTCCCTGCTCGCCTCACCGACAGAAGCGGTAAGTTAGCTACGGGTGCAATAGCGAACCTGGTAGATGAAGTAGGTGGTGCTGTGGTGTATGTTGAGGGTCTCCTATGAATGTCGTCGGTGGATATGTCTTATTTCGTTTCTTCCTAGTGCAAAGCTCAATGA
>CL1075Contig3
CCTGGACCTTGGTGTCACTCAGTGAACCGAATGAAAAAGTCTCCCAAATCTGCAAGCCGAGCCTGGAAAGCGGAATCGTACAGCCTTGATGGAGAAGGCGAAGCAGTTTCTCAAACTAAGCGAAGAAGAATTGGCAAGCATCTCGCAACTCACTTTCCACCCTCACCGACTCGGCCTCGATTGCAGCTTCTACGAAGACTTCGCCTTAAGAGGCATCCGAGTAGACCGGGTCGAGCCCGGCATCGTCTCTTGCACTTTCAAGGTCCCTGCTCGCCTCACCGACAGAAGCGGTAAGTTAGCTACGGGTGCAATAGCGAACCTGGTAGATGAAGTAGGTGGTGCTGTGGTGTATGTTGAGGGTCTCCCTATGAATGTCTCGGTGGATATGTCTATTTCGTTTCTTTCCAGTGCAAAGCTCAATGATGAGTTAGAGGTCACTTCAAAGGTTTTGGGACGAAAAGGAGGCTATGCTGGAACAATTGTTCTTGTAGAAAAAACAAAGCAACAGGAGAGTTGATAGCTGAAGGTCGGCATTCA
>CL1098Contig1
TGAGAATAAAGGGCCAATTGAATTAATGGCCAATATGTAATGATAAAAAAAAAAATAGAACCCTCTTTGATTCATTTTGACTTCCTTTCAATTTCAATGAAGATTCTTTCTCTCTAGAAATCTCTCTCTCTGTTTCTCTTGATTGAAGTTGCTGCTATTTTTGCTTTTAAAAAAGAGATAAGAGGGAATGGGTTGTGCTGGATCCTCACAGTCTAAAGCAGATGGGGCTGTGAAGAAGATTCGGAAGCCAAAACCTTGGAAGCATCCTCAGCCTATAACAAAGTCTCAGCTTATACAGTTGCGTGATGAGTTTTGGGATACTGCTCCTCACTATGGTGGAAGGAAAGAGATTTGGGATGCCCTTCGAGCTGCTGCTGAAGCTGACCTAACCCTTGCGCAAGCTATTGTGGACAGTGCTGGTGTAATTGTTCAAAATGCTGATTTGACAATATGCTATGATGAAAGAGGTGCGAAATATGAACTGCCCAAGTATGTTTTGAGCGAGCCAACCAACTTAATTCGAGACAATTGATAACAGGGAAACCAATTAGCAGCATTGTGCACAGATTGAATGTAAATCATCATGTACATTATTACCTATCATACCTTTAATAAAGGAAGGTGGGTCATCTTATGCCTTTGTTGTAGTACTTTTTTTTTTTTATCTGTTCTACTGTGAAATCCTGTTGTCAACTGAACAAGACTACAGCAATTGTTTGGATTTAGTAGAAAAAAGATTCTTTAAGTTTTTACC
>CL1098Contig2
AGTTAAAAAAAAAAAAATAGAACCCTCTTTGATTCATTTTGACTTCCTTTCAATTTCAATGAAGATTCTTTCTCTCTAGAAATCTCTCTCTCTGTTTCTCTTGATTGAAGTTGCTGCTTATTTTTGACTTTTAAAAAAGAGATAAGAGGGAATGGGTTGTGCTGGATCCTCACAGTACTAAAGCAGAGTGGGGCTG
>CL1098Contig3
TGAGAATAAAGGGCCAATTGAATTATTGGCCAATATGTAATGAGTTAAAAAAAAAAAATAGAACCCTCTTTGATTCATTTTGACTTCCTTTCAATTTCAATGAAGATTCTTTCTCTCTAGAAATCTCTCTCTCTGTTTCTCTTGATTGAAGTTGCTGCTTATTTTTGACTTTTAAAAAAAGAGATAAGAGGGAATGGGTTGTGCTGGATCCTCACAGTCTAAAGCAGATGGGGCTGTGAAGAAGATTCGGAAGCCAAAAACCGTTGGAAAGCATCCTCAGCCTAATAACAAAGTCTCAGCTTATACAGTTGCGTGATG
>CL1098Contig4
AGTTAAAAAAAAAAAATAGAACCCTCTTTGATTCATTTTGACTTCCTTTCAATTTCAATGAAGATTCTTTCTCTCTAGAAATCTCTCTCTCTGTTTCTCTTGCTTGAAGTTGCTGTCTTTTTTTGACTTTTAAAAAAGNGATAAGAGGGAATGGGTTGTGCTGGATCCTCACAGGCTAAAGCAGAGTGGGGCTGTAGAAGA
>CL1107Contig1
TAAAGTCATGGATGAGATTTTAGGATCTGTTAGCATGTTGGCACAAGATCAATATGGCAACTACGTTGTTCAGCATGTGCTGGAGCATGGAAAACCCCATGAACGATCCGCTATTATTAAGGAGTTAGCTGGGAAGATAGTTCAGATGAGTCAGCAGAAGTTTGCCTCCAATGTTGTGGAGAAGTGTTTAACTTTTGGTGGTCCCAGTGAGCGAGAGTTACTGGTGAATGAGATGCTCGGAACCACTGATGAAAATGAGCCTCTTCAGGCAATGATGAAAGATCAATTTGCAAACTATGTCGTACAAAAAGTGCTCGAGACTTGTGATGACCAACAACGCGAGTTGATTCTTTCACGAATAAAAGTTCATTTAAACGCATTGAAGAAGTATACTTATGGAAAGCATATTGTTGCTCGTGTAGAGAAACTTGTTGCTGCTGGGGAACGGAGAATTGCCGCACAGTCTCTGCACTCTGCTTAGGTGGCATAGGAAAGAAAGATTGTACAGCTAACTGAGGCTAGTGTGAGCTTCATCTCTTTCTTCCTTCACGTGTCCAGAGATATGTCTGTACTTGATCTTTTAGACAGGTATGAGCTGATTGAAAATAAACAATATTGCTTGTACCAGAAACTGTACATTTTGTAGTTTTAAGGTTTATACATAGAGTTGAGGAAGCCGAGGTTCAGATGTGGAATACGCCTGATGCCCCTGCAAGACGAGATAAAATGACTATACAAGTGTTTAAGGTAGTAAAAAA
>CL1107Contig2
TGGTGGCCCCAGTGAACGAGAGTTACTGGTGAATGAGATGCTTGGAACCACTGATGAAAATGAGCCTCTTCAGGCAATGATGAAAGATCAATTTGCAAACTATGTTGTACAAAAAGTGCTCGAGACTTGTGATGACCAACAACGCGAGTTGATTCTTATGCGAATAAAAGTTCATTTAAACGCATTGAAGAAGTATACTTATGGAAAGCATATCGTTGCTCGCGTCGAGAAACTTGTTGCTGCTGGGGAAAGGAGAATTGCTGCGCAGTCTCTGCACGCTGCTTAGGTGGCATAGGAAAGAAAGATTGTACAGCTAACTGAGGCTAGTGTGAGCTTCATCTCTGTCTTCCTTCCCGTGTCCAGAGCTATGTCTCTACTCATCTTTTTAGACAGGTATGAGCTGATTGAAAACAAACAACGTTGCTTGTACCAGAAACTGTACATTGTGTAGTTTTAAGGCTTATACATAGAGTTGAGTTGAGGAAGCCGAGGTTCAGATATTGAATACGCCTGATGCCTCTGCAAGAGGAGATAAGATGACTATACAAGTGTTTAAGGGTAGTAAAAAAATGATGTCTAAATGTGACGGTGACTGTACAATGTCGGTGTGTGGAGAGCTGTTAACGTTAGGTGAGGTGAGCCAGTGTTTTCCTTTATGTATCGGTATT
>CL1107Contig3
GTAGAGAAACTTGTTGCTGCTGGGGAACGGAGAATTGCCGCACAGTCTCTGCACTCTGCTTAGGTGGCATAGGAAAGAAAGATTGTACAGCTAACTGAGGCTAGTGTGAGCTTCATCTCTTTCTTCCTTCACGTGTCCAGAGATATGTCTGTACTTGATCTTTTAGACAGGTATGAGCTGATTAGAAAAATAACAATATTGCTTGTACCAGAAACTGTACTATTTTGTAGTTTTAAGTTATACATAGAGTTGAGGAAGCCGAGGTTCAG
>CL1107Contig4
AAGAAAATATCCAATTTATTGTCTCAACATTCTTTGATCAAGTTGTGACTCTCTCCATGCATCCATATGGGTGCCGTGTGATACAGAGGATATTGGAGCACTGCAAGGATCCAAAAACACAAAGTAAAGTCATGGATGAGATTTTAGGAGCTGTTAGCATGTTGGCACAAGATCAATATGGCAACTATGTTGTTCAGCATGTACTGCAGCATGGAAAACCCCATGAACGTTCTGCCATTATAAAGGAGTTGGCCGGGAAGATAGTTCAGATGAGTCAGCAGAAGTTTGCCTCCAACGTCGTGGAGAAGTGTTTAACTTTGGTGGCCCCAGTGAACGAGAGTTACTGGTGAATGAGATGCTTGGAACCACTGATAGAAATGAGCCTCTTCAGGCAATGAT
>CL1107Contig5
GAATGAGATGCTCGGAACCACTGATGAAAATGAGCCTCTTCAGGCAATGATGAAAGATCAATTTGCAAACTATGTTGTCCAAAAAGTGCTCGAGACTTGTGATGACCAACAACGCGAGTTGATTCTCACGCGAATAAAAGTTCATTTAAATGCATTGAAGAAGTATACCTATGGAAAGCATATCGTTGCTCGTGTAGAGAAACTTGTTGCTGCTGGGGAAAGGAGAATGGCTGCACAGTCTCTGCACGCCGCTTAGGTGGCATAGGAAAGAAAGTTTGTACAGCTAACTGAGGCTAGTTTGAGCTTCATCTCTTTCTTCCTTCCGATATCTAGAGCTATGTCTCTACCTATCTTTTTAGACAGGTATGAGCTGATTGAAAATAAACGTTGTTGCTTGTACTTGAAACTGTACATTGTGTAGTTGTAAGGTTTATACAGAGTTGAGGAAGCCGACGATCAGAGGTTAAATACGCCTGATGCCACTGCAAGAGGACATTAATGACTATACAAGTTTTTAAGGGTAGTAAAAAAAAGTGATCAAATGTTGAGGTAGTCTAAACGTGACTGTACAATGTTGTTATGTGGAGAGCTATTAT
>CL1107Contig6
GGACCCAAAAACACAAAGTAAAGTCATGGATGAGATTTTAGGAGCTGTTAGCATGTTGGCACAGGATCAATATGGCAACTATGTTGTTCAGCATGTATTGGAGCATGGAAAACCCCATGAACGATCTGCTATTATTAAGGAGTTGGCTGGGAAGATAGTTCAGATGAGTCAGCAGAAGTTTGCCTCCAATGTCGTGGAGAAA
>CL1107Contig7
TTGACTTAGACCAGAAGATTAAAATGGTCGAAGAACTTGATGGTCATGTCACACGATGTGTACGTGACCAAAATGGGAACCATGTCATCCAAAAGTGTATTGAGTGTGTGCCTGAAGAAAATATCCAATTTATTGTCTCAACATTCTTTGATCAAGTTGTGACTCTCTCCACCCATCCATATGGGTGCCGCGTGATACAGAGAATATTGGAGCACTG
>CL1121Contig1
GACTGAGGAGAAGACAACAGGCGATGCTGGTAGTAATCCAGTAAAAGAAGTTAGAGTTGATATTGATGGCGAAAAGCCTCCTCAAGAGAATGCTTTAAAGATCAGAAGGCGGAGGAGCTTTCCCAGTAGTAGAAGCAATTCATTTAAGGGAAGCAATTCATTTAAGGGCTCAAGGAGCAAGAAGTGGACAAAGGACATTGACTCAGACATCTTGCATATAAATGACAATCCACTTCCTCAAATTCCTGAAGAAGAAGAAACTGTAGGCATAATAACAATGGAAGATGTGATTGAAGAGCTTTTACAGGAGGAGATCTATGACGAGACTGATCATCATTTGGAGGACTCATGACACTGGCCTTCAATGAGGAGCAGAATCTAGATAATCAACGTAAAAATTT
>CL1121Contig2
ACGATTATAGCTGGAGCACTTGAGCTCTCTGAGAAAACAGTTGGTGATGCCATGACTCCTATATCTGAAACTTTTGCCATTGATATTAATGCCAAACTTGACAAGTATTTGATGAATTTGGTATTGGAGAAAGGGCATAGCAGAGTGCCAGTTTATCATGAGCAACCTACAAATATAATTGGACTTATTCTGGTCAAGAATTTATTGACAATTCATCCAGAAGATGTAACACCTGTAAAGAATGTCACCATACGTAGGATTCCCAGGGTTCAAGAAAGTTTGCCATTATATGATATATTGAATGAGTTTCAGAAAGGTCACAGCCACATGGCTGTTGTTGTAAGACAGTGCAACAAGACTGAGGAGAAGACAACAGGCGATGCTGATCCAAGTAAAAGAAGTTAGAGTTGATATTGATGGACGAAAAGCCTCCT
>CL1121Contig3
ATGAGCAACCTACAAATATAATTGGACTTATTCTGGTGAAGAATTTATTGACAATTCACCCAGAAGATGAAACACCAGTAAAGAATGTCACCATTCGAAGGATTCCCAGGGTTCAAGAAAATTTGCCATTATATGATATACTGAATGAGTTTCAGAAAGGTCACAGCCACATGGCTGTTGTTGTAAGAAAGTGCAACAAGACAGAGAAGTCAACCAGTAACACGGCTGGTGTAAAAGAAGTTAGAGTTGATGTTGATGGTGAAAAGCCTCCTCAAGAGAAAACCTTAAAAAACAGAAGGCCGCTTCAGAAGTGGAAGAGCTTTCCCAATGCCGGCAGCAATTCATTTAAGGGCTCAAGAAGCAAGAAGTGGACAAAGGACCTTGACTCGGATATCTTGCTTATAAATGGCAATCCACTCCCTCAAATTCCTGAAGAAGAAGAAGCTGTAGGCATAATAACAATGGAAGATGTCATTGAAGAGCTTTTACAGGAGGAGATCTATGATGAGACAGATCATCATTTTGAAGACACATGACACTGGTGTTCTTTGAGGAGCAAAATCTAGTGTAGTATAGACAATC
>CL1121Contig4
AGCAACCTACAAATATAATTGGACTTATTCTGGTCAAGAATTTATTGACAATTCATCCAGAAGATGTAACACCTGTAAAGAATGTCACCATACGTAGGATTCCCAGGGTTCAAGAAAGTTTGCCATTATATGATATATTGAATGAGTTTCAGAAAGGTCACAGCCACATGGCTGTTGTTGTAAGACAGTGCAACAAGACTGAGGAGAAGACAACAGGCGATGCTGGTAGTAATCCAGTAAAAGAAGTTAGAGTTGATATTGATGGCGAAAAGCCTCCTCAAGAGAATGCTTTAAAGATCAGAAGGCGGAGGAGCTTTCCCAGTAGTAGAAGCAATTCATTTAAGGGAAGCAATTCATTTAAGGGCTCAAGGAGCAAGAAGTGGACAAAGGACATTGACTCAGACATCTTGCATATAAATGACAATCCACTTCCTCAAATTCCTGAAGAAGAAGAAACTGTAGGCATAATAACAATGGAAGATGTGATTGAAGAGCTTTTACAGGAGGAGATCTATGACGAGACTGATCATC
>CL1133Contig1
GCTCTTTGGTCCATTTTTGTGAGTTTAGCTCGTCGTCCCTATCAGTCCTTTGATCTTCCGTTGCCCCTTCAGGTAGAGGAAGGTCCTTCCCTTGCCTGCTGTGAGTTCCTTGCCCTCCGTGGGACGAGATGTATATATTTTTTGTACTTTTTTCTTTGCTTAGTTTCTTTGGATCTGTTGCATGTTGTTGAAGTGGGTTAAGCTTGTGCTCTTAGGAGAATGTTATTTTAGCTACTGCGTGAGCGGGATGGGTCTTCAACTTTTTCCCCTTTGGTCAATCTTCTTTCTTGAGCCTCTGTATGCTTGATCTTGTCTATGGGA
>CL1133Contig2
AATAGAGTAGAATCCACTTTTTTAAGTGGTTTTTAGAGAGAGAAATTTCTCTTTGGTCCATTTTTGTGAGTTTAGCTCGTCGTCCCTATCAGTCCTTTGATCTTCCGTTGCCCCTTCAGGTAGAGGAAGGTCCTTCCCTTGCCTGCTGTGAGTTCCTTGCCCTCCGTGGGACGAGATGTATATATTTTTTGTACTTTTTTCTTTTGCTAGTTTCTTTGGATCTGTTGCATGTTGTTGAAGTGGGTTAAGCTTGTGCTCTTAGGAGAATGTTATTTTAGCTACTGCGTGAGCGGGATGGGTCTTCACTTTTTCCCCTTTGTCAATCTCTTTCTTGAGCCTCTGTATGCTTGATCTTGTCTATGGGAGGGTGCGTTCCCTTTAGACCTTTACAAAGGTATCTCAGGAGTCTGTAAGCTAACCACTCCTCGAGTTTGCTAACTATAAGGCAAAGAGAGTCATTGAATGTTGGTTTGCGATACGGTTTGCGGCAAGCACCTAGATGTTGGTTTGCGAAATTGGCTGCATCTCTGAAAGTTTATGGATTTCAGCAATCATATTCAGATTACTCTTTGTTCACTTTTCGAGCTGGGACTGTTCAATTGAATATGCTTATTTATGTGGATGACTTGGGGAAGCTGAAATTTTTCCTAGGGATTGAAGTAGCCAGAAACTCGAATGGTATTTTTTGTGTCAACGTAAGTATGTGTTGGATGTAATTTCAGAAGTTGGATTACTAGAAAAAAAATCTCTCTTGTTTGCTTTGCTCTAAAACAAACTTCACAAGTTTTATTAGTTTTTCTAACTATGCTACCAGCTTCTGGAATTAACTCTACCACCTTATAAGAAGGATGACCCATTCTCTTATGCCAAATCTCAAAAGACCCCACATCAGTTACCTTGCAAGTATGTACCGATGTCACTCCCTTGAGAAAGTACAGCCCCTCGCGTTGCTCACCCGCTCCAATCAGGTTCCTCAAATTTAGGTCCTGTATAGTACAAATTTTGTTAGTGAGTTGAATTACCAAATTTGAATCATTAAGTAG
>CL1133Contig3
AATAGAGTAGAATCCACTTTTTTAAGTGGTTTTTAGAGAGAGAAATTTCTCTTTGGTCCATTTTTGTGAGTTTAGCTCGTCGTCCCTATCAGTCCTTTGATCTTCCGTTGCCCCTTCAGGTAGAGGAAGGTCCTTCCCTTGCCTGCTGTGAGTTCCTTGCCCTCCGTGGGACGAGATGTATATTATTTTTTGTACCTTTTTTCTTTTGCCTTAGTTTCTTTGGATCTGTTGCATGTTGTT
>CL1141Contig1
GGCTGTCCTAGACGAGTTGCAGAAGAATTTGCAACTTAGTAACTGGCACATGGAGCCATCCAGAATGACTCTGCATAGATTCGGTAACACTTCCAGTAGCTCATTGTGGTATGAACTGGCATATACAGAAGCCAAGGGTCGGGTCTCACGCGGGGACAGGGTGTGGCAGATTGCTTTTGGGTCAGGTTTCAAATGCAATAGTGCAGTGTGGAAAGCGCTCAGGGCCATTCCTCTGGGCGAAACAAGGGGTAACCCATGGGCAGACTCCATTCACAGGTATCCGGTCAAGGTTCCTGTGGCTTTAAGTTGTTCAATTCTAATTTCGTGGCTATTGTATTACAGGTACTTGAATGGACAACGTAGATGAA
>CL1141Contig2
TGTGGCAGATTGCTTTTGGGTCAGGTTTCAAATGCAATAGTGCAGTGTGGAAAGCGCTCAGGGCCATTCCTCTGGGCGAAACAAGGGGTAACCCATGGGCAGACTCCATTCACAGGTATCCGGTCAAGGTTCCTGTGGCTTAAGTTTGTTCAATTCAATTTCGTGGCATTGTATTACAGGACTTGAATGGCAACGTAGATGAAAGTCTTAGCTAGGTTCCTTTTTCCTTGATCATCCAACCCCTTCTATTAATATCCTCTCCTAGCAAGCTGTCATGTGAACAAAAAAAAAAATATGATTATAGTACTGAAGATCATTCATGCTTATGATATTTGATAAGAATTGAATGGATACTTG
>CL1141Contig3
TCAGTTGAGAAGATGATAAAGGAACTGTTGGGGTCTCATTAGCCCGTGAATTAATGGCTGTAGCTGGAGACGCATTGAAAACAAACATTACTACATTGGGTCCTCTGGTACTGCCTTTAAGCGAGCAATTTATTGTTTTTTGGCACCCTTGTTAGAAGAAAGTCTTTTAGAAAGCAAAAGTGAAGCCCTATATACCGGATTTCAAGCTTGCTTTCGAGCATTTCTGTATACA
>CL1141Contig4
ACAAACATTAAGAGTTACAATCTTGGTGGAATGGGTTGCAGTGCAGGGCTTATCTCTATAGACCTAGCCAAAGACCTTCTGAAAGCAAACCCCAACACTTATGCAATTGTGGTAAGCACAGAAAATATAACTTTGAATTGGTATTTTGGCAAGGATAGGTCAATGCTACTTCCCAACTGCATATTCCGCATGGGTGGAGCTGCCGTTCTTCTCTCGAACAAGGGCCAAGACAAGGGCTGGTCCAAATACCAGCTGGTCCACACAGTCCGAACCCACAAAGGCGCTGATGACAAAAACTACCAGTGCGTTTACCAGAGAGAAGATGATAAAGGAACTGTTGGGGTCTCATTAGCCCGTGAATTAATGGCTGTAGCTGGAGACGCATTGAAAACAAACATTACTACATTGGGTCCTCTGGTACTGCCTTTAAGCGAGCAATTTATGTTTTTTGTCACCCTTGTTAGAAGAAAGCTTTTGAAAGCAAAAGTGAAGCCCTATATACCGGATTTCAAGCTTGCTTTCGAGCATTTCTGTATACATGCTGGGGGTAGGGCTGTCCTAGACGAGTTGCAGAAGAATTTGCAACTTAGTAACTGGCACATGGAGCCATCCAGAATGACTCTGCATAGATTCGGTAACACTTCCAGTAGCTCATTGTGGTATGAACTGGCATATACAGAAGCCAAGGGTCGGGTCTCACGCGGGGACAGGGTGTGGCAGATTGCTTTTGGGTCAGGTTTCAAATGCAATAGTGCAGTGTGGAAAGCGCTCAGGGCCATTCCTCTGGGCGAAACAAGGGGTAACCCATGGGCAGACTCCATTCACAGGTATCCGGTCAAGGTTCCTGTGGCTTAAGTTTGTTCAATTCAATTTCGTGGCATTGTATTACAGGACTTGAATGGCAACGTAGATGAAAGTCTTAGCTAGGTTCCTTTTCTGATCATCCAACCCTTCTATTATATCCTCTCCTAGCAAGCTGTCATGT
>CL1156Contig1
GGGATCCGGAGAAACTGAGACGGGAGATGGAGGAGCTTGAGTTGCAGAAGAAGAAAGAAAAAGCTAGATTGCAAGCAGAGGCCAAGGCTGCTGAAGATGCTAGAAAGCGAGCTGAGATAGCAGCTGCAGCTGAGGCTAGGCGGAAGAGGGAGCTTGAGAGAGAAGCAGCACGTCAGGCATTGTTGAAGATAGGAAAAACTGTTAGAAATTAATG
>CL1156Contig2
AAGATGGGGACAGGGCTCCAACTGAGAGGCAGGTCTCCCCTGAGAAGCTCATCAGGGCTGCAATTCTGAAGAACCGATTTGCTGATACGATATTAAAAGCTCGAGAAAAGACTCTTTTGCAGGTTGATAAGGATCCGGAGAAACTGAGACGGGAGATGGAGGAGCTTGAGTTGCAGAAGAAGAAAGAAAAAGCTAGATTGCAAGCAGAGGCCAAGGCTGCTGAAGATGCTAGAAAGCGAGCTGAGATAGCAGCTGCAGCTGAGGCTAGGCGGAAGAGGGAGCTTGAGAGAGAAGCAGCACGTCAGGCATTGTTGAAGATAGGGAAAAACTGTTAGAAATTAATGAGAACTCGTCGGTTTCTTGAAGACTTAGAAATG
>CL1156Contig3
GCAGAAGAAGAAAGAAAAAGCTAGATTGCAAGCAGAGGCCAAGGCTGCTGAAGATGCTAGAAAGCGAGCTGAGATAGCAGCTGCAGCTGAGGCTAGGCGGAAGAGGGAGCTTGAGAGAGAAGCAGCACGTCAGGCATTGTTGAAGATGGAAAAAACTGTTGAAATTAATGAGAACTCTCGGTTTCTTGAAGACTTAGAAATGCTTAGGACTGCAGCTCCCGAGCATTTACCAAGCTCTGTAGATGAGACAAGCCCAGATCACTCACAGGATGGCTTGGGTAAGTTTTAAGGTTCGGGGGAACGTAACCCCCGGGGGACAGTCTTGGTTTGTTCATAGAAACAGGATGATGACGAGGAAGA
>CL1156Contig4
ATAGCACTAAATGTATCAGTTCAAGCAATTCCAGTGAGTCATGTCCAGAATCTGTTAGTGGGTTGGATCAACTTGAGCAGACTTCCCAGCAAAAGCCAAGTTCTGTTGAGTCAGATCATCGTCAAGATGGGGACAGGGCTCCAACTGAGAGGCAGGTCTCCCCTGAGAAGCTCATCAGGGCTGCAATTCTGAAGAACCGATTTGCTGATACGATATTAAAAGCTCGAGAAAAGACTCTTTTGACAGGTTGATAAGGATCCGGAGAAACT
>CL1156Contig5
CGTCAGGCATTGTTGAAGATGGAAAAAACTGTTGAAATTAATGAGAACTCTCGGTTTCTTGAAGACTTAGAAATGCTTAGGACTGCAGCTCCCGAGCATTTACCAAGCTCTGTAGATGAGACAAGCCCAGATCACTCACAGGATGGCTTGGGAAGTTTTAAGTTCGGGGGAAGTAACCCCCTGGAACAGCTTGGTTTGTTCATGAAACAGGATGATGACGAGGAAGAGGGCGAGCCATCAAATGTTCCAAATCCTGGAAAAGACGTAGAAGAGGGAGAAATTGATTGAGTTATGCTGCTGGTATTCATGAATGATAATGAATGAAGCTTCCAAAGCAATACCACATCTGGTTACTAGAAGACAAAAATCTTGGTACAGCTACTTTAATCTGGCCATAGGACCATTTAAGGCCTCAGGTGGAGCTCCCTTGTATGATTGCCTGGGCTGATAGCCGCTTGAGATGCTGCAAGTATACACTACTTGGAAATTCAGAATGTTGACATATATTCGAGGTGCATACGAAAATTAAAAAAAAAAAAAGGAAAATTATATGACTAATAAACTTCAAACATCAGCAGTTATT
>CL1167Contig1
TGAAAGAGTTAGGCAACAATGCATTTCTCATCATTGGAATCCTGTGCCGAGCTGGATATGCAAACATTGGAATCTCATGGATGTCAACAAACCTCTCAAATGTAAGCTTCAAATGAAACATCCTAAAGGGGAATGGGAGGTGGGTGGTATTTTAAGTATGAGAGGTTATCTACATTCTGTCTTTTCTATGGTCTACTTGGGACATTCTG
>CL1167Contig2
GATGGTGAGTTCTAGCTCTAATTCATCTTTTGCTGATGAGTTTTATGCGCATCTCGATCAATCTTGAAGAGCAAAGAGCAACAAGGGAGGGTGGAATTTATGGAATATGATAATGACGGTGGAAACGAGGAGGTTATTGAATCACTGTTGTGTGTTGTGGGAAGGCTGTTGACGGAGAAGCCGTTGAATTTTGTTGCTTTTAAGCAAATCATGGCGGCGATGTGGAGGCCAGTTAAAGGAATGCCGGTGAAAGAGTTAGGCAACAATGCATTTCTCATCATTGGAATCCTGTGCCGAGCTGGATATGCAAACATTGGAATCTCATGGATGTCAACAAACCTCTCAAATGTAAGCTTCAAATGAAACATCCTAAAGGGGAATGGGAGTGGGTGGATTTTAAGTATGAGAGGTTATCTACATTCTGCTTTTTCTATGGCTACTTGGGACATTCTGATCGTTTTTGTGCAAAGCTTTTGGAACATCCTGAAGTTTCAAGGAGCCAATTCGCATATGGACCTTGGCTTCGTGCAGATAATAGGTGCTCTTCAAATATCGATGAAAGGTGGCTGTTATCGGAATCGAAAGTCCTTAATGGTGGTCGGAATTATGGTTGTCACCTTCATGTTCTCTACAGAGGAACACCCTTCAAGTTGCAGCATAATGATGGTTGGAAGTAGCTAGCTAGTCATATGGATATGGTCCCTCCAATAAGAAACGACATATTCTCACATGAATATTCATGAATGGTAAGATAAAAGAAATGAGCACGTGCTCCTCCTTTTCATTTTATATGTAAGAAATATGTTCTTAGGTAATTTCTCTTCACCTTCAAC
>CL1167Contig3
CGGAATCGAAAGTCCTTAATGGTGGTCGGAATTATGGTTGTCACCTTCATGTTCTCTACAGAGGAACACCCTTCAAGTTGCAGCATAATGATGGTTGGAAGTAGCTAGCTAGTCATATGGATATGGTCCCTCCAATAAGAAACGACATATTCTCACATGAATATTCATGAATGGTAAGATAAAAGAAATGAGCACGTGCTCCTCCTTTTTCATTTTTATATGTAAGAAATATGTTCTTTAGGTAATTTCTCTTCACCTTCAACATTTCATATGCAAACATTGGATTCTCCTGTGCCTAGCTGGCTCTCATCATTGGAATTATTTTGTTTACCA
>CL1167Contig4
AATTTTGTTGCTTTTAAGCAAATCATGGCGGCGATGTGGAGGCCAGTTAAAGGAATGCCGGTGAAAGAGTTAGGCAACAATGCATTTCTCATCATTGGAATCCTGTGCCGAGCTGGATATGCAAACATTGGAATCTCATGGATGTCAACAAACCTCTCAAATGTAAGCTTCAAATGAAACATACCGTAAAGGGGAATGGGAGTGGGTGG
>CL1167Contig5
AATATGTGACAAGTGTGATTTTCTCTTATTTTTTACAAGTTTGAAACTTTCTTCCACTTTGTCTTCTTTTCTTATTTCTTTTCTTTAATTTTTGGATCATGGTGAGTTCTAGCTCTAATTCATCTTTTGCTGATGAGTTTTATGCGCATCTCGATCAATCTTGAAGAGCAAAAGAGCAAACAAGGGGAGGGTGGAATTTATGGAATATGATAATGACGGT
>CL1167Contig6
ATGCAAAACATTGGAATCTCATGGATGTCAACAAACCTCTCAAATGTAAGCTTCAAATGAAACATCCTAAAGGGGAATGGGAGTGGGTGGATTTTAAGTATGAGAGGTTATCTACATTCTGCCTTTTCTATGGCTACTTGGGACATTCTGATTCGTTTTTGTGCAAAGTCTTTTGGAACATCCTGAAGTTTCAAGGAGCCAATTCGCATATGGACCTTGGCTTCGTGCAG
>CL1188Contig1
ACAACTGTTCCGTGAAAATCAAAACAATGGATTTGGTGCAGTTGAAAGGAAAAACTATAGCCATTCTTCCCTCGATATCCCTCAAAGGGTACCGAAGGACCCAGAGGAAGTGCCTAATCAAAGTCCTGTACCCTCAGATCCTCTAGAGTTTGACAAGCTGACACTTGTATGGGGAAAACCACGACAACCACCCTTGGGTTCTAAAGAGTGGGCTTCTTTCTTGGATTCTGAAGGACGAGTTATGGATTCTAAAGCTTTAAGAAAGAGAATATTCTATGGAGGAGTTGAGCACGCGTTAAGGAGAGAGGTCTGGGCGCTTCTGTTGGGATATCATACATATGATTCAACATATGCAGAAAGGGAATGCCTTCGGTACAATAAAAAGTTGGAGTATGAAACCATAAAAAGACAATGGCAGAGTATCTCTCCTGAACAGGCAAAGAGATTTACAAAATTTAGGGAAAGGAAGGGCCTTATAGACAAAGATGTGGTGAGGACTGATAGATCACTTTCTTTCTATGATGGAGATGACAATCCAAATGTGAATGTTTTAGGTGATATACTATTGACATACTCATTCTATAACTTTGATCTTGGCTACTGTCAGGGTATGAGTGATTTACTGTCTCCAATTTTCTTTGTGATGGAGGATGAATCAGAATCATTTTGGTGTTTTGTGGCACTGATGGAACGTCTTGGACCCAACTTCAATCGTGATCAAAGTGGCATGCACTCTCAACTTTTTGCGTTATCTAAGCTGGTAGAGTTACTAGACAGTCCATTGCATAACTATTTCAAGCAGAATGATTGCTTGAATTACTTCTTTTGTTTCCGCTGGATTCTAATACAATTTAAAAGAGAATTTGAATATGAGAAAACTATGCGTCTGTGGGAGGTATTGTGGACACACTATTTGTCTGAACACCTGCATCTGTATGCATGTGTTGCAATCTTGAAGCGATATCGACAAACAAGATAAGTGGGAGAGCAGATGGTACTTTGACACGCTCTTGAAGTTCATCAATGA
>CL1188Contig2
GGAGGAGTTGAGCACGTATTAAGGAGAGAGGTCTGGGCACTTCTGTTGGGATATCATGCATATGATTCAACATATGCAGAAAAGGGAATGCCTTCGGTACCATAAAAAGTTGGAGTACGAAACCATAAAAAGAAAATGGCAGCAGGGTATATCTCCTGAACAGGCAAAGATATTTCCAAATTTTAGGGAAATGAAAGGCCTTATAGACAAAGATGTGGTGAGGACGGATAGATCACTTTCTTTCTATGATGGGGATGACAATCCAAATTTGAATGTCTTGTGTGATATTCTATCGACATACTGCTTTTATAACTTTGATCTCGGCTACTGTCAGGGTATGAGTGATTTGTTGTCTCCAATTTTGTTTGTGATGGAGGATGAATCAGAATCATTTTGGTGTTTTGTGGCTTTGATGAAACGTCTTGGACCCAACTTCAACCGTGACCAAAGTGGCATGCGCTCTCAACTTTTTGCATTATCTAAGCTGGTGGAGTTGCTAGACAGTCCATTGCACAACTATTTCAAGCAGAATGATTGCTTGAATTACTTCTTTTGTTTCCGCTGGATTCTAATACAATTTAAAAGAGAATTTGAATATGAGAAATTAATGCGTCTGTGGGAGGTATTATGGACACACTATTTGTCTGAGCACATGCACCTTTATGCATGTGTTGCAATCTTGAAGCGATATCACAATGAGATAATGGGAGAGCAGATGGACTTTGACACGCTCTTGAAATTCATCAATGAACTGAGTGGCCATATTGATCTTGATGCAGTCCTCAGGGATGCAGAGGCTTTGTGTATATTTGCTGGTGAGAATGGTGCAGCTTCTATCCCACCCGGAACTCCACCGTCATTACCTGTTGAGAATGAGAATAGTTTGTTATATTCTCAAGTCTCAACACGATGAAGTATTGTAAATGCAATGCCATTTATTGGCACCACTTATCATGTTTATTTTCTAAATTTGCCAAGGATACATTCAAGCTTTGTATAATTGGTTGATCTTTCAATACAATGTTGGTAATCATATTCATTGATTGGCTCGTGTTACCATGTCTTGCCATTAAATGGAATCTGTATNTTGTTTATGGATGCGGTTTCTTCAGCTGTAGTGATG
>CL1188Contig3
GAGGAGTGGGCCACTTTCTTGGATTCTGAAGGACGGGTTATGGATTCTAAAGCTTTAAGAAAGAGAATATTCTATGGAGGAGTTGAGCACGTATTAAGGAGAGAGGTCTGGGCACTTCTGTTGGGATATCATGCATATGATTCAACATATGCAGAAAGGGAATGCCTTCGGTACCATAAAAAGTTGGAGTACGAAACCATAAAAAGAAAATGGCAGGGTATATCTCCTGAACAGGCAAAGA
>CL1188Contig4
ATGGAACGTCTTGGACCCAACTTCAATCGTGATCAAAGTGGCATGCACTCTCAACTTTTTGCGTTATCTAAGCTGGTAGAGTTACTAGACAGTCCATTGCATAACTATTTCAAGCAGAATGATTGCTTGAATTACTTCTTTTGTTTCCGCTGGATTCTAATACAATTTAAAAGAGAATTTGAATATGAGAAAACTATGCGTCTGTGGGAGGTATTGTGGACACACTATTTGTCTGAACACCTGCATCTGTATGCATGTGTTGCAATCTTGAAGCGATATCGCAACAAGATAATGGGAGAGCAGATGGACTTTGACACGCTCTTGAAGTTCATCAATGAGCTGAGTGGCCATATTGACCTTGATGCAATCCTCAGGGATGCAGAGG
>CL1195Contig1
GGCACGGGCATGGACACAGTCACGGGCATGGACATGGAGATGGGCATGTGCATGGGCATGATCATGGATTTAGTGAGGGTGACGAGGAGAGTGGTGTACGACATGTCGTGGTTTCGCAGATATTGGAACTTGGGATCGTATCCCATTCGGTCATTATTGGGTTATCACTGGGTGTTTCACAGAGCCCATGTACTATAAGACCCTTAATAGCAGCATTATCATTTCATCAATTCTTCGAAGGGTTTGCGCTTGGAGGCTGCATCTCGCAGGCTCAGTTCAAGACCCGATCAGCCACACTAATGGCTTGCTTTTTCGCCATAACAACTCCTGCTGGAATTGGAATTGGGACAGGCATCTCTTCGTTTACAAACCCACAAAGCTCCGGAGCACTAATTGCTGAAGGCATCTTAGATTCCCTATCTGCTGGAATTCTTGTCTACATGGCTTTGGTGGACCTTATAGCTGCTGTATTTTCTAAGTAAGAGGATGAGCTG
>CL1195Contig2
AGCATTATCATTTCATCAATTCTTCGAAGGGTTTGCGCTTGGAGGCTGCATCTCGCAGGCTCAGTTCAAGACCCTATCAGCCACACTAATGGCTTGCTTTTTCGCCATAACAACTCCTGCTGGAATTGGAATTGGGACAGGCATCTCTTCGTTTTACAACCCACAAAGCTCCGGAGCACTAATTGCTGAAGGCATCTTAGATTCCCTATCTGCTGGAATTCTTGTCTACATGGCTTTGGTGGACCTTATAGCTGCTGATTTTCTAAGTAAGAGGATGAGCTGCAACTTTAGGCTTCAATTAGTGTCTTATTTCATGCTCTTTCTTGGAGCTGGATTGATGGCCTCGCTTGCAATCTGGGCTTAGATTATTTTTTTCTTCATTTTTCTTTTCTTCTCGAGGTGTTCAGTAATGAACATAAACATGCAAAAATTTGTTAAATCGATAATTCTTTTTTGTATTGTATTCAAGAGAGAAAAGGAAATTAGGAAGGGATTAAAATGTTGTTGTAGTCTTTAATTTGT
>CL1195Contig3
AGGAGAGTGGTGTACGACATGTCGTGGTTTCGCAGATATTGGAACTTGGGATCGTATCCCATTCGGTCATTATTGGGTTATCACTGGGTGTTTCACAGAGCCCATGTACTATAAGACCCTTAATAGCAGCATTATCATTTCATCAATTCTTCGAAGGGTTTGCGCTTGGAGGCTGCATCTCGCAGGCTCAGTTCAAGACCCGATCAGCCACACTAATGGCTTGTCTTTTTTGCCATAACACTCCTGCTGGATTGGAATTGGGACNGGCATCTCTTCGTTTACAACCCACAA
>CL1195Contig4
AATGGCTTGCTTTTTTGCCATAACAACTCCTGCTGGAATTGGAATTGGGACAGGCATCTCTTCGTTTTACAACCCACAAAGCTCCGGAGCACTAATTGCTGAAGGCATCTTAGATTCCCTATCTGCTGGAATTCTTGTCTACATGGCTTTGGTGGACCTTATAGCTGCTGTATTTTCCAAGTAAGAGGATGAGCTGCTAACTTTAGGCTTACAATTAGTGT
>CL1207Contig1
CTGCCGAGAGCTTTCCCTTTGGTTTTCCGTAGAGCAGAGACGCTCCAAAATCACCTACAAAACTTGGCCTTCGAGACTCTTACACATCCTTTCTCAATCAGTTTCCCTCTTTCAGTAATATTTTTAAGACTTTGTGAAATGGGTGGGCTGCCTTTGCAAAATGCTTCCTCTACCTTAGCTCTGCCAGGTTCCGAGCAAACTAAGGGTTCAGCAATTACATCATCTGTAGCAGAATCAAAGCCAAAAAAGAAGATATGCTGTGCCTGCCCTAGAAACTAAGAAGCTGAGAGATGAATGCATTGTGGAGCATGGTGAAACTGCTTGTGCAAAGTGGATTGAGGCTCATCGTCAGTG
>CL1207Contig2
GGAAAAGCTTTCCCATAGATTTCCGGAAACACAACCACCCACCAAATCCAAAATCACCCAAAACTCTGCCTTCCAGTCTCTGATACATCCTCTTTCAATCAGAGTCCTTCTCATAGTAATATCTTTTAGACTTTGTGGCAATGGGTGGGCTGCCTTTGCAAAATGCTTCCTCAACCTTAGCTCTGCCAGGATCAGAGCAAAATAAGGGTTCAGCAATCTCAACATCTGTACGAGAATCAAAGCCAAAAAAGAAGATTTGCTGTGCCTGCCCTGAAACTAAGAAGCTGAGAGATGAATGTATTGTGGAGCATGGTGAAAATGCTTGTGCAAAATGGATTGAGGCTCATCGTCAGTGCCTTCGAGCTGAAGGTTTTAATGTTTGAGATTGATTCAAATGGTTAAGTTGATAATTTGATACTTATTTGGGGCATAGGTTACTTGCTTTTGGAACCGTACATGCCACAGTAGTTAAGGAATAGAACAAGAAAAGGGCCGCTTTTCTTGACAATTTGTGTTTCAACTTGTGCAATTTATTGAAATTATGAGGCAGTCTTAACAATTCAAAGTAGACGAGAGTACATGATGCGCTCTAGTCATCTGATTATTTTTCTGAGATGCCATTGGTATTCTGCTACTTTCTAATTGTTTATGTTAGATTATTTGTTTTTGTTGGTTTAAAGGCTTGGACCTGAGTCTAATGGGCATCACTACTCG
>CL1207Contig3
CAAAACTCAAGGCGCTTCTTCAGATTCTTCCGCAAAGCTTTCCCATAGATTTCCGGAAACACAACCACCCACCAAATCCAAAATCACCCAAAACTCTGCCTTCCAGTCTCTGATACATCCTCTTTCAATCAGACTTTGTGGCAATGGGTGGGCTGCCTTTGCAAAATGCTTCCTCAACCTTAGCTCTGCCAGGATCAGAGCAAAATAAGGGTTCAGCAATCTCAACATCTGTACGAGAATCAAAAGACCAAAAAAGAAG
>CL1207Contig4
TGCCGAGAGCTTTCCCTTTGGTTTTCCGTAGAGCAGAGACGCTCCAAAATCACCTACAAAACTTGGCCTTCGAGACTCTTACACATCCTTTCTCAATCAGTTTCCCTCTTTCAGTAATATTTTTAAGACTTTGTGAAATGGGTGGGCTGCCTTTGCAAAATGCTTCCTCTACCTTAGCTCTGCCAGGTTCCGAGCAAACTAAGGGTTCAGCAATTACATCATCTGTAGCAGAATCAAAAGACCAAAAAAAGAAGATATGCTGTGCCTGCCCTAGAAACTAAGAAGCTAGAGAGATGAATGCATTGTGGAGCA
>CL1207Contig5
GACTCCAATATTAATTAAGGCATAATTAAGGGACTACAAAATATAGTTTCCTTGCCTTAACCCAAAGAAAAAGCTATAAACGACGTCATTTATAAACCACTCAAAACTCAAGGCGCTTCTTCAGGTTCTTCCGCAAAGCTTTCCCATAGATTTCCGGAAACACAACCACCCACCAAATCCAAAATCACCCAAAACTCTGCCTTCCTGTCTCTGATACATCCTCTCTCAATCAGAGTCCTTCTCATAGTAATATCTTTTAGACTTTGTGGCAATGGGTGGGCTGCCTTTGCAAAATGCTTCCTCAACCTTAGCTCTGCCAGGATCAGAGACAAAAGTAAGGGTTCAGCAATCTCAACATCTGTACCAGAATACAAAGACCAAAAAAGAGGTTTGCTGTGCCTGCCCTAGAAACTAAGAAGCT
>CL1207Contig6
AAAAACTCAAGGCGCTTCTTCAGGTTCTTCCGCAAAGCTTTCCCATAGATTTCCGGAAACACAACCACCCACCAAATCCAAAATCACCCAAAACTCTGCCTTCCTGTCTCTGATACATCCTCTCTCAATCAGAGTCCTTCTCATAGTAATATCTTTTAGACTTTGTGGCAATGGGTGGGCTGCCTTTGCAAAATGCTTCCTCAACCTTAGCTCTGCCAGGATCAGAGCAAAATAAGGGTTCAGCAATCTCAACATCTGTGCCAGAATCAAAGACCAAAAAAGGAGATTTGCTGTGCCTGCCCTGAAACTAAGAAGCTAGAGGGATGAATGTATT
>CL1224Contig1
AAGAAAAATAAGGTTGTTACACGAATGTCAATTTTGGGGTAAATAATGGGAGCTTGCCTTCAAGATCAGATTAATATAAAGCATTTAGGAAAAGTAAAAAAAAGTCAACCGACCAACAACTACTGAGCAGAAAACAAAACATAATCAGAAATTAACAAGAATTGTTTGGTCTCAACAGAATTAGATCGAAGCAGTGGAGAGAATGGCAAGAGCAGGAGGTATAACAAACGCTGTCAATGTAGGGATAGCAGTGCAAGCCGATTGGGAAAATCGCGAATTCATCTCTCACATTTCCCTCAATGTTCGTCGTCTCTTCGAATTCCTCCTCCAATTGAGCTACTACCAGAGTAAGTTGCTTCGCTCAATGAGAANCGTGGATACGCTGGAG
>CL1224Contig2
ATCGAATAAAAAGTCAACCGACCAACAAACCAGTCGACAGTGGCAGAAGCCAGCAGTTCTTGCTTTAGGTCTCTGAAGATCGAAACAGGGAGAGAAAGAATGGCAAGAGCGGGATTACAAACGCTGTCAATGTAGGGATAGCAGTGCAAGCCGATTGGGAAAATCACGAATTCATCTCTCACATTTTCCTCAATGTTCGTCGCCTCTTCGAATTCCTCCTCCAATTTGAGGCTACTACCAAGAGTAAATTGGTGCTTGATACGCTGGAGCGATGTCTAGAGGTCC
>CL1224Contig3
AATTAAGAAAAAATAAGGTTGTTACACGAATGTCAATTTTGGGGTAAATAATGGGAGCTTGCCTTCAAAGATCAGATTAATATAAAAGCATTTTAGGGAAAAAGTAAAAAAACAAAGTCAACCGACCAACAACTACTGAGCAGAAAACAAAACATAATCAGAAATTAACAAGAATTGTTTGGTCTCAACAGAATTAGATCGAAGCAGTGGAGAGAATGGCAAGAGCAGGAGGTATAACAAACGCTGTCAATGTAGGGATAGCAGTGCAAGCCGATTGGGAAAATCGCGAATTCATCTCTCACATTTCCCTCAATGTTCGTCGTCTCTTCGAATTCCTCCTCCAATTTGAGGCTACTACCAAGAGTAAGTTGGCTTCGCTCAATGAGAAGCTGGATACGCTGGAGCGACGTCTAGAGGCCCTCGAAGTCCAAGTGGGTACTGCAACTGCTAACCCTTCTCTTCTTAGTACTTGATATTGAGGTGTTATTTGTAGTGATTCTGCTTCACTATAAGTGCTCTGTTCTTTTCTGTTATTTCTGTCTTGTGAACTGAATATACTTCATCTTGTATTGTATTCTTTAAGGTATATATATGTCT
>CL1239Contig1
CCCCCCCCCATCTCTCTCTCTCTTTCTTTTTCATTTTCTTTCTTTCTCTTTTTTGGCCATAACTTCCTTCTTCGGTCATAACTTCCTTCTTTGGTTACCGTTTTTGACGTTCTTGATATCAAAACGCTCCTCTCTTCATGGGCATCATGTAGATACCAAGTTTGCACAGTATAAATTTTCCGGTTTATGCAAATCAAGCTTCAG
>CL1239Contig2
ATAGTTCCTTTTAAATTAAACCCCCCCCCCCCCCCATCTCTCTCTCTCTTTCTTTTTCATTTTCTTTCTTTCTCTTTTTGGCCATAACTTCCTTCTTCGGTCATAACTTCCTTCTTTGGTTACCGTTTTTGACGTTCTTGATATCAAAACGCTCCTCTCTTCATGGGCATCATGTAGATACCAAGTTTGTACAGTATAATTTCCCGGTTATGACAAATCAAGCTTCAGTAAATTTTAGCCCTATTTTGACTTC
>CL1239Contig3
GCTCTCTCTCTCTCTTTCTTTTTCATTTTCTTTCTTTCTCTTTTTTGGCCATAACTTCCTTCTTCGGTCATAACTTCCTTCTTTGGTTACCGTTTTTGACGTTCTTGATATCAAAACGCTCCTCTCTTCATGGGCATCATGTAGATACCAAGTTTGCACAGTATAATTTCCCGATTTATGCAAATCAAGCTTCAGAAATTTTAGCCCATTTTGACTTCTGGGTGTTCTCGTTTTAAGGAAACTCCACCAGTGATCAAAACTTCATTTTCAGGCCGGATAGATGGGCCGTCGGACCCACTTTGGAAGTGGGTTAATATTATAGTGTTTCTCACCATTTTCAGATGCCCCGAATGCGTTCCAGGTGTCAGAATTGGTATAGGTGACAGATGGATTTTTTGAGAATAACCTGTTTTATTTCTCACAAGTTTACCAGAAAGTGCAATTGTGCTTTTATTTCCTTGTTCTTGTTCTAGAACTCTACATGTACCAGTAATGTATTAATTCTGTCTAGGATT
>CL1262Contig1
AAAAAGGCAGTGATGTACCTGGTCTTACAGAAAGGAGAAAAGTGCAGTGGACGGATGTTTGTGGGAGTGAGCTTGTTGAAATCAGGGAATTTGAGCCAAGTGAAACAGCTTATTCAGATGATGAATTTGAGAATGGAAATGAAAGAAGTTGTTCATGTGTGATTATGTGATCCATTTTATTAGCAAAACATTTTATGGGCTCAATTTTTTCTTGAAAGAGATGACGTAACAAGCAAATTGCTACTAACAGAGGTCATCTGCTTTCTCCATGGATCAATTCATTTCTTGGTAAAGGGAAAAAAGCAAGTAACTGAGTCGACAGGACATCACAACGATGCCAAGGAGCTCTCTGCCTGGACTGCCATCCCTGTTGGACTGATCATTTGTGTCTATATTTCATTGATGAGGATTTCAATTTTGTTGCTATGATCTTCTCTTTGCTTTAGTTAAATTATTTTCTTATTTGTGATTGCCTTGCCCTTTCTCTTTTCCTTTCAAATCTTAGGCAATGTGATATTATTTTTG
>CL1262Contig2
CCTTTTATTATTATTCTCCTTAATTTTTCCCTCTCTCCAATTCATCGCCGATTTATTCGACCTGATATGCCGGCGCCGCCGATTTAGACTCCGAGAATCTCTCTCTCAGATCTGTGCTGTCCTTTTCAGCCTCACAACCTGTCTGACACTGAGATATGGGTGTCTGAAGGGCTGGTGTCTTTGTTAATGCAAAAGGACTGGGAGCTACACCAACACTATATTTTTTGGTGCCCAGATGATTAGAACTGATGTTATTGGCCGTGGAAGGAGGAGGGTTCTTCTCTTCTTCAGCTTCTGGGTATAGCAAGGGCCTGACCCTTCTTCTCTTGGGTCAGAAGCACGAAGATAAACCCATGAGAGTTTCTCCGTGGAATCAGTACCAGTTGGTGGATAACGAACCAGACCCTAACCTCCAGCTGGCTTCCTTGAAGAACCGGCTTTCCCGCGGGTGCGCTTCCTTTGTTTGCTTTGGTCGCGCTTCCGCTGGGCTTGACTCTCCATCACCTCTCAAAGTAGGTCCTACACAACAGCAGGGTGTCTTGCCAGATCGTCTTGTTACTGACAAGGTTAAAGACCATACAACTGAAATTCAAGGTGATAGCAATGCAAGAAGAGTTACTCTTAAGAGTAGCTTGAAGAAGCCGTTAAATAGTATTCCAGTTCCAGTTAAGGATTCCAGTCAACACTACACATTAAGTGAGAAAGGTAGTGATATCCCTGGTCTTACAGAAAGGAGAAAAGTGCAGTGGACAGATGTTTGCGGGAGTGAGCTTGTTGAAATCAGGGAATTTGAGCCAAGTGAAACAGCTGATTCAGATGATGAATTTGAGAATGGAAATGAAAGAAGTTGTTCGTGTGTGATTATGTGATCGACTTTATTAGCAAAACATTTTTGTGGGCTCATTTTTTTCCTTGAAAGTGATGCAGTACACAAATCTCTACTAACAGAGATCATCTGCTTCTCCACGGTTCAACTGATTTCTCGGTAAAGGAAAACCAAAATAAAAAAGCAAGTAATTGCGTCGATAGGACATTGCAACCATACGAAGGAGCTCGATGCCCGGCCTGCCATCCCTGTTGGATTGATCATTTGTGTTCATATTTAATGATGAGGATTTCAATTTTGTGCTATGTTCACTTTGCTTTGTTAAATTNTTTTCTTATTTGTGATTGCCTTTGTTCCCTTTTTTTTTACTTAAATTCTTAGTCTATATGTCTATATTTATTTTC
>CL1262Contig3
AGTACCAGTTGGTGGATAACGAACCAGACCCTAACCTCCAGCTGGCTTCCTTGAAGAACCGGCTTTCCCGCGGGTGCGCTTCCTTTGTTTGCTTTGGTCGCGCTTCCACAGGGCTTGATTCTCCATCGCCTCTCAAAGTAGGTCCTGCCCAACAGCAGGATGTCTTGCCAGATCCTCCTGTCACTGACAAGGGCAAAGACCATACAACTGAAGTTCAAGGTGATAATTATGCAAGAAGAGTTGCTCTTAAGAGTAGCTTGAAGAAGCCATCAAGTAGCATTCCAGTTCCCGTTGAGGATTCTAATCAACACAATGCATTGGGTGAAAAAGGCAGTGATGTACCTGGTCTTACAGAAAGGAGAAAAGTGCAGTGGACGGATGTTTGTGGGAGTGAGCTTGTTGAAATCAGGGAATTTGAGCCAAGTGAAACAGCTTATTCAGATGATGAATTTGAGAATGGAAATGAAAGAAGTTGTTCATGTGTGATTATGTGATCCATTTTATTAGCAAAACCATTTTATGGGCTCTAATTTTTTCTTGAAAGAGATGACGTAACAAGCAAATTGCTACTAACAGAGGTCATCTGCTTTCTCCATGGATCAATTCATTTCTTAGGTAAAAGGGAAAAGACAAGTAACTGAGTCGACAGGACATCACAACGAT
>CL1275Contig1
GGCACCAAAATAACACACTTGTACCAAAACTTCAAACTTCTTTCACGTAGACCACCTTCTTCCACAGCTTTCAAGCACCACCGAGAGAGTGAGAGATGAGAGCTTATGATATTCTTCAGCTAAATTTCAGAAGGTTGTGCGAGGGTTTTGGGAGAGTTGAATGATAATGGGGCTGGTAGGTTAATGTACTTAAATTTTGAATTAATGGCAGAACAAGGGATGCTACTTATAATGGTGCCTATGTACCTTCTGCCTGCACAGGAAGATTCTCTGTGTCTGCGTCTCTTCTCTGCGCCTGATGGACAACAGATTGACAGCAGCATCAGGGCGCTATCCATAACAACATCCCAAGCTGGAAGCTAGTTTTAATCGTGATTNATGGGAATAAAATACAGGCGGGCACCATTTTGAATCGTGTCCCACTGTGCACGCCAGGCAAACTGTCGCCCCATGCCTCTGCCCTGCTAGGAATCTCT
>CL1275Contig2
GAAAACACACCAAACTAACACACTTCTACCAAAACTTCACACTTCTTTCACGTATACCACCTTCTTCCACTGCTTTCAAACACCACTGAGAGAGTGAGAGATGAAAGCTTATGATATCATTCGGCTGAATTTCAGAAGGTTGTGTGAGGGTTGCGGCAGAGTTGAGTGATAAGTGGGGCTGGTAGGTTAACACGTACTTTAAAATTTTAAATTAATGG
>CL1275Contig3
ACAGTTAAATCGCATACTTATTAAAAACCTTGTTACGCTTCTTGAGAAAAAACACACCAAACTAACACACTTCTACCAAAACTTCACACTTCTTTCACGTATACCACCTTCTTCCACTGCTTTCAAACACCACTGAGAGAGTGAGAGATGAAAGCTTATGATATCATTCGGCTGAATTTCAGAAGGTTGTGTGAGGGTTGTGGGAGAGTTGAGTGATAAGTGGGGCTGGTAGGTTAACACGTACTTTAAAATTTAAATAATGGACAAAACNTGGGACNCTACTTATAATGGT
>CL1275Contig4
GAGACACCAAAATAACACACTTCTACCAAAACTTCACACTTCTTTCACGTATACCACCTTCTTCCACTGCTTTCAAACACCACTGAGAGAGTGAGAGATGAAAGCTTATGATATCATTCGGCTGAATTTCAGAAGGTTGTGTGAGGGTTGTGGGAGAGTTGAGTGATAATGGGGCTGGTAGGTTAACACGCTTAAATTTTAAATTAATGGCAAAACATGGGACGCTACTTATAATGGTGCCCATGTTCCTTCTGCCTGCATAGGAAGATTTTCTGTGTCTGCATCTCGTCTCTGCGCCTGACAACTGATTGACGACTACATTAGAGCGCTATTCATAACAGCATCCCAAGCTGGACGCAAGTTTTAATCGCGCCACAT
>CL1275Contig5
ACCAAAATAACACACTTCTACCAAAACTTCACACTTCTTTCACGTATACCACCTTCTTCCACTGCTTTCAAACACCACTGAGAGAGTGAGAGATGAAAGCTTATGATATCATTCGGCTGAATTTCAGAAGGTTGTGTGAGGGTTGTGGGAGAGTTGAGTGATAAGTGGGGCTGGGTAGGTTAACACGTACTTAAAAATTTTAAATTAATGGAC
>CL1289Contig1
AAACCACAGATTGAAGGAAGGTGAAACCATTCGAATAAATGTGAAGCATAAACCATCTAGTGGAACTGGAATGCTGTCAGCTGCAGGACTGTCAGGGGATCATTCTGGAACTGGAAAGCCTAAAACTTTAGGGATTGCCCCTCCACCAAGTGGGGCAGGAAAATTAAGGTCTCCACTCCCCACCCCCTCCAAATGATCCAGCTGCTGCACGGATTACAGCTGCTAATCACAGTGTCTATAATTAAAGCAACCTAAAAGAAAAATAAAAAACGTTCAACTGATCCTTTATCAGATTCTTTCTCCACTTGAG
>CL1289Contig2
TGAGGAATCCATGGAGCACACTCTCCTGGTGGTCCGCGAGGTTTCCGTGTACAAAATTCCTCCCCGCTCTACCTCCGGCGGTTACAAATGCGGGGATTGGCTACAGTCCGATAAGATCTGGTCCGGTAGGCTTCGGGTCGTGTCTTGCAAAGACCGATGTGAGATCCGGCTGGAGGATCCCAACTCCGGTGAGCTGTTCGCAGCATGTTTCGTAAATCCAGGTCAGCGCGAGACATCGGTAGAGACGGTGCTAGACTCGTCCCGGTATTTCGTGCTTAAAATCGAGGACGGAATAGGGAAGCACGCATTTATCGGACTAGGGTTTGCAGAGAGGAATGAAGCTTTTGATTTCAATGTGGCGTTATCGGATCATGAGAAATACGTGAGGAGAGAGCACGAGAAGCAGATCGGAGAGACTAGCGAGAGCGACACTCACATCGACATACATCCTGCTGTAAATCACAGATTGAAGGAAGGTGAAACCATTCGAATAAATGTGAAGCATAAACCATCTAGTGGAACTGGAATGCTGTCAGCTGCAGGACTGTCAGGGGATCATTCTGGAACTGGAAAGCCTAAAACTTTAGGGATTGCCCCTCCACCAAGTGGGGCAGGAAAATTAAGGTCTCCACTCCCACCCCCTCCAAATGATCCAGCTGCTGCACGGATTACAGCTGCTAATCACAGTGTCTATATTAAAGCACCTAAAGAAAATAAAAAACGTTCAACTGATCCTTTATCAGATCTTTCTCCACTTGAGAGGAGTCTTCCTTCAGCAACATCTGGATCAACAAAGACAACTGCCTCAGGATGGGCGGCTTTCTAGTTGTGTGGGGTATTTCTTCAGTATGAAACCTCTGTTTGATGTTTTCTTTAAAAGAAAGTGAAAATGAATAATATAATTGAGAAAAGTAAGAAAGCACAGCCATATACGTTCATGTGTGGAAAATAATGTTTAATGGAATACATCGAATGCTTCTTTCCCTTACATGTAATTTTGAAGGTCACATTCCTATATACAGATACAATGGAAAATTGAATCATACTTCATCTTCATTCTGGTTGGCTGATGTGTTCCGTCTCAAATTGATGTATAGCGTTATTGTTTTGNGCAGCCATAGCTGCTAATTCTGTATAGGTGTGCTATTCTGTCTGTAGTGCTG
>CL1289Contig3
GGTAAGCACGCATTTATCGGGCTAGGGTTTGCAGAGAGAAATGAGGCATTTGATTTCAATGTGGCGTTATCGGATCATGAGAAATACGTGAGGAGAGAACACGAGAAGGAGGTTGGGGAGACGAGCGAGAGCGATACTCACATAGATATACATCCTGCTGTAAATCACAGATTGAAGGAAGGTGAAACCATTCGAATAAATGTGAAGCATAAACCATCTAGTGGAACTGGAATGCTTTCAACTGCAGGACTATCAGGGGGTCATTCTGGAACTGGAAAGTCTAAACCTTTAGGGATTGCCCCGCCACCAAGTGGGGCAGTAAAAATTAGGTCTCCACTCCCACCCCCTCCAAATGATCCAGCTGCGGCACGAATGACTGCTGTTAATCATGGTGTTGGTATCAAATCACCTAAAGAAAATACAAAACGTTCTATGGATCCTTTATCAGATCTTTCTCCACTTGAGAGGAATCTTCCTTCAGCAACATCAGGTTCAGCAAAGACAACTGCATCGGGATGGGCGGCTTTCTAGTTGTGTGGGGTATTTATTGAGTGTGAAATTGAAACCTCTGTTTGATTGTC
>CL1297Contig1
GGAGGGCCAGGTTACAACGCAGAAATACTAAAACGGGTGTTATCTGGGGAGAAAGGGTCCATTGCAGATGCACTTATCCTTAATGCAGGAGCAGCTCTCTTGGTAAGCGGCTGCACAAGCAGTTTAGCGGAAGGTGTAGCTTTGGCTTGTGAGACACATTTATCAGGAAAAGCTATGAAGACACTGGATTTGTGGAATAAAAATTTCAAATGAGCAGAAGGTAGAAAGAAGGAAACTTATGTACAAGACTGCCTAGTAAATTTTAAGGCGATCACAATAAAATTACGAATGTAGAAA
>CL1297Contig2
AGTAATTGACCTGGACCCGGAGGGTGTATCAAGATGTGTGAATGAAGTGGGAATTGGTTTTATGATGTCTCCAAAATACCATCCTGCAATGAAGATTGTAAGCCCTGTGAGGAAAAAGCTAAAAGTAAAGACCGTATTCAATATATTGGGCCCTATGTTGAACCCTGCACGTGTACCTTTTGGTGTTGTTGGAGTATTCAAAGAAGACTTAGTCTACAAAATGGCTAAAGCATTGCAAAGATTTGGAATGAAGAAAGCATTAGTTGTTCACTCGGAGGGCTTAGATGAGATGAGCCCCCTTGGACCTGGGATTGTCCTTGACATCAGCCCAGAAAAGATTGAGAAATTCTCATTTGATCCATTGGAATTTGGCATTCCTCGTTGCACTTTAGACAGCTTGAGAGGTGGAGGGCCAGGTTACAACGCAGAAATACTAAAACGGGTGTTATCTGGGGAGAAAGGGTCCATTGCAGATGCACTTATCCTTAATGCAGGAGCAGCTCTCTTGGTAAGCGGCTGCACAAGCAGTTTAGCGGAAGGTGTAGCTTTGGCTTGTGAGACACATTTATCAGGAAAAGCTATGAAGACACTGGATTTGTGGATAAAAATTTCAAATGAGCAGAAGGTGAAAGAGGAAACTTATGTCAAGACTGCCTGAAATTTTAAGGCGATCACATAAAATTACGAATGTGAAAAGCAGCCATACCCACACAATTGACAATTCCATTAGGAAATTTTCAATGATTGGCTTGTAACAAATTGTCAAAGAATTTAGTATGAATAAATTTTGCGGGGGATGCTTTTGTAAGCCAGGAAAATTACAATAATTTT
>CL1297Contig3
GCTGATGTATTGGAAACGTTGGGGGTAGTAATTGACCTGGACCCAGAGGGGGTATCAAGGTGTGTGAATGAAGCAGGAATTGGTTTTATGATGTCTCCAAAGTACCATCCTGCAATGAAGATTGTAAGCCCAGTGAAGGAAAAAACTAAAAGTAAAGACAGTTTTCAATATATTGGGCCCTATGTTGAATCCTGCTCGTGTACCTTTTGGTGTTGTTGGAGTATACAAAGAGACTAGTATACAAATGGCTAAAGCATTGCAA
>CL1297Contig4
AAAAAACTAAAAGTAAAGACAGTTTTCAATATATTGGGCCCTATGTTGAATCCTGCTCGTGTACCTTTTGGTGTTGTTGGAGTATACAAAGGAGACTTAGTATACAAAATGGCTAAAGCATTGCAACGATTTGGGATGAAGAGAGCATTAGTTGTTCACTCAGAGGGCTTAGATGAAATGAGCCCCCTTGGACCTGGTATAGTCCTTGACATCACTCAAGAAAAGATTGAGAAATTCTCATTTGATCCATTGGAATTTGGCATTCATCGTTGCACTTTAGACAGCTTGCGAGGTGGAGGCCCAGATTACAATGCAGAAACACTAAAACGAGTATTATCAGGGGAGAAAGGGTCCATTGCTGATGCACTTATCCTAAATGCAGCAGCAGCTCTCTTGGTAAGTGGCCGTGTGAACAGTTTAGCAGAAGGGGTAGCTTTGGCTCGCGAGACACAATTGTCAGGAAAAGCTATGAAAACGCTTAATTTGTGGATAAAAATTTCAAAAGAGCAGAAGGCGAAAGAGGAAATGCTTGTCCAGACTACCGAATAATGATTGGCGCATCTAATGCAATATGATCTCGAAAGTTCATCCAAACCATAAAAGAGAGAGGGAGAAGAAATAACTAAAAAAAATGTAGTATGCTGGATATAGAATATAA
>CL1305Contig1
TGGGGGAAGAGCCTGCAATGGAGAGGGTGGAATCTGGAAGGGACTTGAGGGCAAAGATATACGCAAAGCTCAGTAAAGAAAACTCGATGAACGGGTCTAACCCGGCCGCTTCAGCACCAGACGTTGGGTGGGTTTCTGAGCTGGTGAAGTGAAGCCGAGTTGATTCAGCATGGAATTTCATTCCTTTTGTTGTTTTGTAATGGGAAATTAATTTCGGTGGCCATCGATTCTTCTTTCTGACTCTGTGAATATGAAGTTGAAGAATTTGGAACTTTGGAAATTACTCCTATGTAAATAGTAGATGGGGAGAGAGATTTCAAGTATCTCTGTTTTGTGGCACCGGCGAAAAGAAAGAAAAAGAAAAACCTGACGACTTTTGTGTACAGACAAGAAGGATTCCTTTGGCTTCCGGAGAGTGGGTAGCAGTTTGGTTTGTTCATCAAATTTGTCTATGAACTGTATTTTC
>CL1305Contig2
GCAGTCTTCCTTCGACCCCCACCCGGATCATTAGTCGTCCCGGATTCGGTCAGCTGGACATTTGGGACTCTAGTTTGGGGGAAGAGCCTGCAATGGAGAGGGTGGAATCTGGAAGGGACTTGAGGGCAAAGATATACGCAAAGCTCAGTAAAGAAAACTCGATGAACGGGTCTAACCCGGCCGCTTCAGCACCAGACGTTGGGTGGGTTTCTGAGCTGGTGAAGTGAAGCCGAGTCGATTCAGCATGGAATTTCATTTCCTTTTGTTGTTTTGTAATGGGTAAATTAATTTCGGTGGCTATCGA
>CL1305Contig3
ACTAAGGGTGGGTCTTTTCTTTCTTCACCCACCTCGATTTTAATATCACCGCCTGTGTCGCCGCAGTCTGATTCGCCGCCAATTTCGCCGAGTAGCCCCCAGGTGGTTGGTGGGTCCTTTAACCCGATGAGCGAGCTCGTTGCGTCTATGCGGGGTTTGCAGCTTGGTAAGACGAAAGTGGGACCAGCATCCTGGAGCATGCAGAACGGATCCGGGTTTGAGTCGCCTCGTGGATCGTCTCTACGTCCCGGCTTTTGCAGTCTTCCTTCGACCCCCACCCGGATCATTAGTCGTCCCGGATTCGGTCAGCTGGACATTTGGGACTCTAGTTTGGGGGAAGAGCCTGCAATGGAGAGGGTGGAATCTGGAAGGGACTTGAGGGCAAAGATATACGCAAAGCTCAGTAAAGAAAACTCGATGAACGCGTCTAACCCGGCCGCTTCAGCACCAGACGTTGGGTGGTTTCTGAGCTGGTGAAGTGAAGCCGAGTTGATTCAGCATGGAATTTCATTC
>CL1312Contig1
ATCAGATTTGGAAAACCAATAGGATACCTCTTTTTAACTTATCAATAGGCTTTTATTTGTTTTAGGCGTTTTTCTTGCTTCACTTTTTTCTACACCTTACCTTTCCTCCCCTGCTCCCTTCCCTTCTCTTTTTTCTTGTTCTTGTTTTTGTTTTTTCCCAAGCAATTTACCCTTAGTGGGAGACAAATACTGTCTCTCCTCTGGGGTATTTTTGGTGTTCTATTCTCAAGCCTTTGTCCGAGCCCTGATTCCCTAGAGTTTTATATAAGCTTCTCATATGTATTTTTAAAATGATCTTTAAATTTTCCTCATGAAGATCCAAGTAATTGAAAGCTTGCTGTTTCCCGCTTAAAAGCAGTGGGAAATGGTTCATATTTTGTACATTCATCTGATTGAAATGCATGCATTCGAGAATGGTGTGTTCCAGAATTCTTTCTAAACTTTTCTTGCCTCTCCTATGTAAATAGATGCTCTATTATTATTATTTATTA
>CL1312Contig2
TGTACAAAGACTTCAAACATCCATGAATTCTTTCAATGTTACAATAAAGGCACTGGTATTGCTAAATGTCAGTTTGTCAAGAGAAGTGGTTCCTGCCTTTGCTAGGATACTCTTGCGTACTTCACTTGGGAAGAAGCACCTGGTTCCGCCCCCTATTCGAACAGAAATTGTTCAAGTGGTGAACAGGCGTGCATGGTATGATTCTGCCAAGCTAACAGCAGAGACTTTAAGCCT
>CL1312Contig3
AGGATACTCTTGCGCACTTCACTTGGGAAGAAGCACCTGGTTCGCCCCCTACTTCGAACAGAAATTGTTCAAGTGGTGAACAGGCGTGCATGGTATGATTCTACCAAGCTAACAGCAGAGACTTTAAGCCTCTATAAGGCTCCGCTATATGTGGAAGGTTGGGATGAAGCACTCCATGAAATAGGTAAACTTTCATGTGAGACTGTCCTTTCACCACAAATACATGCATTGTTGCTGAAGGCAGTGGAAGAGATGCCAGTGTTAGTCATTGCAGGTGCCGAAGATGCCCTTGTCCCTCTTAAGTCCTCTCAAGCCATGGCTTTGAAACTTGTAAATTCTAGACTGGTTGCCATATCTGGATGTGGCCATCTTCCACATGAGGAGTGCCCCAAGGCATTACTTGCCGCTATCTCACCCTTCATAAGCAGACTATTGTTAAGAACAGATTTGGAAAGCCAATAGGACGCCTTTCTTTTTAACTTATCAATAGGCTTTTTATGTGTTGTAGGGGTTTTTCTTGCTCCATCTTTTTTACTCTCCCTTTCTTCCCCTTATCCTTTCTGTTTTTTCAAGCTAATTTACCCTGAAGGGAGACAAATGCCGTCTCT
>CL1312Contig4
AGACTGGTTGCCATATCAGGATGTGGCCATCTTCCACATGAGGAGTGCCCCAAGGCATTACTTGCAGCTATGTCGCCCTTCATAAGCAGACTATTGTTGAGATCAGATTTGGAAAACCAATAGGATAACTCTTTTAACTATCAATAGGCTTTTATCTGTTGTAGGTCGTTTTTCTTGCTTCTTCTTTTTTCTACTACCTT
>CL1312Contig5
AAACTTGTAAATTCTAGACTGGTTGCCATATCAGGATGTGGCCATCTTCCACATGAGGAGTGCCCCAAGGCATTACTTGCAGCTATGTCGCCCTTCATAAGCAGACTATTGTTGAGATCAGATTTGGAAAACCAATAGGATACCTCTTTTTAACTTATCAATAGGCTTTTATCTGTTGTAGGCGTTTTTCTTGCTTCACTTTTTTCTACACCTTACCTTTCCTCCCCTGCTCCCTTCCCTTCTCTTTTTTCTTGTTCTTGTTTTTGTTTTTTCCCAAGCAATTTACCCTTAGTGGGAGACAAATACTGTCTCTCCTCTGGGGTATTTTTGGTGTTCTATTCTCAAGCCTTTGTCCGAGCCCTGATTCCCTAGAGTTTTATATAAGCTTCTCATATGTATTTTTAAAATGATTCTTTAAATTTTCCTCATGAAGATCCAAGTTAATTGAAAGCTTGCTGTTTCCCGNTTAAAAGCAGTGGAAATGGTTCATATTTGTACTATTCATCTGTATTAGAATGCATGCATTCGAGAATGGTGTGTTCCAG
>CL1312Contig6
GTTGGTCATGATGATGGAGGCTTGCTTGCTCTGATGGCTGCACAAAGACTTCAAACATCCATGAATTCTTTCAATGTTACAATAAAGGCACTGGTATTGCTAAATGTCAGTTTGTCAAGAGAAGTGGTTCCTGCCTTTGCTAGGATACTCTTGCGTACTTCACTTGGGAAGAAGCACCTGGTTCGCCCTCTACTTCGAACAGAAATTGTTCAAGTGGTGAACAGGCGTGCATGGTATGATTCTGCCAAGCTAACAGCAGAGACTTTAAGCCTCTATAAGGCCCCTCTATATGTGGAAGGTTGGGATGAAGCACTCCATGAAATAGGCAAACTTTCATGTGAGACTGTCCTCTCACCGCAGATTTATGCATCATTGCTGAAGGCAGTAGAAGACATGCCGATATTAGTCATTGCTGGTGCTGAAGATGCCCTTGTCCCTCTCAAGTCCTCCCAAGTCATGGCTTCAAAACTTGTAAATTCTAGACTGGTTGCCATATCAGGATGTGGCCATCTTCCACATGAGGAGTGCCCCAAGGCATTACTTGCAGCTATGTCGCCCTTCATAAGCAGACTATTGTTGAGATCAGATTTGGAAAACCAATAGGATACCTCTTTTAACTATCAATAGGTCTTTTATTTGTTTTAGG
>CL1321Contig1
GAGAGATTGGCCGCTATAAACAGCGGCTATAAGCGAAAACTCTCAAAGCCTCTCGCTCACCTCGCCTCCTCCTGAACCGAGATGGTCAAGTTCTTAAAACCAAACAAGGCCGTTATCCTCCTACAGGGCCGCTTCGCCGGCAGGAAGGCGGTGATTGTCCGATCCTTCGATGACGGCACACGCGACCGCCCTTACGGCCACTGCCTGGTCTCTGGCATATCCAAGTACCCAGCGAAGGTGATCAAGAAAGACTCTGCGAAGAAGACAGCGAAGAATTCACGAGTGAAGGCGTTTATGAAGGTGGTGAACTACAGCCATTTGATCCCTACGAGATACACACTGGATGTGGATTTGAAGGATGTGGTGAGTCCTGATTCGTTGGTGACAAAGGACAAGAAGGTTACGGCTGCCAAAGAAATCAAGAAGAGGTTTGAGGAGAGATTCAAGACTGGGAAGAACCGATGGTTCTTTTCCAAGCTCAGGTTTTGAAATGAAAATTGGGATATTTTTTTTTGGATGTTGTGATTTAAGTTACTCTCTGTCTTTGGATTTAAAGAGATTTTGTTAGTTGATTGAAAACCTAATTTCTTTGGATTTAATTGCTGTAAATGCAAACGATATTATGATTCATGAAACCAATTGATGGGGTTTTAAC
>CL1341Contig1
AGAGGGAATTTACGCAAATGATTAAGGCAATTAAGGTCAGACACAACAATGTTGTCCCTATGATGGCTTTAGGTGTTCAACAATTGAAGAAAGGCATGGATCAAAAAATTGTTTACGAAGATCTTGATGAGATTCATCAGTTTTTGGATCGTTTTTACATGTCCAGAATTGGAATCAGAATGCTTATTGGGCAGCATGTCGAGTTGCACAATCCCAATCCCCCACCTTATTGCATTGGTTATATTCATACAAAAATGTCTCCTGTTGAGGTTGCACGAAATGCCAGTGAGGATGCCCGTGCCATTTGTTTAAGGGAGTATGGCAGTTCACCTGATATCAATATTTATGGGGATCCCAATTTTACATTCCCGTATGTTCCAGCGCATTTGCATCATATGGTGTTTGAGTTGGTCAAGAATTCCTTGCGAGCTGTTCAAGAGCGTTACATGGACTCGGACAAAGTTGCACCTCCTGTTCGGATAATAGTTGCTGAAGGAATTGAGGATGTCACTATAAAGGTTTCAGATGAGGGGGTGGTATACCAAGAAGTGGTCTTCCCAAAATATTCACCTATCTTTACAGCACTGCCAGAAACCCACTGGATGAGGATGCTAATCTTGGAACAGCTGATGCAGTAACAATGGCTGGATATGGATGTGGGCTTCCAATTAGCCGTTTGATGCCAGGTTATTTGGAGTGATCTGCAAGTTATCTCCAGTGGAGGATATGGTACTGATGCATATCTT
>CL1341Contig2
TATGGTGTTTGAGTTGGTCAAGAATTCCTTGCGAGCTGTTCAAGAGCGTTACATGGACTCGGACAAAGTTGCACCTCCTGTTCGGATAATAGTTGCTGAAGGAATTGAGGATGTCACTATAAAGGTTTCAGATGAGGGGGGTGGTATACCAAGAAGTGGTCTTCCCAAAATATTCACCTATCTTTACAGCACTGCCAGAAACCCACTGGATGAGGATGCTAATCTTGGAACAGCTGATGCAGTAACAATGGCTGGATATGGATGTGGGCTTCCAATTAGCCGTTTGTATGCCAGGTATTTTGGAGGTGATCTGCAAGTTATCTCCATGGAGGGATATGGTACTGATGCATATCTTCATTTGTTACGGCTGGGAGATTCACAAGAGCCCCTGCCTTGAGCGTTCAACTTAGAAGTTGATCTGAAACTGAAATTGTCTTAAGTGACTCTTGGAAACATTGAATGGTAGTTAAAAA
>CL1352Contig1
ACAATGCTTTTGATAATCGTGTTGATGCGCTGAGAACTTTACGAGAACTGAAGCTTCTTCGGCATCTTCGGCATGAAAACGTCATTCAGTTGAAGGATGTAATGATGCCTATTCATAGGAGAAGTTTCAAGGATGTGTATCTGGTCTATGAACTCATGGATACAGATCTGCATCAAATTATTAAGTCTTCTCAAGCACTCACTAATGATCACTGCCAATACTTCCTATTCCAGTTGCTCCGAGGGCTGAAGTATCTTCACTCAGCAAGCATTCTCCACCGTGACTTGAAGCCTGGGAATCTACTTATAAATGCGAACTGTGATCTAAAAATTTGTGATTTTGGGCTTGCACGTGCTAGCAATGGCAAGGGCCAGTTCATGACCGAGTATGTTGTTACTCGCTGGTATCGAGCTCCAGAACTACTCCTATGCTGTGATAACTATGGGACATCTATTGATGTCTGGTCTGTTGGATGCATCTTTGCAGAGCTTCGTTGGCCGGAAACC
>CL1352Contig2
AGAGCTTCTTGGCCGGAAACCTATCTTCCCGGGCACAGAGTGTCTCAACCAGCTTAAACTTATCATCAACATCCTTGGCAGCCAGGGGGAGGTGGATGTCGAATTTATTGATAACCCTAAGGCTAAGAGATACATCAAGTCACTTCCATATTCCCCTGGTACTCCATTTTCTCGCCTTTATCCTAATGCCCATCATTTGGCAATTGACTTGCTTGGGAAAATGCTTGTTTTTGACCCATCAAAGAGAATAACTGTTACTGAAGCACTCCAACACCCTTACATGTCCCCACTTTATGATCCCAACAGCAATCCTCCAGCCCAGGTCCCCATTGATCTTGACATAGATGAGGATTTAGGGGAGGAGATGATACGGGAGACGATGGTGGAGGAGATCCTCCATTACCATCCTGAAGCGTGGTACAGCCAA
>CL1352Contig3
GAGAATTTTCAGCTGAATTTGGGATGAGTTCTGCTGTGGGTAGCGGATTGTAAAGTTGGTTTATTTGTATAAGGAAGATCCTCACAAGATCAAAAAGAAATGGCGACTCCGGTTGAGCCTCCAAATGGAGTTAGAATTCAGGGGAAGCATTACTATTCTATGTGGCAAACTTTGTTTGAGATTGACACAAAATATGTGCCCATCAAGCCAATTGGCCGAGGAGCTTATGGAATTGTGTGCTCCTCGGTGAATAGGGAAACCAACGAGAAAGTTGCAATCAAGAAAATACACAATGCTTTTGATAATCGTGTTGATGCGCTGAGAACTTTACGNGAACTGAAGTCTTCTTCGGCATCTTCGGCATAGAAAACGTCATTCAGTT
>CL1352Contig4
GAAATGGGCCAATTGAACTAGGTTTGAGGGTAATTTCGGGAAAATAATGGCTTTGTTTGTTGGGAATTCGAGGAACTTTGATTTTTTTCCAGAGAATTTTCAGCTGAATTTGGGATGAGTTCTGCTGTGGGTAGCGGATTGTAAAGTTGGTTTATTGTATAAGGAAGATCTTCACAAGATACAAAAAGAATGGCGACTCCGGTTGAGCCT
>CL1352Contig5
GAAAATGCTTGTTTTTGATCCATCAAAGAGAATAACTGTTACTGAAGCACTCCAACACCCTTACATGTCCCCACTTTATGATCCCAGCAGCAATCCTCCAGCACAGGTCCCTATTGATCTTGACATAGATGAGGATTTAGGGGAGGAGATGATACGGGAGATGATGTGGAAGGAGATCCTCCATTACCATCCTGAAGTAGGTACAGCCAATGGGCAGATATGTGCCTGATCTTGTTCTTTCGTTCTTCAGAGGCACCTGAGACCGATAGTTTGACTTTAAACTAAGGTAAGTTTTTGTGGTGGTAATTATTTAGTTTTATTATTATTTTTATATTCATGTTCG
>CL1352Contig6
TCTAAAAATTTGTGATTTTGGGCTTGCACGTACTAGCAATGGCAAGGGCCAGTTCATGACTGAGTATGTAGTGACTCGCTGGTATCGAGCTCCAGAGCTACTCCTATGCTGCGATAACTATGGGACATCCATTGATGTCTGGTCTGTTGGATGTATCTTTGCAGAGCTTCTTGGCCGGAAACCAATCTTCCCAGGCACAGAGTGTCTCAACCAACTTAAACTTATCATCAACATCCTTGGCAGCCAGAGGGTGGAGGATCTTGAATTCATTGATAATCCTAAGGCTAAGAAATACATTAAGTCACTTCCATATTCCCCTGGTACCCCATTTTCTCACCTTTACCCTAATGCCCATCCTTCGGCAATTGACTTGCTTGGGAAAATGCTTGTTTTTGACCCATCAAAGAGAATAACTGTTACTGAAGCACTCCAACACCCTTACATGTCCCCACTTTATGATCCCAACAGCAATCCTCCAGCCCAGGTCCCCATTGATCTTGACATAGATGAGGATTTAGGGGAGGAGATGATACGGGAGACGATGTGGAGGGAGATCCTCCATTACCATCCTGAAGCTGGTACAGCCAATGGGCAGATGTGTGCCTGATCTTGTTACATTAGTTTAAGCTAAGGAAGGTTTTGTTGTTGGTAATATTTTAGTTCTTTTTTATCCATGTTCGGCTATTGTCCCTTTTGTTCCTAATAATCTTAACGAAGCATGCACCAGTCAGATGTGCCATTGGCGCATGATTTGACTTAACTTTTGTTTTAAGGGTCTTGTTGTATGAGCTTGAGCTCTGTAACTTATGTTGTCCCTTTCAGTTTGTACTATAGTTGTG
>CL1360Contig1
GAATCTCACGCCAGACCACCTGACCCTTGTCTAAACCCGGCTCAAGCCAAGGCCGCGGGTACCGGCCGGTTATCAGGTCTAGTTGGGTGTTTATTACTGCGACTGCCCAAATCAACCAAATGGAGAAGAGGAAGGTAGATATGGCAATGAGAGCAGCCCTCCGTCACCATTTCCGGGTACCCGTAGAAACGCTGGCCCTAGCCGGATTCAAATCTCAGCCATGGAGCTTCTCTAGTTCTATCCGGTTAATGTCGTCGCATGATCATCATCTCACAAAGGAACAGGTCATTGACAGAGTCCTTGATGTTGTTAGGAGCTTCCCTAAAGTCAATCCACCTAGGGTGACTCCAGATGTACATTTCCAGAAAGATCTGGGTTTGGATAGCTTGGACAACGTAGAGATTATAATGGCTATAGAAGAGGAGTTCAAGCTGGAAATTCCAGACAAGGAAGCAGTTAAGATTGACTCCTGTAATCTTGCTATTG
>CL1385Contig1
TGTAAGGTTTCAGAGGTAAGAAATGACAATGAGGGTGATGATGAGTCAGAGTTGGTGGTGAAGGTAAAGTTAAAGGATGAGGAAAAAGCATCTGAAGAGGAAGAAATTCCTCAGTTCTGCATCAGTGAGGCACATGTTACTGGTCTCAAGACTGAACCCAGCAAGAAGAAGCTTTGGGGTACCACAGCTCAGCAACAATCTGGTTCTCGTTGGCTGCTTGCTAATGGAATGGGGAAGAGCAATAAGCAACCATTTACGAAGTCAAAGACTATTTCTATTAAACCTGCTACCCCTTCGACAAAAAATGCAAAGCGCGGTGATAAGATATGGAGCATCGCATCTCATATTCTTGGTAGTGGTTCGAAGTAGGAATTGGTGGCATTTAATCCACATAAGCAGAATCCAAATGCAATATTCCCTAATGAAATTGCTATAGGTTGAGGTGAGTTGACCTTGCATAGGACTTTCTTCACCATGTTACTGGAAAATGGCAGGAATCTCTTCGTTGTTTTTTCTCAGATTTATAATGCGTAGATTTGAACTAGTTATGGGTTGCTGAGCAAATACACATAGCAGGCAGGATGATTCTTGAGTCCCAGTGATGTTTATAAGTTCTGCTTGAGGAGTTCTTGTATTATTTACTTTTGATACAGCCTG
>CL1385Contig2
CGGAGTTGGTGGTGAAGGTAAAGTTAAAGGATGAGGAAAAAGCATCTGAAGAGGAAGAAATTCCTCAGTTCTGCATCAGTGAGGCACATGTTACTGGTCTCAAGACTGAACCCAGCAAGAAGAAGCGTTTGGGGTACCACAGCTCAG
>CL1385Contig3
TGCAGAAATGGGTTCAGGTATAATGGATATACTGCAGCAGTTGGCTTCGGTTGGGATTGAAAAACTCTCTATGCAGGCAAATAAGTTAATGCCTTTGGAAGATATCACTGGAAGAACAATGCAACAAGTAGCATGGGAAGCTGCAGCTTCTCTAGAGGGACCTGAGAGGCAAAGTTCGTTGCAGCATGAATTGGAGATTGGGCAAGAGGTATCTGGTGAGCAAAAGAATGTGAAGGAGAGATCCAACAGGCTGAAATCAAGCAAAATAGGTAATGAGATGGGCTCAGAATATGTGTCTTTAGAAGATCTTGCTCCCTTGGCTATGGATAAGATTGAGGCACTCTCCTTTGAGGGATTAAGAATACAATCTGGCTTGTCAGATGAAGATGCAGCCTCAAGCATCAGTGCAGAGTCTATTGGTGAAATTTCAAGCTTCCAGGGAAAGGGCATCAATTTCAGTGGGTCCCTAGGTTTGGAGGGAGCTGCTGGTTTACAATTGTTGGACATAAAGGACAGCAGCAATGATATTGACGGATTAATGGATCTGTCACTGACTCTTGATGAATGGATGCGGCTGGATTCTGGTGATATTGGTGATGAAGATCAAATAAGTGAGCGGACTTCTAAGATACTTGCTGCCCATCATGCCAGCTCCTTGGACTTGATACGTGGGGTTCAAAACGAGAGAGAAGGCATGGCAAAGGATCAGGTAGAAAGTGTGGTTTACTGGGGAATAACTTCACTGTTGCGTTGATGGTGCAGCTTCGTGATCCTTTAAGAAACTATGAGCCAGTTGGCACACCTATGCTTGCTCTCATTCAAGTAGAGAGAGTGTTTGTTCCACCAAAACCAAAAATATACTGTAAGGTTTCAGAGGTAAGAAATGACAATGAGGGTNATGATGAGTCAGAGTTGGTGGTGAAGGAAAGTTGAAGGATGAGGAAAAGCATCTAGAAGAGGAAGAAATTCCT
>CL1385Contig4
CTGAAATACAAGTTGCTGGTCTCAAGACTGAGCCCGGCAAGAAGAAGCTTTGGGGTACCACCTCTCAGCAACAGTCTGGGTCTCGTTGGCTGCTTGCTAATGGAATGGGGAAGAGCAATAAGCAACCACTTGTGAAGTCAAAGACCGTTTCTAATAAAGCTGCAGCACCTTTGACAACAAATGCGAAGCTTGGTGATAAGTTATGGAGCATCTCATCTCGTATTCTTGGCACTGGTGCAAAGTAGAAATTGATTGCATTGATGTC
>CL1393Contig1
TGAGGGTGAAATTCAACAATACAAAGATGATAATTTATGGAGGGCTACATCTGAGGAGAAGAGAGAGTTGGAGCGTCTTGAAAAGCCTATATATAATTCAGTTCGGCAAGCAGCAGAAGTTCATCGACAGGTTCGGAAGTATATCAAAGACAAATTGAGGCCTGGAATGTTAATGACTGACCTATGTGAGACCTTGGAGAATACAGTTCGTAAGTTAATATCAGAGAATGGTCTACAAGCAGGCATTGCATTTCCTACTGGATGTTCTCTGAACTGGGTTGCTGCTCATTGGACCCCTAATACTGGGGATAAGACTGTGCTTCAGTATGATGACGTGATGAAGTTAGATTTTGGAACTCATATTGATGGGTATATCGTGGACTGTGCATTTACAGTAGCATTCAATCCTATGTTTGACCCGCTACTTGAAGCTTCACGAGAGGCAACCAACACGGGTATCAAGGAATCTGGGATTGATGTGCGTA
>CL1393Contig2
AAATGGAAGAGGGTGAATTCTTTGCGATTGAAACATTTGCATCAACCGGAAAAGGCTATGTCAGGGAAGATCTGGAGTGCAGTCATTACATGAAAAATTTTGACGCTGGACACATCCCATTGAGGTTGCCAAGAGCAAAGCAACTGTTAGCAACAATCAACAAGAACTTCTCCACATTGGCCTTCTGTAGACGGTATTTAGACCGCCTAGGGGAGACTAAATATTTGATGGCATTAAAGAATTTATGTGATGCTGGAATTGTTCAGCCATATCCTCCTCTATGTGATATTAAGGGCAGTTACGTATCCCAGTTTGAGCATACTATCTTGCTACGGCCAACATGCAAGGAAGTTATATCAAGAGGAGATGACTATTAGT
>CL1393Contig3
AGAAGTCCATGTTGAAGAAAATGGGACTAAAGAAGAAAATGGGACTTCAGAACCTTCAATAAGCAATGAGAATGATGAGTCTTCTGACCTTTCTTCTATGATACAAAAGGATGAAGATGACGGGAAAGAAGTTTCAAAGAAGAAAAAGAAGAAAAATAAAAGACAAGAAAAAGAAAGGAATTGCCACAGCAGACTGATCCACCCTCTATTCCTGTTATTGAGCTTTTTCCATCTGGGGAGTTTCCTGAGGGTGAAATTCAACAATACAAAGATGATAATTTATGGAGGACTACATCCGAGGAGAAGCGAGAGTTGGAGCGTCTTGAAAAGCCCATATATGATTCAGTTCGCCAAGCAGCAGAAGTTCATCGGCAGGTTCGGAAGTACATCAAAGGCATATTGAAGCCTGGAATGTTAANGACC
>CL1393Contig4
GAGACCTTGGAGAATACAGTTCGTAAGCTAATATCAGAGAATGGTCTTCAAGCAGGCATTGCATTTCCTACTGGATGTTCTTTGAACTGGGTTGCTGCTCATTGGACCCCTAATACAGGGGATAAGACTGTGCTTCAGTATGATGATGTGATGAAGTTAGATTTTGGAACCCATATTGATGGGTATATTGTGGACTCTGCATTTACACTAGCATTCAATCCTATGTTTGACTCACTACTTGAAGCTTCACGAGAGGCAACGAACACTGGTGTCAAGGAATCTGGGATTGATGTGCGTCCTTTGTGATTGGTTGGTGCTGCCATCCGAAGAGGTC
>CL1393Contig5
GGATTGATGTGCGACTTTGTGATGTTGGTGCTGCCATCCAAGAGGTCATGGAATCATATGAGGTTGAAATTAATGGGAAGGTGTTTCAAGTTAAAAGCATCAGAAACTTGAATGGACACAGCATTGGGCGTTATCAGATCCATGCTGGAAAATCAGTTCCAATTGTTAAAGGAGGGGAGCAGACAAAAATGGAAGAGGGTGAATTCTTTGCGATTGAAACATTTGCATCAACCGGAAAAGGCTATGTCAGGGAAGATCTGGAGTGCAGTCATTACATGAAAAATTTTGACGCTGGACACATCCCATTGAGGTTGCCAAGAGCAAAGCAACTGTTAGCAACAATCAACAAGAACTTCTCCACATTGGCCTTCTGTAGACGGTATTTAGACCGCCTAGGGGANACTAATATTTGATGGCAATTAAAGAATTTATGTGATGCTGGAATTG
>CL1393Contig6
GAGGGTGTGGAAAAGGAAGAAAGGGTGGCGAGTTTCCTTCTTCTGCTTGCTGCTTTACCTTTCTCAAAGCTAAGTTTTGATCAGGTCTTCATCGATGGCAGATGAAAAGGTTGACAAAGAAGTCCCTGTTGAAGAAATGGGACTAAAGAAGAAAATGGGATTTCAGAACCTTCAATAAGCAATGAAAATGATGAGTCTTCTGACCTTTCTTCTACTATAGAAAAAGATGAAGAT
>CL1393Contig7
AGTAGCATTCAATCCTATGTTTGACTCACTACTTGAAGCTTCACGAGAGGCAACGAACACTGGTGTCAAGGAATCTGGGATTGATGTGCGCCTTTGTGATGTTGGTGCTGCCATCCAAGAGGTCATGGAATCATATGAGGTAGAAATTAATGGGAAGGTGTTTCCAGTTAAAAGCATTCGCAACTTGAATGGACACAGCATTGGTCGTTATCATGTCCATGCCGAAAAATCAGTTCCAATAGTTAAAGGAGGGGAGCAGACAAAAATGGAAGAGGGTGAATTCTTTGCAATTGAAACATTTGCATCAACAGGAAAAGGCTATGTCAGGGAAGATCTAGAGTGCAGCCATTACATGAAAAATTTTGATGTTGGCCATATCCCACTGAGGTTACCAAGAGCAAAGCAACTGTTAGCAACAATCAACAAGAACTTCTCCACATTGGCTTTCTGTAGACGATATTTAGACCGCCTGGGGGAAACTAAATATTTGATGGCATTAAAGAATTTATGTGATGCTGGAATTGTTTCGCCATGTCCTCCTCTATGCGATATTAAGGGCAGTTGGGTATCCCAGTTTGAGCATACTATCTTGCTACGGCCAACTTGCAAGGAAGTTATATCAAGAGGAGATGATTATTAGTCTGGGTCCTGTTCGTTGTCACACCACCAAAATGTAAAAGATTTGAATCTAAAGTTTATGGTTGATGTCTGTTCTGTAACTGTTGTTCTTATTATTATTTTAAAATAAGAGATTGGATCTCAGCAGAAGAAAAAGAAATGGAAACAATAATTTGCGACACTTGTATACTCC
>CL1401Contig1
AAAAGTTTAATCCGAACGATATTAAAAATAAGCTAAAAAAAAAAGTTGGGATGACGAGTTGAACTTTGTCGCGTAGAGTAAACCCTAACGTCCTCAGAAGTATCCAGCTGCAAATTTTGTCGCTTAGAAATCACAGTCAACGTATTGGAGTTAAGCAAAAGCTTATTCTTATCAGACTGGAAAGATTTTGGGATGGATCCAGAGGCTGCAAAGACCGCACGAGAATCTCTGGATTTGGCATTTCACATGTCAAACATTCTGGACACTGGGCTCGATCGACACATGCTTTCAGTACTCATTGCCCTGTGTGACTTGGGCTTAAATCCTGAGGCTTTGGCTGCTGTCGTGAAAGAACTCGGAAGAGAAGACTCTTGCTCTCCACCAACCCTACTGCTCCTTCATCTGCCCCTTAAACAGGTTTCTGGCATTAACCAACATCAGCCTTTTCTCTTCTTTCCATGTCCATAGTTGTGTATGCTGAGAATCTGTGATTGGTATCTTGGTGTTTTGAAGATGTAATTGGAATTGTACTGTAGATTTATCATTATAATTACAGTTAAATTG
>CL1401Contig2
GCACATACTAATTATAAAATATTTTCTTGAAACATATTTGAGGTAAAGTTTAATCCGAACGATATTAAAAATAAGCTAAAAAAATAAGTTGGGATGACAAGTTGAACTTTGTCGCGTAGAGTAAACCCTAACGTCCTCAGAAGTATCCAGCTGCAAATTTTGTCGCTTAGAAATCACAGTCAACGATTGGAAAGATTTTGGGATGGATCCAGAGGCTGCAAAGACCGCTCGAGAATCTCTGGATTTGGCATTTCACATGTCAAACATTCTGGACACTGGGCTCGATCGACACATGCTTTCAGTACTCATTGCCCTGTGTGACTTGGGCTTAAATCCTGAGGCTTTGGCTGCTGTCGTGAAAGAACTCGGAAGAGAAGACTCTTGCTCTCCACCAACCCCTACTGCTCCTTCATC
>CL1415Contig1
TAGCATAGAGAAAAGTTTGGGTGAGTATAGGGACAAGATTCCTGCTGAAGTTGCGAAGGAGATTGAGGATGCTGTTGCAGACATGAGGAAGGCAATGGCTGGAGATAATATTGAAGAGATCAAATCCAAACTTGATTCTGCAAACAAAGCCGTGTCAAAGATTGGAGAGCATATGTCCAAGGGCAGTGGTGGGGATTCTGCATCTGGAGGTTCTCAGGGTGGCGAACAGGCTTCCGAGGCCGAGTATGAGGAGGTGAAGAAGTGAGTGTTTAACTGGAAGCCTTGATAGTTTCATTTGAAGGGGTCCAAAACCACATCAAATTTTATTCTCTTTTAGCGTATAAGGTTTCTAGCGGTTTTGTATCTAAATGTGGGAGGTTGAATTTGCTAGGACGTTGTTTGTTACTGATTTAAAAACTGCAGGAGGGTTAGCCCCATTTTAGTTATGTCAGTAACCAAAATTTTCTGAACTCAATTGTTTAGTCCCTTGAGATTATAGTTATTTTATTGTTTTCAA
>CL1415Contig2
AAGGACAAGTCCACTGGAAAAGAACAACAGATCACCATCCGATCATCTGGTGGTCTTTCAGAGGATGAAATTGAGAAGATGGTCAAGGAGGCTGAGCAATTTGCTCAGAAGGATCAGGAAAGAAAGTCTTTGATTGACATAAAAAATAGTGCAGACACCACAATCTATAGCATAGAGAAAAGTTTGGGTGAGTATAGGGACAAGATTCCTGCTGAAGTTGCGAAGGAGATTGAGGATGCTGTTGCAGACTTGAGGAAGGCAATGGCTGGAGATAATATTGAAGAGATCCAAATCCAAACTTGATTCTGCAAACAAAGCCGTGTCAAAGATTGGAGAGCATATGTCCAAGGGCAGTGGTGGGGATTCTGCATCTGGAGGTTCTCAGGGTGGCGAACAGGCTTCCGAGGCCGAGTATGAGGAGGTGAAGAGTGAGAGTTTAACNGGAAGCCTTGATAGTTTCATTTGAAGGGGTCTAAAACC
>CL1415Contig3
GGTGAGTATAGGGACAAGATTCCTGCTGAAGTTGCAAAGGAGATTGAGGATGCTGTTGCAGACATGAGGAAGGCAATGGCTGGAGATAATATTGAAGAGATCAAATCCAAACTTGATTCTGCAAACAAAGCCGTGTCAAAGATTGGAGAGCATATGTCCAAGGGCAGTGGTGGGGATTCTGCATCGTGGGGGTTCTCGAGGGTGGCGAACGAGGCTTCCGGAGGCCGAGTATGAGGAGGTGAAG
>CL1415Contig4
GGAAAGAGTCCGAGCAAAGGAGTAAATCCTGATGAAGCAGTTGCTATGGGAGCTGCAATCCAGGGTGGTATTCTTCGTGGAGATGTCAAAGAGCTGCTTCTTCTGGATGTCACTCCTCTATCCCTTGGTATCGAGACTCTTGGTGGGATATTCACAAGGTTGATCAACAGGAACACAACAATTCCTACTAAGAAGAGTCAGGTCTTCTCTACAGCAGCCGATAACCAGACGCAGGTTGGTATCAAGGTGCTCCAAGGTGAGCGTGAAATGGCATCCGACAACAAGCTTTTGGGAGAGTTTGAACTTGTGGGTATTCCACCAGCGCCAAGGGGTATGCCTCAGATTGAGGTGACATTTGATATTGATGCCAATGGTATTGTCACTGTTTCTGCCAAGGACAAGTCTACTGGAAAAGAACAACAGATCACCATCCGATCATCTGGTGGTCTTTCAGAAGATGAGATTGAGAAGATGGTCAAGGAGGCTGAGCAATTTGCTCAGAAAGATCAGGAAAGAAAGGCTTTGATTGACATCAAAAATAGTGCAGACACCACGATCTACAGCATTGAGAAGAGTTTGAATGAGTATAGGGACAAGATTCCTGCTGAAGTTGCCAAGGAGATTGAGGATGCTGTTGCAGAATTGAGGAAGGCAATGGCTGGAGATAATATTGATGAGATCAAATCCAAACTTGACGCTGCAAACAAAGCTGTGTCAAAGATTGGAGAGCACATGTCCAAGGGCAGTGGTGGGGATGGTGCATCTGGTGGTTCCCAGGGTGGCGGCCAGACTCCTGAAGCAGAGTATGAGGAGGTGAAGAAGTGAGTGTTTAACTGGAAGCTTTGATAGTTTCATTTGAAAGGTCTAAAACCACATCTAAAGATGAATCTTGGTAATTTTATTCTCTTTAGATTAT
>CL1415Contig5
GTTTGAATGAGTATAGGGACAAGATTCCTGCTGAAGTTGCCAAGGAGATTGAGGATGCTGTTGCAGAATTGAGGAAGGCAATGGCTGGAGATAATATTGATGAGATCAAATCCAAACTTGACGCTGCAAACAAAGCTGTGTCAAAGATTGGAGAGCACATGTCCAAGGGCAGTGGTGGGGATGGTGCATCTGGTGGTTCCCAGGGTGGCGGCCAGACTCCTGAAGCAGAGTATGAGGAGGTGAAGAAGTGAGTGTTTAACNGGAAGTCTTTGATTAGTTTCATTTAGAAAGGTCTAAAACCNCATCTAAAGAT
>CL1424Contig1
TGGTGGAGGAAAGCGTTGCATATTTGCTGGATGCACCAAAGGTGCTGAAGGAAGTACTCCACTGTGCAAAGGACATGGTGGGGGAAAACGTTGCCTTTTTGATGGTGGTGGAATCTGTCCAAAAAGTGTCCATGGAGGCACGAATTTTTGTGTTGCACATGGTGGTGGAAAGAGGTGTGTCGTGCCAGGCTGCACAAAGAGTGCTCGTGGCCGTACTGATTGCTGTGTTAGGCATGGGGGAGGGAAGCGGTGCAAGTTTGAAAATTGTGGGAAGAGTGCACAAGGTAGCACAGATTTCTGCAAGGCCCATGGTGGCGGTAAGCGATGCATTTGGGGAGAAGGAAAATGTGAGAAATTTGCAAGGGGTAAGAGTGGTCTTTGTGCTGCACATAGCAGCATGGTCCTGGAGCAGGGTACGAACAAGGGCAGCTTGATTGCACCAGGGCTCTTCCATGGCCTTGTAACTACCGCATCAAATACAGGAGCCAGCATTGACAACAATTATTCTTCATCTGGAATTAGTGCCATCTCTGAGTGCACTGATTCTTTCGAAAAGCCAATGAAAAGGCAGCATCTCATACCACCACTGGTATTGGTTCCTCCATCCATGAAGTCATCACCATCTTATTCAAGTCTCCTTAGTGCTGAGAAGCTAGAGGAAGGTAGAACTGGCTATGCTGCTGGTGGCTTTGGCAGCAATGGTAGGATAACCAGCTTTGATTGCATGATTCCTGAGGGAAGGGTCCATGGTGGTGGCCTAATGTCATTGTTTGGTGGGAATTTGAAAAACGCAATAAATGGCATTTGAAGCTGGTGATTTCCATTTGGAAGTTTGCGACTATTCAATGGCAAAATTGTGTATAATTTAGTACCTATTTAAGTAGCACGTGTATAGTTTGTGCTGATTGGTAGGGAATATTGTTGTTGTACCATATTGAATGTATTGGGGACCTAATTTTTCAGTTCAACTTCTGGTTGTCAAGACAAGTTTTCAAAATCCACCTGTAACATGCCATAAGTTAGTAAATAAGGTTATAATGTTAAA
>CL1437Contig1
ATGAAGAGGACGATGATGATGATGATGAGAGCGAGGAGGATGAGGATGATTATGATGAGGAGGTGGATGAGGCAATAGAAGGCAATTCAAGGGGTCAAAATAGTCATCATGGACATGATGATGAAGATGAGCATGAGGAGAAAGGTTCAAGGAAAAGAAGAAGAACAGAAGTGTTCTCTTTATCATCATCTTTGATGCAGCAACTGAATAGTGAATTAGCGAGTGTTATCCAAGATGGAGCAAAGAGTACATGGGAAAAGAAGCATTGGATGAAGCTGAGATTGATGCAATTAGAAGAGCAGCAAGTGAGCTACCAATGCCAAGCATTGGAACTTGAAAAGCAAAGGTTGAAGTGGGTGAAATTTAGCAGCAAGAAAGAGAGGGAAATGGAGAGAGCAAAACTTGAGAATGAAAGGAGAAGACTTGAAAGTGAAAGAATGGTACTTCTGATACGCCAGAAAGAGCTTGAATTTCTTGATCTTCATCAACAGCAACAACAACTTTCTTCAAACAAGAGGAGTGAGCCATCTTCCACAACCGGNTGAATTCATGAATTGTCATGTAATTAGGTTAAATTA
>CL1437Contig2
TGACCAATTCGAGGAATGAAACAGAGGGGTCCAAAATGGCAAAAAGGGTAAGCAATGAAGAAGACGATGAAGAGGATGACGATGAGAGCGAGGAGGATGAGGATGATTATGATGAGGACGAGGATGAGGCAATAGAAGGCAATTCAAGGGGTCAAAATGGGCATGGACACGAGGATGAAGATGAACACGAGGAGAAAGGTTCAAGAAAAAGACGAAGAACAGGAGTGTTCTCTTTAGTATCATCTTTGATGCAGCAATTGAATACTGAATTGGCGAGTGTAGTCCAAGATGGAGCAAGGAGTACATGGGAAAAGAAGCACTGGATGAAGATGAGATTGATGCAATTAGAAGAGCAGCAAGTGAGCTACCAATGCGAAGCATTTGAACTAGAAAAGCAAAGGTTGAAGTGGGTGAAATTTAGCAGCAAGAAAGAGAGAGAAATGGAGAGAGACAAAACTAGAGAATAGAAAGGAGAAGACTTAGAAAGTGAAAGAATGGTACTTCTCATACACCAGAAAGAGCTTGAATTGCTTGATCTTCATCAACAGCAACAACTTTCTTCAAACAAAAGGAGTGATCCATCTTCCATAACAGGAT
>CL1447Contig1
TTGAGAACTACGTGGACCTGATCCTCCATTTTATATTGTAAGGAGGTACGTAGGCAACTTTTGGGTGCGGTCCAAAGTATGTTAAAAAAAAATTTTTCCGGTCTCCTTGGAAGGGGAGCAGTTTTTTTTTCATTTGCCTTTGGTACAGAATTTTGCTGGATGAGCATATTGCTTCTGATTAATATGGAGTAGAATTTGTAGCAAAGCATGTCCTTCCACTGCTTTTCCCTCTTCTCACTGCCCAACAATTAAATGTTCAGCAGTTTGCCAAATATATGTGTGAGAATACCAGATTGAGAACTG
>CL1447Contig2
TCATGAGCTAATAAGTCCTATCTAAGTCCCATCTTTTTGTTTTTAAGCGTGTTATGTTAGTTATGGAGCTGCAAAATGAAAGAGAGGAGTTTTTATTCTCATATTGCTTGCCCAACCCACATCGATTTCCTTCCTTTTTCTTTATCGATTGCTTAGTTGATCATCCCCACTAGACCAAGTTTTCTTCTAAAAGGATTTAGAAGTCTATTGGTCTTTTATGGAGTCTTCAGTACTACTGTCCACTATTCACGTGCGATTTGTCAGTTCAGCATTGGTTCAACAATGGCAGTAACACTTTCCCTAAACTTCCTCCAAAGCAAAGAGTTTGTTTCAACAATGGCAGTTCAACAAGGATTTGTCATCATTGAGTCAACTCGACAACCTAGTTCTCTCACATGACTAATCAAGTTGAAGGTAACTTTGTTCAG
>CL1447Contig3
TTGAGAACTACGTGGACCTGATCCTCCATTTTGTATTGTAAGGAGGTACGTAGGCAGCTTCAGGGTGCGGTCCAAATTATGTAAAAAAAAATTTTTTCTGTTCTCCTTAGAAGGGGACCAGTTTTTTTTCATTTGTCTTTGGTGCAGAATTTTGCTGGATGAGCATATTGCTTCTGATTAAGTAATAGTCAATGCTCTGTTATGCTTTGGGGATCTTGTTCACACACTTGATAAACATGCTGTTCTGGAAATCTTGCAAACAATTCAACATTTTAAGCTAGTTGACCATTCTGCTCCCA
>CL1447Contig4
AAACAATTCAACATTTTAAGCTGTTGACCATTCTGCTCCCACCCTTATGTTAACCCTTGGGGTTGGAATTGTAAATTCAATTCGTAAAGAGTATGGAGTAGAATTTGTAACAGAGCTTTTCCCTCTTCTCACTGCCCAACAATTAAATGTTCAGCAGTTTGCCAAATATATGCGTGAGAATACCAGATTGAGAACTGAGAAATGAATTATGCAATCTATATGCACTTTCTGAAAGGATATCATCGTGAACCATAAGTCCTGATCGCCCTCTTTCGAGCAATCAGCCAATTCAGTTAGCTTCTTTGCAATCAGAATCTTCCTTGATCGCTGCTGTACCTGTTATGGAGCTGCAAAATGAAAGAGAGGAGTTTTTATTCTCATATTGCTTGCCCAACCCACATCGATTTCCTTCCTTTTTCTTTATCGATTGCTTAGTTGATCATCCCCACTAGACCAAGTTTTCTTCTAAAAGGATTTAGAAGTCTATTGGTCTTTTATGGAGTCTTCAGTACTACTGTCCACTATTCACGTGCGATTTGTCAGTTCAGCATTGGTTCAACAATGGCAGTAACACTTTCCCTAAACTTCCTCCAAAGCAAAAGTAGTTTGTTTACAACAATGGCAGTTCAACAAGGATTTGCATCATTGAGTCAACTCGACAACCTAGTTCTCTCACAT
>CL1447Contig5
TTGAGAACTACGTGGACCTGATCCTCCATTTTATATTGTAAGGAGGTACGTAGGCAGCTTTAGGGTGCGGTCCAAAGTATGTAAAAAAAAATTTTTCCGTTCTCCTTAGAAGGGGACCAGTTTTTTTTCATTTGTCTTTGGTGCAGAATTTTGCTGGATGAGCATATTGCTTCTGATTAACCAGTGAAACATTCAATTTTTGCCTCGTGTCAATGACTTAGCAACTAAAAAACACTGTTGCTCCA
>CL1447Contig6
CCAGTGAAACATTCAATTTTGCCTCGTGTCAATGACTTAGCACTAAAAAACAACTGTTGCTCCAGTAATAGTCAATGCTCTGTTATGCTTTGGGGATCTTGTTCACACACTTGATAAACATGCTGTTCTGGAAATCTTGCAAACAATTCAACATTTTAAGCTGTTGACCATTCTGCTCCCAACCTTATGTTAACCCTTGGGGTTGGAATTGCAAATTCAATATGTAAACAGTATGGAGTAGAATTTGTAGCAGAGCTTTTCCCTCTGCTCACTGCCCAACAATTAAATGTTCAGCAGTTTGCCAAATATATGCGTGAGAATACCAGATTGGAGATCACATGAGGAGCATGTGCGTGGTGACGTGGTGCCAAGACCACTAAATGGTGACCATCACATGGGAGGCCATGTGTAGCGCCCAAATGGAATTTGTGTGCATGGGGCATGCATGCAACGTGAATACCCAAAGGGACCAGAAATGAATTATGCAATCTATATGCTCTTTCTGAAAGGATATCATCGGAACCATAAGTCCTGATCGCCCTCTTTCGAGCAATCAGCCAATTCAGTTAGCTTCTTTGCAATCAGAATCTTCCTTGATCGCTGCTGTACCTGCGTGTTATGTTAGTTATGGAGCT
>CL1452Contig1
GAAATTCTATATTGATAATAAGATGTGTTTAGTTGAGGTATCCCAACTGCACACCTTTCAATCTTTCATCGCCTCAGCTAGAACAAGAAAATCTCCAATTTTCTCGCAAGAAACGACTGCAAATGGCGAAGACTCTAATGTGGCGACCGTATGTTCTCTCCTCCACACGCCCCCATAGCCGTCACTCTCTACTCCATCACCAAGCTCTCCCTTCGTCATCATCCCCTTCCCCAACCCCCGAAACGACTCTTCTTTTCACACTACGCAATCCTTCCGAAGAAAACCGAAACGAACTTCTTGTTTTGGTCTTGCACCCATGACAGAAAAACAAAGCTCCAAATTGAGAGCGATGGCTATAAGTTATCAAAATTAGGGTTTGGTTTCGTGGGTAACCGTAGATTCACTGTTAGAGCCACGAACGTCAATGATGCCGGGTCTATTGACTCGCCTCTCATGCAATCCATGGAAAAAAAGATTAAGGAGGAACTAAATTCAGAATCAGTCACTGTGAAAGATGCATATGGGGATGGTCGGCATGTCAGTATTGATGTTATCTCTTCAGCCTTTGAAGGACAGTCAGCCGTGAATAGACAGAGGATGGGTTAATAAAGCCATAGTGGGAGGAGCTTCAGAGCACAGTGCATGC
>CL1452Contig2
GCCGAAAAGTTACAATTTGATCCAAACCCAATTGAAGGCCTGGTGAGCAGCTTTCATCTCCTCAGCTCGCACACCAAAATCCCCATTTTCTCCCGAGAAAGAAGTGCAAATGGCAAAGACTCTAATGTGGCGACCGTACCTTCTGTCCTCCACGCGCCCCCATACCCACCACTCCCTTCTCCATCGCCAGGCTCTCCCTTCGTCGTCTCTTCTCCAACCCCCGACACAACTCTTCATTTCACAAAACGCAATCTTCCCAAACAAAACCGAGGCGAACTTCTTGTTTTGGGCTTGCACCCATGACAGAAAAACGAAGCTCCAAGTCGAGAGCGATGGCTATAAGTTATCAAAATTAGGGTTTGGTCTCGTGGGTAACCGTAGATTCACTGTTAGAGCCACCAATGTCAATGATGCCGGGTCTATTGACTCTCCTCTTATGCAGTCCATGGAGAAAAAGATTAAGGAGGAACTAAATGACAAAATCAGTCATTGTGAAAGATGCATAGTGGGGATGGTAGGCATGTCAGTATTGATGTCATCTCTTCAGCCTTTGAAGGACAATCAAGCGTGAATAGGCAGAGAATGGTTTACAAGCCATATGGGAGGAGCTTCAGAGCACGGTGCACGCAGTTGAT
>CL1452Contig3
AGAGCCACGAACGTCAATGATGCCGGGTCTATTGACTCGCCTCTCATGCAATCCATGGAAAAAAAGATTAAGGAGGAACTAAATTCAGAATCAGTCACTGTGAAAGATGCATATGGGGATGGTCGGCATGTCAGTATTGATGTTATCTCTTCAGCCTTTGAAGGACAGTCAGCCGTGAATAGACAGAGGATGGTTATAAAGCATAGTGGGAGGAGCTTCAGAGCACAGTGCATGCTGTTGATCAG
>CL1452Contig4
GCCATTTTCTCCAGAGAAAGAAGTGCAAATGGCAAAGACTCTAATGTGGCGACCGTACCTTCTCTCCCCCACGCGCCCCCGTACCCACCATTCGCTCCTCCATCGCGACGCTCTCCCTTCGTCATCTCTTCTCCAACCCCCGACACAACTCTTCATTTCGCATAACGCAATCTTCCCAAACAAAAACGAAGCGAACTTCTTGTTTTGGGCTTGCACCCATGACAGAAAAACGAAGCTCCAAATAGAGAGCGATGGCTATAAGTTATCAAAATTAGGTTTTGGTCTCGTGGGTAACGGTAGATTCACTGTTAGAGCCACCAATGTCAATGATGCCGGGTCTATTGACTCTCCTCTTATGCAGTCCATAGGAAAAAAAGNTTAAGGAGGAACTAAATGCAGAATCAAGTCATTGTAGAAAGATG
>CL1452Contig5
AAGGAGGAACTAAATTCAGAATCAGTCACTGTGAAAGATGCATATGGGGATGGTCGGCATGTCAGTATTGATGTTATCTCTTCAGCCTTTGAAGGACAGTCAGCCGTGAATAGACAGAGGATGGTTTATAAAGCCATATGGGAGGAGCTTCAGAGCACAGTGCATGCTGTTGATCAGATGACTACCAAGACCCCTGCTGAAGCAGCAGCCCAGAAGTGATTAAACATTTACC
>CL1452Contig6
AGAGAAAAACGAAGCTCCAAATAGAGAGCGATGGCTATAAGTTATCAAAATTAGGTTTTGGTCTCGTGGGTAACGGTAGATTCACTGTTAGAGCCACCAATGTCAATGATGCCGGGTCTATTGACTCTCCTCTTATGCAGTCCATGGAGAAAAAGATTAAGGAGGAACTAAATGCAGAATCAGTCATTGTGAAAGATGCATATGGGGATGGTAGGCATGTCAGTATTGATGTCATCTCTTCAGCCTTTGAAGGACAATCAAGCGTGAATAGGCAGAGAATGGTTTACAAAGCCATATGGGAGGAGCTTCAGAGCACGGTGCACGCAGTTGATCAAATGACTACCAAGACCCCTGCTGAAGCAGCAGCGCAGAAGTGATTGAACATTTACCGAAATGTCAATTTATAGAAAAATATTCTCTGTTGAGTTTTCTTCTAGCATGACAGAAAGAAACAGATTTGCATTCCATTTTCCTCAAGAATTGCTCTTGGTAGAAAACAATCAACGCTAAGACCCATAGTAAGGAAATAATGCATTGTCAATCACTAAATG
>CL1457Contig1
ACAGGCACCTGGATCGGGTAGAACACGGAGAGATGCTGCAGCACGTGCAATGCAGGGTTGGCACTCGCAACGTCTTCTTGGTAATGGAGAAGTTAGTGACCCTATCATTAAGGATAAGAATTCTCTCTCTTTGCAAAAGCGTAGAAAAACAGCTTAAAAAGCCTTTGGTTTAACTTAAACGCAAGAAACCTTCATACATGGAACAT
>CL1457Contig2
GGAGAGACGCTGCAGCACGTGCAATGCAGGGTTGGCACTCACAACGTCTTCTTGGTAATGGAGAAGTTAGTGACCCTATCATTAAGGATAAGAATTCTCTCTCTTTGCAAAAGCGTGAAAAACAGCTTAAAAGTCTTGGTTTACTTAAACGCAAGAAACCTTCATACATGGAACATGCCATCAAAGCTGCACGCACCAAAACATCCAAACCACAATTGGATGTAGAGGTAGTTGACCTTGGACCTCCAGCTGACTGGGTGAAGATCAATGTGCAGAGAACAAAAGATTGCTTTGAGGTATATGCTTTAGTACCAGGGCTTCTTCGTGAGGAGGTCCGCGTTCAATCAGATCCAGCAGGACGATTGGTCATCAGTGGTGAACCTGAGCATCCTGATAATCCCTGGGGTGTCACTCCTTTCAGAAAGGTGGTTAGCTTACCCTCAAGGATCGATCCACATCAAACTTCAGCTGTGGTGACCCTGCATGGACAACTTTTCGTACGTGTCCCATTTGAGCAAACAGACTAGATAGGAGTTTCGCAAATGTCTATGTCCTACTCCCCTTATATTGTACAAGTGGTTAGGAGGTTAGGGCGTAAGTTTAACAGCCCATTTCCCTCCACATATTTCAGTTTTGAACTCTGATGTATGCGACTTGTAATGGATTATTATTATTATTATTATTATTATTATTATTATTATAAATTAAA
>CL1457Contig3
ACTTAAACGCAAGAAACCTTCATACATGGAACATGCCATCAAAGCTGCACGCACCAAAACATCCAAACCACAATTGGATGTAGAGGTAGTTGACCTTGGACCTCCAGCTGACTGGGTGAAGATCAATGTGCAGAGAACAAAAGATTGCTTTGAGGTATATGCCTTAGACCAGGGTCTTCTTCGTGAGGAGGTCCGCGTTCAATCAGATCCAGCAGGACGATTGGTCATCAGTGGTGAACCTGAGCATCC
>CL1457Contig4
AAAACTGAACTTGAAAACAAGAGAGAATTGAATAATGTAATGAATAAAACAGATATTGCTACACCCCAAAGTAATGGCAACTCAAGCTCAAAGTACTCATTTCTTCTGGATGATGATCATGATGGTAACGAGTCAGGAACAGAGGATGAGCAATGGGCATTTATGAAGGAGCTTGAAAATTTCTTTAGGGAGAGGAGCATGGAGTTCAAGCCTCCTAAGTTCTACGGAGAGGGATTAAATTGTCTGAAGTTGTGGAGAGCTGTTATGAGATTGGGTGGCTATGATAAGGTGACTTCATGTAAGCTGTGGCGGCAAGTGGGAGAATCCTTTAAACCCCCAAAGACATGTACTACTGTTTCATGGACATTTCGAGGGTTTTATGAGAAGGCACTTCTTGATTATGAAAGACATAAAACATGTGGTGGTGAGCTTAATGTACCCCTTAGTTCCAACTCAGAACCCATGAACATTGACAGTCAGGCACCTGGATCGGGTAGAACACGGAGAGATGCTGCAGCACGTGCAATGCAGGGTTGGCACTCGCAACGTCTTCTTGGTAATGGAGAAGTTAGTGACCCTATCATTAAGGATAAGAATTCTCTCTCTTTGCAAAAGCGTAGAAAAACAGACTTAAAAGCCTTGGTTTACTTAAACGCAAGAAACCTTCATACATGGAACATGCCATCAAAGCTGCACGCAACCAAAACACTACCAAACCACAATTGGATGTAGAGGTAGTTG
>CL1457Contig5
AAAAGCGTGAAAAACAGCTTAAAAGCTTAGGTTTACTTAAACGCAAGAAATCGTCTTACATGGAACATGCTGTTAAAGCTGCACGCACCAAAACATCTAAACCACAATTGGATGTAGAGGTGGTTGACCTTGGACCTCCAGCTGATTGGGTGAAGATCAATGTACAGAGAATGAAAGATTGCTTTGAGGTATATGCTTTGGTACCAGGGCTTCTTCGTGAAGAGGTTCGAGTTCAATCAGACCCAGCAGGGCGATTGGTTATCAGTGGTGAACCTGAGCATCCT
>CL1462Contig1
AGAATTCAGAGCCCACATCCAATACTGTTCCATTTCATTTCAACACAAACCTCTCACCTCCACATTCCCCAACTTTGTCTGCTTCATCTCCACAGTCCCATGCTGTAAATTCATCGCCTTTGTACCCTGGGCGGCCTTTATATGATGAACCAGCTCCTTTAAGCAAATCTGCTGATCAGCTACCTCCAGCTCCTTGGGATACACCTTCTCGTGGATCTCTTCCACCCCCTCCTTCCAGGTATAATCAGAGACAGCAATTCTTTGAGCAACATGGATCTATTGGCAGTTCTACTAATCCAAGTAGTGGCTCTGGTTCCTCTTATGATAGCTTAGTTGGACAAACCCAAAATCTCTCGCTTAATCCATCTACTCCCAGCAAAGAAGCAAAACCGGAAGATGCTCTCTTCAAAGATCTGGTTGATTTTGCAAAAGCCAAGTCATCTTCATCGTCCAAACCCAATAGATCATTTTAGTCAAGCATAGTTCATCTGGGTTGGTACAGCATTTGGATACTCGTAGGT
>CL1462Contig2
ATGAACTAAGGGCTGCTGGAGTTGAGTTTCCACCCCGAGCAGAGAACAGTGTACCGCTCTTTACTCCTCCCCAAACACAGCCAATAGTTGATGCACCTTCAGCATATGAAGATGTTGCTATTCAAGCCTCTCTGCAATCTGATGCTTCAGGTCTCAGCTTACCAGAGATTCAAAATGCTAGGGGACTAGCAGATGTGTTAATGGAAATGCTTAGTGCCTTGGATCCTAAGAACCCTGAGGGTTGAAAGAGAGGTGATTGTTGACCTTGTTGACCAGTGCCGATCTTACCAAAAGCGTGTCATGCTTCTTGTGAATAGTACATCAGATGAGGAGCTTCTACTTCAGGGATTGGCATTGAATGATAACTTACAGCGAGTACTTCGTCGGCATGATGATATTGCGAAAGGTACCTATCCTGCAGCAGAAACGGAAGCTGACACACCAGTTGTGCCACTTATTATTAACCATGATGAAGATGAGACAGAAGATGATTTTGCCCAGCTGGCTCACAGGTCATCAAGAGAAAATTCACAAGGACGTGCCGAGAAACCAGTCAGTGTGAGGACTGAACCAACGAGACTCAGCCCTCTGCTTCCTCCTCCTCCTGCATCAAAGAAGCCAGTCAATGTGGACTCTGGCACATTTGATTATCTCAGTGGTGATGTCTACAAGTCACAAGGTTCTCCTCAGAATTCAGAGCCCACATCCAATACTGTTCCATTTCATTTCAACACAAACCTCTCACCTCCACATTCCCCAACTTTGTCTGCTTCATCTCCACAGTCCCATGCTGTAAATTCATCGCCTTTGTACCCTGGGCGGCCTTTATATGATGAACCAGCTCCTTTAAGCAAATCTGCTGATCAGCTACCTCAGCTCCTTGGGATACACCTTCTCGTGGATCTCTTCCACCCCTCTTCCAGGTATAATCAGAGACAGC
>CL1462Contig3
CCTACATGAAATGGTTAAAATAGTGAAGAAGAAGATTTGAATGTTAGAGAAAGATACTTATCTTGATAGACACGTGGCAAGAAGCTTTGGAGGACCAAGGGGAAGGTATCCCCAATACTATGCTGCATACAATGAACTAAGGGCTAGCTGGAGTTGAGTTTCCACCCGAGCAGAGAACAGTGTACCGCTCTTTA
>CL1462Contig4
GCGCGTCATGCTTCTTGTGAATAGCACAGCAGATGAAGGTCTTCTGTGTCAGGGATTGGCATTGAATGATAACTTGCAGCGTGTACTTCGTCGGCATGATGATATCGTGAAAGGTATCCCTACCGCAGCAGAAAGGGAAGCTGACACACCAGTTGTGCCACTTGTTGTTATTAACCATGATGAAGATGAGACAGAAGATGACTTTGCCCAGCTGGCTCATAGGTCATCAAGAGAAAATTCACAAGGACGTGCCAAGAAACCAGTCAGTGTTAGGACTGAACCATCGCGACTGAGCCCTCTTCTTCCTCCTCCTCCTGCATCAAAGAAGCCAGTCAGCACAGACTCTGGCACGATTGATTATCTCAGTGGTGATGTCTACAAGTCTTCTCAGAATTCGGAGCCCACATCCAATACTGTTCCTCTTCATTTCAGCACAAACTTCTCACCTCCACATTCTCCAACTTTGTCTGCCTCATCTCCTCCTTCTCATGCTGTAAATTC
>CL1473Contig1
GGATTGATCGAAACAAATTTGATTTCGTTTCTTTTCTTTTTCTCTTTCTCCTTGATGAATTTCTCTTCATTTTCCCTGCGTAGTATGAAACTCTAGGTACAGAGAGATAGTGTCGGTGGGCACGTATTTGAGGTTTTCTGAAGTGGGTTTTGAGGGGGTTTTATGGGAAGATGGAGAGAGATCGCCAGATCGAATTGAAGAGAACAGTGTTAGATTGCTAGCTAGTCATTACAGTGGTGGTGGAGTAGCAGAGTCTAGGTGGGTGATGGGAATGACGTGGATCCAGAGTCACCTCACGGTCTTTGCTTGATAAGAATGATAGTACAGATGG
>CL1473Contig2
GCATTGATCGAAACAAATTTGATTTCGTTTCTTTTCTTTTTCTCTTTCTCCTTGATGAATTTCTCTTCATTTTCCCTGCGTAGTATGAAACTCTAGGTACAGAGAGATAGTGTCGGTGGGCACGTATTTGAGGTTTTCTGAAGTGGGTTTTGAGGGGGTTTTATGGGAAGATGGAGAGAGATCGCCAGATCGAATTGAAGAGAACAGTGTTAGATTGCTAGCTAGTCATTACAGTGGTGGTGGAGTAGCAGAGTCTAGGTGGGTGGATGGGAATGACGTGGATCCAGAGTCACCTCCACGGTCTTTGCTTGATAAGAATGATAGTACAGATGGGTATGGATCCATTAGGATGAGGATGGTGAAGAAGCCCAAGAGAGCTGATTCTTTTGATGTTGAAACCATGTAGATTGCTGCTGCTCAAGTTCACCCCTCTAAGGAATACCTATATTAGTAATCATCGTTTTTCCTTTAGATTTTGTATTTCTATGACATA
>CL1473Contig3
AGGGGAAGATGGAGAGAGATCGCCAGATCGAATTGAAGAGAACAGTGTTAGATTGCTAGCTAGTCATTACAGTGGTGGTGGAGTAGCAGAGTCTAGGTGGGTGGATGGGAATGACGTGGATCCAGAGTCACCTCCACGGTCTTTGCTTGATAAGAATGATAGTACAGATGGGTATGGATCCATTAGGATGAGGATGGTGAAGAGCCCAAGAGAGCTGATTTCTTTGATGTTAGAAACCATGTAGATTGCTGCTGCTCAAGTTCCACCCTNTAAAGAATACCTATATTAGTAATC
>CL1492Contig1
AAAGCATTAGGAGGCCCTGCATAATCATGGTGCCGTACAAAAGATAAGACCAATTCCAACTTCCAGGTAAGGAAGCCTTGTGATAATACATCTTAACATTCTTTTTGGTTTTTCCATAAAATAACAATAAAGATTGCAAGTTCTAGCTCTATGGTATTGAAGTTGTCAAGTTTGAGTCGGAGTCTGACACAATTTTTAAAAGAAAAAGACAAGCAGCTTCCCGCATTCTGTATTTCGTTCCTACAACTATTTTTTGTGATGAAGCATGAAAGGTCATCTTCAAAATCAAATGGTCTCACGCATTATCAGCAAAGAGGCAAATTTGCACCAATTGTTGCTGGCTTAATTGCT
>CL1492Contig2
ACTCAATCACAGCTCAACACCATCCGAAGTGCAAACACTTGACTTTACAGGTTGCTTTATGACAGATGAAATAGAGTTCTGATGCCTAAATGCAACATCTAAATTCCCCCTCTGGTAAACATCACATAACTGTACATAGAGGTTGAACTTGGATTCTGAAGGGACAAAAAACGTACAAGCCAAGTATAACCCACCACCCAGAAAATCAGGGTGCTGAAGGTTTCTTTCAGAGTTTGAAAAATGGACAAGAAGAGCCGCTCTGCTTCAACTCAATGGGTTCCATTTGCTGGGTATCCCACCAACACCAGCAGCTAAACAGTTTTGAGCAAATCCTTTTGGTAGTCATTTTAGTGACTGCCTTTCTAAGAGATCAGGGCTATCCACTATCTTCTGTAGTCTAGTAATGAAAGCATTAGGAGGCCCTGCATAATCATGGTGCCGTACAAAAGATAAGACCAATTCCAACTTCCAGTCACCATTCTGGAGGGCTTGGTCGTCACTTGCTTGTAGCTGTATCACCAGATCTCAACTCCCTTTCAAGCTCATCAAACTCCCAGTCACCAATCTCTTCTGTTGAGTAATCCCGAGCATCCTTCCCAAACTCTGACTCCAGCTTTGCTAGTTCAGCTGCAGGATCAAGCATCTGATGTTCCTCAACTGCAGGTGCTTTGGGTTCCACTATTTCGTCCC
>CL1503Contig1
TATTTATAATAGAACACAAAAGCATTCAAGTGCATGCCATGGTTTCCATTCCAGGTGGTGCTGTGATAAAGAACATAGTATTCAGCAGAAATGGACAGTATCTGCTTACGAATTCTAATGATCGGACTATCAGAATATATGAAAATCTTCTTCCTCTGAAAGATGGCCTTTCTGCTCTGGAGGAGATGAACAGGACCATTGATGAGCAAGATGGTGTTGAGAAGATGAAACTGTTGGATCAAAGTGCTTAGCATTATTCCGAGTAATTTCAAGATTCTATCAACCAAATG
>CL1503Contig2
AGACCTTGGCTTTCACTCAGTTAGGAAGCATTGATTGATTTAGCATGGCATCCTGTTCATCCCATTGTAGTCTCTGTTTCCTTGACAGGCTTGGTGTATATTTGGGCTAAGGATTATACTGAGAACTGGAGTGCATTTGCACCAGACTTCAAAGAGCTAGAGGAAAATGAAGAGTATGTGGAGCGAGAAGATGAATTTGATTTGATGCCTGAAACTGAAAAGGTGAAGGAATCAGATGCTAATGACGATGAAGAAGTTGACATTGTGACGGTGGAGAAAGATGCCTTCAGTGATTCTGATATGTCACAGGAAGAACTATGCTTCTTGCCGGCTGATCCTTGTCCTGATGTTCCTGAGCAACAGGACAAGTGCGTTGGAAGTTCTTCCAAGTTGATGGACAGTAATCATTCTGGATCCCCTCCTTCTGAAGGAGCTGGACAAAATAGGCTTGCTGTGAACCATGCATCAAGTCCACTTGAAGAGGACACAGGAGGTACCCGAATGAAGAGGAAACGGAAACCTTCAGAAAAGGGGTTAGAGTTGCAGGCCGAGAAGGTCAGGAAGCCCATGAAACCATTGAAGTCTTCTGGTAGATTGTACAAAAAATAAAAATAATTTGTTGTTGACCTAGATATTAGTAATGGTGTGTATGGGGATGATGTTTCNGACGAGTAGCATTAG
>CL1503Contig3
AAGATGAAAAACTGTTGGATCAAAGTGCTTAGCATTATTCCGAGAATTTCAAGATTCTATCACCAAAATGCACTGGAAGGCACCTTGTTTTAGTGGTGATGGTGAGTGGGTAATTGGTGGTTCTGCAAGCAAAGGAGAGCACAAAATCTACATATGGGATAGGGCTGGACATCTTGTAAAAATCCTTGAAGGTCCAAAGGAAGCATTGATTGATTTAGCATGGCATCCTGTTCATCCCATTGTAGTCTCTGTTTCCTTGACAGGCTTGGTGTATATTTGGGCTAAGGATTATACTGAGAACTGGAGTGCATTTGCACCAGACTTCAAAGAGCTAGAGGAAAATGAAGAGTATGTGGAGCGAGAAGATGAATTTGATTGATGCTGAAACTGAAAGGTGAAGGAATCAGATGCTAATGACGA
>CL1513Contig1
TGAATCCTATGTCCGCATTGCATTTTTTGCATTGAGACACATCCCCCCTATGACAGAGTTGACTTATGACTATGGGACTACCCGCACAGATGAGGCTGATGGTAATAATGCACTTCATGGGAAAAAGAAATGTTTATGTGGATCACCAAGATGCCGGGGTCATTTTGGTTGAAGATTATCTGTGATCCAGCATTGTGGCCGCAAGCACGGTCGGATGAAAAGCAATTCCTGGCGAGTGCAAAATCTATATGCATATTTGGAGCTGTCATTCACCAATGCAATGTTTGTTACTCAGTTAAATGGGCTACTATTTTGTTTTGTTTTCCCTCGTCCGTGCTCAGCCATGTAGGACAGCTCTACTT
>CL1513Contig2
CCGCACAGATGAGGCTGATGGTAATAATGCACTTCATGGGAAAAAGAAATGTTTATGTGGATCACCAAGATGCCGGGGTCATTTTGGTTGAAGATTATCTGTGATCCAGCATTGTGGCCGCAAGCACGGTCGGATGAAAAGCAATTCCTGGCGAGTGCAAAATCTATATGCATATTTGGAGCTGTCATTCACCAATGCAATGTTTGTTACTCAGTTAAATGGGCACTATTTTTGTTTTTGTTTTTCCTCGCCGTGCTCAGCCATGTAGGACAGCTCTACTTCTAAGGGCAGATTTAGTTTTGGATCCTCTGCCTTGTAATTTTGTGCAGGACCACAAGGTAGTGAAGTGTATTAGTGCTCGCATTAGTACTGCTCTGTAAATTTTGCTTCTATCCTAGGGTATTTTGTATTTT
>CL1513Contig3
ACACGTGTTTATGAGCCATTCAAATGGAATTGTGAACCTGGAATTGTAGAGGAGGATAATAATGACACCACTGAGGAATACAACATCCCTTCTCCGCTAATCATAAGTGCCAAGAATGTTGGAAATGTAGCTCGATTTATGAATCATAGTTGCAATCCAAATTGTTTTTTGGCAACCAGTTGCATATGAAACAAAACAATGGAATCCTATGTCCG
>CL1513Contig4
GATACAACACGTGTTTATGAGCCATTCAAATGGAATTGTGAACCTGGAATTGTAGAGGAGGATAATAATGACACCACTGAGGAATACAACATCCCTTCTCCGCTAATCATAAGTGCCAAGAATGTTGGAAATGTAGCTCGATTTATGAATCATAGTTGCAATCCAAATGTTTTTTGGCAACCAGTTGCATATGAACAAAACAATGAATCCTATGTCCGCATTGCTATTTTTTGCATTGAGACACACTCCCCCCTATGACAGAGTTGACTTATGACTATGGGACTACCCGCACAGATGAGGCTGATGGTAATAATGCACTTCATAGGGAAAAAGAATGTTTATGTGGATCACCAAGAT
>CL1521Contig1
CCATAATAACCCCTGGTTCGACTACTAGACCTGCCAGCTCAACTGAAACTAGCAGGAGAATACAGAACTCCGTGCATAGACACATCCCAACTGCACATGAAATGGACGAGTTCTTTGCTGGAGCTGAACAAGAGCAGCAGAGACAATTTATTGAGAAGTATAACTTTGACGCCGTTAATGACAAGCCACTCCCTGGACGTTATGAATGGGAGAAGCTGGATCCTTAGAAGACATTAGTACTCCATCAGTACCTGTCCTGCAAATTATCAGTTGATCTTGAGCTTAGGATTTTTTAAAGTAGCAGGAAATTAGTTTTTAGTTCTAATTGTGATGGTGTTATTTCCATTTTCCATCACCCTTCTTTTACTTGTAAAGAAAGAAGTAGGATTATCAAAACTGTGTAGACTAATGGTCTGTAACATAACGGGGGTTAGAGTTACACAACAAATACAAATCAAAGTCCTTTGTCTAACAGATCATCTGAGGGGGGAGGAAAGAAGAGGGTCTAGGGTTAGGTTCAGTCAATTAGGTCAGTCTTATCTGGTACAGAAATTGTCTAGATTTCCTTGTGTACTGTATTTTCCTCCCTTNTTTTGTCTATACTTGTAGTGATGGAACTCTTAAAAAACCCTTTGTAATAAAAGATAGAAACCC
>CL1521Contig2
TTTGGGTACCTCCAGCTCCGAAGCCGTCGCCTTGTTAAGCCGCCGATTCTTGTACATGATTCCAAGCGGCAAAAACATGGTCACAATAAAGAGGCGCAAAACCCTAACGCTAATTCGATGGCGGGTTCGAGAGTGCGGGTGGGTTCTACGGATTCCGGAACTAATGCTGCGGGTCAAAAGAAGGATGTGAATGGCGAAAATAAAGAAGAGGATATACAAGAGAAGCACAACGACGGCGAGCATAACAACAATAACGATAACGATATTAATGAGAGCAAGGATTTGGGCATTGAGGCTTCGTTTGGAGAGAACGTTTTGGACATTGAAGGTAGAGAGAGAAGCACTCGGGAATCCACTCCTTGCAGTTTGATAAGGGACCCAGAAACCATTAGAACCCCTGGTTCGACTACTAGACCTGCCAGCTCAACTGAAATTAGCAGGAGATTACAGAACTCCACTCGTAGACACATTCCAACAGCACATGAAATGGACGAGTTCTTTGCTGGAGCTGAACAAGAGCAGCAGAGACAATTTATTGAGAAGTATAACTTTGACGCCGATAATGACAAGCCACTCCCTGGACGTTATGAATGGGAGAAGCTGGATCCTTAGAAGACATTAGTACTCCATCAGTACCTGTCCTGCAAATTATCAATTGATCTTGAGTCTTAGGATTTTTTAAAGAGCAGGTAATTAGTTTTTAGTTCT
>CL1529Contig1
GGAAAAGTCTATTCCAACCCAAACGCAACCATCAAAATCCAATTTGCTCAAACACCTACCAAGCTTTGAATTGAATCCCATCACCTGAATCTACTGTCTCAAAATCTAGCTGGGGAAAAAACCCAGAAGAAGAGTAGAAAACAGGAAACGAATATCCCCATCTCTACGCACTTCTTCTTAGAAATGGCGTACGTAGACCACGCCTTCTCCATAACAGACGACGACATTATGATGGAGACATCATACGTTGTCAACAATCGACCACCAATCAAGGAGATTGCTCTTGCCGTCTCTCTTCTCGTTTTCGGCGTCGTCGGTATCGTTTTGGGCATTTTTATGGCTTCGAACAAAATCGGCGGTGACCGTGCTCATGGGCTTTTCTTTGCGATTCTGGGAGTGGTGCTGTTTATACCTGGATTTTATTATACTCGGATTGCTTACTATGCTTATAAGGGATACAAAGGCTTCTCTTTCGCCAACATACCTCCCGTCTAGTTGATGATAAGCTGAAGCTTCAATTTGCCCCAATTTCTTGTGTACATATC
>CL1529Contig2
GGTCTCAAAATCTAGCTGGGGAAAAAACCCAGAAGAAGAGTAGAAAACAGGAAACGAATATCCCCATCTCTACGCACTTCTTCTTAGAAATGGCGTACGTAGACCACGCCTTCTCCATAACAGACGACGACATTATGATGGAGACATCATACGTTGTCAACAATCGACCACCAATCAAGGAGATTGCTCTTGCCGTCTCTCTTCTCGTTTTCGGCGTCGTCGGTATCGTTTTGGGCTATTTTTATGGTCTTCGAACAAAATCGGCGGTGACCGTGCTCATGGGTCTTTTC
>CL1544Contig1
AAGACCATCAGCAATCACAGTATGGTTCAGGCAAGAGAGCTGTTTTTCTCAGTGGCTCTAATGCTAAAAGAGAATGTGCTGGTACTGGTGTTTTCTTGCCTCGCGGATACACCAATCCCTCTGCTTGTAAGAAGAAATCAGCTTGCTCCACAGTTCTGGTCCCAACCAAGGTTGTTCAGTCTCTAGATGTGAGCCTTGAGGACTTGAAGAAGCATGGTCATACCAAGCCACGCTTTAATGGTGCTTTTGGCTCTGATTGTGATGCTTTGATGGAAAGAAATGGCCCATTGGCACAGCAGAAGGGAAATTTAGGCGCAGAGAGTGTTCGCGATCATGAAATATGCCTGCCTCATGAGTGGATGTATTGACCCAAGAATTCAACTCACAGAAGCTTACAAGAAACAAGAATTGTTATAGAGGTAGCAGATTCAATTAAAGAAATTCAAGAATGCAAGTTTAAAAGAAATAAAAGCAATAAGAAATCCTGGTATTTTTTCAAGGGAGAAGTTTGCAGCAATTACTGGGCATAGTGTGTTAGATAAGAAAATAGCAGCAAGAAAGAAAAGTAGCAATAGAAGAAGAAATTATATTTTAATCCTCAAAAATACTAAGAAGAACAGGTTATGGTTATTGTTATTGGTATTGAAATTATGGTGAATAATATGTATTTATTTATTTATTTTGGGGGTCTAATTAAGGTATTTGTTTTTCTTAGAAAAGAATTGTGATGCTATAG
>CL1544Contig2
AGAAGGCAGGGAGAAGCATTCTGGGCTATGAAAATGAGAGATGTATGCGTCCTCTGGGTCTTCCTCAGTCTGCTTGGCCTCCTCTTCAAGTGCGATCAAATCAGCACCCACACCAAGACCATCAGCAATCACAGTATGGTTCAGGCAAGAGAGCTGTTTTTCTCAGTGGCTCTAATGCTAAAAGAGAATGTGCTGGTACTGGTGTTTTCTTGCCTCGCGGATACACCAATCCCTCTGCTTGTAAGAAGAAATCAGCTTGCTCCACAGTTCTGGTCCCAACCAAGGTTGTTCAGTCTCTAGATGTGAGCCTTGAGGACTTGAAGAAGCATGGTCATACCAAGCCACGCTTTAATGGTGCTTTTGGCTCTGATTGTGATGCTTTGATGGAAAGAAATGGCCATTGGCACAGCAGAAGGAAATTAGGCGCAGAGAGTGTTCGCGATCATGAAATATGCCTGCCTCATGAGTGGATGTA
>CL1555Contig1
AAAATAATTTTCTACTTTCAATCACATTCACGGTACACGGGACCACAACGGAGAAGTAGAAAAGAAGAAAGGAACAGGAGCAAGCGTTCCTCCCTTCTAAGCTTGCCAACAATGGCGGCGACGAAGCGCAAAGGAACCAACTCTGACTCTGATGGAATGAACGCAAGGGTTTGGCTTTATTCAATTTTACTCACTCTTCAATACGGAGCTCAGCCTCTGATCTCCAAGCGTTTCACCAGGCGAGAAGTTATCGTTACTACCTCTGTCTTGACATGTGAGATAGCTAAGGTAATATGTGCCCTGATTCTCATGGCAAAAAATGGTAGTTTGAAGAAATTATCCAATGAATGGACTTTGGTCGGTTCTCTCACTGCATCAGGACTTCCTGCAGCTATTTATGCTGTACAAAACAGCTTGCTGCAGATTTCTTACAAGAATCTTGATTCACTTACATTTTCAATGCTGAACCAGACAAAAATATTTTTCACTGCATTGTTTACGTTTATAATATTGAGGCAGAAGCAGTCAATCCAACAAATTGGCGCTTTGTTCTTGTTAATCATGGCAGCTGTTCTTCTTAGCGTTGGTGAAGGCTCCAGCAAAGGCTCCAGTAGTAGTAACCCTGATCAAATTCTATTTTATGGGATTGTTCCTGTTCTTGTTGCCTCTGTTCTTTCCGGCCTTGCTTCAGCTTTGTGTCAATGGGCTTCTCAGGTTAAGAAACATTCTTCATACTTGATGACTGTAGAAATGTCTATTGTTGGAAGCTTGTGCCTGCTGGTCAGCACCACTAAGTCTCCAGATGGTGAAGCTATTAGACGATATGGATTCTTTCATGGTTGGACTCCATTGACTATGATTCCAGTGATAGCCAATTCTCTTGGAGGAATACTTGTTGGCCTGGTAACAAGCCATGCTGGGGGTGTTAGAAAGGGATTTGTCATTGTTTCTGCACTACTTGTAACAGCTATGCTGCAGTTTATTTTCGAAGGGAAACCACCGTCATTGTATTGTTTGCTGGCCCTACCACTCGTCATTATCAGTATTGCAATATACCAAAAATATCCATATAGGGTAAAAAAGAAGGAATCATGATCTAAACTTCGCGGTAGCAGGGGAATTATTGGCTCATCCCAGTTCGTGAAGTTTTTATTATTTTTACAGATCCCAGATTTTCAGAGGAAAGTTGAATGTATTCTTTAGAAGTGTATTCACGACTACCAGATTAGGGCACAAAGAAGGCATACAATG
>CL1555Contig2
TTCATGGTTGGACTCCATTGACTATGATTCCAGTGATAGCCAATTCTCTTGGAGGAATACTTGTTGGCCTGGTAACAAGCCATGCTGGGGGTGTTAGAAAGGGATTTGTCATTGTTTCTGCACTACTTGTAACAGCTATGCTGCAGTTTATTTTCGAAGGGAAACCACCGTCATTGTATTGTTTGCTGGCCCTACCACTCGTCATTATCAGTATTGCAATATAACCAAAAATATCCATATAAGGGTAAAAAAGAAGGAATCATGATCTAAACTTCGCGGTAGCAGGGAATTATGGCTCATCCCAGTTCGTGTAAGTTTTTATTATTTTTACAG
>CL1565Contig1
GGTTCGAGAAAAATCTTTCGGCACAACGAAAGATCGAATGCTTTACATTGAACACTGTGCAAATTCAAGGGCTGTTAGCATATTTATTCGCGGAGGTAACAAAATGATGATAGAAGAGACAAAGCGTAGTCTACATGATGCCCTGTGTGTGGCCAGGAATCTCATTCGTAACAATTCTATTGTGTATGGTGGTGGCTCAGCTGAGATTTCTTGCTCAGTTGCTGTAGAGGCTGCTGCGGATAGATATCCTGGAGTCGAGCAGTATGCCATCAGGGCATTTGCTGATGCTTTGGATGCCATCCCAATGGCACTTGCGGAAAATAGTGGCCTTCAACCCATTGAGACACTATCTGCTGTGAAATCTCAGCAAATTAAGGAGAACAATCCTCATTTTGGAATAGATTGCAATGATGTTGGCACAAATGACATGTGTGAACAAAATGTCTTTGAGACCCTGATAGGGAAGCAACAGCAGATGTTACTTGACAACACAAGTTGTACAAATGAATAATTAAAATTGATGATGTACATCTCACCTTCT
>CL1565Contig2
AGGAATTAACACCTGAAAAGCTGGGCAAGGCTGGTTTGGTTCGAGAAAAGTCCTTTGGGACAACGAAAGATCGAATGCTTTACATCGAACACTGTGCAAATTCAAGGGCTGTTACTATATTTATTCGTGGAGGTAACAAAATGATGATAGAAGAGACAAAGCGTAGCCTCCATGATGCTCTGTGTGTGGCCAGGAATCTCATTCGCAACAATTCTATTGTATACGGTGGTGGCTCAGCTGAGATTTCTTGCTCAATTACTGTAGAGGCTGCAGCTGATAGATATCCTGGAGTTGAGCAGTATGCCATCAGGGCATTTGCTGATGCTTTGGATTCCATCCCAATGGCACTTGCAGAAAATAGCGGCCTTCAACCCATTGAGACACTATCTGCTGTGAAATCTCAGCAAATTAAGGAGAACAATCCTCGTTGTGGAATAGATTGCAATGATATTGGCACAAATGACATGAGTGAAACAAAACGTTTTCGAGACACTGATAGGGAAGCAACAGCAGATCTTGCTGGCAACACAAGTTGTCAAAATGATAATTAAAATTGATGATGTCATCTCACCTTCTG
>CL1574Contig1
TGACGAGTTGATTTCCTCATTGCGATTGACTGAGGAGGAGACAATTGTGGGTGAGGTGCCTTTTGTTGACAAGGAGAACTCCTTACAACGTTTGAAAATTTCATTATGTTTGATAGGTATGGTGCTTACTGGGAAGAATTTTAATGCTCCAGCTCTACGCTTAACTATGTTAAGGAGTTGGCGCTTACGAAAGGGGTTTGGTTTTCGGCAATTATCTGATAACTTATTTGTGTTTCAGTTCTTTTTGGAGGATGATAAAAAACATGTCTTGGAAGGCGGCCCTTGGTGTTTCGATGGCCAGTTAGTTGTGTTAAGAGAGATGGTAGAGTCTGATACTGCTAACTCTATCACATTCCAAGAATGCTCTTTTTGGGTGAGGGCATATGGGGTCCCGTTTAGTTGTTTTTCTAAGTCTACGGCTAAGTTAATTGCTAATATGATTGGTCGTTTTATCTCCTTTGATGAAGATGATGTGATTGGGTGGTCGAATGCCTTGAGGTTTAAGGTTGCCATACCTGTTGACAAGCCATTACGGAGGGGAGTTTTACTTAAGCTAATGGTGGGAACAGTTAGATGGATTCAGCTTCGGTATGAACGCTTGCCACATTTCTGTTTTTCTTGTGGCTACATGGGTCATGTGCAACATGAGTGTAATAGTTTTAA
>CL1574Contig2
GAATCTATAGTTAACTACTCTCCTCTTCATAGGAAGACTCTCTCTTCTTCGAGTCTTGTCTCTCTAGTCTCGAGAGCTAGGGTTATTTGCCTTTTTCTTAGACCCATTAATTTTCTGCTATTCTGTAAGTGTACTTGTTCTTCATGGCTGCTGATTCAGTTGATGAGTTGATTTCCTCATTGCGATTGACTGAGGAGGAGACAATTGTGGGTGAGGTGCCTTTTGTTGACAAGGAGAACTCCTTACAACGTTTGAAAATTTCATTATGTTTGATAGGTATGGTGCTTACTGGGAAGAATTTTAATGCTCCAGCTCTACGCTTAACTATGTTAAGGAGTTGGCGCTTACGAAAGGGGTTTGGTTTTCGGCAATTATCTGATAACTTATTTGTGTTTCAGTTCTTTTGGAGGATGAATAAAAAACATGTCTTGGAAGGCGGCCTTGGTGTTTCGATGGCCAGTTAGTTGTGTTAAGAGAG
>CL1588Contig1
ATTGACGTCTTGTCAGGCTTCAATTCTGCCCATAAAGACGACAGAAAAACATTGAAAATAGTACATGGAATCATAAACGCTGTGTCATGGGGTATTTTACTGCCAATTGGGGCTGTCACTGCACGATATTTGCGACACATACAAGCACTAGGGCCGGCTTGGTTCTATGCTCATGCAGGATTACAACTAAGTGGATTCTTTTTAGGAACTGTGGGATTTGCTATAGGAATCAGGCTTGGAGAACTATCACCAGGAGTTGTTTATAGCCTGCATAGGAAGCTTGGGTTCGCAACGTTCTGCTTGGGGGCTCTACAAACGCTGGCACTACTGTTTAGGCCAAAGACTACAAACAAGTATAGAAAGTATTGGAAATCTTACCACCATTTTGGAGGGTATGCTTGTGTGGTGCTTGGAGTTGTGAATTGTTTCAAGGTATTGAAGTAATGGGAGAGAGCGGTCTTATCCTAAGTTGGGATATTG
>CL1588Contig2
ATGCTCATGCAGGATTACAACTAAGTGGATTCTTTTTAGGAACTGTGGGATTTGCTATAGGAATCAGGCTTGGAGAACTATCACCAGGAGTTGTTTATAGCCTGCATAGGAAGCTTGGGTTCGCAACGTTCTGCTTGGGGGCTCTACAAACGCTGGCACTACTGTTTAGGCCAAAGACTACAAACAAGTATAGAAAGTATTGGAAATCTTACCACCATTTTGTAGGGTATGCTTGTGTGGTGCTTGGAGTTGTGAATGTTTTTCAAGGATTTGAAGTAATGGGAGAGAGCGGGTCTTATCCTAAGTTGGGATATTGCTTGTGCTTGTCTACATTGGTGGGTGCTTGTATAGCTTTGGAGGTGAATTCTTGGATTATTTTTTGTAGAAAATCCAAGGAAGAGAAGCTGAGAAGAGAAGGATTGATTAGCGGGTCTGATAAAGGAAGTGGAATTCATAGTTGATGAGCAAAATCATAAAAATGAAAATTTATGTTCGAAATGGGATTTTTCTTCTTTTTTTTTCCCAGTATATATTTGTGTTCTGAATATCAGAGTTTGATAGATCTCTACGCTAATTCTGATTAAGGA
>CL1601Contig1
GAAAACGTAGCAAGCTCTGGCTATGGAGTCGTCTTCCACGCTTTCGCGTTGGGAATATTTCATCTTATTAATTCTGCGTCCGGTACTAGCAATCTCTTTCGTTCTCGTGTTCATATCTCTGGGGTGGTTTTTGGCATGGAAGCTGGTGCTGGTACACGTACCTCTTGTGCAAGAGATGGTTCGGGTTGACGTAAAAGGATCCAATAAAACCCCAAACCCATTACTCGTCGTATTTTCCAGATATTACAAGTCCATTAATGACCCGAAATTCTACCTCTGGATGATGAAATCTGAGTGGGGATTTGGTGTCAGTGCT
>CL1601Contig2
AGCAAGCTCTGGCTATGGAGTCGTCTTCCACGCTTTCGCGTTGGGAATATTTCATCTTATTAATTCTGCGTCCGGGTGGTTTTTGGCATGGAAGCTGGTGCTGGTACACGTACCTCTTGTGCAAGAGATGTTCGGGTTGCGTAAAAGGATCCATAAACCCAAACCCATTACTCGTCGATTTTCCAGATATTACAAGTCCATTAATGCCCGAAATTCTACCTCTGGATGATGAAATCTGATGGGGGATTTGGTGTCAGTGCTGAATAAACATCTTCAGATCCGCTCGAGATCAAATTCT
>CL1601Contig3
GGAAACGTAGCAAGCTCTGGCTATGGAGTCGTCTTCCACGCTTTCGCGTTGGGAATATTTCATCTTATTAATTCTGCGTCCGGTACTAGCAATCTCTTTCGTTCTCGTGTTCATATCTCTGGGGTGGTTTTTGGCATGGAAGCTGGTGCTGGTACACGTACCTCTTGTGCAAGAGATGTTCGGGTTGCGTAAAAGGATCCATAAACCCAAACCCATTACTCGTCGATTTTCCAGATATTACAAGTCCATTAATGCCCGAAATTCTACCTCTGGATGATGAAATCTGATTGGGGATTTGGTGTCAGTGCTGAATAAACATCTTCAGATCCGCTCGAGATCAAATTCTTGAATGCTTGTGTTCCTGGCAGGGGAGACCAAGGCAGAGTGAAGTAACAAAACCATACATATTTTGGCTCCAACAAAGAAATTATCAATGAATGTTCATGTTTATAGAATAATAGAGATTAT
>CL1621Contig1
CTAATTTCTAAATTTAATCTCTCTCTTCGAAAATTGCAGGTGGCAGCCAACAATGGCTTCGACTTTGTTGAGAACCCTAACTAGATCCTCCAATTTGGGTTGGAACGCCAGAAGTTTTAGCCTTGTCACCAGTCAAATTAGCAACCATACTGCCAAATGGATGCAGGATGCTAGCAAGAAATCTCCAATGGAGTTGATCAATGAAATTCCCCCCATCAAGGTTGAAGGCAGGATTGTTGCATGCGAAGGAGACACTAATCCTGCACTCGGGCATCCTATTGAGTTCATATGCCTTGACTTGAAGGAACCAGCCGTCTGCAAGTATTGTGGTCTACGCTATGTGCAGGATCATCATCATTAGAGTAATGGTGCTCTTATTTCAATATTAGTCATCTGCAGTGGGGATTGGTGTTCTTGGACAAATCTGTGTCAATTCTTTTGTCTAACTTTGTT
>CL1641Contig1
AGGTTCTTGATCGTGGTGAAAAGATTGAGCTGCTGGTGGATAAAACTGAGAACCTTCGCTCACAGGCACAAGATTTCAGACAACAGGGAACTAAGATGAGAAGGAAGATGTGGATTCAGAATATGAAGATAAAATTGATTGTTTTGGGTATTATCATTGCCTTGATTCTGATCATAGTGTTATCCGTCTGTCATGGTTCAAATGTTTAATTTCTGTTGAATTTCATCGGATGCTATCTGTGCTGGCAAGCTGACAGG
>CL1641Contig2
AAGTTTCCGAAGTTAAGGGTGTGATGATGGAAAACATTGAGAAGGTTCTTGATCGTGGTGAAAAGATTGAGCTGCTGGTGGAATAAAACTGAGAACCTTCGCTCACAGGCACAAGATTTCAGACAACAGGGAACTAAGATGAGAAGGAAGATGTGGATTCAGAATATGAAGATAAAATTGATTGTTTGGGTATTATCATTGTCCTTGATTCTGATCTATAGTGTTATCCGTCTGTC
>CL1641Contig3
ATGGTGGAGGAAAAGCTGCAACTGCTCAGGCCAAGAGCCTGAATAGAGAGTTTGGGTCCAAACTGAAGGAGCACATGCAGTATTGTGTGGATCATCCTGAAGAGATCAGCAAACTTGCAAAAGTGAAGGCTCAAGTTTCCGAAGTTAAGGGTGTGATGATGGAAAACATTGAGAAGGTTCTTGATCGTGGTGAAAAGATTGAGCTGCTGGTGGATAAAACTGAGAACCTTCGCTCACAGGCACAAGATTTCAGACAACAGGGAACTAAGATGAGAAGGAAGATGTGGATTCAGAATATGAAGATAAAATTGATTGTTTTGGGTATTATCATTGCCTTGATTCTGATCATAGTGTTATCCGTCTGTCATGGTTTCAAATGTTAATTTCTGTTGAATTTCATCGGATGCTATCTGTGCTGGCAAGCTGACAGGATTGTCTGGCTAAATTGTTTTCGCCTTTCTTCTGAGTATCCATCTTGCAGATCTCTCTCTATGGGGTCATTTAGGTTAACACCTTTCCCTTCATGTTAGCCTTTAGGGATGTGAGAAGGTTTGTATTTTGGATTGGTTGTATAGGTTTATGTTGAACTTCCATGGTAGATTATTTTCCTTGCCCTTATAATATTTGCTCAAGATGTAATGGAAGATGCCTAATG
>CL1682Contig1
GCAACGGGTCATTTCTGGGCCTTCTGGCTGATCAACGCTTCTCAGCCGTAGAGCATTAGCACAGGCATAAAGCACAAACACTGTATTTACCACAACCGATATGCATACGCCTACTGTTTCACTCTCTTCCGTGTGCTGCTAGGGTTATCGTCCCCGCATTCCAGAAGCAGAGCCTCAGCCGGAGCCGAAAATGGTGAAGAGCCGCCAAGGAGAGAATGTCAGGCTCTATGTTCGAGGAACTATTCTCGGATACAAGAGGTCCAAGTCGAACCAGTACCCAAACACGTCTCTGATACAGATCGAAGGCGTGAACACCAAGGAGGAGGTAAATTGGTACTGTGGTAAGCGTATGGCCTATGTATACAAGGCTAAGGTTAAGAAGAATGGTACCCACTATCGCTGCAGTTTGGGGCAAAGTCACTAGGCCGCACGGTAACAGTGGTGTTGTTCGTGCCAAGTTCAAGTCTAACCTCCTCCCAGATCTATGGGAGACAGGGTTAGAGTCTTCATGTATCCAGCAACACATAAGTG
>CL1682Contig2
AAGTCCAAAGAAGCAGAGCCTCAGGCAGAATCGAAAATGGTGAAGAGTCGCCAAGGAGAGAATGTCAGACTCTATGTTCGAGGAACTATTCTCGGATACAAGAGGTCCAAGTCGAACCAATACCCAAACACGTCTCTGATTCAGATCGAGGGCGTGAACACTAAGGAGGAGGTAGCTTGGTACTGTGGTAAGCGTATGGCCTATATATACAAGGCTAAGGTGAAGAAGAATGGTACCCACTATCGCTGCAGTTTGGGGTAAATAACTAGGCCTCACGGTAACAGGTGGTGTTGTTCGTGCC
>CL1682Contig3
ATTGCAATTATTGTAAAAGATCATGGGTATTTTTGACAATGCAAAGATGTACACACAGTATGTTTAATCTCTTCCACGAGTGCTGCTAGGGTTTCGTCCATCGCAGTCCAAAGAAGCAGAGCCTCAGGCAGAATCGAAAATGGTGAAGAGTCGCCAAGGAGAGAATGTCAGACTCTATGTTCGAGGAACTATTCTCGGATACAAGAGGTCCAAGTCGAACCAATACCCAAACACGTCTCTGATTCAGATCGAGGGCGTGAACACTAAGGAGGAGGTAGCTTGGTACTGTGGTAAGCGTATGGCCTATATATACAAGGCTAAGGTGAAGAAGAATGGTACCCACTATCGCTGCATTTGGGGTAAAGTAACTAGGCCTCACGGTAACAGTGGTGTTGTTCGTGCCAAGTTCAAGTCTAATCTCCCTCCCAGATCTATGGGAGACAGGGTCAGAGTCTTCATGTATCCCAGCAACATATAAGTGGTGCGCTTGGTGGAGGATGCAAGGTGGAATAGTTGAATTTGGATCTTGCCCTTANATGAGAGTTGAGTCTTTTAGGTTTGTTCTCGAGGTAGCAAATACTAGCTAGCTGTCTTT
>CL1695Contig1
ATGGGACACTTCCAGAATCGATCAAGCTCACCCAGTTGGTGTAACTTCTGTTTCTTGGGCACCGTCGACAGCGCCTGGTGCTCTTGTTGGTTCTGGTTTGCTTGACCCTGTTCAGAAGCTTTGCTCTGGTGGTTGTGACAATACTGTCAAAGTTTGGAAGCTCTACAATGGAACTTGGAAGATGGACTGCTTTCCAGCTCTTCAAATGCACACTGATTGGGTAAGAGATGTCGCATGGGCACCTAACTTGGGCCTTCCAAAGTCCACTATTGCTAGTGCTTCTCAGGATGGGAAGGTTATTATATGGACTGTGGGAAAGGAAGGGGATCAATGGGAGGGTAAGGTGTTGCATGATTTCAAGACTCCTGTTTGGAGAGTCTCATGGTCCCTCACTGGAAACATAGTGGCTGTTGCTGATGGGAATGACAATGTCACTCTATGGAACGAAGCTGTAGATGGGGAGTGGCAACAGGTGACTACAGTTGATTCCTAGATCTTCTGTCCTTACCCAATTCCCATATTTA
>CL1695Contig2
GAGCAGATGGTGGTTGGGACACATCCAGAATTGATCAAGCTCACCCAGTTGGTGTAACTTCAGTTTCTTGGGCCCCATCAACTGCACCCGGTGCTCTTGTTGGTTCTGGTTTGCTTGACCCTGTTCAGAAGCTTTGCTCAGGTGGTTGTGACAATACTGTGAAAGTGTGGAAGCTCTACAATGGAATTTGGAAGATGGACTGTTTTCCAGCTCTTCAAATGCATACAGATTGGGTAAGGGATGTGGCGTGGGCACCTAACTTGGGCCTTCCAAAATCAACGATTGCTAGTGCTTCCCAGGATGGGAAGGTTATTATATGGACTGTGGGAAAGGAAGGGGATCAATGGGAGGGTAAGGTCTTGCATGATTTCAAGACTCCTGTTTGGAGAGTCTCATGGTCACTCACTGGAAACATATTGGCTGTTGCTGATGGGAACAACAATGTGACTCTGTGGAAAGAAGCTGTTGATGGGGAGTGGCAACAGGTGACTACAGTTGATTCCTAGATCATCAGTCCTTTATTACGTTTTTCCTTTCCTTTAAAACTATATTGTGGTTTTGTTCCATTGCATTATATGATGAAAACTTATTTTTCGTTGATGTTCTTCCATAGTTGGAGTGTTTTTGTTGGATATTTGGGTCCTCATGTTTTGGACATTTAGCTTCTCGTAAAACCTTAGTTTGCCAGATAGGATGGTTCATGTAGTTGCACTTTGCAACTTAAGCCCATATTGTTCAATGAATGCATAGATCATTTCTAGAAACG
>CL1706Contig1
AGCAAGGTACATTACCCAAGTGATGGAGATGCTGCTGCTTTTGAGAATACATCAGTGCCAAGCAACGTTCCTGTTGATGGTGCAGAATGGGTGGACTTGTTTGTAAGAGAAATGATGAGTGCTGCCAATGTTGATGATGCTAGAGCTCGTGCCTCAAGAGTGCTGGAGATTTTGGAGAGATCTATCAGTAAGCATGCTGCTGAAGATGCAGCACAGAGTTTACAGAAGGAAAACTTGATGCTAAAAGAGCATATTGAAGTACTGATGCGAGAAACTCCATCCTAGAAAAGAGCTGGTGGCTATCCAGCA
>CL1706Contig2
AGGAAGGTACACTGCCCAATGATGGAGATGCTACTGCTTCTGACAATAAATCAATGCCAAGCAACCTTCCTGTGAATGGTGCAGAGTGGGTGGACTTGTTTGTAAGGGAAATGATGAGTGCTACGAGTGTTGATGATGCCAGAGCCCGTGCCTCAAGGGTGCTGGAGTATTTTGGAGAGGTCTATCAGTAAGCATGCTGCTGAAGATACAGAACAGAGTGTACAGAAGGAAACTTGATGACTAAAAGAGCATATTGAAGTACTGATGCAAGAGAACTCATACCTAAAGAGAGCTGTGGCTATCCAGCATGAACGTCA
>CL1706Contig3
GATGATGCTAGAGCTCGTGCCTCAAGAGTGCTGGAGATTTTGGAGAGATCTATCAGTAAGCATGCTGCTGAAGATGCAGCACAGAGTTTACAGAAGGAAAACTTGATGCTAAAAGAGCATATTGAAGTACTGATGCGAGAAAACTCCATCCTGAAAAGAGCTGTGGCTATCCAGCATGAACGTCAGAAAGAGTTTGAGGATAAACATCGAGAGTTGCAGCAGTTGGTATCCCAATATCAACAGCAGTTGAAAACTCTTGAGGTGAATAACTATACATTGATGATGCATTTGAGACAGGCCCAGCAAAGCAGCCCCATACCAGGACGTTTCCATCCTGATGTCTTTTAATAAAGATGTGAACCAATATATGATTGATAATATTAGCAAATGCATGTCTTTGTTGCAACTGTCGTTTTG
>CL1706Contig4
GAATCCCCAAGCCAAAACCCCATACGGTTTCGATATCACTTTACCAGGATACCACGAAACCCTAGAATTCGCCGGAAAATGTCAGCGATAGTTTGTGGGAGCAAGAGATCCTTCTTGCTGGAGGATCTTCCCTCGCCTCCTGTATCCAAAAGGCTTCGATGCAGTTCCTCTTCTTCTTCACCTGTTCGCTTCTTGCCTCCCTCCCCTCTCCATCATCTCAAAGCTCTTTTCCCGCACGTCGATTCTCAGCTTCTTGAGAGAGCTACTTTTTGAATCTTCTAATGATTTAGACTCTGCCATCAATAGCCTGAATGAGCACCATTTAGAATCTGCAGAGCATAATTCAGGTTCTGCTGAAGAAGCTAGTCTAAATGCAGAGCAAGGTACATTACCCAATGATGGAGATGCTGCTGCCTTTGACGAATACATCAGTGCCAAGCTAACGTTCCTGTTGATGGTGCAGAATGGGT
>CL1706Contig5
TAATGCCAAGCAACCTTCCTGTGAATGGTGCAGAGTGGGTGGACTTGTTTGTGAGGGAAATGATGAGTGCTACGAGTGTTGATGATGCCAGAGCCCGTGCCTCAAGGGTGCTGGAGATTTTGGAGAGGTCTATCAGTAAGCATGCTGCTGAAGATACAGAACAGAGTGTACAGAAGGAAAACTTGATGACTAAAAGAGCATATTGAAGTACTGATGACAAGAGAACTCCATACCTAAAGAGAGCTGT
>CL1706Contig6
GAGTGTTGATGATGCCAGAGCCCGTGCCTCAAGGGTGCTGGAGATTTTGGAGAGGTCTATCAGTAAGCATGCTGCTGAAGATACAGAACAGAGTGTACAGAAGGAAAACTTGATGCTAAAAGAGCATATTGAAGTACTGATGCAAGAGAACTCCATCCTAAAGAGAGCTGTGGCTATCCAGCATGAACGTCAGAAAGAGTTTGAGGATAAACATCGAGAATTGCAGCAGTTGGCATCACAATATCAACAAACAGTTAGAAACTCTTGAGGTGAATAACTATGC
>CL1716Contig1
GGGCGAGTTATTGGGCTAGCTTTGATGCATAAAGTGCAAGTTGGCATCATCTTTGATCGTGTGTTTTTCTTGCAATTGGCTGGAAGGCATATTTCTTTGGAGGACATACATGATGCAGATCCATACTTATATAATAGCTGTAAGCAGATTCTTGAAATGGATGCTGATTTTATCGATTCGGATGCTTTAGGATTAACATTTGTTAGAGAAGTTGAAGAGTTGGGATCAAGGAGAGTTGTGGAACTTTGCCCGGATGGGAAAAGCATTTCTGTAACTAGCAAGAATAGAGAGGAATATGTCAATCTCCTCATTAGGCATCGCTTTGTGATATCAACCTCTGACCAGGTGTCCCGTTTTGCACGAGGTTTTGCTGATATCCTTTGTAACTCAGGACTCCAAACATTCTTTTTCCAAAGTTTAGAGCTTGAAGATCTTGATTGGATGCTATATGGAAGTGAAAATGCTGTCTGTGTAGAAGATTGGAAAGCACATACCGAGTACAATGGCTACAAAGAAACCGATCCTCTGATATCCTGGTTTTGGGAGATTGTTGCGGAAATGTCAGCAGAGCAGAGAAAGGTTCTTTTGTTCTTTTGGACATCGGTGAAGTATCTACCAGTCGAAGGTTTCCGCGGTTTGGCTTCAAAACTTTATATTTACAAGTCCTCAGAACCACACAATCGCCTTCCTTCATCTCACACATGCTTTTATCGGCTTTGTTCCCACATACTTCCTCTATGGATGTCATGCAAGATCGACTAATGTCATCACCCGAGAACATGTCGGCT
>CL1716Contig2
CTCCAGGGCTGTCATGCAAGATCGACTAAATGTCATCACCCAAGAACATGTTGGCTGCAGCTTTGGTACGTGGTGAAATATTGGCATAAAAAGGGTTTTAAATTGCACATAGAAAGATTGGTACTCAGCTTGTACAGATAGGATCATGTCATCGGTTTTCATTAGACTATGTAAGGTGTTTTAGTTATTTATGTATCCTTTAGAAGGTTGTGATGTCATTGTCTCTTTTTTGCCGACTGTTTATATAGGTATAGCGTAAATAATGGAAGGGGAGAAGGAATAAGCTTTCTCTTCTCTGCTTCTATATCTACTTCCTTCTCTAGCAA
>CL1716Contig3
ACAATGGCTACAAAGAAACCGATCCTCTGATATCCTGGTTTTGGGAGATTGTTGCGGAAATGTCAGCAGAGCAGAGAAAGGTTCTTTTGTTCTTTTGGACATCGGTGAAGTATCTACCAGTCGAAGGTTTCCGCGGTTTGGCTTCAAAACTTTATATTTACAAGTCCTCAGAACCACACAATCGCCTTCCTTCATCTCACACATGCTTTTATCGGCTTTGTTTCCCACCATATTCCTCTATGGATGTCATGCAAGATCGACTAAATGTCATCACCCGAGAACATGTCGGCTGCAGCTTTGGTACTTGGTGAAATATTGGAGTTAGATCTGCCTCTGGCATAAAAAGGGTTTTAATTGCACATAGAAAGATTTGTACTCAGCTTGTACAGATAGGATCATGTCATCAGTTTTCATTAGACTATGTAAGAAGGTGCTTTAGTTATTTATG
>CL1716Contig4
AGCTCGAAGATCTTGATTGGATGCTATATGGAAGTGAAAGTGCTGTCTGTGTAGAAGATTGGAAGGCACATACCGAGTACAATGGCTACAACGAAACTGATCCCCAGATATCCTGGTTTTGGAAGATTGTGGAGGGAATGTCTGCAGAGCAGAGGAAGGTTCTTCTCTTCTTTTGGACTTCAGTGAAATATCTACCAGTCGAAGGTTTCCGTGGTTTGGCATCAAGACTTTACATTTACAAGTCCTCAGAGCCACACGATCGGCTTCCATCATCTCACACATGCTTTTATCGGCTGTGTTTCCCACCTTATTCCTCCAGGGCTGTCATGCAAGATCGACTAAATGTCATCACCCAAGAACATGTTGGCTGCAGCTTTGGTACGTGGTGAAATATTGGCAATAAAAAGGGTTTTAATGCACATAGAAAGATTGGTACTCAGCTTGTACAGATAGGATCATGTCATCGGTTTCATTAGACTATGTAAGGTGTTTTAGTTATTTATGTAT
>CL1727Contig1
GATTCTAATTCTTCTGTCCCTGATAAAACTGAGAATATTGACAACAGTGCTAAAGATTCAAATTCATCTACTAATTCAGAGCCCAGTGGATCAGATAAGTTGATTAAAGATGAAGTTAAAGCTGAAGCAGAGGTCAAGCCTGATGGATCAGATAAGGTCACTAAACCTGAAGTTAAAGCTGACGCTGAGGTCAATTCTGGGTCATCTTCAACAACGAAGGAGACAGCAGATACGGCCATGGATGGGAACTCAGATGCGAAGAATGAATTAGGTGGAACAGAAGAAAACAAAGGCTCTTCTGCAACAGATGGGACTGAAGCTGTTTTTCATGACCACATTGATTCTTCTGATTCTTCAGTTGGCCAAGAAGAGGCCCGCATAAATCTGGATACGCTGCCAGAGAATAGCGGAGATGGCATTAATAGCCGAGATGTGGCTGCAGAATGAGAATTGTTACGAAATGCCTCGTGAGTGACCTAAGTGTCTAGTTACTTGTTCGCTCTGTTTTGTTAAACACAGAGAGTTTTGGGTTTTCAGGCAACTTTGAAATATGATCTTAGGAATACAGTTTTGGCTTTTGGCATTGCAGGCAAATGTAGGTAGTTTGATGCTATTAATGGTTGTATCTGAGTATAATTTA
>CL1727Contig2
AGTTATCTGATTCAAATCAAGCTCAAAATGCAAAAATTGCAACTGAGGAAGCATCTAACCTGAAAACCACTGAATTGGAACAGGTCAATAGCAACACAATTGCAGATAGAGGAGAAACTGATTCTAATTCTTCTGTCCCTGATAAAACTGAGAATATTGACAACAGTGCTAAAGATTCAAATTCATCTACTAATTCAGAGCCCAGTGGATCAGATAAGTTGATTAAAGATGAAGTTAAAGCTGAAGCAGAGGTCAAGCCTGATGGATCAGATAAGGTCACTAAACCTGAAGTTAAAGCTGACGCTGAGGTCAATTCTGGGTCATCTTCAACAACGAAGGAGACAGCAGATACGGCCATAGATGGGAACTCAGATGCGAAGAATGAATTAGGTGGAAACAAGAAAAAAAACAAGGCTCTTCTGCAACAGATGGGACTGAAGC
>CL1737Contig1
ACAGCCGCCCAAAGAAAGTCTCTTTCCTACACACTCACAGCACACACACTTCTCCCCTTTTAACCACAAAAGAAAAGAAATAGCAAAGATGAACACTGCAAAAACACAAATACCCTCCAAAAATCAAGATTCCGGCCAAGACCCACCAAAGCTCGTGACTTCCACCGAAGAGAAAACCAAGAACGAAAACGAAGCCAACCCAGAAGAAGACACAATCAGAGAATCCAAAAAGGAGAAAAATCTGCCCAACAGCACTGGAGAAAAATCGAACAAGTCTCATCATCAAATCAAATTTTTCCTNACTTTCGACACCAAATTAATGGAACTGCTACCATTCACCCCAATTCGATC
>CL1737Contig2
ACGTGCACGTGGATGGAACCCAACAAACGCCCACTGCCACTAGGTGGGCAAGCAAAGCTGGAGGAAGAGAAGAAAAAGAAAGCGAGTTTTTGCACTTGATTGATCGCTTAAATAAGATAAATATTCGATTAATTCCATCCACTAATCAAACAATACATAGAAGAAAGATCCACAGCAAAATTCTAGAAATTAATCACTCAATCTCTTGGTCCTTTAAAATGCTCCCGAGACACCCATTTTCCTTCTCTTGGGTCGACGCCATGTTCTCCAGATTGAAAGATCCGAATTTGGGGGTGAATTGGGTAGCAGTTCCATTTAATTTGGTGTCGAAAGTGAAGGAAAAATTTTGATTTGATGATGAGACTTGTTCGATTTTCTCCAGTGCTGTTGGGCAGATTTTTCTCCTTTTGGATTCTCTGATTGTGTCTTCTTCTGGGTTGGCTTCGTTTTCGTTCTTGGTTTTCTCTTCGGTGGAAGTCACGAGCTTTGGTGGGTCTTGGCCGGAATCTTGATTTTTGGAGGGTATTTGTGTTTTTGCAGTGTTCATCTTTGCTATTTCTTTCTTTGTGGTTAAAGGGNAAGTGTGTGTGCTGTGAGTGTGTAGGAAAG
>CL1737Contig3
GTTGTGCGATTGCCATTTGCAAAGTGGGGAATCATTCTTTAATTACATGAACAAATCAATGCCTCGTACAGTCTTCTTATAATGCCATGATGAACAGCCGCCCAAAGAAAGTCTCTTTCCTACACACTCACAGCACACACACTTCTCCCCTTTTAACCACAAAAGAAAAGAAATAGCAAAGATGAACACTGCAAAAACACAAATACCCTCCAAAAATCAAGATTCCGGCCAAGACCCACCAAAGCTCGTGACTTCCACCGAAGAGAAAACCAAGAACGAAAACGAAGCCAACCCAGAAGAAGACACAATCAGAGAATCCAAAAGGAGAAAAATCTGCCCAACAGCACTGGAGAAAATCGAACAAGTCTCATCATCAAATCAAAATTTCTCCTTCACTTTCGACACCAAATTAAATGGAACTGCTACCCAATTCACCCCAAATTCGGATCTTTCAATCTGGAGAACATGGCGTCGACCCAAGAGAAGGAAAATGGGTGTCTCGGGAGCATTTTAAAGGACCAAGAGATTGAGTGATTAATT
>CL1752Contig1
GCTGCGGGGTAGCAAAACCAGACGAGAAAGAAGAAAGACGACGACTTGAAAGTACAGCAACTGGGAGGAAGAAGATTTTGTAAAAACTCAGGGTATGGCATCTATTTACCTCTCAATATGCTCGACCTCTGGACGCTTGATTTCTTCTACTAGTAGTAGGAATACCAATCGGAGCCGGCGGCAAAAGCAAGTGGTTTGTATGGCTCCTGATGAAGAAAAATTGACTCGCCGAAATCCTCTTGATTTTCCTATCGAGTGGGAAAGGCCCAAGCCGGGACGCAGACCTGACATATTTCCCCAGTTTAGCCCTATGAAAACACCAATACCGCCCCCATTGCCATATGATCCTCCTGAAGAAGATGAAGAAGAAGAAGAAGAGAAAAAGAAAGAAGAAGAGGAGGAAGATCCTGAGAAGGAAGAAGAACCAGATAAGCCTGAGAAGCAGTAGTATTTTTGTCACCAGTCAGGAGCCTTGAATTTCTTTATTTGTTCTTCATGTACTTTTGATAGTATATCTAGCTTTAAGCGATACTGACAGTGATGAAATGACAATAATCATCAT
>CL1752Contig2
GCAGAAAAACCAGATGCGGATAGAAATGGAGTTGTGGGGTGCGTAGGGAGAGGTGGTTGGTTTATTTATGTTTTCCGTTACCACTTTCGATTCTGCGGGGAGCAAAACCAGACGAGAAAGAAGAAGACGACGACTTGAAAGTACAGCAACTGGGAGGAAGAAGATTTTGTAAAAACTCAGGGTATGGCATCTATTTACCTCTCAATATGCTCGACCTCGAAACCCTTAGCGGTGCCTCCTACATCTTCAGCCGCCTTTGCATCTTCTTCTTCTTCTTCCTCTTCAACAAGCTGCCGTAGTTACCGCTGGTCTCTTCTTTTCTCTACGCCGATGTTTGGCTCTGGACGCTTGATTTCTTCTACTAGTAGTAGGAATACCAATCGGAGCCGGCGGCAAAAGCAAGTGGTTTGTATGGCTCCTGATGAAGAAAAATTGACTCGCCGAAATCCTCTTGATTTTCCTATCGAGTGGGAAAGGCCCAAGCCGGGACGCAGACCTGACATATTTCCCCAGTTTAGCCCTATAGAAAACACCAATACCCGCCCCATTGCCATATGATCCTCCT
>CL1752Contig3
GGTGGTGTCCGTAGAGAGAGGCGTTGGTGTTTATTTTGGTCCCACTTTCGATTCTGCGGGGAACGAAGCGAGACGACGAGAAGGACTAAGGAAGAGCAACTAGGAGGAGGTAGATTTTGTAAAACTAGAGGCTATGGCGTCTATTTGCCTCTCAATTTGCTCGACCTCGAAACCCTTAGTGGTGCCTTCTACCTCTGCTGCAGCCGTTGCATCTTCTTCTTCACCGAGCTGCCTTGGTTGCCGGTGCTCTCTCCTTTTCTCCACGGCAATGTTTGGCTCTGGACGCTTGCTTTCTTCTACTACTAGTAGTAATACCAATCGGAGCCGGCGACAAAAGAAAGTGGTTTGTATGGCTCCTGATGAAGAAAAATTGACTCGTCGAAATCCTCTCGATTTCCCTATCGAGTGGGAAAGGCCCAAGCCTGGACGCAGACCTGATATTTTCCCCCAGTTTAGCCCTATGAAAACACCAATACCACCCCCATTGCCATATGATCCTCCTGAAGAAGATGAAGAAGAAGAAGAAGAGAAAAAGAAAGAGGAAGAGGAGGAAGATCCTGAAAAGGAAGAAGAACCAAATCAGCCAGATAAGCAGTAGTGTTTTGTCGCAGCATGGAGCCTTGAATTTCTTTAGTGTTCCTTATGTAACCACCAAGCTTTTCATAGTTACATCTAGCTTTTAGTACTGCTGATAGAAACTGGATGAGAATGCAATAATCATCATCCAGTAAGAGTTTTGTCATGACTGGTGTTTCCCAGTTTGAGCTGAAAGGATCTTGCAAACCCCTTTTGGGACATTTTCAATGCTGAAGAGTTATAAG
>CL1776Contig1
AAGAAGCTGTGCCTGTGAAACTTGTGATTTTAGTGGCACCTATTCAGATCTTAGGAAACATGCAAGACTTCAACACCCTCTTGTTCGACCATCACAGGCTGATCCAGAACGGCAACGAAATTGGAGGTTGCTGGAGCGCCAAAGGGACCTTGGGGACTTGATCAGCACGCTTCATTCTTCATTTGGAGAAGAGAGGGGTGATGACAACATTTTACCTATTGACGATGGTGGTTGGCTCACTGTATTTTTTCTTATTAGAGTGTTTCGACCTGGGTCAAGTCCGAGGAGTAGCAGCTGGTCTGGTACCTCAAGAGCGAGAGGGCAGCTGAATTTCAGAAGGAGATCTACCAGGCTTTGGGGGGAGACTCATGATGTGGAAACTGGGTCGTCTTCCAGAGATGAGGACAATGATTCTTCAGATGGTGGGTCAGACCCTTGGAGACGTAGTGAGCGCATTCGGCGACGGACAACACCAGACCATTTGTGATTGAAGTAACTTTTATTCTGTAGGCAGAAAGGATTGGAGTTCTTTGCTTGAACAGTGGATTCTGTTCCCCTGCGTATGGAACAGTTTTGCTTTTCAGTTGCTTGAATGTTTATCACAAGGGTGAGCAAATTGTAATTTAGAAAAAAAATCAATTAAGTAATTTAC
>CL1787Contig1
GCCTTTTTCTTCACGACTACTAATCAACCAGCACACAACTCATCCCACATGTATATTATAGTAGCCCCCTCATCATGATACCCTCCTCTTCTCTCTCTATAAATCCGTCTCTTTCTCCTCCACTTTTCTCCGCCGTTTGTTGCTCCTCCGCCTCCCTTTCTTCTTCCTCTTTCTGCTTTTCGTCTGTTTGTTTTAGAGCTTTGAGTTCTTCTTCTTTTCGGACAACACCCATTTCCATTTCTTGTCAGCAGGATTCTTCTAGGCTAAAAAGATTTCATCTTGTTAAAGCTAAAGCTAAAGCCAACGACAGCAATATGACTATTACGGAGGTTAGAGAACAGGAGGAGGATAATCCTCCTCTTTTGCTTGATTCTGAGACCAATTCCAGTCCTCGCCGCATTGCTTCTTTTGGTGAGCCTTCTCCATTTGCATATGTGTCAGGATATAAAATCGGTTCCAGAATTTTATCAAATATTTGCGCGAAAGTGGGAATGAGGTGCTGGTTGTTACTACACATGAAGGAGTACTGAAGGTAGTTTTATGGAGACAAAATTGATTGGAT
>CL1787Contig2
GGGGGATGAGGTGCTGGTTGTTACTACACATGAAGGAGTACCGAAGGAGTTTTATGGAGCAAAATTGATTGGATCACGGAGCTTCCCCTGCCCCTGGTACCAGAAGGTGCCTCTTTCTTTGGCACTGAGTCCAAGAATAATTTCAGAGGTTGCACGGTTTAAACCTGACATAATACATGCATCATCACCTGGGATAATGGTTTTTGGTGCTCTCATTATTGCAAAACTATTATGTGTTCCCATTGTGATGTCTTATCACACTCATGTCCCCGTATACATCCCAAGGTACACTTTTAGCTGGCTGGTGAAACCCATGTGGTTGATTATAAAATTTCTTCACCAAGCAGCTGATCTTACACTGGTACCATCAGCTGCTATTGGGAGGGATCTCCAAGCAGCTAGGGTGACAGCAGCTAATAAGATTCGCCTTTGGAATAAGGGTGTTGACTCTCAGAGCTTCCACCCTCGTTTCCGTTCTCATGAAATGCGATGGAGATTAAGCAATGGTGCGCCTGAAAAACCATTAATAGTCCATGTTGGGCGACTTGGGGTTGAGAAGAGTTTGGATTTCCTAAAAAGGGTGATGGATAGGCTTCCAGATGCAAGAATTGCCTTTATTGGAGATGGACCATATAGGGATGAACTTGAAAAGATGTTCTCTGGTATGCCTGCTGTCTTTACTGGGATGTTAGGAGGAGAAGAGCTCTCTCAGGCATATGCCA
>CL1801Contig1
ATACTGTTCAAACCAAGGAAGGACACGAGATTCTAAAGCCAGTTTGGTTTCACTTTTTGGGACTAGATGCAACAATAAAGATACCCTTACTGATTTTCATCCCTCTGTACCTTGCAGTCAACGTCATTTATGGGGTTGATGTGTCAAAGGAGTTGACTCCTTTGTGGATTTTGGGGCCACTAATTGTTGTGTTCTACATCAATGTGCTCCGAGTTTTGTGGACTCTCTATGTCTTCAGCTTTAAGCAGACGGTTAAACTAACAAAAAACTTGCCTACTTACTATTTGGTGGCCTCTAGCTATATTTCTCAGGGGAAGCTTAAACAAGATGTAGAAGCTCGTGTGTTCCAACCTGTTGGAAGCATTAAGAACCTAGACTACAAAGAGTTATCAAGGAAAAGGTTGAAGGAATTTGAAGAGTGGTTCATGGATATGTACCTTGATTTTGTGGAATCTATATGGCCCTATTATTGTAGGACTATCAGATTCTTAAAGAGGGCTAATCTGATTTAAATTGGTGATGTTCACGTTAGTTTTCATAAGAAAATGTTTGAGAGCTGGTTGAGATTTTTGAAATAGCGCTGGCAAACCCCATTTTAGACTGGGGTTCTTCTTATGTCTTCAGCAAGTCAAGGATCACAACAAAAGCAGATTTTTCAGATTTCTGTTATTTTGTGGGGCATTCCTGCGCAAGATTCCAATCACCTTGTTTCTTTTTGTATTATGTTTTCAACATTATTGAGTTGTAAATGGGCAATGGAATTTGTATCATTGTATGTTTACATGATTGGCTTTTTATGTGATATTTTGACAGTCATCTGGTTTATTAAGAGTCTGTGAACTATGACATTCATTTTGAGTTTGCTAGGATATTGGAGTCTT
>CL1801Contig2
ACGGTTAAACTAACAAAAAACTTGCCTACTTACTATTTGGTGGCCTCTAGCTATATTTCTCAGGGGAAGCTTAAACAAGATGTAGAAGCTCGTGTGTTCCAACCTGTTGGAAGCATTAAGAACCTAGACTACAAAGAGTTATCAAGGAAAAGGTTGAAGGAATTTGAAGAGTGGTTCATGGATATGTACCTTGATTTTGTGGAATCTATATGGCCCTATTATTGTAGGACTATCAGATTCTTAAAGAGGGCTAATCTGATTTAAATTGGTGATGTTCACGTTAGTTTTCATAAGAAAATGTTTGAGAGCTGGTTGAGTATTTTAAGAAATTAGCGCTGGCCAAACCCCATTTAGACTGGGGTTCTTCTTATGTCTTCAG
>CL1814Contig1
AGAGGAGCAAATGCTGTGACAAATTTTGATACCAGCAATTACATAGACCGCTTGAAGATGAAAGATGTCCCTTTAAGTCACATCCTTCCGACGGACCCACTTTCCAACCACTCCATTGAGTCGGAAGAAGCCGCTGAACCAGATGTTGAACAATCGCCATCGCCATCGTCTCCACTGCCACCACAAGAAGAACAACAGGCCACCTCGCCAAAACTTCATTGCGAGCTTCCATCATGCATGGACACTTCAACAATGATCGTTATGGAACCGATCGAAGAGCATGAGCTTAATTGGAGCTTTTGCTTAGATTCAGGATTGACTCCTCTGCCAGTGCCTGACCTTCCACTTGAAAATGCCTGCGAGTTAACAAATTTGTTTGATGACACAGGCTTCGAAGACAACATTGACTTGATATTTGATGGTTGTTGTTTTGAAATGATGGGAACTGATGTGGAGTCTAAGGGAGCATGGAA
>CL1814Contig2
TCGATATCAGCAATTACATAGACCGCTTGAAGAAGAAAGGTATCCCTTTAAATCACATCCTTCCGGCAGACCCACTTCTCAACTGCTCCATTGAGTCGGAAGAAGCAGCCGCCGAAGCCGATGTTGAACAATCGTCATCACCATCATCACCACTGCCACCACAAGAAGAAGAACAGCAGACAGCCTCACCAAAACCGCAATGCACACAGCTTCCAACATGCATGGACACTTCAACGATGATCGTTATGGACCCGATCGAAGAGCATGAGCTTAATTGGAGTCTTTTGTTAGATTCAGGATTGACTCCTCTGCCAGTGCTTG
>CL1814Contig3
TATCCCTTTAAATCACATCCTTCCGGCAGACCCACTTCTCAACTGCTCCATTGAGTCGGAAGAAGCAGCCGCCGAAGCCGATGTTGAACAATCGTCATCACCATCATCACCACTGCCACCACAAGAAGAAGAACAGCAGACAGCCTCACCAAAACCGCAATGCACACAGCTTCCAACATGCATGGACACTTCAACGATGATCGTTATGGACCCGATCGAAGAGCATGAGCTTAATTGGAGTCTTTTGTTTAGATTCAGGATTGACTCCTCTGCCAGTGCTTGACCTTCCACTAGAAAATGCCAGCGAGTTACCAAGCTTGTTTGATGACTCAGGCTTCGAAGACAACATTGACTTGATATTTGATGCGTGTTGTTTTGGAAATGATGGGAACCGATGTGGAGTCTAGGGGGAGCATGGAAAAGGAAATGGGAACTAGAGGCTGTCTTGTACTTCAAGTTCTCCATCTTGTTCGACAACCAGCTCGAGATTGTTTTCTATTTGAACGGTGAACTGTCGAGGTTAATTTATTTTGAGTTTGTTGGTGCAGTCTGTTGTGGGTATATGGT
>CL1814Contig4
GATGAGCAAAGAAGAATATTTGGCATCTCTCCGACGGCGAAGCAGTGGCTTTTCTAGAGGAGTGTCTAAGTATCGTGGCGTGGCTAGGCATCACCACAATGGGCGGTGGGAAGCCCGAATTGGACGAGTTTTTGGCAACAAGTATCTTTACCTCGGAACTTATAATACACAAGAGGAGGCTGCGGCAGCATATGATATGGCTGCAATAGAGTATAGAGGAGCAAATGCTGTTACCAATTTCGATATCAGCAATTACATAGACCGCTTGAAGAAGAAAGGTATCCCTTTAAATCACATCCTTCCGGCAGACCCACTTCTCAACTGCTCCATTGAGTCGGAAGAAGCAGCCGCCGAAGCCGATGTTGAACAATCGTCATCACCATCATCACCACTGCCACCACAAGAAGAAGAACAGCAGACAGCCCTACAACCAAAACCGCAACTGCACAACAGCTTCCAACATGCATGGACACTTCAACG
>CL1826Contig1
AGATGGAAAAAGCTAAGCAAGCCATGGAGAGGAAGAAGAAATTGGCTGAGAAAGCTGCAGCTAAAGCAGCTATAAAAGCTCAAAAGGAAGCTGAAAAGAAGATTAGGGAGCGTAGAAAAGAATTGAAGAAGAAAGCTGCAGCATCTGCATCTATGATTGAA
>CL1826Contig2
GAAATTGGCTGAGAAAGCTGCAGCTAAAGCAGCTATAAAAGCTCAAAAGGAAGCTGAAAAGAAGATTAGGGAGCGTGAAAAGAAATTGAAGAAGAAAGCTGCAGCATCTGCATCTATGATTGAATCTGAGGATCCAGCTGAAGAAGTTGTGGAGGAAACAGAAACTGAGAAGGTTGAAGCGCATGATGAACCTCCTGCATCAGTGAAGGCAAAAGTTAAGAAGGAGAACTCTGTCAAGCACCGGATTCGGTCAAGGGGCACAGATTCACTTCCAAAAGCTATCCTGAGGAGGAAAAAGTCAACTAATTATTGGATGTGGGCTGCTGCTGCTGCTGCTGCTGCTTTGCTACTTCTTGTGCTTGTAGCCCTCGGATACTACTATCTTCTTTGAAGAAGTGAAACTAGGATTAAGTAGAAGAGTTGTGGACAATTTTCTGCTTGATGAGCATGCAAATTGGCTAGGTTTGTAGTAGCAGGAATTAAGTACTATTTTTTTTACCGTTGCTATCCTGTCCTTGGATTGGATAGACTGAAAGCTCATAAATCATAATGTTGGTGGTAGTAGTTCAGGC
>CL1826Contig3
TGCATGATGAGCCTCCTGCTTCAGTGAAGGGAAAAGTTAAGAAGGAGAACAGCGTCAGGCACAGGACTCGGCCAAGGGGCCCAGATTCATTTTCAAAAGCTATCCTGAGGAGGAAAAAGTCGACCAACTATTGGATGTGGGCTGCTGCTGCTGCTGCTTCGCTACTTCTTGTGCTTGTAGCTCTGGGATGCTACTATCTTCTGTGAAGAATCTAAACTAGGATTAAGTAGAAGAGTTGTGGACTAATTTTCTGCTTGATGAGCGTGCGAGTGGGTAGGTTTGTAGTAGCAGGAATTAAGACTATTTTTTGTCGTTGCATCCTGTGGTCGGATGGAC
>CL1826Contig4
GAAGAAATTGGCTGATAAAGCTGCAGCTAAAGCAGCTATAAGAGCTCAAAAGGAAGCTGAAAAGAAGCTTAAGGAGCGTGAAAAGAAATTGAAGAAGAAAGCTGCAGCATCTGGACCTTCGGTTGAACCTGAGGATCCAGCTGAAGAAGTTGCAGAGGCAGCAGACACTGAGAAGGTGGAAGTGCATGATGAGCCTCCTGCTTCAGTGAAGGGAAAAGTTAAGAAGGAGAACAGCGTCAGGCACAGGACTCGGCCAAGGGGCCCAGATTCACTTTCAAAGCTATCCTGAGGAGGAAAAGTC
>CL1826Contig5
AAAAATCATCCTGTAAAGAAGGAAATAGATGAAGCAAAATTGAAGGAGCTCAAAAGAGAAGAAGAGATGGAAAAAGCTAAGCAAGCCATGGAGAGGAAGAAGAAATTGGCTGAGAAAGCTGCAGCTAAAGCAGCTATAAAAGCTCAAAAGGAAGCTGAAAAAGAAGATTAGGGAGCGTGAAAAAGAAATTGAAGAAGAAAGCTGCAGCATCTGCATCTATGATTGAATCTGAGGATCCAGCTGAAGAAGTTGTGGAAGGAAACAGAACTGAGAAGGTTGAAGCGCAT
>CL1836Contig1
GGTGTGCCGGTGTAGGTAATACATACACGCGCTACCAACCATCAGCTTTTTTTTCCCCCTGTGTTCACAGAAAAATCTCTGAAAAACTCTGGAAATTTATACAAATCCAACCCAGTGGACGCCTAAAGGAAGGCGGAGGAGGAGGTAATGGAAGCAGACTTGATGCACGATGTTCATGCAGAGGATGAAGAGGAATATGTACTACTTGATCTTGATGCCGTGTCTGGGCAAGTTGACGTTCCGCCAGATGCACCATATGTTCTATATGGTCTTGATACTTTGAATCCAATACTGATCATAGATGACAAATTGAAGCTGATAGGAGAATATGAAGAAACAATAGGAACATGTTTGGTTTTCTCTGAAGAAGAAGCTCCCCCTGTGCTTCATGAGGAGACAGGACCATCAGAAGCAAACCTGTTCTCAGGAAAATGCATAATTGATCCAAATCAAGCTCCAAGTAAGCAAGTGAAGTCAGTTGCCCGCCTTCATAAGACTCTAAAGTTTAGATTGTTGTTGGAAGATGTCAAAGATGCTTCAGTTGAAGTAAATACATGAAAGTCCTGAATCGGAAACCCCCTNTGACAGGAATTTGATGTGCTAAGTTTTA
>CL1847Contig1
GGTGAGTCAAGCTTGCCGCTGCATGAATTTGAAGGCGGTGGGCGGTACTACTTGGGGATGTTTTTGGGCGGGGCTTACGAGGAGGCGCTCGGTGGAGTTCACAACCTGTTCGGTGGCCCAAGCGTTGTGCGGGTTTCGCAGAGTGATGGACCGCACAGCTTTTCGGTGACTCGCGCCGTGCCGGGCCCGTCTTGTGGTGATGTCCTCCGGGTTATGCAGCACGAGCCTGAGCTTATGTTCGAGACTCTCAAGCACCGTGCTGAAGAATTCTGCCACCATGATGAAGACAGTGATGATGGCGGCGATAGTGATCATGGTATTGGCAATGCTGCTTTAGCTAGCAGTCTAGCTCGATTCTTCCACAACATGCCTTATCTGGTGGCTTCATGTTCATTGACTGCTTTGAATAATGGTGGTTTCTACTATTGCAATGAGGATGCTGCTGATTCGGCTGGTGGTGATGAGGACCAGTGGTCCTATTGCTGTGCTTGAGTATTAATTAATTAGCCATACTCCCCACCTAACTTTATTACCATCCATGGTTGGCTTTGTGCTAGAGGTCGTTCTTGTTTAACTTGTTGTTTTATTTTTCCTTTGTTAATTCCCATTGTGATATCTGTTCTTGTTCTTAAGAG
>CL1847Contig2
ATGGTATTGGCAATGCTGCTTTAGCTAGCAGTCTAGCTCGATTCTTCCACAACATGCCTTATCTGGTGGCTTCATGTTCATTGACTGCTTTGAATAATGGTGGTTTCTACTATTGCAATGAGGATGCTGCTGATTCGGCTGGTGGTGATGAGGACCAGTGGTCCTATTGCTGTGCTTGAGATTAATTAATTAGCCATATCCCCACCAACTTTATTTACCATCCATGGTTGGCTTTGTGCTAGAGGTCGTCTTGTTTAACTTGTGTTTATTTTTCCTTTGTTAATTCCCATTGTGATATCTGTCTTGTTCTTAAGAGCAAAAGATTGAAGATGCGGGACTATTCTTTTGCTATTTTGTGGT
>CL1847Contig3
GGCGGTGGGCGGTACTACTTGGGGATGTTTTTGGGCGGGGCTTACGAGGAGGCGGTCGGTGGAGTTCACAACCTGTTCGGTGGGCCCAGTGTTGTCCGGGTTTTGCAGAGTGATGGACCGCACAGCTTTGCGGTGACTGCAGCCGTGCCTGGCCCGTCTTGTGGTGATGTCCTCCGGGTTATGCAGCACGAGCCTGAGCTCATGTTCGAGACCCTCAAGCACCGTGCTGAAGAACTTTGCCTCCATGACGAAGACAGTGACGATGGCTGCGAGAGTGATCATGGTATGGGCAATGCTGCATTAGCTAGCAGCCTTGCTCGCTCCTTCCACAACATGCCTTACCTTGTGGGATCATGTTCACTGACTGCTTTGAATAATGGTGGTCTATACTATGGCAACGAGGACGCTGCTGATGTTG
>CL1857Contig1
ACCGTTTTCCTCGTCTCTGTTTCTCTCTTACCATTTTTCATTTTTCTCAAGAAATAAAAACTTTTGAAGTAGAAGATGGGCACGACTGAACCGAGCTTGGAACAATTTTTTGAGGAGAAGAAACGGGTCAGGAACCCTCTGGTACCCGTTGGTGCGCTTATGACAGCTGGAGTGCTTACAGCTGGCTTAATCAGTTTCAGGCAAGGCAATTCTCAATTGGGTCAGTCTTTTAATGAGAGCTAGGGTGGTGGTCCAAGGAGCTACTGTTGCGACTTATGGTTGGAACTGCTTTCTACTATGGGGA
>CL1857Contig2
ACCGTTTCCTCGTCTCTGTTTCTCTCTTACCATTTTCATTTTCTCAAGAAATAAAACTTTTGAAGTAGAAGATGGGCACGACTGAACCGAGCTTGGAACAATTTTTTGAGGAGAAGAAACGGGTCAGGAACCCTCTGGTACCCGTTGGTGCGCTTATGACAGCTGGAGTGCTTACAGCTGGCTTAATCAGTTTCAGGCAAGGCAATTCTCAATTGGGTCAGCTTTTAA
>CL1857Contig3
AAAAAGGAAAATTATATATATATATATTGGCATGCGAGTCTGATTCACCGTTTTCCTCGTCTCTGTTTTCTCTCTTACCATTTTTCATTTTTCTCAAGAAATAAAAACTTTTGAAGTAGAAGATGGGCACGACTGAACCGAACTTGGAACAATTTTTTGAGGAGAAGAAACGGGTCAGGAACCCTCTGGTACCAGTTGGTGCTCTTATGACAGCTGGAGTGCTTACAGCTGGCTTAATCAGTTTCAGGCAAGGCAATTCTCAATTGGGTCAACTTTTAATGAGAGCTAGGGTGGTGGTCCAAGGAGCTACTGTTGCACTTATGATTGGAACTGCTTTCTACTATGGGGAGAACCCCTGGAAAAAGTCAAGTTAGAGTCTATGAACCACATTCCGACTCCTGTAACTTGGTATGGATCCTCCACAAATGGGTTCTAGTGGTGGATGCCATCTTCATTGTTAACAATAGTAGTATTGGTTTCTAAAATTTCCATACATGCATACATTATTAA
>CL1876Contig1
GACACACAGTGACTAAGTTGATCTCTCCCTCTCTCTGCAGCAAGACATCGAAAGTCCTAGGTCATCGAATTAGCCTCTAGAGGTTGTCGCTGAGAGACGGGAAGAGAAGGGCGTCGAAATGGGTTACATTCAGGAAGCACGTGAAAATCACGTGAAGAAGAAAGTCGAAGAAGCTTTAAGAAGCAAAATGAAGCAGAAGGCACTTAAAGAATGTGACCAATTCACTTCTAAGTATGCGCAATGTGCCTCTGGAAGAACCCTTTCTGTTGTTTGGCAGTGTCGCAAACAGGCTAAAGAATTGAACCTTTGCCTACATCAGTACACAAATGATGCTGTCTTGGAAGAGATAGAAGAAAGAATAC
>CL1876Contig2
GCCTGATCTTGTCACGGAGAGACGGGAAAGAGAAGGGCTTCGAAATGGGTTACATACAGGAAGCACGCGAAAATCACGTGAAGAAGAAAGTCGAAGAAGCGTTAAGAAGCAAAATGAAGCAGAAGGCACTTAAAGAATGTGACCAATTTACTTCTAAGTACGCGCAATGTGCCTCAGGAAGAACCCTTTCTGTTGTTTGGCTTTGTCGCAAACAGGCTAAAGAACTGAATGATTGCCTACATCAGTACACAAATGATGCTGTCTTGGAAGAGATGAAGAAAGAATATGTGCTTCATCAAGATGCCAAGGGGTCTGTGAGAACCTAAGCTTCTCCCTGTTGACGATCGATATGATAACCAAGAAAGCAAGCATTGAAGCACAATTGTACTGCCAGTTTGGATGATGCATTTGCGTTGCTATTCGAGCTTGAACCCTGTC
>CL1892Contig1
AGGCGGGGAAAACAGTAATGCTTCTTTGAGCTCTGAATTGATGAACTTTTTCATGTGCTTCACTGAATGACTTTATTGGAGAAATTGAAATCGTTGTACTCAAACTTAGAAGGCCTTCCTCCTGATCGAATTGTTCCCACTGTTGGGCTTAACATTGGTCGCATTGAAGCTTCAAATACAAAACTTGTATTTTGGGACCTGGGTGGTCAGCACGGTCTTCGCTCTAAGTTTGGGAGAAATATTATGAAGAGGCTCATGCTGTTGTATATGTAATTGATG
>CL1892Contig2
AAAATTGAAAAACAAGGACGATGAAAGCCTTGCATAAACCGAACAGGTTATGTGAATAAGAGCGCCGGTAGAGACGGAGACTGTGTATGTGTGTTCTGTTAGTGATTAAGAGGCCGATTCGCAGACTTAACCGGAAAACTGAACCTAGCAGGAGATCTCGGTCTTCGTTTCTCTCATCTCAAGCATCAAAATTTCAGGATTTTCAAGAAGCGCGCATCATGGAGATCAAGTTCGAATTATGAAGTTCCATCTCTCCTACGCCTGAAGGTTTGAAGGAGCAAGTAATAATTAAATTTCTAAATATCAGAAATGTTCTCATTGTTCTATGGTCTTTGGAAGTATTTATTCAGTAAGACAGAGTTTCATGTGCTCATTCTTGGAATTGACAAGGCGGGGAAAACAACTTTATTGGAGAAATTGAAATCGTTGTACTCAAACTTAGAAGGCCTTCCTCCTGATCGAATTGTTCCCACTGTTGGGCTTAACATTGGTCGCATTGAAGCTTCAAATACAAAACTTGTATTTTGGGACCTGGGTGGTCAGCACGGTCTTCGCTCAATTTGGGAGAAATATTATGAAGAGGCTCATGCTGTTGTATATGTAATTGATGCTACTTGTCCTTCACGTTTTGAAGATTCAAAGTCTGCATTAAGAAAAAGTTCTTAGGCATGAGGATTTGCAAGGAGCCCCTCTTTTGATATTAGCAAACAAGCAGGATCTTTCTGAAGCTGTATCAGCTGAAGAAATTGCTCGATATTTGGATCTGAAGAAGTTGGATGAGAGGGTTTACAAGTTTGAAGCAGTTTCGGCATATGACGGGAAGGGTATTAAAGAAAGTGTAGAATGGCTTGTGGAGGTAATGGAACGAAGCAAGAGAACAGAAATGTTGAGAGCTCGAGCAGGTGTAACAGGCCCTGGTGCCTAGAGGAAACTATATCAAATTGCAATTGTTTGTCTGCCTTTGTTGCATGTAAATAAACAGGATTTACATTAGATTCTACATGGCCACGAGGTAATCCATCTTTTCGCATCTGCATTAGAGCTGCCTTTGTTCGTTTGCTCAATGGTGACTGGCTAGCGACTACATTTCAGATGATTATTTTTATTTAAATCGTAACTTA
>CL1892Contig3
AGAAATAACAGAAATGTTCTCATTGTTCTATGGTCTTTGGAAGTATCTATTCAGTAAGACAGAGTTTCATGTACTCATTCTTGGAATTGACAAGGCGGGAAAAACGACTTTGTTGGAGAAATTGAAATCATTGTTCTCAAACTTAGAAGGCCTCCCTCCTGATCGAATTGTTCCTACTGTTGGACTTAACATTGGTCGCATTGAAGTATCAAATACAAAACTTGTATTCTGGGACCTGGGTGGTCAGCCTGGTCTTCGCTCGATTTGGGAGAAATATTACGAAGAGGCTCATGCTGTTGTATACGTAATCGATGCTACTTGTCCTTCTCGTTTTGAAGATTCAAAGTCAGCATTAGAAAAAGTTCTGAGGCATGAGGATTTGCAAGGACGCCCCCCTTTTGATATTAGCAAACAAGCAGGA
>CL1892Contig4
GAGGCATGAGGATTTGCAAGGAGCCCCCCTTTTGATATTAGCAAACAAGCAGGATCTTTCTGAAGCCGTATCAGCTGAAGAAGTTGCTCAATATTTAGATCTTAAGAAGTTGGATGAGAGGGAGAGGGCTTACATGTTGGATGCAGTTTCAGCATATGACGGGATGGGGATTAAAGAAAGTGTGGAGTGGCTTGTGGAGGTAATGGAACAAAGCAAGAGAACAGAAATGTTGAGAGTTCGGGCAGGTGTTACAGGCCCTGGTGCCTAGAAGAAACTAAATCGAGTTACAGTTGTTTGCCTGCCTTTGTAGCTTATGTAAATAAACAGGGTTTACATTAGATTATACATGGCCAAAAGGAGAGACAAAACGGAAGCCATTCAATCTGTGCTAACTGCTAAG
>CL1901Contig1
TCGAAGAAGGCCACCTCGAGGAGTAGCAAGGCCGGTTTACAGTTTCCCGTCGGTCGTATAGCCCGGTTCTTGAAGGCCGGCAAGTACGCCGAGCGTGTTGGTGCCGGCGCCCCTGTCTATCTCGCTGCCGTTCTCGAGTACCTCGCTGCTGAGGTGCTTGAATTAGCTGGAAATGCAGCTAGAGACAATAAGAAGACCAGAATTGTTCCGCGCCACATCCAGCTAGCTGTGAGGAACGATGAGGAACTGAGCAAGCTGTTAGGCGATGTTACTATTGCTAATGGAGGTGTGATGCCTAATATCCATAACCTCCTCCTGCCAAAGAAGACTGGCACCTCAGGCTCTAAGGCCTCTGCTGATGATGACAGTTAAATTCAATAAGGAATGTTAAATGATCCTGAAGAGTCCGTTCTGCTAATGTGTTTCCACTGTGAGNTCTAATATATGCCTT
>CL1901Contig2
GAAAATCATATTAACTAGTTGCCTCTCTCTCGCCCTCTCTCTCTTAACGAACCTTTTCTCGCTCCTTGGATTCTTTCAGTATCGCTTGAATGGCGGGTAGAGGCAAAACTCTAGGATCTGGCGCCTCGAAGAAGGCCACCTCTAGGAGTAGCAAGGCCGGTTTGCAGTTTCCCGTCGGTCGTATCGCCAGGTTCTTGAAGGCCGGCAAGTACGCCGAGCGTGTTGGTGCCGGCGCCCCTGTTTATCTCGCTGCAGTTCTCGAGTACCTCGCCGCTGAGGTACTTGAATTAGCTGGAAATGCAGCTCGAGACAACAAGAAAACCAGAATTGTTCCCCGCCACATTCAGCTAGCTGTGAGGAATGATGAGGAACTGAGCAAGCTGTTAGGTGATGTTACTATTGCTAATGGAGGTGTGATGCCTAATATCCACAACCTCCTCCTGCCAAAGAAGACTGGCACCTCAGGCTCTAAGGCTTCTGCTGATGATGACAGTTAACTTCAATAAGGAAATGTTTAAATGATCCTGAAGAAGTCGTTCTGCTAATGTGTTTCCACTGTGAGATCTAATATATGCCTGTTTGTTTAGTAGTATTTTTATGTTAGGGTTTGTAGTTCTTTTGTGTCTTGTGGGGATGTAGTTGTATTAGGTAGGTTTAGTTAGTGATGTGAATATATTCGATTATC
>CL1909Contig1
TAAGCAGGACTGGAAATGTGAAAAATTGAAGTGCTATGTGATGGGTTTTGATGCTGAGACATTGCAGAGATGTGCAAAACTGAAATCTAAAGAGGCCGTGAATTTGATTGAGAAGCATAGCTGTGCACTTTTTGGGGATGACAAGAATGGTTTGCTAGAGAATGATGAGGTTATTTTGACATCTTTTTCAAGCCTAAGGAGATTAGTTTTGGAGGCAGTTGCTTTTGGTTCTTTCCTCTGGGACACAGAAGAGTATGTCAACTCTTTATTCAAGCTAAATGAGAATTAGTAAGGGAGAGAGAGAGAGAGAGAGAGAGAGAGAGAGAGAGTAGTAGTAACGAAGTAAAGAAGGTAG
>CL1909Contig2
TATGCAGCCTCCATCTTATATGGTTACTTCTTGAAGTCTGCCTCCTTGAAGCATTATTTAGAAAGGTGTCTAGCTGTGCCCCACCAAGATATTCACCTTAATTGTAGGAATGTGCTTCAACTTCAAGACTCATTACCTCATGATCTATCAAATCTAGTTTTTGGTCACATAAGCAACGTGCAATCTGTTTCATCCGGTCAAGGGTCAAGCAAGCAGGACTGTAAACATGAAAATTTGAAGTGCTATGTGATGGGTTTTGACGCTGAGACATTGCAGAGATGTGCGAAACTGAAATCTAAAGAGGCTGTAAATTTGATTGAGAAGCATAGCTGTGCTACTTTTTGGGAATGACAAGAATGGTTTGCTGGAGAATGATGAGGGTATTTTGACTTCTTTTTCAAGCCTGAGGAGATTAATTTTGGAGGCAGTTGTCTTTTGGTTCTTTCCTTTGGGACACAGAAGAATATGTCAGCTCTGTATTAAGCTAAATGAGAACTATTA
>CL1909Contig3
AGAGTGGTTTGCTAGAGAATGATGAGGTTATTTTGACATCTTTTTCAAGCTTAAGGAGATTAGTTTTGGAGGCAGTTGCTTTTGGTTCTTTCCTCTGGGACACAGAAGAGTATGTCAACTCTTTATTCAAGCTAAATGAGAATTATTAGGGGAGAGAGAGAGAGAGAGAGAGAGAA
>CL1909Contig4
GAGGGCAAATTCTAGTGTCACAGACAGTTGGGCAACAACTGAGATCCAACTACTCCAGCTTGGTCGAGTGTATGCAGCCTCAATCTTATATGGTTACTTCTTGAAGTCTGCATCCTTGAGGCATTATCTGGAACGTTGTCTAGCTGTGCCCCATCATGATCCTTATCTTAGTTGTAGGACCATATTTCAGTTTCCAGACTCATTACCTTATGATCATTTAAGCAACATGCAATCTGTTTTATCATGCCAAGAGTCAAGTGAGCAGGACTGGAAGCGTAGAAAAATTGAAGTGCTATGTGTTGGGTTTGATGCTGAGAC
>CL1909Contig5
TATGGTTACTTCTTGAAGTCTGCATCCTTGAGGCATTATCTGGAACGTTGTCTAGCTGTGCCCCATCATGATCCTTATCTTCGTTGTAGGAACATGTTTCAGTTTCCAGACTCATTACCTTATGATCATTTAAGCAACATGCAATCTGTTTTATCATGCCAAGAGTCAAGTAAGCAGGACTGGAAATGTGAAAAATTGAAGTGCTATGTGTTGGGTTTTGATGCTGAGACATTGCAGAGATGTGCAAAACTGAAATCTAAAGAGGCTGTGAATTTGATTGAGAAGCATAGCTGTGCTACGTTTTTGGGGATGACAAGAATGGTTTGCTAGAGAATGATG
>CL1918Contig1
CAAGGATCCCAAGACGGTTGAAGCCAATGATTTCTTTTTCAGTGGACTTCACTTGCCAGGAGATACCTCAAATGTAGTAGGGTCTAAGGTTACACCAGTCAATGTAGCCCAAATACCAGGACTTAACACTCTTGGCATCTCTCTTGCTCGTATCGACTATGCACCATGCGGTATTAACCCTCCCCACACACACCCTCGTGCCTCTGAAATCTTGACAGTAGTGGAAGGCAGTCTTGAAGTTGGATTCATCACATCTAACCCTGAAAACCGTCTCATCCAAAAGGTTTTACATAAGGGTGAAGTATTCGTCTTCCCTGTCAATCTCATTCACTTTCAGAGAAATGTAGGGACTGACAATGCTGTTGCTATTGTAGCTCTGAGCAGCCAAAATCCTGGGGTCATTACCATTGCCAATGCAGTGTTTGGTTCTACACCGTCTATCCCTAGTGACATTCTTGCAAAGGTCTTTCCAGATGGATACTAAGGTCGTTAATCACCTGCAAACAAGTTCTAAGC
>CL1918Contig2
GGCCCCACAGCTCAAACTTCAATCAAGTCCTCAAATTCTAGTCTTGAGACACAGAAAAGACTTTGCAATGGCTTTTAATTTCTTTCTTTTCTTGGGGCTATTTCTAACTCTTTCCTCCTTTGCTCTGGCTTCTGATCCAATGCCACTTCAAGATTTCTGTGTGGCTGATGCAAATGCTGCAGTTCTAGTGAACGGTGTTGCATGCAAGGATCCCAAGATGGTGCAAGCCAAGGATTTCTCCTTCAGTGGACTTCACTTGCTAGGCAATACATCAAATGCAGTAGGGTCTAAGGTTACCCCCGTCAATGTAGCCCAAATACCAGGACTTAACACTCTTGGCATTTCACTTGCTCGTATCGACTATGCTCCATGGGGTATTAACCCTCCCCACACACACCCCCGTGCCTCTGAAATCTTGACACTAGTTAAAGGCAGTCTCGAAGTTGGATTCATCACATCTAACCCTGAAAACCGTCTCATCAAAAAGGTTTTAAAGAAGGGTGACGTATTCGTCTTCCCTGTCAATCTCATTCACTTCCAGAGAAATGTAGGGACTGGTAATGCTGTTGCTATTGCAGCTCTAAGCAGCCAAAATCCTGGGGTCATTACCACTGCCAATGCAGTGTTTGGTTCTACACCTTCTATCCCCAGTGATATTCTTGCAAAGGCTTTCCAGTTGGATACTAAGGTCATTGATTACCTGCAAACAAGTTCTAAGCAAGAAATATGAGAAGTTGTGATAGTAATCTTTTATGTGTG
>CL1918Contig3
TAGTAGGGTCTAAGGTTACACCAGTCAATGTAGCCCAAATACCAGGACTTAACACTCTTGGCATCTCTCTTGCTCGTATCGACTATGCACCATGCGGTATTAACCCTCCCCACACACACCCTCGTGCCTCTGAAATCTTGACAGTAGTGGAAGGCAGTCTTGAAGTTGGATTCATCACATCTAACCCTGAAAACCGTCTCATCCAAAAGGTTTTACATAAGGCTCTGAGCAGCCAAAATCCTGGGGTCATTACCATTGCCAATGCAGTGGTTGGTTCTACACCGTCTATCCC
>CL1918Contig4
AAAAGATTTTGAAATGGCTTGTAATTTCTTTCTTTTCTTAGGGCTATTTCTAGCTCTTTCCTCCTTTGCTCTGGCTTCTGATCCAATGGCACTTCAAGATTTCTGTGTGGCTGATGCAAATGCTACAGTTCTAGTGAATGGTGTTGCTTGCAAGGATCCCAAGATGGTTGAAGCCAATGATTTCTTTTTCACTGGACTTCACTTGCCAGGAGATACTTCAAATGCAGTAGGGTCTAAGGTTACACCAGTCAATGTAGCCCAAATACCAGGACTTAACACTCTTGGCATCTCTCTTGCTCGTATCGACTATGCACCATGCGGTATTAACCCTCCCCACACACACCCTCGTGCCTCTGAAATCTTGACAGTAGTGGAAGGCAGTCTTGAAGTTGGATTCATCACATCTAACCCTGAAAACCGTCTCATACCTAAAGGTTTTACAGTAAGGTGAAGTATTCGTCTTCCCTGTCAATCTCTATTCACTTCCAGA
>CL1935Contig1
GGAACCATCCCAAGGCCAATTAATTCCTGAATAATATTTGCTGCAGTATCTTCCATAATCTCCCCTGGTTTTTCTGGTATTAGACCTTGAGCCAACAAAAGCCGAACTACTGTTCCTTTCTCCAAACAAAAACAGCGGCGAAGAATATAGATATAATCAAAGCAGGATTTGAGATGATGAGGAAGGTTTTCATAAATAGATTTGGCAGCAGCTAAAGAAGAAGTCTGACCTTCGTCTTGTTGAATTATGGTTGGAATTGGTGCGTCTGATAAAGCTTTCCTGTGGGCATCTCCCCATAATACCACTCACCAATTAGACCACCATGGAATTACGATTGAAGGAGAAGAGAGG
>CL1935Contig2
GGGTGGAGTCCAGCTAGCTCGTACAAAAACGATTGGCTCCATCCACACTAGAAAACAAAGATCCCCCACACTACCAAAAAAGTTTACCTCATTTCAACGTTCTTAGCTGTTTCTCTTCATTTTCATCTCATAATCAATATGCCTCTCTTCTCCTTCAATCGTAATTCCGATGGTCGTGCAATTGGTGAGTGGTATTATGGGGAGATGCCCCCAGGAAAAGCTTTATCAGACCCACCAATTCCAACCATAATTCAACAAGACGAAGGTCAGACTTCTTCTTTAGCTGCTGCCAAATCTATTTATGAAAACCTTCCTCAACATCTCAAATCCTGCTTTGATTATATCTATATTCTTCGCCCCTCTTTTTTTTCGGAGAAAGGAACAGTAGTTCGGCTTTTGTTGGCTCAAGGTCTAATACCAGAAAACCAGGGGAGATTATGGAAGATACTGCAGCAAATATTATTCAGGAATTAATTGGCTTGGGATGGTTCGAGAATATTAT
>CL1935Contig3
GGTGGAGTCCAGCTAGCCCGTACAAAAACGATTGGCTCCATCCACACTAGAAAACAAAGACCCCCCCACACTACCAAAAAGTTTACCTCATTTCAACGTTCTTTGCTGTTTCTCTTCATTTTCATCTCATAATCAATATGCCTTTCTTCTCCTTCAATCGTAATTCCGATGGTGATCTAATTGGTGAGTGGTATTTTGGGGAGATGCCCACAGGAAAAGCTTTATCAGACCCACCAATTCCAACCATAATTCAACAAGACGAAGGTCAGACTTCTTCTGTAGCTGCTGCCAAATCTATTTATGAAAACCTTCCTCATCATCTCAAATCCTGCTTTGATTATATCTATATTCTTTCCCGCCATTGTGGTTCGGGGAAAGGAGAAGTAGTTCGGCTTTTGTTGGCTCAAGGTCTAATACCAGAAAACCAGGGAGATTTGGAAGATACCGCAGCAAATATTATTCAGGAATTAATTGGTCTTGGGATGCTTCAAGAATATTATCTTATC
>CL1935Contig4
GGAGTCCAGCTAGCTCGTACAAAAACGATTGGCTCCATCCACACTACCAAAAAAGTATACCTCATTTCAACGTTCTTACTATTTCTCTTCATTTTCATCTCATAATCAATATGCCTCTCTTCTCCTTCAATCGTAATTCCGATGGTGTTTCAATTGGTGAGTGGTATTATGGGGAGATGCCCCCAGGAAAAGCTTTATCAGACGCACCAATTCCAACCATAATTCAACAAGACGAAGGTCAGACTTCTTCTTTAGCTGCTTCCAAATCTATTTATGAAAACCTTCCTCATCATCTCAAATCCTGCTTTGATTATATCTATATTCTTACCCGCCATTTTGGTCTGGAGAAAGGAAAAGTAGTTCGGCTTTTGTTGGCTCAAGGTCTAATACCAGAAAAACCAGGGGAGATTATGGAAGATACTGCAGCAAATATTATTCAGGAATTAATTGGTCTTGGGATGCTTCAAGGAGAACATTATTCTGAT
>CL1935Contig5
ACTATTTCTCTTCATTTTCATCTCATAATCAATATGCCTCTCTTCTCCTTCAATCGTAATTCCCATGGTAGTCTAATTGGTGAGTGGTATTATGGGGAGATGCCCACAGGAAAAGCTTTATCAGACGCACCAATTCCAACCATAATTCAACAAGACGATGGTCAGACTTCTTCTTTAGCTGCTTCCAAATCTATTTATGAAAACCTTCCTCATCATCTCAAATCCTGCTTTGATTATATCAATATTCTTTCCCGCCATTTTAATTTGAAGAAAGGAAAAGTAGTTCGGCATTTGTTGGCTCAAGGTCTAATACCAGAAAAACCAGGGGAGATTATGGAAGATACCGCAGCAAATATTATTCAGGAATTAATTGGCCTTGGGATGCTTCAAGAATATTATTCTAGTTCTCGGATTTTATTGTCAATCTCTGAATTCCATGAAAAATCATGCCTTATTGAAGTAGAGGAGCATGATTTTGTTGCTAAAATTGCGAATTTGCCTATCCATGCATCCATTGGAAATGATGGAAAAGCCTGCCTCCTAACTTCAATGCCCTTCCAATTCGATCCTTGTTTGCAAGAGCTCTGA
>CL1935Contig6
CTAGCTCGTACAAAACGATTGGCTCCATCCACACTAGAAACAAAGATCCCCACACTCCAAAAAGTTTACCTCATTTCAACGTTCTTAGCTGTTTCTCTTCATTTTCATCTCATAATCAATATGCCTCTCTTCTCCTTCAATCGTAATTCCGATGGTGTTTCAATTGGTGAGTGGTATTATGGGGAGATGCCCCCAGGAAAAGCTTTATCAGACGCACCAATTCCAACCATAATTCAACAAGACGAAGGTCAGACTTCTTCTTTAGCTGCTTCCAAATCTATTTATGAAAACCTTCCTCATCATCTCAAATCCTGCTTTGATTATATCTATATTCTTACCCGCCTATTTGGTCTGGAGAAAGGAAAGTAGTTCGGCTTTTGTGGCTCAAGGTCTAATACCAAGAAAAACCAGGGGAGATTATGGAAGATACTG
>CL1935Contig7
GGATGCAGATTTCAGAGCTCTTGCAAACAAGGAATCGAATTGAAGGGTATTGAAGTTAGAGGCAGGCTTTTCCATCATTTCCAATGGATGCATGGATAGGCAAATTCGCAACTTTAGCAACAAAATCATGCTCCTCGACTTCAATGAGGCCTGATTTTTCATGGAATTCAGAGGTTGACAATAAAATAAAAGAATGATAAGGATAATATTCTGGAAGCATCCCAAGACCAATTAATTCCTGAATAATATTTGCTGCGGTATCTTCCAAAATCTCCCCTGGTTTTTCTGGTATTAGACCTTGAGCCAACAAAAGCCGAACTACTTCTCCTTTCCCCGAACCACAATGGCGGGAAAGAATATAGATATAATCAAAGCAGGATTTGAGATGATGAGGAAGGTTTTCATAAATAGATTTGGCAGCAGCTACAGAAGAAGTCTGACCTTCGTCTTGTTGAATTATGGTTGGAATTGGTGGGTCTGATAAAGCTTTTCCTGTGGCATCTCCCAAAATCCACTCACCAATTAGATCACCATCGGAATTACGATTGAA
>CL1949Contig1
AAATGGATAGAAACCCTCCAAAAGATATTTTGTGGAAAATTTTCTCCCACAGATTGTTCTTTGGCCGTGAATCTTCACGTACATGGGGTCCTGGCGGCGTTGCTTTCCTTCATCCTGAAAGTAGTGTCGGTGAAAAAGCTTACATGTGCTTGTATAGAATAACGCTGGAGCAGTTCAATGATGTTTTGTTTCAAGAAAATGGTTCAAGTTATGAGATGGGTTCTCCGGCATTTGATTTGGCAGATCTACAGACAGTCACAAACCAAGGGTCCATTTCTTTGGAGGTTTTTAAGAGTGGTTGGTACCATAATGTAGTTTACTTGGGAAAGGAGCAGGATATTCCTATTCTGACCATGACCTGCTCACTTTCAACTTTTGTGAGCTTTAAATCAGGGAAACTTCCCCTGCGTGGTCCTTGCAAAGAATACGCCAACATCTTAGTCCAAGGGCTGATGGAAGGACAGCTCTCAGAAGAGGAGGCCATTGCCTACTTAGAAGAAGCCTCTTCTAGACCACTATGATGGCAACTGTCTAGTTTTCACTATTTATTCTCGTAAATGTTTCAAACTAGTAGCTTTGATTGCACATTAAAAGCAAATCTTGCTCATCCGATAGCTTCAGAAACCAAAAGGTTGTGGACAAATTAAGGTCCATTTGTATTGCAATCAAGTGTTGAGGGTGCAGCAGTGAGTGCAAATTTACATACAATATATCGCACCGTTTT
>CL1949Contig2
ATATTCAAGGTGGTCAGGTCGATGGTATGAAGGAGCCATGCTCTGGTTCAATGGATAGAAACCCTCCAAAAGATATTTTGTGGAAAATTTTCTCCCACAGATTGTTCTTTGGCCGTGAATCTTCACGTACATGGGGTCCTGGCGGCGTTGCTTTCCTTCATCCTGAAAGTAGTGTCGGTAGAAAAAGCTTACATGTGCTTGTATAGAATAACGCTGGAGCAGTTCAATGATTGTTTTGTTACAAGAAATGGTTCAAGTTATGAGATGGGTTCT
>CL1960Contig1
TAATAGTGATTTCTACAATCATACTGCAAGTACTAGCGCCATTCCTTCTCCAACGTTAGAGGAGATGATCTTGCAGTTAGAGTTAGAAGAGGAGATTTCAAGAAAAGTTAAGCTCGATCATGGCATGAGAGGTGGTAGAATGTCATGTGTAAGCAGTTCTGACATCTTACGATCTGCAAGAAACGCTGCATTGAATCAATACCCTCGATTTTCCCTTGATGGGAGAGATGCTATGTATCGATCTTCCTTCAGGAAATCATCATCATCGCCATCATCAGGACCAAATTTGCTGCCACAAACTTTGGCAGGGGAAACAGTGGTTTGGTGCAAGCCTGGAGTGGTAGCCAAGTTGATGGGTCTAGAGGCGATGCCGGTGCCAATTATCCATTTTAACAGCAGAGAAAGAAATAGCAAGGAAACGTTGAGCTCCATTATTAAGAGGCAAAACCTTAGGAGAAGAGTGCAGAGACATGAAATGGAGAGAAGGGTTTCATCAGCAGATCATATTCGCATGCACATCTGTGATCACCTGGGGAAAGGAAGAGGGAGGATGGCTTCTTGCTCAAACACGACGGAGCTGCCCATTGATGGAGGTGGTTGGCCTATCCGTCGATTTCGTTGCAAAAACTCTAACCTAATGATGCATAACTAATTAAGGATCCCTGACAGATATCATAAATGTTTAAATTTAGTGGATGTTAAATAAAAAGAATTATGAGGAACACTTGAGAACAATGACTTAAG
>CL1972Contig1
GATTCTTACACCTTTTGCTATTGCTGTGGAGGGACCGCAGATGTGGGCAGCAGGATGGCAAACAGCTGTCTCTCAGATTGGACCACATTTTGTTTGGTGGGTGGTGGCCCAAAGCGTGTTCTATCATCTGTACAACCAGGTGTCATACATGTCCTTGGATGAGATCTCTCCCTTGACCTTTAGCATTGGTAATACCATGAAACGTATCTCTGTCATAGTCTCTTCCATTATCATTTTCCACACGCCTGTCCAGCCAGTGAATGCTCTTGGAGCTGCCATCGCAATCCTTGGAACCTTCTTGTATTCCCAGGCAAAGCAGTGATGA
>CL1972Contig2
TGGGAGCCATGATCTCCAACTTGGCATTTGTTTTCCGGAACATATTTTCAAAGAGAGGCATGAAAGGGAAATCTGTTAGCGGAATGAACTACTATGCATGTCTCTCTATTTTGTCTCTGTTGATTCTTACACCCTTTGCTATTGCTGTGGAGGGACCGCAGATGTGGGCAGCAGGATGGCAAACAGCCGTCTCTCAGATTGGACCGCTATTTTGGTTGGTGGGTGGCAGCCCAAGTGTGTTCTATCATCTGT
>CL1972Contig3
CAAAGAGAGGCATGAAAGGGAAATCTGTTAGCGGAATGAACTACTATGCATGTCTCTCTATTTTGTCTCTGTTGATTCTTACACCCTTTGCTATTGCTGTGGAGGGACCGCAGATGTGGGCAGCAGGATGGCAAACAGCCGTCTCTCAGATTGGACCGCATTTTGTTTGGTGGGTGGCAGCCCAAAGTGTGTTCTATCATCTGTACAACCAGGTTTCATACATGTCGTTGGATGAGATCTCTCCTTTGACCTTTAGCATTGGTAACACCATGAAACGTATCTCTGTAATAGTCTCCTCCATTATCATTTTCCACACGCCTGTCCAGCCGGTCAATGCTCTTGGAGCTGCCATTGCAATCCTCGGAACCTTCTTGTATTCCCAGGCAAAGCAGTGATGACGCTTGGAGCAGGCAATTAAGATTTATCATGATGTAAAATTATGATGAGAAACAACTGTGTCAAGAATGAAAGAAGGTTCGGCTTTAGGTTTTACATTATAGTTGCTGTTTTCCAAGATGAGGAATGGCTGGTTTTTGCTTGGATGAGCCAGCAGGCAGGCAGGCAGGCATCTTGCTGTAGATAATAATAATAATAATAAAAATACTGTGATTAGGAGCGACA
>CL1984Contig1
GCATAATTCACACACAGCGTATTGTCAAAGTCTCAAAGGGACTCCAGCATTTGGGCTTTCTCCGTGGAAGAACTAAAGAAGAAAGAGAAATGGCGACGGCATCATCAGGCGTACAGAAGCTCCTGCAAGTTGGGACAAAGATCGTCGCCGTTGGCCGTAACTACGCCGCTCACGCCAAAGAACTCGGCAACGCCGTTCCTAAGGAGCCGGTTTTGTTCCTCAAACCAACCTCGTCTTACTTGGAGAATGGAGGCACTATCGAGATTCCTCATCCCTTGGAGTCGCTGGATCATGAAGTGGAGCTCGCCGTCGTGATCGGCCAGAAAGCTCGCGATGTGCCCCAGACCACCGCCATGGATTACGTTGGAGGTTATGCTCTTGCCTTGGATATGACTGCTAGGGAAATCCAAGCATCTGCCAAGTCTGCAGGGCTTCCATGGTCTGTGGCCAAAGGGCAGGATACATTCACACCTATTAGTTCTGTTCTTCCCAAGTCAGCTGTCCCTGACCCTGATAACTTGGAACTGTGGTTAAAGGTAGATGGAGATATGAGACAGAAAGGTTCCACCAAAGACATGATTTTTAAGATTCCTTATCTCATTAGTCACATAAGTTCAATCATGACACTTTTTGAAGGAGATGTAATACTAACAGGCACTCCACAAGGCGTTGGCCCCGTAAAAGTAGGTCAAAAGATAACTGCTGGCATCACAGATCTTCTTGATGTTCACTTTAATGTTGAAAAACGCAGAAGGCCAGGAAGTTATTAAGCAAGGGGAAATTTTCTTTCAATTTCTGACTTAAAATAATGGCCGAGGCAGCTCCATTCGTGGCCTTGCTTTCCAGAATCGCCCAAACGGTGATACATAAACATCAAACTATGTTTTTTTATGTTAAAATTTGGATTTCTAGGATGGAAAGATTTTACGACAGGGAGCTTGGTGTTGACCATCCTTTTGGAATGAAGTGATGATAATGTTATGAACACAGTTATGGAATTGCAATCCAGTTGAAAGAACAAATATATTACAAG
>CL1998Contig1
ACAGTGATTCTTGGTTGCTTGCTGTAGCATTTTATTTTGGTGCACGCTTTGGGTTTGGTAAGAATGAAAGGAAGAGGCTTTTCCAGATGATAAATGACGTCCCAACAATATTTGAAGTTGTGTCAGGAAATGTGAAGCATCCTAAGGACCAATCTGCAACTCACAATAACAGTAGCAAAAGCAAATCAAGTGGGAAAATGCAATCTCGGCAACCTGAGCCTCAGACCAAAGCAGTGAAGATGTCTCCACCACCCAAGGAAGATAATGACAGCGGGGAAGAGGAAGATGAAGATGAAGATGATGAACAGGGTGCAACGTTGGTGGGGCAGTGGTGGCGAAAGCTATGGCACTGACGAATTC
>CL1998Contig2
GGAAGTTAACCTGCCCGTGGAAGAGGTGCCTCCTGAGCTTCCTGAGCCGGCTCTGGGTATAAATTTTGCTAGAGATGGGATGCAAGAGAAGGACTGGTTATCACTTGTTGCAGTTCACAGCGATTCTTGGTTGCTTGCTGTAGCATTTTATTTTGGTGCGCGCTTTGGGTTTGGTAAGAATGAAAGGAAGAGGCTTTTCCAGATGATAAATGATGTCCCAACAATATTTGAAGTTGTGTCAGGAAATGTGAAGCTTCCAAGGAACAATCTGCAACTCATAACAACAGTAGACAAAAGCAAAATCAAGTGGGAAAAATGACAATCTCGGCAATCTGAACCTCAGACCAAGGCAGTGAA
>CL1998Contig3
AAGCAAATCAAGTGGGAAAATGCAATCTCGGCAATCTGAACCTCAGACCAAGGCAGTGAAGGATGGTCTCAACCACCCAAGGAAGATGACGGCAGTGGAGAAGAGGAAGATGAAGATGATGAACAGGGTGCAACTTGTGGTGCATGTGGTGAAAGCTACGGCACTGATGAATTCTGGATTTGCTGCGATGTATGTGAGAGATGGTTCCATGGCAAATGTGTCAAGATTACACCTGCAAAGGCTGAGCATATCAAGCAGTATAAATGCCCAGGTTGCAGTGGCAAAAGGGCTAGAGTTTAAAGTTGGATGCTGAAGCTGGATTGACATTTGTGAAACAAAGCAGGCAAGGTTTAGAACTTCACCTTGGCAGTTTCTAAAACGTTAAACAGAACCAGTTGCCCATTCTAGTCAATGAATTTGAATGACTGCTGATTGGATTTTAAGTTTCGTTACTTCTGGTTGCTGTCATGTCTAATTTCCTTGGAATTGTGTTTTAAATGTTGGTGCAACTACAGATGTTCTATTATATATGTTC
>CL1998Contig4
AAGAATGAAAGGAAGAGGCTTTTCCAGATGATAAATGATGTCCCAACAATATTTGAAGTTGTGTCAGGAAATGTGAAGCTTCCCAAGGAACAATCTGCAACTCATAACAACAGTAGCAAAAGCAAATCAAGTGGGAAAATGCAATCTCGGCAATCTGAACCTCAGACCAAGGCAGTGAAGATGTCTCAACCACCCAAGGAAGATGACGGCAGTGGAGAAGAGGAAGATGAAGATGATGAACAGGGTGCAACTTGTGGTGCATGTGGTGAAAGCTACGGCACTGATGAATTCTGGATTTGCTGCGATGTATGTGAGAGATGGTTCCATGGCAAATGTGTCAAGATTACACCTGCAAAGGCTGAGCATATCAAGCAGTATAAATGCCCAGGTTGCAGTGGCAAAAGGGCTAGAGTTTAAAGTTGGATGCTGAAGCTGGATTGACATTTGTAGAAACAAGGCAGGCAAGGTTTAGAACTTCACCTTGGCAGTTTACTAAAACGTTAACAGAACCAGTTGCCCATTCTAGTCAATGAATTTGAATGACTGC
>CL1998Contig5
ATCTGCAACTCACAATAACAGTAGCAAAAGCAAATCAAGTGGGAAAATGCAATCTCGGCAACCTGAGCCTCAGACCAAAGCAGTGAAGATGTCTCCACCACCCAAGGAAGATGATGACAGCGGGGAAGAGGAAGATGAAGATGACGAACAGGGTGCAACTTGTGGGGCATGTGGCGAAAGCTATGGCACTGACGAATTCTGGATTTGCTGCGATGTATGTGAGAGATGGTTCCATGGAAAATGTGTCAAGATTACACCTGCAAAGGCTGAGCATATCAAGCAGTACAAAT
>CL1998Contig6
AAGCAAATCAAGTGGGAAAATGCAATCTCGGCAACCTGAGCCTCAGACCAAAGCAGTGAAGATGTCTCCACCACCCAAGGAAGATAATGACAGCGGGGAAGAGGAAGATGAAGATGAAGATGATGAACAGGGTGCAACTTGTGGGGCATGTGGCGAAAGCTATGGCACTGACGAATTCTGGATTTGCTGCGATGTATGTGAGAGATGGTTCCATGGAAAATGTGTCAAGATTACACCTGCAAAGGCTGAGCATATCAAGCAGTACAAATGTCCAGGTTGCAGTGGCAAAAGGGCTAGAGTTTAAAGTTGAGATGCTGAAGTTGAGTTGGGAACATTAATTAAACAAAGCAGACAAGGTTTAGAACTTCACCTTTGCAGTTTCCAAAGAGCAAAACAGAAACAGTTGGCCATTCTAGTAAATGAATTTGAATGACTGC
>CL2011Contig1
AATATGCCAAGAAATTCAGAGAAGATGAAGAGACCCCTGTTTGGCCAGAGGCACGAGATTTTGTCTCCGTTACTGGACATGGAGTGAAAGCTATTGTCCGCAACAAGGAATTAATAGTAGGAAACAGAAGTTTAATGCTCGATCACAACATTGCCATTCCAGCTGATGCTGAAGAGATGCTTGCAGAAATTGAAGAGATGGCTCAAACTGGGATTTTAATATCTATAGATCAAGAAGTCACTGGCGTACTAGCCATATCTGATCCACTGAAACCAGGAGCACGTGAAGTCATTTCCACTCTCAAGTCTATGAAAGTCAGGAGCATAATGGTGACAGGCGACAATTGGGGAACTGCCAATTCCATTGCTAGGGAAGTTGGGATTGAAACTGTCATGGCAGAAACCAACCTGAGCAGAAAGCAGAGAAAGTGAAGGAGTTACAGGCCTCAGGCTATGTGGTGGCAATGGTAGGCGATGGAATAAACGATTCTCCAGCACTTGTAGCAGCAGATGTTGGAATGGCAAGTTGGTGCAGGCACAGTATATTGCTATAGAGCAGCTGATATAGTTCTGAT
>CL2011Contig2
AGGAGCATAATGGTGACAGGCGACAATTGGGGAACTGCCAATTCCATTGCTAGGGAAGTTGGGATTGAAACTGTCATGGCAGAAACCAAACCTGAGCAGAAAGCAGAGAAAGTGAAGGAGTTACAGGCCTCAGGCTATGTGGTGGCAATGGTAGGCGATGGAATAAACGATTCTCCAGCACTTGTAGCAGCAGATGTTGGAATGGCAATTGGTGCAGGCACAGATATTGCTATAGAGGCAGCTGATATAGTTCTGATGAAGAGCAACTTGGAGGATGTGATTACTGCTATAGACCTTTCCAGGAAGACTTTTTCCCGCATTCGTCTGAACTATATTTGGGCTCTGGGTTATAATCTACTAGGCATCCCAATAGCAGCTGGGGCACTTTTCCCAGGTACTGGATTCCGTTTACCCCCATGGATTGCTGGAGCTGCCATGGCAGCTTCTTCAGTCAGTGTGGTGGTGTGTTCCCTCCTGTTAAAAAATTACAAGAGACCCAGGATGCTGGAAAACCTAGAGATTCGTGCAATAAGGATCGAGTGACTGAGGACTGGTTGTCGAACAAGTTTTATTTATATTTTTCCAGGAGATACTAGCAATGAGTTTTGAGTAGTTTGTTGCTTGGACCAGCTAAACGATGTGAAGAAGATGGTGTTGATTTGCATTCCTCCCCCCCCCATTCCT
>CL2022Contig1
AGTTTGGTGTCACTGAGTTTGTGAATCCAAAAGATTATGATAAGCCTGTTCAACAGGTGATTGCTGATATGACTGATGGAGGAGTCGATCGGAGTGTTGAATGCACTGGGAGTATCCAAGCCATGATCTCAGCATTTGAATGTGTTCATGATGGTTGGGGTGTTGCCGTACTTGTGGGCGTCCCAAGCAAGGATGACTCGTTCAAAACTCATCCTATGAATCTGTTGAATGAAAGAACTCTACAAAGGAACTTTCTTGGCAATTACAAGCCTCGCAGTGATCTTCCATCTGTCGTGG
>CL2022Contig2
GAATACACTGTTGTGCATGTTGGCTGTCTTGCTAAGATCAACCCTGCCGCTCCTCTTGACAAAGTTTGTGTGCTCAGTTGTGGAATATCCACAGGTCTTGGTGCCACCTTGAATGTTGCAAAACCAAAAAGGGGTCAATCTGTTGCAATTTTTGGACTAGGTGCTGTTGGCCTCGCAGCTGCAGAAGGGGCAAGGATATCTGGAGCTTCAAGAATCATTGGTGTTGATTTGAATCCTAATCGATTTGAAGAAGCCAAGAAGTTTGGTGTCACTGAGTTTGTGAATCCAAAAGATTATGATAAGCCTGTTCAACAGGTGATTGCTGATATGACTGATGGAGGAGTCGATCGGAGTGTTGAATGCACTGGGAGTATCCAAGCCATGATCTCAGCATTTGAATGTGTTCATGATGGTTGGGGTGTTGCCGTACTTGTGGGCGTCCCAAGCAAGGATGACTCGTTCAAAACTCATCCTATGAATCTGTTGAATGAAAGAACTCTCAAAGGAACTTTCTTTGGCAATTACAAGCCTCGCAGTGATCTTCCATCTGTCGTGGAAATGTACATGAAGAAGGAGCTGGAAGTGGAAAAGTTCATCACTCACTATGTTTCTTTCTCGGAGATTAACAAAGCATTTGACTACATGCTGAAAGGAGAGTCCCTGAGGTGCATTATCAGCATGGAAGGGTTAAAAAACTACATGATCCTTTCTGTTTGACGAGGTCATCGCTTGTATCCTGTAGTAAGGATGCCCTGTTATCAGGTATCTTTTTAAGCTTGTGAAGTGATGAATAATAGTTGTTGCAGCTAAGTTTG
>CL2034Contig1
ACATGCAACCATATTTAAGCCCCAGCAATCATACAAGAGATGTATAGCAGAGACTTTTAAAGACTTCCCACCATCGTCACTGCCCCTAATTGAGACCCTTCTTGCCATTGACCCAGCTGAACGTCAAACTGCTACTGCTGCATTGAAGAGTGAATTCTTTACCACCAAGCCTTATGCTTGTGAGCCTTCTAGTCTTCCAAAATATCCTCCAAGCAAGGAGATGGATGCTAAACTACGAGATGAAGAAGCTAGAAGATTGAGGGCAGCTGGAAGGTCTAATGCTGATGGTGTGAAGAAGTTGCGTCCACGTGATCGAACTGTAAAGGCATTTCCTGCTCCAGAAGCCAATGCCGAGCTTCAAGCCAATCTTGATAGACGGCGCTTAATAACACATGCAAATGCTAAGAGCAAGAGTGAGAAATTTCCTCCACCTCACCAAGATGGAACACTTGGTTATCCTTTGGGCTCTTCACATCAGATTGATCCTGTTTTTGATCCCCCTGATGTCCCATTCAGTTCCACGAATTTCTCATATTCAAAAGCACCTATCCAGACATGGTCTGGCCCATTGGTGGACCCAGCTTCAGTTGGTGCTCCAAAGAGAAAGAAACAGAAAGATTAAAATTTCTGCTCGGGTAAAAGAGAAGGAAGGCATGTAATATATTTTCAGCTTATTTGTGAGACTATTCATAAGGCTGCAAAGTTGCAAATCCAGCCTTTGATATCTGTTCCGGGAAAGCCAATTAAATTGCAAGGAGAGGTAAAATATACTTTAAATTCATTTTTCTTTCCTTGTTACATCTATTTTGTATTGTGGAAGTTGCTCCAGTATTGTATATGGTCTT
>CL2034Contig2
CATAAGATATTTAAACTATGTGGCTCTCCTTCTGAAGAATACTGGAAAAAGTCAAAATTGCCTCATGCAACCATATTTAAGCCCCAACAATCATACAAGCGATGTATAGCAGAGACTTTTAAAGACTTCCCACCATCTTCATTGCCCCTAATTGAGACCCTTCTCGCAATTGACCCAGCTGAACGTCAAACTGCTACCGCTGCATTGAAGAGTGAATTCTTCAGTACCAAGCCTTATGCTTGTGAGCCTTCTAGTCTTCCTAATTATCCTCCAAGCAAGGAGATGGAT
>CL2034Contig3
CGAAACTACGTGATGAAGAAGCTCGAAGATTGAGAGCTGCCGGAAAGGCTAATGCTGATGGTGTGAAGAAGTCACGTCCACGTGAACGAGCTGTAAAGGCATTTCCTGCTCCAGAAGCCAATGCTGAGCTTCAAGCCAATCTTGATCGGCGGCGTTTGATAACACATGCAAATGCTAAGAGCAAGAGTGAGAAATTTCCTCCACCACATCAAGATGGAACACTTGGTTATCCTTTGGGCTCTTCACATCACATTGATCCTATCTTTGACTCCCCCTGATGTCCCATTCAGTTCCACTAAATTTCTCAT
>CL2034Contig4
CAAGCCAATCTTGATCGGCGGCGTTTGATAACACATGCAAATGCTAAGAGCAAGAGTGAGAAATTTCCTCCACCACATCAAGATGGAACACTTGGTTATCCTTTGGGCTCTTCACATCACATTGATCCTATCTTTGATCCCCCTGATGTCCCATTCAGTTCCACAAATTTCTCATATTCAAAAGCACCCATCCAGACATGGTCAGGCCCATTGGTGGACCGAGCTTCAGTTGGTGCTCCAAGAAGAAAGAAACAGAAAGATAGAAGTTCTGCTCAGGTAGAAAGAGAAGGAAGGCATGTAATATAATTTCTGCTCATTCGTGAGTACTTTTCATGAGGCTGACAAAGCTGCAGACTCCAGT
>CL2046Contig1
GAGAGGCTGCTTTAGCTAGAATGCGGGAGGAGAAAGCCCTATCACTTGGTGCTGAACCTGAAAAAGGACCTGATGTCACTCAAGTTTTGGTACGCTTCCCAACTGGAGAACGAAAAGAAAGAAGGTTCCACAGTACCTCCACGATCCAGTCTCTATATGACTACGTTGATTCTTTGGGTTTCTTAGAGGTTGATACATACAGCCTTGTCTCAAATTTTCCGCGGGTTGTGTATGGTTCAAGAAAAACTCTCCCTCTCCTTAGAAAGAAGCAGGATTGCAT
>CL2046Contig2
GAACGTCTAGAGAGGGAAGCAGCTGAAGCAGAGAGGAAGCGCAAGGAGGAAGAAGAAGCTCAACAGAGAGCAGCTCGTGAGGCTGCAGAAAGAGAGGCTGCCTTGGCTAGAATGCGGGAGGAGAAAGCCCTATCACTTGGTGTTGAACCTGAAAAAGGACCTGATGTTACTCAAGTTTTGGTACGCTTCCCAACTGGAGAACGGAAAGAAAGAAGGTTCCACAGTACCACCACCATTCAGTCTCTTTATGATTATGTTGATTCTTTGGGTTTCTTAGAGGTTGATGCATACAGCCTAGTCTCAAATTTTCCACGAGTTGTGTATGGTTCAGAAAAACTGTGTGTGTCCTTGAAAGAAGCCGGATTGCATCCTCAAGCCAGCCTTTTTGTGGAGCTGAACTAGGAAGTGTAAATGCCGAGTAGCGTGATCAAGATGGTCCAAAATGGGACACGCAAGTAGGGTAGTTTGTTGTGTTTCTCTTTCCTATTTCAGCTCTGTGCAGCAATGATATTCTGTCAGGCTCGATAGCTCCTTCGCTGTTTGAATGTTGGATTCTCTTTCATTGCAAAGATTCAATCAAAAGAAAAGGAGCTCAGGGGGAAAATGGGGCTGCAATAATGATTTACAAATTCTGC
>CL2052Contig1
TAATTGTGACCTTAAGATTGCAGACTTTGGTCTTGCAAGAACAACATCCGAAACAGATTTTATGACCGAGTATGTTGTTACTCGTTGGTATCGGGCACCAGAATTACTACTTAATTGTTCAGAGTACACTGCAGCAATTGATATATGGTCAGTGGGTTGTATACTAGGTGAAATCATGACAAGACAACCCTTGTTTCCTGGTAAAGACTATGTTCATCAGCTGAGGCTTATAACAGAGCTCATTGGTTCACCGGATGACTCCAGCCTTGGCTTCCTACGAAGTGATAATGCTCGAAGATATGTTAGGCAGCTTCCTCAATACCCAAGGCAAAATTTTGCTGCTAGATTTCCTAATATGTCCCCAGGTGCTGTTGATTTGTTAGAGCAGATGCTAGTCTTTGATCCAAACAGGCGCATTACAGTTGATGGGGCACTGCGCCATCCTTACTTGGCACCACTTCATGATATCAACGAGGAGCCTGTTTGCCCAAGCCCTTTCATCTTTGATTTTGAGCAGCCAACATTTACCGAGGAAAATATCAAAGAGCTTATCTGGAGGGAATCTGTAAAATTCAATCCTGATCCTTGAGAATTGTCCGATACTCTATGATTCCCATTTTCTTCATAAATATATAGAACCCATCAGAGTCTATAGGGAATGAAGAAAAGAACTCACTGGGTATATTGGGATTCACTCACATGTAACATATAGTTGATTCTTTTCATCACGTATCTTTTAAGATATCGAAGTGTGTGAAACGGAGGATAGGTTGCGTTCAAGTTAAACTGAGAAGAATCTCTATAAAGGTTTACTTTGTAGTTGGTAGTATATGGGCACACCAACTCGATTTGGTGTGGCTGGAGTGGCTTTTGAGTGGCAATCTATACTGTTTTGAAATGGGGATTCTGCATAGTTCTGAGACTTAATGTTTCC
>CL2063Contig1
ACGCTCTCCGGAGTCTCGTTCTCACCGCCGCCATCGCCACCAGCGCACCCCATCCCCATCGCCACCCCGAAAACGTCACCGCTATGAGACCGAAGAAGGCAGAGATAAAGAAAAGGAAAGAGAAAGAGAGAGGGATAGACAAAGGGCAGCTGTGTCAGATTTCCTGGATGGGATCGCAAGGGAGCAGATGGAGAGGATTGGGAATAACAATACTAGTGGTGATGGTGGTGGTGAAGGAGGAGAGGGAGAAGTAGTGGTAGAAGGATCTTTAGTGGATGAGGATGAGATTGAGATGATGAAGAAGTTAGGGATTCCAATTGGCTTCGATTCTACCAAGGGGAAGCCAGTGCCTGGTGCGGACGTCAGTGGAGTGAGAGTGGTTACGAAGCGGCAGCCCAGGCAATATATGAACCGAAGGGGAGGATTCAATCGGCCATTGCCTCCAGAACGGAATCGCTAGCTATTTTCTTAGTCTGGCAAGATGTAAGAATCTTTAAGCATAGGTGATATGTTGGCAACTTGAATGGTTGAATCACATCAATGGGACCCAAATGAAAGACCTTGTAAGCTGGAGTCTCCTGCATTATCTTGAGATAAGGTCTTTGTATTAATATTGTGTTTCAAATTTTACTCTAGCTCTTCAAGAAGTAATCGGAGTGCTTGCATTTAGATTATATGGCTTTTTGGTTTAGATGACCCCCTACCAGATGTATCCTATGATTGCAATATGAGATGATTCTAACATTCGAATAGTT
>CL2078Contig1
AACACACAAAGGCATATTTGGATTGCCACCTTATGGTCACCAATCCTCTTGATTATGTTGAGCCTTTGGGCAAAGCTGGTGCTTCTGGATTTACATTTCACGTTGAAGCATCCAGAGAAAACTGGAGAGAACTAATCCAGAGAATCAAGTCAAAAGGCATGAGGCCTGGTGTAGCTTTAAATCCTGGAACTCCTATCGAAGAAGTTTATCCTTTGGTTGAGTCTGAAAATCCTGTGGAAATGGTCCTTGTCTTGACTGTGGAACCTGGATTTGGAGGACAAAAGTTCATGGCAGATATGATGGATAAGGTAAAGACATTGAGGAAGAAGTATCCATCCCTTGATATAGAGGTGGATGGTGGTTTAGGGCCTTCAACAATTGACATAGCAGCTTCAGCTGGTGCAAACTGCATTGTTGCAGGAAGTTCAGTGTTTGGTGCCCCTGAGCCATCCCATATAATATCACTTATGAGAAGGAGTGTTGAGGAATGTCAGAAAAACATTGATGTCCATACAGGCAAGATACATCATGACCGGAATTCAGACTAAAATTTGACCTAAAGACTACTATTT
>CL2078Contig2
GCAGACGAGTTTGGTGAGGAAATTGGGCGAGGTTGGTGAGAGTGGAAATAAACAAAATTCAACGATTTCAAATTTTAAACACCTAAACGACTCCGTTTTGCCAACTTTCAATTCAGAAACCCGTTGCTCTCTCGCGCATTCCAGGTTATCCACCCAATTCCTCTTCAGCATCCGGTTCCGTTACTAGTGGAATCGGGTCAACAATCGGCAAAATGGGGGTGACGCCGAAAATCGCACCGTCGATGCTCTCATCGGATTTCGCGAATTTGGCATCGGAGGCGGAACGCATGCTCAATTGCGGCGCTGATTGGCTTCACATGGATATCATGGATGGGCACTTTGTCCCAAATCTAACCATTGGTGCTCCAGTCATTGAGAGTTTGAGAAACACACAAGGGCATATTGGATTGCCACCTTATGGTCACCAATCCTCTTGATTAT
>CL2078Contig3
GCCAGTTTAATCCAACTAACCTTGCCTTAAGTCCCTCTTCAGAAACCGGATCCGTAACAGAGGAATCGGGTCAACAATAGGCAATATGGGCGTGACGCCGAAAATTGCACCATCAATGCTTTCATCGGATTTCGCTAATTTGGCATCGGAGGCAGAACGCATGCTTAATTGCGGCGCTGATTGGCTACACATGGACATCATGGATGGGCACTTTGTCCCAAATCTAACCATTGGTGCTCCAGTCATTGAGAGTTTGAGAAAACACACAAAGGCATATTTGGATTGCCACCTTATGGTCACCAATCCTCTTGATTATATTGAGCCTTTGGGTAAAGCTGGTGCTTCTGGATTTACGTTTCATGTTGAGGCATCCAGAGAAAATTGGAGAGAATTGATCCAGAAAATCAAGTCCAAGGGCATGAGGCCTGGTGTAGCTTTAAAGCCTGGAACTCCTATTGAAGAAGTTTATCCATTGGTTGAGTGTGAAAATCCTGTGGAAATGGTCCTTGTCATGACTGTGGAACCGGGATTTGGAGGACAAAAGTTCATGCCAGATATGATGGATAAGGTAAAGACATTGAGGAAGAAATACCCATCCCTTGATATAGAGGTGGATGGTGGTTTAGGGCCTTCAACAATTGACATGGCAGCTTCAGCTGGTGCAAACTGCATAGTGGCAGGAAGTTCAGTGTTTGGAGCCCCTGAGCCAGCCCATGTAATATCACTTATGAGAAAGAGTGTTGAGGAAGGTCAAGAAAACATTGATGTTCATACAGGCAAGATACATCATGACTGGATTTCAGGCAGCAAAATATGACCTAAAGACTACTATTT
>CL2088Contig1
GAAAAAAAGGCATTTTACCGAATTCAACGACCATTAAAAGAAGCGGACGAAAAGGTTTGCTCTAGCCCCAGTTTGCCTCAGTCTCTCTCCCCTCCAACAAAGTAAGGATTAATGTCTCGGAGCATCTCGTACGTAACGGGCTCTCAACTTCTTACCCTCAAACGCCGCCCCAATATTGCTATTATCGACGTGAGGGACGATGAGAGGAGTTATGATGGGCATATAGCTGGGTCGCTGCACTACGCGAGTGATACCTTTGCTGATAGGATCTCTCAGCTCGTTCAGCAAGTCAAAGGGAAGGATACCCTTGTTTTTCATTGCGCTTTGAGCCAGGTTCGTGGTCCAACTTGTGCTCGAAGGTTTGCTAATTATCTGGAAGAGATGAAAGAGGATACAGAAATAAAAACATCTTGGTCTTGGAACGTGGCTTCAACGGCTGGGAAGCAGCTGGTAAGCCTGTTTGTCATTGTACCAGTACCCCGTGCACGGCTGAGAGTGCACAGTAATTGTTACAAAAGACATCCTNTCTTAGGAGAAATACTACCCACCTATATAAACTGGCTGTTAGAGTATTTCTATTG
>CL2088Contig2
ATCGCATTTATGGCTGAACTGGAGTCATTCAGAAAACAGGACTATGAAAGAGTGGACCTATAGAGGAAAGGAGAGATGAATAAGGAAAGGGAAATGGGGAAACTTTTGTCTCTTCCTAACATTCCAAAAGCCACTGTAGACTATTGGATACATGGAAAATACATTAAACAGTCAATAGAAATCTCTAACAGCCAGTTTATATAGGTGGGTATATTTCCTCCTAAGAGAGGGATGTCTTTTGAACAATTACTGTGCACTCTCAGCCGTGCACGGGGTACTGGTACAATGACAAACAGGCTTACCAGCTGCTTCCCAGCCCGTTGAAGCCACGTTCCAAGACCAAGATGTTTTTTATTTCTGTATCCTCTTTCATCTCTTCCAGATAATTAGCAAACCTTCGAGCACAAGTTGGACCACGAACCTGGCTCAAAGCGCAATGAA
>CL2097Contig1
[truncated: 12,327,871 more chars]
