# Supplementary material for: Post-transcriptional regulation of several biological processes involved in latex production in Hevea brasiliensis
Source: PeerJ. 2020 Apr 29;8:e8932. doi: 10.7717/peerj.8932 (PMC7195832; doi:10.7717/peerj.8932)
Supplement: Supplemental Information 2 — Consensus sequences [file peerj-08-8932-s026.zip › consensus_leaf_tgicl.fasta]

>CL1Contig1
GGGGGCAAACCCATATAGATCTTACTTGAATCCGAAAAGATGCTACAAAGATTAACCAGGGAAATTAAGCTAATTTTACAATTCAACTCTAATCTTATTTATCACAAATTCACAGTACAACATATACATACATTCAAGGTTTAAGAAGAAGTTGCGTTTGTATTTCAACTTCAGTCAGTCTTATTTGTCAGAATACAGCAGACATGTACCAACAAAAGTTGCACATTTTATGGTTTATACATAAAGGTTCTTGCTACAGCATAAGCATGGAAAAGTACTGCTCAAATTCTTGATCAATGGTTGGTTTTCTGGTACCACGCTGAGCATCACTGAAGCATGGGTCTTCAAATTGCTGATTATCGTAAGAGAATATCTACAAAAAGAGAACGATGGCCTAGTATCAGCTACGTTTCTCTAGAGATCACAATCACTCTGTCTTGGAGAGAAAAATAACGAAATTGATTCGAATCAACCACAAGAACAAGAGAGAGAAATGATTAGCATCAACCATGGAC
>CL1Contig2
AAGCAAGGCAAATATCCGGATCATTTCAGATTTAGGAACAAAATCCAGCAAAACAATCAAATATCCTTGAATACTATTAACTTGTACATAAAATGGAAGTCCAACGGCAATATTTAAAGTAGAGAAAACAAGCCACTCTGGCTTTTAATCAAACAAACACCTACACTAATTCACATAATTCAAACCAAATCAGGTAGGAAAGGCAAAGAGCAATATAGCAAAAAGGGCTTCAGTTATCCTCAGTGACCTTACAGGCAAAGCACAACAGCTGATTACAGCAAACGTGCACCTTCAGTTATCATAGTCCTGGGAAAGTGACCTCTTTGAGCGCCGATATTCATGCTCTCTTTGATGTGATTCAGATGCTTCATGATAATAATCATCGTCATCCATCCGATCATTACGATCCTGATCATGATCAGGATATTGATCATAGCGGTCATGGTCACCTTGAACATCCATATGATCATTTTGTCTCCTACTTCGGTGATCTTCATAATGATCATAAGGCCGATCATGCTCGGCATCTGGCTGCCTATGCTCTTGCTCAGATTGTTCATACCAACCACGGTCATCCTCTGGCTCAGCATGATCATAGTCCCTTTCAGCACGGCGATCCCTCTCATGTTTTGAATCAACATGATCATAATTAGATTCTCTATCAT
>CL1Contig3
TAACAGTAGCACTATTAGACTTCTGGGTAATGTTGCTTTGGCAATTGGCTTGACTTACCTTTCAATGACTGGGCAGCTTGGTTGGATTTTTGATGCTATTGGTTGGGTTTTAGACGTGATTATTTCTATTTGGCTCCTGGCAGTACTAATACCTATTGTTGGTTTGGGAGCTTTCCTCTGGTGGGCAGGACGGGATATACTTCAAGGCACTTCAACCGGTTCTCAGTAGTGGAAGATGAGTTCGTGAGGGATTCTGTAAAATTCTCCAACAGTTCAACAACATTTGGACAGGCATTTGGTGACTTCTCTGCTGCTTCCAAGAAAGGAAAGGATTCTTCTTCAGTTGTTGACATTGAAGCAGAAATAAAAGATGCAGACTGAGGACCTTAAATAAATGATGCAGAATAGGG
>CL1Contig4
GAAGCTCGTGGCTGTCTCGCGCTAGGGTTTTAATTCTCTCATTTCAAGTTTCTAATAGCTCAGAATCGCAGACGGAAAAATGACGAAGAACTACCCAAAAGTTAGTGAAGAGTACCAGAAGGCCATTGATAAGGCCAAGAGGAAGCTCAGGGGTTTCATCGCTGAGAAGGGCTGTGCTCCTCTCATGCTCCGTATCGCATGGCACTCAGCTGGAACTTACGACGCGAACACCAAGACTGGAGGTCCATTTGGAACCATGAGGCACGCAGCGGAGCAGGCCCATGCTGCTAACAATGGGCTGGATATTGCTGTCAGACTTCTTGAGCCCATCAAGCAGCAGTTCCCTATCCTCTCCTATGCCGACTTCTATCAGCTTGCTGGTGTTGTTGCCGTTGAGATCACTGGTGGGCCTGAGATCCCATTCCACCCTGGCAGAGAGGACAAGCCTGAACCACCTCCAGAAGGTCGTCTGCCTAATGCTACTAAAGGTGCTGATCACTTGAGGGAGGTCTTTGGCAAAACCATGGGTCTCAGTGACAAGGATATCGTTGTTCTCTCTGGTGGCCACACCCTGGGAAGGTGCCACAAGGAGCGCTCTGGTTTTGACGGGCCCTGGACTGCTAACCACTCATCTTTGACAATTCTTTCTTCACGGAGCTCTTGGCTGGCNGAGGAGGCCTTCTACAATTGCCAACTGACACCGTTCTTGTTACCGATCCTGTCTTCCGCCCATATGTTGAAAAATATGCTGCTGATGAAGATGC
>CL1Contig5
ACAGTTAAACAAATAGTGTGATCTGGGAATTTATTTAGGGCTCCTTTGCCAATGGAGCCGAATAATTATAGCTATGAAGTAAGAATCAAAACAGTTGGGAAACGAAAGAAACTAGTTATCCGGAAAAGATAACTAGAAGAAGGTTTGTACTATTAGTAATTCATTAATTAAGCCACACAAAGGCCATAGATGTGGCCATTAAACACTCTATGCAAGGAAACATAGAGTATTTCACCCCATACCCACAAGTATCACAACAGAAAACACATTATTTAGTACAATTGCATTATTAGCGACTCCCCTGCAACCTCACACTATATGTTAAGTTTTTATAAGTTTAGTGACCACAAGTGCAGTCAGTGCAGGTGCAGCCAGCACCGCACTTGCACTTGCCGTCGGGCTCGGCGGCGGGAACCTCCATGACAACAGTAGAGACAAAGCTCTTCTCAGTCTCAACTATGTCAGCAGTGTAGCTGCTGCCCTTCTTCACGCACTGGCTCTTATCAGCACAGTCGCAGTTGCCGCAGGTGCTTGACATGGTGGTGGATTAACGTAAAAGGAAGCTTCGAAACTGAAGAAAACTGGGGGGTTATTGAGTTTTTGAATCAAATGGCTATCACCTGAGTGACA
>CL1Contig6
TGAGGTGTATTTCTTTGGTACATGATTTGATGTTTGCAGGGAAGAGTTTAGAGAGCAGTACAAAAAGGAACACCCTAAAAACAAATCTGTTGCTGCTGTAGGCAAAGCTGGCGGAGATAAATGGAAGTCGTTGTCTGAAGCTGAGAAAGCACCTTATGTGGCCAAGGCTGAAAAGAGGAAGGTCGAGTATGAGAAGAAATTGAAAGCATATAACAAAGGACAGGCTGAAGGACCCAAGGAAGAAGAGGAGTCTGAGAAGTCGATGTCCGAGGTGAATGATGATGAGGATGATGAGGAGGAGGGTAGTGGAGAGGAAGATGATGATGAGTAGGAATGGGCACGGAGAATAGTATAGTCATGTAGGCTGTGACTGTTTGAACAACTCATGTTAATGGAGATATTTGCTTGTTATTTTTTTGTTGCTTTTCTCTTCTAAGAGAAGGATGCCTCTGCTCCATCTTAATTTATCCTTCTCCTTTCTGGGGAAAAAAATAGTTGTAGAAGGGAGATTGTTTCTGCTTACTTATCACCAAAATTAA
>CL1Contig7
GATAGCCATTTGATTCAAAAACTCAATAACCCCCAGTTTTCTTCAGTTTCGAAGCTTCCTTTTACGTTAATCCACCACCATGTCAAGCACCTGCGGCAACTGCGACTGTGCTGATAAGAGCCAGTGCGTGAAGAAGGGCAGCAGCTACACTGCTGACATAGTTGAGACTGAGAAGAGCTTTGTCTCTACTGTTGTCATGGAGGTTCCCCGCCCACCCGGAGCCCCGACGGCAAGTGCAGGTGCGGTGCTGGCTGCACCTGCACTAACTGCACTTGTGGTCACTAAACTTATAAAAACTAAACATATAGTGTGAGGTTGCAGGGAGTCGCTAATAATGCAATTGTAC
>CL1Contig8
GAACACACAAATCACCTCAACTCAAGCGATTTTTTTCCACATCCATTATTCTTTGGATTTTTTTCATCATCATCCTCCTGCAGACGTATCTGCAAATCAAGTGAACAAAAATGGCCTCCACTGCATGCTTCTTGCACCACCATGCACTCAACACTCCTAATGGATTGTCTTCATTGTCCCAGCAGCGTCAACTGTCTAGCACCACCAAGCCCACCAACCAGTTCGTCTGCCGTGCCACCCACAAGCAGCCTCCACAGGACGAGGATGTTGCCGTTGTTTCCAGAAGATTGGCTCTTACAGTACTCATTGGTGCTGCTGCCATTGGCTCCAAGGTTTCTGCTGCGGATGCTGCCTATGGTGAAGCTGCCAATGTATTTGGCAAGCCTAAAACAAACACAGACTTCTTGCCATACAATGGAGATGGATTCAAATTGTCAATTCCATCAAATGGAATCCAAGCAAGGAGAGAGAGTTCCCAGGACAGGTTCTTAGATATGAGGACAACTTTGATTCCAACAGCAATGTTTCTGTTATTGTCACCCATCTGATAAGAATCCATCACTGACTAT
>CL1Contig9
TTCATCATATATTTTCTATTTTGGATCTAAACAATAAAAACGAAAGAGAATATTAAAGAGAAAAGAAAAGCATTACTAACGTAAATAATCAATTCACATTAGCTAGATGATTACACATCCATGCGCAATTTCCCTTCCACAATTTATTTCGTAGAACATTTAAACTCCCAGTTCTTCATTTTTCATACAAATACATATAATATAGGACTCTGCTACTGACAGAGAAGTCTAATTTATTGAAGGGAGATTCATTCATTATAATTACTTTACTAGCAATTTGGGAGGGGAACCCCACAGGCATTAGCAACCTTTCTGGCACCAGGTGAGTTCACATACTGTTTCAGGTTTGGGTTCTTCAGGTACCCACAAAGGCAAGGCTTCTGCTCTCTCAACTTGCTGCAGCAAGTGCTTGATGGCGCCGTCGAAGACGAGATCGCCGGCAGGCATGAGCTCAGCTGCACTGGATTGCAAGTCACTGCATTTGACAAGCGCACCTCTGTTAAAAGCATCAGCGCCGCCACCGCCACAACCATCCATAGGGATGAACCAGAAACCTTCTTCATCTTCAGGAATTCACTATATATGCGGAAGTGGAAGTGTGTGAGAAGAAAATGGTAACTGAGTGACAA
>CL1Contig10
TAACAAGCGTTGCTTGAGAAACCAGCAAATGCTTACAGTACAACAATCTATAAGATTCCCAACCATCTATGACTTATTTTACTAGAAACGAGTGCATTGATTTTGTGCTCGAGGTGGGCTTCATAGTCCTCAAGGCGACCTTTGATTGCATCATTCTCCCAGCTGACCAGTGTAGGAACTCCAGTGAGCTTGAACCTTGAGTCCAACCTCCATGGATGCTGAGGATTTCTCCAGGTTGGTCTATCTCCAACATCAGCTCGCAGGAGTGTAATGTCATCTGATGATGCTTCCAGCTTCTTGTAAATTACAGGTTCAGCTCTCACAGGCGGGGCACCAACTGAGATTGGTTGAGTGGGTTCTTTATCAGCCAAATAAAAGGATTAAATTAGTCTTTGTTTGTGGTGCCTCCGATATGAACTTCT
>CL1Contig11
TTCTTGCAATTGCATCCGCGGGGAATATGAGTCCTACATTAGGATCATCTAGTAGAAATGGAGCTTGGCAGAGAGCAACCACCTGACGAGGAAATGTGAGTGGCTTCTGTCCTAGAGCATGAGGATTGCCCACATTTGTGAAAATAATCTTCTTCCCTTCCTTCTGAAGCTCAGAAGCTCGAAGATACAGCTCACCTCTAACAGCATACTGAACCTTCTTCATATTTTCATTCAACGATTCATAGTCTAATGCCTTAGGTGCCATGATGTATGATAATCTGCCTTCTTTTTGAGAAAACGAACTCAGTTCCTAACCTCTAAAAGAGTTAGCCGCGAGTTTTCCAGGGGAGTTCCGCAAGCAGAAACCAAGTGTTAGTCTAACCACA
>CL1Contig12
GTAGAATCGCTAGTGGCTGCATCAGGGTTAACTGGATTCCTTGTTGATTACAGTTTCTATTGCACTTCTAACAAACAGTTCACTTGAAGGAAAATTGTACATCAACTAGGCAAAAAGGAGATCCATTAATTTGTGTGCTGCTACTTAACAAGGAAAGAAATAAAAGCCTCGTGTCTTCCTGGATTTCTATATAATATCGAGTTACAATGGGAACATTTTGGAACCCCAGAAAAGAATTTAATTCTATACCCTAGCGAAGAATTTCCTTGATCTTCTTCTTTTGATCTTCGGTTAGTGAGGTGGGGAAAAGAACCTCAAAGGTGACATAAAGGTCACCTTTCTTTGCGCTAAAATGCAGTGGCATCCCTTCCCCTTTGAACTTCCTTACTGCCTTGGGCTTAGTGATTCCCTTTGTGCTAATGTCCACTAATTTTTCATCGAGATGTTTAATGGTCTTCTCAAAACCAACAAGGGCTTGAACCAGTGTAATGGTCACAGTTGTGTGCAAGTCATTGCCTTCCCTTCTGAAGCGATCATGGGGTGCTGTACGAATACGGAACTTCAAATCTCCAGGCTCGCCATCTATTTTTGGCTCACCATCTTCATAGAAAACCACTTCTTGTCCATCTTGCATGCCTTTCTCAATATCAACCGTGATAAAATATCCCTCCCGTTCGTATTTGACGTTTTGGCATTGGTCACAGACCTCCTCTGTCATCTGCTGAAACATCCCTGGACCAATTTGCCTATGATAGACTTGATTTTTGCAGTTACAGCGTCTTTA
>CL1Contig13
TTTCATTTTTCATACAAATACATATAATATAGGACTCTGCTACTGACAGAGAAGTCTAATTTATTGAAGGGAGATTCATTCATTATAATTACTTTACTAGCAATTTGGGAGGGGAACCCCGACCAGGCATTAGCAACCTTTCTTGGCACCAGGT
>CL1Contig14
AGTGCTTGCTGCTTTGTTGCAACTGGCCTCACACGCACACCGAAATAAGACATCGGATTACTACACATCGCAAAGGCTTCTTAGTTGGGTATTGATTCAACTGAGGACTTGTGAAGGAATCTGACAATCCCTTTCAATGAGCCATTCTCATTCTGATTGACATTAAAGTAGTTCATCGATGTTGACATTTATGTATAACAGGAAATGCAAGTGAGGCTTCTATGTAGGTTGATTTCTTTCATAGGAAAGCAATTCGCTTTGGTAATGAAGCCTTTTTGGCTTATCAATGAAAACTATTTCCAAATAGCTAGCTAGCTAGCCGGATCTTTAGATGTTCTACCTTGTGCATCATTTACGCTCTATGCTAAGTGCTAACAATGGAATA
>CL1Contig15
GATCTCTGTCCTTAGCCTTTTCAAGCTCCCCTCACAATTTGCACCTGCCTTTCTCTCTCTCTATTTGTTGTATTTTTCCACTCTCTTTCTTTCAAACCCTAACCCACCGAACCTGATTCGCCATGAAAGGAGGTAAATCGAAGTCAGATACCAAGGCCGCCAATAGGCTTTCCGTGAACAAGAAACCCGCCAAGGCAAGCAAGAAATCTGGCAAGGCAGCCAAGGACCCAAACAAACCTAAGAGACCGGCCAGTGCTTTCTTCGTTTTCATGGAAGAGTTTAGAGAGCAGTACAAAAGGACACCTAAAACCAATCTGTTGCTGCTGTAGGCAAAGCTGGCGGAGATAAATGGAAGTCGTTGTCTGAAGCTGAGAAAGCACCTT
>CL1Contig16
GTAATTGTGTATGTTTCTGATTGAATTTTACCATGACATTGATATCTACTTTGCTAATAAATTCTAGTCATGTTAACGAAACTGGAACTCATAATATCTTCTTGGCTAACAGGATATAGGGCAGGCAATTCTGGAAAGTTACTCAAGAATTCTAGAAAGCTTGGCCTACACTGTCATGTCTCGAATTGAAGATGTGCTCTATGCTGATTATGTCACTCGAAATCCATCATATGCTGGACAGAAGAGGAACCCTTTAAAAGAGACACCTCAAGAAAGCACACCACCCATGGACGACCCAGCCACAGAGGGACCCAATTCAATGACACTGTCAGATTTTTATGGGTTGGAATTTTGAATCAAATGACACTGAAGCAAAGAAGGAGCCAGAAAGAAAAGGGCAAATTAGATCTTGTCACGTGGCCCCAGCTTTGGTGGAAGTTGAGGGCCCTTCTTGATTGGTAGGATGTCACCAGAAGCTGTAGCACTTAGGTAAGCTAGGGTAGAGCCACCTCCCAAGATCAAGAACTTGAGTAACAACCCTCTCTTGGTGAATGGAGCTGCAAAATGTCTCAAAGAACTTGCTCTGGAGAGGGGTTTGTAATGGAGAAGGTGCATCTGATCCGTACAAGTCCCACTGCCCCAGTAGTGTTGCCCAAAATCCTCCAAATC
>CL1Contig17
TTACTGCCGAGCCCGACGGCAAGTGCAAGTGTGGTGCTAACTGCACCTGCACTGACTGCACTTGTGGTCACTGAACTCCATGACAACAGTGGAGACAAAGCTCTTCTCAGTATCGACTATGTCAGCAGTGTAGCTGCTGCCCTTCTTCACGCACTGGCTCTTGTCAGCGCAGTCGCAGTCTCCGCAGGTGCTAGACATGGCGGTGGATTAACGTAGAAAGAGCTTGAAAACTTGGAAATCTGGAAGGTTATAGTGCGAATGGCTATCC
>CL1Contig18
GGTAGCGATTGAACGTTTGTCTCCTGTGGATTCTCTCGTGAAAGCACCCAACAGCGATCATGGTGGCCGCCAAGAAGACCAAGAAGACTCATGAGAGTATCAACAACAGGCTGGCTTTGGTTATGAAGAGTGGGAGATACACTTTGGGTTACAAGACTGTACTCAAATCTCTCAGGAACTCTAAAGGGAAGCTGGTCATCATTGCTAACAACTGTCCTCCCCTTAGGAAGTCTGAGATAGAGTACTATGCAATGTTGGCAAAAGTTGGAGTTCACCACTACAATGGCAACAATGTAGACTTGGGTACTGCTTGTGGCAAATATTTCAGAGTGTGCTGCCTCAGCATTATTGATCCAGGTGATTCTGATATCATCAAGAGCATGCCTAGTGACCACTGATTAGGCCATGAGGAATAGCATTTCTCCCTAGGTTTTGGTCATTTTTCTCCTTGCTGGGGTTGGGTTGGGTTGGGATGTGATGTTTTCAATTGCAAACTATGATATTGTTAAGCAATTTTGTGTGGAACTTGTTGAGCTCCTATTGATAGCCATTTTAGTAAATTTTAATTAATTGAAATGATGACGTAAAATGAATTTTCTGGTAG
>CL1Contig19
TCAGTACAACATATACATACATTCAAGGTTTAAGAAGAAGTTGCGTTTGTATTTCAACTTCAGTCAGTCTTATTTGTCAGAATACAGCAGACATGTACCAACAAAAGTTGCACATTTTATGGTTTATACATAAAGGTTCTTGCTACAGCATAAGCATGGAAAAGTACTGCTCAAATTCTTGATCAATGGTTGGTTTTCTGGTACCACGCTGAGCATCTTGGTTAACACTCCATCTTCCAGAAGATAGGACATACACATTTGGATTAACCCCATTAGAATTTAAAATATCATCAAGCTCCTTATCTATACATGGTTCAATGCTGTCAATTCCATCTTGAGAGCAAGCATAATCAAAATGGCTTCCAAATTCTACAATGGGCTCATCAAGATCCTGACGTAATTCATAATGGTAAAGATCATGCTCCCCTGCTACAAAAGCAGGTTCATCTTTGCCAGCACCACCCGTAGACGTTGCTGTAGCGCTGTTCAAGGAACATTGAACATCCTTACAATTGCTTTGGCCCCAATTCAACAATGAAGAAGAGGGCCCATTAGAAGGCCCTAGCTTTGAAACTTCTGTTTCAAATTTAACTTCCCCTTCCCCATATACAGACATGGCAGAGTCACAATCTCCAACAAAGCTGTTGCTATCTTCTGCTGATTCAAGATCTGACACATCCTCCATAGCATGTCTCGCATCACTTTCCTTAACTTCGTTTGCAATTAAGTCTTCTGCTTCTTGGTTTTCTTCCAACATTGGAAGAGTTTTGGGCGATGAATGATTATCCCAGCACTTATGCTTTGGGAAAGGCAAGCCGAATTGATCTGCCTGTAACTTTCTTTTCTTGCTCACGTCAAACATGTTCTCACTGTGTGATTTACACTGAAGCAT
>CL1Contig20
AAAGAAGCAAAGACCACACCTATTCCATCAACAACCAAAACCACTGCAAATTTCCCAGTAATGAAAAATACGCAAAAACTGAAAAGCGCGCAGGTTGTCAGCACCATCCTCTACATCCAAAGGCTTAAGCCTCAGCAAACCCCAGCTCGGAGAGCTTCACATGGGCCTCAGCATAATCAGCAAAGAATGCATCTTCATCAGCAGCATATTTTTCAACATATGGGCGGAAGACAGGATCGGTAACAAGAACGGTGTCAGTTGGCAATTGTAGAAGGCCTTCCTTCTGTCCAGCCAAGAGCTCCGTGAAGAAAGAATTGTCAAAGATGAGTGGGTTAGCAGTCCAGGGCCCGTCAAAACCAGAGCGCTCCTTGTGGCAACTTCCCAGGGTGTGGCCACCAGAGAGAACAACGATATCCTTGTCACTGAGACCCATGGTTTTGCCAAAGACCTCCCTCAAGTGATCAGCACCTTTAGTAGCATTAGGCAGACGACCTTCTGGAGGTGGTTCAGGCTTGTCCTCTCTGCCAGGGTGGAATGGGATCTCAGGCCCACCAGTGATCTCAACGGCAACAACACCAGCAAGCTGATAGAAGTCGGCATAGGAGAGGATAGGGAACTGCTGCTTGATGGGCTCAAGAAGTCTGACAGCAATATCCAGCCCATTGTTAGCAGCATGGGCCTGCTCCGCTGCGTGCCTCATGGTTCCAAATGGACCTCCAGTCTTGGTGTTCGCGTCGTAAGTTCCAGCTGAGTGCCATGCGATACGGAGCATGAGAGGAGCACAGCCCTTCTCAGCGATGAAACCCCTGAGCTTCCTCTTGGCCTTATCAATGGCCTTCTGGTACTCTTCACTACTTTGGCAGTTCTTCGTCTATTTTCCG
>CL1Contig21
GTCACTCAGTTGATAGCCATTTGATTCAAAACTCAATAACCCCCAGTTTTCTTCAGTTTCGAAGCTTCCTTTTACGTTAATCCACCACCATGTCAAGCACCTGCGGCAACTGCGACTGTGCTGATAAGAGCCAGTGCGTGAAGAAGGGCAGCAGCTACACTGCTGACATAGTTGAGACTGAGAAGAGCTTTGTCTCTACTGTTGTCATGGAGGTTCCCGCCACCGAGCCCGACGGCAAGTGCAGGTGCGGTGCTGGCTGCACCTGCACTAACTGCACTTGTGGTCACTAAACTTATAAAAACTAAACATATAGTGTGAGGTTGCAGGGGAGTCGCTAATAATGCAATTGTACTAAATAATGTGTTTTCTGTTGTAATACTTGTGGGTATGGGGTGAAATACTCTATGTTTCCTTGCATAGAGTGTTTAATGGCCATATCTATGGCCTTTGTGTGGCTTAATTAATGAATTACTATTAGTATAAACCTGCTTCTAGTTATCTTTTCCAGATATCTAGTTTTTTTCGTTTCCCCAACTGTTTTGATTCTTACTTCATAGCTA
>CL1Contig22
TGTCACTCAGTTGATAGCCATTTGATTCAAAACTCAATAAACCCCAAGTTTTCTTTCAGTTTCGAAGCTTCCTTTTACGTTTAATCCACCACCATGTCAAGCACCTGCGGCAACTGCGACTGTGCTGATAAGAGCCAGTGCGTGAAGAAGGGCAGCAGCTACACTGCTGACATAGTTGAGACTGAGAAGAGCTTTGTCTCTACTGTTGTCATGGAGGTTCCCGCCGCCGAGCCCGACGGCAAGTGCAAGTGCGGTGCTGGCTGCACCTGCACTGACTGCACTTGTGGTCACTAAGCTTATAA
>CL1Contig23
GTTGCCATTGTAGTGGTGAACCTCCAACCTTGCCAACATTGCATAATACTCTATCTCGGACTTCCTAAGGGGAGGACAGTTGTTAGCAATGATGACCAGCTTCCCTTTAGAGTTCCTGAGAGATTTGAGTACAGTCTTGTAACCCAAAGTATACCTCCCACTCTTCATAACCAGAGCCAGCCTGCTGTTGATACTCTCATGAGTCTTCTTGGTCTTCTTGGCGGCCACCATGGTTACGGTCTGGTCCTTTCTACGAGAGAATCCACAAAAGCCAAATGTGTCACTCGCCTCGCAAAGGCAGTGACTTGCACACAACTGTGACCATCACACTGGTTCAAGCACTTGTTGGTTTTGAGAAGACCCTTAAACACCTCGATGAACATTTAGTGGACATCAGCACAAAGGGAATCACTAAGCCCAAGGCAGTAAGGAAGTTCAAAGGTGAAGGGATGCCACTGCATTCTAGTACAAAGAAAGGTGATCTT
>CL1Contig24
GGCAAGCATCAACTGATCACAGCAGCTGTGAAAGATGGCAAGCTTTATATTTGCAAGGCACAAGCGGAGGTAAGGATAAGAGGTGGTTCAAAGGAGCAAGAAGGTTTATAGAAAGCACGGCTAGTTCCTTTAGTGTTGCTTAAGGATATAACCAACGAACTTGTATGTAAATCAACTTTTAATAATCTATGATGTTTGTTTTAGTCGTCTGTCTAGCCCTTCTTTTTAGGC
>CL1Contig25
TTACTCATGGAATTGGTTTTTTCCATTTGCATGTCTTGTTCTAGAGGAGCACATGTAGCACAGGCATTAATAAAACTGATAGCATCCCATTACAGGTATTGCAAGAGAAACCTCAAAAAGGTGAATGCCATTAAACTTGACACATTTATGCAAAACAAAGATGTACTCCACAATTCAAAACAAGAAATTTATTCTTCAGAGAAAGATTAAGTATGCTCAACTTAAGAGCCAAATACGCAAGACAAAAGAGTCGGGATACTGCTGAAGCTGTTCATGAAATCATGGTTCAAGCACAAAACAGAATTTATTCTTCTGCAACGACGCTGATCTCACCTTTTTCTAGCAAATCATAAAATGCTCTGGCTTTCCTTTGTTCATTCCAGTGATGCATCTTCCAAAGACCACCAGCAGTCAGACCAAGTGCAATTCCCATTATTATCTCCTTAACGACACTGGGTCCTTTCAAGGTTGCATGAGCAATCTTACCGCCAGCCATTTTACTTCTATGGTTAAAGCTAATTAATCTGGGAGAGGCTCAGAAAGATCCTATCAGGTCTTGATGGAAACGAAATTCCTCCCTTTGCTTTTCCTTGTGGTTGTGCGTAAATGCCT
>CL1Contig26
GAAAGTAATTTGTTGTGCTTGCGGGTCTGAGCAGCTCTTTCTTTTTCCCTTTCCCTCGAGACTCTCTCTGCCCCGTTTCTGGCATTTTTCTTCTGGATTTCGCATAAGAAACCCTAGATTTTGGGTGGAAAAATGTCTGGCAAAGGAGCCAAAGGCTTGATTACTGGTAAATCCACTCTTAATAACAAAGACAAGGACAAGAAGAAGCCTGTCTCTCGCTCCTCTCGCGCTGGTCTTCAGTTTCCTGTGGGGCGGGTTCATCGTCTATTGAAGACCAGGGCTTCCGCAAATGGAAGGGTTGGGGCAACAGCTGCTGTTTATACAGCAGCTATACTGGAGTATCTTACTGCTGAAGTGTTGGAGTTAGCAGGAAATGCAAGCAAGGATCTGAAGGTGAAACGCATAACACCAAGGCATTTGCAGCTTGCTATACGAGGGGACGAAGAACTTGACACCCTCATCAAAGGAACCATTGCTGGAGGTGGGGTTATCCCACATATTCATAAATCCCTAATCAATAAATCTTCCAAAGAGTAATCTCTCATTTCTATATGTTTTTATCCTAGTAAAAGCTGATTAAAATGTATGAGAAACACTGATATGCGAGAAGCCCAAATGTGCTTTGATAATCCATTTTCAGTAGTGAAGTGAGACTTGAATGTTTGTTTGAAAAGCATTTTAGTTTTTGCGTTGATGTCTCTGCATTCGAATTCGTTGGCCCTTCGTTTCTTTTCTTCCTCTATGGTATTGTGGATTTTTCTCCTGTATGCTAAGCGTAGAGGAAAATAGTACCCATCTGTTGGTTGAAAACTCACTTGGATCTCAATAATTTTGGGATAACGATGTTAATTTTGTTCCTTCT
>CL1Contig27
GGCGGCTCTGCTTCTTTCCGAGTCTACTCGTTTCTCACATCTGTGTAGCTGATCGCACCTGCGTTGCTGATTGATCCATGGCGCCAAGAGGATAAGGCTCCACCACCGTCATCGAAGCCGGCGAAATCTGGAGGAGGAAAGCAGAAGAAGAAGAAGTGGAGCAAAGGAAGCAGAAGGAGAAGGTTAACAACATGATCTTGTTCGATCAAGCCACCTATGATAAGCTTCTCTCTGA
>CL1Contig28
AACACGATACCTTGATTTAGAAAATTTAAAAGCAGTTGCTCGACCCATCTCAAACACATACAAGTGTGCAGAAACAACCGTAAACTCATGAGGACAACATCGTGCACGCATGAACAAAGGCACAAATCAAATTCCAACTCAACATATCACAACTCTCCACACAAATCAAGACTATGGATTTTACATGCAAGCCATAATGATGGTAGAAAAAGTTCATTTACACCACCAATTTTAAGATCATAGACACTTTCGTAACTTTATAGCTCCCATCTGTGTTCAAAGTCACAATTTATTTCTTCCCTCGCAGCTTCACACCAAGAGCTCTCTCCAGTTTGCCTATTATCTGTTGATTTGGAATTGCTTTTCCAGACTCGTACTCTTGTATTATCTGGGGCTTCTCATTGATCAATTGAGCAAGTTGGGACTGGGTAAGCTTCTTGTCCGTTCGAGCCTGCATGATGGCTTTCTTCAGTTCACTTGGCACTCGATCGTGAGTTAGGTTCTCTGTTTCTTCATCAAGCTTTCTTGTGTTTAAAGAAGTGCTGCTTGAGGCGGCTTTGTTTGTACCAGCATTTGATTTTTTTAGAGTTTCAATCTCGGCACCGGAACGGCGAGCGGCGTTGACAACCTTCTCATCCTTCTTCGCGGCGGCGTTGGGAGCCTTCTTGCGGATTACCACTGGTTCCCAGTCCTGTGTGATTGGTCCAACTCCAGACATTTCCTTTTTCTTTCTCACAAAACAATTATCTCAGATATTGATTTTTGATGATAGCTTGAGACGATGTCCATTCTATCCCTTTCCTCTTCCTCGTTATATAGGGTATACGGTACGCCC
>CL1Contig29
TCACCTTGACAATTTGTGTTGATACGTCACTGTGAGATGGCTGTATCTGCTTTTTCTTTGAACACACAGAGTAGATGATAAAATGCAAACACCATAGCAAGGGGAAATTCTACTATGCTCAAATCACGTGAATTCGGGAAGAGTGTGAGAAATCAATGCACTGTTCTTATAATCAGAAGGTGCACTGAATAATTTCTCTTTTCATAGTTCCTGCTAGACGGAATGAAATGGATTTGTGATACAAGGGCTGGCTCTTTTATAAGCAGATAAGTGTATTCTATGTATATGTACAAGATTCTAGCAGAAAGATGGAATCATCCCTTGGAAAGTTTGTGGCAGGAAATTAAGTCAATTTTCCTCTGGGTGCTTCACGATCACCACTGGACATTTTACATGCTTGGCACAGTGGTCGCTCACACTTCCAAGGATAGCTCTTTTCAAGAAACCATAACCATGGCTTCCCATAACAAGGATGTCAGCGTCAAGTTTCTCTACTGTATTACATATCACATCCTTTGCCTCTCCTCTCCCAACTACTCTTTCTACTTTTACATTGAAGTTCCTGTATACAGCTTCTGCTCGTTGCATCACGGAGTTCACCAAATCCTTGCCATATTTTTCCATGGTAGAAATCGCATCACCAGAAAACATGTACCCTGCAGCGTCAAAGGGAGAGTAGATAGGAGGTGGGGGCCTAACGTAAAGGAGGACTAGAGTGCTATTAGAAGTGGGAGAGACAAGGTTAGAGAGACACCAAAAGAGAGCATGCATGCTCTCCCTGCTCTCATCCACTGCCACCACTATCTTTTGGCCTGTCTTGGTGTTCCCTCCTTCCATTTTTGACACCTTGACAATTTATGTGCCTTTTTTGTGTAAAGGCTGCTGCCTGTTGTTGCGATATACGGACGCAAGAAATTTCTGGGCCTGAAAATGTCGATAACAAAACAATTACACACCGTATTTATAGATGGTATTGGCTATGGTTTTTAAGTTTCCGGTTTGAGGTCTTGGGTTGCGTATTTGGATGGATCCTTGATTTGGGGTTTC
>CL1Contig30
TAATATTTCAGAGTGTGCTGCCTCAGCATTATTGATCCAGGTGATTCTGATATCATCAAGAGCATGCCTAGTGACCACTGATTAGGCCATGAGGAATAGCATTTCTCCCTAGGTTTTGGTCATTTTTCTCCTTGCTGGGGTTGGGTTGGGTTGGGTTGGGATGTGGGTTTTCAATTGCAAACTATGATATTGTTAAGCAATTTGTGTGGAGCTTGTTGAGCTCCTATTGATAGCCATTTTAGTAAATTTTAATTAATTGAAATGATGACGGAAAATGAATTTTCTGGTGATAAGATGTTGAGTAAAACTTCATTCAATTATCTTATTTGCATCTGCTGTGCTAGGTGAATAAAGTTTCCTTTGATATCTTGTAAGTT
>CL1Contig31
GATTAGAAGCAGATTTATACTAATAGTAATTCATTAATTAAGCCACACGAGGCCATATTCGATATGGCCTTTACACAACTAAGCAAGGAACATTCAACAGCAAACACATTATTTAGCAAAATTACATTATTAGCAACTCCACTGCAACATCACACGATTATTGTTTTGTTTATGAGTTCAGTGACCACAAGTGCAGTCAGTGCAGGTGCAGTTGCACCACACTTGCNC
>CL1Contig32
CACCATGGTTACGGTCTGGTCCTTTCTACGAGAGAATCCACAAAAGCCAAATGTGTCACTCACGGTATGTTGCCTGCTGAAACAGAGAGAAAGACTTCAGCTGGCTGCGAACCAAAACCAGGGCAATGGCATCTCTAGCAACCTTTGCGTCCGTGCAAACTGCCACCGTCAAGGGCCTTGGTGGTAGTTCCCTCACTGGAACAAAGCTCTGTGTCAAGCCATCTCGCCAGAGCTTGAGACCCAAAAACATGAGGAGTGGCGCTGTGGTAGCAAAGTATGGTGATAAGAGTGTGTACTTTGATTTGGACGATCTGGGCAACACTACTGGGCAGTGGGACTTGTACGGATCAGATGCACCTTCTCCCTACAACCCTCTTCAGAGCAAGTTTTTCGAGACATTTGCAGCGCCATTCACCAAGAGAGGATTGCTGCTCAAGTTCTTGATCTTGGGAGGTGGCTCCACCCTAGCTTACCTGAGTGCTACAGCTTCTGGTGACATTCTGCCAATCAAGAGGCCTCTACTTCCACCAAGCTCGGGCCACGTGGCAAGATCTAATTTAGCCTTTACATTTTATGTTATCTATTCTTCTTTTGAATTTGC
>CL1Contig33
TTTAAAGCAATACTACGTAAATAATCAATTCACATTAGCTAGATGATTTTTACACATCCATGCGCAATTTCCCTTCCACAATTTATTTCGTAGAACATTTAAACTCCCAGTTCTTCATTTTTCATACAAATACATATAATATAGGACTCTGCTACTGACAGAGAAGTCTAATTTATTGAAGGGGAGATTCAATTCATTTATAATTTACTTTACTAGCAATTTGGGAGGGGAACCCCACAGGCATTAGCAACCTTTCTGGCACCAGGTGAGTTCACATACTGTTTCAGGTTTGGGTTCTTCAGGTACCCACAAAGGCAAGGCTTCTGCTCTCTCAACTTGCTGCAGCAAGTGCTTGATGGCGCCGTCGAAGACGAGATCGCCGGCAGGCATGAGCTCAGCTGCACTGGATTGCAAGTCACTGCATTTGACAAGCGCACCTCTGTTAAAAGCATCAGCGCCGCCACCGCCACAACCATCCCATAGGGGATGGAACCCAGAAAACCCTTCTTCATCTTCAGGAATTCACTATATATGTGGAAGTGGAAGTGTGTGAGAA
>CL1Contig34
TCTTTTCATTTCAACTTTATATGGAAATTTTCATCCCAATTGAAGCAGAGAGATATTCCATTCATCAAACAAAGGAATAATGCTTGACTAGTGGATAGTTGCTACAAAAACAAGATGTCATATAGCAATTTCAAAAATAAAATATCTGATCCATCTAACAGGATTCGATAAAATTTAACCACACAGTGGCTTTTGCTAAATGCAAACCAAACATGCAGGATAAAATAACAAATCTAACACTCAAATCTTTAAACGCCATAAAAGCACTACTCTGCATCAGAGTTTACTTGATCTTCTTCTTGGGCCTCAACTGATTGCTATGACCACATTTCTTCTTCCGGCAGTTAACAGCCCTTGGATGCAGTCGAGCATAACACTTGCGGCAGATCATCTTGTCTTGATTGTATTTGCGAGCCAAAGCCATAAGAGAAGGCTCTATAATTCCTCCCCTAAGCCTCAGCACAAGATGTAGGGTAGATTCTTTCTGGATATTGTAATCAGCCAAGGTTCGGCCATCTTCAAGCTGCTTCCCCGCGAAGATCAATCGCTGCTGGTCCGGTGGGATTCCTTCCTTGTCCTGGATCTTGGCCTTGACATTATCGATGGTATCACTGCTCTCTACCTCGA
>CL1Contig35
TACCTGGTGCCAGAAAGGTTGCTAATGCCTGTGGGGTTCCCCTCCCAAACTTAGCTAGTAAAGTAATTATAATGAATGAATCTCCCTTCCAATAAATTAAGACTTCTCTGTCAGTAGCAGAGTCCTATATTATATGTATTTGTATGAAAATAGAAGAACTGGGAGGTTTAAATTAGTTCTTA
>CL1Contig36
GTTTACACAGCAGCTATACTGGAGTATCTTACCGCTGAAGTGTTGGAGTTGGCGGGGAATGCAAGCAAGGATCTGAAGGTGGAACGCATAACACCAAGGCATTTGCAGCTTGCTATACGGGGGGACGAAGAACTCGACACGCTCATCAAAGGAACCATTGCTGGTGGTGGGGTTATCCCGCACATTCACAAATCCCTCATCAACAAATCCTCCAAGGAGTAGTCTTTGTGTTTGTACCCTAAAAGCTGATTTAAAAAATGTATGAGAAACAGTGATAAGCGAGGAACCCACTTGTGCCCTGACAATCCTAGTACTTAAATGTTGTTTGAAAAGCAGTGTTAAGTTT
>CL1Contig37
GAGAGAACGTGGATGGGACAGGGATCGCGATCGTGACCGGGACCGTGCACGTGGTCGTGGTCGTGATCGAGGCCGGGACCGTGGTCGCGAGTATGGCCGGGACCGTGACAGAGACAATGGTAGGGAACATGATCGTGATCGCCCTCGTGAGAGGGATTATGAAGTTGGTGACCATGGTCGTGGGCGTTCCCATGATAGAGAATCTAATTATGATCATGTTGATTCAAAACATGAGAGCGATCGCCGTGCTGAAAGGGACTATGATCATGCTGAGCCAGAGGATGACCGTGGTTGGTATGAACAATCTGAGCAAGAGCATAGGCAGCCAGATGCCGAGCATGATCGGCGTTATGATCATTATGAAGATCACCGAAGTAGGAAACAAAATGATCATATGGATGTTCAAGGTGACCATGACCGCTATGATCATGATCAGGATCGTTATGATCGGATGGATGACGATGATTATTATCATGAAGCATCTGAATCACATCAAAGAGAGCATGAATATCGGCGCTCAAAGAGGTCACTTTCCCAGGACTATGATAACTGAAGGTGCACGTTTGCTGTAATCAGCTGTTGTGCTTTGCCTGTAAGGTCACTGAGGAT
>CL1Contig38
TTAATTAAGCCACACGAGGCCATATTCGATATGGCCTTTACACAACTAAGCAAAAGGAAAACAATTACAAACAAGCAAACAACATTATTTAGCAAATTTCATTATTAGCAACTCCACTGCAACATCACACGATATGTTTTGTTTTATGAGTTCAGTGACCACAAGTGCAGTCAGTGCAGGTGCAGTTAGCACCACACTTGCACTTGCCGTCGGGCTCGGCAGTAGCAGGAAACTCCATGACAACAGTGGAGACAAAGCTGCAAGAAATGAGACATTCCATTAGTGCTGGATCGCAAGTGTAAGATCTCTAAAGTCTCGACAAAATAGCATTGAATTTTAACTTGTAAGTGTTCATGAACATCTTATCTAACTTGTTAGTCTCAAAAACACCTTTTCTTTTATAAAATATATTATAATTCAAGTAAAATATTGGATAAGATTGCATTATTATTAATTAAATTTGCATACCTCTTCTCAGTATCGACTATGTCAGCAGTGTAGCTGCTGCCCTTCTTCACGCACTGGCTCTTGTCAGCGCAGTCGCAGTCTCCGCAGGTGCTAGACATGGCGGTGGATTAACGTAGAAAGAAGCTTGAAAACTTGGAAATCTGGAAGG
>CL1Contig39
GATAGCCATTTGATTCAAAAACTCAATAACCCCCAGTTTTCTTCAGTTTCGAAGCTTCCTTTTACGTTAATCCACCACCATGTCAAGCACCTGCGGCAACTGCGACTGTGCTGATAAGAGCCAGTGCGTGAGAGGCAGCAGCTACACTGCTGACATAGTTGAGACTGAGAGAGCTTGTCTC
>CL1Contig40
GTATAGGAAAGTCGTAAAATAAAATTGCGCCAGCTAACAAAATAAATTACGTTTCCTCAACATCCAGTACCAGAAAATTCATTTTTGGTCTTCATTTCAGATTAATTAAAAATCACTGAAAGGGCTACCAATAGAAGCTCACAAGTTCCACACAAAATTGTTCTTGTTAAACAGTATCATAGTTTGCAATTGAAAACCCATACCACAACCCAACCCCAGCAAGGAAAAAAAAATGACCAAAACCTATGGAGAAATGCTATTCCTTGTGGCCTAATCAGTGGTCACCAGGCATGCTCTTAATGATATCAGAATCACCTGGATCCATAATGCTCAGGCAGCACACTCTGAAATATTTGCCACAGGCAGTACCCAGGTCTACATTGTTGCCATTGTAGTGGTGAACTCCAACCTTTGCCAACATTGCATAATACTCTATCTCGGACTTCCTAAGGGGAGGACAGTTGTTAGCAATGATGACCAGCTTCCCTTTAGAGTTCCTGAGAGATTTGAGTACAGTCTTGTAACCCAAAGTATACCTCCCACTCTTCATAACCAGAGCCAGCCTGCTGTTGATACTCTCATGAGTCTTCTTGGTCTTCTTGGCGGCCACCATGGTTACGGTCTGGTCCTTTCTACGAGAGAATCCACAAAAGCCAAATGTGTCACTCGCCTCGCCAGCCATTCGCACTATAACCTTCCAGATTTCCAAGTTTTCAAGCTTCTTTCTACGTTAATCCACCGCCATGTCTAGCACCTGCGGAGACTGCGACTGCGCTGACAAGAGCCAGTGCGTGAAGAAGGGCAGCAGCTACACTGCTGACATAGTCGATACTGAGAAGAGCTTTGTCTCCACTGTTGTCATGGAGTTTCCTGCTACTGCCGAGCCCGACGGCAAGTGCAAGTGTGGTGCTAACTGCACCTGCACTGACTGCACTTGTGGTCACTGAACTCATAAAACAAAACATATCGTGTGATGTTGCAGTGGAGTTGCTAATAATGTAATTTGCTAAATAATGTGTTTGCTGTTGAATGTTTCCTTGCTTAGTTGTGTAAAGGCCATATCGAATATGGCCTCGTGTGGCTTAATTAATGAATTACTATTAAGT
>CL1Contig41
CACTCAGTGTGCGGCTCTGTCTTCTTTCCGTACGTCTACTCGTTCTCACATCTGTGTAGCTGATCGCACCTGCGTTGCTGATTGAATCCAATGGTATGTCTTAGATCTATGCCTCCTATGAGCTAACATATGCAAAATTAGGAATTTTGATAAATGGGTATTGGTTTTGTAGGCGCCAAAGAAGGATAAGGCTCCACCACCGTCATCGAAGCCGGCGAAATCTGGAGGAGGAAAGCAGAAGAAGAAGAAGTGGAGCAAAGGAAAGCAGAAGGAGAAGGTTAACAACATGATCTTGTTCGATCAAGCCACCTATGATAAGCTTCTCTCTGAAGCCCCCAAGTACAAGCTCATCACACCCTCTATCCTCTCAGATCGCTTAAGGATCAATGGATCACTTGCAAGGAGGGCAATAAGAGAATTGATGGCAAGAGGTTTGATCAGGATGGTCTCTGCCCATGCCAGCCAGCAGATTTACACTAGGGCGACAAACACCTAGATGTCATTTTGATGTGCTTATCATTTAGTTTATGTTAGTTTTATTTTTTTTGGCTAAAGCTTGACTGTTGTTACTATTTCCTTCCAAGTAGATTGGTTCCCATTGCATGAGTTACAATCATAGACCATTGTCATTTGTGTTTGATGAAAGATTC
>CL1Contig42
GATTGTGGTGATTGGATAGTGGATCTGTTTGTGTTAGGGATTTTACTTTCTGTCCGCTCTTATTTTGTATGTCTAATTGGATTGGCACTTTAAGTTGGGAATAGATTGGATTGGGTACGGTTGATTATTGTTATCAAACCCTGAACAATTTAAATGTTGTTCGATAATACGTTGTTGCTGTGCATGAAATTGATGTCATCTATTGGTTATGAATTTGTTTGTATCGCATGTTGTTTTGTAACATGTGCCTAGAAAGTAGGCCGAATATGAACGTTATATCNTTAATGATATAATGTGAACGTTTTGT
>CL1Contig43
CCCTTGCAAATTTCAAATTATTTTAAAGAACTAATATGGGTATTTTTCTTGGAAACAGCAAGAAGATAAACTGAGAGAGAAGGAATATTTCAACTCATGACAAGTAATTCAAAGAAATATTATGGTATCCACAATCATCCTCCGTCCAACTCCCTCCCTCTGAAACTTTGCCTAAAAAGAAGGGCTAGACAGACGACTAAAAACAAACATCATAGATTATTAAAAGTTGATTTACATACAAGTTCGTTGGTTATATCCTTAAGCAACACTAAAGGAACTAGCCGTGCTTTCTATAAACCTTCTTGCTCCTTTGAACCACCTCTTATCTCCTGCTTGTGCCTTGCAAATATAAAGCTTGCCATCTTTCACAGCTGCTGTGATCAGTTGATGCTTGCCACCTTCGTCTCCGTCAGCAGTCCTTGTTAACACAGACAAAAAGTAATATTGTTTCCCATTGATTGTTGGGGTTGAGGACTCCATTACGTTGGCTGTTGCCACGGTATTTGGATCAAAACCTCCCTCAGCCTCGGTTTTGCCAAAGTAAGCCTGTTTTCCTAGTAAAAAATCCACCTTGGCAAGAAATTCTACAGGGGAACCATAGTCAGTGATGGATTTCTTATCAGTTGGGGTGACAATGACAGAAACATTGCTGTTGGGATCAAAGTTGTCCTCATATCTAAGAACCTGACCTGGGAACTCTCTCTCCCTGCTTGGGTTCCATTTTGATGGAATTGACAATTTGAATCCATCTCCATTGTATGGCAAGAAGTCTGTGTTTGTTTTAGGCTTGCCAAAGACATTGGCAGCTTCACCATAGGCAGCATCTGCAGGAGCAACCTTGGAGCCAATGGCTGCAGCACCAATGAGTACTGTGAGAGCCAATCTTCTGGAGACAAGGGCAACATCCTCCTCCTGTGGAGGCTGCTTGTGGGTAGAACGACAGATGAACTGGTTGGTAGGCTTGGTGTTGCTAGACACTTGACGCTGCTGGGACAATGAAGACAATCTATTAGGAGTAGCGAGTGCATGGTGGTGCAAGAAGCAGGAAGTGGAGGCCATTTTTGATCCCTTGAGTTGCAGATATGCCTGCAGGAGTAGGATGAAACTAACCCAAAGAACAATGGAAGAGGAAATTGAGCAGCAAATCGCTTAGGGTGATTTGTCTTTGGGGTATC
>CL1Contig44
TTGATTTCAGTTTCTATTGCACTTCTAACAAAACATTCCACTTGAAAAACAAGGAAAATTAAAGCTCAATTAGGCAAAAAGGAGTTCCATTAATTTGTATGCTGCTACTTAACAAGGAACGAAAACAAAAGCCTCGCGTCTTTCTGCAATTCTATATAACAATCTCATGTTACGATGGGGAACGTTTTGCAACCCAAGAAAAGAATTCGATTCTATAACCTAGCCAAGAATTTCCTTGATCTTCGTCTTTTGGTCTTTTGTTAGTGAGTTGGGAAAAAGAACCTCAAATGTGACATAAAGATCACCTTTCTTTGTACTAGAATGCAGTGGCATCCCTTCACCTTTGAACTTCCTTACTGCCTTGGGCTTAGTGATTCCCTTTGTGCTGATGTCCACTAAATGTTCATCGAGGTGTTTAAGGGTCTTCTCAAAACCAACAAGTGCTTGAACCAGTGTGATGGTCACAGTTGTGTGCAAGTCACTGCCTTCCCTTCTGAAGTGATCATGGGGTTCTGCACGAATACGGAACCTCAAATCTCCAGGCTCCCCATCTATTATTGGTTCACCGTCTTCGTAGAAAACCACCTCTTGTCCATCTTGCATGCCTTTCTCAATATCAACTGTAATAAAATATCCCTCTCGTTCATATTTGACATTTTGGCATTGATCACAGACCTGCTCTGTCATCTGCTGAAACATCCCTGGACCAATTTGCTTATGATAGACTTGATTTCTGCAGTTACAGCGTCTTTTACCAGGCGCTGGCTTTATAACATTTTTTCCCTCCAAACCTTCTGTGAGCCACCCATGTACAAGTCTTCTAGTGTCGCATCCAATTCAACAATTACATCATCACCCTTCGCCATTCTCTCTTCCTCTTCCATGTCACCTCCTCCACCAAAGAAATTTTTGAAAATGTCGCTAATGTCCAT
>CL1Contig45
AACCTTAAGGGTTAACTAATCTTTTACTCACAATATTCAATTCTGGATGAAAATGTAAACTCAAAATGTCTACAGACAGCAATTCACAAGTTTTTACAACTGTAAACAATTTCTAGTTTTTGTCCTAAAAGCTCAGAACATCACAGCTCAGAGTAGCAAGAAAATTAACAAGATATGGGAGCAAAATATACAGGCTAGTCTACTGAGCTCCGGTGGAAAATGTAACATTGCAAAAATTTTAGAATACAGCATTTTAATTTGGGTAGTTATTACTCCTGCATTATCAAGGCTGTGCACTCAGGGTTGTTCCAGTTGATCATGCAAAGGTCCTCCACCATCACCATAGTATTCTGTCTGAGGCCCTATTCTGCATCATTTATTTAAGGCCTCAGTCTGCATCTTTTATTCTGCTTCAATGTCAACAACTGAAGAAGAATCCTTTCCTTTCTTGGAAGCAGCAGA
>CL1Contig46
TAGGATGGGCAGATTATCACCCTTTTTTTTTTCCAAATCCCATATTGCCCCCGAATCCAAAAACTTTTTACATAACGGAACATGCATTGGGGTTCTCGTCACTGAAGATCTGAGGAGGGTAGGCATACAACTCCATGGCATACCTTGGTGTGTAATAGTTATATTCGTTCTTTTTCAGCTCCACCACTTTGGTCTCGTCTGTGACTGTAGGTTCCGCTGCCGCCTCCGGTTTGGCCTGGCCTACGCTTTCTTTTTTTCTTTGTTTCTTCCTGTTCACCACCCTTATTTTCTTTGTCACCACCTCCTCCTTTTCTCTTCCTTGGATTCTTTGTCTTTGCCTTTCTCTTCTGCTTTTTCTCCGTCTCCTGCTTCNCT
>CL1Contig47
TTGCATACCCTGCTTATCATACTCATGGAATTGGTTTTTTCCATTTGCATGTCTTGTTCTAGAGGAGCACATGTAGCACAGGCATTAATAAAACTGATAGCATCCCATTACAGGTATTGCAAGAGAAACCTCAAAAAGGTGAATGCCATTAAACTTGACACATTTATGCAAAACAAAGATGTACTTCCACAATTCAAAAAAAGAAATTTATTCTTCAGAGAAAGATTAAGTATGCTCAACTTAAGAGCCAAACACACAAGACAAAAGAGTCGGGATACTGCTGAAGCTGTTCATAAAATCATGGTTCAAGCACAAAACAGAATTTATTCTTCTGCAACGACGCTGATCTCACCTTTTTCTAGCAAATCATAAAATGCTCTGGCTTTCCTTTGTTCATTCCAGTGATGCATCTTCCAAAGACCACCAGCAGTCAGACCAAGTGCAATCCCCATTATTATCTCCTTAACGACACTGGGTCCTTTCAAGGTTGCATGAGCAATCTTACCGCCAGCCATAGTTAAAGCTAATTAATCTGGGAGACGCTGAGAAAGATCCAATCGGGTCTCGATGGAAACAGCAAACGAAATCCTCTCTTTGCTTTTACTTGTGGTTGTGCGTAAATGTCTGATTTGGGCTTATGGGAAAGCGGGGTCCATTAGCTCTGAGCAGTC
>CL1Contig48
TAGAGCGAATTGCTTTCCTATGAAAGAAATCAACCTACATAGAAGCCTCACTTGCATTTCCTGTTATACATAAAATTTCAACATCGATGAACTACTTTAATGTCAATCAGAATGAGATTGGCTCATTGAAAGGGATTGTCATATTCCTTCACAAGTCCTCAGTTGAATCAGAGTCCCACTGAAGCCTTTGCAATGTGTAGTAATCCGATGCCTATTTTTTAATCCTGTTTTGACTCTTGACTAGGTGTAGGACGCCTCTGAACAAGAAACCGCTTTGTGCTTTCTAATACACCAAAGAAGATTGAACCACCAATGCCTATCCACAAAACTCTTGGCTCTATCCCCTTGAGAAGAGCGGTAGGTCCTTCTTCTCTAACAAGAGTTTGAACACAATCAAAGATCCCTTTGTACTGGTTAGCAGAACCCTGAACCATTAACCTTGTCTTAATCACATCAAGTGGTGTAGTTATAGCTCCAGTTAGTGCACCAGCAAAAGCACCAATGATAGCATTTTCTGGATCATTCAATTCTCTCCGTGCCGCCACTTTATACCCCTAACCGAAGTTGTTCATAGATACAAAACTGAATCGCATCAAATGGCAAATCTCTCAGTAAAAATGATCCATACTCC
>CL1Contig49
AAAGCAATACTAACGTAAATAATCAATTCACATTAGCTAGATGATTACACATCCATGCGCAATTTCCCTTCCACAATTTATTTCGTAGAACATTTAAACTCCCAGTTCTTCATTTTTCATACAAATACATATAATATAGGACTCTGCTACTGACAGAGAAGTCTAATTTATTGAAGGGAGATTCATTCATTATAATTACTTTACTAGCAATTTGGGAGGGGAAACCCCACAGGCATTAGCAACCTTTCTGGCACCAGGGTGAGTTCACATACTGTTCNGGTTTGGTCTTCAGGTACCCACAAAGGCAAGGCTTCNGCTCTCTCAACTTTGCTGC
>CL1Contig50
ATGCAACAATTCCACAAAAAACATAGAACTCGCTTTTCCCTCCCCTTAAATTTTGTTCACCATTTTGATTTCATGCAAAATTTGCTCTTACCTTCCCAATCAATATGTCAGAAAACCATTATCAGTGCTAAACATTTGAAGTCCCAGAATGGTCACTATAAAGAACTAAGCAAGAAGCATGAAGCTTCAAATTAACAAGGTTCTTCAATTTCAAGAGTGAGAAACTAAACAAGTCCACAGATGAAATAATTGAAGCCCATAATTGGTCAACACTTCCAGCTATCTTGCCATTACTAAAACTGAAATGAGACCTATAATTGCAGTTCAAGAGTCTTTAGCACAAACCATAGTATTCTGTCTGAGGCCCTATTCTGCATCATTTATTTAAGGCCTCAGTCTGCATCTTTTATTCTGCTTCAATGTCAACAACTGAAGAAGAATCCTTTCCTTCTTGGAAGCAGCAGAGAAGTCACCAAATGCCTGTCCAAATTGTTGTTGAACTGTTGGNGAATTTTCAGTATCCTNACGAACTCATCTTCCA
>CL1Contig51
TTTTTTAACGAAAGAACTAGTTATCCGGAAAGATACTAGAGAAGGTTTTTACTAATAGTAATTCATTAATTAAGCCACACAAAGGCCATAGATATGGCCATTAAACACTCTATGCAAGGAAACATAGAGTATTTTCACCCCATACCCACCAAGTTATTTACAACAGAAACACATTATTTAG
>CL1Contig52
AGTTTGCAATGAAACCCATATCACAACCAACCCCAGCAAGGAAAAAAAAATAGCCAAAACCTAATGGAGAAATGCTATTCCTTTTGGCCTAATCAGTGGTCACCAGGCATGCTCTTAATGATATCAGAATCACCTGGATCCATAATGCTCAGGCAGCACACTCTGAAATATTTGCCACAGGCAGTACCCAGGTCTACATTGTTGCCATTGTAGTGGTGAACTCCAATCTTTGCCAACATTGCATAGTACTCTATCTCGGACTTCCTAAGGGGAGGACAGTTGTTAGTCAATGATGACCAGCTTCCCTTTAGNGTTCCTG
>CL1Contig53
TTTAAAGAAGAAAAGAAAACCATAACACATACTATTAAACACAATATTACTGAAACTAATTCATATTAGCCAGCCGATTACACACCTATTATGTAACTTCCCTTCCACATCTTATTCCGTGCAACATTATCAAACTCCTACTCTTCATTTTCATACAAATACATAATATATCACTCTGCTACAGCTACTGATACAGAACTGTAGCTAATTTTTGGAAGGGGAGCTTCATTTTAATTAGTTTCCTAACAGCTAGGGAGGGTAACCCCACAGGCATTAGCAACCTTTTTGGCACCAGGTGAGTTTACGTACTGCTTCAGGTTTGGGTTCTTCAGGTACCCACAAAGGCACGGCTTCTGCTCTCGCAATTTGCTGCAGCAAGCGCTTGACGGAGCAGTCGACGACGAGATCGCCGGCAGGCATGAGCTCAGCTGCGCAACGTTGCATGTCACTGCATTTGACAAGCGCACCTCAGTTACAAGCATCAGCGCCATCACCAAAACCACCACCCATAGGGCTGAGCCAGAAACCTTCTTCATCTTCGCGAATGATGAATTCAATTCACTGAGTGAGAAAGTGCAAGTGTGTGAGAAGAAAATGGTGTC
>CL1Contig54
GGAAACGCACGAAGAATTCAGCTGGCTAGCAACCAAAACCAAGGCTATGGCATCTCTCGCAACCTTTGCTGCTGTGCAACCTGCCACCGTCAAGGACCTTGGTGGTAGCTCTCTAAGGGAACAAGCTCCATGTCAAGCCATCTCGCCAGAGCTTGACGTACCCAAAACNGGAGGACTGGTGCTGTGGTAGCGAAAGTATGGTGATAA
>CL1Contig55
CAGATATCAAAGAGGCCACATTCTCTGCAAAAGATAAACCATTTAGCTTAATCATTAATTTTGGTACAGAGTACGCAGAAGCATCTCCCTCCTACCACTATTCATTTTCCCCAGAAAGGAGAAGGATAAAATAAGAGGGAGCAGAGATATCCTTCTCCTAGAAGACAAAACCAACCAAAAATTAACAAGCAAATATCCCCACATTAACATGAGTTGTTCAAACAGTCACAGCCTACATGACTATGCTATTCCCCTTGCTCATTCCTACTCATCATCATCTTCCTCTGCACTGCCATCCTCCTCATTTTCGTCCTCGTCATTCACCTCAGACATGGACTTCTCAGACTCCTCTTCTTCCTTGGGTCCTTCAGACTGTCCTTTGTTATAGGCTTTCAATTTCTTCTCATACTCGACCTTCCTCTTCTCAGCCTTGGCCACATATGGTGCTTTGTCAGCTTCGGACATTGACTTCCATCTATCTCCACCAGCTTTCCCAACAGCAGCTACGGATTTGTTTTTAGGGTGTTCTTTTTGGTACTGCTCTCTAAACTCTTCCATGAAAACGAAGAAAGCACTAGCAGGCCTCTTTGGCTTGTTTGGGTCCTTGGCTGCCTTGCCAGATTTCTTACCTGCTGCCTTTGCAGGTTTCTTGTTCACGGAAAGCTTGGTGTTTTTGGCATCTGACTTCGATTTACCTCCTTTCATGGCGAATCCGGTTTGGTAGATTAGGGTTAGGGCTTGGAAGAGAGAGAAAAGGAGAAATAAAATAAAGAGAGACAGAGAGGAAATTGTGAGGAGAGGTCGAGATGGCCAAGGGCGGAGATATTAAGTCATGAGGGAAATTGAAATTCAATTGCGCACCA
>CL1Contig56
TCTCAGTTGGAATCAGGAAGGAAACAAACATTATACGATAATTGAGAGCACTGAGAGACTGAGAGAACGATTGAGAGGCAGAGATGGCGATGACCAAGGCCAACGAACGACGGGGTACGTTTACGGTTCCAATTCTGTTGTCGTTTTCAGCAAGACGTACTGCCCCTATTGCACGAGCGTGAAGAAGCTTTTGGATGAATTGGGAGCCAATTATAAGACCGTGGAGTTGGAT
>CL1Contig57
TATGCAGAAGATGGGTGACAAGGGAACAGAATTACACATGCACAGTTTAATGAACTGCTATTATTTAATCATAAAGGACAAGCACAGAACATTCTAATCCAACTTCCGATCATCATCACATGCAACAAAAGAAGCAAAGACCACACCTATTCCATCAACAACCAAACCACTGCAAATTTCCAGTAATAGAAAATACACAAAAACTGAAAAGCGCGCAGGTTGTCA
>CL1Contig58
GCTTAAAGTACTACAATATATAAGATTCCAACCATCTAATGGAAAAGACTTATTTACTAGAACAAGGGCATCAATTTTGTGCTCGAGGTCGGCTTCGTTGTCCTCAAGGCGACCTTTGATTGCATCATTCTCCCAGCTGACCAGTGTAGGAACGCCAGTGAGCTTGAACCTCGAGTCCACTCTCCATGGATGCTGGGGATTTCTCCAGGTTGGTCTATCTCCAACATAAGCTCGCAGGAGTGCAATGTCATCTGACGATGCTTCCAGCTTCTTGTAAATTACAGGTTCAGCTCTCACACAGTCAGGGCACCAACTGAGGTTGGTAGACGGGTCCTTATCAGCCAAGAATAGGATTAAATTGGCTTTGTTTTTGGGTGCCTCCGATCTGAACTTCTCAAACACACCGTCGAAGGTTGATACAGTCGCATCCAGCAACTTAAGAGGCATTTTCTCAGTTTCTCGAAAAGGCAGATTCGAGAGAGGGAAAATATCTCTGCTGCCGAAGATC
>CL1Contig59
TAAAATCAGCTTCACTGCTTTAAAGGTTCTGCAGCATTTATAAATTGACAAAAGTCTTCACAAATTGAAAAGCTACTAAGCCTTGCTGCTTCAATCATGCCGAGGTAATCTCCCATCACAGTGCATTCCTCCTAACAGGTCACCTTGGAACTGACAGACCAATCTTTGATAAAGACGCAGTGGGCCATAATTGACAGGTCCCCAGTTTATTTCTTTTGAAATTATGTGCCCTGTGAAAGCGCTCGGCAACTCCTCGATGAAGTGCTCAAGCATGACATCATCCTCGCCGTCGCCACCGTGCTGTGCAGCGGCAGGAGCGACTGCACGCATCCCAGCTCAGACGGAGCCCTTGC
>CL1Contig60
GTATCTAGAAAACTAGTAATTCACTTTGAACTGTAAATAGGTAGAAACAAGTGGATCTAGAGCAAATAAGAAATTCCATTGTTAGCACATAGCATAGAGCGTAAATGATGCACAAGGTAGAACACCTAAAGATCCGGCTAGCTAGCTATTTGGAAATAGTTTTCATTGATCAGCCAAAAAGGCTTCATTACCAAAGCGAATTGCTTTCCTATGAAAGAAATCAACCTACATAGAAGCCTCACTTGCATTTCCTGTTATACATAAATTTCAACATCGATGAACTACTTTAATGTCAATCAGAATGAGATTGGCTCATTGAAAGGGATTGTCATATTCCTTCACAAGTCCTCAGTTGAATCAGAGTCCCACTGAAGCCTTTGCAATGTGTAGTAATCCGATGCCTATTTCGGTGTGCGTGCGAGGCCAGTTGCAACAAAGCAGCAAGCATTGCAACATGATGTTATCAAGGTATCAATATGTGTATGCTTCTCATTATTATCAAAGGAATGAATAATAATGCTATCTGTGGCCATAAGCCTCTAAATTCACCTATTTTTTAATCCTGTTTTGACTCTTGACTAGGTGTAGGACGCCTCTGAACAAGAAACCGCTTTGTGCTTTCTAATACACCAAAGAAGATTGAACCACCAATGCCTATCCACAAAACTCTTGGCTCTATCCCCTTGAGAAGAGCGGTAGGTCCTTCTTCTCTAACAAGAGTTTGAACACAATCAAAGATCCCTTTGTACTGGTTAGCAGAACCCTGAACCATTAACCTTGTCTTAATCACATCAAGTGGTGTAGTTATAGA
>CL1Contig61
CTGGTACCACGCTGAGCATCTTGGTTAACAACTCCATCTTCCAGAAGATAGGACATACACATTTGGATTAACCCATTAGAATTTAAATATCATCAAGCTCCTTATCTATACATGGTTCAATGCTGTCACTCAGTTAATCAGGAAGGAAACAAACATTATACGATAATTGAGAGCACTGAGAGACTGAGAGAACGATTGAGAGGCAGAGATGGCGATGACCAAGGCCAAGGAGCTCGTTTCTTCCAATTCTGTTGTCGTTTTCAGCAAGACGTACTGCCCCTATTGCGCGAGCGTGAAGAAGCTTTTGGATGAATTGGGAGCCAATTATAAGACCGTGGAGTTGGATACTGAGGGCGATGGAAGTCAGGTATAATCAGCATTGGCAGAGTGGACTGGACAACGATCTGTGCCGAATGTTTTCATCAGTGGCAAGCACATTGGTGGCTGTGACACAACAACAGGCATGCATAAGGAAGGAAAGCTTAAATTTTTCCTCTGCTCACTGAAGCTGGAGCTCTTGCTAAGGCTTCTTGCTTAAAAGGAGTTACAATTTTTCTAGTTGATCAAGTATTAGTAATAAATAACAACTGTGTATTTGTTTTGGTTTATGTTGGTG
>CL1Contig62
GTTGGCGAGGCGAGTGACACATTTTGGCTTTTGTGGATTCTNTCGTAGAAGGACCAGACCGTAACCATGGTGGCCGCCAAGAAGACCAAGAGGACTCATGAGAGTATCAACAGCAGGCTGGCTCTTGGTTTTATTGAAGATGGGAGGTATACTTTGGGTTACAAGACTGTACTCAAATCTCTCAGGAACTCTAAAGGGAAGCTGGTCATCATTGCTAACAACTGTCCTCCCCTTAGGAAGTCCGAGATAGAGTACTATGCAATGTTGGCAAAGGTTGGAGTTCACCACTACAATGGCAACAATGTAGACCTGGGTACTGCCTGTGGCAAATATTTCAGAGTGTGCTGCCTGAGCATTATGGATCCAGGTGATTCTGATATCATTAAGAGCATGCCTGGTGACCACTGATTAGGCCACAAGGAATAGCATTTCTCCATAGGTTTTGGTCATTTTTTTCCTGCTGGGGTTGGTTGTGATATGGGTTTTCAATTGCAAACTATGATACTGTTTAACAAGACAATTTGTGTGGAACTTGTGAGCTTCTATTGG
>CL1Contig63
GTCTGAAGCTGAGAAAGCACCTTATGTGGCCAAGGCTGAAAAGAGGAAGGTCGAGTATGAGAAGAAATTGAAAGCATATAACAAAGGACAGGCTGAAGGACCCAAGGAAGAAGAGGAGTCTGAGAAGTCGATGTCCGAGGTGAATGATGATGAGGATGATGAGGAGGAGGGTAGTGGAGAGGAAGATGATGATGAGTAGGAATGGGCACGGAGAATAGTATAGTCATGTAGGCTGTGACTGTTTGAACAACTCATGTTAATGGAGATATTTGCTTGTTAATTTTTTGTTGCTTTTCTCTTCTAAGAGAAGGATGCCTCTGCTCCATCTTAATTTATCCTTCTCCTTTCTGGGAAAAAAAGGTTAATAGTTGTAGAAGGGAGATTGTTTCTGCTTACTTATCACCAAAATTAATGATTTAGCTAAATGGTTATCGTTTGTAGAGTTTGTGGCCTCTTTGATGATGTGATTGTTTGTTTCATA
>CL1Contig64
AAGAAGGATGAGATGATTATGAAGCTGGTTCCTGCAGTTCGAGAATTGCAAAATCAGCTCCAAGAATGGACAGAGTGGGCGAAACCAGAAAGTTAATGCAGGCTGCTCGAAGATTGAGCAAGGATAAGGCTGAACTTAAGTCACTCAGGCTGGAGAGAGAGAGAGAGAGACAGACAGACAGACAATAGCCAAACCAATTACTCTCTATCTCCTAACTCGATAGGTTCTCTTGAATCCAAATACCAGGCAAATGGGGGAGGAGGAAAAGATGCCCGCAGCAGAAGAGAAGAACACGGAGGGGAAAAAACCTGCGGAGGCAAAGAAACCTGAGGGAGAAAAGGCTGAAAAGAAAGAAGAAAAGCCAGCAGAGAAACCACCGGCAGAAGAAAAAAAAGAAGAGAAAAAACCAGAGGATTTAAAGGAATCCAAAGAGGAGGTACCTCCAACTCCGCAAGAAATTGTCCTAAAGGTTTACATGCATTGCGAAGGTTGTGCCCGCAAGGTCCGAAGATGCCTAAAGGCTTGGAGGGTTGAGATGTAATCACTGATTGCAGACTAGTAAGGTGGTTGTAAAAGGGAGAGAAGGCGGATCC
>CL1Contig65
AAGCATGGCTCTTTGGAACCGCAAATCAGTCTTGAAGTCCTGTGCAATTTCACGGACAAAGCCTCTGGAATGGGAGTTTCCTGATGAGGAGTTCAGTACTCTTTTGGTACTTACGGATTTCACGAAGAGCAACAGTTCCAGGCCTGTATCTGTGGGGCTTTTTCACACCTCCCGTGGTCGGGGCTGACTTGCGGGCTGCCTTGGTGGCAAGCTGTTTCCTTGGAGCCTTGCCTCCAGTGGACTTACGAGCAGTTTGCTTAGTACGTGCCATCTTGAAACTCAACGAAGAGGGTAATGTCAGAGAACATAAGCCCTTTAAGGAACCAGGCCAGATCTGAGGTCCATCAGACAAAAACTAGAAAAACAAACACCACACAGTCATAGACTAGAGAATCTCCCTCACATGCAAAAAAACTCAAACCAACTCAAGAAACAGTCTATTCTAGAACAGGTCTGAAGCAAGATTATTCTTCGGTAGAACAAAGAAGAAAAGAAAAAAGCGTAAAATAAGCAGGTTTCTCCGTCAAGAAGAGTTGAGGGTTTCTCCGTGACAAATACTAGGGTTCGTTTAGCAGATTTGATCAAAAATCCAACTTGAACCCCAAAGTCATTGATTAAGAGAGC
>CL1Contig66
TCATCTTCATAGTCCAATTAGCTATAATCCATTACAACGTATCAGTTTCATAGATACTCAAAGCTTAAAACTCAACATTATTAACAAGCTTTGCTTGAGAAACCAGCAAATGCTTACAGTATAACAATCTATAAGATTCCCAACCATCTGACTATTTACTAGAAACAAGTGCATTGATTTTGTGCTCGAGGTGGGCTTCATAGTCCTCAAGGCGACCTTTGATTGCATCATTCTCCCAGCTGACCAGTGTAGGAACTCCAGTGAGCTTGAACCTTGAGTCCAACCTCCATGGATGCTGAGGATTTCTCCAGGTTGGTCTATCTCCAACATCAGCTCGCAGGAGTGTAATGTCATCTGATGATGCTTCCAGCTTCTTGTAAATTACAGGTTCAGCTCTCACAGGCGGGGCACCAACTGAGATTGGTTGATGGGTCTTTATCAGCCAATAAAAGGATTAAATTAGCTTTGTTTTGTGGTGCCTCCGATATGAACTTCTGAAACACACCGTCGAAGGATGATACGGTGGCATCCAGCAACTTGAGAGGCATTTTCTCAATTTCTCAAAAGGCTAAATTCGTGGGAGGTAAAATATCTCTGCTGCAGAAGATC
>CL1Contig67
TGTTAATCCACCGCCATGTCTAGCACCTGCGGAGACTGCGACTGCGCTGACAAGAGCCAGTGCGTGAAGAAGGGCAGCAGCTACACTGCTGACATAGTCGATACTGAGAAGAGCTTTGTCTCCACTGTTGTCATGGAGTTTCCTGCTACTGCCGAGCCCGACGGCAAGTGCAAGTGTGGTGCTAACTGCACCTGCACTGACTGCACTTGTGGTCACTGAACTCATAAAACAAAACATATCGTGTGATGTTGCAGTGGAGTTGCTAATAATGTAATTTGCTAATAATGTGTTGCTGTTGTAATTGTTTCCTTGTCTTAGTTGTGTAAGGCATATCGAATATGGCCTCGTGTGGCTTAATTAATG
>CL1Contig68
TCAAACACAATTATTTAGCAAAATTACATTATTTTAGCAACTCCACTGCAACATCACACGATATGTTTTTGTTTTATGAGTTCAGTGACCACAAGTGCAGTCAGTGCAGGTGCAGTTAGCACCACACTTGCACTTGCCGTCGGGCTCGGCAGTAGCAGGAAACTCCATGACAACAGTGGAGACAAAGCTCTTCTCAGTATCGACTATGTCAGCAGTGTAGCTGCTGCCCTTCTTCACGCACTGGCTCTTGTCAGCGCAGTCGCAGTCTCCGCAGGTGCTAGACATGGCGGTGGATTAACGTAGAAAGAAGCTTGAAAACTTGGAAATCTGGAAGGTTATAGTGCGAATGGCTATCAACTGAGGAGGAATCGTCAGAAAGCTATTGAGGGAATGCATGGCAAGTTTTGGATGGCAGGGTAATATTCGTGG
>CL1Contig69
TAATTCAGCTGGCTAGCAACCAAAACCAAGGCTATGGCATCTCTCGCAACCTTTGCTGCTGTGCAACCTGCCACCGTCAAGGTACCTTTGGTTGGTTAGTCTTCTTCCTAAGGGGAACAAAGCTCCATGTCAAGCCATCTCGCCAGAGCTTGAGTCCCAAAAACAGGAGGACTGGTGCTGTGGTAGCAAAGTATGGTGATAAGAGTGTGTACTTTGATTTGGAGGATTTGGGCAACACTACTGGGCAGTGGGACTTGTACGGATCAGATGCACCTTCTCCATACAACCCTCTCCAGAGCAAGTTCTTTGAGACATTTGCAGCTCCATTCACCAAGAGAGGGTTGTTACTCAAGTTCTTGATCTTGGGAGGTGGCTCTACCCTAGCTTACCTAAGTGCTACAGCTTCTGGTGACATCCTACCAATCAAGAAGGGCCCTCAACTTCCACCAAAGCTGGGGCCACGTGACAAGATCTAATTTGCCCTTTTCTTTGTATGTATCTTCTTTTGACTTTGTAAGTTTGTCTAAAGCCTACTTCAGAATAAAGGCCCCTGTTATTAACTCAACTACATTTGTTTTCAGTGTGATTTTGGGGAAATCCTTTTTCAAATCATCAAATGCTTTCTGTTGGATATGTTACTGTATACTAAAATGAACTGCAATCTTCCAAGTATAATTGATCAATTGTATAGGATTAGCTAAGCCAAATAACTCTAGCAGAATTGAAATTGTTGCAGAAGATTCAAGCTGTTTAGAACGCAACAACGGAAAAAAAAATGAATTTTTGTCCATTTTGAACCCATCCAAAAAAATGACCTTTGAGA
>CL1Contig70
TTGAGAAGCGACAGTGTCGTAGGCTATCATCAAAAATCAAAATCAGAGATTGTTTCGAGAGAAGAAAATGTCTGGAGTTGGACCAATCACGCAGGATTGGGAACCAGTGGTGATCCGCAAGAAGGCTCCCAACGCTGCCGCCAAGAAGGACCAGAAGGTCGTCAACGCCGCTCGGCGTTCTGGCGCTGACATTGAAATTATAAAAAAATCAAATGCTGGTTCAAACAAAGCAGCCTCCAGCAGCACTTCTTTAAACACAAGGAAGCTTGATGAAGAAACTGAGAACCTAACTCATGAACGAGTGCCAACTGAGTTGAAGAAAGCCATCATGCAGGCTCGAATGGACAAGAAACTTACCCAGGCTCAACTTGCTCAGTTGATCAATGAGAAGCCCCAGATAATACAAGAGTATGAGTCTGGAAAAGCAATTCCTAATCAACAGATAATAGGAAAACTGGAGAGGGCTCTTGGTGCGAAGCTGCGAGGGAAGAAGTGAAAGCTGACTTTGGACACAGCTGGGAGCTATAAAGTTATCCAAGTGTCTCTGGAGTTTTAGACTGGTGATGTACATGAACTTCTTCTATCATTAT
>CL1Contig71
TCACCATTTCAAAAACGAGGTAACTGCTAAAATTAACAGAATTGGATAAAAGTTTTCCGCATAATAAGCTTGATTGATCCCAAACTGACATTTAAATCAATCAGAAAGTTCAAATAAGAAATCTAACACTTGAATATTCTAAGGCCCAAAATGCACTCTGCATCAGAGTTTACTTGATCTTCTTCTTAGGCCTCAACTGATTGCTGTGACCACATTTCTTCTTCCGGCAGTTTACAGCCCTTGGATGCAGACGAGCATAACATTTGCGGCAGATCATCTTGTCTTGATTGTACTTGCGAGCCAAAGCCATAAGAGAAGGCTCTATAATTCCTCCCCTAAGCCTCAGCACAAGATGGAGGGTTGATTCTTTCTGGATGTTATAATCGGCCAAAGTTCGGCCATCTTCAAGCTGCTTCCCAGCGAAAATCAATCGCTGCTGGTCCGGCGGGATTCCTTCCTTGTCTTGGATCTTGGCCTTGACTATTGTCGATGGTATCGCTGCTCTC
>CL1Contig72
TTTTCACACCTCCCGTGGTCGGGCTGACTTGCGGGCTGCCTTGGTGGCAAGCTGTTCCTTGGAGCCTTGCCTCCAGTGGACTTACGAGCAGTTTGCTTAGTACGTGCCATCTTGCCGAACCAAAGAGAATCTCAAAAACTCCAACAAAAGTTAGGCTATTCAACTGAGTGACACATTTGGCTTTTGTGGATTCTCTCGTAGAAAGGACCAGACCGTAACCATGGTGGCCGCCAAGAAGACCAAGAAGACTCATGAGAGTATCAACAGCAGGCTGGCTCTGGTTATGAAGAGTGGGAGGTATACTTTGGGTTACAAGACTGTACTCAAATCTCTCAGGAACTCTAAAGGGAAGCTGGTCATCATTGCTAACAACTGTCCTCCCCTTAGGAAGTCCGAGATAGAGTATTATGCAATGTTGGCAAAGGTTGGAGTTCACCACTACAATGGCAACAATGTAGACCTGGGTACTGCCTGTGGCAAATATTTCAGAGTGTGCTGCCTGAGCATTATGGATCCAGGTGATTCTGATATCATTAAGAGCATGCCTGGTGACCACTGATTAGGCCACAAGGAATAGCATTTCTCCATAGGTTTTGGTCATTTTTTTCCTTGCTGGGGTTGGTTGTGGTATGGGTTTCATTGCAAACTATGATACTGTTACAAGACAATTTGTGTGGAACTTGTGAGCTTCT
>CL1Contig73
TTGTCACTCAGTTGATATAGCCATTTGATTCAAAAACTCAATAACCCCCCAGTTTTCTTCAGTTTCGAAGCTTCCTTTTACGTTAATCCACCACCATGTCAAGCACCTGCGGCAACTGCGACTGTGCTGATAAGAGCCAGTGCGTGAAGAAGGGCAGCAGCTACACTGCTGACATAGTTGAGACTGAGAAGAGCTTTGTCTCTACTGTTGTCATGGAGGTTCCCGCCACCGAGCCCGACGGCAAGTGCAGGTGCGGTGCTGGCTGCACCTGCACTAACTGCTACTTGGTGGTCAACTAAACTTAAATAAAAACTAAACATATAGTGTG
>CL1Contig74
TTTATTGTCATAAATCATAACGAATCAAAATTAACCCTCGTATTCTATTTTCTTGAATATAAGACATTACAATCCAAGAAAAATATATATTGGGTGAGATTGAATTATTAATTGAATTTGCATACCTCTTCTCAGTCTCAACTATGTCGGCAGTGTAGCTGCTGCCCTTCTTCACGCACTGGCTCTTATCAGCACAGTCGCAGTTGCCGCAGGTGCTTGACATGGTGGTGGATTAACGTAAAAGGAAGCTTCGAAACTGAAGAAAACTGGGGGGTTATTGAGTTTTTGAATCAAATGGCTATCAACTGAGTGAC
>CL1Contig75
TTTTTTTCCTTGTTCACGTCAAAATTAGAAAGTAAAAGAATTCCATCCACATTCAGATATAAAAACCCAAATATTCTCTTTCAACCAACCATTAAAGACTACTGAAATATTGAAAATAACACTGAAAGTCATCCAAACACATTCAACTATGTATTCATTATGATTTAAGTAGCCTTGGTAGCTTTATGCACCAACATAAACCAAACAAATACACAGTTGTTATTTATTACTAATACTTGATCAACTAGAAAATTGTAACTCCTTTTAAGCAGAAGCCTTAGCAAGAGCTCCAGCTTCAGTGAGCAGAGGAATTAGCTTTCCTTCCTTATGCATGCCTGTTGTTGTGTCACAGCCACCAATGTGCTTGCCACTGATGAAAACATTCGGCACAGATCGTTGTCCAGTCCACTCTGCCAATGCTGATTGTACCTGACTTCCATCGCCCTCAGTATCCAACTCCACGGTCTTATAATTGGCTCCCAATTCATCCAAAAGCTTCTTCACGCTCGTGCAATAGGGGCAGTACGTCTTGCTGAAAACGACAACAGAATTGGAAGAAACGAGCTCCTTGGCCTTGGTCATCGCCATCTCTGCCTCTCAATCGTTCTCTCAGTCTCTCAGTGCTCTCAATTATCGTATAATGTTTGTTTCCTTCCTGATTCCCTCCTGAGTGACAGAGGAGAGCCAAGATGCAGATTTTCGTGAAAACCCTAACTGGGAAGTACCATAACTCTCGAGGTAGAGAGCAGTGATACCATTCGATAATGTCAAGGCCAAGATCCAGGACAAGGAAGGAATCCCACCGGACCAGCAGCGATTGATCT
>CL1Contig76
TAGTTTGATAGCCATTTGATTCAAAAACTCAATAACCCCCCAGTTTTCTTCAGTTTCGAAGCTTCCTTTTACGTTAATCCACCACCATGTCAAGCACCTGCGGCAACTGCGACTGTGCTGATAAGAGCCAGTGCGTGAAGAAGGGCAGCAGCTACACTGCTGACATAGTCGATACTGAGAAGAGCTTTGTCTCCACTGTTGTCATGGAGTTTCCTGCTACTGCCGAGCCCGACGGCAAGTGCAAGTGTGGTGCTAACTGCACCTGCACTGACTGCACTTGTGGTCACTGAACTCATAAACAAACATATCGTGTGATGTTGCAGTGGAGTTGCTAATAATGTAATTTGCTAAATAATGTGTTTGACTAAGTTGAATGTTTCCTTGCTTAGTTGTGTAAAGGCCATATA
>CL1Contig77
TCACTCAGTGGTCTTTGCCGTTGAGAGAGAGCGACAGAGGAGAGCCAAGATGCAGATTTTCGTGAAAACCCTAACTGGGAAGACCATAACTCTCGAGGTAGAGAGCAGTGATACCATCGATAATGTCAAGGCCAAGATCCAGGACAAGGAAGGAATCCCACCGGACCAGCAGCGATTGATCTTCGCGGGGAAGCAGCTTGAAGATGGCCGAACCTTGGCTGATTACAATATCCAGAAAGAATCTACCCTACATCTTGTGCTGAGGCTTAGGGGAGGAATTATAGAGCCTTCTCTTATGGCTTTGGCTCGCAAATACAATCAAGACAAGATGATCTGCCGCAAGTGTTATGCTCGACTGCATCCAAGGGCTGTTAACTGCCGGAAGAAGAAATGTGGTCATAGCAATCAGTTGAGGCCCAAGAAGAAGATCAAGTAAACTCTGATGCAGAGTAGTGCTTTTATGGCGTTTAAAGATTTGAGTGTTAGATTTGTTATTTTAATCCTGCATGTTTTAGGTTTGGATTTAGCAAAAGCCACTGTGTGGTTAAATTTATCGAATCCTGTTAGA
>CL1Contig78
TCTCATTACAATTAACTTAAGGAAATGTTATAATATCCACAATCAGTCTCCTTCCATATCGAACTCTCTAGCTCTTCTTGCTCCTTTGAACCACCTCTTATCTCCAGCTTGTGCCTTGCAAATGTACAGCTTCCCATCTTTCACAGCCGCTGTGATCAGTTGATGCTTCCCACCTTCGTCTCCGTCAGCAGTCCTTGTTAACACAGACAAAAAGTAATATTGCTTCCCACTGATTGTTGGGGTTGAAGACTCCAATATGTTGGCTGTTGCCACAACATTCGGATCAAAGCCTCCCTCAGCTTCTGTTTTGCCAAAGTAAGCCTGTTTTCCTAGTAAAAAATTCACCGTAGCAAGAAATTCCTCAGGGGAACCATAGTCAGTGATGGATTTCTTATCAGATGGGGTGACAATAACAGAAACATTGCTGTTGGAATCAAAGTTGTCCTCATATCTAAGAACCTGTCCTGGGAACTCTCTCTCCTTGCTTGGATTCCATTTTGATGGAATTGACAATTTGAATCCATCTCCATTGTATGGCAAGAGTCTGTGTTTGTTTTAGGCTTGCCAAATCATTGGCAGCTTCACCATAGGCAGCATCCGCTAGCAGAAACCTTGGAGCCAATGGCAGCAGC
>CL1Contig79
TCGGGTCTTAGCAGCTCTTTCCTTTTTCCTTCTCACTCTCTTTCTTTCTGTGCTCCGTTTCTCGCATTTTCTTCTGGATTTCGCATAAGAAACCCTAGATTTTGAGCGGGAAAATGTCGGGCAAAGGAGCCAAAGGCTTGATTACTGGCAAATCCACTCTTAATAACAAAGACAAGGACAAGAAGAAGCCTGTCTCTCGCTCCTCTCGCGCTGGTCTCCAGTTCCCTGTGGGGCGGGTTCATCGTCTATTGAAAACTAGGGTTTCTGCAAATGGAAGGGTTGGGGCAACAGCTGCTGTTTATACAGCAGCTATACTGGAGTATCTTACCGCTGAAGTGTTGGAGTTGGCGGGGAATGCAAGCAAGGATCTGAAGGTGAAACGTATAACACCAAGGCATTTGCAGCTTGCTATACGGGGGGACGAAGAACTTGACACGCTCATCAAAGGAACCATTGCTGGTGGTGGGGTTATCCCGCACATTCACAAATCCCTCATCAACAAGTCCTCCAAGGAGTAGTCTACCCTTTGTGTTTGTACCCTAAAAGCTGATTTAAAAAATGTATGAGAAACAGTGACAAGCGAGGAAA
>CL1Contig80
GGTACGAACGACCGAACCGGAACCGGTACCGAAGGACCGTTCCGGTTCGGTCGTTCGTACCTACCTACCTACGTTCGGTACGTTTTTATTTTTTTTTTTTTTTTTTTTTTTTTCTGGTAAAGATAACTAGAAGCAGGTTTATACTAATAGTAATTCATTAATTAAGCCACACAAAGGCCATAGATATGGCCATTAAACACTCTATGCAAGGAAACATAGAGTATTTCACCCCATACCCACAAGTATTACAACAGAAAACACATTATTTAGTACAATTGCATTATTAGCGACTCCCCTGCAACCTCACACTATATGTTTAGTTTTTATAAGTTTAGTGACCACAAGTGCAGTTAGTGCAGGTGCAGCCAGCACCGCACCTGCACTTGCCGTCGGGCTCGGTGGCGGGAACCTCCATGACAACAGTAGAGACAAAGCTGCAAGAGATGAAACATTCAATTATTGCTGGATTGCAAGTGTAAAATCTCAAATCAAAGTCTTCACAAAATTTATGGAATTTTCATTAAGTTTTTATGAACATTTTCATCTTATTTCACCTAGTAAAAGCTTCCTTTTTCATTTTCCTCATTGGGTTATCATAGTATTTATCTTGTATTGTCATAAATCATAACGAATCAAAATTAACCCTCGTATTCTATTTTCTTGAATATAAGACATTACAATCCAAGAAAATATATATTGGGGTGAGATTGAATTATTAATTGAATTTGCATACCTCTTCTCAGTCTCAACTATGTCAGCAGTGTAGCTGCTGCCCTTCTTCCTGCAAATATCAAACCCATAAC
>CL1Contig81
AAACATAACTAACTTTTAGTTGGAGATTTTGAGATTCTCTCTGGTTCTTCAAGATGGCACGTACCAAGCAAACTGCTCGCAAGTCCACTGGCGGCAAGGCTCCAAGGAAACAGCTTGCCACTAAGTAAAAGCTTGCCACTTAGGCTGCCCGCAAGTCCGCCCCAACCACAGGAGGTGTGAAGAAGCCCCACAGATATCGACCTGGAACTGTTGCTCTTCGTGAAATCCGTAAGTACCAAAAGAGTACTGAACTCCTCATCAGGAAACTTCCATTCCAGAGGCTTGTCCGTGAAATTGCTCAGGATTTCAAGACTGATCTGCGATTCCAGAGTCATGCAGTTTTGGCCTTACAAGAGGCAGCCGAAGCATACCTTGTTGGATTGTTCGAAGATACGAATCTCTGCGCCATCCATGCCAAGCGTGTGACCATAATGCCCAAGGACATTCAGCTAGCCAGGAGAATCCGGCGGTGAGGAGGGCTTAAGNGCTCAATTGCTGCAAGGCCAGCTGATTGTTGGTG
>CL1Contig82
GGAAATAGTTTTCATTGATCAGCCAAAAGGCTTCATTACCAAAGCGAATTGCTTTCCTATGAAAGAAATCAACCTACATAGAAGCCTCACTTGCATTTCCTGTTATACATAAATGTCAACATCGATGAACTACTTTAATGTCAATCAGAATGAGAATGGCTCATTGAAAGGGATTGTCAGATTCCTTCACAAGTCCTCAGTTGAATCAATCCCACTGAAGCCTTTGCGATGTGTAGTAATCCGATGTCTATTTCGGTGTGCGTGTGAGGCCAGTTGCAACAAAGCAGCAAGCACTATTTTTTAATCCTGTTTTGACTCTTGACTAGGTGTAGGACGCCTCTGAACAAGAAACCGCTTTGTGCTTTCTAATACACCAAAGAAGATTGAACCACCAATGCCTATCCACAAAACTCTTGGCTCTATCCCCTTGAGAAGAGCAGTAGGTCCTTCTTCTCTAACAAGAGTTTGAACACAATCAAAGATCCCGTTGTACTGGTTAGCAGAACCCTGAACCATTAACCTTGTCTTAATCACATCAAGTGGTGTAGTTATAGCTCCAGTTAGTGCTCCAGCAAAAGCACCAATGAAACTGAGTGACAA
>CL1Contig83
GGATCTTCTGCAGCAGAGATATTTTCCCTCTCTCGAATCTGCCTTTTCGAGAAACTGAGAAAATGCCTCTTAAGTTGCTTGGATGCGACTGTATCAACCTTCGACGGTGTGTTTGAGAAGTTCAGATCGGAGGCAACCCAAAAAACAAAGCCAATTTAATCCTATTCTTGGCTGATAAGGACCCGTCTACCAACCTCAGTTGGTGCCCTGACTGTGTGAGAGCTGAACCTGTAATTTACAAGAAGCTGGAAGCATCGTCAGATGACATTGCACTCCTGCGAGCTTATGTTGGAGATTAGACCAAACCTTGGGAGAAATCCCCAGCATCCATGGAGAGTGGACTCGAGTTCAAGCTCACTGGCGTTCCTACACTGGTCAGCTGGG
>CL1Contig84
TTCATGAAATCATAGGTTCAAGCACAAACAGAATTATTCTTCTGCAACGACGCTGATCTCACCTTTTCTAGCAAATCATAAAATGCTCTGGCTTTCCTTTGTTCATTCCAGTGATGCATCTTCCAAAGACCACCAGCAGTCAGACCAAGTGCAATTCCCATTATTATCTCCTTAACGACACTGGGTCCTTTCAAGGTTGCATGAGCAATCTTACCGCCAGCCATTTTACTTCTATGGTTAAAGCTAATTAATCTGCAATCAATGTTTTCATTGTTCTTAATGCATAAAGGAAAAGCGCTCAAATAAACATAAGATTCACGACAAGTGAATCAATTAAATAGGTTTTAAATACATGCCACTTAATAAAAGACATGAAATCAGACCTTCCTTTTAGAAGAAAAAGTACTGCTTTCAATTAAAAAAGGGGAACAAAACCAGCAAAATATCATTACACATCAGTTAATACAAACTCCTAAGCTAAATTACAAATTTTGACAA
>CL1Contig85
TCTCTCTAACCTTGTCTCTCCCACTTCTAATAGCACTCTAGTCCTCCTTTACGTTAGGCCCCCACCTCCTATCTACTCTCCCTTTGACGCTGCAGGGTACATGTTTTCTGGTGATGCGATTTCTACCATGGAAAAATATGGCAAGGATTTGGTGAACTCCGTGATGCAACGAGCAGAAGCTGTATACAGGAACTTCAATGTAAATCACTTCTTTTTTTTTTTTTTGAGTTTCTGAATAATTTCTTCCCTTGCTTTTACTTTTGGTCATGGATTTTGAGGATCCGTGCAGGTAAAAGTAGAAAGAGTAGTTGGGAGAGGAGAGGCAAAGGATGTGATATGTAATACAGTAGAGAAACTTGACGCTGACATCCTTGTTATGGGAAGCCATGGTTATGGTTTCTTGAAAAGAGCTATCCTTGGAAGTGTGAGCGACCACTGTGCCAAGCATGTAAAATGT
>CL1Contig86
TTGTCTAGCTGTTTGATCAGTGGATTGTCAACAAACAACTCGATTAATATTTGTAACTAAAAGATTTTCACTATTTCCTTTTCCTGGCTTCACAATCTGTATGGGCAGCAATTAATTTAATCATTCACCAACTGTCCGAGGCATCAAATGGCAAAAATCGGCAGATGGTGTTTGTCTGAACCATAGCCTTGATCACACATACACTAATATATTACAACTACCTTTGAACGAAAAGTTTCAGAAACTTGTATGCCAGATTGCTCCATCACCTTCCCCACACTGCTGATGTACCTCCGCCATTCTCTCCACTGACTTGCAAACGCCACTGCAGGTCCAATCAAATGATGCGGCACAAGGATTCCCTGCTTGAGCCTTCCACTCACAGTCAGGAGGAGTTCCACAGCAGAGGCTTCGATCATCAATGTGCTCAACATCAAGA
>CL1Contig87
TTGAATCCAATGGCGCCAAAGAAGGATAAAGGCTCCCACCACCGTCATCGAAAGCCGGCGAAATCTGGAGGAGGAAAGCAGAAGAAGAAGAAGTGGAGCAAAGGAAAGCAGAAGGAGAAGGTTAACAACATGATCTTGTTCGATCAAGCCACCTATGATAAGCTTCTCTCTGAAGCCCCCAAGTACAAGCTCATCACACCCTCTATCCTCTCAGATCGCTTAAGGATCAATGGATCACTTGCAAGGAGGGCAATAAGAGAATTGATGGCAAGAGGTTTGATCAGGATGGTCTCTGCCCATGCCAGCCAGCAGATTTACACTAGGGCGACAAACACCTAGATGTCATTTTGATGTGCTTATCATTTAGTTTATGTAGTTTTATATTTTTGCTAAAGCTTGACTTTTGTTACATTTCCTTCCAAGAGATTGTTTCCATGCATGAGTTACAATCATAGACCATTGTCATTTGTGTTTGATGAAAGATTCTTCAGGTTTTTGAGATGTTGGATTGGGCTTTCGTGCCTTTGGAGTAGTCTACCTTAAACAACAAATTGCTGTGGTATTTTACCTATGATATTTCATTGCATTTTTGCATTTAGCTCAATGGAAATAAGGCCAGGAAGCTGATTTACTGGTCTTGATTAGATCACGGTCTCAGGTATTTAGGTGAGATTTGACTTTGAGCCGTCGTGTTTCACTCAAGTAGAAATCGTATTCAGTGGAAAGGACAGGTA
>CL1Contig88
TGTCACGTGGCCCAGCTTGGTGGAAGTTAAGGCCCTCTTGATTGGTAGGATGTCACCAGAAGCTGTAGCACTTAGGTAAGCTAGGGTAGAGCCACCTCCCAAGATCAAGAACTTGAGTAACAACCCTCTCTTGGTGAATGGAGCTGCAAATGTCTCAAAGAACTTGCTCTGGAGAGGGTTGTATGGAGAAGGTGCATCTGATCCGTACAAGTCCCACTGCCCAGTAGTGTTGCCCAAATCCTCCAAATCAAAGTACACACTCTTATCACCATACTTTGCTACCACAGCACCAGTCCTCCTGTTTTTGGGACTCAAGCTCTGGCGAGATGGCTTGACATGGAGCTTTGTTCCCCTTAGAGAGCTACCACCAAGGTCCTTGACGGTGGCAGGTTGCACAGCAGCAAAGGTTGCGAGAGATGCCATAGCCTTGGTTTTGGTTGCTAGCCAGCTGAATTCTTCGTGCGTTTCCCCTGAGTGACAGGACTCCACTTTTGAGTAAAGAGGTTGTTGTGAATGTGAACCTTGGCAAGGAAAGGCCAAACAGGTCATGTAGTCTCGTTTTTCTAACAGAGTCATGAAG
>CL1Contig89
CCCAAAACAGGAGGACTGGTGCTGGTGGTAGCAAAGTATGGTGATAAGAGTGTTGTTACTTTGATTGGAGGATTTGGGCAACACTACTGGGCAGTGGGACTTGTACGGATCAGATGCACCTTCTCCATACAACCCTCTCCAGAGCAAGTTCTTTGAGACATTTGCAGCTCCATTCACCAAGAGAGGGTTGTTACTCAAGTTCTTGATCTTTGGGAGGTGGCTCTACCCTAGCTTACCTAAGTGCTACAGCTTCTGGTGACATCCTACCAATCAAGAAGGGCCCTCAACTTCCACCAAAGCTGGGGCCACGTGACAAGATCTTAATTTCGTCCCTTTTCTTTGTATGTATCTT
>CL1Contig90
TTTCGTAAACTCTCTTCAGTGGTACGAAAAGATAGCCCACTGATGTAGAGCCTGGTTTTAGGGGTTTGGGGAAGGGAAGCAGAAGATGACGGAGATGGAAGACACGCCAACACACGGGCACCACCGTTGGTCGCCGGTGTTCCAAGACGTAAGCAAGGCAATTGCCTCCTAATCGTAATGCCGCCGGTGCGGTGGTTGTTACCGGATAATTGGAAAAGATGAGAAAGCAACAAAAAAGGAAGGAGTCGAATGAGCAGAAATTAGAGTGGAAAGAACGCTCGCTGTTGCTGCCACTTCATTTATGTCCATAGAATAAGCTGCCTATCAGCTTCTTTA
>CL1Contig91
TACAAGTTGCAGTCAGTGCAGGTGCAGTTAGCACCACACTTGCACTTGCCGTCGGGCTCGGCAGTAGCAGGAAACTCCATGACAACAGTGGAGACAAAGCTCTTCTCAGTTACTGAGAAAATGCCTCTTAAGTTGCTGGATGCGACTGTATCAACCTTCGACGGTGTGTTTGAGAAGTTCAGATCGGAGGCACCAAAACAAGCCAATTTAATCCTATTCTTGGCTGATAAGGACCCGTCTACCAACCTCAGTTGGTGCCCTGACTGTGTGAGAGCTGAACCTGTAATTTACAAGAAGCTGGAAGCATCGTCAGATGACATTGCACTCCTGCGAGCTTATGTTGGAGATAGACCAACCTGGAGAAATCCCCAGCATCCATGGAGAGTGGACTCGAGGTTCAAGCTCACTGGCGTTCCTACACTGGTCAGCTGGGAGAATGATGCAATCAAAGGTCGCCTTGAGGACAATGAAGCCGACCTCGAGCAA
>CL1Contig92
TCTCAACACTTCCAATTGCATGTAAAACATAAACAACAATCAAAGGCAAAATAATCCAAATATTAAAACTACATCAAATTTAAAAAAGCATAAACTAAACAATCATCAGATATCAAAGAGGCCACATTCTCTACAAAAGATAACCATTTAGCTTAATCATTAATTTTGGTACAGAGTACGCAGAAGCATCTCCCTCCTACCACTATTCATTTTTCCCCCAGAAAGGAGAAGGATAAAATAAGAGGGAGCAGAGATATCCTTCTCCTAGAAGACAAAACCAACAAAAAATTAACAAGCAAATATCCCCACATTAACATGAGTTGTTCAAACAGTCACAGCCTACATGACTATGCTATTCCCCTTGCTCATTCCTACTCATCATCATCTTCCTCTGCACTGCCATCCTCCTCATTTTCGTCCTCGTCATTCACCTCAGACATGGACTTCTCAGACTCCTCTTCTTCCTTGGGTCCTTCAGACTGTCCTTTGTTATAGGCTTTCAATTTCTTCTCATACTCGACCTTCCTCTTCTCAGCCTTGGCCACAATTATGGTGCTTTGTCAGCTTCGGACCATTTGACTTCCATCTATCTCCA
>CL1Contig93
GGAAAAAAAATAACATCACAAAATTCTACAGTTCATATGATTATCACCCATTTTCCTAAAATCCCATATTGCCCCCGAATCCATAAACTTTTTACATTACAGAACATGCATTGGGGTTCTCGTCGCTGAAGATCTGAGGAGGGTAGGCATACATTTCCATGGCGTACCTTTGTGGGTAATAGTAATATTCATTCTTTTTCAGTTCCACCACTTTGGTCTCTTCTGTGGGTGCCGCCTCTGGTTTGGCCTCGCCTTCACTTTCTTTCTTTTCTTTGTTTTCTTCCTGTTCACCACCCTTATTTTCTTTGTCACCCCACCCACCCCCCACCTACCTTGTTCGTCTTTTTCTCTTCTTTGGATTCTTTTGCCTTTCTCTTCTTCTGCTTTTTCTCTGCTTCCTGTTTC
>CL1Contig94
ATAAGCTTCTATTATTTTATCATAAAAGGAAGTGTACCAAACATGCTATCCAACTTTCAATCCATCACCATATGCAACAAAAAAAGCAAAGACCAGCATTCCATCAACCAACCCACTGCCTAAAACCAAACTTCCCCAGTTACAAGAAACACATAAGAACTAAAAGGCATGCAGGTTGTCGGCACCATCCTCTACATCCAAAGGCTTAGGCCTCAGCAAATCCCAGCTCTGAGAGCTTCAAATGGGCCTCAGCATAATCAACAAAGAATGCATCTTCATCAGCAGCATATTTTTCAACATATTGGCGGAAGACGGGATCAGCAATAAGAGCCTTGTCACTTGGCAATTGTAGAAGGCCTTCTTTCTCTCCAGTCAATAGCTCCGTGAAGTAGGAGTTGTCAAAGATGAGTGGGTTCGTAGTCCAGGGACCTTCAAAACCAGAGCGCTCCTTGTGGCACCTTCCCAGGGTGTGGCCCCCAGAGAGAGCAACAATATCCTTGTCACTGAGACCCATGGTTTTGGCAAAGACATCCCTCAAGTGATCAGAACCTTTGGTAGCATCAGGCAGACGACCTTCTGGAGGTGGTTCAGGCTTGTCCTCTCTTCCAGGGTGGAATGGGATCTCAGGCCCACCAGTAATCTCAACAGCAACAACACCAGCAAGCTGATAGAAGTCAGCATAGGAGAGGCTAGGGAACTGTTGCTTGATGGGCTCAAGGAGTCTAACGGCAATATCTAGCCCATTGTTAGCAGCATGGGCCAGCTCCGACGCGTGCCTCATGGTTCCAAATGGACCTCCAGTCTTGGTCTTCACGTCGTATGTTCCAGCTGAGTGCCATGCGATACGGAGCATGAGAGGAGCGCATTTCTTTTCAGCGATGAAACCTCTAAGCTTCTTCTTGGCCTTATCAACGGCCTTCTGGTATTCTTCACTAACTTTTGGGTAGTTCTTGGTCATTTTTCCTTCTGCGATTCTGAGCTTAGAGACACTGGAAATGAGAAATTCAAACCCTAGCGCAAGACAGGCACGAGCTAAGCACAAGCTAAGAGTGCAAC
>CL1Contig95
TAGTCTTCTTGGTCTTCTTGGCGGCCACCANGGTTACGGTCTGGTCCTTTCTACGAGAGAATCCACAAAAGCCAAATGTGTCACTCAGTTTGAATTTCAGACCCTTACCAGAATTCCTAACAATGCCACCTGTGCACTCTAAGCCCTTACTTCCAAATGAATAATCCAGCTATATTGTCTTTGCTCCGGCTAACCGCCGGCGAGAAGCGCTCGAAATCTAGTTCCGGCGGGCTTCTTAAAATGTTCAAACTCTTCCCCATGTTAACCTCAGGTTGCAAGATGGTTGCACTTCTAGGTAGGCCTCGAAAACCCTTACTTAAAGATAATGCTACTACAGGTACCATTTTCGGTTATCGCAAAGGGAGAGTAAGTCTAGCCATACAAGAGGATCCTCATTGCGTGCCTATGTTTGTTATAGAACTACCCATCCATACGAGTGCGTTTCACAAAGAAATGGCATCTGATATAGTAAGAATCGCGCTAGAGAGCGAGACCAAGACTCATAAGAAGAAAGTGCTGGAAGAGTTTGTGTGGGCTGTATATTGTAATGGAAGAAAGATTGGCTACTCTATTAGAAGGAAGCAAATGTCCGATGATGAGCTTCATGTTATGCAGCTTTTGAGGGGCGTTTCGATGGGTGCAGGTGTTCTTCCAAGCCCAAATGACAAGGAAAGTACAGCAGATGGTGAAA
>CL1Contig96
GGAAACGCACGAAGAATTCAGCTGGCTAGCAACCAAACCAAGGCTATGGCATCTCTCGCAACCTTTGCTGCTGTGCAACCTGCCACCGTCAAGGACCTTGGTGGTAGCTCTCTAAGGGACAAGCTCCATGTCAAGCCATCTCGCCAGAGCTTGAGTCCCAAAACNGGAGGACTGGTGCTGTGGTAGCAAAGTATGGT
>CL1Contig97
TTGTCTCATTTTTGGATTTGTTGGCTCTATTTAAATTTTGCACTTCCGAATGCTACGTGGAACCAACAGTCTAGCTGAAGAGGAACAGTTCTTAAGAGAAATCTACCTAAGTCAACAACATGAAGCCACTGATTCATGTTTGAAAAACAAATTAGCTGCACTGGAATTAACTTACAGAGTTAATTTGTCCGGGGCAGATAGATTCTGTGATATTTTGAGAGCATATAGATTCGTTTCATCATAGATGATGCTACAAGGAAGATGGAGGTTGGCCAAGGGAACTTCTTCAAGGGATCGAACAGCTTAAATGCACAAGGAAGGAAGCTACTACTAATGTTGCCCTCTTCAAAAAATTGGCTGTGCTCAAGGCCTTGGTGAAGCTACAAAACGATCTCCTCAAAGTCGTCTATTCTTAAGGCCTTGTCGAAGCTCTGTTCTAGATTTTGCAAATTCCACGAATATTACCCTGCCATCCAAAAACTTGCCATGCATTCCCTCAATAGCTTTCTGAGATTCCTCCTCAGTTGCATAACGGAGGAAAGCAAACCCTCTGGGTCTATTTGCTATTTTATCCATCACCAGATTGACTTCAACCAGTTGGCCATAAGTTTCAAAAGCATTTCGTAAACTCTCTTCAGTGGTACGAAAAGATAGCCCACTGATGTAGAGCCTGGTTTTAGGGGTTTGGGGAAGGGAAGCAGAAGATGACGGAGATGGAAGACACGCCAACACACGGGCACCACCGTTGGTCGCCGGTGTTCCAAGACGTAAGCAAGGCAATTGCCTCCTAATCGTAATGCCGCCGGTGCGGTGGTTGTTACCGGATAATGGAAAAGATGAGAAAGCAACAAAAAAGGAAGGAGTCGAATGAGCAGAAATTAGAGTGGAAAGAACGCTCGCTGTTGCTGCCATTTCATTTATGTCCATAGAATAA
>CL1Contig98
GCTGGTACAAACAAAGCCGCCTCAAGCAGCACTTCTTTAAACACAAGAAAGCTTGATGAAGAAACAGAGAACCTAACTCACGATCGAGTGCCAAGTGAACTGAAGAAAGCCATCATGCAGGCTCGAACGGACAAGAAGCTTACCCAGTCCCAACTTGCTCAAGTCTCTCTCTCTCATATTCGTAAAAAACTTTTTTTATCTTCTGAGCATGAGGTTTTAGTAACATAATTTTGTTTCCTGCAGTTGATCAATGAGAAGCCCCAGATAATACAAGAGTACGAGTCTGGAAAAGCAATTCCAAATCAACAGATAATAGGCAAACTGGAGAGAGCTCTTGGTGTGAAGCTGCGAAGGAAGAAATAATTGTGACTTTGAACACAGATGGGAGCTATAAAGTTACGAAAGTGTCTATGATC
>CL1Contig99
TCCAACAGAAAGCATTTGATGATTTGAAAAAGGATTTCCCCAAAATCACACTTAGTAAAACAAATGTAGTTGAGTTAATAACAGGGGCCTTTATTCTGAAGTAGGCTTTAGACAAACTTACAAAGTCAAAAGAAGATACATACAAAGAAAAGGGCAAATTAGATCTTGTCACGTGGCCCCAGCTTTGGTGGAAGTTGAGGGCCCTTCTTGATTGGTAGGATGTCACCAGAAGCTGTAGCACTTAGGTAAGCTAGGGTAGAGCCACCTCCCAAGATCAAGAACTTGAGTAACAACCCTCTCTTGGTGAATGGAGCTGCAAATGTCTCAAAGAACTTGCTCTGCAGTAACATGTATATGCAGAATTTAGTTCCTTAACTGTCTAAACTAATCTTTAAACAATATACATATCTTCAAACATATCAAATTATGTATGCCCTCTCTCAACAAATTTTCTTCTCAACCTTATTAGTTTGAACCATATCACTAAATCATTTATGAACACCAACAGGATCAAATCATCTCAATCCACTTAATCCAAAATTACTGTTATTCAATGTTACATAAGAACATCGATTGTCAATCTG
>CL1Contig100
GTCATAAAACATTATCAACTCTCTTTGTACCATTTCTCTGCAATTTTTGCAAATTAATTCAAAGAACTAATATGGGCATTTTCTTGGAAACAAGAAGAAGATAAACAGAGAGAGAACATTTCCACTCATTACAATTAACTTAAGGAAATGTTATAATATCCACAATCAATCTCCTTCCATATCCAACTCTCTAGCTCTGAAACATTGCAAAAAAAGAAGGGCTAGACAGATAACTCAAAACAAACACCATACGTCATTAAAAGTTGATTTACATGCAAATTTTCTTGGTTATATCTCCTTAAGCAACACTGAAGGAACTAGCTGTGCTCTCTACAAACCTTCTTGCTCCTTTGAACCACCTCTTATCTCCAGCTTGTGCCTTGCAAATGTACAGCTTCCCATCTTTCACAGCCGCTGTGATCAGTTGATGCTTCCCACCTTCGTCTCCGTCAGCAGTCCTTGTTAACACAGACAAAAAGTATATTGCTTCCCACTGATTGTTGGGGTTGAAGACTCCAATATGTTGGCTGTTGCCACAACATTCGGATCAAA
>CL1Contig101
TTTCATAAAATTCTACCGTTCATGTGTAGATTATACTTTAACCAAGCAGCACACGTAAAAGAGAGCAGGATGGGCAGATTATCACCCTTTTTTTTTTCCAAATCCCATATTGCCCCCGAATCCAAAAACTTTTTACATAACGGAACATGCATTGGGGTTCTCGTCACTGAAGATCTGAGGAGGGTAGGCATACAACTCCATGGCATACCTTGGTGTGTAATAGTTATATTCGTTCTTTTTCAGCTCCACCACTTTGGTCTCGTCTGTGACTGTAGGTTCCGCTGCCGCCTCCGGTTTGGCCTGGCCTACGCTTTCTTTTTTCCTTGTTTCCTTCCGTTCNCCACCCTTATTTTCTTTTGTTCACCACCTTCCTCCCTTTTTTCTCTTCCTTGGATTCTTTGTC
>CL1Contig102
CAAGTACAGAAGAAATTTTTCATTCCAGTTGAAGAGGAGATATTCCACTCAAGATCGACTAGAAGTACTTTCTACTAATACAAAATTTCAAATCACAATTTCAAAAATAGAAATCAGCTCAATTTAACAGCATTGAATAAAAGTTTAACATAGTATTTTGCTAAATCCACAACCAACATATTTAAAACCACCCGCATGGTGAAACAACAAATCTAATGCTCAAATCTTTAAATGCCCAAAAATCACTATTCTACATCAGAGTTTACTTGATCTTCTTCTTAGGCCTCAACTGATTGCTATGACCGCATTTCTTCTTTCGGCAGTTTACAGCCCTTGGGTGCAGACGAGCATAACACTTGCGGCAGATCATCTTGTCTTGATTGTACTTGCGAGCCAAAGCCATGAGAGAAGGCTCTATAATTCCTCCCCTAAGCCTCAGCACAAGATGGAGGGTTGATTCTTTCTGGATATTGTAATCAGCCAAGGTTCGGCCATCTTCAAGCTGCTTCCCAGCAAAGATCAATCTCTGTTGGTCGGGTGGAATTCCTTCCTTGTCCTGGATCTTGGCCTTGACATTGTCGATGGTATCGCTGCTCTCAACCTCGAGAGTAATGGTTTTCCCGGTTAAGGTTTTCACAAATATCTGCATCTTCGCCCTCGGTCTCTCTCTCAATGGCCAACAAGGGCCGCAGCTGAACGTGTGTTTGGGCTTTTATAGTCCGGTTC
>CL1Contig103
TCTACAACTATAACCTTTTTTCCCTAGAAAGGAGAAGGATAAATTAAGATGGAGCAGAGGCATCCTTCTCTTAGAAGAGAAAAGCAACAAAAAAATAACAAGCAAATATCTCCATTAACATGAGTTGTTCAAACAGTCACAGCCTACATGACTATACTATTCTCCGTGCCCATTCCTACTCATCATCATCTTCCTCTCCACTACCCTCCTCCTCATCATCCTCATCATCATTCACCTCGGACATCGACTTCTCAGACTCCTCTTCTTCCTTGGGTCCTTCAGCCTGTCCTTTGTTATATGCTTTCAATTTCTTCTCATACTCGACCTTCCTCTTTTCAGCCTTGGCCACATAAGGTGCTTTCTCAGCTTCAGACAACGACTTCCATTTATCTCCGCCAGCTTTGCCTACAGCAGCAACAGATTTGTTTTTAGGGTGTTCCTTTTTGTACTGCTCTCTAAACTCTTCCATGAAAACGAAGAAAGCACTGGCCGGTCTCTTAGGTTTGTTTGGGTCCTTGGCTGCCTTGCCAGATTTCTTGCTTGCCTTGGCGGGTTTCTTGTTCACGGAAAGCCTATTGGCGGCCTTGGTATCTGACTTCGATTTACCTCCTTTCATGGCGAATCAGGTTCGGTGGGTTAGGGTTTGAAAGAAAGAGAGTGGAAAAATACAACAAATAGAGAGAGAGAAAGGCAGGTGCAAATTGTCAGGGGC
>CL1Contig104
CTAGTACACAGTAATATTAACAAAATGTAAAGAATTCCCAGGCAACATGATAATATAGAAAACATTTAAAACTCAACGAAATGCCCCAAATCGAACTGAAAATGGATATACTTGAATCAATAACAGGGTCTTAATTCTTAAAGGTTACTTTACAAAAACTTGCAAATTCAAAAGAAGATAGATACATAAAATGTAAAGGCTAAATTAGATCTTGCCACGTGGCCCGAGCTTTGGTGGAAGTTGAGGGCCCTTCTTGATTGGCAGAATGTCACCAGAAGCTGTAGCACTCAGGTAAGCTAGGGTGGAGCCACCTCCCAAGATCAAGAACTTGAGCAGCAATCCTCTCTTGGTGAATGGCGCTGCAAATGTCTCGAAAAACTTGCTCTGAAGAGGGTTGTAGGGAGAAGGTGCATCTGATCCGTACAAGTCCCACTGCCCAGTAGTGTTGCCCAGATCGTCCAAATCAAAGTACACACTCTTATCACCATACTTTGCTACCACAGCGCCACTCCTCATGTTTTGGGTCTCAAGCTCTGGCGAGATGGCTTGACACAGAGCTTTGTTCCAGTGAGGGAACTACCACCAAGGCCCTTGACGGTGGCAGTTTGCACGGACGCAAAGGTTGCTAGAGATGCCATTGCCCTGGTTTGGTTCGCTAGCCAGCTGAG
>CL1Contig105
GATAGCCATTGATCAAAACTCAATAACCCCAGTTTCTTCAGTTTCGAAGCTCCTTTCGTTAATCACACCATGTCAAGCACCTGCGGCAACTGCGACTGTGCTGATATAGAGCCAGTGCGTGAAGAAGGGCAGCAGCTACACTGCTGACATAGTTGAGACTGAGAAGAGCTTTGTCTCTACTGTTGTCATGGAGGTTCCCGCCACCGAGCCCGACGGCAAGTGCAGGTGCGGTGCTGGCTGCACCTGCACTAACTGCACTTGTGGTCACTAAAATTATAAAAACTAAACATATAGTGTGAGGTTGCAGGGGAGTCGCTAATAATGCAATTGTACTAAATATGTGTTTTCTGTTGTAATACTTGTGGTATGGGTGAATACTCTATGTTTCCTTGCATAGAGTGTTTAATTGGCCATATCTATGGCC
>CL1Contig106
TTTCCCCAACGAAAAATCAGAGAATTGATATTGTGAGGGATTATAAAAGCAGCAGAATGAAATCTGCAACAGAAGTAAGTTTATGCCAAATAGATATAATTCAAGGAGAATTTATCAAATGGTGTGAAATAGCTGAGAAATATGATACAATTTATGGATTTTGAAACATTGCTTACATTCTTGAATAACCCCTATGGTCTTCATGTTCTTCCATGAACTCATCATTGAACTTCTTGAAACTGGCCATGATTGCTGGCATGTCTTCCTCAGATGGTAAAATGGTTGTTCTCAAGTGAAAGACCCCTTCTTTTTGTCCAAATCCCGAACCAGGAACAGTGGAAATGCCAGTGGCTTCCAAAAGCTTGAGACAGTAGAAAACATCAGGAACTTTTCCAGCCTTTTTGGCAGCCTCTATTGCTTTAGGTGGCAACCGTATTTGAGGAAATGAATACATGGCACCTTCTGTGAAATTGCAAACCACATTTCTGCAGCTGTTGAATCCATCTGTCATAATCCTTGCTCTTCTCCTCAGTGATTCAAGGATTCCTTTGCTCTCCCTAATAAACTGTTCATATGAAATATCTCCAGGTTTAGGTGGGTTGACCATCAAACCCATAAATATCTGTGCAGGGACATTAGGACTGAGAGATATGGATGCAACCTTATAAATCTCATCCACTGTCTGTGCAGGAATGTTGGTCATCTCAAAGTATCCACCTCGCTGCCCACATTCACCCCAATATCCTTTGGACACAGTGTGGAAAGAAACAAGTTGGATTTCCTTGCTTATTGGTGGCCCCATATCCATCAAAACCTTTCTAGCACTAA
>CL1Contig107
TAATATTTTATATGTTAATTTTATTTGATTCAAAAGCTTCCGCAATACCGTATAACATCGATTTGCCAACACAACATGGGTCAAATTGCTCCCACAGGTTCGAAATTAGAAATATCATAGATACCCATGGCAGGTTTCCAGTGTTCAAAAATTGAGGCAACACTACTACAAATCTGAGGCCGACGTGCCAACTTGGTCCCAGAAATTATTTAATGCACCTTTTGCTGCATTAAAAATCATGCAATCTTCCAATCATTAACATGTGGAGATTAACAAGTTAGTGTCCCGACTTCATAGCGGCATATTCGTTAGAAAATGGAACTTACCAAACATAGAGGTTACAAAAACGTACAGTCGATGATGCAGAAGATGGGTGACAAGGGAAACAGAATTACATGCACAGTTTAATGAACTGCTATTATTTAATCATAAAGGACAAGCACAGAACATTCTAATCCAACTTCCGATCATCATCACATGCAACAAAAGAAGCAAAGACCACACCTATTCCATCAACAACCAAACCACTGCAAATTTCCCAGTAATGAAAAATACGCAAAAACTGAAAAGCGCGCAGGTTGTCAGCACCATCCTCTACATCCAAAGGCTTAAGCCTCAGCAAACCCCAGCTCGGAGAGCTTCACATGGGCCTCAGCATAATCAGCAAAGAATGCATCTTCATCAGCAGCATATTTTTCAACATATGGGCGGAAGACAGGATCGGTAACAAGAACGGTGTCAGTTGGCAATTGTAGAAGGCCTTCCTTCTGTCCAGCCAAGAGCTCCGTGAAGAAAGAATTGTCAAAGATGAGTGGGTTAGCAGTCCAGGGCCCGTCAAAACCAGAGCGCTCCTTGTGGCACCTTCCCAGGGTGTGGCCACCAGAGAGAA
>CL1Contig108
GACGGTATGTTGCCTGCTGAAACATAGAGAAAGACTTCAGCTGGCTGCGAACCAAAACCAGGGCAATGGCATCTCTAGCAACCTTTGCGTCCGTGCAAACTGCCACCGTCAAGGGCCTTGGTGGTAGTTCCCTCACTGGACAAGCTCTGTGTCAAGCCATCTCGCCAGA
>CL1Contig109
TATAAACCTCGAGCAAACCCAATTTATTTGAGACAGAAGCCATAGTGCTCCAAAGTTCTCTTTACCTCGTATCTTCTTCCTAAGTGGTACCACTGCTAGGCTACGTTAGCAGCGACAGATTACAAATTACCGAGAAATCTAAACCGATCAGAGGCCTGCGACAGATTACAAATTACCGAGAAATCTAAACCGTTCAGAGGCCTAGGATCTTCAAAAGTAAAGTCATATCAACGAGCTTCCTAGCGTGCGTTCAAGTTAGCAGCAAGTCTGGAACCAGTGATACACCATTTCCATCTATATTAATAGACAGTTCCTTTAACAAGCCGTTATGTCCACACTCCGAAAGCAAGCTGCATGCTCAAACAACCATAAGACCAAGCAAATTCATAGCCAACACACCACCATAACAATCATAGCAACAATATTTAGATTGTTTAGAGTTTAATACCAATATTCCACTGTACCAAACCAGTCATTCACAACTCAAGTGCCCTACGACAAGCCTAAGTCTAACCACCAGACATACAAAATAAGAACGGACAAACAGAAAGTAGAATCCTATTACAAACACATCCACTATCCAATCATGAAGAATCACAGCTGGCCTTCAGGAAATTTGAGCTTTTAAGCTCTCTCACCACGGATTCTCCTGGCTAGCTGAATGTCCTTGGGCATTATGGTAACACGTTTGGCATGGATGGCACACAGATTGGTATCCTCAAACAAACCAACAAGGTATGCTTCTGCTGCCTCTTGCAAAGCCAAAACAGCATGGCTCTGGAACCGCAAATCAGTCTTGAAGTCCTGTGCAATTTCACGGACAAGCCTCTGGAATGGGAGTTTCCTGATGAGGAGTTCAGTACTCTTTTGGTACTTACGGATTTCACGAAGAGCAACAGTTCCAGGCCTGTATCTGTGGGGCTTTTTCACACCTCCCGTGGTCGGGGCTGACTTGCGGGCTGCCTTGGTGGCAAGCTGTTTCCTTGGAGCCTTGCCTCCAGTGGACTTACGAGCAGTTTGCTTAGTACGTGCCATCTTGCCGAACCAAAGAGAATCTCAAAAACTCCAACAAAAAGTTAGGCTATTCAGGGGCC
>CL1Contig110
TTGTACAAGATTCTAGCAGAAAGATGGAATCATCCCTTGGAAAGTTTGTGGCAGGAAATTAAGTCAATTTTCCTCTGGGTGCTTCACGATCACCACTGGACATTTTACATGCTTGGCACAGTGGTCGCTCACACTTCCAAGGATAGCTCTTTTCAAGAAACCATAACCATGGCTTCCCATAACAAGGATGTCAGCGTCAAGTTTCTCTACTGTATTACATATCACATCCTTTGCCTCTCCTCTCCCAACTACTCTTTCTACTTTTACCTGCACGGATCCTCAAATCCATGACCAAAAGTAAAGCAAGGGAAAAAATTATTCAAGAAACTACAAAAAAAAAAAAAGAGTAGATTTACATTGAAGTTCCTGTATACAGCTTCTGCTCGTTGCATCAC
>CL1Contig111
TAGGAACTTACCAAACATAGAGGTTACAAAAACGTGTACAGTCGATGATGCAGAAGATGGGTGACAAGGGAAACAGAATTACATGCACAGTTTAATGAACTGCTATTATTTAATCATAAAGGACAAGCACAGAACATTCTAATCCAACTTCCGATCATCATCACATGCAACAAAAGAAGCAAAGACCACACCTATTCCATCAACAACCAAACCACTGCCAAAATTTCCCCAGTAATGAAAAATACACAAAAACTGAAAAGCGCGCAGGGTTNTCAGCACCATCCTCTACATCC
>CL1Contig112
TTCACGCTCGTGCAATAGGGCAGTACGTCTTGCTGAAACGAACAACAGAATTGGAAGAAACGAGCTCCTTGGCCTTGGCCATCGCCATCTCTGCCTCTCAATCGTTCTCTCAGTCTCTCAGTGCTCTCAATTATCGTATAATGTTTGTTTCCTTCCTGATTCCAACTGAGTGACACATTTGGCTTTTGTGGATTTTCTCTCGTAGAAAAGGACCAGACCGTAACCATGGTGGCCGCCAAGAAGACCAAGAAGACTCATGAGAGTATCAACAGCAGGCTGGCTCTGGTTATGAAGAGTGGGAGGTATACTTTGGGTTACAAGACTGTACTCAAATCTCTCAGGAACTCTAAAGGGAAGCTGGTCATCATTGCTAACAACTGTCCTCCCCTTAGGAAGTCCGAGATAGAGTATTA
>CL1Contig113
GGATAGCCATTCGCACTATAACCTTCCAGATTTCCAAGTTTTCAAGCTTCTTTCTACGTTAATCCACCGCCATGTCTAGCACCTGCGGAGACTGCGACTGCGCTGACAAGAGCCAGAAGAAGGGCAGCAGCTACACTGCTGACATAGTCGATACTTGAGA
>CL1Contig114
ACTAAAATGAAAAGATGATTAGAAGCAGATTTATACTAATAGTAATTCATTAATTAAGCCACACGAGGCCATATTCGATATGGCCTTTACACAACTAAGCAAGGAAACATTCAACAGCAAACACATTATTTAGCAAAATTACATTATTAGCAACTCCACTGCAACATCACACGATATGTTTTGTTTTATGAGTTCAGTGACCACAAGTGCAGTCAGTGCAGGTGCAGTTAGCACCACACTTGCACTTGCCGTCGGGCTCGGCAGTAGCAGGAAACTCCATGACAACAGTGGAGACAAAGCTCTTCTCAGTATCGACTATGTCAGCAGTGTAGCTGCTGCCCTTCTTCACGCACTGGCTCTTGTCAGCGCAGTCGCAGTCTCCGCAGGTGCTAGACATGGCGGTGGATTAACGTAGAAAGAAGCTTGAAAACTTGGAAATCTGGAAGGTTATAGTGCGAATGGCTATCACAACTGAGTGACATCACGCATGAATTTANAGAGGAGATCACTAGAGA
>CL1Contig115
CCCCAAATCGAACTGAAAATGGATATACTTGAATCAATAACAGGTCTTAATTCTTAAAGGTTACTTTTACAAAAACTTGTCTTAAAATTTCAAAAGAAGATAGATACATAAAATGTAAAGGCTAATTTAGATCTTGCCACGTGGCCCGAGCTTTGGTGGAAGTTGAGGGCCCTTCTTGATTGGCAGAATGTCACCAGAAGCTGTAGCACTCAGGTAAGCTAGGGTGGAGCCACCTCCCAAGATCAAGAACTTGAGCAGCAATCCTCTCTTGGTGAATGGCGCTGCAAATGTCTCGAAAAACTTGCTCTGAAGAGGGTTGTAGGGAGAAGGTGCATCTGATCCGTACAAGTCCCACTGCCCAGTAGTGTTGCCCAGATCGTCCAAATCAAAGTACACACTCTTATCACCATACTTTGCTACCACAGCGCCACTCCTCATGTTTTTGGGTCTCAAGCTCTGGCGAGATGGCTTGACACAGAGCTTTGTTCCAGTGAGGGAACTACCACCAAGGCCCTTAGACGGTGGGGCTAGGTTTGCACGGACGCAAAGGTTGCTAGAGATGCCATTGCCTGGTTTGGTTCGCAGCCAGCTGAAGTCTTTCTCTATGTTTC
>CL1Contig116
GTAAATAATCAATTCCACATTAGCTAGATGATTACACATCCATGGGCGCAATTTCCCTTCCACAATTTATTTCGTAGAACATTTAAACTCCCAGTTCTTCATTTTTCATACAAATACATATAATATAGGACTCTGCTACTGACAGAGAAGTCTAATTTATTGAAGGGAGATTCATTCATTATAATTACTTTACTAGCAATTTGGGAGGGGAACCCCACAGGCATTAGCAACCTTTCTGGCACCAGGTGAGTTCACATACTGTTTCAGGTTTGGGTTCTTCAGGGTACCCCACAAAAGGGCAAGGCTTCTGCTCTCTCAACTTGCTGCAGCAAGTGCTTGATGGCGCCGTCGAAGACGAGATCGCCGGCAGGCATGAGCTCAGCTGCACTGGATT
>CL1Contig117
CCAAATACCAGGCAATGGGGAGGAGGAAAAGATGCCCGCAGCAGAAGAGAAGAACACGGAGGGGAAAAACCTGCGGAGGCAAAGAAACCTGAGGGAGAAAAGGCTGAAAAGAAAGAAGAAAAGCCAGCAGAGAAACCACCGGCAGAAGAAAAAAAGAAGAGAAAAACCAGAGGATTTAAAGGAATCCAAAGAGGAGGTACCTCCAACTCCGCAAGAAATTGTCCTAAAGGTTTACATGCATTGCGAAGGTTGTGCCCGCAAGGTCCGAAGATGCCTAAGGGGCTTTGAAGGGGTTGAAGATGTAATCACTGATTGCAAGACTAGTAAGGTGGTTGTAAAGGGAGAGAAGGCGGATCCACTGAAGGTTCTAGAGAGAGTTCAGAGGAAGAGCCATAGGCAGGTGGAGCTCATTTCTCCGATCCCAAAACCGCCGTCTGAGGAGGAGAAAAAGGCGGCTGAAGAAAAGGAGAAGCCCAAGCCAGAAGAGAAGAAAGAAGATCCTCCGGTGATCGTAGTGGTCCTAAAGGTTTACATGCATTGTGAAGCCTGTGCAATGGCAATTAAGAAACGGATACAGAGAATGAAAGGTGTGGAATCAGCTGAACCAGATCTAAAGAGCTCACAGGTGACGGTGAAGGGGGTATTTGATCCTCCAAAACTAGCCGAATACGTGTATAAGAGAACGGGCAAGCACGCGGTGATGGTGAAGCAGGAGACGGAGAAAAAAGCAGAAGAGAAAGGCAAAGACAAAGAATCCAAGGAAGAGAAAAAAGGAGGAGGTGGTGACAAAGAAAATAAGGGTGGTGAACAGGAAGAAAACAAAGAAAAAAAAGAAAGCGTAGGCCAGGCCAAACCGGAGGCGGCAGCGGAACCTACAGTCACAGACGAGACCAAAGTGGTGGAGCTGAAAAAGAACGAATATAACTATTACACACCAAGGTATGCCATGGAGTTGTATGCTTACCCTCCTCAGATCTTCAGTGACGAGAACCCCAATGCATGTTCCGTTATGTAAAAAGTTTTTGGATTCGGGGGCAATATGGGATTTAACAAAAAAAAAAAAAAAGGTAGATAATCTGCCCATCCTGCTCTCTTTTACGTGTGCTGCTTGGTTAAAGTATAATCT
>CL1Contig118
ACCATTTTCTTCTCACATACTTCCACTTCCGCATATATAGTGAATTCCTGAAGATGAAGAAGGTTTCTGGTTCATCCCTATGGATGGTTGTGGCGGTGGCGGCGCTGATGCTTTTAACAGAGGTGCGCTTGTCAAATGCAGTGACTTGCAATCCAGTGCAGCTGAGCTCATGCCTGCCGGCGATCTCGTCTTCGACGGCGCCATCAAGCACTTGCTGCAGCAAGGTTGAGGAGAGCAGAAGCCTGCCTTTGTGGTACCTGAACGAACCCAAACCTGAAACAGTATGT
>CL1Contig119
ACAATTTTCTCTCTGTCTCTCTTTATTTTATTTCTCCTTTTCTCTCTTTTTCCAAGCCCTAACCCTAATCTACCAAACCGGATTCGCCATGAAAGGAGGTAAATCGAAGTCAGATGCCAAAAACACCAAGCTTTCCGTGAACAAGAAACCTGCAAAGGCAGCAGGTAAGAAATCTGGCAAGGCAGCCAAGGACCCAAACAAGCCAAAGAGGCCTGCTAGTGCTTTCTTCGTTTTCATGGAAGAGTTTAGAGAGCAGTACAAAAAAGAACACCCTAAAAAACAAATCCGTAGCTGCTGTTGGGAAAGCTGGTGGAGATAGATGGAAGTCAATGTCCGAAGCTGACAAAGCACCATATGTGGCCAAGGCTGAGAAGAGGAAGGTCGAGTATGAGAGAATTGAAAGCCTATAACAAAGGCAGTCTGAAGGACCAAGGAGAGAGGAGTCTGAGAAGTCCATGTCTGAGGTGAATGACGAGGACGAAAA
>CL1Contig120
TATAAGTCAAAAATACATTTTATGTAGCAAAACCAAATACCCTCTTAAATGTTACATCCCAAGAGATTGGTTCTCTTCATCATGATGAATCAAAATCAGCTTCACTGCTTTAAAGGTTCTGCAGCATTTATAAATTGACAAAAGTCTTCACAAATTGAAAAGCTACTAAGCCTTGCTGCTTCAATCATGCCGAGGTAATCTCCCATCACAGTGCATTCCTCCTAACAGGTCACCTTGGAACTGACAGACCAATCTCCTGTGAAAGCGCTCGGCAACTCCTCGATGAAGTGCTCAAGCATGACATCATCCTCGCCGTCGCCACCGCGCTGTGCAGCGGCAGGAGCGACTGCACGCATCCCAGCTCAGACGGAGCCCTGAAAGAGAAAGCGAAGCGTCGGGGAAGGGAAGAGGAAGGGAAATGAGGAGAAGGTGACCGGGAAAGGGGAGATCTGGTGATGGGAGATTTTGAAGAGTTGGATCTGATGGCGGATTTGATTGACGCAAGGGATGATCTGGAGATGAATCTGTTGCAAGACGAGGCCATGCTGATGGTGG
>CL1Contig121
AAGACCAAGAAGACTCATGAGAGTATCAACAGCAGGCTGGCTCTGGTTATGAGAGTTGGGAGGTATACTTTGGGTTACAAGACTGTACTCAAATCTCTCAGGAACTCTAAAGGGAAGCTGGTCATCGTTGCTAACAACTGTCCTCCCCTTAGGAAGTCCGAGATAGAGTACTATGCAATGTTGGCAAAGGTTGGAGTTCACCACTACAATGGCAACAATGTAGACCTGGGTACTGCCTGTGGCAAATATTTCAGAGTGTGCTGCCTGAGCATTATGGATCCAGGTGATTCTGATATCATTAAGAGCATGCCTGGTGACCACTGATTAGGCCACAAGGAATAGCATTTCTCCATAGGTTTTGGTCATTTTTTTCCTTGCTGGGGTTGGTTGTGATATGGGTTTCAATTGCAAACTATGATACTGTTTAACAAGAACATTTGTGTGGAACTTGTGAGCTT
>CL1Contig122
TCGGGAACCTCCATGACAACAGTAGAGACAAAGCTCTTCTCAGTCTCAACTATGTCAGCAGTGTAGCTGCTGCCCTTCTTCTGGCTCTTATCAGCACAGTCGCAGTTGCCGCAGGTGCTTGACATGGTGGTGGATTAACGTAAAAGGAAGCTTCGAAACTGAAGAAAACTGGGGGTTATTGAGTTTTTGAATCAAATGGCTATC
>CL1Contig123
CAAACACAAATAGACAATAGGTCTATGATTGTAACTCATGCATGGAAACAATCTCTTGGAAGGAAATTGTAACAAAAGTCAAGCTTTAGCAAAAATATAAAACTACATAAACTAAATGATAAGCACATCAAAATGACATCTAGGTGTTTGTCGCCCTAGTGTAAATCTGCTGGCTGGCATGGGCAGAGACCATCCTGATCAAACCTCTTGCCATCAATTCTCTTATTGCCCTCCTTGCAAGTGATCCATTGATCCTTAAGCGATCTGAGAGGATAGAGGGTGTGATGAGCTTGTACTTGGGGGCTTCAGAGAGAAGCTTATCATAGGTGGCTTGATCGAACAAGATCATGTTGTTAACCTTCTCCTTCTGCTTTCCTTTGCTCCACTTCTTCTTCTTCTGCTTTCCTCCTCCAGATTTCGCCGGCTTCGATGACGGTGGTGGAGCCTTATCCTTCTTTGGCGCCATTGGATTCAATCAGCAACGCAGGTGCGATCAGCTACACAGATGTGAGAAACGAGTAGACTCGGAAAGAAGCAGAGCCGCCGCTTGAGTGACATGGCATATCTC
>CL1Contig124
CCATTCGCACTANAACCTTCCAGATTTCCAAGTTTTCAAGCTCTTTCTACGTTAATCCACCGCCATGCAGCACCNGCGGAGACTGCGACTGCGCTGACAAGAGCCAGTGCGTGAAGAAGGGCAGCAGCTACACTGCTGACATAGTCGATACTGAGAAGAGCTTTGTCTCCACTGTTGTCATGGAGTTTCCTGCTACTGCCGAGCCCGACGGCAAGTGCAAGTGTGGTGCTAACTGCACCTGCACTGGCTGCACTTGTGGTCACTGAACTCATAAAACAAAACATATCGTGTGATGTTGCAGTGGAGTTGCTAATAATGTAATTTTGCTAAATAATGTGTTTGCTGTTGAATGTTTCCTTGCTTAGTTGTGTAAAGGCCATATCGAATATGGCCTCGTGTGGCTTAATTAATGAATTACTATTAGTATAAAAAAAAAAAAAAAAAAAAAANCACGTAGTAGGTAGGTACGAACGACCGAACCGGAACGGTCCTTCGGTACCGGTTACCGGTTCGGTCCGTTCGTACCTACCTACGTT
>CL1Contig125
GGTAGGACCAATTGGTTTGCTAATTTGACACGTCAGCGTTATCGACACAACATTCCTTGTTCACCGTCTTTATATTCCTAGGCTCACTTGTCACTCAGGGGACCATTTTCTTCTCACACACTTCCACTTCCGCATATATAGTGAATTCCTGAAGATGAAGAAGGTTTCTGGTTCATCCCTATGGATGGTTGTGGCGGTGGCGGCGCTGATGCTTTTAACAGAGGTGCGCTTGTCAAATGCAGTGACTTGCAATCCAGTGCAGCTGAGCTCATGCCTGCCGGCGATCTCGTCTTCGACGGCGCCATCAAGCACTTGCTGCAGCAAGTTGAGAGAGCAGAAGCCTTGCCTTTGTGGGTACCTGAAGAACCCAAACCTGAAACAGTATGTGAACTCACCTGGTGCCAGAAAGGTTGCTAATGCCTGTGGGGTTCCCCTCCCAAATTGCTAGTAAAGTAATTATAATGAATGAATCTCCTTCAATAAATTAGACTTCTCTGTCAGTAGCAGAGTCCTATATTATATGTATTTGTATGAAAAATGAAGAACTGGGAGTTTAAATGTTACTAC
>CL1Contig126
TTGAGGAGGGTAGGCATACATTTCCATGGCGTACCTTTGTGGGTAATAGTAATATTCATTCTTTTTCAGTTCCACCACTTTGGTCTCTTCTGTGGGTGCCGCCTCTGGTTTGGCCTCGCCTTCACTTTCTTTCTTTTCTTTGTTTTCTTCCTGTTCACCACCCTTATTTTCTTTGTCACCACCACCCCCACTACCTTGTTCGTCTTTTTTCTCTTCTTTGGATTCTTTGCCTTTCTCTTCTTCTGCTTTTTTCTCTGCTTCCTGTTTCACTATAACCGCGTGCTTGCCTGTTCTCTTGTACACGTATTCGACGAGTTTTGGAGGATCAAACACTCCCTTCACTGTTACCTGTGAGCTCTTTAGATCTGGCTCAGCTGATTCCACACCTTTCATTCTTTGTATCCGTTTCTTGATTTCCATTGCACAGGCTTCACAATGCATGTAAACCTTTAGGACCACTACGATCACCGGCGGCTCTTCTTTCTTCTCTTCAGGCTTTGGCTTCTCCTTTTCTTCAGCCGCCTTTTTCTCTTCCTCAGACGGCGGTTTTGGGATCGGAGAGATAAGCTGCACCTGTCTATGGCTCTTCTTCTGAACTCTCTCTAGAACCTTCAATGGATCCGCCTTCTCTCCCTTTACAACCACCTTACTAGTCTTGCAATCAGCGATTACATCTTCAACTCCTTCAAAGCCCTTTAGGCATCTGCGGACCTTGCGGCACAACCCTCGCAATGCATGTAAACCTTTAGGACAATTTCTTGTGGAGGTGGAGGTGATTCCTTTGAAACCTCTGCTTTTTCTCTTCTTT
>CL1Contig127
TAAAGAAGGCCTTCTACAATTGCCAAGTGACAAGGCNCTATGGNTGGATCCCGTCTTCCGCCAATATGTTGAAAAATATGCTGCTGATGAAGATGCATTCTTTGTTGATTATGCTGAGGCCCATTTGAAGCTCTCAGAGCTGGGATTTGCTGAGGCCTAAGCCTTTGTTTGTATGTAGAGGATGGTGCCGACAACCTGCATGCCTTTTAGTTCTTATGTGTTTCTTGTAACTGGGGAAGTTTGGTTTTAGGCAGTGGGTTGGTTGATGGAATGCTGGTCTTTGCTTCTTTTGTTGCATATGGTGATGGATTGAAAGTTGGATAGCATGTTTGGTACTCCTTTATGATAAAATAATAGAAGCTTATGAAATTATGCATGTAATTCTCTCTTTCTCCACTCCCATATTAGCATTATCAACTGTATGTGTTTACAATTATAACCTTGCTGGTTAGTAAATTATATTCTCTCGCGATTGCGGCTTTCAA
>CL1Contig128
AGAACATCACAGCTCAGAGTAGCAAGAAAATTAACAAGATATGGGAGCAAATATACAGGCTAGTCTACTGAGCTCCGGTGGAAAATGTAACATTGCAAAAATTTTAGAATACAGCATTTTAATTTGGGTAGTTATTACTCCTGCATTATCAAGGCTGTGCACTCAGGGTTGTTCCAGTTGATCATGCAAAGGTCCTCCACCATCACCATAGTATTCTGTCTGAGGCCCTATTCTGCATCATTTATTTAAGGCCTCAGTCTGCATCTTTTATTTCTGCTTCAATGTCAACAACTGAAGAAGAATCCTTTCCTTTCTTGGAAGCAGCAGAGAAGTCACCAAATGCCTGTCCAAATGTTGTTGAACTGTTGGAGAATTTTACAGAATCCCTCACGAACTCATCTTCCACTACTGAGAACGGTTGACTGCAAAAGGGGCACAACTGCAATTCATCATTCAGAGTGGATTTGAAAATCTGAAAATCATTTCCACAATTTGGGCAAGTGCCTTGAAGTATATCCCGTCCTGCCCACCAGAGGAAAGCTCCCAAACCAACAATAGGTATTAGTACTGCCAGGAGCCAAATAGAAATAATCACGTCTAAAACCCAACCAATAGCATCAAAAATCCAACCAAGCTGCCCAGTCATTGAAAGGTAAGTCAAGCCAATTGCCAAAGCAACATTACCCAGAAGTCTAATAGTGCTACTGTTATCTCTTCCACCA
>CL1Contig129
GTTTGTGGCAGGAATTAAGTCAATTTCCTCTGGTGCTTCACGATCACCACTGGACATTTTACATGCTTGGCACAGTGGTCGCTCACACTTCCAAGGATAGCTCTTTTCAAGAAACCATAACCATGGCTTCCCATAACAAGGATGTCAGCGTCAAGTTTCTCTACTGTATTACATATCACATCCTTTGCCTCTCCTCTCCCAACTACTCTTTCTACTTTTACATTGAAGTTCCTGTATACAGCTTCTGCTCGTTGCATCACGGAGTTCACCAAATCCTTGCCATATTTTTCCTATGGTAGAAATCGCATCACCAGAAAACATGTACCCTGCAATCAAATATCACCTGCAGCGTCAAAGGGAGAGGTAGATAGGAGGTGGGGGCCTAACGGTAAAGGAGGACTAGAGTGCTATTAGAAGTGGGAGAGACAAGGTTAGAGAGACACCAAAGAGAG
>CL1Contig130
TGGCCAAGGAGACTCGTTTCTTCCAATTCTGTTGTACGTTTTCAAGCAAGAACGTACTGCCCCTATTGCACGAGCGTGAAGAAGCTTTTGGATGAATTGGGAGCCAATTATAAGACCGTGGAGTTGGATACTGAGGGCGATGGAAGTCAGGTACAATCAGCATTGGCAGAGTGGACTGGACAACGATCTGTGCCGAATGTTTCATCAGTGGCAAGCACATTGGTGGCTGTGACACAACAACAGGCATGCATAAGGAAGGAAAGCTAATTCCTCTGCTCACTGAAGCTGGAGCTCTTGCTAAGGCTTCTGCTTAAAAAGGAGTTTACAAATTTTTCTAGTTGATCAAGTATTAGTAATAAATAACAACTGTGTTATTTGTTTGGTTTATGTTGGTNCATAAAGCTACCAGGCTACTAAATCATAATGAATA
>CL1Contig131
GGCAGCAGAGATATTTTCCCCTCTCGAATCTGCCTTTTCGAGAAACTGAGAAAATGCCTCTTAAGTTGCTGGATGCGACTGTATCAACCTTCGACGGTGTGTTTGAGAAGTTCAGATCGGAGGCACCCAAAAACAAAGCCAATTTAATCCTATTCTTGGCTGATAAGGACCCGTCTACCAACCTCAGTTGGTGCCCTGACTGTGTGAGAGCTGAACCTGTAATTTACAAGAAGCTGGAAGCATCGTCAGATGACATTGCACTCCTGCGAGCTTATGTTGGAGATAGACCAACCTGGAGAAATCCCCAGCATCCATGGAGAGTGGACTCGAGGTTCAAGCTCACTGGCGTTCCTACACTGGTCAGCTGGGAGAATGATGCAATCAAAGGTCGCCTTGAGGACAATGAAGCCGACCTCGAGCACAAAATTGATGCCCTTGTTTCTAGTAAATAAGTCTTTTTCCCATTAGATGGTTGGGAATCTTATATATTGTAGTACTTTAAGCATTTGCTTATTTCTCAAGCAAAGCTTGTTAATAATGTTCAACTTTAAGCTTTAAGGATCTATGGAAGTGATGTATTACAATGAATTATAGCTAATTGGCTTGTGAAGATGTTGGTAGTATTATAATGATATGGAAGTACAAAATGAAATCACTTGCTCAGCTTGAGAATCC
>CL1Contig132
GATAGCCATTTGATTCAAAACTCAATACCCCAGTTTCTCAGTTTCGAAGCTTCCTTTTACGTTAATCCACCACCATGTCAAGCACCTGCGCAACTGCGACTGTGCTGATAAGAGCCAGTGCGTGAAGAGGCAGC
>CL1Contig133
TGCTGATCTCACCTTTTTCTAGCAAATCATAAAATAGCTCTGGCTTTCCTTTTGTTTCATTCCTAGTGATGCATCTTCCAAAGACCACCAGCAGTCAGACCAAGTGCAATTCCCATTATTATCTCCTTAACGACACTGGGTCCTTTCAAGGTTGCATGAGCAATCTTACCGCCAGCCATTTTACTTCTATGGTTAAAGCTAATTAATCTGGGAGAGGCTCAGAAAGATCCTATCAGGTCTTAACTGAGTGACACATTTGGCTTTTGTGGATTCTCTCGTAGAAAGGACCAGACCGTAACCATGGTGGCCGCCAAGAAGACCAAGAAGACTCATGAGAGTATCAACAGCAGGCTGGCTCTGGTTATGAAGAGTGGGAGGTATACTTTGGGTTACAAGACTGTACTCAAATCTCTCAGGAACTCTAAAGGAAGCTGGTCATCATTGCTAACAACTGTCCTCCCCTTAGGAAGTCCGAGATAGAGTATTATGCAATGTTGGCAAAGGTTGGAGTTCACCACTACAATGGTCAACAATGTAGACCTGGGTACTGCCTGTGGCAATATTTCAG
>CL1Contig134
GGAGCAAGTAAGGGTGTCATGCAGATCTTGAATACAATAATTCGTGGTGACGGTGATGGGGTTTTGGTTCCAGTTCCACAGTACCCACTTTACTCTGCTGCAATATCTCTGTTGGGTGGTTCCCTTGTACCATATTACCTAGAAGAGACAGCAAATTGGGGTCTTGATATTAATGATCTGCGGCATGCAGTTTTTCAAGCGCGCTGTAAAGGAATAACTGTAAGAGCAATGGTCATTATCAACCCAGGCAACCCCACTGGTCAGTGTCTTAGTGAAGCTAATTTAAGGGAAATATTGCGCTTCTGTTATCAAGAAAACTTGGCCCTTCTTGGAGATGAAGTTTATCAGCAGAACATTTATCAGGATGAACGACCCTTTATTAGTGCTAGAAAGGTTTTGATGGATATGGGGCCACCAATAAGCAAGGAAATCCAACTTGTTTCTTTCCACACTGTGTCCAAAGGATATTGGGGTGAATGTGGGCAGCGAGGTGGATACTTTGAGATGACCAACATTCCTGCACAGACAGTGGATGAGATTTATAAGGTTGCATCCATATCTCTCAGTCCTAATGTCCCTGCACAGATATTTATGGGTTTGATGGTCAACCCACCTAAACCTGGAGATATTTCATATGAACAGTTTATTAGGGAGAGCAAAAGGATCCTTGAATCACTGAGGAGAAAGAGCAAAGGATTATGACAGATGGATTCCAACAGCTGCAGAAT
>CL1Contig135
CAAGGCCAAGATCCAAGACAAGGAAGGAATCCCGCCGGACCAGCAGCGATTGATTTTCGCTAGGGAAAAGACAGCTTGAAGATGGCCGAACTTTGGCCGATTATAACATCCAGAAAGAATCAACCCTCCATCTTGTGCTGAGGCTTAGGGGAGGAATTATAGAGCCTTCTCTTATGGCTTTGGCTCGCAAGTACAATCAGGACAAGATGATCTGCCGCAAATGTTATGCTCGTCTGCATCCAAGGGCTGTAAACTGCCGGAAGAAGAAATGTGGTCACAGCAATCAGTTGAGGCCTAAGAAGAAGATCAAGTAAGCTCTGATGCAGAGTGCATTTTGGGCCTTTGAATATTCAAGTGTTAGATTTCTCATTTGAACTTTCTTGTTGATTTAAATGTCAGTTTTGGATCGATCAATCTTATTATGCGGAAAACCTTTATCCAATTCTGTTAATTTTAGCAGTTACCTTGTTTTTGAAATGGTGATAACTTTGTGTGGGTGAGTAGAAAATTTCTTACTGAAAGGAAATAATCATGCACT
>CL1Contig136
CAGTTGATAGCCTATTTGATTACAAAAACTCAACTAACCCCCTAGTTTTCTTCAGTTTCGAAGCTTCCTTTTACGTTAATCCACCACCATGTCAAGCACCTGCGGCAACTGCGACTGTGCTGATAAGAGCCAGTGCGTGAAGAAGGGCAGCAGCTACACTGCTGACAAAGTTGAGACTGAGAAG
>CL1Contig137
GAGGCCCATTTGAAGCTCTCAGAGCTGGGATTTGCTGAGGCCTAAGCCTTTGGATGTAGAGGATGGTGCCGACAACCTGCATGCCTTTTAGTTCTTATGTGTTTCTTGTAACTGGGGAAGTTTGGTTTTAGGCAGTGGGTTGGTTGATGGAATGCTGGTCTTTGCTTTTTTTGTTGCATATGGTGATGGATTGAAAGTTGGATAGCATGTTTGGTACTCCTTTTATGATAAAATAATAGAAGCTTATGAAATTATGCATGTAATTCTTTCTCTTTCTCCACTCCCATATTAGCATTATCAACTGTATGTGTTTACAATTATAACCTCGCTGGTTAGTAATTTATATTCTCTGGCGATTGCGGCTGTCATTCTTGAAAATAAATTGTATATCTTTTCTGA
>CL1Contig138
GAGTAAAAATGAACGTTTAAAATGACAAAACGTTCACATTATATCATTAATGATATAAACGTTCATATTCGGCCACTTTCTAGGCACATGTTCAAAACAACATGCGATCAAACAAATTCATAACCAATAGATGACATCAATTTCATGCACAGCAACAACGTATTATCGAACAACATTTAAATTGTTCAGGGTTTGATAACAATAATCAACCGTACCCAATCCAATCTATTCCCAACTTAAAGTGCCAATCCAATTAGACATACAAAATAAGAGCGGACAGAAAGTAAAATCCCTAACACAAACAGATCCACTATCCAATCACCAACAATCAGCTGGCCTTGCAGCAAATTGAGCTCTTAAGCCCTCTCACCGCGGATTCTCCTGGCTAGCTGAATGTCCTTGGGCATTATGGTCACACGCTTGGCATGGATGGCGCAGAGATTCGTATCTTCGAACAATCCAACAAGGTATGCTTCGGCTGCCTCTTGTAAGGCCAAAACTGCATGACTCTGGAATCGCAGATCAGTCTTGAAATCCTGAGCAATTTCACGGACAAGCCTCTGGAATGGAAGTTTCCTGATGAGGAGTTCAGTACTCTTTTGGTACTTACGGATTTCACGAAGAGCAACAGTTCCAGGTCGATATCTGTGGGGCTTCTTCACACCTCCTGTGGTTGGGGCGGACTTGCGGGCAGCCTTAGTGGCAAGCTGTTTCCTTGGAGCCTTGCCGCCAGTGGACTTGCGAGCAGTTTGCTTGGTACGTGCCATCTTGAAGAACCAGAGAGAATCTCAAAAATCTCCAACTAAAAGTTAGTTATGTTTTCACTGAGTGACAA
>CL1Contig139
GTTCAAGCGGATGCCAATTAAATAAATTAAATTCCAATACAGCATAACATTGTATTGCAATCTGAGAAAAGAAGCTAAGCAAGGCAAATATCCCGAGTCATTTCAAATTTAGGAACAAAATCCAACAAAACGACCAAATATACTTGAATCCTATTCACTTACACATAAAATGGGAAGTTCAACAGCCATATTTTGAAGTAGAGACAACAAACCAGTCTAGCTTTTGATCAAACACGCACCTAAACTCATTTATATAATTCAAACCAAATTAGGCAGGAAAGACAGAGCAATATAGAGCAAAAAGGGCTTCTGTTAAATTCAGTGACCTTACCGATAAAGCATAACAGCAGGATTACAGCAAACTTGCACTTTCAGTTATCATAGTCCTGGGAAAGTGATCTCTTTGAGCGCCGATATTCACGATCTCTCTCATGTGACTCGGATGCTCCACGATCATAGTGATAATCATCATCATCCATTTGATCATAACGATCATGATCATGGTCAGGATATTGATCATAACGGTCATGGTCACCTCGAACATCCATATGATCATATTGTCCCCTACTTCGGGGACGTTCATAATGATCATAACGCTGATCATGCTCTGCATCTGGCTGCCTGTGCCCCTGCTCAGGTTGTTCATACCAACCATGGTCATCCTCTAGCTCAGTATGATCATAGTCCCTTTCAGCACGGCGATCCCTCTCGTGTTTTGAGTCAACATGATCATAATCAGATTCTCTATCATGTGAACGCCCACGACCATGGTCACCAACTTCATAATCACTCTCCCTCTCCCTCTCCCTCTCCCGAGGGCGATCACGATCATGCTCCCGACCACGCTCTCTGTCACGATCACCCCGACCACGGTCCCGGCCTCTATCACGATCACGTGCACGGTCACGATCCCTGTCCCGTCCACGTTCTCTCTCCCTATCTCGGTCCTTCTCCCTGTCACGATCTCTGTGGTGCCTATCTTCTCTATGGTCACGTTCCCTTGGCCTGTCATGGGAGCGCTCAAACTGAGTGACACATTTGGCTTTTGTGGATTCTCTCGTAGAAAGGACCAGACCGTAACCATGGTGGCCGCCAAGAAGACCAAGAAGACTCATGAGAGTATCAACAGCAGGCTGGCTCTGGTTATGAAGAGTGGGAGGTATACTTTGGGTTACAAGACTGTACTCAAATCTCTCAGGAACTCTAAAGGGAAGCTGGTCATCATTGCTAACAACTGTCCTCCCCTTAGGAGTCCGAGATAGAGTACTATGCAATGTTGGCAAAGGTTGGAGTTCACCACTACAATGGCAACAATGTAGACCTGGGTACTGCCTGTTGGCAATATTTCAG
>CL1Contig140
TCCACTGTTGTCATGGAGTTTCCTGCTACTGCCGAGCCGACGGCAAGGGTGCGAAGTGTGGTGCTAACTGCACCTGCACTGACTGCACTTGTGGTCACTGAACTCATAAAACAAAACATATCGTGTGATGTTGCAGTGGAGTTGCTAATAATGTAATTTTGCTAAATAATGTGTTTGCTGTTGAATGTTTCCTTGCTTAGTTGTGTAAAGGCCATATCGAATATGGCCTCGTGTGGCTTAATTAATGAATTATAAACCTGGAGATATTTCATATGAACAGTTTATTAGGGAGAGCAAAGGAATCCTTGAATCACTGAGGAGAAGAGCAAGGATTATGACAGATGGATTCAACAGCTGCAGAAATGTGGTTTGCAATTTCACAGAAGGTGCCATGTATTCATTTCCTCAAAATACGGTTGCCACCTAAAGCAATAGAGGCTG
>CL1Contig141
TTGTCACTCAGTTATAGCCATTCGCACTATAACCTTCCAGATTTCCAAGTTTTCAAGCTTCTTTCTACGTTAATCCACCGCCATGTCTAGCACCTGCGGAGACTGCGACTGCGCTGACAAGAGCCAGTGCGTGAAGAAGGGCAGCAGCTACACTGCTGACATAGTCGATACTGAGAAGAGCTTTGTCTCCACTGTTGTCATGGAGTTTCCTGCTACTGCCGAGCCCGACGGCAAGTGCAAGTGTGGTGCTAACTGCACCTGCACTGACTGCACTTGTGGTCACTGAACTCATAAAACAAAACATATCGTGTGATGTTGCAGTGGAGTTGCTAATAATGTAATTTTGCTAATATGTGTTTGCTGTTGTAATTGTTTCCTTGTCTTAGTTGTGTAAGGCCATATCGATATGGCTCGTGTGGTCTTAATTAATGTAATTACTATTAGTA
>CL1Contig142
TACATACTGTTTCAGGTTTGGGTTCTTCAGGTACCCACAAAGGCAAGGCTCNNGNTNNATGCTGCAGCAAGTGCTTGATGGCGCCGTCGAAGACGAGATCGCCGGCAGGCATGAGCTCAGCTGCACTGGATTGCAAGTCACTGCATTTGACAAGCGCACCTCTGTTAAAAGCATCAGCGCCGCCACCGCCACAACCATCCATAGGGATGTAACCTAGAAACCTTTCTTCATCTTCAGGAATTCACTATATATGTGGAAGTGGAAGTGTGTGAGAAGAAAATGGTC
>CL1Contig143
TCCTATTACAAACACATCCACTATCCAATCATGTTTTAAGAATCACAGCTGGCCTTCAGGAAATTTAGTAGCTTTTAAGTCTCTCTCACCACGGATTCTCCTAGGCTAGCTGAATGTCCTTGGGCATTATGGTAACACGTTTGGCATGGATGGCACACAGATTGGTATCCTCAAACAAACCAACAAGGTATGCTTCTGCTGCCTCTTGCAAAGCCAAAACAGCATGGCTCTGGAACCGCAAATCAGTCTTGAAGTCCTGTGCAATTTCACGGACAAGCCTCTGGAATGGGAGTTTCCTGATGAGGAGTTCAGTACTCTTTTGGTACTTACGGATTTCACGAAGAGCAACAGTTCCAGGCCTGTATCTGTGGGCTTTTCACACCTCCCGTGGTCGGGGCTGACTTGCGGCTGCCTGGTGGCAGCTGTTCCTGGAGCCTTGCCTC
>CL1Contig144
TCAATGTCTTTGGCAAGCCTAAAACAAACACAGACTTCTTGCCATACAATGGAGATGGATTCAAATTGTCAATTCCATCAAAATGGAACCCAAGCAGGGAGAGAGAGTTCCCAGGTCAGGTTCTTAGATATGAGGACAACTTTGATCCCAACAGCAATGTTTCTGTCATTGTCACCCCAACTGATAAGAAATCCATCACTGACTATGGTTCCCCTGTAGAATTTCTGCCAAGGTGGATTTTTACAGGAAAACAGGCTTACTTTGGCAAAACCGAGGCTGAGGGAGGTTTTGATCCAAATACCGNGGCAACAGCCAACGTAATGGAGTCCCTCAAACCCCAACAATCAATGGGAAACAATATACTTTTTGTCTGTGTTAACAAGGACTGCTGACGGAGACGAAGGTGGCAAGCATCAACTGATCACAGCAGCTGTGAAAGATGGCAAGCTTTATATTTGCAAGGCACAAGCAGGAGATAAGAGGTGGTTCAAAGGAGCAAGAAGGTTTATAGAAAGCACGGCTAGTTCCTTTAGTGTTGCTTAAGGATATAACCAACGAACTTGTATGTAAATCAACTTTTAATAATCTATGATGTTTGTTTTTTAGTTCGTCTGTCTAGCCCTCCTTTTTAGG
>CL1Contig145
TTTAGCTTAATCATTAATTTGGTACAGAGTACGCAGAAGCATCTCCCTCCTACCACTATTCATTTTCCCCAGAAGGAGAAGGATAAATAAGAGGAGCAGAGATATCCTTCTCCTAGAAGACAAACCAACAAAATTAACAAGCAAATATCCCACATTAACATGAGTTGTTCAAACAGTCACAGCCTACATGACTATGCTATTCCCCTTGCTCATTCCTACTCATCATCATCTTCCTCTGCACTGCCATCCTCCTCATTTTCGTCCTCGTCATTCACCTCAGACATGGACTTCTCAGACTCCTCTTCTTCCTTGGGTCCTTCAGACTGTCCTTTGTTATAGGCTTTCAATTTCTTCTCATACTCGACCTTCCTCTTCTCAGCCTTGGCCACATATGGTGCTTTGTCAGCTTCGGACATTGACTTCCATCTATCTCCACCAGCTTTCCCAACAGCAGATACGGATTTGTTTTAGGTGTTCTTTTTGTACTGCTCTCTAACTCTTCCATGAAAACGAAGAAAGCACTAGCAGGCCTCTTTGGCTTGTTTGGTCCTTGGCTGCCTTGCCAGATTTCTTACCTGCTGCCTTTGCTAGGTTTCTTGTTCACGGAA
>CL1Contig146
CTTAATAGCCTAACTTTTTGTTGGAGTTTTTGAGATTCTCTTTGGTTCGGCAAGATGGCACGTACTAAGCAAACTGCTCGTAAGTCCACTGGAGGCAAGGCTCCAAGGAACAGCTTGCCACCAAGGCANCCGNGAAGTCGAGCCCCGACCACGGGAGGTGTGAAAAAGCCCCANAGATACAGGCCTGGAACTGTTGCTCTTCGTGAATCCGTAAGTACCAAAA
>CL1Contig147
GTTTCCTGCTACTGCCGACGCCCGGACGGACAAGTGCAAGTGTGGTGCTAACTGCACCTGCACTGACTGCACTTGTGGTCACTGAACTCATAAAACAAAACATATCGTGTGATGTTGCAGTGGAGTTGCTAATAATGTAATTTGCTAAATAATGTGTTTAAAGACTGTTGAATGTTTCCTTGCTTATTTGTGTAAAGGCCATATCGAATATGGCCTCGTGTGGCTTAATTAATGAATTACTATTAGT
>CL1Contig148
GATCGAGACCCGATTGGATCTTTCTCAGCGTCTCCCAGATTAATTAGCTTTAACTATGGCTGGCGGTAAGATTGCTCATGCAACCTTGAAGGACCAGTGTCGTTAAGGAGATAATAATGGGGATTGCACTTGGTCTGACTGCTGGTGGT
>CL1Contig149
AAGCTCGTGGCTGTCTCGCGCTAGGGTTTTAATTCTCTCATTTCAAGTTTCTAAAAGCTCAGAATCGCAGACGGAAAAATGACGAAGAACTACCCAAAAGTTGGTGAAGAGTACCAGAAGGCCATTGATAAGGCCAAGAGGAAGCTCAGGGGTTTCATCGCTGAGAAGGGCTGTGCTCCTCTCATGCTCCGTATCGCATGCACTCGGAGCGTGGAACTTACGACGCGAACACCAAGACTGGAGGTCCATTTGGAACCATGAGGCACGCAGCGGAGCAGGCCCATGCTGCTAACAATGGGCTGGATATTGCTGTCAGACTCCTTGAGCCCATCAAGCAGCAGTTCCCTATCCTCTCCTATGCTGACTTCTATCAGCTTGCTGGTGTTGTTGCCGTTGAGATCACTGGTGGGCCTGAGATCCCATTCCACCCTGGCAGAGAGGACAAGCCTGAACCACCTCCAGAAGGTCGTCTGCCTAATGCTACTAAAGGTTAACTTCTTCCACAATGATATGTCTATAATTGAAATTAGGAGCATGTTTGTGGTTTGGCTGTTTATGTATGGGGTTGATTCCTAAACTGAGGAATTGTTGTTTCAGGTGCTGATCACTTGAGGGAGGTCTTTGGCAAAACCATGGGTCTCAGTGACAAGGATATCGTTGTTCTCTCTGGTGGCCACACCCTGGGAAGGTGCCACAAGGAGCGCTCTGGTTTTA
>CL1Contig150
TGACACTTGGATAACTTTATAGCTCCCACGCTGTGTCCAAAGTTCAGTTTTCACTTCTTCCCTCGCAGCTTCGCACCAAGAGCCCTCTCCAGTTTTCCTATTATCTGTTGATTAGGAATTGCTTTTCCAGACTCATACTCTTGTATTATCTGGGGCTTCTCATTGATCAACTGAGCAAGTTGAGCCTGGGTAAGTTTCTTGTCCATTCGAGCCTGCATGATGGCTTTCTTCAACTCAGTTGGCACTCGTTCATGAGTTAGCTTTCTCAGTTTTCTCATCAAGCTTCCTTGTGTTTAAAGAGTGCTGCTGGA
>CL1Contig151
CAAGCAGACAAATGATATTGTGAGGATGACACTAGCATCAGCAGAATGAAATCTTCAACAGAACTAAGTTTATGGCCAAATAGAGGTAATTCAAGGAGAATTTATCAAATGATGTGAAATAGATGAGAAATATGATACAATTTAATGGAATTTGAAACATTTCTTACATTCTTGAATAACCCCTATGGTCATCATATTCATCCATGAACTCATCGTTGAACTTCTTGAAACTGGCCATGATTGCTGGCATGTCTTCCTCAGCTGGTAAAATGGTTGTTCTTAAGTGAAAGATCCCTTCTTTTTGTCCAAATCCTGAACCCGGAACTGTGGAAATGCCAGTGGCTTCCAAAAGCTTGAGACAATAGAAAACATCAGGAACTTTTCCAGCCTTTTTGGCAGCATCAATTGCTTTAGGTGGCAACCGTATCTGAGGGAATGAATACATGGCACCTTCTGTGAAATTGCAAACTACATTTCTGCAGCTGTTGAATCCATCTGTCATAATCCTTGCTCTTCTCCTCAGCGATTCAAGGATTCCTTTGCTCTCCCTAATATACTGCTCGTATGAAATATCTCCAGGTTTAGGCGGGTTGACCATCAAAGCCATAAATATCTGTGCAGGCACATTGGGACTGAGTGATATGGATGCAACCTTATAAATCTCA
>CL1Contig152
TTCATAGAGCGTAAATGATGCACAAGGTAGAACACCTAAAGATCCGGCTAGCTAGCTATTTGGAAATAGTTTTCATTGATCAGCCAAAAAGGCTTCATTACCAAAGCGAATTGCTTTCCTATGAAAGAAATCAACCTACATAGAAGCCTCACTTGCTTATTTTCCTTGTTATACATAAATGTCAACATCGATGAACTACTTTAATGTCAATCAGAATGAGAATGGCTCATTGAAAGGGATTGTCAGATTCCTTCACAAGTCCTCAGTTGAATCAATCCCACTGAAGCCTTTGCGATGTGTAGTAATCCGATGTCTATTTCGGTGTGCGTGTGAGGCCAGTTGCAACAAAGCAGCAAGCACT
>CL1Contig153
GACGATATAGGCGGCTCCGAAAACCCTAGCACTCTTAGAACCGTACTATAAAAGCCCAAACACACGTTCAGCTGCCGCCCTTGTTGGCTATTGAGAGAGAGACCGAGGGCGAAGATGCAGATATTTGTGAAAACCTTAACCGGGAAAACCATTACTCTCGAGGTTGAGAGCAGCGATACCATCGACAATGTCAAGGCCAAGATCCAGGACAAGGAAGGAATTCCACCCGACCAACAGAGATTGATCTTTGCTGGGAAGCAGCTTGAAGATGGCCGAACCTTGGCTGATTACAATATCCAGAAAGAATCAACCCTCCATCTTGTGCTGAGGCTTAAGGGGGAGGAAATTATAGAGCCTTCTCTCATGGCTTTGGCTCGCAAGTACAATCAAGAA
>CL1Contig154
AACGAAAGAAACTAGTTATCCGGAAAAAGATAACTAGAAGTAAGGTTTTTGTACTATTAGTAATTCATTAATTAAGCCACACAAAGGCCATAGATGTGGCCATTAAACACTCTATGCAAGGAAACATAGAGTATTTCACCCCATACCCACAAGTATCACAACAGAAAACACATTATTTAGTACAATTGCATTATTAGCGACTCCCCTGCAACCTCACACTATATGTTAAGTTTTTATAAGTTTAGTGACCACAAGTGCAGTCAGTGCAGGTGCAGCCAGCACCGCACTTGCACTTGCCGTCGGGCTACGGCGGCGGGGACCTCCATGACAACNGTAGAGACAAAGCTCTTCNCAGTCTCAACCTATGTCAGCAGTGTAGCT
>CL1Contig155
TTTATACTTGGAAGATTGCAGTTCATTTTAGTATACAGTAACATATCCAACAGAAAGCATTTGATGATTTGAAAAAAAGGAATTTTCCCCAAAATCACACTGAAACAAATGTAGTTGAGTTAATAACAGGGGCCTTTATTCTGAAGTAGGCTTTAGACAAACTTACAAAGTCAAAAGAAGATACATACAAAGAAAAGGGCAAATTAGATCTTGTCACGTGGCCCCAGCTTTGGTGGAAGTTGAGGGCCCTTCTTGATTGGTAGGATGTCACCAGAAGCTGTAGCACTTAGGTAAGCTAGGGTAGAGCCACCTCCCAAGATCAAGAACTTGAGTAACAACCCTCTCTTGGTGAATGGAGCTGCAAATGTCTCAAAGAACTTGCTCTGGAGAGGGTTGTATGGAGAAGGTGCATCTGATCCGTACAAGTCCCACTGCCCAGTAGTGTTGCCCAAATCCTCCAAATCAAAGTACACACTCTTATCACCATACTTTGCTACCACAGCACCAGTCCTCCTGTTTTTGGGACTCAAGCTCTGGCGAGATGGCTTGACATGGAGCTTTGTTCCCCTTAGAGAGCTACCACCAAGGTCCTTGACGGTGGCAGGTTGCACAGCAGCAAAGGTTGCGAGAGATGCCATAGCCTTGGTTTTGGTTGCTAGCCAGCTGAATTCTTCGTGCGTTTCCCACTGAGTGA
>CL1Contig156
GGTCAGGTTCTTAGATATNAGGACAACTTGATCCACAGCAATGTTCTGTCATTGTCACCCAACCTAGATAAGAAATACCATCACTGACTATGGTTCCCCTGTAGAATTTCTTGCCAAGGTGGATTTTTACTAGGAAAACAGGCTTACTTTGGCAAAACCGAGGCTGAGGTCAGATTCTCGTTGGAATTGAATGATACCTCATAAGATTTCTCTTCAAATTGCAACAAATTAGAAGTTCATAAGGATCAGATAGGGAAAAATCAGTCACCATCAGAATAATTTCCTGTGTCTGAGTGGAATTATAGGTGCATTCTTCTTTGAGTATTAGGGGAGAGGGCTTGTACTCGGGAGGTTTTGATCCAAATACCGTGGCAACAGCCAACGTAATGGAGTCCTCAACCCCAACAATCAATGGGAAACAATATTACTTTTTGTCTGTGTTAACAAGGACTGCTGACGGAGACGAAGGTGGCAAGCATCAACTGATCACAGCAGCTGTGAAAGATGGCAAGCTTTATATTTGCAAGGCACAAGNGGAGAGGATAAGAGGTGGTTCAAAGGAGCAAGAAGGTTT
>CL1Contig157
AACCTTACACTAACTCGTTTCCGCTTATGAATAAACAAGAAATTAAAGTTAAGTTTAGACATACAGCCCAGAATCTAATGAGCCCTGACAAAGAAAATACTCAATTCTGGCCCTGGTGCACCATCAGGATTAATCATATACAAAGCTTCAGAATCCTTGGATCCCACCACTCTCTCAAACCTTGCCCTTATGTACGTCAATTCACCATCTGCTGTACTTTCCTTCTCATCTGGGCTTGGAAGAACACCTGCACCCATCGAAACGCCCCTCAAAAGCTGCATAACGTGAAGCTCATCATCAGACATTTGCTTCCTTCTAATAGAGTAGCCTATCTTTCTTCCATTACAATAAACAGCCCACACAAACTCTTCCAGCACTTTCTTCTTATGAGTCTTGGTCTCGCTCTCTAGCGCGATTCTTACTATATCAGATGCCATTTCTTTGTGAAAAGCACTCGTATGGATCGGTAGTTCTATAACAAACATTGGCACGCAATGAGGATCCTCTTGAATGGCTAGACTTACTCTCCCTTTGCGATATCCGAAAAGGGTACCTGTAGTAGCATTGTCTTTAAGTAAAGGTTTTCGAGGCCTGCCAAGAAGTGCAACCATCTTGCAACCTGAGGTTAACATGGGGAAGAGCTTGAACATTTTAAGAAGCCCCCCGGAACTAGATTTTGACCGTTTCTCGCCGGCGGTTTTCCGGAGCAGGGATAGTATGGCTGGATTGTCCATTTGGAAGTAAGGGCTAGAATGCACAGGAGGCATTGTAGGATTTCTGGTAAAAGGGTCTGAAATTAGATCAAGAAAAAAGAATTAAGAGAGAGGTGTATTTC
>CL1Contig158
TCTCTTCTGCTGCGGGCATCTTTTCCTCCTCCCCCATTTGCCTGGTTTTTGGATTCAAGAGAACCTATCGAGTTAGGAGATAGAGAGTAATTGGTTTGGCTATTGTCTGTCTGTCTGTCTCTCTCTCTCTCTCTCTGTCTCTCTCTCAAACCTTACTTCAGTTTGTATGCCCGCTTCTAAGAGCTGAGGACCATCAGATCTGAGGCAGCTTAGTATCATGATCGTCC
>CL1Contig159
TTTCATTGGCTCAATGTGAAAAATAATAAAAGCTCAGGAATTCAATTTCATCAAATAAAACTATAGAAACTCGATAGATAAAAACCTGAGAGGACCAAAAGATGCTTTTTGCTTTTCATTTGATACAAACTTGAAATCAGAGAAGCAGTTGTTGCTCTACCACTTGCAAGTGCGAAAGAACAACCAATAACTTGAGAGAACAACGATCATGCAAGAACAAGGACAAATTCAGATTCCAACTCCAACATTACAAGTCTCCACACAAAGCAAAGATCATGTTTCTTACATGCGAGCCATATTAATGATAGAAGAAGTTCATGTACATCACCAGTCTTAAAACTCCAGAGACACTTGGATAACTTTATAGCTCCCAGCTGTGTCCAAAGTCAGTTTTCACTTCTTCCCTCGCAGCTTCGCACCAAGAGCCCTCTCCAGTTTTCCTATTATCTGTTGATTAGGAATTGCTTTTCCAGACTCATACTCTTGTATTATCTGGGGCTTCTCATTGATCAACTGAGCAAGTTGAGCCTGGGTAAGTTTCTTGTCCATTCGAGCCTGCATGATGGCTTTCTTCAACTCAGTTGGCACTCGTTCATGAGTTAGCTTCTCAGTTTCTTCATCAAGCTTCCTTGTGTTTAAAGAAGTGCTGCTGGAGGCTGCTTTGTTTGAACCAGCATTTGATTTTTTTATATTTCAATGTCAGCGCCAGAACGCCGAGCGGC
>CL2Contig1
TTACAAGTCAGTCATGCAAGTAATAGCTTAATTATGGCTCAAATATGCAAGACATTCATGTGAAAAAAAAGAATCACCTCCAACTCGAATTCCAAGCAAGGAACCCATCCCTTGCGAAGAAGGTATTCAACTTCCTTGGCCAATTGCTCCCTTGTAAGGGGTGGAAGGTATGAGAGAGTCTCGTAGAACTTCTTCCCACGTGGTGGCCATACCTACACTCCCATTTTCGCACTAATTCATCATACTGCTATATCAAGGAAGT
>CL2Contig2
GAGGAGAGAAAAGAAAGAGAGCTGATAAAATGTCGAAGCGAGGAAGAGGTGGATCTGCTGGGAACAAGGTTCAGGATGTCGCTGGGTCTGGCCAGTGGCTGCGCGGTGACTGTGCAGACAACAC
>CL2Contig3
AAACACGCCAACATAAATTTAATAAAAGGAAAACAATTGCTTATCCGACACATTTCATTCNGCCCCAACATAAAAGAAACCTCAAAAGCAAAATAATACATCCAGGGCATCATATAACCTTTTGCCACAAACAAACTATGAAACAAGTCAGTTGTTCTTCACTCTCAGACGATAGCATTGGCAGCACTAGCAATTCTTGGCCACAAATCAGCACACTCTTTGCCAATGGGCCCAGTAATAGCAGATCCTTTCATCTCCCCCCT
>CL2Contig4
TATCCGCCTTCCCAACCACCCGCAAACCACCACTGATATCACCTTTCCTATCGCCAGCAACGGTGGCAGGGTCCAATGCATGCAGGTATGGCCACCACGTGGGAAGAAGTTCTACGAGACTCTCTCATACCTTCCACCCCTTACAAGGGAGCAATTGGCCAAGGAAGTTGAATACCGTTCTTCGCAAGGGATGGGTTCCTTGCTTGGAATTCGAGTTGGAGCATGGAACCGTGTACCGTGAGTACCACAGATCACCAGGGTACTATGATGGTCGTTACTGGACCATGTGGAAGCTGCCCATGTTTGGTTGCACAGATGCAGTGCAGGTGTTGCAGGAGCTTGATGAGATGATTAAAGNTTACCCAGATTGCTATGGTAGGATCATTGGTTTCGACAATGTTCGCCAAGTCCAAGTAGACAATTAGTTTCCTTGCCTACAAGCCTAAAGGCGCTGAATAAATCTTTTGATTTCTCTCTTTCCTTCTTTTTTTTCCTTTGG
>CL2Contig5
TGAGAAACTCCGATGAGAAAGGAGAAAAGATACAAACTAAACCAAGAAAACGAAATTATTNAAAACATCCTCATTGTTCAAAGTCTGATGGGCAGCTTGTCGCTGGAGTTTTTTATTAATCGAAGATCTCCTGCTAGCGTAGCTCATCCAGAAGTTCATTCACAAGTAGATCTTGGAACCTTGTAAGACATATTGTATATATGTTTAGATTATTCATAGGCAGTGTATGTGTTTAACTCTCTGAATTGCTTGCTTCACTCTTGTTGATGGCTCTTCATAGAGGAATGCAGGGTTATCAAACTCAGATGCCAAGCTTTTCCCCAAGGAAAGCGCGAAAAGAGTCTGCCACTGAATATGAAAGAGAATCAAGGTTGTATCCTCCCTCCCAAGAAAATACACAACGGCCCCACATAGATCTTTGGCGAGTTGTGTAATATCTGAGGCCAGCATGTAGTATGTTCCTGTTGTAAATTTGCAGACCAGCAGAAACGAGAATTATATCTGGCTTGAACTTTTGAGCACATGGCACAATGACTTCATCAAACACAGTCCTCATGGCAATGTCACCTGATCCTCCTGGCAAAGGTAGATTTAGTGTTGTCCCCTCCCCATCTCCATGACCTACCTCATGAATTTTACCTGTACCTGGGTAGCTGCCATCTTGGTGAGTTGACAAGAAGAATATATCTGGATCATCATAAAAGGCATA
>CL2Contig6
TGTCAGACAGCGCAAACCGTGGCGCAGAGAGGATGGAGTCTACATGTATTTTGAAGACAATGCTGGTGTCATTGNGAANCCAAGGGGAGATGAAAGGATCTGCTATTACNGGGCCCATTGGGAAAGAGTGTGCTGATTTGTGGCCAAGAATTGCCAGTGCTGCCAATGCTATAGTCTGAGAGTGGATTTCAACCTATTTTTTTTCATAGTTTGTTTGTCACCTTATGATATATGATGAACTGGAAGCATTATTTTTGTTGTGATGTTTCTTTTATGTTAGGACATAATGAAATGTGTCAGATAATCAATTGTTTTCTTTTTCTAAATTTATGTTGGTATGCTTCATATCTTAGATTGTTAAGATGA
>CL2Contig7
GCACACTGATACTGAAGGAGAAGAAAGAAAGAGTCATCAAATGTCTTGAAGCTGCAATTGGGAGAAGAGTAAGCGAGGGTCTGAGCTTGGAGCTCTGTGCAAAGGACAGAGTAGGCTTGCTGTCTGAAGTAACAAGGGTTCTGAGAGAGAATGGATTATCTGTTACAAGAGCTGGCGTAACAACAGTCGGAGAGCAAGCAATGAATGTATTTTATGTGAGAGATGCTTCAGGGAACCCAGTGGACATGAAGACTATCGAAGCTCTTCGAAAAGAAATTGGACACACCATGATGCTTGATGTGAAAAAACCTACTGCTAGTGCAAGGGAACCTGAAGCCAAAGGATGGGCAAAAACGAGCTTCTTCTTTGGTAACTTGTTCGAAAGGTTCTTGGCTTGAAAATCATGTCCATATAATATAATGTAACAGAAACTATGAACTGTATAGAACAATAAAATATGGGCAAGGCTTGTAATTGTATACTTACTTGTGTACGTATGGCATAAATATAACTTGCAAGCTAATGAAGTTTGTGCTTTTTTTTTGATTGGAATAGAAAAGTTTGTAATTGATAAATTCTGCCTTTAAATTTGTTAAAGCACAGACAAAACAGAAAACCCAAGCTAATAAAAGACAAAAGAAACAAAAATCACACAAATAATGCCATAGCAAAACTACAAGTGTCAAATTATATAAAAGAAAACACAAGGGCATCATACAAGTTAGGTTCACACCATACGCTTACTCATTATGATTTATGAACCCTCCTACCTTACTGAAAAATAGAAGAGGAACATGAGATGATATGACTGTTAACCCCCACTTGGAGTTTAGTTAACTGTCACCTTTCCCACCATGCCAGCTCCCTGGTGAGGGGAACAGTAGAAAGTGTAAGTGCCTTTCTCAGACAAGGTAACAGCATAAGTCTCTCCTGGAGCATTCAGGAGATCTTCTTCAGACATGGAGATTTTGGAAGCATCAACCCCACTTGGAATTTCATCCTCCTCGAACACAACGTTGTGTGGGAAGCCTTGGTTGTTCTTGAACACAATCTTTTCTCCGGCAGCCACAGAGAAGTTGCTGGGAACAAAGGCCAGTGACCCATCATCACCTCCGAGCAATACCTCAATGGCCATGGCATTGCTGGCGAGAATTGCACTTGCTGCAGTGGCCACAACTGCAACACCCACGTCCTTCATTGAAGCCTTGATAGCGAGCCTTGGGACTAGAGAAGCCGTGACCTTGGGACTGGCATTAACTTTGGCTGTGGTAGCACTGGCTGCCTTAAGACCAGTGAAAGCTGGGATAGCAACAGCTGCAGAGGCGACAGCGGCCATTCTTGAAGGCTTCTTTCTCTGTTTCTTGCAGAACTTGTTTGTGCTGTGTTGGAAGCAATCCAATGGAGAAGGAAAGAGAGGTTGGAGTTTAAAACAATGATGGAGAGAGGGTGAGGCTGAGATGTTATCTTTTGTGTGGCTTAAATTTTGGCATGGAATATGTGATTAGATAATGGAT
>CL2Contig8
TAAACTAAACCAAGAAAACGAAAATTATTTCAAAACATCCTCATTGAACAAATTGCATTGCCAAAGGAAAAAGAAGGAAGAGAGAATCAAAGAATTTATTCAGCGCCTTTAGGCTTGTAGGCAAGGAAACTAATGCACTGGACTTGGCGAACATTGTCGAAACCAATGATCCTACCATAGCAATCTGGGTAAGCTTTAATCATCTCATCAAGCTCCTGCAACACCTGCACTGCATCTGTGCAACCAAACATGGGCAGCTTCCACATGGTCCAGTAACGACCATCATAGTACCCTGGTGATCTGTGGTACTCACGGTACACGGTTCCATGCTCCAACTCGAATTCCAAGCAAGGAACCCATCCCTTGCGAAGAAGGTATTCAACTTCCTTGGCCA
>CL2Contig9
TGAAAATTATTTCAAAAACAATCCTCATTGAACAAAATTGCATTGCCAAAAGGAAAAAAAAGAAGGAAAGAGAGAAATCAAAAGATTTATTTACAAGCGTTTTAAGGCTTGTAGGCAAGGAAACCAATGCACTGGACTTGGCGAACATTGTCGAAACCAATGATCCTACCATAGCAATCTGGGTAAGCTTTAATCATCTCATCAAGCTCCTGCAACACCTGCACTGCATCTGTGCAACCAAACATGGGCAGCTTCCACATGGTCCAGTAACGACCATCATAGTACCCTGGTGATCTGTGGTACTCACGGTACACGGTTCCATGCTCCAACTCGAATTCCAAGCAAGGAACCCATCCCTTGCGAAGAAGGTATTCAACTTCCTTGGCCAATTGCTCCCTTGTAAGGGGTGGAAGGTATGAGAGAGTCTCGTAGAACTTCTTCCCACGTGGTGGCCATACCTACACTCCCATTTTCGCACTAATTCATCATACTGCATGCATTGGACCCTGCCACCGTTGCTGGCGATGGAGGTGATATCAGTGGTGGTTTTGCGGGTGGTTGGGAAGGCGGATGTGGACTTAAGGCCGGTGAACGGAGCCACCATGCTAGCCTGAGCAGGGCTAGCCCTGTTAATGCAAGCCACAGCTGCTGTTGAAAGCATAGATGAAGCCAATTCAATTTTCACTTTCTTCTACTAAACTATATCATTCCACCCTC
>CL2Contig10
TGTCCAATTGGAAGGAATGTGCTGATCTGTGGCCAAGGATTGCAAGTGCAGCAAATGCCATAGTATAAGAGTTATAATCACTCCTGCCTTTTGTTCTTGTGTTGGGAGCGACTTGCCTGTTCTGTTAGGGTTAATGTAGGGTGCTTTTTTGTTGTAATTTTTTTTTAAAATTTAATTTTTGTCGTATTTCTGCATGCGGTTATTAACTACATTGGAATTTAAGCAGCAATTCTGATGGTCTTGATT
>CL2Contig11
AGGGTGAATGATATAGTTTAGTAGAAGAAAGTGAAAATTGAAATGGCTTCATCTATGCTTTCAACAGCAGCTGTGGCTTGCATTAACAGGGCTAGCCCTGCTCAGGCTAGCATGGTGGCTCCGTTCACCGGCCTTAAGTCCACATCCGCCTTCCCAACCACCCGCAAAACCACCACTGATATCACCTCCATCGCCAGCAACGGTGGCAGGGTCCAATGCATGCGGGTATGGCCACCACGTGGGAAGAAGTTCTACGAGACTCTCTCATACCTTCCACCCCTTACAAGGGGAGCCAAATTTGGGCCCAAAGGGAAGTTTGGAATAACCCTTCTTCGCAAGGGATGGGTTCCTTGCTTGGAATTCGAGTTGGAGCATGG
>CL2Contig12
AATAAATCATTTTCAGCATCCTAGTCCAGTGGCTAGAGTGATCATGACATCTTAACAATCTCTTATCTGAAACACGCCAACATAAATTTATAAAAGGAAAACAATTGCTTATCCGACACATTTCATTCTGCCCTAACATAAAAGAAACCTCAAAAGCAAAATAATACATCCAGGGCATCATATAACCTAATGCCACAAACAAACTATGAAAACAAGTCAGTTGTTCTTCACTCTCAGACGATAGCATTGGCAGCACTAGCAATTCTTGGCCACAAATCAGCACACTCTTTGCCAATGGGCCCAGTAATAGCAGATCCTTTCATCTCCCCCTTGGGATTCACAATGACACCTGCATTGTCTTCAAAATACATGTAGACGCCATCCTTTCTGCGCCAGGGTTTGCGCTGCCTGACGATGACGGCTGGCATGACCTTCTTCCTGAGATCCGGCTTCCCTTTCTTCACGGTGGCCATCACCATGTCTCCAACGCAAGCCGACGGCAAGCGGTTGAGGCGGCCCTTGATTCCTTTCACCGAAATGATGTACAGATTCTTCGCTCCAGTGTTATCGGCGCAGTTCACCGTCGCTGCAACTGGCAGACCCAGCGACATCCTGAACTTGTTCCCAGCAGATCCACCTCTGCCTCGCTTCGACATTTTTATCGGCTGTGTGTGCCCTCTAAGCTCTTGGCTCACTCGTCAGGCAGAATGATGTCTT
>CL2Contig13
AAACGACTATAGTTTCTACATTTGATACCAAGAAATGTTCAATAGTTATAAAATTGACCCTTGCATCTTCCATCCCATTTCAGTCGGAGAAACTCGATGAGAAAGGAGAAAAGATAACAAACTAAACCAAGAAAACGAAATTATTACAAAACATCCTCATTGAACAAATTGCATTGACCAAAAGGGAAAAAGAGGAAAGAG
>CL2Contig14
CATCTTAATAATCTAAGATATGAAGCATACCAACATAAATTTAGAAAAAGAAAACAATTGATTATCTGACACATTTCATTATGTCCTAACATAAAAGAAACATCACAACAAAAATAATGCTTCCAGTTCATCATATATCATAAGGTGACAAACAAACTATGAAAAAAATAAAGGTTGAAATCCACTCTCAGACTATAGCATTGGCAGCACTGGCAATTCTTGGCCACAAATCAGCACACTCTTTCCCAATGGGCCCAGTAATAGCAGATCCTTTCATCTCCCCCTTGGGATTCACAATGACACCAGCATTGTCTTCAAAATACATGTAGACTCCATCCTTTCTGCGCCACGGTTTGCGCTGTCTGACAATGACGGCTGGCATGACCTTCTTCCTGAGATCGGGCTTCCCCTTCTTCACGGTGGCCATCACCATGTCTCCAACACAAGCTGACGGCAAACGGTTGAGGCGGCCCTTGATTCCTTTCACCGAAATGATGTAAAGATTCTTCGCTCCTGTGTTGTCTGCACAGTTCACCGTCGCAGCCACTGGCAGACCCAGCGACATCCTGAACTTGTTCCCAGCAGATCCACCTCTTCCTCGCTTCGACATTTTTATCAGCTCTCTTTCTTTCTCC
>CL2Contig15
ACCATTACAATTATAACAACTCTCATCGCATAAATTCCATGTGGTTAATAACCGCCTGCAAATCCACAAGCAAAATTTGCTCAACTTTCAAGCAACAGTCTACATCAACCCTAACGGCACATGTAAAAATGTGACAATTGCGGTCCAAAAACAGGACCAAAAGAGTAGGTAGGCACTTATACGATAGCATTTGCTGCACTTGCAATCCTTGGCCACAGATCAGCACATTCCTTTCCAATTGGACC
>CL2Contig16
GGAGGGTGAATGATATAGTTTAGTAGAAGAAAGTGAAAATTGAAATGGCTTCATCTATGCTTTCAACAGCAGCTGTGGCTTGCATTAACAGGGCTAGCCCTGCTCAGGCTAGCATGGTGGCTCCGTTCACCGGCCTTAAGTCCACATCCGCCTTCCCAACCACCCGCAAAACCACCACTGATATCACCTCCATCGCCAGCAACGGTGGCNGGTCCATGCATGCAGGTGTGGCCACCACGTGGGAAGAAGTTCTACGAGACTCTCTCATACCTTCCACCCCTTTACAA
>CL2Contig17
CTCAGACTATAGCATTGGCAGCACTGGCAATCTGCCACAATCAGCACACTCTTTCCCAATGGGCCCAGTAATAGCAGATCCTTTTCAATCTCCCCTTGGGATTCACAATGACACCAGCATTGTCTTCAAAATACATGTAGACTCCATCCTTTCTGCGCCACGGTTTTGCGCTGTCTGACAATGACGGCTGGCATGACCTTCTTCCTGAGATCGGGCTTCCCCTTCTTCACGGTGGCCATCACCATGTCTCCAACACAAGCTGACGGCAAACGGTTGAGGCGGCCCTTGATTCCTTTCACCGAAATGATGTAAAGATTCTTCGCTCCTGTGTTGTCTGCACAGTTCACCGTCGCAGCCACTGGCAGACCCAGCGACATCCTGAACTTGTTCCCAGCAGATCCACCTCTTCCTCGCTTCGACATTTTTATCAGCTCTCTTTGTTTCTCTCCTTTTTTTTTTTTTTNTTTTTTTAGATCAATCCATCATTCTATTCATAGCAACCCATTAAAAAATAATTTAAAACGACATAGTTTCACATTTGATACCAAGAAAATGTTCAATAGTTATAAAATTGACCCTTGCATCTTCCATCCCATTTCAGTCGGAGAAACTCCGATGAGAAAGGAGAAAAAGATACAAACTAAACCAAGAAAACGAAAATTATTTCAAAAACATCCTCATTGAACAAATTGCATTGCCAAAAGGAAAAAAAAAGAGGAAAGAGAGAAAATCAAAAAGATTTAAATTCAGCGCCTTTAGGCTTGTAGGCAAGGAACT
>CL2Contig18
GCTCATCCAGAAGTTCATTCACAAGTAGATCTTGGAACCTTGTAAGACATATTGTATATATGTTTAGATTATTCATAGGCAGTGTATGTGTTTAACTCTCTGAATTGCTTGCTTCACTCTTGTTGATGGCTCTTCATAGAGGAATGCAGGGTTATCAAACTCAGATGCCAAGCTTTTCTCCCCAAGGAAAGCGCGAAAAGAGTCTGCCACTGAATATGAAAGAGAATCAAGGTTGTATCCTCCCTCCAAGAAAAATACACAACGGCCCCCACATAGATCTTTGGCGAGTTGTGTAATATCTGAGGCCAGCATGTAGTATGTTCCTGTTGTAAATTGCAGACTGGCCAGCGGATCCAGAACATGACCATCATACCCAGCAGAAACGAGAATTATATCTGGCTTGAACTTTTGAGCACATGGCACAATGACTTCATCAAACACAGTCCTCATGGCAATGTCACCTGATCCTCCTGGCAAAGGTAGATTTAGTGTTGTCCCCTCCCCATCTCCATGACCTACCTCATGA
>CL2Contig19
GTGAAAATTGAAATGGCTTCATCTATGACTTTCAACAGCAGCTGTGGCTTGCATTAACAGGGCTAAGAACCCTAGCTCAGGCTAGCATGGTGGCTCCGTTCACCGGCCTTAAGTCCACATCCGCCTTCCCAACCACCCGCAAAACCACCACTGATATCACCTCCATCGCCAGCAACGGTGGCAGGGTCCAATGCATGCAGTATGATGAATTAGTGCGAAAATGGGAGTGTAGGTATGGCCACCACGTGGGAAGAAGTTCTACGAGACTCTCTCATACCTTCCACCCCTTACAAGGGAGCAATTGGCCAAGGAAGTTGAATACCTTCTTCGCAAGGGATGGGTTCCTTGCTTGGAATTCGAGTTGGAGATCACCAGGGTACTATGATGGTCGTTACTGGACCATGTGGGAGCTGCCCATGTTTGGTTGCACNGATGCAGTGCAGGTGTTGCCAGGAGCTTGATGNGATGATTAAAGCTTACCCNGGATTGCTATGGT
>CL2Contig20
GGAAAATATACTAAAAATAAATAAATAATTTAATGTAAATTTATTATTAATATTTTTAAATCGTAGCTTTTTTCTTTCTTTCTTTTTTTTGATTAAAGGAACAAGACAAACTCAAACCAAGGAAGCATCAGCACGTCTCTGCACTGAGCAAAACCAGAGGCATCTTGAAAAAGCAGTCGACCCAGCTGGAGAAACCAGTATGTGAGGGCCAAGATCAAAAGAAAAAGCACTGTTGGCAAGCCAGTCTGCAACAACACTTGCTTCTCTGTAGACATGAACAATCTGAACATCCCATTTCCTCTTTAGCTATCATATTTTTAACAGCAAGAACAAAAGACACATAAATATCGTAGCTAAATTTTTAAATCTTAGCATATATGCTAGCTAAGATTTAATTAATACATAAATGAACAAAGACACATAAATCTTAGCATAGGTAGCTCATACGCTAAGCTTGTTCATCTCCTTTCTAAGAGCATTAGCCCTCACCAAGCTCCCAATGGTATTGAAAGCCAACTTCAAATCGTCCAAAGGATTCCCGGGTACCACCTTCTTGTACAAATAGCTATCGAAAGTCATTTTCTGCACATACTCATCTGCACACATCTCCACGAATGCCTCTCTTGCTGGGTTCGATCTGTAGAATACTTTCTGCAACACATCCAGCACCTTGTATGTTGGCCAATACGTTTTGTCCCATTTCTCCAAGTACTTCCTCAGGTCACTCTCATCCACCATCCTCTTCCCATTCCCTGACCCCTCAACGATTGCCTCCGCGCACATCTCCACTCTTCGCCGCAAAGTAGATGCCCTCGCCTGAACATTTCGTCACATACCCTGCCGCA
>CL2Contig21
AGATCAATCCATCTATTCATTCATAGCACCCATAAAAATAATATAAAACGACATAGTTTCACATTTGATACCAAGAAATGTTCAATAGTTATAAAATTGACCCTTGCATCTTCCATCCCATTTCAGTCGGAGAAACTCCGATGAGAAAGGAGAAAAGATACAAACTAAACCAAGAAAACGAAAATTTATTTCCAAAAACATCCTCATTGAACAAATTGCATTGACCAAAAGGAAAAAAAAGAGGAAGAGAGAAATCAAAAGATTTATTCAGCGCCTTTAGGCTTGTAGGCAAGGAACTAATGCACTGGACTTGGCGAACATTGTCGAAACCAATGACTCCTACC
>CL2Contig22
TTTACAAGGGAGCAATTGGCCAAGGAAGTTGAATACCTTCTTCGCAAGGGATGGGTTCCTTGCTTGGAATTCGAGTTGGAGCATGGAACCGTGTACCGTGAGTACCACAGATCACCAGGGTACTATGATGGTCGTTACTGGACCATGTGGAAGCTGCCCATGTTTGGTTGCACAGATGCAGTGCAGGTGTTGCAGGAGCTTGATGAGATGATTAAAGCTTACCCAGATTGCTATGGTAGGATCATTGGTTTCGACAATGTTCGCCAAGTCCAGTGCATTAGTTTCCTTGCCTACAAGCCTAAAGGCGCTGAATAAATCTTTTGATTTCTCTCTTTCCTCTTTTTCCCTTTGGCCAATGCAATTTGTTCAATGAGGATGTTTTGAAATAATTTTCGTTTTCTTGGTTTAGTTTGTTATTCTTTTCTT
>CL2Contig23
TATACCTTCCACCCCTTACAAGGGAGCAATTGGCCAAGGAAGTTGAATACCTTCTTCGCAAGGGATGGGTTCCTTGCTTGGAATTCGAGTTGGAGCATGGAACCGTGTACCGTGAGTACCACAGATCACCAGGGTACTATGATGGTCGTTACTGGACCATGTGGAAGCTGCCCATGTTTGGTTGCACAGATGCAGTGCAGGTGTTGCAGGAGCTTGATGAGATGATTAAAGCTTACCCAGATTGCTATGGTAGGATCATTGGTTTCGACAATGTTCGCCAAGTCCAGTGCATTAGTTTCCTTGCCTACAAGCCTAAAGGCGCTGAATAAAATCTTTTGATTTCTCTCTTTCCTCTTTTTTTTCTTTGGCATGCAATTTGTTCAATGAGGATGTTTTGAAATTAATTTTCGTTTTCTTGGTTTAGTTTGTATTCTTTTCTCCTTTCTC
>CL2Contig24
TTATAGTTTAGTAGAAGAAAGTGAAAATTGAAATGGCTTCATCTATGTTCTTTTTCTTAACTAGCAGCTGTGGCTTGCATTAACAGGGCTAGCCCTGCTCAGGCTAGCATGGTGGCTCCGTTCACCGGCCTTAAGTCCACATCCGCCTTCCCAACCACCCGCAAAAACCACCACTGATATCACCTCCATCGCCAGCAACGGTGGCAGGGTCCAATGCATGCAGGTATGGCCACCACGTGGGAAGAAGTTCTACGAGACTCTCTCATTACCTTCCACCCCCTTACAAGGGAGCAATTGGCCAAGGGAAGTTGAATTACCTTCTTCGCAAGGGATGGGGTTTCCCTTTGTCTTGGAATTTCGAGTTGGAGCATGGACCGTGTACCGTGA
>CL2Contig25
GATACCAAGAAATGTTCAATAGTTATAAAATTGACCCTTGCATCTTCCATTCCCATTTCAGTCGGAGAACTCCGATGAGAAAGGAGAAAAGATACAAACTAAACCAAGAAAACGAAAATTATTTACAAAACATCCTCATTGAACAAATTGCATTGACCAAAAGGAAAAAAAAAAGAGGAAAAGAAAGAGAAATCAAAAGATTTATCAGCGCCTTTAGGCTTGTAGGCAAGGAAACTAATGCACTGGACTTGGCGAACATTGTCGAAACCAATGATCCTACCATAGCAATCTGGGGTAAGCTTTAATCATCTCATCAAGCTTCCTGCAACACCTGCACTGCATCTGTGCAACCAAACATGGGCA
>CL2Contig26
TGGAGCAATTGGCCCAAAGGGAAGTTGAATAACCGGTTCTTCGGCAAGGGATGGGTTCCTTGCTTGGAATTCGAGTTGGAGCATGGAACCGTGTACCGTGAGTACCACAGATCACCAGGGTACTATGATGGTCGTTACTGGACCATGTGGAAGCTGCCCATGTTTGGTTGCACAGATGCAGTGCAGGTGTTGCAGGAGCTTGATGAGATGATTAAAGCTTACCCAGATTGCTATGGTAGGATCATTGGTTTCGACAATGTTCGCCAAGTCCAGTGCATTAGTTTCCTTGCCTACAAGCCTAAAGGCGCTGAATAAATCTTTTGATTTCTCTCTTTCCTCTTTTTTTTCCTTTGGCATGCATTTGTTCATGAGGATGTTTTGAATATTTTCGTTTTCTTGGTTTAGTTTGTATTCTTTTTCTCCTTT
>CL2Contig27
TCAGACTATAGCATTGGCAGCACTGGCAATTCTTGGCCACAAATCAGCACACTCTTTCCCAATGGGCCCAGTAATAGCAGATCCTTTCATCTCCCCCTTGGGATTCACAATGACACCAGCATTGTCTTCAAAATACATGTAGACTCCATCCTTTCTGCGCCACGGTTTGCGCTGTCTGACAATGACGGCTGGCATGACCTTCTTCCTGAGATCGGGCTTCCCCTTCTTCACGGTGGCCATCACCATGTCTCCAACACAAGCTGACGGCAAACGGTTGAGGCGGCCCTTGATTCCTTTCACCGAAATGATGTAAAGATTCTTCGCTCCTGTGTTGTCTGCACAGTTCACCGTCGCAGCCACTGGCAGACCCAGCGACATCCTGAACTTGTTCCCAGCAGATCCACCTCTTCCTCGCTTCGACATTTTTATCAGCTCTCTTTGTTTTCTCTCCTC
>CL2Contig28
TAATGATATAGTTTAGTAGAAGAAAGTGAAAATTGAAATGGCTTCATCTATGCTTTCAACAGCAGCTGTGGCTTGCATTAACAGGGCTAGCCCTGCTCAGGCTAGCATGGTGGCTCCGTTCACCGGCCTTAAGTCCACATCCGCCTTCCCAACCACCCGCAAAACCACCACTGATATCACCTCCATCGCCAGCAACGGTGGCAGGGTCCAATGCATGCAGGTATGGCCACCACGTGGGAAGAAGTTCTACGAGACTCTCTCATACCTTCCACCCCTTACAAGGGAGCAATTGGCCAAGGAAGTTGAATACCTTCTTCGCAAGGGATGGTCTGCTTGGAATTCGAGTTGGAGCATGGAACCGTGTACCGTGAGTACCACAGATCACCAGGGTACTATGATGGTCGTTACTGGACCATGTGGAAGCTGCCCATGTTTGGTTGCACAGATGCAAGTGCAGGTGTTGCAGGAGCTTGATGAGATGATTAAAGCTTACCCAGATTGCTATGGTAGGATCATTGGTTTCGACAATGTTCGCCAAGTCCAGTGCATTAGTTTCCTTGCCTACAAGCCTAAAGGCGCTGAATAAATCTTTTGATTTCTCTCTTCCTCTTTTTCCCTTTGGCAATGCAATTTGTTCAATGAGGATGTTTTGAAATAATTTTCGTTTCTTGGTTTAGTTTGTATCTTTTTA
>CL2Contig29
CCACCACGTGGGAAGAAGTTCTACGAGACTCTCTCATACCTTCACCCTACAGGAGCAATGGCCTAGGAAGTTGAATACCTTCTTCGCAAGGGATGGGTTCCTTGCTTGGAATTCGAGTTGGAGCATGGAACCGTGTACCGTGAGTACCACAGATCACCAGGGTACTATGATGGTCGTTACTGGACCATGTGGAAGCTGCCCATGTTTGGTTGCACAGATGCAGTGCAGGTGTTGCAGGAGCTTGATGAGATGATTAAAGCTTACCCAGATTGCTATGGTAGGATCATTGGTTTCGACAATGTTCGCCAAGTCCAGTGCATTAGTTTCCTTGCCTACAAGCCTAAAGGCGCTGAATAAATCTTTTGATTTCTCTCTTTCCTCTTTTTTTTCCTTTTGGCAATGCAATTTGTTCAATGAGGATGTTTTTGAAATAAATTCGTTTCTTGGTTTAGTTTGTATTCTTTTCTCCTTTCTCATCGGTAGTTTCTCCGACTGAAAT
>CL2Contig30
TTGAAATGGCTTCATCTATGCTTTCAACAGCAGCTGTGGCTTGCATTAACAGGGCTAGCCCTGCTCAGGCTAGCATGGTGGCTCCGTTCACCGGCCTTAAGTCCACATCCGCCTTCCCAACCACCCGCAAAACCACCACTGATATCACCTCCATCGCCAGCAACGGTGGCAGGGTCCAATGCATGCAGGTATGGCCACCACGTGGGTAGAAGTTCTACGAGACTCTCTCATACCTTCCACCCCTTACAAGGGAGCAATTGGCCAAGGAAGTTGAATACCTTCTTCGCAAGGGATGGGTTCCTTGCTTGGAATTCGAGTTGGAGATCACCAGGGTACTATGATGGTCGTTACTGGACCATGTGGGAGCTGCCCATGTTTGGTTGCACAGATGCAGTGCAGGTGTTGCAGGAGCTTGATGAGATGATTAAAGCTTACCCAGATTGCTATGGTAGGATCATTGGTTTCGACAATGTACGCCAAGTCCAGTGCATTAGTTTCCTTGCCTACAAGCCTAAAGGCGCTGAATAAATCTTTTGATTTCTCTCTTTCCTCTTTTTTTTCCTTTTGGCAATGCAATTTGTTCATGAGGATGTTTTGTAAATAATTTTCGTTTTTCTTTGGTTTTAGTTTGTTATTCTTTTTCT
>CL2Contig31
TATCCGCCTTCCCAACCACCCGCAAAACCACCACTGATATCACCTCCATCGCCAGCAACGGTGGCAGGGTCCAAGTGCATTGGGCAAGGGTATGGCCACCACGTGGGAAGAATTTCTACGAGACTCTCTCATACCTTCCACCCCTTACAAGGGAGCAATTGGCCAAGGAAGTTGAATACCTTCTTCGCAAGGGATGGGTTCCTTGCTTGGAATTCGAGTTGGAGCATGGAACCGTGTACCGTGAGTACCACAGATCACCAGGGTACTATGATGGTCGTTACTGGACCATGTGGAAGCTGCCCATGTTTGGTTGCACAGATGCAGTGCAGGTGTTGCAGGAGCTTGATGAGATGATTAAAGCTTACCCAGATTGCTATGGTAGGATCATTGGTTTCGACAATGTTCGCCAAGTCCAGTGCATTAGTTTCCTTGCCTACAAGCCTAAAGGCGCTGAATAAATCTTTGGATTTCTCTCTTTCCTCCTTTTTTCCCTTTTGGCCATGCATTTGTTCAATGAGGATTGTTTTTGAAATTAATTTTCGTTTTCTTGGTTTTAGTTTGTTATTCTTTTTC
>CL2Contig32
GGAGGGTGAATGATATAGTTTAGTAGAAGAAAGTGAAAATTGAAATGGCTTCATCTATGCTTTCAACAGCAGCTGTGGCTTGCATTAACAGGGCTAGCCCTGCTCAGGCTAGCATGGTGGCTCCGTTCACCGGCCTTAAGTCCACATCCCGCCCTTCCCAACCCACCCCGCCAAAAACCCACCACTGATATCACCTCCATCGCCAG
>CL2Contig33
CTAATCAAACATTACTCCATGGTTGAACAAGTTATAATAGTTAATACAATAACCATAGTTGTGGATAAAGTTCTTAATGGACTTGATTCTATAGAACAGTAAAGCTACAGAATTAATCTGCTAAGAGAAAAAGAAATGTTAATGGGCATTATTAACTCTTATGCCAGATTCAAAGTTTACATAGAATTCTACATGCTACGTGGAATCAAAATGATGTGAAATACTTGAGCTCTCTCAAGCTTCTAACACAAAATTTTCCAAGTTTGGCAAATCAGTTTCTGATTGTTTTCTTGTGGCAATACCCAACTTCATTCCAACAGAAACTAAGGTTTCTACTGACCTGGAACTGTGGCTAGGAGATCTTCATCAATCTGAATTGCACCCTTTTCGAAGACACAAATCACTGTGCTTCCTCCGAATGAAAAATATCCAAACTCATCTCCTTTCTTGATGGAGTCACCTTCCTTTTCAAAAAGGTATGCTGCCAACCATTGTTGCTCCAATTGC
>CL2Contig34
TAAGGTAACAGCATAAGTCTCTCCTGGAGCATTCAGGAGATCTTCTTCAGACATGGAGATTTTGGAAGCATTTTTCAACCCCACTTGGAATTTCATCCTCCTCGAACACAACGTTGTGTGGGAAGCCTTGGTTGCTCTTGAACACAATCTTTTCTCCGGCAGCCACAGAGAAGTTGCTGGGAACAAAGGCCAGTGACCCATCATCACCTCCGAG
>CL2Contig35
GGAGAGAAAACAAAGAGAGCTGATAAAAATGTCGAAGCGAGGAAGAGGTGGATCTGCTGGGAACAAGTTCAGGATGTCGCTGGGTCTGCCAGTGGCTGCGACGGTGAACTGTGCAGACAACACAGGAGCGAAGAATCTTTACATCATTTCGGTGAAAGGAATCAAGGGCCGCCTCAACCGTTTGCCGTCAGCTTGTGTTGGAGACATGGTGATGGCCACCGTGAAGAAGGGGAAGCCCGATCTCAGGAAGAAGGTCATGCCAGCCGTCATTGTCAGACAGCGCAAACCGTGGCGCAGAAAGGATGGAGTCTACATGTATTTTGAAGACAATGCTGGTGTCATTGTGAATCCCAAGGGGGAGATGAAAGGATCTGCTATTACTGGGCCCATTGGGAAAGAGTGTGCTGATTTGTGGCCAAGAATTGCCAGTGCTGCCAATGCTATAGTCTGAGAGTGGATTTCAACCTTATTTTTTTTCTATTAGTTTTGTTTTGTCACCTTATGATATATGATGAACTGGAAGCATTATTTTTGTT
>CL2Contig36
AGATCAATCCATCATTCATTCATAGCAACCCATTAAAAATAATTTAAAACGTCCATAGTTTCACATTTGATACCAAGAAAATGTTCAATAGTTATAAAATTGACCCTTGCATCTTCCATCCCATTTCAGTCGGAGAACTCCGATGAGAAAGGAGAAAAAGATACAACTAACCAAGAAAACGAAATTATTTCAAAAA
>CL2Contig37
TTTTTGAAAATAAAGCAAATATATAGAAATCATACCAAGATAAAAAAATTCCTTAACCAGCAGAATGTTAAGTTCTTATAATCAAGAAATTTAAAACCAGTCATTGCAACATCATAAAGCTATAATGCCAATATTACTCTTCCTCCGCATTTGGTTGCTAATGCTTCTGATAACTGAAATCTCAGTTGAGCCCATACCCAATGCTCAGATTGATATAACAAGAACCACAAGTCCCCTAGGTGATTCAGCCTGGAAGCTCTATAGTTTTGAAACAGGTAAACCCAAGGCTTTTGCATTCACAATACTTGGACTTGCTGCTGGAGGAGAAGCATTTTCATTCAAGAATGGCTCTACTTGATTTGGATTGCCCCATATCGGGTATCCTTTAATCTTTCCCAGGACATTCAGAGCTGCTAGAGTTGCCATTCCTTCGCGAGTCCACTTAGAAGCAGAAGCAATGTGAGGTACTACAATGGCATTCTTCAGTTCAGCCAGCCCAGGCTTCATGTATGGTTCATCCTCGAAGACATCAAGACCGACTCGAAACTTGGGATTTTGTTTCAAATGTTCCACAAGAGCTACTTCATCAACCACTGGACCCCTACTACAGTTTACAAGGATTGCTTCCTTCTTCATTGTTGAAAGCCTTTCTTTGTTGATCAAATGATAAGTGGTCTTATCCAAGACTGGGTGTAGACTTATCACATCTGCCTCACGAAGCACCTCATCCATGCTGCTTGCTCTTTTCCATGTAACTGGCTGCTCGCCGTTTGCTTGTAAAAATGCACCATATGCTGTAACAAACTTCTCCAGGCGTGTGGCTTGGTAAAGATCATAGTAAATTAGATTCATTTTGAAACCTTCAACCATCATTCTGGCATAAGCAGATCCAATACGACCTGCTCCAATAACACCAACAGTCTGTCCTTTGAGCAAATTTCCCACAAAAAGATAAGGAAGCCATCCATCATATAGGCCTGCCCTCATAAACTCATCGGCTTCAACTATTCTTCTAGCTGCTGCTAAGGAAAGCGAAGCTGCTAACTCTGCTGTCGTCTCTGTAAGAACCCCAGGAGTGTTTCCAACAGCAACACCATACTTATTAGCAGCATTAACATCAACATTGTTGTAGCCAACAGCCATGTTACTAAAAGCCTTTCCTCCTGCTCTGCTTAAAGCTGCAAACAAAGTCTCTCCCCAATCTTCTGTCAACTGCCCAATTACTCCATCACACTTATCTCCAATTAGAGCAACAATATCCTCAACAGACAGTATTGTTTTCTTCTCTGTGCATATCTCAACCCTGCAATCTTGCGCAATCAAGAGATTAATCCAGCGAGTTCCTGGCATGGATTTGGTGCTAACAACTCTGTATTTCCCACTTGGGTTCCAAACTTCAATTGAAACAGGCTTTGCCATGGCAGCAACTCAGAAGCAAGAATTCCTAGCGCACACTGAGTGA
>CL2Contig38
TTAATGGAAAGGTAGGTGGGGCAGGACAGAAGAAGACTCTGGAGGTTGATGCAGTAATTGGTGCTGATGGAGCCAATTCCCGTGTTGCCAAGTCCATTGGTGCTGGTGATTATGACTACGCCATTGCTTTTCAGGAGAGAATCAGAATCCCTGATGATAAAATGGTGTACTATGAGAACCTAGCTGAAATGTATGTCGGTGATGATGTATCTCCAGACTTTTATGGATGGGTGTTCCCCAAATGTGACCATGTTGCTGTTGGAACTGGCACAGTCACTCACAAAGGAGACATCAAGAAGTTCCAATTAGCTACAAGAAATAGAGCCAAAGACAAGATCCTTGGGGGCATGATTATTCGAGTAGAGGCACACCCAATACCAGAACACCCGAGGCCACGCAGGTTATCAGACAGAGTAGCACTAGTAGGGGATGCGGCAGGGTATGTGACGAAATGTTCAGGCGAGGGCATCTACTTTGCGGCGAAGAGTGGGAGAATGTGCGCGGAGGCAATCGTTGAGGGGTCAGGGAATGGGAAGAGGATGGTGGATGAGAGTGACCTGAGGAAGTACTTGGAGAAATGGGACAAAACGTATTGGCCAACATACAAGGTGCTGGATGTGTTGCAGAAAGTATTCTACAGATCGAACCCAGCAAGAGAGGCATTCGTGGAGATGTGTGCAGATGAGTATGTGCAGAAAATGACTTTCGATAGCTATTTGTACAAGA
>CL2Contig39
TGAAAATTATTTCAAAAACATCCTCATTGAACAAATTGCATTGCCAAAAAGGAAGGAAAAAAAAGGAAGGAAAGAAGAGAAATCCAAAAGAATTTAATTTCAGCGCCTTTAGGCTTGTAGGCAAGGAAAACTAAATGCACTGGACTTGGCGAACATTGTCGAAACCAATGATCCTACCATAGCAATCTGGGTAAGCTTTAATCATCTCATCAAGCTCCTGCAACACCTGCACTGCATCTGTGCAACCAAACATGGGCAGCTTCCACATGGTCCAGTAACGACCATCAT
>CL2Contig40
ATTTCAGTCGGAATAAACTCCGATGAGAAAGGAGAGAAAAAGATACAAACTAAACCAAGAAAACGAAAATTATTTCAAAAACATCCTCATTGAACAAATTGCATTGCCAAAAGGAAAAAAAAAGAGGAAAGAGAGAAATCAAAAGATTTATTCAGCGCCTTTAGGCTTGTAGGCAAGGAAACTAATGCACTGGACTTGGCGAACATTGTCGAAACCAATGATCCTACCATAGCAATCTGGGTAAGCTTTAATCATCTCATCAAGCTCCTGCAACACCTGCACTGCATCTGTGCAACCAAACATGGGCAGCTTCCACATGGTCCAGTAACGACCATCATAGTACCCTGGTGATCTGTGGTACTCACGGTACACGGTTCCATGCTCCAACTCGAATTCCAAGCAAGGAACCCATCCCTTGCGAAGAAGGTATTCAACTTCCTTGGCCAATTGCTCCCTTGTAAGGGGTGGAAGGTATGAGAGAGTCTCGTAGAACTTCTTCCCACGTGGTGGCCATACCTGCATGCATTGGACCCTGCCACCGTTGCTGGCGATGGAGGTGATATCAGTGGTGGTTTGCGGTGGTGGTTGGGAAGGCGGATGTGGACTTAAGGCCGGTGAACGGAGCCACCATGCTAGCCTGAGCAGGGCTAGCCCTGTTAATGCAAGCCACAGCTGCTGTTGAAAGCATAGATGAAGCCATTTCAATTTTCACTTTCTTCTACTAAACTATATCATTCACCCTC
>CL2Contig41
TATCCGACACATTTCATTCTGCCCCAACTTATAAAAGAAACCCCAAAAGCAAAATAATACATCCAGGGCATCATATAACCTTTTTGCCACAAACAAACTAATGAAAACAAGTCAGTTGTTCTTCACTCTCAGACGATAGCATTGGCAGCACTAGCAATTCTTGGCCACAAATCAGCACACTCTTTGCCAATGGGCCCAGTAATAGTTCAGATCCTTTCATCTCCCCCTTGGGATTC
>CL2Contig42
GTAATTCTAAAAGGAGAATAGATCAATCCATCATTCATTCGTAGCACCCATAAAAATAATTTAAAAACGACATAGTTTCACATTTGATACCAAGAAAATGTTCAATAGTTATAAAATTGACCCTTGCATCTTCCATCCCATTTCAGTCGGAGAAACTCCGATGAGAAAGGAGAAAAAGATACAAACTAAACCAAGAAAACGAAAATTATTTCAAAAACATCCTCATTGAACAAATTGCATTGCCAAAAGGGAAAAAAAAGAGGAAAGAGAGAAATCAAAAGATTTATTCAGCGCCTTTAGGCTTGTAGGCAAGGAAACTAATGCACTGGACTTGGCGAACATTGTCGAAACCAATGATCCTACCATAGCAATCTGGGTAAGCTTTAATCATCTCATCAAGCTCCTGCAACACCTGCACTGCATCTGTGCAACCAAACATGGGCAGCTTCCACATGGTCCAGTAACGACCATCATAGTACCCTGGTGATCTGTGGTACTCACGGTACACGGTTCCATGCTTCAGAAACAACAAATATACAAGTCAATCATGCAAGTAATAGCTTAATTATGGCTCAAATATGCAAGTCATTCATGTGAAAAAAAAAAGATCACCTCCAACTCGAATTCCAAGCAAGGAACCCATCCCTTGCGAAGAAGGTATTCAACTTCCTTGGCCAATTGCTCCCTTGTAAGGGGTGGAAGGTATGAGAGAGTCTCGTAGAACTTCTTCCCACGTGGTGGCCATACCTACACTCCCATTCGCACTATTTCACCGTTGCTGGCGATGGAGGTGATATCAGTGGTGGTTTTGCGGGTGGAGAGGCGGA
>CL2Contig43
CACCAGGGTACTATGATGGTCGTTACTGGACCATGGTGGAAGCTGCCATGTTGTGCACAGATGACAGTGCAGGTGTTGCAGGAGCTTGATGAGATGATTAAAGCTTACCCAGATTGCTATGGTAGGATCATTGGTTTCGACAATGTTCGCCAAGTCCAGTGCATTAGTTTCCTTGCCTACAAGCCTAAAGGCGCTGAATAAATCTTTTGATTTCTCTCTTTCCTCCTTTTTTTTTCCCTTTTTGGCAATGCAATTTGTTCAATGAGGATGTTTTTGAAATAATTTTCGTTTTCTTGGTTTAGTTTGTATCTTTTTCTCCTTTCTCATCGGAGTTTCTCCGACTGAAATAGGGATGGGAAGATGCGTAAGGGTCTAATTTTATAACTATTGAACTATTTTC
>CL2Contig44
TTCATAAAAATCAAGACCATCAGAATTGCTGCTTAAATTCCATGTAGTTAATAACCGCATGCAGAATCGACAAAAATTAAATTTTAAAAAAAAATTACAACAAAAAAAGACACCCTACATTAACCCTAACAGAACAGGCAAGTCGCTCCCAACACAAGAACAAAAGGCAGGAGTGATTATAACTCTTATACTATGGCATTTGCTGCACTTGCAATCCTTGGCCACAGATCAGCACATTCCTTCCCAATTGGACCAGTTATAGCAGATCCTTTCATTTCGCCTTTTAGGATTCACAATAACTCCAGCATTATCTTCGAAGTACATGTAGACTCCGTCCTTTCTGCGCCATGGCTTGCGCTGCCTGACAATGACAGCGGGCATTACCTTCTTCCTCAGATCAGGCTTTCCTTTCTTGACAGTA
>CL2Contig45
TAGCAGGAGATCTTCGATTAATAAAAAACTCCAGCGACAAGCTGCCCATCAGACTTTTAACAATAAGACAAGTTATTGTATAGTATCTTTAAGAATGTATAGGATTGCCATTGTATTTATACACTAATGACAGGTTCGATTACAAGCATTGGTTGGTAAAGTTGTAGGATACATTTTCAACTTTTGCAGTTTGAATAAGATGTGCCAAGCTTCTTTATTTATTGGGATTACCCAAAAAGCATAGGTAAATTTTATTTATCCAAGGATACAAATTTTGTTTGTTTTTTGATCCATAGTTGGTTCTAAAGCTATTATCATC
>CL2Contig46
TAGCATGGAACCGTGTACCGTGAGTACCACAGATCTACCTAGGGTTACTATGATGGTCGTTACTGGACCATGTGGAAGCTGCCCATGTTTGGTTGCACAGATGCAGTGCAGGTGTTGCAGGAGCTTGATGAGATGATTAAAGCTTACCCAGATTGCTATGGTAGGATCATTGGTTTCGACAATGTTCGCCAAGTCCAGTGCATTAGTTTCCTTGCCTACAAGCCTAAAGGCGCTGAATAAATCTTTTGATTTCTCTCTTTCCTCTTTTTTCTTTCCCCGTTTGGACAATG
>CL2Contig47
ACATAACTTTGAAATTCATAAAAATTAATGACTTCGAAATTTATAAAAATTTAAAACTTCAAAATTTATAAAAATTAAAACCATTACAATTATAACAAACTCTCATCGCATAAATTCCATGTGGTTAATAACCGCCTGCAAAATCCACAAGCAAAAATTTGCTCAACTTTCAAGCAACAGTCTACATCAACCCTAACGGCACATGTAAAAATGTGACAATTGCGGTCCAAAAACAGGACCAAAAGAGTAGGTAGGCACTTATACGATAGCATTTGCTGCACTTGCAATCCTTGGCCACAGATCAGCACATTCCTTTCCAATTGGACCAGTAATTGCAGATCCTTTCATTTCACCTTTAGGATTCACAATAACACCAGCATTATCTTCAAAGTACATGTAGACTCCATCCTTTCTGCGCCACGGCTTGCGCTGCCTAACAATGACAGCGGGCATGACCTTCTTCCTGAGATCAGGCTTTCCTTTCTTAACAGTAGCCATGACCATGTCCCCAACACAAGCAGAGGGCAAGCGGTTCAAGCGGCCCTTGATTCCCTTCACAGAAATTATGTAGAGGTTCTTAGCACCAGTGTTATCGGCGCAGTTCACTGTCGCCGCAACTGGCAGACCCAGTGACATTCTGAACTTGTTACCCGCTGATCCTCCACGTCCTCGCTTCGACATTTTCGACAGCTGGGTCTTCTTGGTCAGTAGGGCTTTGGTGATTCATCTC
>CL2Contig48
AATTAAAACGACTATAGTTTCACATTTGATACCAAGAAATGTTCAATAGTTATAAAATTGACCCTTGCATCTTCCATCCCATTTCAGTCGGAGAAACTCCGATGAGAAAAGGAGAAAAAGATACAAACTAAACCAAGAAAACGAAAATTATTACAAAACATCCTCATTGAACAATTGCATT
>CL2Contig49
TCAATGCATTGCAGGTATGGCCACCACGTGGGAAGAAGTTCTACGAGACTCTCTCATACCTTCCACCCCTTTTTTACTAAGTGAGCAATTGGCCAAGGAAGTTGAATACCTTCTTCGCAAGGGATGGGTTCCTTGCTTGGAATTCGAGTTGGAGCATGGAACCGTGTACCGTGAGTACCACAGATCACCAGGGTACTATGATGGTCGTTACTGGACCATGTGGAAGCTGCCCATGTTTGGTTGCACAGATGCAGTGCAGGTGTTGCAGGAGCTTGATGAGATGATTAAAGCTTACCCAGATTGCTATGGTAGGATCATTGGTTTCGACAATGTTCGCCAAGTCCAGTGCATTAGTTTCCTTGCCTACAAGCCTAAAGGCGCTGAATAAATCTTTTGATTTCTCTCTTTCCTCTTTTTTCCTTTGGCAATGCAATTTGTTCAATGAGGATGGTTTTGAAATTAATTTTCGTTTTCTTGGTTTAGTTTGTATTCTTTTTCTCCTTTCTCTATCGGTAGTTTCTCCGACTGAATGG
>CL2Contig50
CAAGTTGGAGCATGGAACCGTGTACCGTTCGAGTAACCACAGATCACCAGGTACTAATGATGGTCGTTACTGGACCATGTGGAAGCTGCCCATGTTGGTTGCACAGATGCAGTGCAGGTGTTGCAGGAGCTTGATGAGATGATTAAAGCTTACCCAGATTGCTATGGTAGGATCATTGGTTTCGACAATGTTCGCCAAGTCCAGTGCATTAGTTTCCTTGCCTACAAGCCTAAAGGCGCTGAATAAATCTTTTGATTTCTCTCTTTCCTTCTTTTTTTTCCCTTCCTTTGGCATGCTAATTTGTCAATGAGGATGTTTTGAAATTAATTTTCGTTTTCTT
>CL2Contig51
TAAAACATCCTCATTGAACAAATTGCATTGCCAAAAGGGAAAAAAAGAAGGAAGAAGAGAGATTCAAAAGAATTTATTTCAGCGCCTTTAGGTCTTGTTAGGCAAGGAAACTAATGCACTGGACTTGGCGAACATTGTCGAAACCAATGATCCTACCATAGCAATCTGGGTAAGCTTTAATCATCTCATCAAGCTCCTGCAACACCTGCACTGCATCTGTGCAACCAAACATGGGCAGCTTCCACATGGTCCAGTAACGACCATCATAGTACCCTGGTGATCTGTGGTACTCACGGTACACGGTTCCATGCTCCAACTCGAATTCCAAGCAAGGAACCCATCCCTTGCGAAGAAGGTATTCAACTTCCTTGGCCAATTGCTCCCTTGTAAGGGGTGGAAGGT
>CL2Contig52
TTATAGAATTCTAAAAGGAGAATAGATCAATCCATCATTCATTCATAGCACCCATAAAATTAATTTAAACGACATAGTTTCACATTTGATACCAAGAAAATGTTCAATAGTTATAAAATTGACCCTTGCATCTTCCATCCCATTTCAGTCGGAGAAACTCCGATGAGAAAGGAGAAAAGATACAAACTAAACCAAGAAAACGAAATTATTTCAAAAACATCCTCATTGAACAAATTGCATTGCCAAAAAGGAAAAAAAGGAGGAAGAGAGAATCAAAAGATTTATTCAGCGCCTTTAGGTCGTTGTAGGCAAGGAAACTAATGCACTGGACTTGGCGAACATTGTC
>CL2Contig53
TTGTCACTCAGTTAGGGTGAATGATATAGTTTAGTAGAAGAAAGTGAAAATTGAAATGGCTTCATCTATGCTTTCAACAGCAGCTGTGGCTTGCATTAACAGGGCTAGCCCTGCTCAGGCTAGCATGGTGGCTCCGTTCACCGGCCTTAAGTCCACATCCGCCTTCCCAACCACCCGCAAAACCACCACTGATATCACCTCCATCGCCAGCAACGGTGGCAGGGTCCAATGCATGCAGGTATGGCCACCACGTGGGAAGAAGTTCTACGAGACTCTCTCATACCTTCCACCCCTTACAAGGGAGCAAATTTGGGCCTAAAGGAAGTTGAATACCTTCTTCGCAAGGGATGGGTTCTTTGCTTGGAATTCGAGTTGGAGCATGGAACCGTGTACCGTGAGTACCACAGATCACC
>CL2Contig54
TTTTCATCAACTGGAAGGTACAATGGAGAGTTCTAATCTGCCTGTCCATTCCTCTCCTGGCTTCAATGTGATTGACTTCTCTATTGCTGCCCCATCAACACACAGCATCTGCTTGTACTTTCTTTTTTTTTTTTNTTTTTTTTTCCAAGAAAATGTTCAATAGTTATAAAATTGACCCTTGCATCTTCCATCCCATTTCAGTCGGAGAAACTCCGATGAGAAAGGAGAAAAAGATACAAACTAAACCAAGAAAACGAAAATTATTCAAAACAANCCTCATTGAACAAAATTGCATTGCCAAAAGGAAAAAAAAGAAGGAAGAGAG
>CL2Contig55
TTCACTCAGTTAGGAGGGTGAATGATATAGTTTAGTAGAAGAAAGTGAAAATTGAAATGGCTTCATCTATGCTTTCAACAGCAGCTGTGGCTTGCATTAACAGGGCTAGCCCTGCTCAGGCTAGCATGGTGGCTCCGTTCACCGGCCTTAAGTCCACATCCGCCTTCCCAACCACCCGCAAAAACCACCACTGATATCACCTCCATCGCCAGCAACGGTGGCAGGGTCCAATGCATGCAGGTATGGCCACCACGTGGGAAGAAGTTCTACGAGACTCTCTCATACCTTCCACCCCTTACAAGGGGAGCCAAATTTGGGCCAAAGGGAAGTTTGAATACCTTCTTCGCAAGGGATGGGTTCCTGCTTGGATTCGAGTTGGAGCATGGAACCGTGTACCGTGAGTACC
>CL2Contig56
ATAGATCCACAGCTCATATGCATATAGTTTTATACAATTATTGTTGGCAAATAATTTTGTTCAACAGCTTTTGCTTTGCTACCACACAGAGAACCTAAAGCTAACATCTCCTATTGACTAAACAAGTAAAATCATTATCAACATCCCTAGTGATTATGATTTCATTCATCTTTGCATACAAATACAGATTGAACAATGGCAGAAAGGAACGTTTATTGGGGGTTATTTAGTGATATATGTCTTTGAATCTTCATGTCAAATCAAGGGAGGTTACTGCAGTTTTCATCAACTGGAAGGTACAATGGAGAGTTCTAATCTGCCTGTCCATTCCTCTCCTGGCTTCAATGTGATTGACTTCTCTATTGCTGCCCCATCAACACACAGCATCTGCTTGTACTCTTCATCTCCGAAATCTACCATGGACTTTGATTTCTTCTCCCATGGATTCCAGACCACAACATCAGGAAGTCCTTCTTTTTTATCAAGAACGTGCGCTTTCTCTCGTGATCAAAAACAGCAACAACATCTGAAGAACTGAGGTAAACTCTGTCCACCTCAGATTCAAACGTCAAGGTATCTCCTTGTTCTGTGAAGCGTTCCTTTTGGCACAGGTTGTCAAGATAATCAAGAGTTTCCAACCCTTCAACCCTTACTTCACTAATGTCTGAGATTGCGAAATACGTGTGGTAAGCGATGGAGAAACTAAATGGCTTGCTGTTAATATTCCTGATGCGCGATAGCAAGGTTAGGTTTCCATCTGCTGACAAA
>CL2Contig57
TAATTGACCCTTGCATCTTCCATCCCATTTCAGTCGGAGAAACTCCGATGAGAAAGGAGAAAAAGATACAAACTAAACCAAGAAAAACGAAAATTATTTCAAAAACATCCTACATTGAACAAATTGCATTGCCAAAAGGAAAAAAAAAAGAGGAAAGAGAGAAATCAAAAGATTTATTCAGCGCCTTTAGGCTTGTAGGCAAGGAAACTAATGCACTGGACTTGGCGAACATTGTCGAAACCAATGATCCTACCATAGCAATCTGGGTAAAGCTTTTAATCATCTCATCAAGCTCCTGGCAACCACCTGCACTGCATCTGTGCAACCAAAACNTGGGCAGCTTCCACATGGTCCAGTAACGACCATCATAG
>CL2Contig58
AGAAATGCCGGACAAGCAAAGACGTTTTAGAAGGTTTATAAAAGGGCAGAGGTGGTTGTCACTCAGTTGGAGGGTGAATGATATAGTTTAGTAGAAGAAAGTGAAAATTGAAATGGCTTCATCTATGCTTTCAACAGCAGCTGTGGCTTGCATTAACAGGGCTAGCCCTGCTCAGGCTAGCATGGTGGCTCCGTTCACCGGCCTTAAGTCCACATCCGCCTTCCCAACCACCCGCAAAACCACCACTGATATCACCTCCATCGCCAGCAACGGTGGCAGGGTCCAATGCATGCAGGTATGGCCACCACGTGGGAAGAAGTTCTACGAGACTCTCTCATACCTTCCACCCCTTACAAGGGAGCAATTGGCCAAGGAAGTTGAATACCTTCTTCGCAAGGGATGGGTTCCTTGCTTGGAATTCGAGTTGGAGCATGGAACCGTGTACCGTGAGTACCACAGATCACCAGGGTACTATGATGGTCGTTACTGGACCATGTGGAAGCTGCCCATGTTTGGTTGCACAGATGCAGTGCAGGTGTTGCAGGAGCTTGATGAGATGATTAAAGCTTACCCAGATTGCTATGGTAGGATCATTGGTTTCGACAATGTTCGCCAAGTCCAGTGCATTAGTTTCCTTGCCTACAAGCCTAAAGGCGCTGAATAAATCTTTTGATTTCTCTCTTTCCTCTTTTTTTTCCTTTGGGCAATGCAATTTGTTCAATGAGGATGTTTTGAAATTAATTTTCGTTTTCTTGGTTTAGTTTGTTATTCTTTTTCTCCTTTCTCATCGG
>CL2Contig59
TGCATTTCTTATAGAATTCTAAAAGGAGAATAGATCAATCCATCATTCATTCATAGCACCCATAAAAATAATTTAAAACGACATAGTTTCACATTTGATACCAAGAAAATGTTCAATAGTTATAAAATTGACCCTTGCATCTTCCATCCCATTTCAGTCGGAGAAACTCCGATGAGAAAGGAGAAAAAGATACAAACTAAACCAAGAAAACGAAAATTATTTCAAAAACATCCTCATTGAACAAATTGCATTGCCAAAAGGGAAAAAAAAAGAGGAAAGAGAGAAATCAAAAGATTTATTCAGCGCCTTTAGGCTTGTAGGCAAGGAAACTAATGCACTGGACTTGGCGAACATTGTCGAAACCAATGATCCTACCATAGCAATCTGGGTAAGCTTTAATCATCTCATCAAGCTCCTGCAACACCTGCACTGCATCTGTGCAACCAAACATGGGCAGCTTCCACATGGTCCAGTAACGACCATCATAGTACCCTGGTGATCTGTGGTACTCACGGTACACGGTTCCATGCTCCAACTCGAATTCCAAGCAAGGAACCCATCCCTTGCGAAGAAGGTATTCAACTTCCTTGGCCAATTGCTCCCTTGTAGGGTGTGATGGTATGAGAGAGTCTCGTAGAACTTCTTCCCACGTGGTGGCCATACCTGCATGCATTGGACCCTGCCACCGTTGCTGGCGATGGAGGTGATATCAGTGGTGGTTTGCGGTGG
>CL2Contig60
GAGGAGAGAAAACAAAGAGAGCTGATAAAAAATGTCGAAGCGAGGAAGAGGTGGATCTGCTGGGAACAAGTTCAGGATGTCGCTGGGTCTGCCAGTGGCTGCGACGGTGAACTGTGCAGACAACACAGGAGCGAAGAATCTTTACATCATTTCGGTGAAAGGAATCAAGGGCCGCCTCAACCGTTTGCCGTCAGCTTGTGTTGGAGACATGGTGATGGCCACCGTGAAGAGGGAGCCGATCTCAGGAAGAAGGTCATGCCAGCCGTCATTGTCAGACAGCGCAA
>CL2Contig61
TACAAGCCTAAAGGCGCTGAATAAATCTTTTGATTTCTCTCTTTCCTCTTTTTTTTTCCTTTTTGGCAATGAGATGTGTGCAGATGAGTATGTGCAGAAAATGACTTTCGATAGCTATTTGTACAAGAAGGTGGTACCCGGGAATCCTTTGGACGATTTGAAGTTGGCTTTCAATACCATTGGGAGCTTGGTGAGGGCTAATGCTCTTAGAAAGGAGATGAACAAGCTTAGCGTATGAGCTACCTATGCTAAGATTTATGTGTCTTTGTTCATTTATGTATTAATTAAATCTTAGCTAGCATATATGCTAAGATTTAAAAATTTAGCTACGATATTTATGTGTCTTTTGTTCTTGCTGTTAAAAATATGATAGCTAAAGAGGAAATGGGATGTTCAGATTGTTTCATGTCTACAGAGAGCAGTGTTGTTGCAGACTGGCTT
>CL2Contig62
TGGCAGGGTCCAATGCATGCAGGTATGGCCACCACGTGGGAAGAAGTTCTACGAGACTCTCTCATACCTCACCCCTTACAATGGAGCAATTGGCCAAGGAAGTTGAATACCTTCTTCGCAAGGGATGGGTTCCTTGCTTGGAATTCGAGTTGGAGCATGGAACCGTGTACCGTGAGTACCACAGATCACCAGGGTACTATGATGGTCGTTACTGGACCATGTGGAAGCTGCCCATGTTTGGTTGCACAGATGCAGTGCAGGTGTTGCAGGAGCTTGATGAGATGATTAAAGCTTACCCAGATTGCTATGGTAGGATCATTGGTTTCGACAATGTTCGCCAAGTCCAGTGCATTAGTTTCCTTGCCTACAAGCCTAAAGGCGCTGAATAAATCTTTTGATTTCTCTCTTTCCTCTTTTTTTTCCTTTGGCAATGCAATTTGTTCAATGAGGATGTTTTTGAAATAATTTTCGTTTTCTTGGTTTAGTTTGTATTCTTTTTCCCCTTTCTCATCGGAGTTTCTCCGACTGAAATGGATGGAAGATGCAAGGGTCAATTTTATAACTTATTGAACTATTTTAC
>CL2Contig63
GAATCACCAAAGCCCTACTGACCAAGAAGACCCAGCTGTCGAAAATGTCGAAGCGAGGACGTGGAGGATCAGCGGGTAACAAGTTCAGAATGTCACTGGGTCTGCCAGTTGCGGCGACAGTGAACTGCGCCGATAACACTGGTGCTAAGAACCTCTACATAATTTCTGTGAGGGAATCAAGGCCGCTTGACCGCTTCGCCCTCTGCTTGTGTTGGG
>CL2Contig64
TCAAAAACATCCTCATTGAACAAATTGCATTGCCAAAAGGAAAAAAAAGGAGGAAAGAGAGTTTTAAATTTTCTTTTAAAAGTTTATTTTTATTTCAGCGCCTTTAGGCTTGTAGGCAAGGAAACTAATGCACTGGACTTGGCGAACATTGTCGAAACCAATGATCCTACCATAGCAATCTGGGTAAGCTTTAATCATCTCATCAAGCTCCTGCAACACCTGCACTGCATCTGTGCAACCAAACATGGGCTAGCTTCCACATGGTCCAGTAACGACCATCATAGTACCCCTGGTGATCTGTGGTACTCACGGTACACGGTTCCATGCTCCAACTCGAATTCCAAGCAAGGAACCCATCCCTTGCGAAGAAGGTATTCAACTTCCTTGGCCAATTGCTCCCTTGTAAGGGGGTGGAAGGTATGAGAGAGTCTCGTAGAACTTCTTCCCACGTGGTGGCCATACCCTNCCCATGCACTTGGACCCTGCCACCGTTGCTGGCGATGGAGGTGATATCAGTGGTGGTTTTGCGGGTGGTTGGGAAGGCGGATGTGGACTTAAGA
>CL2Contig65
TTAAAATTGACCCTTGCATCTTCCATCCCATTTCAGTCGGAGAAACTCCGATGAGAAAGGAGAAAAAGATACAAACTAAAACCAAAGAAAACGAAAAATTAATTTCCAAAAACAATCCTCATTGAACAAAATTAGCATTGCCAAAAGGAAAAAAAAGAAGGAAAGGAGAGAAATCAAAAGAATTTATTCAGCGCCTTTAGGCTTGTAGGCAAGGAAACTAATGCACTGGACTTGGCGAACATTGTCGAAACCAATGATCCTACCATAGCAATCTGGGTAAGCTTTAATCATCTCATCAAGCTCCTGCAACACCTGCACTGCATCTGTGCAACCAAACATGGGCAGCTTCCACATGGTCCAGTAACGACCATCATAGTACCCTGGTGATCTGTGGTACTCACGGTACA
>CL2Contig66
GATTATCTTGACACATTTCATTATGTCCTAACATAAAAGAAACATCACAACAAAAATAATGCTTCCAGTTCATCATATATCATAAGGTGACAAACAAACTATGAAAAAAATAGGTTGAAATCCACTCTCAGACTATAGCATTGGCAGCACTGGCAATTCTTGGCCACAAATCAGCACACTCTTTCCCAATGGGCCCAGTAATAGCAGATCCTTTCATCTCCCCCTTGGGATTCACAATGACACCAGCATTGTCTTCAAAATACATGTAGACTCCATCCTTTCTGCGCCACGGTTTGCGCTGTCTGACAATGACGGCTGGCATGACCTTCTTCCTGAGATCGGGCTTCCCCTTCTTCACGGTGGCCATCACCATGTCTCCAACACAAGCTGACGGCAAACGGTTGAGGCGGCCCTTGATTCCTTTCACCGAAATGATGTAAAGNTTCTTCGCTCCTGTGTTGTCTGCACAGTTCACCGTCGTCTAGCCACTGGCAGACCCAGCGACATCCTGAACTTGTTCCCAGCAG
>CL2Contig67
CAGTTGATAGTTTAGTAGAAGAAAGTGAAAATTGAAATGGCTTCATCTATGCTTTCAACAGCAGCTGTGGCTTGCATTAACAGGGCTAGCCCTGCTCAGGCTAGCATGGTGGCTCCGTTCACCGGCCTTAAGTCCACATCCGCCTTCCCAACCACCCGCAAAACCACCACTGATATCACCTCCATCGCCAGCAACGGTGGCAGGGTCCAATGCATGCAGGTATGGCCACCACGTGGGAAGAAGTTCTACGAGACTCTCTCATACCTTCCACCCCTTACAAGGGAGCAATTGGCCAAGGAAGTTGAATACCTTCTTCGCAAGGGATGGGTTCCCTTAGGCTTGGAATTCGGGAGTTTGGGAGCATGGGAACCGTGTACCGTGAGTACCACAGATCACCAGGGTACTATGATGGTCGTTACTGGACCATGTGGAAGCTGCCCATG
>CL2Contig68
GGTGAATGATATAGTTAGTAGAAGAAAGTGAAAATTGAAATGGCTTCATCTATGCTTTCAACAGCAGCTGTGGCTTGCATTAACAGGGCTAGCCCTGCTCAGGCTAGCATGGTGGCTCCGTTCACCGGCCTTAAGTCCACATCCGCCTTCCCAACCACCCGCAAAACCACCACTGATATCACCTCCATCGCCAGCAACGGTGGCAGGGTCCAATGCATGCAGCATGGAACCGTGTACCGTGAGTACCACAGATCACCAGGGTACTATGATGGTCGTTACTGGACCATGTGGAAGCTGCCCATGTTTGGTTGCACAGATGCAGTGCAGGTGTTGCAGGAGCTTGATGAGATGATTAAAGCTTACCCAGATTGCTATGGTAGGATCATTGGTTTCGACAATGTTCGCCAAGTCCAGTGCATTAGTTTCCTTGCCTACAAGCCTAAAGGCGCTGAATAAATCTTTTGATTTCTCTCTTTCCTTCTTTTTTTCCTTGGCATGCAATTTGTTCAATGAGGATGTTTTTGAAATTAATTTT
>CL2Contig69
TAAACCAAGAAAACGAAAATTAATTTCAAAAACCAATACCTCATTGAACAAATTGCATCAAAAGGAAAAAAAAAGAGGAAAGAGAGAAATCAAAAGATTTATTCAGCGCCTTTAGGCTTGTAGGCAAGGAAACTAATGCACTGGACTTGGCGAACATTGTCGAAACCAATGATCCTACCATAGCAATCTGGGTAAGCTTTAATCATCTCATCAAGCTCCTGCAACACCTGCACTGCATCTGTGCAACCAAACATGGGCAGCTTCCACATGGTCCAGTAACGACCATCATAGTACCCTGGTGATCTGTGGTACTCACGGTACACGGTTCCATGCTCCAACTCGAATTCCAAGCAGGACCATCCCTTGCGAAGAAGGTATTCAACTTCCTTGGCCATTGCTCCTTGTAAGGGGTGGAAGGTATGAGAGAGTCTCGTAGAACTTCTTCCCAGTGGTGGCCATACCTGC
>CL2Contig70
AAAGGAGAATAGATCAATCCATCATTCATTCGTAGCAACCCATTAAAAAATAAATTAAAACGACATAGTTTCCACATTTGATACCAAGAAATGTTCAATAGTTATAAAATTGACCCTTGCATCTTCCATCCCATTTCAGTCGGAGAAACTCCGATGAGAAAGGAGAAAAGATACAAACTAAACCAAGAAAACGAAATTATTCAAAAACATCCTCATTGAACAAATTGCATTGACCAAAAGGGAAAAAAGAGGAAAGAGAGAAATCAAAAGATTTATTCAGC
>CL2Contig71
TTTATTTCAATCAAACATTAATGCATAGTTGAATAAGATATATTAGCTAATACAATCACAACAATGTTGGTAATAGTTCCTAATGGAATTCATTCTATTAAACAGTAAAGCCATGGAACTAATATGTTAAAGAAATGAAACTGACATTTACAGAGAATTCCACACGCTATGTGGAATCCAAGTATTATGTGAAATACCTGATCTCTCTCAAGCTTCTAACACACAATTTTTCAAGTTTGGCAAATCAATTTCTGATTGTTTCCTTGCGGCAACACCCAACTTCATTCCAACAGAAACTAAGGTTTCCAGTGACCTGGCACTGTTGACTAGGAGGTCTTCATCAATCTGAATTGCACCCTTTTCAAAGACGCAAATCACTGTGCTTCCACCGAATGAAAAATATCCAAACTCATCTCCTTTCTTGACGGAATCACCCTCCTTTTTCAAAAATGTGATGCTGCCAACCATCGTTGCTCCAATTGCAACAAATGCCACCTTTCCAAATTCTGCAGTAGAAATGATTGATACAACTCGCTTATTCTCTGTGAAAACATTACAATACTCGCTATTGACAGCAATAGGATTAACTGTGTATAAATTTCCGGGGACATTGACAAATTGCTCAATGGTTCCAGAAACTGGTACATGAAAACGGTGATAATCCTGTGGTGCCAATCGAAATATGACCAACGATCCATCAACAAAAGTGGAAGAACTTATTTCCTTCCCAAAAGGCCTTGAATAGAAAATTTC
>CL2Contig72
TATGCAGTGCAGGTGTTGCAGGGAGCTTGGATGAGATGATTAAAGCTTACCCAGATTGCTATGGTAGGATCATTGGTTTCGACAATGTTCGCCAAGTCCAGTGCATTAGTTTCCTTGCCTACAAGCCTAAAGGCGCTGAATAATCCTTTGATTTCTCTCTTTCC
>CL2Contig73
GAAGCAAATGAAACAAATGGAGCCATAGCTATCATTCTTTACAGGCTTTCTTGAAAATTCGAATTAAAACATTGACATACAATAAAACTACAGTTTAAAGTTAAGATTGATTTGTGATTTTATATTTTTATTTCTCTGATCCATGTGAAAATGCAAATAATACATAAAATCATATCATATTTTTTCTCGATACCAGCATATAACATTGGCAATTTTATCACGTTCCTCACTGCCAATCATTTTCCACTTCATCGCCAAATCAAGCGACACCAATGAAATTAGCAGACAAACGCCATGATGCATGCAGCAGCAACTGAAATAAAATACTTCTGCAGCCATGTCAGAAGGGCTAACCCCTGCATATGAAAGTTCATCTTAAACTTTCCTTTTCAACGGTTGCAGTAAGTGCATCCTCTAAAGCTTGAGCGAAAGTTGCAATCTTGTACGTGAAAAATCCCACTAGCATTGGTATCAATTCTAAGTCCATAAATCCATAATCTGGAACAAGGATCTCATTCCACCGGTTATAAATCATGACTAAGATAACAGGAACCAGCAGCCTTGGCTGCCCAATTGCGCCTTTGACAAGGCCCTTGGCTCCATCTGCCATGGAATCAACAGTACTCCCAAGCATACGTATATACACTAAAGATCCAATCAATCCAGCACCAAAACTAGCTGCAATTTCCGGAGAATAAGAGATATATGCTGAGACCAATCCAACACCACCTATACCCAAGGTAAGAATCTGCAACTTCTTCTTCAACTTGAAATACTGCTCCCTTGATCGAGCAGCCAATAATTCAGGATCACCTTGAGGCCTCCTTATTTCCCTCAACATCACATCACTGCCTCCAGTTGCAGCCTTAGTTGCTTTATCCCACTTCTCCTGCTCACGGCGTGTTGGTACCAATCTCCATTTTGTAGAGTTGCCAATACTGCCCTTGGTTGCAGCCTCAAATGGCAGTCCTGACATCGGCTTTGGAGTTTGTGTAAGCTCTTTACTCAAATCAACTTCCAAGTTATCCAAACTCATGA
>CL2Contig74
TTACCAAGAAATGTTCAATAGTTATAAAATTGACCCTTTTGTCTATCTTCCATCCCATTTCAGTCGGAGAAACTCCGATGAGAAAGGAGAAAAAGATACAAAACTAAACCAAGAAAACGAAAATTATTTCAAAAACATCCTCATTGAACAAAATTGCATTGCCAAAAGGAAAAAAAAGAGGAAAGAGAGAAATCAAAAGATTTATTCAGCGCCTTTAGGCTTGTAGGCAAGGAACTAATGCACTGGACTTGGCGAACATTGTCGAAAACCCGAATGATCCCTACCAATAGCAATCTGGGGTAAGCTTTTAAATCATCTCATCAAGCTCCTGCAACACCTGCACTGCATCTGTGC
>CL2Contig75
AGATAACAAACTAAACCAAGAAAACGAAAATTATTTACAAAAACATCCTCATTGAACAAATTGCATTGCCAAAAGGAAAAAGAGGAATAGAGAAATCAAAAGATTTATTCAGCGCCTTTAGGCTTGTAGGCAAGGAAACTAATGCACTGGACTTGGCGAACATTGTCGAAACCAATGATCCTACCATAGCAATCTGGGTAAGCTTTAATCATCTCATCAAGCTCCTGCAACACCTGCACTGCATCTGTGCAACCAAACATGGGCAGCTTCCACATGGTCCAGTAACGACCATCATAGTACCCTGGTGATCTGTGGTACTCACGGTACACGGTTCCATGCTCCAACTCGAATTCCAAGCAAGGAACCCATCCCCTTGCCGAAGAAGGGTATTTCAACTTCCTTGGCCAATTGCTCCCTTGTAAGGGGTGGAAGGTATGAGAGAGTCTCGTAGAA
>CL2Contig76
GGGAGGGTGAATGATATAGTTTAGTAGAAGAAAGTGAAAATTGAAATGGCTTCATCTATGCTTTCAACAGCAGCTGTGGCTTGCATTAACAGGGCTAGCCCTGCTCAGGCTAGCATGGTGGCTCCGTTCACCGGCCTTAAGTCCACATCCGCCTTCCCAACCACCCGCAAAACCACCACTGATATCACCTCCATCGCCAGCAACGGTGGCAGGGTCCAATGCATGCAGGTATGGCCACCACGTGGGAAGAAGTTCTACGAGACTCTCTCATACCTTCCACCCCTTTAAAAGGGGAGCCAAATTTGGGCCCAAAGGGAAGTTTGAAAACCTTCTTCGCAAGGGATGGGTTCCTGCTTGGATTCGAGTTGGAGCATGGAACCGTGTACCGTGAGTACCACAGATCACCAGGGTACTATGATGGTCGTTACTGGACC
>CL2Contig77
GGAGGGTGAATGATATAGTTTAGTAGAAGAAAGTGAAAATTGAAATGGCTTCATCTATGCTTTCAACAGCAGCTGTGGCTTGCATTAACAGGGCTAGCCCTGCTCAGGCTAGCATGGTGGCTCGTCACCGGCTTAAGTCCACATCCGCCTTCCCAACCACCCGCAAAACCNCCACTGATATCACCTCCATCG
>CL2Contig78
TGGTTTCACCTTCAGCTGTTCAAAATGTCAAAGCGAGGACGTGGAGGATCAGCGGGTAACAAGTTCAGGATGTCACTGGGTCTGCCAGTTGCGGCGACCGTGAACTGCGCCGATAACACTGGTGCTAAGAACCTCTACATCATTTCGGTGAAGGGAATCAAGGGTCGCTTGAACCGCTTGCCCTCTGCTTGTGTTGGGGATATGGTCATGGCTACTGTCAAGAAAGGAAAGCCTGATCTGAGGAAGAAGGTAATGCCCGCTGTCATTGTCAGGCAGCGCAAGCCATGGCGCAGAAAGGACGGAGTCTACATGTACTTCGAAGATAATGCTGGAGTTATTGTGAATCCTAAAGGCGAAATGAAAGGATCTGCTATAACTGGTCCAATTGGGAAGGAATGTGCTGATCTGTGGCCAAGGATTGCAAGTGCAGCAAATGCCATAGTATAAGAGTTATAATCACTCCTGCCTTTTGTTCTTGTGTTGGGAGCGACTTGCCTGTTCTGTTAGGGGTTGATGTAGGGTGCTTTTTTGTTGTAATTTTTTTTAAATTTAATTTTTGTCGATTTTGCATGCGGTTATTAACTACATCGAATTTAAGCAGCAATTCTGATGGTCTTGATTTTTATGAATCTCAATTTTGTGGTTTTTGGATGCCCCCGCCCCCAGCGGCTTCGCTCTACAATCACATGGACATTCACGATGGCCCTACAGTGCATAAGTTCCTTCACAATTGCTAAATTTATGTAGTTTGATTTTTTATTA
>CL2Contig79
GTCAATTGTGAAGGAACTTATGCACTGTAGGGCCATTGTGAATATCCATGTGACTGTAGAGCGAAGCCGCAGGGGGCGGAGGCATCCAAAAACCACAAAATTGAGATTCATAAAAATCAAGACCATCAGAATTGCTGCTTAAATTCGATGTAGTTAATAACCGCATGCAAAATCGACAAAAATTAAATTTAAAAAAAAAATTCAACAAAAAAAGCACCCTACATCAACCCCTAACAGAACAGGCAAGTCGCTCCCAACACAAGAACAAAAGGCAGGAGTGATTATAACTCTTATACTATGGCATTTGCTGCACTTGCAATCCTTGGCCACAGATCAGCACATTCCTTCCCAATTGGACCAGTTATAGCAGATCCTTTCATTTCGCCTTTAGGATTCACAATAACTCCAGCATTATCTTCGAAGTACATGTAGACTCCGTCCTTTCTGCGCCATGGCTTGCGCTGCCTGACAATGACAGCGGGCATTACCTTCTTCCTCAGATCAGG
>CL2Contig80
ACAAACTAAAACCAAAGAAAAACGAAAAATTAATTTCAAAAACAATCCTCATTGAACAAAATTAGCATTGCCAAAAGGAAAAAAAAAGAAGGAAAGAAGAGAAATCAAAAGAATTTAATTTCTAAGCGCCTTTAGGCTTGTTAGGCAAAGGAAAACTAAATGCACTGGACTTGGCGAACATTGTCGAAAAACCAATGATCCTACCATAGCAATCTGGGTAAGCTTTAATCATCTCATCAAGCTCCTGCAACACCTGCACTGCATCTGTGCAACCAAACATGGGCAGCTCCCACATGGTCCAGTAACGACCATCATAGTACCCTGGTGATCTCCAACTCGAATTCCAAGCAAGGAACCCATCCCTTGCGAAGAAGGTATTCAACTTCCTTGGTCCTAATTGCTCCCTTGTAAGGGGTGGAAGGTATTGAGAGAGTCTCGTAGAACTTCTA
>CL2Contig81
TTGTACATGCCAAGGGAATGATAGTAGATGATGAGTATGTTATATTGGGCTCTGCTAATATTAATCAACGGTCTATGGCTGGTTCAAGAGATACTGAGATAGCAATGGGAGCATACCAGCCGAGTCACACTTGGGGAAATAAGAGGAGACATCCACGAGGCCAGGTATCTGCTCCTATAATTTGATACATTGCTTGCTCTATCCAAATTTTGCAGATAGTGAATGGATTACTTTCTGTCACCTTACTGAAAAATAGAAGAGGAACATGAGATGATATGACTGTTAACCCCACTTGGAGTTTAGTTAACTGTCACCTTTCCCACCATGCCAGCTCCCTGGTGAGGGGAACAGTAGAAAGTGTAAGTGCCTTTCTCAGACAAGGTAACAGCATAAGTCTCTCCTGGAGCATTCAGGAGAT
>CL2Contig82
GACAAGACATCATTTCTTCCTGACCAGTGAGCCAAGAGCTTTGAGGCCACACAGAGCCGATAAAAATGTCGAAGCGAGGAAGAGGTGGATCTGCTGGGAACAAGTTCAGGATGTCGCTGGGTCTGCCAGTTGCAGCGACGGTGAACTGCGCCGATAACACTGGAGCGAAGAATCTGTACATCATTTCGGTGAAAGGAATCAAGGGCCGCCTCAACCGCTTGCCGTCGGCTTGCGTTGGAGACATGGTGATGGCCACCGTGAAGAAAGGGAAGCCGGATCTCAGGAAAAGGTCATGCCTGCCGTCATCGTCAGGCAGCGCAACCCTGGCGCAGAAAGG
>CL2Contig83
TTTTTTTAATTTAAACGACATAGTTTCACATTTGATACCAAGTAAAATTGTTTCTTATAGTTATAAAATTGACCCTTGCATCTTCCATCCCATTTCAGTCGGAGAAACTCCGATGAGAAAGGAGAAAAAGATACAAACTAAACCAAGAAAACGAAAATTATTTCAAAAACATCCTCATTGAACAAATTGCATTGCCAAAAGGGAAAAAGAGAAGGAGGAAAGAGAGAAATCAAAAGNTTTATTCAGCGCCTTTAGGCTTTGTAGGCAAGGAAACTAATGCACTGGACTTGGCGAACATTTGTCGAAAACCATGATCCTACCATAGCAATCTGGGTTAANCTTTAATCATCTCATCAAGCTCCTGCAACNCCTGCAACTG
>CL2Contig84
AAAAACGAAAAATTAATTTCAAAAAACAATCCTCATTGAACAAAATTGCATTGCCAAAAAGGAAAAAAAAAAAGAAGGAAAGAGAGAAATCAAAAGAATTTAATTCAGCGCCTTTAGGCTTGTAGGCAAGGAAACTAAATGCACTGGACTTGGCGAACATTGTCGGAACCAATGATCCTACCATAGCAATCTGGGTAAGCTTTAATCATCTCATCAAGCTCCTGCAACACCTGCACTGCATCTGTGCAACCAAACATGGGCAGCTTCCACATGGTCCAGTAACGACCATCATAGTACCCTGGTGATCTGTGGTACTCACGGTACACGGTTCCATGCTCCAACTCGAATTCCCAAGCCCTAAGGGTAACCCATCCCTTGCGAAGAAGGTATTCAACTTCCTTGGCCAATTGCTCCCTTGTAAGGGGTGGAAGGTATGAGAA
>CL2Contig85
GACCCTTGCATCTTCCATCCCATTTCAGTCGGAGGAAACTACCGATGAGAAAGGAGAAAAAGAATACAAACTAAACCAAGAAAACGAAAAATTAATTTTCAAAAACAATCCTCATTGAACAAATTGCATTGCCAAAGGAAAATAAAAAGAGGAAAGAGAGAAATCAAAAGATTTATTCAGCGCCTTTAGGCTTGTAGGCAAGGAAACTAATGCACTGGACTTGGCGAACATTGTCGAAACCAATGATCCTACCATAGCAATCTGGATAAGCTTTAATCATCTCATCAAGCTCCTGCAACACCTGCACTGCATCTGTGCAACCAAACATGGGCAGCTTCCACATGGTCCAGTAACGACCATCATAGTACCCTGGTGATCTGTGGTACTCACGGTACACGGTTCCATGCTCCAACTCGAATTCCAAGCAAGGAACCCTATTTCCCTTGCGAAGAAGGTATTCAACTTCCTTGGCCAATTGCTCCCTTGTAAGGGTGGAGGTNTGAGAGAGTCTCGTAG
>CL2Contig86
GATATAGTTTAGTAGAAGAAAGTAGAAAATTAGAAATGGCTTCATCTATGCTTTCAACAGCAGCTGGTGGCTTGCATTAACAGGGCTAGCCCTGCTCAGGCTAGCATGGTGGCTCCGTTCACCGGCCTTAAGTCCACATCCGGCCTTCCCAACCACCCGCAAAACCACCACTGATATCACCTCCATCGCCAGCAACGGTTGGCAGGGTCCAATGCATGCAGGTATGGCCACCTACGTGGGAAGAAGTTCTACGAGTACTTCTTTCTCATTACCTTCCACCCCTTACAAGGGAGCAATTGGCCAAGGA
>CL3Contig1
TTTTTACTGAACTGAGGACAAGAAGGTTAAAAATTGGATTAAAAAAAATTTTAATCATCCACTTGGACTAGTCTTTGACAGATAATACGTTTTCCGCGCTACTAGTCATATCACAATTTTTGCCTTCACTTTGGAAGGAAAAGCACTCAAAATATTACAAGATTTTCCATTCACTTTCCAGGGACAAAGTTTGTGGCATAAGCCCAGGCATTTGTTTGTTGACAGGGTCAGCAAGGTGGTCAGCCGAAGTTCGTCCAATGGTCCCTTTCCTGTC
>CL3Contig2
TGGGTGCGTCTTTCCCGAGCTCTTGGCTCGCAACGGAGTCAAGTTCGGCGAGGCCGTGTGGTTCAAGGCAGAGCCCGGAGAGTCTTCAGCGAGGGTGGTCTTGACTACTTGGGTAACCCAAGCTTGATCCATGCACAAAGCATCTTGGCCATCTGGGCAGTCCAGGTAGTGTTGATGGGTGCCGTTGAGGGTTACAGAATCGCCGGTGGGCCACTCGGTGAGGTCACAGACCCAATCTACCCAGGTGGAAGCTTTGACCCATTGGGCTTGGCTGACGATCCAGAAGCATTTGCTGAGCTGAAGGTGAAGGAGATCAAGAATGGCAGATTGGCTATGTTCTCCATGTTCGGATTCTTTGTTCAGGCCATTGTGACAGGAAAGGGGCCATTGGGAGAACTTGGCTGACCACC
>CL3Contig3
TAATATTTCCCCTCACTTTGGCATGAAAGCACTCAAAATATTACAAGATTTTCCTTCACTTTCCGGGGACGAAGTTTGTGGCGTAAGCCCAGGCATTGTTGTTGACAGGGTCAGCAAGGTGGTCAGCCAAGTTCTCCAATGGTCCCTTTCCTGTCACAATGGCCTGAACAAAGAATCCGAACATGGAGAACATAGCCAATCTGCCATTCTTGATCTCCTTCACCTTCAGCTCAGCAAATGCTTCTGGATCGTCAGCCAAGCCCAATGGGTCAAAGCTTCCACCTGGGTAGATTGGGTCTGTGACCTCACCGAGTGGCCCACCGGCGATTCTGTAACCCTCAACGGCACCCATCAACACTACCTGGACTGCCCAGATGGCCAGATGCTTGTGCATGGATCAAGCTTGGTTACCCAGTAGTC
>CL3Contig4
GACCAACCAAACCACTACATACAATCAATAATCACTTCTATTTTACCAATGGCTGCCTCTACAATGGCCCTCTCCTCCCCCTCCTTCGCCGGCAAGGCGGTGAAACTCACCCCATCTGCCCCTGGGCTCATGGGCAATGCCCGTGTCTCAATGAGGAAATCTGTTGGCAAGCCTGTTTCATCTGGAAGCCCATGGTATGGTCCAGACCGTGTTAAGTACTTGGGCCCGTTCTCTGGTGAGCCCCCATCCTACTTGACTGGTGAGTTCCCTGGTGACTATGGCTGGGACACTGCTGGTCTCTCTGCTGACCCAGAAACCTTTGCCAAGAACCGTGAGCTCGAAGTGATCCACTGTAGATGGGCCATGCTTGGAGCCCTTGGGTGCGTCTTTCCCGAGCTCTTGGCTCGCACCGGGTCAGTTCGGCGAGGCCGTGTGGTTCAAGGCAGGAGCCCAGATCTTCAGCGAGGGTGGTCTTGACTAC
>CL3Contig5
ACACCGCTGGGCTCTCTGCTGACCCAGATAAACCTTTGCTAGAAACCGTGAACTAGAAGTGATCCACTGTAGATGGGCCATGCTTGGAGCTCTTGGTTGCGTCTTCCCTGAGCTCTTGGCTCGCAACGGAGTCAAGTTCGGCGAGGCTGTATGGTTCAAGGCAGACGCCGGCCCAGATCTTCAGCGAGGGTGGTCTTGACTACTTAGGCAACCCAAGCTTGATCCATGCACAAAGCATCTTGGCCATCTGGGCAGTCCAGGTTGTGTTGATGGGTGCTGTTGAGGGTTACAGAATTGCCGGTGGACCGCTCGGTGAGGTCACAGACCCAATCTACCCAGGTGGGAGCTTTGACCCATTGGGCTTGGCTGATGACCCAGAGGCATTTGCTGAGCTTAAGGTGAAGGAAATCAAGAATGGCAGATTGGCTATGTTCTTCCTATGTTTGGATTCTTTGTTCAGGCCATTGTGTACAGGAAAGGGACCATTGGAGAACTTGGC
>CL3Contig6
TAACTAGAAGTGATCCACTGTAGATGGGCCATGCTTGGAGCTCTTGGTTGCGTCTTCCCTGAGCTCTTGGCTCGCAACGGAGTCAAGTTCGGCGAGGCTGTATGGTTCAAGGCAGGAGCCCAGATCTTCAGCGAGGGTGGTCTTGACTACTTAGGCAACCCAAGCTTGATCCATGCACAAAGCATCTTGGCCATCTGGGCAGTCCAGGTTGTGTTGATGGGTGCTGTTGAGGTTATAGAATTGCCGGTGGACCGCTCGGTGAGGTCACAGACCCAATCCTACCCAGGTGGGAAGCTTTGAACCCATTGGGCTTGGCTGATGACCCAGGAGGCATTTGCTGAGCTTAAGGTGAA
>CL3Contig7
TCCACTGTTGACGCCAAGGAGAAGGAGCTTGCAAATGGGAGATTGGCGATGTTGGCGTTCTTAGGATTTGTGGTTCAACACAATGTCACTGGAAAAGGACCATTTGAGAACCTGTTGCAGCACCTCTCAGACCCATGGCACAACGACAAGTTGTCCAGACACTCAGGGGTTACTAAAATTCATTAAAGAAGAAACGGGGTCCTGTTTCTTGCTTTTGTAACCATAACAATAGATGGTTTCTGAGTGAGGTTTGAGCATCAATGTAAAACAGGAACCTTCAGTAGT
>CL3Contig8
TACCCAATCTTCAAGCAATACAGTTTGCCTCCAAATGAAGTTGGTTACCCTGGCGGAATTTTTAATCCCCTCAACTTTGCACCCACTGTTGACGCCAAGGAGAAGGAGCTTGCAAATGGGAGATTGGCGATGTTGGCGTTCTTAGGATTTGTGGTTCAACACAATGTCACTGGAAAAGGACCATTTGAGAACCTGTTGCAGCACCTCTCAGACCCAAGTGCACAACGGACAAGTTGTCCAGACACTCAGGGGTTACTAAAATTCATTAAAGAAGAAACGGGGTCCTGTTTCTTGCTTTTGTAACCATCAATAGATGGTTTCTGAGTGAGGTTTGAGCATCAATGTAAAACAAGGAACCTTCAGTGTACAGAGGAACTAAGGTGCCATTTTATTATC
>CL3Contig9
TGGATTGAAGTGATATAAAATGATAATAAAATGGCACCTTAGTTCCTCTGTACACTGAAGGTTCCTTGTTTTACATTGATGCTCAAACCTCACTCAGAAACCATCTATTGATGGTTACAAAAGCAAGAAACAGGACCCCGTTTCTTCTTTAATGAATTTTAGTAACCCCTGAGTGTCTGGACAATTGTGTTGTGCCATGGGTCTGAGAGGTGCTGCAACAGGTTCTCAAATGGTCCTTTTCCAGTGACATTGTGTTGAACCACAAATCCTAAGAACGCCAACATCGCCAATCTCCCATTTGCAAGCTCCTTCTCCTTGGCGTCAACAGTGGGTGCAAAGTTGAGGGGATTAAAAATTCCGCCAGGGTAACCAACTTCATTTGGAGGCAAACTGTATTGCTTGAAGATTGGGTCTTGGTTGACACTTCCTGGGTTCTTGATATCTTGCCACCTTCTGATCTCCACATAATGGAACAATATGAACTCAATTACGAAGAGGGTCGATGACGATGCAAAGTACTCTGCTTTGCCAGCATCATACCATTGAGGAACATTGATTATTCCAATCTTGGTGAAAACCTCTGGCAATAGCATCCCTACAACACCCAACATAGCCCAACGCCCATTCACGAGCTCAGCCTGGATGTACCATTTCAGGTTCTCAGGGTCCTCAGCGAGTCCAAGGGGGTCAAAGCCATTATCGCCCGGAAGACTGCCGTTGAGGTAGGCTGGAGAGGGCAAACCGGGCAACCACTCGCCTTTCTTGGCCTCAACTTTGAAAGAAGCAGCAGAAGAAGATGGCATTGGTTTAAAGGACACTTCTTTGTTGAGTTTACCAGGAGACCCAGTGAGAAACCTCGATCTTGATGCACATGGACGGAATACGGCAGCAGAAGCTTGAGTTGTGACGGTGGCCATCCTCTTTCTCCCTGAATTCCGGCAAAGAAAATGAAGATGTGGGTAGTGATAGTGGCAACAAGCTAACTGAGA
>CL3Contig10
AACGCCAACATCGCCAATCTCCATTGCAAGCTCCTTCTCCTTGGCGTCAACAGTGGGTGCAAGTNAGGGNTTAAAATTCCGCCAGGGTAACCAACTTCATTTGGAGGCAAACTGTATTGCTTGAAGATTGGGTCTTGGTTGACACTTCCTGGGTTCTTGATATCTTGCCACCTTCTGATCTCCACATAATGGAACAATATGAACTCAATTACGAAGAGGGTCGATGACGATGCAAAGTACTCTGCTTTGCCAGCATCATACCATTGAGGAACATTGATTATTCCAATCTTGGTGAAAACCTCTGGCAATAGCATCCCTACAACACCCAACATAGCCCAACGCCCATTCACGAGCTCAGCCTGGATGTACCATTTCAGGTTCTCAGGGTCCTCAGCGAGTCCAAGGGGTCAAAGCCATTATCGCCCGGAAGACTGGATGGGGAAACAATCTGCCGTTGAGGTAGGCTGGAGAGGGCAAACCGGGGCAACCACTCGCCTTTCTTGGCCTCAACTTTGAAAGAAGCAGCAGAAGAAGATGGCATTGGTTTAAAGGACACTTCTTTGTTGAGTTTACCAGG
>CL3Contig11
TCCAATCTATCCAGGTGGGAGCTTTGACCCATTGGGGCTTGGCTGGATGGACCCAGAGGCATTTACTGAGCTCAAGGTGAAGGAGATCAAGAATGGCAGATTGGCTATGTTCTCCATGTTTGGATTCTTTGTTCAGGCCATTGTGACAGGAAAGGGACCACTGGAGAACTTGGCCGACCACCTTGCTGATCCCGTCAACAACAATGCCTGGGCTTATGCCACAAATTTCGTCCCCGGAAAGTGAGCTTGAAAAGGAGATTTTTATGTTTGTACTTTGGATTGTGGATTGTGATATTAATTGTTGTGAGCTAATTCAAAGTATGATATGAATTTGGCGT
>CL3Contig12
TATCCTCCACTATGGCCCTCTCCTCCCCTTCATTCGTTGGCAAGGCGGTGAAGCGGTCTCCCCCCGTCTGCCCCTGAGCTCATGGGCAATGGCCGTGTCTCAATGAGGAAAACCGGCGCTAAGCCTGTTTCCTCTGGAAGCCCGTGGTACGGTCCTGACCGTGTTAAGTACTTGGGTCCATTCTCTGGTGAGCCCCCATCCTACTTGACCGGTGAGTTCCCTGGTGACTATGGCTGGGACACTGCTGGTCTCTCTGCTGACCCAGAAACCTTTGCCAAGAACCGTGAGCTCGAAGTGATCCACTGCAGATGGGCCATGCTTGGAGCCCTTGGGTGCGTCTTCCCCGAGCTCTTGGCCCGCAACGGAGTCAAGTTCGGCGAGGCAGTGTGGTTCAAGGCAGAGCCGGANAGCTCAGCGAGGGTGGTCTTGACTACTTGGGTAACCCAAGCTTGATCCACGCACAAAGCATCTGGCCATC
>CL3Contig13
AACTTAGGACAAGAAGGTTAAAAAATTTGGATTAAAAAAAAAATTTAAATCATCCACTTGGACTAGTCTTTGACAGATAATACGTTTTCCGCGCTACTAGTCATATCACAATTTTTGCCTTCACTTTGGAAGGAAAAGCACTCAAAATATTACAAGATTTTCCATTCACTTTCCAGGGACAAAGTTTGTGGCATAAGCCCAGGCATTGTTGTTGACAGGGTCAGCAAGGTGGTCAGCCAAGTTCTCCAATGGTCCCTTTCCTGACACAATGGCCTGAACAAAGAATCCAAACATGGAGAACATAGCCAATCTGCCATTCTTGATTTCCTTCACCTTAAGCTCAGCAAATGCCTCTGGGTCATCAGCCAAGCCCAATGGTCAAGCTCCACCTGGGTAGATTGGGTCTGTGACCTCACCGAGCGGTCCACCGGCAATTCTGTAACCCTCAACAGCACCCATCAACACAACCTGGACTGCCCAGATGGCCAAGATGCTTTGTGCATGGATCAAGCTTGGGTTGCCTAAGTAGTCAAGACCACCCTCGCTGAAGATCTGGGCTCCTGCCTTGAACCATACAGCCTCGCCGAACTTGACTCCGTTGCGAGCCAAGAGCTCAGGGAAGACGCAACCAAGAGCTCCAAGCATGGCCCATCTACAGTGGATCACTTCTAGTTCACGGTTTCTAGCAAAGGTTTCTGGGTCAGCAGAGAGCCCAGCGGTGTCCCAACCATAGTCACCAGGGAATTCACCAGTCAAGTAAGATGGGGGCTCACCGGACAAATGGGACCCCAAGTACAAAACACGGTCTGGGCCGTACCATGGGCTTCCAGAGGAAACAGACCTACCGGCACTTTCCTCATGGATACAC
>CL3Contig14
TATAATATAAAATGGCACCTTAGTTCCTCTGTACACTGAAGGTTCCTTGTTTTACATTGATGCTCAAACCTCACTCAGAAACCATCTATTGATGGTTACAAAAGCAAGAAACAGGACCCCGTTTCTTCTTTAATGAATTTTAGTAACCCCTGAGTGTCTGGACAATTGTGTTGTGCCATGGGTCTGAGAGGTGCTGCAACAGGTTCTCAAATGGTCCTTTTCCAGTGACATTGTGTTGAACCACAAATCCTAAGAACGCCAACATCGCCAATCTCCCTGCAGACAAAAATCAAACAATATAAGTCTATTATATGCAAAATTTCTAAGCAGAAATCAACCAGGTTGTTGGATAATTATTACCATTTGCAAGCTCCTTCTCCTTGGCGTCAACAGTGGGTGCAAAGTTGAGGGGATTAAAAATTCCGCCAGGGTAACCAACTTCATTTGGAGGCAAACTGTATTGCTTGAAGATTGGGTCTTGGTTGACACTTCCTGGGTTCTTGATATCTTGCCACCTTCTGATCTCCACATAATGGAACAATATGAACTCAATTACGAAGAGGGTCGATGACGATGCAAAGTACTCTGCTTTGCCAGCATCATACCATTGAGGAACATTGATTATTCCAATCTTGGTA
>CL3Contig15
AAATTAACTATGACCTTTTCATCTTATTGGTTAACATGGTGTTATCCTCCCTAAGGACTATTTGATTTCAACCACTAATTATTTCATAGATTTATGGAATTTGCTGAGGGATATTTATTCTCTCGGAATGCGACAGTGGTTGTCCACGCACGACGCACAAAATGACTGCATTTTTTACAAAGTAGTCACAGAGAAGATGCACTTTTAGCACGCAAAATTCACATTATGCTTTGCCTTTACTTGCAACAATTTACATATCACAACCCAGCAATCCAAAGTTCGAACATAAAAACGCTCTTTTTTTAAGCTCACTTCCCAGGGACGAAGTTTGTGGCGTAAGCCCACGCATTGTTGTTGACTGGGTCAGCAAGGTGGTCAGCCAAGTTCTCCAATGGTCCCTTTCCTGTCACAATGGCCTGAACAAAGAATCCGAACATGGAGAACATAGCCAATCTGCCGTTCTTGATCTCCTTCACCTTCAGCTCAGCAAATGCTTCTGGGTCATCAGCCAAGCCCAATGGGTCAAAGCTTCCACCTGGGTAGATTGGGTCTGTGACCTCACCGAGCGGCCCACCGGCAATTCTGTAACCTTCAACGGCACCCATCAACACTACCTGGACGGCCCAGATGGCCAAGATGCTTTGTGCGTGGATCAAGCTTGGGTTACCCAAGTAGTCAAGACCACCCTCGCTGAAGATCTGGGCTCCTGCCTTGAACCACACTGCCTCGCCGAACTTGACTCCGTTGCGGGCCAAGAGCTCGGGGAAGACGCACCCAAGGGCTCCAAGCATGGCCCATCTGCAGTGGATCACTTCGAGCTCACGGTTCTTGGCAAAGGTTTCTGGGTCAGCAGAGAGACCAGCAGTGTCCCAGCCATAGTCACCAGGGAACTCACCGGTCAAGTAGGATGGGGGCTCACCAGAGAATGGACCCAAGTACTTAACACGGTCAGGACCGTACCACGGGCTTCCAGAGGAAACAGGCTTAGCGCCGGTTTTCCTCATTGAGACACGGCCATTGCCCATGAGCTCAGGGGCAGAGGGGGAGAGCTTCACCGCCTTGCCAACGAATGAAGGGGAGGAGAGGGCCATAGTGGAGGATGCCATTTTCAAAGTAAGTGCGCAAGTTTAGTCTTCCGTAAGTTGTGTGGCTTAAGTGGTC
>CL3Contig16
GGGTGCCGTTGAGGGTTACAGAATTGCCGGTGGACCGCTCGGTGAGGTCACAGATCCAATCTACCCAGGTGGAGTTTTGACCCATTGGGCTTGGCTGATGACCCAGAGGCATTTGCTGAGCTCAAGGTGAAGGAGATCAAGAATGGCAGGATTGGGCCTAATGGTTTCTCCCANGTTTGGATCTTTGTTCAGGCCATTGTGACNGGAAAGGGACCACTGGAGAACTTGGCCGACCACCTTGCTGACCCCGTCAACAACAATGCCTGGGCTTATGCCACAAATTTCGTCCCTGGAAAGTGAGCTTGAAAAGGAGATTTTTTATGTTTGTACTTTGGATTGTGGATTGTGATATTTAAATTTGTTGTGAGCTAATTCAAAGCATGATATGAATTTGGCGTGCTAAAAGTGCAACCTTCTGTGTGGCTATTCTTAGTAAAAAAAATGTGGGACAGCCACTGTCTCACTCTCAGAATATATATATATATATATAT
>CL3Contig17
TCGTCTTCCCCGAGCTCTTGGCCCGCAACGGAGTCAAGTTCGGCGAGGCAGTGTGGTTCAAGGCAGANCCGGAGAGTCTTCAGCGAGGGTGGTCTTGACTACTTGGGTAACCCAAGCTTGATCCACGCACAAAGCATCTTGGCCATCTGGGCCGTCCAGGTAGTGTTGATGGGTGCCGTTGAAGGTTACAGAATTGCCGGTGGGCCGCTCGGTGAGGTCACAGACCCAATCTACCCAGGTGGAAGCTTTGACCCATTGGGCTTGGCTGATGACCCAGAAGCATTTGCTGAGCTGAAGGTGAAGGAGATCAAGAACGGCAGATTGGCTATGTTCTCCATGTTCGGATTCTTTGTTCAGGCCATTGTGACAGGAAAGGGACCATTGGAGAACTTGGCTGACCACCTTTGCTGACCCTGTCAACAACAATGCCTGGGCTTACGCCACAAACTTCGTCCCCGGAAAGTGAAAGGAAAAATCTTGTAATATTTTTGAGTGCTTTCATGCCAAAGTGAGGGGAAATATTGGAATATGAA
>CL3Contig18
TTGGTTCAAGGCAGGAGCCCGAGATCTTCAGCGAGGNGGTCTTGACTACTTAGGCGAACCAAGGCTTGATCCATGCACAAAGCATCTTGGCCATCTGGGCAGTCCAGGTTGTGTTGATGGGTGCTGTTGAGGGTTACAGAATTGCCGGTGGACCGCTCGGTGAGGTCACAGACCCAATCTACCCAGGTGGGAGCTTTGACCCATTGGGCTTGGCTGATGACCCAGAGGCATTTGCTGAGCTCAAGGTGAAGGAGATCAAGAATGGCAGATTGGCTATGTTCTCCATGTTTGGATTCTTTGTTCAGGCCATTGTGACAGGAAAGGGACCACTGGAGAACTTGGCCGACCACCTTGCTGACCCCGTCAACAACAATGCCTGGGCTTATGCCACAAATTTCGTCCCTGGAAAGTGAGCTTGAAAGGAGTATTTTTTTATGTTTTGTACTTTGGATTGTGGATTGTGATATTTAAATTTGTTGTGAGCTAATTCAAAGCA
>CL3Contig19
CAATACAGTTTGCCTCCAAATGAAGTTGGTTACCCTGGCGGAATTTTAATCCCTCAACTTGCACCCACTGTTGACGCCAAGGAGAAGGAGCTTGTAAATGGGAGATTGGCGATGTTGGCGTTCTTAGGATTTGTGGTTCAACACAATGTCACTGGAAAAGGACCATTTGAGAACCTGTTGCAGCACCTCTCAGACCCATGGCACAACACAATTGTCCAGACACTCAGGGGTTACTAAAATTCATTAAAGAAGAAACGGGGTCCTGTTTCTTGCTTTTGTAACCATCAATAGATGGTTTCTGAGTGAGGTTTGAGCATCAATGTAAAACAAGGAACCTTCAGTGTACAGAGGAACTAAGGTGCCATTTTATTATCATTTTATATCACTTCAATCCACTTAATCACAAACCTCATAGAAAACACCAGCTGCTCGGAAATAACAATCCTATAGAACGAACTGATTTATAACAATGAAAATACGGATCAAAA
>CL3Contig20
TCACTATCACTACCCACATCTTCATTTTCTTTGCCGGAATTCAGGGAGAAAGAGGATGGCCACCGTCACAACTCAAGCTTCTGCTGCCGTATTCCGTCCATGTGCATCAAGATCGAGGTTTCTCACTGGGTCTCCTGGTAACTCAACAAGAGTGTCCTTTAACCATGCCATCTTCTTCTGCTGCTTCTTTCAAAGTTGAGGCCAAGAAAGGCGAGTGGTTGCCCGGTTTGCCCTCTCCAGCCTACCTCAACGGCAGTCTTCCGGGCGATAATGGCTTTGACCCCCTTGGACTCGCTGAGGACCCTGAGAACCTTGAAATGGTACATCCAGGCTGAGCTCGTGAATGGGCGTTGGGCTATGTTGGGTGTTGTAGGGATGCTATTGCCAGAGGTTTTTCACCAAGATTGGAATAATCAATGTTCCTCAATGGTATGATGCTGGCAAAGCAGAGTACTTTGCATCGTCATCGACCCTCTTCGTAATTGAGTTCATTATTGTTCCCATTATGTGGAGATCAGAGGTGCAGATATCAAGAACCCAGGAGTGTCAACCAAGACCCAATCTTCAA
>CL3Contig21
TCAACAGCACCCATCAACACAACCTGGACTGCCCAGATGGCCAAGATGCTTTGTGCATGGATCAGCTGGTTGCCTAAGTAGTCAAGACCACCCTCGCTGAAGACTCTCCGGGCTCCTGCCCTTGAACCATACAGCCTCGCCGAACTTGACTCCGTTGCGAGCCAAGAGCTCAGGGAAGACGCAACCAAGAGCTCCAAGCATGGCCCATCTACAATGGATCACTTCTAGCTCACGGTTCCTAGCAAAGGTTTCTGGGTCAGCAGAAAGCCCAGCGGTGTCCCAACCATAGTCACCAGGGAATTCACCAGTCAAGTAGGATGGGGGCTCACCGGACAATGGACCCAAGTACAAAACACGGTCTGGGCCGTACCATGGGCTTCCAGAGGAAACAGGCCTACCGGCACTTTTCCTCATGGATACACGGCCATTGCCCATGAGCTCAGGAGCAGAGGGGTNAGCTTCACCGCCTTGCCTGCAAATGAAGGGGAGGAGAGGGGCCATAGTTGAGGCTGCCATTGCTTAAAATGAGTGTGGATTTTAGCTTCTACAAGTTGAGTGACTGAAGTGGTC
>CL3Contig22
AGGCCATGTGACAGGAAAGGGACCATTGGAGAACTTGGCTGACCACCTTGCTGACCCTGTCAACAACAATGCCTGGGCTTATGCCACAAACTTTGTCCCTGGAAAGTGAATGGAAAATCTTGTAATATTTTGAGTGCTTTTCCTTCCAAAGTGAAGGCAAAAATTGTGATATGACTAGTAGCGCGGAAAATGTAATTATCTGTCAAAAACTAGTCCAAGTGGATGATTTAATTTTTTTTTTTAATCCAATTTTTAACCTTCTTGTCCTACGTTCAGT
>CL3Contig23
TAATGGTCCCTTTCCTGTCACAATGGCCTGAACAAAGAATCCGAACATGGAGAACATAGCCAATCTGCCGTTCTTGGGTCAACAGAGAGACCAGCAGTGTCCCAGCCATAGTCACCAGGGAACTCACCGGTCAAGTAGGATGGGGGCTCACCAGAGAATGGACCCAAGTACTTAACACGGTCAGGACCGTACCACGGGCTTCCAGAGGAAACAGGCTTAGCGCCGGTTTTCCTCATTGAGACACGGCCATTGCCCATGAGCTCAGGGGCAGAGGGGGAGAGCTTCACCGCCTTGCCAACGAATTGAAGGGAGGAGAGGCCTATAGTGGAGGATGCCATTTCAAAGTAAGT
>CL3Contig24
TTGGAGAACATAGCCAATCTGCCGTTCTTGATCTCCTTCACCTTCAGCTCAGCAAATGCTTCTGGGTCAATCAGCCAAGGCCCAAATGGGTCGGAAAAGCGTTCCACCTGGGTAGATTGGGTCTGTGACCTCACCGAGCGGCCCACCGGCAATTCTGTAACCTTCAACGGCACCCATCAACACTACCTGGACGGCCCAGATGGCCAAGATGCTTTGTGCGTGGATCAAGCTTGGGTTACCCAAGTAGTCAAGACCACCCTCGCTGAAGATCTGGGCTCCTGCCTTGAACCACACTGCCTCGCCGAACCTGACTCCGTTGCGGGCCAAGAGCTCGGGGAAGACGCACCCAAGGGCTCCAAGCGGATTGGGCCCATCTGCAGTGGATCACTTCGAGCTCACGGTTCTTGGCAAAGGTTT
>CL3Contig25
TTGAAGATCTGGGCTCCTGCCTTGAACCACACGGCCTCGCCGAACTTGACTCCGTTGCGAGCCAAGAGCTCGGGAAAGACGCACCCAAGGGCTCCAAGCATGGCCCATCTACAGTGGATCACTTCGAGCTCACGGTTCTTGGCAAAGGTTTCTGGGTCAGCAGAGAGACCAGCAGTGTCAGGGAACTCACCAGTCAAGTAGGATGGGGCTCACCAGAGAACGGGCCCAAGTACTTAACACGGTCTGGACCATACCATGGGCTTCCAGATGAAACAGGCTTGCCAACAGATTTCCTCATTGAGACACGGGCATTGCCCATGAGCCCAGGGGCAGATGGGGTGAGTTTCAACCGCCTTTGTTCCGGTCGAAGGAGGGGGAGGAGAGGGCCATTGTAGAGGCAGCCATTGGTAAAATAGAAGTGATTATTGATTGTATGTAGTGGTTT
>CL3Contig26
TTCAATATAAATTACAAGAACAGGCATAAAAAGACCTGCGAGGAAGAGAACAGGTCAATCATAGGTAAAGCTCTCTTGTACTTGGAAAAAATTTGGTAAACAGGAGTGAGCGTTCGACTCATAGAGTAAGATATTAATCTTAAATACAATTTCTATAACTATCTAATATATCCCTATGAATGAAATGCAGTACAAATCAACAAATTCATCCCATTCAAACAATATTCGCATAAAGAGTAATTTGAAACACTCACACATTCGTATGTCATATTAACCAATATATGTATATGGGAGCTGATTGTCACGACCCAACCTATGGGCCGGACCGGCACTAGGACCTGGGCTAGCCTAAAGCCCCCAACTGAGTGACAGGAAGGGGACCATTGGAGAACTTGGCTGACCACCTTGCTGACCCAGTCAACAACAATGCGTGGGCTTACGCCACAAACTTCGTCCCTGGGAAGTGAGCTTAAAAAAAGAGCGTTTTTATGTTCGAACTTTGGATTGCTGGGTTGTGATATGTAAATTGA
>CL3Contig27
CAATCAATACTTATCACTTCTTGTATCTACCCAATGGCTGCCTCTACAAATGGCNCTCTCCTCCTCCTTTGCAGGCAAGGCGGTGAAGCTCACCCCCTCCGCCCCTGAGCTCAAGGGCAATGGCCGTGTATCCATGAGGAAAAGTGCCGGTAGGTCTGTTTCCTCTGGAAGCCCATGGTACGGCCCAGACCGTGTTTTGTACTTGGGTCCATTGTCCGGTGAGCCCCCATCCTACCTGACTGGTGAATTCCCTGGTGACTATGGTTGGGACACCGCTGGGCTCTCTGCTGACCCAGAAACCTTTGCTAGGAACCGTGAGCTAGAAGTGATCCATTGTAGATGGGCCATGCTTGGAGCACTTGGTTGCGTCTTCCCCGAGCTCTTGGCTCGCAACGGAGTTAAGTTCGGCGAGGCTGTGTGGTTCAAGGCAGACGCCGGAGTAAGGTCTTCAGCGAAGGTGGTCTTGACTACTTAGGCAACCCAAGCTTGATCCATGCACAAAGCATCTTGGCCATCTGGGCAGTCCAGGTTGTGTTG
>CL3Contig28
AGTTACTGAACTGAGGACAAGAAGGTTAAAAATTGGATTAAAAAAAAATTTAATCATCCACTTGGACTAGTCTTTGACAGATAATACGTTTTCCGCGCTACTAGTCATATCACAATTTTTGCCTTCACTTTGGAAGGAAAAGCACTCAAAATATTACAAGATTTTCCATTCACTTTCCAGGGACAAAGTTTGTGGCATAAGCCCAGGCATTGTTGTTGACAGGGTCAGCAAGGTGGTCAGCCAAGTTCTCCAATGGTCCCTTTCCTGTCACAATGGCCTGAACAAAGAATCCAAACATGGAGAACATAGCCAATCTGCCATTCTTGATTTCCTTCACCTTAAGCTCAGCAAATGCCTCTGGGTCATCAGCCAAGCCCAATGGGTCAAAGCTCCCACCTGGGTAGATTGGGTCTGTGACCTCACCGAGCGGTCCACCGGCAATTCTGTAACCCTCAACAGCACCCATCAACACAACCTGGACTGCCCAGATGGCCAAGATGCTTTGTGCATGGATCAAGCTTGGGTTGCCTAAGTAGTCAAGACCACCCTCGCTGAAGATCTGGGCTCCTGCCTTGAACCATACAGCCTCGCCGAACTTGACTCCGTTGCGAGCCAAGAGCTCAGGGAAGACGCAACCAAGAGCTCCAAGCATGGCCCATCTACAGTGGATCACTTCTAGTTCACGGTTTCTAGCAAAGGTTTCTGGGTCAGCAGAGAGCCCAGCGGTGTCCCAACCATAGTCACCAGGGAATTCACCAGTCAAGTAGGATGGGGGCTCACCGGACAATGGACCCAAGTACAAAACACGGTCTGGGCCGTACCATGGGCTTCCAGAGGAAACAGACCTACCGGCACTTTTCCTCATGGATACACGGCCATTGCCCTTGAGCTCAGGGGCGGAGGGGGTGAGCTTCACCGCTTTGCCTGCAAAGGAGGAGGAGAGAGCCATTGTAGAGGCAGCCATTGGTAGATCAGAAGTGATAAGTATTGATTGTATGTAGTGTTGGTTGGGTTGCTTCAACTTGGTGGGCTTGTAGGGTTGTATTTATAGGGGTTATAGGAGGGTGTCCTTATCTTGGGAGATCTATATGTGAATTCTTATTGGTTTTTGAAATTCACAAGTGT
>CL3Contig29
TATATATATATATATATATATATATATTCTGAGAGTGAGACAGTGGCTGTCCCACATTTTTTTTTACAAGAATAGCCACACAGAAGGTTGCACTTTTAGCACGCCAAATTCATATCATGCTTTGAATTAGCTCACAACAAATTTAAATATCACAATCCACAATCCAAAGTACAAACATAAAAAATCTCCTTTTCAAGCTCACTTTCCAGGGACGAAATTTGTGGCATAAGCCCAGGCATTGTTGTTGACGGGGTCAGCAAGGTGGTCGGCCAAGTTCTCCAGTGGTCCCTTTCCTGTCACAATGGCCTGAACAAAGAATCCAAACATGGAGAACATAGCCAATCTGCCATTCTTGATCTCCTTCACCTTGAGCTCAGCAAATGCCTCTGGGTCATCAGCCAAGCCCAATGGGTCAAAACTCCCACCTGGGTAGATTGGATCTGTGACCTCACCGAGCGGTCCACCGGCAATTCTGTAACCCTCAACGGCACCCATCAACACAACCTGGACTGCCCAGATGGCCAAGATGCTTTGTGCATGGATCAAGCTTGGGTTGCCTAAGTAGTCAAGACCACCTTCGCTGAAGATCTGGGCTCCTGCCTTGAACCACACAGCCTCGCCGAACTTAACTCCGTTGCGAGCCAAGAGCTCGGGGAAGACGCAACCAAGTGCTCCAAGCATGGCCCATCTACAATGGATCACTTCTAGCTCACGGTTCCTAGCAAAGGTTTCTGGGTCAGCAGAGAGCCCAGCGGTGTCCCAACCATAGTCACCAGGGAATTCACCAGTCAGGTAGGATGGGGGCTCACCGGACAATGGACCCAAGTACAAAACACGGTCTGGGCCGTACCATGGGCTTCCAGAGGAAACAGACCTACCGGCACTTTTCCTCATGGATACACGGCCATTGCCCATGAGCTCAGGGGCAGAGGGGGTGAGCTTCACCGCCTTGCCTGCAAATGAAGGGGAGGAGAGGGCCATAGTTGAGGCTGCCATTGCTTAAATGAGTGTGGGTTTTAGTCTTCTACAAGTTGAGTGGTTGAAGTGGTC
>CL3Contig30
TATTGCAAGTGCTAAACACTTTGCGGAAGTAAGAAGAATATATGCTGAACCGAGCACAAGAAGGTTTAAAAAAATGTTTGATAATCCATTCAGACTAGTTCTTAACAGATACTACATTTTCTGCACTACTAGTCATATTCCAATATTTCCCCTCACTTTGGCATGAAAGCACTCAAAATATTACAAGATTTTCCTTCACTTTCCGGGGACGAAGTTTGTGGCGTAAGCCCAGGCATTGTTGTTGACAGGGTCAGCAAGGTGGTCAGCCAAGTTCTCCAATGGTCCCTTTCCTGTCACAATGGCCTGAACAAAGAATCCGAACATGGAGAACATAGCCAATCTGCCATTCTTGATCTCCTTCACCTTCAGCTCAGCAAATGCTTCTGGATCGTCAGCCAAGCCCAATGGGTCAAAGCTTCCACCTGGGTAGATTGGGTCTGTGACCTCACCGAGTGGCCCACCGGCGATTCTGTAACCCTCAACGGCACCCATCAACACTACCTGGACTGCCCAGATGGCCAAGATGCTTTGTGCATGGATCAAGCTTGGGTTACCCAAGTAGTCAAGACCACCCTCGCTGAAGATCTGGGCTCCTGCCTTGAACCACACGGCCTCGCCGAACTTGACTCCGTTGCGAGCCAAGAGCTCGGGAAAGACGCACCCAAGGGCTCCAAGCATGGCCCATCTACAGTGGATCACTTCGAGCTCACGGTTCTTGGCAAAGGTTTCTGGGTCAGCAGAGAGACCAGCAGTGTCCCAGCCATAGTCACCAGGGAACTCACCAGTCAAGTAGGATGGGGGCTCACCAGAGAACGGGCCCAAGTACTTAACACGGTCTGGACCATACCATGGGCTTCCAGATGAAACAGGCTTGCCAACAGATTTCCTCATTGAGACACGGGCATTGCCCATGAGCCCAGGGGCAGATGGGGTGAGTTTCACCGCCTTGCCGGCGAAGGAGGGGGAGGAGAGGGCCATTGTAGAGGCAGCCATTGGTAAAATAGAAGTGATTATTG
>CL365Contig1
AGTAGGGAGGATGTAAAGTTAGCTTTAACAGGTGATATTGTTGCCCTGGCAGGTCTAAAAGATACCATAACTGGTGAAACACTCTGTGATCCTGATAATCCTATTGTGCTTGAACGTATGGACTTCCCTGATCCTGTGATCAAGGTTGCAATTGAACCCAAGACTAAAGCTGATGTTGATAAGATGGCAACCGGTTTGATCAAGCTTGCTCAGGAGGACCCTTCTTTCCATTTCTCACGAGATGAAGAAATCAATCAGACTGTTATTGAAGGAATGGGGGAATTGCATCTTGAGATTATTGTAGATCGTCTGAAGAGAGAATTTAAGGTGGAAGCTAACGTTGGTGCACCTCAAGTAAACTACCGAGAAAGCATTTCCAAAGTTTCAGAAGTGAAGTATGTGCACAAAAAACAGTCTGGTGGACAAGGACAGTTTGCTGATGTAACAATACGATTTGAGCCTATGGAGGCAGGTAGTGGATACGAGTTCAAAAGTGAAATCAAGGGAGGTGCAGTGCCAAGAGAATATATTCCTGGGGTGATGAAAGGATTGGAAGAGTGCATGAATAATGGAGTGCTTGCAGGCTTTCCTGTTGTTGATGTACGTGCTGTATTGGTCGATGGTTCTTACCACGATGTGGATTCAAGTGTCTTGGCATTTCAACTGGCAGCTAGGGGAGCTTTCCGTGATGGCATCAAGAAAGCTGGCCCAAAGATGCTAGAGCCCATAATGAAAGTTGAAGTGGTCACACCTGAGGAACATTTGGGAGATGTCATCGGTGATCTCAACTCCAGGAGAGGTCAGATTAACAGCTTTGGTGACAAACCTGGCGGCCTTAAGGTGGTTGATTCCCTTGTTCCACTGGCAGAGATGTTCCAATATGTTAGTACCCTTAGGGGAATGACAAAAGGTCGTGCATCCTACACCATGCAATTAGCCAAATTTGAAGTTGTCCCTCAGCACATTCAAAACCAACTTGCTTCGAAGGAGCAAGAAGTTGCTGCCTGATTTCAGGGAGGAGCATTATAACTTCTTTTCAGATTGATAATTTGATACTAACGATTCAAGGAACCAGTTTTGTTTTCATGTGTACCCACATCATACATAAATTGCAAACGAATTTTGTGAAGAAGCATTATTACAAGCATCTAAAATTAAAAAGAAAAAATGATTGTTGAATCTATGTGCGGATAGAGTAGATCAAATGATGTCAAGAAATCTTGGAAGTCTGAAATTACAGGATATCGGGTGGATATAATGGCATTATGAAGGTCATA
>CL365Contig2
TTGTGCGGATAGAGTAGATCAAATGATGTGAGAAATCTTGGAAGTCTGAAATTACAGGCTATCGGGTGGATATAAATGGCATTATGAAGGTCATTTCCGTTGCTGAGGTCAACTTGAAAAATTCAGGATTATCTTCGACGACTCCTAAAATGAGCATTTTAACAAAAAGAAATATATAAAAAATTTTTCAACTTGAATTGGTTTCTTCTCAAACAATCCACACAGGAGATTACAATGCAGTGATGAAAAAAGCTGAAGGATAATGCAATTGGTTCTTTGCTTTGAAACCTCTATCTGATCTGGACTATCCCTGCATTGACAAGCTTCTGAATCTTATTCATCACCATGGGGTTCTTCATATGCTCCTGAGCTGCCTTGGGATTTTCTTGAAAGTCTACCAACACCTGTCTCATTACAGGATCTGAGAGAATGTTCTGAATCTCTGGATCCTGCATTGCCTTGGCCTGTCTCTCTTTCAGTTCCTCAGGGCTTAGATCACCACGGCTTGCCTTGTTAACTTGCTCCACACATCTTCTTACGCCATCAAGCAATTCCTGGTTCTGAGGATCATGTTTAAGACCTTCCTGGTATGTTTCCAAAGCCTTTTCATATTCTTTCATGAAAAATTGGATAGCACCTTTTCTTGTATAACCCTTTGAAAAAGTTGGATCAAGCTCAATACACTTCTCTGCATCCTTCAATCCCTCAGGTAAAGCCCCCAATTTAGTGTAGCATGCAGCTCTATTACTGTATGCTTTTGGATCCTTGGGGTTCCTTCTCAAAGATTCCGTATAATGCTTCACAGCCTCTGGATACTTTTGTTGTTTGAAATATTCATTGCCTTTCTCACGCTCCTCATCAGCCAACTTTGGATCAAAGTATTCTTGTTGCTCAAGTTCCTTCTTTGCTCTCTCTGCATCGTTTAGTTTCTTCAATGTGTCAGGGTTGCGGTGCTCAGTAAGAGCTTTCTGGAATGTTTCAATGGCAGGATCATAGTCCTTTGAGCATTTTGCCACTTTCACTAAGGCAGTTCCCTTCCTTGTCAAGCTCTTGCTATCATCTTGAAGTC
>CL365Contig3
TGCTTCGAAGGAGCAAGAAGTTGCAGCCTGATTTCAGGGAGGAGCTTATTTATAACTTCTTTTCATTGATAATTTGATACTAACGATTCAAGGAACCAGTTTTGTTTTCATGTGTACCCACATCATACATAAATGCAAACGAATTTTGTGAAGAAGAATTATTACAGCATCT
>CL365Contig4
TAACATACCAGGAAGGTCTTAAACATGATCCTCAGAACCAGGAATTGCTTGATGGCGTGAGAAGATGTGTGGAACAACTTAACAAGGCAAGCCGTGGTGATATAAGCCCAGAGGAATTGAAAGAGAGACAGGCCAAGGCAATAGCGAGGAAGTCCGGAGATTCAGAACATTCTATCAGATCCTGTCATGAGACAGGTGTTGGTAGACTTCCAAGAAAATCCCAAGGCAGCGCAGGAGCACGCGAAGAACCCATGGTGATGAATAAGATTCAGAAGCTCGTCAATGCAGGAATAGTCCAGATCCGATAGAGTCAAGGCAAAGAACCGATTCCATTATCGTGTAGTTTTTCATTGCTGAAATGTAATCTAGTGTGTGGATTGTTTGATAAAACTATTCAAGTTGGAAAAATTTTGAATGTTCTTTTTGTTTAAAATATTCACGTTTAGAGATGTTTTTTCTGTTTCACGGTTAGGGTGTAAGTTGAGAACAATTTTTGCGCGCTGAGACTCTCAGCGCGATTGCACGCTTCTTTACTTACTATTAAGAAATAGCACTTTTTGG
>CL365Contig5
TCAAAAATTGTTCTCAACTTACACCCTAACCGTGAAACAGAAAAAACATCTCTAAACGTGAATATTTTAACAAAAAGAAACATTCAAAATTTTTCCAACTTGAATAGTTTTATCAAACAATCCACACACTAGATTACATTTCAGCAATGAAAAAACTACACGATAATGGAATCGGTTCTTTGCCTTGACTCTATCGGATCTGGACTATTCCTGCATTGACGAGCTTCTGAATCTTATTCATCACCATGGGGTTCTTCGTGTGCTCCTGCGCTGCCTTGGGATTTTCTTGGAAGTCTACCAACACCTGTCTCATGACAGGATCTGATAGAATGTTCTGAATCTCCGGATCCTGCATTGCCTTGGCCTGTCTCTCTTTCAATTCCTCTGGGCTTATATCACCNCGGCTTGCCTTGTTAAGTTGTTCC
>CL365Contig6
AATCCACACACTAGATTACATTCAGCAATGAAAAACTACACGATAATGGAATCGGTTCTTTGCCTTGACTCTATCGGATCTGGACTATTCCTGCATTGACGAGCTTCTGAATCTTATTCATCACCATGGGGTTCTTCGTGTGCTCCTGCGCTGCCTTGGGATTTTCTTGGAAGTCTACCAACACCTGTCTCATGACAGGATCTGATAGAATGTTCTGAATCTCCGGATCCTGCATTGCCTTGGCCTGTCTCTCTTTCAATTCCTCTGGGCTTATATCACCACGGCTTGCCTTGTTAAGTTGTTCCACACATCTTCTCACGCCATCAAGCAATTCCTGGTTCTGAGGATCATGTTTAAGACCTTCCTGGTATGTTTCCAAAGCCTTGTCGTACTCTTTCATGAAAAATTGGATGGCACCTTTTCTTGTATAACCCTTTGAAAAAGTTGGATCAAGCTCAATACACTTCTCTGCATCCTTTAATCCCTCAGGTAAAGCCCCCAATTTAGTGTAACATGCAGCTCTATTACTGTATGCCTTAGGATCTTTGGGGTTTCTTCTCAAGGATTCTGTATAATGTTTCACAGCCTCTGGATACTTTTGTTGCTTGAAATATTCATTGCCTTTCTCACGCTCCTCATCAGCCAACTTTGAATCAAAATATTCTTGTTGCTCAAGTTCCTTCTTTGCCCTCTCCGCATCATTTAGTTTCTTCAATGTGTCTGGGTTGCGGTGCTCAGTAAGAGCTTTCTGGAATGTCTCAATGGCAAGATCATAGTCTTTTGAGCATTTTGCAATTTTCACCAAGGTAGTTCCCTTCCTTGTCAAGGCTCTTGAAATCATCTTGAAGTCTGATCTAAGTTCTCTACCCCTCTCAACAGCTTTATCACAGTCTTCTATACATTCCTCGTACTTGCCCATCTCAAGATAAACAGCAGCACGATTTGTCAAATATGAAATATCCTCGTCGTCAAGCTCCATTGCCTTAACTGAGA
>CL365Contig7
TAAATCAGGCTGCAACTTCTTGCTCCTTCGAAGCAAGTTGGTTTGAATGTGCTGAGGGACAACATCAAATTTGGCTAATTGCATGGTGTAGGATGCACGACCTTTTGTCATTCCCCTAAGGGTACTAACATATTGGAACATCTCTGCCAGTGGAACAAGGGAATCAACCACCGCATTATCTTTTCCTTTGGTTGCTCTAGAAATAAATGAGAAACCCATACCTTAAGGCCGCCAGTTTTGTCACCAAAGCTGTTAATCTGACCTCTCCTGGAGTTGAGATCACCGATGACATCTCCCAAATGTTCCTCAGGTGTGACCACTTCAACTTTCATTATGGGCTCTAGCATCTTTGGGCCAGCTTTCTTGATGCCATCAACGGAAAAGCCTCCCCTAGCTGCCAGTTAGAAATGCCAAGACACTTGAATCCACATCGTGGTAAGAACCATCGACCAATACAGCACGTACATCAACAACAGGAAAGCCTGCAAGCACTCCATTATTCATGCACTCTT
>CL372Contig1
GCAACAAAGAAGAGTATAATTTCCATTATCATATTCCAAAGAAAATTCACTCAGTTACAATTAAAAATCTTCAATGTTTATAAGTTACATCCATGGATCCAATGCCTAAATAAGCTCCAAATTACAAAAACTAGCAATCAATCACTCATGTAAAGTGCCCAAGATGTCCTCATCCCTGTATAAACAAAACTCTTTTCGCCAAGCTTGACTT
>CL372Contig2
GAGGACCTAGAACCTTCTATTCCTCTCGAGAGCAACTTCATCTTTGCTGTGCCAGTCTCCTCTCATTTCTGTCATTTTAAAAGAGAGATCCATCCGGCCAAATTATTTTGCCTATCGGACGAGAAATACTGAAATATTAGTTAGCTTAGCAGAGAGAGCAACAACTACTGGGATGGCAAAGCGTTTGATTCCAACCCTTAATCGCGTTCTGGTGGAGAAGGTCATTCCTCCCTCCAAAACCATCGCCGGTATTCTCCTACCCGAGTCATCCACCAAGCTGAATTCGGGCAAGGTGATCTCTGTTGGTCCTGGATTGAGGACCAATGAAGGGAAAACGATCCCTCCATCTGTCAAGGAAGGTGACACTGTGCTTTGCCTGAGTATGGGGTACCAAGTCAAGCTTGGCGAAAAGAGTTTTGTTTATACAGGGATGAGGACATCTTGGGCACTTACATGAGTGATTGATTGCTTAGTTTTGTATTT
>CL372Contig3
GAAACTTCTATTCCCCTCTCGAGCAACTTCATCTATACCGCGCCGGTCTCCTCCCCGAGCTCATTCCTCTCATTTTACTAAGAGAGATCATTTCACCCTATCGCTTTCGCTTATCTGACGAGAATTCCTCAAATTTCAGAGAGCTGAGCAGAGGGAGCGACTGCTACTGCAATGGCAAAGCGCCTGATTCCAACCCTTAATCGCGTTCTGGTGGAGAAGATCATTCCTCCCTCCAAAACCACCGCTGGTATTATCCTTCCCGAGTCATCCACCAAGCTGAATTCGGGGAAGGTGATCTCTGTTGGTCCGGATTGNGGAGCATGAGGACACTATCCCTCCATCTGTGAAGGAAGGTGACACTGTGCTTTTGCCCGAGTATGGGGGTACCCAAGTCAAG
>CL372Contig4
AAAGTAGATTAACTTGATTCAATTAAAAATCTTCAATGTTATAAGTTACATCCATGGGAACCCACGCCTGAATAAAGATCCAAACACCCAAAAAAATAACAACAACAACAACATCAATCAATTATCATGTAGCGTACCCAAGAAGTCCTCATCCCTGTATAAATAAAACTCTTTGTCGCCAAGCTTGACTTGGGTACCCCCATACTCGGGCAAAAGCACAGTGTCACCTTCCTTCACAGATGGAGGGATAGTGTTCCCTTCATTGCTCCTCAATCCGGGACCAACAGAGATCACCTTCCCCGAATTCAGCTTGGTGGATGACTCGGGAAGGATAATACCAGCGGTGGTTTTGGAGGGAGGAATGATCTTCTCCACCAGAACGCGATTAAGGGTTGGAATCAAGCGCTTTGCCATTGCAGTAGCAGTCGCTCCCTCTGCTCAGCTCTCTGAAATTTGAGGAATTCTCGTCAGATAAGCGAAAGCGATAGGGTGAAATGATCTCTCTTAGAAAATGAGAGGAATGAGCTCGGGGAGGAGACCGGCGCGGTATAGATGAAGTTGCTCGAGAGGGGAATAGAAGTTTCT
>CL372Contig5
ACTTAATAACAATGGAAGACTTTTGGCATTCAAAAGTGTCAAACATACATTCAGTGGCCACATATGTCATTTCTACTATGACTGAATTAAACTCCCCAGTTATGCCTCGTCGACCAACAACAACCTTTCAATATGCTTCTAGTCATAGATGCTTATAATGAAACCAAATTAGATCAATTCTAGTCTACATTTGAATTCCATGCTGATGAAAGCCAATAACAAAGCAACTGCAACAAAGAAGAGATAATTTCCATTATCATATTCCAAAGAAAATTCACTCAGTTCAATTAAAAATCTTCAATGTTTATAAGTTACATCCATGGGATCCAATGCCTAAATAAAGCTCCAAATACAAAAACTAGCAATCAATCACTCATGTAAAGTGCCCAAGATGTCCTCATCCCTGTATAAACAAAACTCTTTTTCGCCAAGCTTGACTTGGGTACCCCCATACTCAGGCAAAAGCACAGTGTCACCTTCCTTGACAGATGGAGGGATCGTTTTCCCTTCATTGGTCCTCAATCCAGGACCAACAGAGATCACCTTGCCCGAATTCAGCTTGGTGGATGACTCGGGTAGGAGAATACCGGCAGTGGTTTTGGAGGGAGGAATGACCTTCTCCACCAGAACGCGATTAAGGGTTGGAATCAAACGCTTTGCCATCCCAGTTGTTGTTGTTCTCTCTGCTAAGCTAACTGATATTTCAGTATTTCTCGTCCGATAGGCAAAATGATTTGGCCGTATGGATCTCTCTTTTAAAATGAGAGAACTGAGAGGAGACTGGTACAGCAAAGATGAAGTTGCTCTCGAGAGGAATAGAAGGTTCTAGGTCCTAG
>CL386Contig1
GCAGAAAATGTTTCAGAAGCAAACATATTATTAAAAAATAACTATTTTTTCCCTTGAAGAAAGCAGGAAAATAAGATTATCCAACATCTTCTTGGTACCCTACAAGTGACTAGTTTCAAAGTCAGCCTTGTTGATAAATATCTAATAAATCTCACAATCACTTGACAAAGGCTGGCGAGAGAACAGAACTTAAGATCAGCAGGTCATAATTTAAAAGAAAAGCAATAATAGCATCCCCCCTAGTGCCTCCTTGTTTTAGATTCACTTTTTGAAAGTATCATCCCTGAAAGCTTGTTGACCTCGTACAGTAGTCCCACTGAGAACAAGAAACATGTTGTGATGCAAACACGATGAACAGTGCCAGCTGCAATCAGAGCAATGGCTTCTGCTAATACCACTGTGCCCCACCCAGTCTTCATGCCACATGTTTCCTGGAAATTCCCAATGAATGTTAGCAGCACAAGAAATAGGAAAGAACTGATGAAGCCTCCAAGTATGGTAAACAACTCTGTTGATGCTAACTTGCCTCGATACATCTCTTGAAGCGAGAGAATGACAATGAACAAAAGAAAAGAATACAACATGGAGCTTCCTGGCCCTGCCATTATCTCACAGAGACACGGATCTCCTCCTCAACAAATGGGTGGACCTTCTCAAGCCTCAA
>CL386Contig2
TTATGAATCCAAAGCTCCACCTGTTCATTCAAGAAGTTGAGTTATTTGAAAAATTCATAAAAATCTCTCTGTAGAACTCTTGCTTAAATCAATGCTATAAGGTTACCATATAAAAAAACCCCCTTGCACACAAACTGAACAGCAGAAGCAGAAATTGTTTCAGCAGCAAAAGCATTATAACAAAAGATTACCTTTTTTTGGAAAATAAGTTTCATCTATCTTATGGGTACCCTACAAGTGACTAGTTTCAAAGTTGGATCCAATAAATCTCACAATCACTTGACAAAGCATGATAAGAGGATAATACTTGAGATGAGCAGGTCATCACATTAGAAAGCAATTATGGCATCCCCAATCCCCCTAGTGTCGCCTTGTTTTAGATTCACTTTTAGAAAGTATCATCCCAGAAAGCTTGTTGACCTCATACAATAGTCCCACTGAGAACAAGAAACATGTTGTGATGCAAACTCGATGAACAGTGCCAGCTGCAATCAGAGCAACAGCTTCTGCCAATACAACTGTACCCCACCCAGTCTTCATGCCACATGTTTCTTGGAAATTCCCAATGAATGTTAGCAGCACAAGAAATAGGAGAGAGCTAATGAAGCCTCCAAGTATGGTAAATAACTCTGTTGATGCTAGCTTTCCCCGATACATCTCTTGAAGGGAAAGAATGACAGTGAACAAAAGGAAGGAATAAAGCATGGAACTTCCAGGTCCTGCCATTATCTTAGACACGAAACCCTCCCCTC
>CL386Contig3
GAGGCTTGAGAAGGTCCACCCATTTGTTGAGGAGGAGATCCGTGTCTCTGTGAGGGCCAGGAAGCTCCATGTTGTATTCTTTTCTTTTGTTCATTGTCATTCTCTCGCTTCAAGAGATGTATCGAGGCAAGTTAGCATCAACAGAGTTGTTTACCATACTTGGAGGCTTCATCAGTTCTTTCCTATTTCTTGTGCTGCTAACATTCATTGGGAATTTCCAGGAAACATGTGGCATGAAGACTGGGTGGGGCACAGTGGTATTAGCAGAAGCCATTGCTCTGATTGCAGCTGGCACTGTTCATCGTGTTTGCATCACAACATGTTTCTTGTTCTCAGTGGGACTACTGTACGAGGTCAACAAGCTTTCAGGGATGATACTTTCAAAAAGTGAATCTAAAACAAGGAGGCACGTAGGGGGATGCTATTATTGTCTTTCCTTTTAAATTATGACCTGCTGATCTTAAGTTCTGTTCTCT
>CL400Contig1
GGGACCCATAATTGTATAATTGATGGTACACGCGCACAGAAGCGTTCGATCATTTGCCCTAGATCTCGGGGATATAATTGTTGAAAAATCCATGGCACTTGTCTTCGCAGTATAGACTAGAGGTGAAGGGTTTAGTAAGGAGTCTTTTTGATTGTTTGTCTGCGCTGCTGCTTTCCTGCTTAAAACTTTATCAGTGTCGGGCCTTATCCATGGCGTCTTCATTTGTGTTTCTATCAAAACCCTTATTGCTTAACAAAACTAATTCCCCTTCTCTCTCTCAGCAGAGGCTTGTAGGATTGAGGAGAAATTCTCTCAGAATCAATGCAATTGCCAAAAAATGGGATCCCACGAAGGTTGTTCCTCAATCTGATAGGGTCCTTATCCGTCTTGAAGAATTACCTGAGAAATCAACTGGCGGAGTTTTGTTGCCTAAATCAGCTGTGAAATTTGAGCGCTACCTAATGGGGGAGGTACTATCTGTTGGTACTGAGGTTGGGGAAGTGGAGGCTGGAAAGAAGGTTCTTTTCTCAGACATAAATGCTTATGAGGTTTGATTTTAGGGAACAGGAAAACCCAGGGCATTGCTTTTGCAAAGCTGGTGATTTATTGGCTGTGGTTGAGTGAATTTCAGCAGTTGCACATGATTTCCAAAAGNGCAATTTTCTGTAGTTTTTGAGT
>CL400Contig2
GGACGTCCGTTGGCTTGTCACTCCACTGCGTTTATTTTTTTTTGCACATTGGAATCAAGAAGCATGGAAGAAGGAATTCAATATAACAGAGTTATATGACACATTCTTATGAAATGAGTCTACAGTTTACTCGAGACACCAGTCTTATGAATTATAGAGTTTACAGTTTACTCGAGACATCAATGCACAAGGAAAAAAATCCCTTGTAACTATATTTAAGCGTACAACAACGCCCTACTCAAAAACTCAGAAAATTGCTCTTTTGGAAATCATGTGCAACTGCTGAAATTCACTCAACCACAGCCAATAAATCACCAGCTTTGCAAAAGCAATGCCTGGTTTCTGTTCCTAAATCAACCTCATAAGCATTTATGTCTGAGAAAAGAACCTTCTTTCCAGCCTCCACTTCCCCAACCTCAGTACCAACAGATAGTACCTCCCCCATTAGGTAGCGCTCAAATTTCACAGCTGATTTAGGCAACAAAACTCCGCCAGTTGATTTCTCAGGTAATTCTTCAAGACGGATAAGGACCCTATCAGATTGAGGAACAACCTTCGTGGGATCCCATTTTTTGGCAATTGCATTGATTCTGAGAGAATTTCTCCTCAATCCTACAAGCCTCTGCTGAGAGAGAGAAGGGGAATTAGTTTTGTTAAGCAATAAGGGTTTTGATAGAAACACAAATGAAGACGCCATGGATAAGGCCCGACACTGATAAAGTTTTAAGCAGGAAAGCAGCAGCGCAGACAAACAATCAAAAAGACTCCTTACTAAACCCTTCACCTCTAGTCTATACTGCCA
>CL400Contig3
ATATATGTTACGTGTCTTCGCAATACAAACGAGTGAAGAAGGGTTTAAGCTAGGATTCTTTTACTAAAAGCTCGTTTGTCTGCGCTGCTTCCTTGTTGCTAAAGCCCTATCCATGGCTTCTTCATTTGTTGCAGTATCAAAACCTTTCTTCTTTAGCAAAACTACTTCTCCTTCTCTCTCTCACCAGAGACTTGTAGGATTGAGGAAAAATTCTCTCAGAATCAATGCAATTGCAAAAGAATGGGAACCCACTAAGGTTGTTCCCCAAGCGGATAGAGTCCTTATTCGTCTTGAAGAATTATCTGAGAAATCAACTGGTGGAGTTTTGTTGCCTAAATCAGCTGTGAAATTTGAGAGGTACCTAATGGGAGAGGTACTATCTGTTGGTAACGAGGTTGGGGAAGTGGAAGCTGGAAAGAAGGTTCTTTTCTCAGACATAAATGCCTATGAGGTTGATTTGGGAACGGATGCTAGTCACTGCTTTTGCAAAGCTGGTGATTTATTGGCTGTGGTTGAGTGAATTTCAGCAATTGGACAAGATTTCTAAAGAAAATGTTCTTTAGGGTTTTAGTGGGGCGTTGTTGCCACAATTGCATTAAGCTATGAGGGACTGTAAACTCTGTATTTCAAAAGACGGGTACAGCAATCAGTTATAAATGTGCAAAAATGAGGGTTTTTACTCATAATGACAAATAATGTTTTGCATTGTTAGCTGACATTGTGGACTTGATTTTTTTTCCGAGTATTTCAACT
>CL400Contig4
TCATTTTTGCACATTGGAATCAAGAAGCATGGAAGAAGGAATTCAATATAACAGAGTTATATGACACATTCTTATGAAATGAGTCTACAGTTTACTCGAGACACCAGTCTTATGAATTATAGAGTTTACAGTTTACTTCGAGACATCAATGCACAAGGAAAAAATCCCTTGTAACTATATTTAAGCGTACAACAACGCCCTACTTTTCTAAAAACTCAGAAAATTGCTCTTTTGGAAATCATGTGCAACTGCTGAAATTC
>CL414Contig1
ACACACAACAAAAACACATCATCCTGAATTTTACTCACCACTTGAACTTAACAAAATAAGGTATGTATATAAGAAAAGAGGGAAGGAATGAGACAAGCAAAAATTGGCAAATATGAGCTATACTTCTCAACAATGTTACTTAAAAAACGGTAACAAGTACAGTTGTCTTCACCAAAAAGGAATTATCTCTTTGTTATGTCATCCTTCTTTATGGTGAAATCCCAAAGGTCACCATACTTCTCATTGAAGTCCCAAATGCTCATTGTGTTGTAATCATTTATTAACTTGTCACGAGCTCCCCTCTCCATGTTGTATATCTGCGGTTCGAAGTTGTGAGGCTTATCGGGCTTATCCATCTCTATTATGCAAAATATTAATATAAATAAGCCTGCTCCAATGAACAGATACTCCCCCGGAACATTGAAAAACATCCCAGCTGCAACTGCTGGAAGAAAGAGCCATGAAATAAATCCCTGAAAACCTGTTGGCGGCTCTACTGCATTAATATCTTCTGCAATTAATTCCCAAAATGTTCTCTTTTCCTGGCCTTCGAAATAGGTATGATGATCATCATACTCTCCATACTTAAAATCTTCAGGATCAATACCGGGAGTGGCCCAACGGTCAATCGGATCTTCGTTGAGATCAGGCTCAATCTCAGACAATCCAGCTGCATTTAGTCTCGTTGAGCTATATCTACCACCCAACCTCTCGTAAAACTTGAGGGTTTTCTTGTTCAAAACTCCAATTCTGGTTTCGAAATGGTCGGAGCGGAATTGGGGCACTGGATTTGCCACGAGAACTGAGAGCGAGGACCGAACCGCCATCTTTTTTGCCTTATCTTTCTATCC
>CL427Contig1
TTGGGGTAATTGGACCACCTGGGGTTGGCAAGTCCACCATCATGAATGAGCTATATGGTTTTGATGCGGGTTCACCCGGAATGTTGCCACCATTTAGTAGACAGTCAGAAGATAACAGAGCAATGGCAAGACATTGTAGCGAAGGCATTGAACCAAGGATATCTGCTGAGCGACTTATACTTCTAGATACCCAGGAAGGCACGGATGGGTTGAATATGCAGAAAAGGATTGGTATAATTCTTCTCAAGTGCTGCCAGAATAGCATGTTTGGCTTTATTTCATAATTGATCACACAAGGGATGAGTTCCTGATGCTAAAACGTAAGAGGTATGGGGATGAGCATAAGGAGAATCTCTTTGGGGAAGCTGAGGAGTATATATACCATTCCAAAGGACATGCTCTCAATCTTGATCAAAAGGCTGGACCAGGTATCAACTTTGGCAACCCACAAAGTCAGAGTAACTCCTTGGGCCACCAATGTCACGTAAACTCAAAAATTNTGGCATTTTGAATCTGATTTCCATGAATAAAGCATG
>CL427Contig2
TCTTTCTAAGACAGAATTTAACAAGAAATGTGAAGATTTATTGTCTCTCAACACTATTTCCTTTGCAGCAGTTTTCAGCTCAATAACACCATCAGTACTTAAGCAACTAAAACCAAAATCGACAGCAGTCCACAATAAAACCATTGAGAAAATAAGTTTCACCAAACATATGAAGTTGACATTCAAAGTCCTCCAGGAACAAAAGTTTTACAGCCTCAAATAAGCACATGCTTTATTCATTTGAATAGATTCAAATTGCCATAATTTCCAAGTTTACAGGATGTTGGTGGCCCCAAAGAATTACTCTGACTTAGCGGGTTGCCAAGGTTGATACCTGGTCCAGTCCTTCTGATCAGGATTGAGAGCATGTCCTTTGGAATGGTATATATACTCCTCACCTTCTCCAGAGAGATTCTCTTTGTGCTCAACCCCGTACCTCTTAGGTCTTAGCATCAGGAGCTCATCCCCTGTGTGATCAGTTATGAAATGAAGCCAACCATGCCATTCTGGTGGCACCTGAGAAGCATTATAGCGACCCTTTTCTACATATTCAACCCATCGGTGCCTTCCAAATTGTGTGTCTTCAAGTCTCTCATAATACTTATTGCCAAATTTGTCCACCCCCACAAGTGTTGCCCCTATCGTTGTGGATTTCGTTTGCAACAATTCCATCCAAAGGCACTTCGTGTAGCCTTC
>CL427Contig3
GATGTGCGTAAATACTGAAAAAAATTACAAAAAATAATAAAATTAGGCGTAAATAAGAAAAGGAGAAAATACAGTGAAACGGGGAGAGGGATGGCATCGACGGTGGTGAAGGGAGCTTTGAAGGCGATCAGAGAGAAAGGGTTCGGCACCTTTCTGCGAGAGCTCAGGGAAGAAGGCTACACGAAGTGCCTTTTGGATGGAAATTTGTTGCAAACGAAAATCCACAACATAGGGGCAACACTTGTGGGGGTGGACAAATTTGGCAATAAGTATTATGAGAGACTTGAAGACACACAATTTGGAAGGCACCGATGGGTTGAATATGTAGAAAAGGGTCGCTATAATGCTTCTCAGGTGCCACCAGAATGGCATGGTTGGCTTCATTTCATAACTGATCACACAGGGGATGAGCTCCTGATGCTAAGACCTAAGAGGTACGGGGTTGAGCACAAAGAGAATCTCTCTGGAGAAGGTGAGGAGTATATATACCATTCCAAAGGACATGCTCTCAATCCTGATCAGAAGGACTGGACCAGGTATCAACCTTGGCAACCCGCTAAGTCAGAGTAATTCTTTGGGGCCACCAACATCCTGTAAACTTGGAAATTATGGCAATTGAATCTATTCAAATGAATAAAGCATGTGCTTA
>CL427Contig4
TTACACCCTCGTACAATTGCATGCTTTATTCATGGAAATCAGATTCAAAATGCCACAATTTTTGAGTTTACGTGACATTGGTGGCCCCAAGGAGTTACTCTGACTTTGTGGGTTGCCAAAGTTGATACCTGGTCCAGTCTTTTTGATCAGGATTGAGAGCATGTCCTTTGGAATGGTATATATACTCCTCACCTTCTCCAAAGAGATTCTCCTTATGCTCATCCCCATACCTCTTACGTTTTAGCATCAGGAGCTCATCCCTTGTGTGATCAGTTATGAAATAAAGCCAACCATGCTATTCTGGCGGCACTTGAGAAGTATTATACCAATCCTTTTCTGCATATTCAACCCATCCGTGCCTTCCAAATTGCATGTCTTCAAGTCCCTTATAATACTTATTGCCAAATTTTTCCACCTCCACAAGCGTTGCCCCTATGTTGTGAATTTTGGTTTGCCTAAATCACTTAAACAAATTTTGAAGAAACTAGTGATAATTCACTAAAACCCAAAAACAAAAACAAGAAGAAATATGTTAGCAATAAAGGCTCATGAAAGATTCAAATAATAAATAATAAGTTTGAAAGAAAAAAATCAACCAAAGACAAGAATGCACAGAAGGCCTGCTCAATCTTCAATATAAGGTGTTGAAATAATAAATGGAAGTAGCACGAAAGAAATAACGA
>CL427Contig5
TTATATGGTTTTGATGCGGGTTCACCCGGAATGTTGCCACCATTTAGTAGACAGTCAGAAGATAACACAGCAATGGCAAGACATTGTAGCGAAGGCATTGAACCAAGGATATCTGCTGAGCGACTTATACTTCTAGATACCCAGGAATTGCCTTTTGGATGGAAATTTGTTGAAGGCACGGATGGGTTGAATATGCAGAAAAAGGATTGGTATAATTCTTCTCAAGTGCTGCCAGAATAGCATGGTTGGCTTTATTTCATAATTGATCACACAAGGGATGAGCTCCTGATGCTAAAACGTAAGAGGTATGGGGATGAGCATAGGGAGAATCTCTTTGGAGAAGGTGAGGAGTATATATACCATTCCAAAGGACATGCTCTCAATCCTGATAAAAAAGACTGGACCGGGTATCAACCTTGGCAACCCACAAAGTCAGAGTAACTC
>CL442Contig1
GAGTCTACCAAAGTGCATCACGCACACGACACACCAAATACTGGTGGTAGGTGGGCATTTGATATCATCTCTGCCAGTCAGGATTGGGGAAATTAAAGCTGCGGGTAGTCACCTCGTCGGCTACCAAAATGGCAGCGCTCAACAGCTGTAGCATCTTCATCGCGAAATCAGATTTTCCGGCGGCCTTCCCATCGTCATCATGGGGAATGAGTAGAGGCAGCATTGACTTCGAGTCGAGAGGATTGCGTGCAGGGAATATGAAGATGGACGCTGGGCGATCAAAGTTGCGGCTTGTATGTGTGGTTGGTGGCAGCAATACGACTGGTAACAGCAATAGTAGCAGCAGCAGCAGCGATGGCAGTAAGAAGAAAGCCGTTCCAAATTCAAATTATGTGGTGCCCTTGGATAAATCCTTCTCTTCCCCATACTCATCCTTCATCACTCGCCCCTCGTCGAGATCCTTCGTGATCTCAACAAAGGATTCCCGACGATATCATCAAACCATCTTCCCCGCACCACCTTCATCCCCTGGTACCATGCTAACCGTATGCTTAGCTTCTATGCCCCTGGATGGTGTGGAGAGATACGCGATCTTATA
>CL442Contig2
TTATTCTAAGCCCAATATTTTATTATTTTATTGAAAATATTGTTTCGTATCTCATGAGTAACTAAGAAACTCTTTCTTTGCAAGTCCAACAAACCAAACTGGATCACCAGAGAATGCTGGATATTTACACTATGCGAAAAGCACAGGCAGTAAATACAATATTCTGATATCTAAAAAGAGTAATAAACTAGACATGCTGAAGGTCCCTCCTTGCAGTCTATAGAATTCATTCTTCATGATACAGATACAAGCCAAGGCCAAACCGGGCACATGCTCTGCAAAAAGCTATTTCCTCTGCTGCAGAAACAGGATCTTCAATGAGGGCATCACTAGATGAAACTGTCCCAGTTGACTCGCGGTATGCCTCTCCATCTGATCCTCGTATTGTGACACGGTATACCACAGTCACGCTTCCATTCTCAGAGAATATAAGATCGCGTATCTCTCCACACCATCCAGGGGCATAGAAGCTAAGCATACGGTTAGCATGGTACCAGGGGATGAAGGTGGTGGCGGGGGAAGATGGTTTGATGATATCGTCGGGAATCCTCTTGTTGAGATCACGAAGGATCTCGACGAGGGGGCGAGTGATGAAGGATGAGTATGGGGAAGAGAAAGGATTTTATCCAAAGGGCACCACAGGTAATTTGGAATTTGGAACGGCTTTCTTCTTACTGCCATCGCTGCTGCTGCTGCTACTATTGCTGTTACCAGTCGTATTGCTGCCACCAACCGCACATACAAGCCGCAACTTTGATCGCCAGCGTCCATCTTCA
>CL442Contig3
TTGTGAAACAAACCCAAACTGGATTATGCTGGATATTTACACTAGTTTGAAGGGTGGACATTAAATACAATCTTCTAATATCTCAAAAGAGCAATAACTAGAAATGCTGAATGTCCCCTCCTTGCAGTCTATAGCATTTATTCATCATGATATAGATACAAGCCAAGACCAAACCGGGCACATGCACTGCAAAACGCTAATTCCTCTGCTGCAGCAACAGGATCTACCAGGGATGCATCACTGGATGAAACTGTCCCAGTTGACTCGCGGTATGCCTCTCCATCTGATCCTCGTATGGTAACACGGTATACCACAGTGACTCTACCATTTTCAGAGAATATAACATCGCGTATCTCTCCACACCATCCAGGGGCATAGAAGCTAAGCATGCGGTTGGCATGGTACCAGGGGATGAAGGTGGTTGCGGGGGAAGATGGTTTGATGATGTTGTCGGGAATCCTCTTGTTGAGATCACGCAGGATTTCTGCGAGGGGGCGAGTGATGCAGGATGAGCATGCGGAAGAGAAGGATTTATCCAAGGGCACTACATAATTCGAATTTGGCACCCCTTTCTTCCTACTGCCATCGCTGCTGCTGCTACTATTGCTATTACCACTAGTATTGGTGCGACCAACCGCACATACAAGGCGCAACTTTGATCGCCCAGCTTCCATCCTCCTACTCCCTCTGGGCTCGAAGTCAATACTGCCGCCACTCATTCCACATGATGACAATGGGAAGACCGCAGACGACGCTGATTTTGCGATGAAGATGCTGCTGCTGTTGGGCACTGCCATTTTCGTAGCCGACGTCGACGATGCGAAGCTCTAATTTCCCCAATCCCGACCGGCAGAGATGATATCGAATGACCAATTTTTTTGTCAAAATATCAAATGACCAACTACTAGTC
>CL442Contig4
ATCATCTCTGCCAGTCAGGATTGGGGAATTAAAGACTGCGGGTAGGTCACCTCGTCGGCTACCAAAATGGCAGCGCTCAACAGCAGTAGCATCTTCATCGCGAAATCAGATTTTCCGGCGGTCTTCCCATCGTCATCATGGGGAATGAGTAGAGGCAGCATTGACTTCGAGTCGAGAGGATTGCGTGCAGGGAATATGAAGATGGACGCTGGGCGATCAAAGTTGCGGCTTGTATGTGTGGTTGGTGGCAGCAATACGACTGGTAACAGCAATAGTAGCAGCAGCAGCAGCGATGGCAGTAAGAAGAAAGCCGTTCCAAATTCAAATTATGTGGTGCCCTTGGATAAATCCTTCTCTTCCCCATACTCATCCTTCATCACTCGCCCCCTCGTCGAGATCCTTCGTGATCTCAACAAGAGGATTCCCGACGATATCATCAAACCATCTTCCCCCGCCACCACCTTCATCCCCTGGTACCATGCTAACCGTATGCTTAGCTTCTATGCCCCTGGATGGTGTGGAGAGATACGCGATCTTATATTCTCTGAGAATGGAAGCGTGACTGTGGTATACCGTGTCACAATACGAGGATCAGATGGAGAGGCATACCGCGAGTCAACTGGGACAGTTTCATCTAGTGATGCCCTCATTGAAGATCCTGTTTCTGCAGCAGAGGAAATAGCTTTTTGCAGAGCATGTGCCCGGTTTGGCCTTGGCTTGTATCTGTATCATGAAGAATGAATTCTATAGACTGCAAGGAGGGACCTTCAGCATGTCTAGTTTATTACTCTTTTT
>CL451Contig1
GAGTCGAGTGCTAGCAACCTTTGGTGCTTCTCTGCTTCGCGAGTTGTAAGCTCTCAACAGGGTTTTTTGAGTAAGGATGGGATTTATCATGGAATTCGCTGAGCATTTGGTTCTGAGGTTAATGGAGGATCCGAAGGAGAGGGATCGCAAGTTCAGGGAGCATGTATACGCTGTGAAGGATCGATGCAACAAGACCAAGGAGATGTGGAGTTACCCTCTCCGTCCTTATGGATTCTGGACATTCGAGCGCCACAATGCCCAGCTTGCTTGGGATGCTCAGATTAGCCAGGTGCCTGGCCGCAGGGACCCCTACGATGACCTGCTTCAAGAAAGCTATGGCTCCCCCAAATGAACATTGTGATTCATGTGTTGGGTTTCTTTTTTCATAACAAGGTCTATGCCTAAGTTGGTACATCATATCTGCTATTCCTGTTGTTCTTTATCTCAGAGATCCACTCAAAGCAATTCCATGTATCTTTCCTTAGCCTCGATAGGATTTGTGTTAGAGTTAAACTAATGTTTATCTGATCATCTCAAAGAACTGGTGAATAAGCTTCAGACGGCTAGTTATGCCAGTCTGATTAGGTTGTGTTTTAATTGGAGCTCTGTGTGTGTGTGTGTGTGATGTTGTACTGGTGTAATTGACTAATTCGAAGAAATTGAAGCATATAACCCCTATGTGTATTTGGTTCTAATAAAAAAAA
>CL451Contig2
ATAAATCTCAATCAAAGTGAAATTAATAAAAACAAATTCAACATCTACATTGCAATATCATTAAGAGATTTGCTCCATAACATGAGTTAATATGGACAAATTATTCAAAATCATCAACTAATGTAGAATATTCAAGATTATTACAAACCAGCTGACAAATCATGCAGGAGACGAACTACAAGACTCAAGAGTAGAAAAATTGAAAATGCTACTTTCATTCTACTTGCTGGAATAAAAGCTCTGTAGCAAACAGCTAATGGTTACTGAGCTCTCACAATGTTCATTTGGGGGAGCCATAGCTTTCTTGAAGCAGGTCATCGTAGGGGTCCCTGCGGCCAGGCACCTGGCTAATCTGAGCATCCCAAGCAAGCTGGGCATTGTGGCGCTCGAATGTCCAGAATCCATAAGGACGGAGAGGGTAACTCCACATCTCCTTGGTCTTGTTGCATCGATCCTTCACAGCGTATACATGCTCCCTGAACTTGCGATCCCTCTCCTTCGGATCCTCCATTAACCTCAGAACCAAATGCTCAGCGAATTCCATGATAAATCCCATCCTTACTCAAAAAACCCTGTTGAGAGCTTAGAACTCGCGAAGCAGAGAAGCACCAAAGGTGGCTAGTACTCGACTC
>CL451Contig3
CACAGCATATACGTGCTCCCTGAATTTGCGATCCCTCTCCTTCCGGATCCTCCATCAACCTCAGAACCAAATTCTCGGCGAATTCCATGATAAATCCCATCCTTCCTTTAAAAGAACCCTAGAATTTCAAATCAAACAAACTCAGCGAAAAAAGAAATTTCAATAAGAAACAAGAAATCAGGTCCTCAAATCGATCTGTTGAATTCATATAATATGAGGAAATAGAGTGGATATTGACATGGTTGAGCGTACCTGTTCACTC
>CL451Contig4
TATCGATCCTTCACAGCATATACGTGCTCCCTGAATTTCCGATCCCTCTCCTTCGGATCCTCCATCAACCTCAGAACCAAATTCTCGGCGAATTCCATGATAAATCCCATCCTTCCTTTTAAAAGAACCCTAGAATTTCAAATCAAACAAACTCAGCGAAAAAAAATTTCAATAAGAAACAAGAAATCAGGTCCTCAAATCGATCTGTTGAATTCAGATAATATGAGGAAATCGAGTGGACATTGACATGCTT
>CL451Contig5
TACATTTAGGGAAACTATCCAATGCTCGTAGTAGAAGATAAATTCATTTAAAAACAAGTGGCGTGGAGCACCTATTTGCTCAACACACAGGCAGAGGAAGAGGGCTAGAAGGATGGTCAACATTCCACAAAGAGATTTACTCCATAACACGAGTTATATGGACAAGTTATTCAAAATCATGAACTAGTCCGGAATATTATGACAGACTAGCTGACAAATTATGCAGGAAACGAATTACAGGACAATGCAACCTTTCTGTCTACTTTAAAAGAAGTCTCCATCACAATCTGGCTGCATCACTCTATGTTCACTTGGGGGAGCCATAGCTTTCTTGGAGGAGGTCATCGTAGGGGTCCCTACGGCCGGGCACCTGGCTAATCTGAGCATCCCAAGCGAGCTGGGCATTGTGGCGCTCAAATGTCCAGAACCCATAAGGGCGAAGTGGATAACTCCACATCTCTTTGGTCTTGTTGCATCGATCCTTCACAGCATATACGTGCTCCCTGAATTTGCGATCCCTCTCCTTCGGATCCTCCATCAACCTCAGAACCAAATTCTCGGCGAATTCCATGATAAATCCCATCCTTCCTTTAAAAGAACCCTGTTCACTGTTCAGAGCTTAGAACTAGCGAAGCAGAGAGGCC
>CL462Contig1
TTTTAGCTAAATAAAAATAAAGAGTTATCATTGAAGCAAAATTCAATAATACTCCATCAAATTATGGAAAGGTCATAATAACATAAAATTCAATGGGGTAAGAAGTTTTTAAGGCACTTTCATAACCATGAAATCAAACATTTCAACACATTGAAAATCAAATAAGAAAAACTCGGTGACATTTCATCTTGCTACCAAAACTCAATGATTAGAGCCTAGAGGAGGGGCCTAAGCTGCAATAGATGGCTTTGAAGCAGCAGAGAGCCTGGACCTTTTCTTGGCTAAGCTCTCACTTCGTCGTTCTCTCTGCTCCTTCAACCTTGTGGCAAGCAGCTTCTGGTACTCTGCAGCCTCTGCCTTTGCCTTGGCAATTCTTTTCTTTTTGTCAGCAATTCTTGCTCGCTTCCTTTGCAAAGTCAATGGAGTAACCAGCCTCTGAATTTTGGGTGCCTTACTCACCTTCTTTCCAGATTTTGTTGTGAATGATCTTCGGTAAGTGTTCACATACTTCCGAACATCATCCTCCTTTGAGAGATTAAAGAGTTTGCGGATCTTGGATGCTCTCTTTGGTCCCCTCATTCTTGGTTTCTCAGTATCAGTCAGTCCAGGCAAATCATTCTCTCCCTTCTTCACGATTACCAAGTTCAAAACAGAGAGGTCAGGGCTCACAATGCATCCACGCACAGACTTCCTCCTACGTTCTCCATTGCGCCTTCCATATCCACGGAAACAAGGGGTTCCTCTGTGAAGCAAGAGACGAACACGGCCAGGAGTCAACACTCCCTGCTTCATGGGGAACCCCTGCTTGTCACAACCTCCCATGATTTTGAAAACATAGCCCTTAAATTCCTCCCCAAGTGCATCTCCGCTGACCTCTTGTGAGATCCTCTTGTCAAAAAACGCACGGAGCTTTTGGTCATCGTCTATTTCCAGCTTCTTTTGGCATCCCGTGGTGGGTTGGCAATGTTGAACTTCATCTTGGTCCGGTACGAG
>CL462Contig2
TCACTCAGTTGAGAAGCAGAAGGCAAGTGTAAGCTTTCTTTTCCGGGTCTTGCTTTAGGCATAGCCGCCTCTGCTCGTACCGGACCAAGATGAAGTTCAACATTGCCAACCCCACCACGGGATGCCAAAAGAAGCTGGAAATAGACGATGACCAAAAGCTCCGTGCGTTTTTTGACAAGAGGATCTCACAAGAGGTCAGCGGAGATGCACTTGGGGAGGAATTTAAGGGCTATGTTTTCAAAATCATGGGAGGTTGTGACAAGCAGGGGTTCCCCATGAAGCAGGGAGTGTTGACTCCTGGCCGTGTTCGTCTCTTGCTTCACAGAGGAACCCCTTGTTTCCGTGGATATGGAAGGCGCAATGGAGAACGTAGGAGGAAGTCTGTGCGTGGATGCATTGTGAGCCCTGACCTCTCTGTTTGAACTTGGTAATCGTGAGAGGAGAGAATGATTTGCCTGGACTGACTGATAC
>CL476Contig1
TAACAGACTGTGATTGCTGACTCTGGTGTTGTAGATTTTTTTTTATACGGAGAGAGAAAGCGAAGAAAAAGGCCAATTGTGGTTTTCGAGGCTAAATTCATTGGGCACTCCATTCGTTGTTTTCAGGATAAAAAAATGAGTTCACTGGATGCAACTAGAGCAGAACTTGGTTTATTAGTTTTGTATCTGAACAAGGCAGAAGCCAGAGACAAGATCTGCAGGGCAATTCAATATGGTTCAAAATTCTTGAGTAATGGACAGCCTGGTACAGCCCTGAATGTGGACAAATCAACCAGCTTGGCCCGGAAAGTTTTCCGACTTCTTAAGTTTGTCAATGATCTGCATGCTCTTATTAGCCCTGTCCCTCAAGGACTCCCTTCTCTTGTTTGTCGGAAAGTCAAAAATGCATTATTGTCAACTTTCTTATTTCTCGATCAAATTNTCTGGCTTGGTAGAACCGGCATCTATAAGAACAAAGAACGAGCTGAGCT
>CL476Contig2
TTGAAACAATAACCACAGCTTGGATAGAAATACGAACCAGAAATGACATCATTATAATATTACCATTGCAAATAAGCAGAACGAAAGGTGACAACAAAGATGCCTAATAGTTGGCTTTAAATAGTGAGGAACATCCAAGGTCACCTAGAATGCGGCATATAGCTCAAAAGTTTACACCAAAAGGGATTTTATATCACTAAGTTCAAATAAATATTTTAAATGACACGACTAGGCTTTATTGTTCCAATAATTATCACCTAGAACAGACTTGTATCTTTATGTGGTCTTGGCTTTTGGTCCAGATGGAAGCAACTGATAGCAAGAAATTAAAGAGGTAATAAATCCAAAGGCTCCTGTTACACGAGGGGTAACTTTCTTGGGTGCCAATTGAAGTAGTCCAACTGCAACTACGATATCCAGGGCTGCCTTGACCAAGGCCAGTGATCTCTCATTCGATTTTTGAAGTTTAGCACGGTATTGTTCATTTTGATATTTATCACTGTTCTTAAGCTCCTTCACTAGCTTCTTCATTGATGCAGAAAGCCTTCCAAGCTCTCCAATCTCCACCAAGGTAGAGCAGACTGAGGATCCCATCCAACAGTAGAGAGATATCTGGCCAATTAGCTCAGCGTGTTCTTTATCCTTGTAGATGCCAGATCTGCCAAGCCAGACGATTTGATCAAGAAATAAGAATGTTGACAATAAAGCATTTTTTGACTTTCCCAAAAAAACAAGAGGAAGGGGAGTTTCTTGAGGGACAGGGCTAATAAGACCATGCAGATCGTTGACAAACTTAAGAAGTCGGAAAACTTTCCGGGCCAAGCTGGTTGATTTATCAACATTCTGAGCCGTACCAGGCTGTCCATTACTCAAGAATTTTGAACCATATTGAATTGCCCTACAGATCTTGTCTCTAGCTTCAGCCTGGTTCAGATACAAGACTAATAAACCAAGTTCTGCTCTAGTTGCCTCCAAGGAACTCATTTTTTATCAAGAGTACCGAATGGAGTGCCCAATGGATTTAGCCTCGAAAACCACAATTTCCTTTCTTTTCTTCACTTTCTATATCTGAAAAAAAACTCTGTATCACCCAAACGAGATAAAGTAAAATGACAGCGTCAGCAACCTCTGCC
>CL476Contig3
TAACAGACTGTGATTGCTGACTCTGGTGTTGTAGATTTTTTTTATACGGAGAGAGAAAGCGAAGAAAAAGGCCAATTGTGGTTTTCGAGGCTAAATTCATTGGGCACTCCATTCGGATAAAAAATGAGTTCACTGGATGCAACTAGAGCAGAACTTGGTTTATTAGTTTTGTATCTGAACAAGGCAGAAGCCAGAGACAAGATCTGCAGGGCAATTCAATATGGTTCAAAATTCTTGAGTAATGGACAGCCTGGTACAGCCCTGAATGTGGACAAATCAACCAGCTTGGCCCGGAAAGTTTTCCGACTTCTTAAGTTTGTCAATGATCTGCATGCTCTTATTAGCCCTGTCCCTCAAGGAACTCCCCTTCCTCTTGTTTTGTTGGGAAAGTCAAAAAATGCATTATTGTCAACTTTCTTATTTCTCGATCAAATTGTCTGGCTTGGTAGAACCGGCATCTATAAGAACAAAGAACGAGCTGAGCTAATTGGCCGGATATCTCTTTACTGTTGGATGGGATCCTCAGTCTGTACCACTTTGGTGGAGATTGGAGAGATTGGAAGGCTTTCTGCATCAGTGAAGAAGCTAGAGAAGGAGCTCAAGAACAGTGATAAATATCAAAATGAACAATACCGGGCTAAACTTCAAAAATCAAATGAAAGATCACTGGCCTTGGTTAAGGCAGCCATGGATATTGTAGTTGCAGTTGGGCTACTTCAATTGGCACCGAAGAAAGTTACCCCTCGTGTAACAGGAGCTTTTGGATTTGTTAGCTCTTTAATTTCTTGCTATCAGTTACTTCCATCACATCCAAAAGCCAAGACCGCATGAAGATACAATTCTGTTCTGTTCAGGAAGTCATGTCAGTTAAAACAATTATTTGAACTTGTGATATAAAATCCCTGTTGGTGTAGCTTTTGAGCAATTTGCCACGCCATAAAGGTTTCTCACTATTTAATGCCAACTTAGCGTCATAGTTCATTCTGCTTATTTGCAATGGTAATAATATATTGGTGTCATTTCTAGTTCGAATTTCAATTGCAAGTGATGGTT
>CL476Contig4
GNGGTTTTCGAGGCTAAATCCATTGGGCACTCATTCGGTACTCTTGATAAAAAATGAGTTCCTTGGAGGCAACTAGAGCAGAACTTGGTTTATTAGTCTTGTATCTGAACCAGGCTGAAGCTAGAGACAAGATCTGTAGGGCAATTCAATATGGTTCAAAATTCTTGAGTAATGGACAGCCTGGTACGGCTCAGAATGTTGATAAATCAACCAGCTTGGCCCGGAAAGTTTTCCGACTTCTTAAGTTTGTCAACGATCTGCATGGTCTTATTAGCCCTGTCCCTCAAGAACNCCCCTTCCTCTTGTTTTTTGGGTAAGTCAAAAATAGCTTTATTGTCAACATTCTTATTTCTTGATCAAATCGTCTGGCTTGGCAG
>CL489Contig1
CTATTGGGCGTCTAAAAAGGACACCTAAATTGGACCGAACCTTTTGTGTCAGGCTATTGTTCTCTTGTTCCCTAAAAGTCATGGAGTAAGACATCGACTTCTCAATAAGTCTTTTGATTACATGATGGACTCCTTTGAAAAAAAAAAAACACATTGGCGCGCGTGTAAACGAGGTGCTCTACCTAACTGAGCTATAGCCCT
>CL489Contig2
GTAGGGCTATACGGACTCGAACCGTAGACCTTCTCGGTAAAACAGATCAAACTGATTTTTATCAAAATGATTCGAACTTTTTCAAAGACCCAACATGCATTTTTTTGTTTTGCATTGGGCTCGTTCATTAACTGATATAAATAATCCGTTAGTCTACCATAATTCTCTTGGCAGAAAGATAAGAAGATGGCTCCGTGTGCTCTGATTTATGTATTCCGATCCAAGAGCACTACCAAAGTGTTTCAAAGAAGAGAAGGGTTATCCTGACGTAGGTCTGCTTTTGGCTTAGATCAACCTAAGTTAAATGGAATCTCCATCGCCCCACTTCTGCTTAAAGAATCCAATATGAAACTTCATACACCTTAAAGTTCATAGGATAGGACGAAAAGAGAATTTTTGAGGTTCTTATACTCATTATGCCTAGCATTGAATAGACTGGGTATTCACCTTATCAAGGTCTTAAATCAATAATCAATGATGGGTTCTATTGGGCGTCTAAAAAGGCACCTAAATTGGACCGAACCTTTTGTGTCAGGCTATTGTTCTCTTGTTCCCTAAAAGTCATGGAGTAAGACATCGACTTCTCAATAAGTCTTTTGATTACATGATGGACTCCTTTGGAAAAAAAAAAACAATTGGCGCGCGTGTAAACGAGGTGCTCTACCTAACTGAGCTATAGCCCT
>CL507Contig1
TAATTTTCGAGCACCATGTCATGTCATTTTTACAGTTAGAAAGAACTGGAAACTCTGTTCAGCACTATCTCAGAGTGTATGTCTAATCTCCATAAATACACATGCAAGTATGCAAGATGTCTGTAGTATACACGATAACCAGTCTGTTCAGCATCTTTCTGCACTGCAATTTTCGCATCAATGTCCAATCATCCCATTGCGGGTTCAACTCTCAACTCTTACAACCAACATAGCAAGTCTTCATGTTTTAACAACTTCTGGTTGTTTGCATTAAATTCTCAGGGGGGCCTTTCAACAAAGAATTGGAACTAGCTTCTGCTGGAGTCTCAGATATTCTTGCTTCTGATTTTTCATTTTGAATATGTTGAGAGTATTGTCACCAAATAAGTTCTACACAGTCCACCCAAAGAAGCCTTTGTTCTACTGGGATCACACCATATGTAATAAGATGAGCAAAATGGCCAAAAGTTTCCACCTGCTGTTAGCATT
>CL507Contig2
GTTCACATAACAAGTCATGATGGGATAAATTGATCTATATGAGAATCTTCAAGAAAGAAATTTCTATATACCATAGAAATTTTCGAGCACCATGTCATGTCATTTTTACAGTTAGAAAGAACTGGAAACTCTGTTCAGCACTATCTCAGAGTGTATGTCTAATCTCCATAAATACACATGCAAGTATGCAAGATGTCTGTAGTATACACGATAACCAGTCTGTTCAGCATCTTTCTGCACTGCAATTTTCGCATCAATGTCCAATCATCCCATTGCGGGTTCAACTCTCAACTCTTACAACCAACATAGCAAGTCTTCATGTTTTAACAACTTCTGGTTGTTTGCATTAAATCTACTCCTCAGGGGGGCCTTTCAACAAAGAATTGGAACTAGCTTCTGCTGGAGTCTCAGATATTCTTGCTTCTGATTTTTCATTTGAATATGTTGAGAGTATTGTCACCCAAATAAGTTCTACACAGTCCACCCAAAGAAGCCTTTGTTCTACTGGGATCACACCATATGTAATAAGATGAGCAAATGGCCAAAGTTTCCACCCTGCTGTTAGCATTGGCCAGAATGTAGCCTTTAATTCGCTAAAAACGTTGGCTGGGGATTCCAGACGCAGGAATCCCAATATTGTATAATAAATGCTGTTCCAAATTGCTGACCATACAGTTTGGTCGAAGGCTACTTTGGCAGGAACCACCCACCAGTCTTGAAATGGAAAAAGCTCCTCACAAAACTGGTAATAGTAATGTGAAAGGGAGCCATGTAATGTAAAACCAACGAGGCCTGATCTAAACATTCGTGCTCGATCAAACTCAAAGAGCGGTTTACCTTCAAAGCACTGTGCAATCCAATCCCCTGCAGAATAGACCACTCCACTAATCATCATTTTTGCTAAAACCGGATTTGTCTTAAGAGCTTCCTCATAAGCAGTCCAATTATGTTGAGGGGCATATCTTAGTATCTCAAAAATGGTCCACCCATGCCAGCAATCATGATCAATTGTAAGCAACTTGGTTATGGCATAAGAACCCGCAGCAAGAACAATCATTGCATTTATGGTCCTATCGATTAACCTATCCATTTCCAATTCACTCTGTCTCCCTCCATCATCTCCAATACCAGAACTAGAAGCAGAAGAGAAACCTTCAAAGACAGCTGCCCCTCATTCGATAAAACCCGCTCACCTGAGTCGCCAACTCGGTCCCTTCGCTCTCTAACTGACTCACAACCACCCCTTCCTGCTGGTCCGTGGTGTCTCCGCTCTGTACTGGTATAACATCAAGCTCTTCTTGGACAACAGAGTTCAAGAGCCAGCTCTCAGCTCTCAGTTTGCTTCTAGAGAAAATTGGGCTCTGAGGAAATTTTGACCCGAGAAAATGAGAGCTGGGAACGGTTTTTGAGTTGGGATTTTTGGATTTGTAAAGAGGAAGGAGACTATGGGGAGAAATGGTGTGGAGAGATGCCATGGTTGGCCACTGAGTTGAGGTTGGGAGTAAATGAGATGAGTTGACCGAGTTATCAATGCAACTACGTTCGTTTC
>CL507Contig3
TAAAATGATGATCAGTGGAGTGGTCTATTCTGTAGGGGATTGGATTGCACAGTGTTTTGAAGGTAAACCACTCTTTGAGTTTGATCGAGCACGAATGTTTAGATCAGGCCTTGTTGGCTTTACATTACATGGCTCTCTTTCACATTACTACTACCAGTTTTGTGAGGAGCTTTTTCCATTTCAAGACTGGTGGGTGGTTCCTGCCAAAGTGGCCTTTGACCAAACTGCATGGGCAGCAGTTTGGAACAGCATCTATTATACAGCATTGGGATTTCTACGTCTGGAATCTCCCGCCAACATTTTTAGTGAATTAAAGGCTACATTCTGGCCAATGCTAACTGCAGGGTGGAAACTGTGGCCTTTTGCTCATCTTATTACATATGGTGTGATTCCAGTAGAACAAAGGCTTCTTTGGGTGGACTGTGTAGAACTCATTTGGGTGACAATACTCTCAACATATTCAAATGAGAAATCAGAAGCAAGAATATCCGAGACACCAGCAGAAGCAGGTTCCAGTTCTTTGTTGAAAGGCCCTCCTGAGGAGTAGATTAAATGCTAACAATCAGGAGAGTTTGAAAGATGAGTTGCTCAAGTTGGTTGTAAGAGTTGAGAGTTGAATCCACAATGCGATGGAAAAATTGCAATGCGGAAATTTTATGGACAGACGGGTTATAGAATATACCACGCACATCTTGCATACTTGCATACGTATGTATGAAGATATGAAGATTAGACATACTTTCTGAGATGATACACAATAGCCTTTCTAGTTCCTCCTAACTGTAAAAATCACGACATGGTACTGGAAATTTTCTATGGAATATAGAATTTTCTTTCTTC
>CL507Contig4
TTATGTGAGGATCTTGAAGAAAGAAAATTCTATATTCCATAGAAAATTTCCAGTACCATGTCATGTGATTTTTACAGTTAGGAGGAACTAGAAAGGCTATTGTGTATCATCTCAGAAAGTATGTCTAATCTTCATATCTTCATACATACGTATGCAAGTATGCAAGATGTGCGTGGTATATTCTATAACCCGTCTGTCCATAAAATTTCCGCATTGCAATTTTTCCATCGCATTGTGGATCCAACTTGAGCAACTCATCTTTCAAACTCTCCTGATTGTTAGCATTTAATCTACTCCTCAGGAGGGCCCTTTCAACAAGACTGGAACCTGCTTCTGCTGGTGTCTCGGATNTTCTTGCTTCTGATTTC
>CL507Contig5
TCATTTGGGTGACAATACTCTCAACATATTCAAATGAGAAATCAGAAGCAAGAATATCCGAGACACCAGCAGAAGCAGGTTCCAGTTCTTTGTTGAAAGGCCCTCCTGAGGTTTATGAAGAAACTCTTTAAATGCTGATGATTACAGATGCACAATCAGCTGGTCATGATAAGTACTAATGCAATTTTTTGGTTTTTAATTTCTTCTTTCCTTCCAGGAGTAGATTAAATGCTAACAATCAGGAGAGTTTGAAAGATGAGTTGCTCAAGTTGGTTGTAAGAGTTGAGAGTTGAATCCACAATGCGATGGAAAAATTGCAATGCGGAAATTTTATGGACAGACGGGTTATAGAATATACCACGCACATCTTGCATACTTGCATACGTATGTATGAAGATATGAAG
>CL507Contig6
CCAGTACCATGTCATGTGATTTTACAGTTAGGAGGAACTAGAAAGGCTATTGTGTATCATCTCAGAAAGTATGTCTAATCTTCATATCTTCATACATACGTATGCAAGTATGCAAGATGTGCGTGGTATATTCTATAACCCGTCTGTCCATAAAATTTCCGCATTGCAATTTTTCCATCGCATTGTGGATCCAACTTGAGCAACTCATCTTTCAAACTCTCCTGATTGTTAGCATTTAATCTACTCCTCAGGAGGGCCTTTCAACAAAGAACTGGAACCTGCTTCTGCTGGTGTCTCGGATATTCTTGCTTCTGATTTCTCATTTGAATATGTTGAGAGTATTGTCACCCAAATGAGTTCTACACAGTCCACCCAAAGAAGCCTTTGTTCTACTGGAATCACACCATATGTAATAAGATGAGCAAAAGGCCACAGTTTCCACCCTGCAGTTAGCATCGGCCAGAATGTAGCCTTTAATTCACTAAAAATGTTGGCGGGGGATTCCAGACGTAGAAATCCCAATGCTGTATAATAGATGCTGTT
>CL520Contig1
GTACTTGAAATAGCTCTCTGCCACCACAACATCTTCATGCTACTAGAATCTCACATACATCAATCTCACAATTTCATGAAACACATATTCCATGAACAATCAACCTACAGATTTTAAAAAAGGAGAACAAAAATTCTTGGTCATTAGTTCCTTTATTGTCATAATAACAACAGAAAATAAAGCATTTGCGACCTGATCAGAATTTTAAAAAATTTAAAATAAATAAGAAAAATAAGAAGTAAAAATACTTCCAAACTTAATAAAACAAGTTACTACTGAAGATTCATAATAGGAGTAGTGGCCCAAGCTACTTCTCCAAACAAAAACAAATAGCGGAAAAGTTAAATATATCACTAAGTCAAGTAACTTCATTGCTTTTGCTCTTCCTCACGCTTTGCGTCTTTGATCTCATCTGTCCCATCGTCCTGCATATCTGAGGTCCACAGAGTGAGATTATCCCGAAGAAGTTGCATGATCAAAGTGCTATCCTTGTATGAATCCTCTCCCAGTGTATCGAGCTCGGAGATGGCCTCATCAAAAGCCTGTTTGGCAAGATTGCAAGCACGATCAGGAGAATTCAAGATCTCATAGTAAAACACAGAAAAGTTCAACGCCAGTCCTAGCCGGATGGGATGAGTTGGAGCTAGTTCAGCATTTGCAATATCCTGAGCAGATTTATACGCATTGAGCGTATTCTCAGCAGCCTCTTTCCTCTCATTCCCAGTCTTGAATTCAGCAAGATACCTATGGTAATCTCCCTTCATCTTCAGATAAAACACCTTGGAATCGCCGCTGGCAGCAGCCGGCACAAGCTTCTCATCCAAAAGTTTCAAGATGCCTCCGCAGATCTCGGAGAGCTCGCCCTCAATCTTGGCCCTATACTCCTTGATTGCAGCGACGTGGTCGGCGTTCCCTCGGTTCTCTTCCTTCTGCTCAATGGAGGAAATGATCCTCCAGGACGCACGGCGGGCGCCGATCACGTTCTTGTAGGCGACGGAAAGGAGATTGCGCTCCTCGACGGTGAGCTCATCAGATTCCGGGATGGAAAAGACCACCTTCTCCATGAATTGAACCATTTCCTCGTAGCGCTCGGCTTGCTCGGCCAGCTTGGCCATGTAAACGTTGTCTTCACGCGGAGATCCGGCGGCCATTTTCCGATTCCTTTTGGTCTTTGGTGTGAGATTTGGGAGGTGTTTTTCTTGA
>CL520Contig2
CAATTAAAAGTTAAGCATTCACGAACCTGAACAGAATTTTAAAAATTAAAATAAAAAAACTAACTAAGAAGTAAAATACTTCCAAGCTTAATAAAACAAGGATCAACTACTGAAAACTCATAATAGGAGTAGTGGACCAAGCTACTTCTCCGAACAAAAACAAATAGTGGAGAAGTAAAATTTATCACTAGGTTAAGTGACTTCATTGCTTTTGCTCCTCCTCATGCTTGGATGCATCTTTGATCTCGTCTGTCCCATCATCCTGCATATCAGAGGTCCACAAAGTGAGATTATCCCGAAGAAGTTGCATGATCAAAGTGCTATCCTTGTATGAATCCTCTCCCAGTGTATCGAGCTCTGAGATGGCTTCATCAAAAGCCTGTTTGGCAAGATTGCAAGCACGATCAGGAGAATTCAAGATTTCATAATAAAATACAGAGAAGTTCAGCGCCAGGCCTAGCCGGATGGGATGAGTTGGAGGTAGTTCAGCATTGGCAATATCCTGAGAAGATTTATACGCATTGAGCGTATTCTCAGCAGCTTCTTTCCTCTCATTTCCAGTCTTGAACTCGGCGAGATACCTATGGTAATCACCCTTCATCTTCAGATAAAACACCTTGGAATCGCTGCTGGCAGCAGCTGGCACAAGCTTCTCGTCCAAAAGCTTCAAAATGCCACCGCAGGTCTCGGAAAGCTCGTTCTCAATCTTGACCCTGTACTCCTTGATTGCAGCGACGTGGTCAGCGTTCCCTCGGCTCTCTTCTTTCTGCTCAATGGAGGAAATGATCCTCCAGGACGCACGACGGGCGCCGATCACGTTCTTGTAGGCGACGGAGAGGAGATTGCGCTCCTCGACAGTAAGCTCTTCAGATTCCGGTGTGGAAAAGACGACCTTCTCCATGAATTGGACCATTTCTTCATAGCGCTCAGCTTGCTCGGCGAGCTTGGCCATGTAGACGTTATCTTCGCGTGGAGATCCGGCGGCCATTTTCGGAATTCTTCTGGTTTTGGGCGTGAGATTTGGGAGTTATTCTTGGAATTTTGAGAAAATAGGGAGGATTGGAAAAGATTGGG
>CL520Contig3
TGGAAAAACATGATTCAAGGACAATCACAATGAAGAAACAGTAAAACAATTCACTTGGAAATAGCTCTGCCAACATAACATCATCATACTACTAGAATCTCACATGTATCAATCTCACAATTTCAAGGAACATGTCTTCCATGAATAATCACGCTTGAACTTTTAAAAAAGGGAAGAAGAAGTAAATAATGGTCGTTAGTTCCTTGATTGTCACAAAAACAATTGAAAGTTAAGCATTCACGACCTGAACAGAAATTTTAAAAAATTAAAATAAAAACTAAGAAGTAAAAAATACTTCCAAGCTTAATAAAACAAGGATC
>CL520Contig4
AGTAAAACAATTCACTTGGAAATAGCTCTGCCAACATAACATCATCATACTACTAGAATCTCACATGTATCAATCTCACAATTTCAAGGAACATGTCTTCCATGAATAATCACGCTTGAACTTTTAAAAAAAGGGAAGAAGAAGTAAATAATGGTCGTTAGTTCCTTGATTGTCACAAAAACAATTGAAAGTTAAGCATTCACGACCTGAACAGAATTTTAAAAAATTAAAATAAAAAACTAAGAAGTAAAAATACTTCCAAGCTTAATAAAACAAGGATCAACTACTGAAAACTCATAATAGGAGTAGTGGACCAAGCTACTTCTCCGAACAAAAACAAATAGTGGAGAAGTAAAATTTATCACTAGGTTAAGTGACTTCATTGCTTTTGCTCCTCCTCATGCTTGGATGCATCTTTGATCTCGTCTGTCCCATCATCCTGCATATCAGAGGTCCACAAAGTGAGATTATCCCGAAGAAGTTGCATGATCAAAGTGCTATCCTTGTATTGAATCCTCTCCCAGTGT
>CL533Contig1
GGATGAGTTTGGATCCTTAGGTTATAAGGTCACAACTAGCATCAATAGCTTACAAACTACCAAACAAAGCTCAAGCTTCATGTCAAAATACATGGATGAGTGTTCTGATGTAATGGAAAATACCACTACCTGTTTACTTATAATGATTCGCCGACACTCATTCCTTTTTAATTTTCTAACTACTTTGGCAAATAGAACACTGGTACCATCTTAGCAATAGTCCCTTCCTTCTCAGGCATAAACTGATATCCCAAATCATCCTAATGGTGCACCGCCCTAAAACACATTAAAAACTGCAAAAAATAAATAACTTCACTATAGAATTGCAACATCCAAGTAATCTCCAATCTGGAAGCCCAGCTCAGCCAATGCTTTGCCATCATCTAATTTCCCATTTCTGTTAGAGTAGGTCTTTCCAACCTCTCGCACCACAAAGCGGCCATTTTTGTCAGGATATACAAAAGCAAAGGACAATCTTGCATCTCTTCTCCTTGCTGCTGG
>CL533Contig2
AAAGGAACAAGATGAGCTTAGATCCTGAATAGCTTCATAGAACTCCCAACAAACACACGCTTCATGTCAAAACAGATGGATGATGTTCTACTATAATGGATGATGTTCTAATATTATAACAAGTTCGGTACATGCAACACTGGAACCATCTCAGCAATAGACCCTTCCATCTCGGGCGTAAACTTACATCCCAAATCAACCTACTGATGCCCCGATTCCTAAAACAAAGAGAAAAACTGTGAAAAAGTACCCTCTCTACAGAATTGCAACATCCAAATAGTCTCCAATCTGGAAGCCAAGCTCAGCCAATGCTTTGCCATCATCTAATTTCCCATTTCTGTTAGAGTAGGTCTTTCCAACCTCTCGCACCACAAAGCGACCATTTTTGTCTGGATATACAAAAGCAAAGGAGAGTCTTGCATCCCTTCTCCTTGCTGCTGGTGCCACCTCTTTGACCAGATCAGTTAACTCTCGAAGTGTAGCATCCTTCCATGTATAGATTTGAACCTCATCCTTGGGCTCCTTGCCTCTCACTGCAAAGTCTTCCTTGGAATGATGACTCCCCATCTTGGTGAAAACGCGAAGCAATAAAGGACAAGTCTTTTCGCGATCAACGGGCTGAAGAGGAGGAGGACCTCTAGGAGGAGGGCCCAAAGGGCGTCCTCCCGGTCTCTTTTGCACATCCGACACTCCCGCCATACCCACCCGTCGCGCAAGAAAACGCCGAAAGGAGAATCCGGTAGCCTTGAAACTTCGATTGAGAGCTATATTGTGCAATTGTTGAGAGTCGTAGTCGACACTTGTCCCAGGTAGATCTGCTACAGATACATTGGGTTGGGCCTGCCC
>CL533Contig3
AAAGGAACAAGATGAGACTTAGATCCTGAATAGCTTCATAGAACTCCCAACAAATACACGCTTCATGTCAAAACACATGGATGATGTTCTAATATAATGGAAAATACCACTATCTTTTGCTTAGAATGATTGTTTGTGAGGCTTACCCCTTTCTAATATTATAACAAGTTCGGTACATACAACACTGGAACCATCTCAGCAATAGACCCTTCCATCTCGGGCGTAAACTGATATCCCAAATCAACCTACTGATGCCCCGATTCCTAAAACAAAGAGAAAAACTGTGAAAAAGTACCCTCTCTACAGAATTGCAACATCCAAATAGTCTCCAATCTGGAAGCCAAGCTCAGCCAATGCTTTGCCATCATCTAATTTCCCATTTCTGTTAGAGTAGGTCTTTCCAACCTCTCGCACCACAAAGCGACCATTTTTGTCTGGATATACAAAAGCAAAGGAGAGTCTTGCATCCCTTCTCCTTGCTGCTGGTGCCACCTCTTTGACCAGATCAGTTAACTCTCGAAGTGTAGCATCCTTCCATGTATAGATTTGAACCTCATCCTTGGGCTCCTTGCCTCTCACTGCAAAGTCTTCCTTGGAATGATGACTCCCATCTTGGTNAAACGCGAAGCAATAAAGGCAAGTCTTTTCGCGATCAAC
>CL533Contig4
CCCACAACAAAATTCCATTGATGCATTTACAATAGAACCTATAGGATGAGTTTGGATCCTTAGGTTATAAGGTCACAACTAGCATCAATAGCTTTACAAACTCCAAACAAAGCTCAAGCTTCATGTCAAAATACATGGATGAGTGTTCTGATGTAATGGAAAATACCACTACCTGTTTACTTATAATGATTCGCCGACACTCATTCCTTTTTAATTTTCTAACTACTTTGGCAAATAGAACACTGGTACCATCTTAGCAATAGTCCCTTCCTTCTCAGGCATAAACTGATATCCCAAATCATCCTAATGGTGCACCGCCCTAAAACACATTAAAAACTGCAAAAATAAATAACTTCACTATAGAATTGCAACATCCAAGTAATCTCCAATCTGGAAGCCCAGCTCAGCCAATGCTTTGCCATCATCTAATTT
>CL533Contig5
CATGGATGAGTGTTCTGATGTAATGGAAAATACCACTACCTGTTTACTTATAATGATTCGCCGACACTCATCCTTTTAATTTCTAACTACTTTGGCAAATAGAACACTGGTACCATCTTAGCAATAGTCCCTTCCTTCTCAGGCATAAACTGATATCCCAAATCATCCTAATGGTGCACCGCCCTAAAACACATTAAAAACTGCAAAAATAAATAACTTCACTATAGAATTGCAACATCCAAGTAATCTCCAATCTGGAAGCCCAGCTCAGCCAATGCTTTGCCATCATCTAATTTCCCATTTCTGTTAGAGTAGGTCTTTCCAACCTCTCGCACCACAAAAGCGGCCATTTTTGTCAGGATATACAAAAAGCAAAGGCAATTTCTTGCATCTCTTCTCCTTGCTGCTGGAGCCACCTCTTTGACCAGATCAGTTAACTCCCGAAGT
>CL533Contig6
AAAATTTCAACAAGAACCAGAATCTTCATTTCGGCGTTCGATTGCGCGACGGATAGATATGGCGGGAGTGCTGGAAGTACAAAAGAGACCGGGAGGACGGCCATTGGGCCCCCCTCCGAGAGGTCCTCCTCCTCTTCAGCCAGTTGATCGTGAAAAGACTTGTCCCTTATTGCTTCGCGTTTTCACGAAGATAGGGAATCATCATTCCAAGGAAGACTTTGCAGTGAGAGGCAAGGAGCCCAAGGATGAGGTTCAAATCTATACATGGAAGGACGCCACACTTCGGGAGTTAACTGATCTGGTCAAAGAGGTGGCTCCAGCAGCAAGGAGAAGAGATGCAAGATTGTCCTTTGCTTTTGTATATCCTGACAAAAATGGCCGCTTTGTGGTGCGAGAGGTTGGAAAGACCTACTCTAACAGAAATGGGAAATTAGATGATGGCAAAGCATTGGCTGAGCTGGGCTTCCAGATTGGAGATTACTTGGATGTTGCAATTCTATAGTGAAGTTATTTATTTTTTGCAGTTTTTAATGTGTTTTAGGGCGGTGCACCATTAGGATGATTTGGGATATCAGTTTATGCCTGAGAAGGAAGGGACTATTGCTAAGATGGT
>CL547Contig1
TGGCAAACATTATTGTTGCTCAGCTTCTCTACCTTGATGCAGTTGATCCTAATAAGGACATTATAATGTACGTAAATTCTCCAGGAGGATCAGTTACAGCTGGCATGGCGATATTTGACACAATGAGGCATATCCGACCTGATGTATCCACTGTCTGTGTAGGATTGGCAGCTAGGTACAAGATTCGCTGGTTTAATTAATTCTTTCTTATTTTCTTCTTCTTCTTCTTCTTCTTCTTCTTCTTCTCTCTCTCTCTCTCTCTCTCTCTCTCTCTCTCTC
>CL547Contig2
TGTTACTTCCTAATAAAAAATTAATTATTTCAAAAGAGATTAAGTTATAACTTTTGATAAATCTCAAAGACTAACTTATAATTTACCCTAAAAGTGTATATATATATATATATTCCTTAATTTTTTGCAAATACACGCTATTTCATTCATGATCACAAAAGACGGGTCATTGTTGATCTGCTGCAGCAGCCAGTGGCTGAAGGGCCTTGAGAGGATTTGTGATGACACCATCAACAAGCCCATAGTCCGTGGCTTCTTTTGCGCTCATGAAGTAATCACGATCCGTATCCTGGTTGATCTTCTCAAGACTTTGACCAGTGTGGTAGGCGAGATACCCATTTAGGTTTGCCTTATGATGCAGCATTTCATTTGCCTGGATATCTATGTCAGATTGCCCACCTTGAGCTCCACCAAGAGGCTGATGGATCATTATCCTTGAGTTTGGCAAGCTGTATCTTTTCCCTTTTGTCCCAGCACTAAGCAGGAAAGCTCCCATACTAGCTGCCAATCCTACACAGACAGTGGATACATCAGGTCGGATATGCCTCATTGTGTCAAATATCGCCATGCCAGCTGTAACTGATCCTCCTGGAGAATTTACGTACATTATAATGTCCTTATTAGGATCAACTGCATCAAGGTAGAGAAGCTGAGCAACAATAATGTTTGCCATGTCATCATCAACAGCTCCACCACAGCGTATAATTCTGTATTGAAAAAGCTGACTAATAACACTCTGGAATCTCTCATGCACCATTGGAGGTGGCCCTTGTGCTTGACCTTGCCCGTTAGCGTATGCAGGGAAGTAAGGTGATGATGGGATTTCCAAATCATCCCTTATTGACCAGATCCCTCGTCGAGAACTTTTCTCAGGTGCCCAAAACTCACCAGAGTAAACAGCCTTTGCTGAAGCAGCTGAAAATTCTTCTACTGCTACTACTACTACTTCTACTTAACTTTCTCAATTTTCTGGAATGAAGTGGCTC
>CL547Contig3
TAAAGGAATAGGGGGTTTGGATAAGATTCCGTTAGAACTAAGGACCAACAGCACACAAATGCTCTTATGTTTGCCGGTACACATCATTAAGCATTCAGCCAAAACTAAGAACACCAAATGTGATCTTTCTAATTTAACTCTACAATACATAGTTCGCAAGGACCAGGAATTTTACACAAATTAAAGACTGGTCATTGTTGATCTGCCGCAGCTGCCAGCGGCTGGAATGCCTTGAGCGGATTTGTGATGACACCATCAATAAGCCCATAGTCTCTGGCTTCTTTTGCGCTCATGAAGTAGTCACGGTCTGTGTCCTGGTTGATCTTCTCAAGACTTTGACCAGTGTGGTAGGCGAGATACCCATTTAGGTTTGCCTTATGATGCAGCATTTCATTTGCCTGAATATCTATGTCAGATTGCCCACCTTGAGCTCCACCAAGAGGCTGATGGATCATTATCCTCGAGTTTGGCAAGCTGTATCTTTTTCCCTTGGTCCCAGCACTAAGCAGGAAAGCGCCCATACTAGCAGCCAATCCAACACAAACAGTGGATACATCAGGTCGGATATGCCTCATTGTGTCAAATATCGCCATGCCAGCTGTAACTGATCCTCCTGGAGAATTTACATACATTACAATATCCTTATTAGGATCAACTGCATCAAGATAGAGAAGTTGAGCAACAATAATGTTTGCCATGTCATCATCAACTGCTCCACCACAACGTATAATTCTATATTGAAAAAGCTGACTAATAACGCTCTGGAATCTCTCGTGCACCATTGGAGGTGGCCCTTGCGCTTGACCTTGCCCATTGGCATACGCAGGGAAGTAAAGTGATGATGGGATTTCCAAATCATCCCTTATAGACCAAATCCCTCGTCGAGAACTTTTCTCAGGTGCCCAAAACTCACCAGAGTAAACGGCCTTTGGAGATAGCTGAAAGTTCTTCCTAGAACTACTTAACTTTCTCAATTTCCTGGACTGAAGTGGCTCGAAGGGGAGGGAATGCTTCTGAGACTCGAGATTGGTGCTAGGGTTTGGAGAGAAGGCAAGTGAACTGAATCCGAGAGAAGAAGCCGAAGAGGAGACCAATGAATGTGCCATTTCACGCCGATAATTGATAGCTCGTACGAGTACTAAATTAAATTGGTTATGCGTTTTATTAAGTTAGAATTGGGCGCCTTATCCTAAAAATTTAGGGTTCGACGGCTTTCAATATGGGAGCGATTGGATGATAGAGAGAGAGAGACGCCAGCAACAGATAGACCCTTCGACCAAGC
>CL547Contig4
TACTAAGAACACCAAATGTGATCTTTCTAATTTAACTCTACAATACATAGTTCGCAAGGACCAGGAATTTTACACAAATTAAAGACTGGTCATTGTTGATCTGCCGCAGCTGCCAGCGGCTGGAATGCCTTGAGCGGATTTGTGATGACACCATCAATAAGACCCAATAAGTAGTCTCTGGCTTCTTTTGCGCTCATGAAGTAGTCACGGTCTGTGTCCTGGTTGATCTTCTCAAGACTTTGACCAGTGTGGTAGGCGAGATACCCATTTAGGTTTGCCTTATGATGCAGCATTTCATTTGCCTGAATATCTATGTCAGATTGCCCACCTTTGTAGTCTTCCACCAAGAGGCTGATGGATCATTATCCTCGAGTTTGGCAAGCTGTATCTTTTTCC
>CL556Contig1
TTAACTCGCACATAGTTGCATGCTGATAACAGCAGCTTAGGCTAACAGTTGCTAATGGATTAAAAAAACCTCACAAATTGGAAGGGGTAAAATGAAAAGGAAAAAAAGATGAATTAAAAAAAATGTAGCCAAAATGAAAAGGAAGTGCTTTATACTTTTGATTCTTTAAATCCAGCAAGCAAGAAGGGTTCCCACCACCCATATTCATATTTTGGATATGGTGCCACCCAATTTTCTGGCTTCTCAAACTCTAGGGTGGTAGGGTTGGAGGCTAAAGCTTCTTCTAGAGTATCAGCTTCATAGCTATCAGATAAAACCCGGTCCAATCTTAGTTTCATAAACGTGATCCATGGGCCATTAGTTGACACTAGAGCAACGGCTGGTCTCTTTAACCTCTTAGTAATATTAGGGAATTTGTCCAAGAACTTGGGCTCAATCACAAGCCAGAAGTCCTGCTCTTTATTACGCTCTCCAAAATTATGAAGGCGTTCAAACAAGAGCTCCTTAAAGTGCTCCTCTTCATCCAGCATGAATTTTGCATTTGCAACAACAAAATAGTACTTGTTGGCTTCTTGCTTGTCAGGAGGGATTCGGGAAAGGATGAACTGGGTTCATTTGAGTCAACAGTGGCAACAGCAGTCTTGAAAGAGGAAATGGGTGTGG
>CL556Contig2
TTGTTGCTGCTGTTGACTCAAATGACCTCAGTTCATCATCTACAAATCATCCTGACAAGGCCAACAAGTATTATTTTGCTGTTGCAAATGCAAAATTCATGCTGGATGAAGAGGAGCACTTTAAGGAGCTCTTGTTTGAGCGCCTTCGTAATTATGGGGAGCGTAATAAAGAGCTGGACTTCTGGCTTGTGATTGAGCCCAAGTTCTTGGACAAATTCCCTAATATTAATAAGAGGTTAAAGAGGCCTGCTGTTGCTCTAGTGTCAACAAATGGTCCATGGATCACGTTTATGAAACTAAGATTGGACCGGGTTTTATCTGATAGCTATGAAGCTGACACCCTAGAAGAAGCATTAGCCTCCAATCCTACGACCCTAGAGTTTGAGAAGCCAGAAAAAATGGGTGGCACCATATCCAAAGTATGAATATGGGTGGTGGGAACCCTTCTTGCCTGCTGAATCTAAAGAATCAAAAGTACAGAGCACTTAACCTTTTCATTTTGGCTTAGTTTTAACTCATCTTTTGTTTTCTTTTTCTTTTTACCTACTTTCTAAATTTGTGTAGGTAATTTTTTAATTGCACTAGCAACTGGCAGCCTAAGCTGCTGTTTTC
>CL556Contig3
AAAATTTACTCATGCTTACACTTTTCACTAGATTAGACTTCACTCTAGAATGCTCCTCATTTACACAATGCCATATTGCATTCTCTCTTCAGAATTCAAATGTGAATTTCTAGATTGCAAGCAATTTGACAATTTACGTCACCGTCAAAGCTAATCATCTAACTCACATATAGTTGCATGCTGAAAACAGCAGCTTAGGCTGCCAGTTGCTAGTGCATTAAAAAAATTCCTCACAAATTTGAAAGTGGTAAAAAGAAAAAGAAAACAAAAGATGAGTTAAAAACTAGCCAAAATGAAAAGGTTAAGTGCTCTGTACTTTTGATTCTTTAGATTCAGCAGGCAAGAAGGGTTCCCACCACCCATATTCATACTTTGGATATGGTGCCACCCATTTTTCTGGCTTCTCAAACTCTAGGGTCGTAGGATTGGAGGCTAATGCTTCTTCTAGGGTGTCAGCTTCATAGCTATCAGATAAAACCCGGTCCAATCTTAGTTTCATAAACGTGATCCATGGACCATTTGTTGACACTAGAGCAACAGCAGGCCTCTTTAACCTCTTATTAATATTAGGGAATTTA
>CL556Contig4
AAACAGCAGCTTAGGCTGCCAGTTGCTAGTGACACCTTAAAAAAATTACCTCACAAATTTGAAAGTGGTAAAGGAAAAGAAAACAAAAGATGAGTTAAAAACTAGCCAAAATGAAAAGGTTAAGTGCTCTGTACTTTTGATTCTTTAGATTCAGCAGGCAAGAAGGGTTCCCACCACCCATATTCATACTTTGGATATGGTGCCACCCATTTTTCTGGCTTCTCAAACTCTAGGGTCGTAGGATTGGAGGCTAATGCTTCTTCTAGGGTGTCAGCTTCATAGCTATCAGATAAAACCCGGTCCAATCTTAGTTTCATAAACGTGATCCATGGACCATTTGTTGACACTAGAGCAACAGCAGGCCTCTTTAACCTCTTATTAATATTAGGGAATTTGTCCAAGAACTTGGGCTCAATCACAAGCCAGAAGTCCAGCTCTTTATTACGCTCCCCATAATTACGAAGGCGCTCAAACAAGAGCTCCTTAAAGTGCTCCTCTTCATCCAGCATGAATTTTGCATTTGCAACAGCAAAATAATACTTGTTGGCCTGTTGCTTGTCAGGATGATTTGTAGATGATGAACTGAGGTCATTTGAGTCAACAGCAGCAACAGCAGTCTTAAAGGAGGAAAAGGGTCTGGTGGGTATAAACAGATGCGATGGTGGTTGTGATCCTTGGAAGCCAAAGTGTGTGGTTGGAAGGTGAGCCAAGGCTTTGCCATGCGTGGAAACCTTGGACACCATGGCAGCTGATGAAGACCCCACAGCAAGAGTTAACATCTTCTCCTTCCTCTTCTTCTTGTTGTTGTTGCACAAAGTAATGCTGGTCCTGCTTGCCTGAGAGCTACTCGCAGCTAGCTTAAGACAATCTGAAAGAAAGTAGCAGTGCATAACCTTATCCAGCTTATCCACAATGCCGCAATAATATATATATATAACTGAGTGACAA
>CL556Contig5
GGAAGAAGAAGATGTTAACTCTTGCAGTGGGTTGTTCATCAGCTGCCCTGGCGCCCATGGTTTCTGCACTTTCCACCTATGGCAAAGCCTTGGTTCACCTTCCAACTACACACTTTGGCTTCAAAGGATCACAAGTGCCATCGCATCTCTGCATCCCCACCACACCCATTTCCTCTTTCAAGACTGCTGTTGCCACTGTTGACTCAAATGAACCCAGTTCATCCTTTCCGAATCCTCCTGACAAGCAAGAAGCCAACAAGTACTATTTTGTTGTTGCAAATGCAAAATTCATGCTGGATGAAGAGGAGCACTTTAAGGAGCTCTTGTTTGAACGCCTTCATAATTTTGGAGAGCGTAATAAAGAGCAGGACTTCTGGCTTGTGATTGAGCCCAAGTTCTTGGACAAATTCCCTAATATTACTAAGAGGTTAAAGAGACCAGCCGTTGCTCTAGTGTCAACTAATGGTCCATGGATCACGTTTATGAAACTAAGATTGGACCGGGTTTTATCTGATATCTATGAAGCTAATACTCTAGAAGAAGCTTTAGCCTCCAACCCTACCACCCTAGAGTTTGAGAAGCCAGAAAATTGGGTGGCACCATATCCAAAATATGAATATGGGTGGTGGGAACCCTTCTTGCTTGCTGGATCTAAAGAATCAAAAGTATAGAGCACTTCCTTTTCATTTTGGCTACATTTTTTTTAATTCATCTTTTTTTCCTTTTCATTTTACCCCTTCCAATTTGTGAGGTTTTTTTTAAATGCATTAGCAACTGTTAGCCTAAGCTGCTGTTATCAGCATGCAACTATGTGCGAGTTAGATGGTTAGCTTTGATGGTGGCACCAAAGGCTTCTAGAAATTCACATTTGAATTCTGAAGAGAATGTAATATGCCAATGTCTATATGAGTAGCATTCTACTGTGTAATCTAATCTGGTAAAAAGTGGCACAAACAATCTTAGAGCTTATACGTGAAGCAACACTTTCCACTAAGTTAATTAGCTTCAAATCTTCATGAAA
>CL569Contig1
CTAGCCACAAACATTCTGTGCCATAGGAAAGTAATACAAAGTACTGATTATAATTGCTTATTTACTTTAAATAGTTTTCGAGGCGTTAAAATCGAACTAGGAAGTTATCAACATTACTGAAACAAGAACCCTAAACCCTAATTAAAGGTTAAACAGGGATTTTCTTAGTTTTGAGATCATCAATACTACAAAGATGCAGGCAAATCTACATAACAAAAACTCTAATAGAGAAGTGGACCTGAGAGATTGCATCATTTACAGTAACGATCGGCCTTCTTCTTCACTCGGTCGTCGAGGGCATCCTCCATAGATTTGAAATTTGATTTTTCATTATAACCGAATTTCTTGGCCTCCACGGGGAAGAGCTCCTCGTACTGGAGGCGCTTCGCCGCATCGATTGTGTAAACCTCGCCTGCAGCACCAACATCGCCGCCAGTTTCAGTATTCTCTGTCTCTACCTCGGCAGCGGAGGATATATTTGTTTCATCCTTAATCTTGTTCTTTTTCTTCTTCTTCTTCTTGTCGATGGCTTTGCTGGTGGTGGCGACGCTTCCTCCCTTGAAGGTGAGTCTCCCTTCTTTCACTTTCTCATATGGATTCGACATCGCATTGCACAGCTCTTGGCCGCATTCTTCCCCTCGCTGCTTC
>CL589Contig1
AGCAGAACTGAACGTATCTAGAGTACTTACAGAAGGAGAACTTACATAGAATTTATGCTAAGCAAATCTATCCCCAAAATACCAATACACCTAAAAGGACTAAAACCAAAAACACATTTAGCTTGCAAAATATTAAATCTATGGTAGTGGCACAATTTGCCTCTTATTATTGAACTAAAAAAGACATCCTCATATAATTAAAGTTAATAGATAAATTTTGCTTCATTTTGGAATTTTAATCTATCTATCATGGTCACTCAACCTATATTTCAAAGATTTAAAGACAAAGAACTAGGTTATCAAATTATTTTGAACAGAGAGTTACTGAACTTGATCCTGAATCTCCACATTATTGAACCAAGATATCTTGTCCCAAACTGCAGCTTAAACATTTGGTTCACTTAAACACATACTCAACAAATACAAAGCACCCGAAAAGCTTACAAAACATGCATAATGTGATTTGCTTTGCTTCCATTCTATTTGGTCAACGATGGTGAATCTGGCTTCCTTTGCTCTGGTTTAAGAAACGGATCATTCTCAATGAAAAGTAAGTTAGCGGCGACCACCGTAGCGACGATTCCACCCAAGATTGCCGCTGGGCCCGTTAGGAGACTCCATTTTCGGTATATCATCTTCTCCCGCTGCTGATCTGTGCTTTTGCTCCCAATGCCAAAAGGACAAAACACTGCAATCTGCAATTACACCTTTCGTTGATTCTTTTCCATCTTTCTC
>CL589Contig2
TTGAAACAGATACTCAACAAATACAAAGCACCCAAAAAGCTTACAAAACAATGCATAATGTGATTTGCTTTGCTTCCATTCTATTTGGTCAACGATGGTGAATCTGGCTTCCTTTGCTCTGGTTTAAGAAACGGATCATTCTCAATGAAAAGTAAGTTGGCGGCGACCACCGTAGCGACGATTCCACCCAAGATTGCCGCTGGGCCCGTTAGGAGACTCCATTTTCGGTATATCATCTTCTCCCGCTGCTGATCTGTGCTTTTGCTCCCAATGCCAAAGGCAAAACACTGCAATCTGCAATTACACCTTTCGTTGATTCTTT
>CL605Contig1
TTATCAACTGAATATTAGCAGTACTTTATTAAAGTCCTTTCTCAAAGGGAAAGACTACAGTAGTATTTGGATAGTAGTGACCAATTGCAAGTTGTGGGAGTGACATGATCTTCTTTCTATGCCATACATTTTTTGGCTTTGTAATGCATATAATGACAGAGAGAAAGGGCCAAAAGAAAAAGAGATTTGAGATTTTCTGTCGATATTACAACATAATCGGCTAACATTAACTATCTGCAATCTCTCCTATCAAATAAGGGAGAACACAAGATTTATGTGGGGCAGAATGGCTGTCCCCACTCCCCATTGGCTTTGTAAGGCATATATTGAGCAGTTGACAGAAGTAAAATAATTGGTGACAAAGAATCTTGGCTTGGTAGGCTTTACTTGTTACACCTAATCTTTTGCAGCTTCACTCTTTTTTCACACCTCCATACAGATTAGTATCTCTCTGATAGTAAACGACATCTCCAGTATCACTTACATAGTGATCTTGTTTCATGCTTCTTATAAGACTTCCCAGTAAGTGAAATGGAAGAGGTGCAGATTTCTTCGGTTCCCGGTAGTATTTCCCTAGCACAGGCTTAGCTGCTTCAGTTGCTTCAATTAAGTGGTAGTGTGGGATTTGAGGGAAGAGATGGTGAATCACATGAGTACCGATATCATGGTGGATGTTATTGATCCATCCATAGTCTCGATCAAGGGTTGTAAGCCCTCCTCTCAGATAACTCCATTCCTTTCCACGATACCAGGGAAGTTTGTCCTCATGACCATGGTGATGCAGGTAGGTCACAAAGTCCAACCACATGACAAAGATCCAGTAGGGAATACCATAGAGTTTAACCATTTGGACAGGACCCATTACAAAGTTTAAATATACAAGCAATGCAGCCATTGCAGTCCAACAAGCTGTTGAGGTAAGAACACCTTTTCTCTCATTTGGGAGGAACAAATCACTATCTGGATGAAAATGAGAACCCTTTTTTCCAGGGCTTCTACTCCACAGATAGAAAGGGTAAGCAAGCATTGGGAAAGGCAAGGTGAACCTCAATGTCTTTGTGACATTATCCAAACTTTTGAAGATTTTCTCAGACAATGGATGCCATGATTCATCATTTTCAACATGTCCATGATTTTGATGATGGGTTCTGTGGCTAATTCTCCATCCATGGTAAGGAACAAGGATTGAAGAATGAAGGAGATGACCCACCACACTATTCAACTTTGGATTATTTGAGAAACTCCCATGACCACAATCATGGCCAAGAACAAAAGAGCCCAGAACATGGTCCCTGACAAAACCAGTAAAGAGGCCAACAAACCCAATT
>CL605Contig2
TTTTACTTGTCACACTAAAAAATCTTTTTGTCTAGCTTCACTCTGTTTTCGCACCTCCATAAAGATTAGGATCTGTTTGATAGTAGACAACATCTCCAGTATCATTTACATAGTGATCTTGTTTCATGCTTCTTATAAGACTTCCCAGTAAGTGAAATGGAAAAGGTCCAGATTTCTTTGGTTCCCTGTAGTATTTCCCTAGCACAGGCTTAGCTGCTTCAGTCTGTAAAAGGTAAGTGTGGAATCACTAGAACCAGAAGAAAATGAACTGTAAAATTAAGTAATAATTAAGGAAAAAGTTTATATTTACTGCTTCAATTAAGTGGTAGTGTGGGATTTGAGGGAAGAGATGATGAATCACATGAGTGC
>CL605Contig3
TACCAAAACATTGTTGGGTTAAAGATCCATGGAGATCTGTGAGCTACGTTGTGAGAGATGTGGTTTTGGTTTTTGGATTGGCTGCTGTTGCTGCTTACTTCAACAATTGGGTTGTTTGGCCTCTTTACTGGTTTTGTCAAGGGACCATGTTCTGGGCTCTTTTTGTTCTTGGCCATGATTGTGGTCATGGAAGCTTCTCAAATAATCCAAAGCTGAATAGTGTTGTGGGTCATCTCCTTCATTCTACAATCCTTGTTCCTTACCATGGATGGAGAATTAGCCACAGAACCCATCATCAAAAGCATGGACATGTTGAAAATGATGAATCATGGCATCCATTGTCTAGGAAAATCTTCAACAGTTTGGATAATGCCACAAAGACATTGAGGTTCACTTTGCCTTTCCCCATGCTTGCCTACCCTTTCTATCTGTGGAGTAGAAGCCCTGGAAAAAAAGGGTTCTCATTTTCATCCAGACAGTGATTTGTTTGTCCCAAATGAGAGAAAAGACATTCTTACCTCAACAGCCTGTTGGACAGCAATGGCTGCATTGCTTGTGTGCTTAAACTTTGCAATGGGTCCTGTCCAAATGCTTAAACTCTATGGCATTCCCTACTGGATTTTTGTCATGTGGTTGGACTTTGTAACGTATTTGCATCACCATGGTCATGAAGACAAACTTCCCTGGTATCGTGGAAAGGAATGGAGTTATCTGAGAGGAGGGCTTAGTACTCTTGATAGAGACTATGGATGGATAAACAACATCCACCATGATATTGGCACTCATGTGATTCATCATCTCTTCCCTCAAATCCCACACTACCACTTAATTGAAGCAACTGAAGCAGCTAAGCCTGTGCTAGGGAAATACTACAGGGAACCAAAGAAATCTGGACCTTTTCCATTTCACTTACTGGGAAGTCTTATAAGAAGCATGAAACAAGATCACTATGTAAATGATACTGGAGATGTTGTCTACTATCAAACAGATCCTAATCTTTATGGAGGTGCGAAAACAGAGTGAAGCTGCAAAAGATTTTTTAGTGTGATAAGTAAAGCCTTCCAAGCCCAGACTCTTTGTAACCAGTGATTCTTCTGACAACAACTCGACATTGCCTTGGAGCCACTGGGTACATATTGCTTTAGAGCCACTGGGGACAGCCATTCTGCCCCACATATATTGCTTTCGCGTCCTATTTGATAAGACAGATGATGTAATACGGGCGTAATAGGTTTCACCGCATGATGTATTTGACAAAAAATCTCAATCAATTTATGGCTCTCTTTCTATTT
>CL605Contig4
AAAAGAGATTTGAGATTTTCTGTCGATATTACAACATAATCGGCTAACATTAACTATCTGCAAATCTCTCCTAATCAAAATAAGGGAGAACACAAGATTTATGTGGGGCAGAATGGCTGTCCCCACTCCCCATTGGCTTTGTAAGGCATATATTGAGCAGTTGACAGAAGTAAAATAATTGGTGACAAAGAATCTTGGCTTGGTAGGCTTTACTTGTTACACCTAATCTTTTGCAGCTTCACTCTTTTTTCACACCTCCATACAGATTAGTATCTCTCTGATAGTAAACGACATCTCCAGTATCACTTACATAGTGATCTTGTTTCATGCTTCTTATAAGACTTCCCAGTAAGTGAAATGGAAGAGGTGCAGATTTCTTCGGTTCCCGGTAGTATTTCCCTAGCACAGGCTTAGCTGCTTCAGTCTGTCAAAGGTTAAATGCAGAAATCATAAGAACTAGAAGAAAGTGAGCTGCACAATTAACCTAGCTAGGGTAATAACTAAGGAAAAAGATTATACTCACTGCTTCAATTAAAGTGGTAGTGTGGGATTTGAGGGAAGAGATGGTGAATCACATGAGTACCGATATCATGGTGGATGTTATTGATCCATCCATAGTCTCGATCAAGGGTTGTAAGCCCTCCTCTCAGATAACTCCATTCCTTTCCACGATACCAGGGAAGTTTGTCCTCATGACCATGGTGATGCAGGT
>CL616Contig1
TCTCAGTTGCCAATTTGTATTCTTTCCTTCATAGGATTGCCTGGAGTTCTTTGGGTGTTGCCAGATTCATATATAGATGTGAAAAATAAGGATTACGGAGGTTTGTTTGTTTGACCTATTGGTAACTTGGACAAGCAATTGTATTTTGGCTTATTCCTCTAGTTCATTGTCATGTGATGTTCTCTTGCATCTCACGGGCTTATAGGGGACAAATATATAAATGGGGAGATAATTCCTTGCAAGTATCCTACTTATCAACCAAAGCAGCGGAGAGATTCCAAATATGTGAGCAAGAGATATGAAAGACGAAGAGATGGCCCTCCTCCTGAAGGAAGAAGACCAAGACAAGAAGCTACACAGTCCGAATCAGCATCTGGATAAGGTGGATGTACTCAATGAGCTGCTATGGATATCAGGTGTGTGATGGAGAGTGAAGACACTTGTTTATAGGA
>CL616Contig2
TACAGAAACAGTTCAAGTATTGGCCAGAAAGAATCCATCTAATCGATATAGAATCAGTCATAAAACTAAAGGTTATAAGCAAACTCTAATCTTAGTTTAATCATATATTTCTCTTCAACAAAGCTTCAGTAGACAAGCATACATCATAACTCTTATCCAAATAAAAACCACAACAGAATTTACAAAAATTCGGCAAGTTCCCTATAAACAAGTGTCTTCACTCTCCATCACACACCTTATCCAGATGCTGATTCGGACTGTGTAGCTTCTTGTCTTGGTCTTCTTCCTTCTAGGAGGAGGGCCGATCTCTTCGTCTTTCATATCTCTTGCTCACATATTTGGAATCTCTCCGCTGCTTTGGTTGATAAGT
>CL616Contig3
GGCCAGAAAGAATCCATCTAATCGATATAGAATCAGTCATAAAACTAAAGGTTATAAGCAAACTCTAATCTTAGTTTAATCATATATTTCTCTTCAACAAAGCTTCAGTAGACAAGCATACATCATAACTCTTATCCAAATAAAAACCACAACAGAATTTACAAAAATTCGGCAAGTTCCCTATAAACAAGTGTCTTCACTCTCCATCACACACCTGATATCCATAGCAGCTCATTGAGTACATCCATCTTTAGATTTGAGATATTATTGAACTTATCCAGATGCTGATTCGGACTGTGTAGCTTCTTGTCTTGGTCTTCTTCCTTCAGGAGGAGGGCCATCTCTTCGTCTTTCATATCTCTTGCTCACATATTTGGAATCTCTCCGCTGCTTTGGTTGATAAGTAGGATACTTGCAAGGAATTATCTCCCCATTTATATATTTGTCCCCTCCGTAATCCTTATTTTTCACATCTATATATGAATCTGGCAACACCCAAAGAACTCCAGGCAATCCCTTGAATTTCTCAGAGGTTTCCTCGGATACAGTGCACTGAAATCCAGTGTAGGTAGTGGTGCTAAATGCATACATGTTCTTTTTTGCTTCTTCCATGCTTCCGAGTACAGTTGCTAGAGTATTGAGGTACGTGTCAATCATTTGCTCTCTGGTAGGTGCAGGGTCTTTAGGGAACTCCATGACAATGAGCCAATGATTATAGTCACATCCTGGTAACATTATCGTCTCTCTCTGCTCATTGATGCTGCTTCTTTTTGATGAGTAATCACTATCATTCGCAGCGGCTCGAGTGATGGAGAGGGAGCGAGCCTGGAGGCAAGTAACTGAGTTCACTCGGAGGGAAGGAGGAAGTAGGAGGCGACGTGAAGGAGAGGCTTTAGGAGAGAAGAATAGGGTTTTAGCTGTTAGAGAACAAGGGCCGCAGAGAGTCGCCATTTTTAGTTGGAGATAGCCGCAGGGCAGAGAACTAGAGAGATA
>CL616Contig4
TTAAACCCTCTCTTTCATCTCGTCTCCTACTTCCTCCTCCCTTCCGAGTTAACTCACGTACGTCCCTCCCTGCTTGCTCCCTCTCCATCACTCGCGCCGCTGCAAATGATGGTGATTACTCTTTAAAAAGAAGCAGCAGCAATGAGCAGACAGAGACGATAATGTTACCAGGCTGTGACTATAATCACTGGCTTATCGTGATGGAGTTCCCTAATGACCCTGCACCTACCAGAGAGCAAATGATTGGCACGTATCTCAATATTCTAGCTACTGTGCTCGCATGGAAGAAGCAAAAAGGAACATGTCTGCATTTAGCACCAATACCTACACTGGATTTCAGTGCACTGTATCTGAGGAAACCTCTGAGAAATTCAAGGGATTGCCTGGAGTTCTTTGGATGTTACCAGATTCATATATAGATGTGAAAAATAAGGATTATGGAGGGGACAATTATATAAATGGGGAGATAATTCGTTGCAAGTATCCTACTTATCAACCAAAGCAACGGAAAGCAAGAGATGTGAAATAAGAAGAGATGGCCCTCCTGAGCAAAGAAGGCCAAGACAAGAAGCAACTCAGTCCGAATCAGCAA
>CL616Contig5
TTATCAACCAAAGCAGCGGAGAGATTCCAAATATGTGAGCAAGAGATATGAAAGACGAAGAGATGGCCCTCCTCCTGAAGGAAGAAGACCAAGACAAGAAGCTACACAGTCCGAATCAGCATCTGGATAAGTTCAATAATATCTCAAATCTAAAGATGGATGTACTCAATGAGCTGCTATGGATATCAGGTGTGTGATGGAGAGTGAAGCACTTGTTAATAGGGAACTTGCCGAATTTTGAAATTCTGTTGTGGTTTTATTGGATAAGAGTTATGATTGTATGCTTGTCTACTGAAG
>CL624Contig1
GGCACGCAGCATGCGCTCGACCCCTTGACAACAGTGAAGGCTCGGGTGAACAACTATGGCAGGGCAAGTGCCCTAATCCAGCATGAGTGGCGCCCCAAGTCTCTTTTCACCATCTCTGGTGAGGTAGACACAAGGGCAATTGAAAAGAGTGCTAAGATTGGATTGGCCTTGGCTCTCAAGCCCTAGACGAAGCAACTTTTTCTGGGTGATTGGAACGCTGTCCTTGCCTTTTCTAGCTGTGGAGGGCATAATGCAAGGAAAATGACACTTTTTTCTTGTTATTTTTTTTTTCTTTTTATAATTCAAAATGACCATCTGTTTCTGTTGTCTCA
>CL624Contig2
TGAATTATTTTCTACAACCCATAACCACCAAGATATGTGAACCCAATATGACAACAGAAACAGATGGAATGTTCACTTGATTAAAAAAATTTTGAAAAAAAGGATAGGTGTCATTTTTCGTCGCATTATTGCCGTCCATTGCTAGGAAAAGGCAAGAGCCTTCTAGTCACCCAAAAAAGGTTTATTAGTCTAGGGCTTGAGAGCCAAGGCCAATCCAATCTTAGCACTCTTTTCAATTGCCCTTGTGTCCACCTCTCCAGAAATGGTGAAAAGCGACTTGGGGCGCCACTCGTGCTGGATGAGAGCGCTTGCTCTGCCATAGTTGTTCACCCGAGCCTTCACTGTGGTCAAGGGGTCAAGTGCATGCTGTGTGCCAATAGTCAATGTGTTCTCATTGCTTGAAAAACTGTGTGTCAGCTCTGCACCAACAGCTCTATTAGTCAATGGGCTCACTGCGTGGTAATAGGAAGCAGTAAGAGTATCCCCTTTATCATTCAATGTGAGAGAAGCAATAAGATCAGCATTGGTATAATTCAACCCTGCATTCAATTTGGTGAAGTTCCCAGTGGCTTTGTTGTCAAATGAGAGATACAAGTCCCAAGAGCAACATCATTGTTCCCGACCACACCT
>CL624Contig3
TACAAATTGAAGATGGATCCAGACACCAACTAGAATTATTTTCTACAACCCATAACCACCAAAATATGTGAAATCCAATGAGACAACAGAAACAGATGGTCATTTGATTATAAAAAGAAAAAAAAAAAATAACAAGAAAAAAAAGTGTCATTTTTCCTTGCATTATTGCCCCCCCACAGCTAGAAAAGGCAAGGACAGCGTTCCAATCACCCAGAAAAAGTTGCTTCGTCTAGGGCTTGAGAGCCAAGGCCAATCCAATCTTAGCACTCTTTTCAATTGCCCTTGTGTCTACCTCACCAGAGATGGTGAAAAGAGACTTGGGGCGCCACTCATGCTGGATTAGGGCACTTGCCCTGCCATAGTTGTTCACCCGAGCCTTCACTGTTGTCAAGGGGTCGAGCGCATGCTGCGTGCCAATAGTTAGTGTGTTCTCATTGCTTGAAAAACTATGGGTCAGCTCTGCACCAACAGCGGTATTGGTCAACGGGCTCACTGTGTGGTAATAGGAAGCATTAAGAGTATCCCCTTTGTCATTCAATGTGAGGGAAGCAATAAGGTCAGCGTTGGTATAATTCAACCCTGCATTCAATTTGGTGAAATTCCCAGTGGCAGTGTCAAATGAGAGATCAGTCCCAAGAGCAACAGCATTGTTCCCAACCACACCTGAGAAGTTAACAATGGGATTTGCAGTCAACCAATGCTAGTGCTTATCCCAGCATATTCATGCTGGTACTGGAGTTCCACCTTGCCAGATCTCT
>CL624Contig4
TACCATCTCTGGTGAGGTAGACACAAGGGCAATTGAAAAGAGTGCTAAGATTGGATTGGCCTTGGCTCTCAAGCCCTAGACGAAGCAACTTTTTCTGGGTGATTGGAACGCTGTCCTTGCCTTTTCTAGCTGTGGGGGGCAATAATGCAAGGAAAAATGACACTTTTTTTCTTGTATTTTTTTTCTTTTTATAATCAAATGACCATCTGTTTCTGTTGTCTCATTGGATTTCACATATTTTGGTGGTTATGGGTTGTAGAAAATAATTCTAGTTGGTGTCTGGATCCATCTTCAATTTGTTCTTTTGGATTATGCATCTGCCCCTAATAGAGGGTATACATGCTCGAGCGATTATACTGCACATGGAATTTTTGTTCCAATGTGACTGTTGTTTTTCAATCTCATTTTTGTTTCAATATGATTGTTGTTTTTCAAAAAA
>CL624Contig5
CAGATGGAATGTTCACTTAGATTAAAAATTTAGATAAAAGGATAGGTGTCATTTTCGTCGCATTATTGCCGTCCATTGCTAGGAAAAGTCAAGAGCCTTCTAGTCACCAAAAAGTTTATAGTCTAGGGCTTGAGAGCCAAGGCCAATCCAATCTTAGCACTCTTTTCAATTGCCCTTGTGTCCACCTCTCCAGAAATGGTGAAAAGCGACTTGGGGCGCCACTCGTGCTGGATGAGAGCGCTTGCTCTGCCATAGTTGTTCACCCGAGCCTTCACTGTGGTCAAGGGGTCAAGTGCATGCTGTGTGCCAATAGTCAATGTGTTCTCATTGCTTGAAAAACTGTGTGTCAGCTCTGCACCAACAGCTGTATTAGTCAATGGGCTCACTGCGTGGTAATAGGAAGCAGTAAGAGTATCCCCTTTATCATTCAATGTGAGAGAAGCAATAAGATCAGCATTGGTATAATTCAACCCTGCATTCAATTTGGTGAAGTTCCCAGTGGCTGTGTCAAATGAGAGATCAGTCCCAAGAGCAACATCATTGTTCCCGACCACACCTGAGAAGTTTACAATCGGATTTGCAGTGAACCCAATGCTAGTGCTTATCCCAGCATACTCATGCTGGTATTGGAGTTCCACCTTGCCAGATCTCTGATCAGGAACTTTGAAGCTAAAGATTGTCTTGAGTCCAGGAGCAGGCTGATCAACTGTGATGGTTGTGAATAGATTGGAGTTTGTGTCCACTTTCACGTCAGTTGTGATATTCTTGTTCTTCAACTGACTGCTTACATCTGCCAAATACAATTCACCTTTCTTAACTCCACTTGAAGTGATTGCAACTCCAGTTGAGGTGTAGGTAGTGAAAGTAAATTTGTGGTCGCCCTGGTAATCCTTGTAGAGAAGATCTCTTGCTTTCTTGCCAATATCAGAGTAGAGACCAGGGCCTTTCCCCATGATTTTCCCGAGAAAAAGGGAAGGAAAATGAGAAGAGAAATGAAGGGCTTCTCTGTAGACTGCCTTGCAGAGTATCGC
>CL624Contig6
GTAATAAATCAATTCCAGTTCTGCCTATGATTTAGCAACAACTGAACTTTGTAATCAAGATCCAAGCTTTTAGTCCCAGCTCAAGATAACAAAAAAGCTGAAATAACAGCTCACAAAAATACTCGGAATGTAAAACAACAATCATGACACTGAAACAAGATTTCCATGTGCAGTACTATAATTGCTTTGCATGTATAGGCGGATGCATAATCCAAAAGAGCAAATTGAAAATGGTCCCGACACCAACTAGAATTATTTTCTACAACCCATAACCACCAAGATATGTGAACCCAATATGACAACAGAAACAGATGGAATGTTCACTTGATTAAAAAATTTTGATAAAAAGGATAGGTGTCATTTTTCCTCGCATTATTGCCGTCCATTGCTAGGAAAAGTCAAGAGCCTTCTAGTCACCCAAAAAAGTTTATTAGTCTAGGGCTTGAGAGCCAAGGCCAATCCAATCTTAGCACTCTTTTCAATTGCCCTTGTGTCCACCTCTCCAGAAATGGTGAAAAGCGACTTGGGGCGCCACTCATGCTGGATGAGAGCGCTTGCTCTGCCATAGTTGTTCACCCGAGCCTTCACTGTGGTCAAGGGGTCAAGTGCATGCTGTGTGCCAATAGTCAATGTGTTCTCATTGCTTGAAA
>CL634Contig1
TATTTGAGTAAGACCTACAGGCAACTCATATTACATTACACGTTAAAACTCACTTATAAACCAATTTACCATCTAATATGAAATAATCCAGAAGATCTAATACGTGATCCAAAATGAAACAGAGGCCTCAAAGCCAATATATAATATCCACCTTAACGAAACAAAACCAAAGACCCATCACTTTCAACATAATCTTAAATAGGTTTCCAACAAAAGTATTTGTTTAGCAATCAAAAAAGGAATCCGCACTACTCAAATCAAAGCTTCTTAATAACGTCCAATCCCCCAGACTCTGATAACACCATCTGTATAACCACTGAACAAAGTGCTTCCATCTGCACTCCAATTCAAGCTTGTGCAGTATATGTTCTTCTTTTTGGCGCTGGTAGCAGTAGCGGTGCCTTCAGATTTCTCAGCCTCAGCCTTGAGATCGACCTTCAAATCCTCTACAATGCTCTTGCTTTCCAAATCCCAGATCTTGATACTATGTTCCGTTGCTGCACAAAGCCAATACCTGTTGGGACTGAAACACAAAGCATTAATTACTGCACCTGCATCCAAGCTATAAAGCCTCTTGCCCTCTGCCAAATCCCACAGCAAAATCACTCCATCTTTCCCTCCGCTCGCACACAAGGACCCATCAGGTGACACAGCCACAGTGTTCACATAACCACCATGACCAGCCAAAGTGCACCTCAGCTTACAGTTGGTCAAATTCCACACCTTCACAGTACGGTCCCAGGAAGCAGAAACAATGGTGGGCTGAAGCGTATTGGGGCTGAAGCGGACGCAACTCACCCAATCAGTATGAGCATCACCATCCTGGATTGTATACTTACACTCTCCAAGAGTATTCCAAAGCTTAATCGTACGGTCACGAGAAGCCGACACAATCTGACGGTTATCAATAGAGAAAGCAACAGAAAGCACGTCCTTAGTATGCCCAACAAATCGGCGAGCAGAGACGCCGGTGGCAAGATCCCAAAGGCGGAGTTCACCGTCCCAAGAGCCGGAAAGAGCAAACTGACCATCGGAAGAGAGAACGACGTCCTCGACGAAGTGGGAATGGCCGGTAAGGCGACGGCGGGGGACGACCGTAGGTCTTCTCCTCCTTGGTAAGGTGCCAGAGTATGATGGATTTGTCGCGGGACGAGGAGACAATCATGTCCGAGTTGTCAATAGGTATGGCGATGGCGGTGACCTGATCAGT
>CL634Contig2
GGCTCCTAAGACGATTGGCATTGATCTAAAGGCTACATTCAAGATTATATGTAAATTGCCATATCACATTACACATTGAAAATTTAAATTTGGAAACCAATTTATCATCTAATATGAAATCCAGAAGATGTGATCCAGAAACAAAACAGAGGCCTCAAAGCCATATATAATTATCCAACTTAAAGAGGCAACAAAAGATCCAACACTTTCAACAAAATCTTAAATGGCGTTTCAACCACTACAAAGAAAAGCATTTGTTTAGCATTCAAAAAAAGGAATCTGCACTACTAAAATCAAAGCTTCCTAATAGCGTCCAATCCCCCAGACTCTGATAACTCCATCAGTATAACCACTGAACAAAGTGCTTCCGTCCATACTCCAGTTCAAGCTTGTGCAGTAGATGTTCTTCTTTTTGGCGCTGGTAGCAGTAGCTGTACTGCCCTCGGATTTCTCAGCTTCGGCCTTGAGATCGACCTTCAAGTCCTCCACAATGCTCTTGCTCTCCAGATCCCAGATCTTGATACTATGTTCAGTGGCAGCACAAAGCCAATACCTGTTGGGACTGAAACACAAAGCATTAATAACTGCACCTGCATCCAAGCTGTAAAGCCTCTTCCCCTCTGCCAAATCCCACAGCAAAATCACTCCATCTTTCCCTCCACTCGCGCACAATGACCCATCAGGTGACACAGCCACAGTGTTCACATAACCACCATGACCAGCCAAAGTGCACCTTAGCTTGCAGTTGGTCAAATTCCACACCTTCACAGTCCGGTCCCAAGAAGCAGAAACAATGGTGGGCTGAAGCGTATTGGGGCTGAAGCGGACACAGCTCACCCAATCAGTATGAGCATCACCATCTTGGATTGTGTACTTGCACTCTCCAAGAGTATTCCATAGCCTAATCGTACGGTCACGGGAGGCCGACACGATCTGACGGTTATCAATCGAGAAAGCAACAGAGAGCACATCCTTAGTATGCCCAACAAATCGGCGAGCAGAGACGCCAGTAGCAAGATCCCAAAGGCGGAGCTCACCGTCCCAGGATCCAGAAAGGGCAAACTGCCCATCGGAAGAGAGAACAACGTCCTGGACGAAGTGGGAATGGCCAGTGAGGCGGCGGCGAGGAACACCGTAAGTTTTCTCCTCCTTGGTGAGGTGCCAGAGGATGATGGATTTGTCGCGAGAGGAGGTGACAATCATGTCGGAGTTATCTATAGGGGTGGCGATGGCGGTGACCTGGTCAGTATGGGCCCTCATGGTGCCACGAAGTACCAA
>CL634Contig3
ATTAATGCTTTGTGTTTCAGTCCCAACAGGTATTGGCTTTGTGCTGCCACTGAACATAGTATCAAGATCTGGGATCTGGAGAGCAAGAGCATTGTGGAGGACTTGAAGGTCGATCTCAAGGCCGAAGCTGAGAAATCCGAGGGCAGTACAGCTACTGCTACCAGCGCCAAAAAGAAGAACATCTACTGCACAAGCTTGAACTGGAGTATGGATGGAAGCACTTTGTTCAGTGGTTATACTGATGGAGTTATCAGAGTCTGGGGGATTGGACGCTATTAGGAAGCTTTGATTTTAGTAGTGCAGATTCCTTTTTTGGAATGCTAACAAATGCTTTTCTTTGTAGTGGTTGAAACGCCATTTAAGATTTTGTTG
>CL647Contig1
AAAGAGAAAGATGCTAGGCAGAACAGTTGTGGCCTATTCCTTTGTTTCAGTGCCTGCTTTTTTTCCTACAATCCCCAAATTCTTGGGCCTTAAAAGGCTCTCTTTCAATTCTTCTTCTATAGCTAACGCAAAATGGAACTGGAATTTTAAGTTATATAATAGAAAGAGTAGTACCGCCTTAAGAAAGGAGACCAGAGCATCAGCTCAGCCTTTGAAGAACGCTGATGAGCTCATTTACTCCGTCGAGACCTTCATCTTTGATTGTGACGGAGTTATTTGGAAAGGTGATAAATTGATAGATGGTGTCCCTCAGACTCTGGATATGCTTCGTTCAAGGGGCAAGAGATTAGTTTTTGTTACCAACAACTCCACAAAGTCTAGGAAACAATATGGTAAGAAGTTTGAGACGCTTGGTCTGAACGTCACTGAGGAGG
>CL647Contig2
TACCAACAGAGAGAGAGAGATGCTAGGCAGAACATCAGTAGCCTCTTCCTCTGTTTCAGTGCCTGCTGTTTCTCCGACAATCCCCAAATTCTTGGGCCTTAAAACGCTCTCTTACAATTCTTTTTCTACACCAAACCCCAAATGGAACTACAATTTTAAGTTTAGTAGAAAGAATATTGCTGCTTCAAAAATGGAGACCAGAGCATCAGCTCAGCCTTTGAAGAATGCTGATGAGCTCATTGACTCTGTCGAGACCTTCATCTTTGATTGTGATGGAGTTATTTGGAAAGGTGATAAATTGATAGATGGAGTCCCTCAGACTCTTGATTATGCTTCGTTCAAGGGGCAAGCGATTAGTTTTTGTTACCAACAACTCCACAAAGTCTAGGAACAATATGGTAAGAAGTTTGAGACACTTGGTCTGAACGTCAGTGAGGAGGAAATTTTGCATCATCTTTTGCAGCTGCTGCATACTTGAAGTCCGTTAATTTCCAAAGAAAAAGGTTTNTGTGATAGGTGAGGATGGCATCTTGAAGGAGCTTGAACTTGCTGGATTTCAATACCTTGGTGACCTGA
>CL647Contig3
GTAAGAGCAGACCAAAAACTGCATCTTGCTGGCTAAAACAAAATTTGATATCCTTTATTTCTAATCTCGGGAGAATTACCACAGAGATGTATATCTGCAATTATAATTGGCAAAATGACAGTGTACAAGGTTTATACATACTCATACAGTTGCTGCTTTCAGAGAGAGAAAATCAGAAATTTTGTTTGTGTAGAAATCTGGTTGGATGGCGTTACCGGGGCTTTGAAGCATCGATAATGAAGTCACGCCTGAGAGAACAAGGAGAGTTTTGCAACCACCATTTTGCCCAAACAGAATATCAGTATCTAATCTGTCCCCAACCATGCATATCTGTGACTTGAGAATCCTGAATTTGTTTGCCAAGTAATCCATCATAAAAGTTGATGGCTTTCCAACAACCAGTGGTTCACGCTGAGTTGATCCAGCAATTGCACCAACCATGGAACCACCACCTGCCCATTCCTGAGCATCTGTGAGATGAGTGACAGCATCACGATTGGTGGCAATGAAGAGGCACCCTGTGTTTTCCCTTACACAGAGTGTTCCATACTGGACTTTGTAGTAGTTGAAATATCGATCAAATCCAACCACAACTGCTCCAACATCCTTATCATGCTCCATTAGAAACCCAGGCTTCAGTTCTATCTTCTTCCCACCGTCTTCAGGTCCACCAAGGTATTGAAATCCAGCAAGTTCAAGCTCCTTCAAGATGCCATCCTCACCTATCACATAAACCTTTTTTTCCTTTGGAAAATTAACGGACTTCAAGTATGCAGCAGCTGCAAAAGATGATGCAAAAATTTCCTCCTCACTGACGTTCAGACCAA
>CL647Contig4
TATTATACATCTCTTGGTTTCCATCCAGAAATTAGAAATAAAGGATGTTAATTTTTGTGGAAGTCAGCAGGATCAAGAGTTTTTTCTTTTTTTTTTCTTTTTTGACTCTTTTTTATTTAGTTACTTGATTTCTACTTGAAGTTTATCATCAAGTTCCATGCTTATTTATGATTATTGGTAGCTGTCTTCCATTTTCAAATCAGCCCAAATGGACTTAAGAGGATTTATCCTAAAAGGCAGATATAATACAAGTATTGTACATTAACG
>CL647Contig5
TCACTCAGTTGTTGGTGCAATTGCTGGATCGACTCAGCGTGAACCACTGGTTGTTGGAAAGCCATCAACTTTTATGATGGATTACTTGGCAAACAAATTCAGGATTCTCAAGTCACAGATATGCATGGTTGGGGACAGATTAGATACTGATATTCTGTTTGGGCAAAATGGTGGTTGCAAAACTCTCCTTGTTCTCTCAGGCGTGACTTCATTATCGATGCTTCAAAGCCCCGATATACATCTCTGTGGTAATTCTCCCGAGATTAGAAATAAAGGATATCAAATTTTGTTTTAGCCAGCAAGATGCAGTTTTGGTCTGCTCTTCTTTATTCAGTTCCCCTATTTCTACGTGAAGCTTATCATCAAGTTCCAAGCTTATA
>CL647Contig6
GGAAGACAGCTACCAATAAATACATAAATAAGCATGGAACTTGATGATAAACTTCAAGTAGAAATCAAGTAACTAATAAAAAAGAAGTCAAAAAGAAAAAAAAGAAAAAACTCTTGATCCTGCTGACTTCCACAAATTTAACANCCTTATTTCAATTTCTGGATGGAAACCAAGAGATGTATATCTGCAATTATAATTGGCAAAATGACAGCGTAAAATGTTTAGACACGCTCATGCAGTTGCTGCTTTGAGAGAGAGAAAATCAGAAATTTTGTTTGTGTAGAAATCTGGTTGGATGGAGTTAACTGGGGGTCCTGAAGCATTGATAATGTAGTCACACCTGAGAGAACAAGAAG
>CL647Contig7
AAAAAACTACTTGATCCTGCTGACTTCCACAAAAATTAACATCCTTTATTTCTAATTTCTGGATGGAAACCAAGAGATGTATATCTGCAATTATAATTGGCAAAATGACAGCGTAAAATGTTTAGACACGCTCATGCAGTTGCTGCTTTGAGAGAGAGAAAATCAGAAATTTTGTTTGTGTAGAAATCTGGTTGGATGGAGTTACTGGGGTCCTGAAGCATTGATAATGTAGTCACACCTGAGAGAACAAGAAGAGTTTTGCAACCACCATTTTGTCCAAACAGAATATCAGTATCCAATCTATCCCCAACCATGCATATCTGCGACTTGAGAATCCCGAATTTGTTTGCTAAGTAATCCATCATAAAAGTTGAGGGCTTTCCAACAACCAGTGGTTCACGCTGCGATGATCCAGCAATTGCACCAACCATAGAACCACCACCTGCCCATTCCTGAGCATCTGTGAGATGAGTGACAGCATCACGATTCGTGGCAATGAAGAGGCACCCTGGGTTTTCCCTTACACATAGTGTTCCATACTGTACTTTGTAGTAGTTGAAATAACGATCAAATCCAACCACAACTGCTCCAACATCCTTATCATGCTCCATTAGAAACCCAGGCTTCAGTTCTATCTTTTTCCCACCATCTTCTGGCCCACCAAGGTATTGAAATCCAGCAAGTTCGAGCTCCTTCAAGATGCCATCCTCACCTATCACATAAACCTTTTTTTCCTTTGGAAAATTAATGGACTTCAAGTATGCAGCAGCAGCGAAAGAGGAAGCAAAAATTTCCTCCTCAGTGACGTTCAGACCAAGCGTCTCAAACTTCTTACCATATTGTTTCCTAGACTTTGTGGAGTTGTTGGTAACAAAAACTAATCTCTTGCCCCTTGAACGAAGCATATCCAGAGTCTGAGGGACACCATCTATCAATTTATCACCTTTCCAAATAACTCCGTCACAATCAAAGATGAAGGTCTCGACGGAGTAAATGAGCTCATCAGCGTTCTTCAAAGGCTGAGCTGATGCTCTGGTCTCCTTTCTTAAGGCGGTACTACTCTTTCTATTATATAACTTAAAATTCCAGTTCCATTTTGCGTTAGCTATAGAAGAAA
>CL659Contig1
GATCAGTATAATATTCTCATTTGTATTATAAATCTAAATCCAGGTTGTGAAGAAAATTCTTCAATCCTCATATCCTATAGTACTGTTTTATTAAGGCTAGAAATAGAAGACAACACTCTAGATTACTTCTTGGCATAAGCAATAACCATCGGATTTTGAGGAGTAATTTTGAAACCCTGAAGGGCCTGCATGGCCATGGAGGACTGCACATCATCTTCATATTCTACAAATGCAATACCTGGCTTTGCCTCGATCATTCGGACTTCCCTGAATCCTGGATATTGTTGGAAGAGCACTTGCAACATCATGCTAGAAGTTTCATATGGCAAATTCTGTATAAACAATATATTATTTGGTGGAGCAGTTTCCTGTTCACCCTGGTTTCCTTGTCGGAAAGAAGCTGGTCCTCTGCCACTCTCAGTAGTTGTACCATTAGCTGTAGCAGATTGTTGAGCTTCTTCAGCACGTCTCTTTCGTTCAGCTTTTTCTTCTTGCTTCTTCTTCCTTTTTGCATTAGGATCCCAGTTTCCTTCTGCCTCCACAAGGCAATCAGACTTTGTTTTTGCATACTGGATCCGCATAGGTTTTTCATAAAATGGAAAACCCTGCATTTGCCGCACTGCATTACTGGCAGCCATCACTTCACTGAAACAAACCCATGCTTGCCCTCGAAGCTTGGGTGTCTTCAATGCAACAACATCCAAAATCCTTCCATATTGGGAAAATAGACAATAAAGTGATCTCTTCAGTTCTTCTTTCTTGACCTTCTCATTGAGGTTCTTAATGTATATGGTTTGGCTGGGAGGTATATCCCCAGTTAACATCGTCTGGATCGACTAACCGAGTGCTTGGCTTCTATGCGTGTGTGTGTATCTTGGAGAGAGGTAAAGGAGGAAGAGGGTCACTGCTCAAGAACTGGCTGAGCCCTC
>CL659Contig2
TCCAAAACAAGGCATGAGGTTGTTCCTCCACCCAACTTCGCATACAAGAATGTCATTAAAAGGTCAAGTTGATACAAAATTCAGATCAGTATAATATTCTCATTTGTATTATAAATCTAAATCCAGGTTGTGAAAGAAATTCTTCAATCCTCAATCCTATGGTACTGTTTTATTAAGGCTAGAAATAGAAGACAACACTCTAGATTACTTCTTGGCATAAGCAATAACCATCGGATTCTGAGGAGTAATTTTGAAACCCTGAAGGGCCTGCATGGCCATGGAGGACTGCACATCATCTTCATATTCTACAAATGCAATACCTGGCTTTGCCTCGATCATTCGGACTTCCCTGAATCCTGGATATTGTTGGAAGAGCACTTGCAACATCATGCTAGAAGTTTCATATGGCAAATTCTGTATAAACAATATATTATTTGGTGGAGCAGTTTCCTGTTCACCCTGGTTTCCTTGTTGAAAGAGCTGGTCTTCTGCCACTCTC
>CL671Contig1
TAATATCAGGTACAATTATCATAGTCCCACCCGTCTGCTCGTCGTTTAAACACCATACATAACCAAGAAGGAGAGTGGCTTCCAATGCCAGAAACTATACAGCTAACTTTTCCACTTAGTGTTTCACCGCATGTTTTCTCTGCAACGCACATATCGGGTTCTGTCATTGTATCTAGGTTGTGCCTGTGGCTCCACCCTTCTGTGTCTTTTGGGTGGTCTTTGAACCATCTC
>CL671Contig2
AACTTTCTTAAAGTTCAGCCACTTCATTAAGATGAAATTTAAAAAAAAAGGCATAGTAGAATAAAGATGAAAAACAGCAGACATCCAGTCTAAACATTTAAGGTAACAGAGTCAGGGACAGTACGTCTTACAATCATCACACCCTTTTCACAGTGTCTAGAAAAATAATCAGGTAGAGCCATCATAGTTCCACTCGCCCTACCCAACGTTTTAACATATCATATGCATAAACAACTGAGGAAAGACTGGCATCAAATGCCAGAAACTATACAGCTAATTTTTCCACCAAGTGTTTCACCGCATATTTTCTCTGCGACGTACATATCGGGTTCTATCATTGTATCTGGGTCTGTCGTTAGCTCTTTGTGGCTGTGGTTCCACCCTTCTCTGTCTTTCAGGTGATCTTTGAACAATCTCTCCATTCACGAACAACTCAGCACCATAATCTTTGTTTTCAGGGTCAACATAAGAATCAGGCAGGACAAACAGAACACCAGGCAAGCCTTCTAGCTTGTTTGAAGTCTCCTCATCAATCTCACAGCCGAATCCAAAATACCTCTCACATGAAACATTGTAAATCTTCTTTTTAGCTTCCTCCTCACTGCCCAAAACTTTGGCTAGGGTTTGAATATAACAATCAATCATCTGCTGCTTGGTGGCGCCCTCTCCACCAGGCTTGTCCATGACAATAAGCCAGTGCTGGTAATCACATCCTGGGAAAAGCGGAGCCATCTCATTGGGAGGGCGGTCACTGAAATTAGAGCCCGAGTTCAAAGGTGAGTACGCGGAATTGCCCGACCGGTTAACCCGGCATCGAATCGAAGTCAATCGGGTCGGACCACCAGGTTTGATTGACTGTACGGCGTGAGAGAGTGGTAGCAATGGTCGGCGGCAAAAAAGCAGAGGTTGGGGAGACGGAGGACGGGTTATGGTAGCCGTGGTGGTGGATAGGAGGCATTTGGGAAGAAGATTAAAGTAAGTGAGGCGGCGAGCGGTGATAGAAATGAAAGAGCGAGCTAGGGTTTGGGCCATTCTGTTGGGAAGCAAGCGACACTCGAAGAGA
>CL683Contig1
GTAAAAGCAAATAATAGAGCAACAACTTCTATGCTTAAAAAGGAGGCAAGGTCCCATCTTGTTTGATTTGAAGCAATTCCGAAAGAACATTTTGAACCATACAAAATGACGATGATTCGTATCAGGAAACCAGAAACAACAACAATATTTGCTCATTGCAAACTGTCCTAATTATTGTAACCAAGGCATTATAATAAGTTCAGTTTGCCAATCATTCCAAAGGGCATGCTTTCTCAAATGCTTGCTGCTCTTTGCGACACAAATCAAATTCATTTGTATGATAATACATGCAACCAACATACGCATCCATCTCCTTTGTGCACCTCTGGTGAAGATCTTTTAGCAGGCCAAGGACGCAGCGAGTGACTTCCTGGCCCTTATCGAGGCATTTCTCCGGGTTTCGGATCCTTCTTCTTGCACTTGAGGAACGCCACATT
>CL683Contig2
TATCAACATCCTTGGGCTTAAATGGACGCAAGGTCCCATCTTTCTTGATTTGAAGCAATTTTCAAAGAACAATCTAAGCCGTACAAAAGGGAGATGATTCATTTCAAGACACAAGAAAAATGTATGCAACAGTATTTGCTCATTGCAAACTGCTCTAATTATTGCAAGCACGGCTTTACAAGTTCAGTTTGCCAATCATTCCAAAGGGCATACTTTCTCAAATGCTTGCTGCTCTTTGCGACACAAATCAAATTCATTTGTATGGTAATACATGCAACCAACGTAAGCATCCATCTCTTTTGTGCACCTCTGGTGAAGATCTTTCATCAGGCCAAGGACGCAGCGAGTGACTTCCTGGCCTTTATCAAGGCATTTCTCCGGGTTCGCATCCTTCTTCTTGCACTTGAGAAACGCCACATTCTCCTGTAAGCATCTCGTCGATATGTGCTTTGATGACGCCGTCAACACCGCCGATGTGGGGATCGGATTACCCGTAGCGTCCACCGCACTCGCCATCTCTAACCGATTCTAGAAACTCTCCTCGTCGCTACTGAGAGACGGAGAAACAGCTTCTCGAGTGATGGAGAAGAGAAAGGAAACGAGATCGTTTAGGTCCTAGGAAATCAGGGAAAGGGAATGGACAATCCTAATGT
>CL683Contig3
TGTATTACCATACAAATGAATTTGATTTGTGTCGCAAAGAGCAGCAAGCATTTGAGAAAGTATGCCCTTTGGAATGATTGGCAAACTGAACTTGTAAAGCCGTAATTGCAATAATTAGAGCAGTTTGCAATGAGCAAATACTGTTGTTGCATACATTTTTCTTGTGTCTTGAAATGAATCATCTCCCTTTTGTACGGCTTAGATCGTTCTTCGAAGATTGCTTCAAATCAAGAAAGATGGGACCTTGCCTCCATTTAAGAC
>CL683Contig4
ACCTAAACGATCTCGTTTCCTTTCCCTTCTCTATCACTCGCAAAGCTGTTTCTCTGTTTCTCAGTAGCAACGAGGAGTATTTATAGAATCGATTAGAGATGGCGAGTGCGGTGGACGCTACGGGGAATCCGATCCCCACATCTGCGGTGTTGACGGCATCATCAAAGCACATATCGGCGAGATGCTTACAGGAGAATGTGGCGTTCCTCAAGTGCAAGAAGAAGGATCCGAACCCGGAGAAATGCCTCGATAAGGGCCAGGAAGTCACTCGCTGCGTCCTTGGCCTGCTAAAAGATCTTCACCAGAGGTGCACAAAGGAGATGGATGCGTATGTTGGTTGCATGTATTATCATACAAATGAATTTGATTTGTGTCGCAAAGAGCAGCAAGCATTTGAGAAAGCATGCCCTTTGGAATGATTGGCAAACTGAACTTATTATAATGCCTTGGTTACAATAATTAGGACAGTTTGCAATGAGCAAATATTGTTGTTGTTTCTGGTTTCCTGATACGAATCATCGTCATTTTGTATGGTTCAAAATGTCTTTCGGAATTGCTTCAAATCAAACAAGAATGGACCTTGCCNCCTTTTTAAGC
>CL695Contig1
ATAGGACAACTTTATTTATTTATTTTTAAATCATCATTAGTAAAATGATTAAAGAACAAAGGAAACAAACCAACCAACTGAACCGGCATTACCTGCCGGCCGGGTACACCATTATGTAATTACTAACCTAAACAAATTCTACCCTAATTACAAGTACTTCAACGTTTTACTCCCGTCCATTTGTACTTTTCTCTCTATCTGACTCTCTCTGTCACTTGTACTTATTTACATCACCGTCCGTCAATATCCACCGTCGATTATCCTCTGTTCACATCACGGAACACGAATTTGGATTCTCGTCGCTGAATATTTGCGGCGCATGCATTGGATGGTGGTACACTGGTTCCATAACATACCCCTGCTGTACATATCCTTGTTGTACGTACCCATGGTTCATCATAGGGTACCCATGGTTCATCATAGGGTACCCTAGTCCTTGATTCACCGCATAATACCCGTGTTGGGGCTCCACTGCGTAACTTTGACCAAACACTCCATCTAACCATTGTGTCGGCACCGGTGCTGGGAAGTACTCCAACTTGCTCACCTCCACCTTAGCTGCAGCCTCTTCCTTCTTGCCACCGTCTCCTTCTTTCTTTTCAGCTTTAGCTTCTTCTTTCTTCTCGGCCTTTGCTTCTTCTTTCTTCTCGCCGCCTCCTTCCTTCTTCTCTTCATCTTTCTTAGGGGGAACTACCTCCACGTTCCTCTTGAGCTTCTCCTTGAGGTAAGGCACCATTTCCTTCACTTCCATTGTCCCCTTCACCGTGACTAGATCTTTTGTTCCGTCCACTGTCACGTTATCAACCCCTTTGTATTTCAAGATTATCTTCTTTATTTTTGAAATGCAACCATCGCAGTGAGTTCTGATTTTCAAAACGACCGTACTCTCTTTGGGCGGTTTCTTATCCTCTGGTTTTTTTCTCCTCCGGTTTCTTCTCTGCTTTTTCCTCTGAAA
>CL695Contig2
ATATGAATATCATTATCATTATTAAAATACGAAAAATTTTACTTAGTTTTCTTAATCATATCATTAATAAATTGATTAAAGAACAAAACCAACTGAACCGGCATTTTCAGCCGGCCGGGTACAGCTTAATGACTCTACTAACCTAAAACAAAATTCTTAATTCATTCGTAATTTTGTTGTATTCACTTCTCTCCCTGTTACTTATTTACATCATGCCGGTTATTTTACCCGTCCATTCTCCACCGTCCGATTATCTTCTTCTGCTCACATCACGGAACACGAGTTGGGATTCTCGTCGCTGAACATCTGTGGTGCATGCATTGGATGGTGGTACACTGGTTCCATCACATACCCCTGCTGTACATATCCTTGTTGTACGTACCCATGGGTCATCATCGGGTACCCTTGATTCATCGGGTACCCCTGATTCACCGGGTAGTACCCGTGTTGGGGCTCCACTGTGTAACTGTGACCAAACATTCCATCGAACCAGTGAGTGGGTGCCGGTGCTGGGTAGTACTCCATCTTGCTCACCTCCACCTTAGCTCCACTACCACTAGCCGCCGCCTCCTCCTTGCCACCGTCTCCTTTCTTCTCAGCTTTAGTTTCTTCTTTCTTCTCGGCCTTGGCTTCTTCTTTCTTCTCGCCGCCTCCTTTATTTTCTTCCTCTTTCTTAGGGGGAACCACATCCACGTTCCTCCTGAGCTTCTCCTTAAGGTAAGGCACCATTTCCTTTACTTCCATTGTCCCCTTCACCGTGACCAAGTCCTTTGGTCCGTCCACTGTCACGCTATCAACCCCTTTGAATTTCAAGATAATCTTCTTTATTTTTGAAATGCATCCATCGCAGTGGGTTCTGATTTTCAGAACGACCGTACTCTCTTTGGGTGGTTTCTTCTCCTCGGGTTTTTTTCTCCTCCGGTTTCTTCTCGGCTTTTTGCTCGGGTTTCTTATCGCCGCCGTCTTTCTTAGGCTGAGGAGACACGATCTCCACTTTCTTCTTCGTTTTCTCCTCCAGCCTCGCCTTGACTTTCGCCGGGTCTACATTCCCGGTCACCGTCAGTTTGTTGCCTTCACAATCTGTCTTCACTTCTTCCACACCTTCTAAATGCTTA
>CL695Contig3
AAAAGCCGAGAAGAAACCGGAGGAGAAAAACCCGAGGAGAAGAAACCACCCAAAGAGAGTACGGTCGTTCTGAAAATCAGAACCCACTGCGATGGATGCATTTCAAAAATAAAGAAGATTATCTTGAAATTCAAAGGTATTTCAAATAATTTTTCAAAATCATACTATAATTGAGGGATTAACTTCGATTCCAAAGCTGACGAAAGCTGACATGGCCAATGAACAGGGGTTGATAGCGTGACAGTGGACGGACCAAAGGACTTGGTCACGGTGAAGGGGACAATGGAAGTAAAGGAAATGGTGCCTTACCTTAAGGAGAAGCTCAGGAGGAACGTGGATGTGGTTCCCCTAAGAAAGAGGAAGAAAATAAAGGAGGCGGCGAGAAGAAAGAAGAAGCCAAGGCCGAGAAGAAAGAAGAAACTAAAGCTGAGAAGAAAGGAGACGGTGGCAAGGAGGAGGCGGCGGCTAGTGGTAGTGGAGCTAAGGTGGAGGTGAGCAAGATGGAGTACTACCCAGCACCGGCACCCACTCACTGGTTCGATGGAATGTTTGGTCACAGTTACACAGTGGAGCCCCAACACGGGTACTACCCGGTGAATCAAGGGTACCCGATGATGACCCATGGGTACGTACAACAAGGATATGTACAGCCGGGGTATGTGATGGAACCAGTGTACCACCATCCAATGCATGCACCACAGATGTTCAGCGACGAGAATCCCAACTCGTGTTCCGTGATGTGAGCAGAAGAAGATAATCGGACGGTGGAGAATGGACGGGTAAAATAACCGGCAGTGATGTAAATAAGTAACAGGGAGAGAAGTGAATACCAAAAAAATTACGAATGAATTAAGAATTTTGTTTTAGGTTAGTAGAGTCATTAAGCTGTA
>CL707Contig1
CTACTAGAAAGGATGATTTTATTAAATTTTAGATTCCAACACTATCAATTTCCTTGATAGCGAGAAATGAACATAAATAATAAGAGAGATACCCAACATTAGAACTAAGTCTTGTAATGCTTTTTATTTGCTATGAAGACTATTTAGATCATAAACACCCTCTTACTTTAGCTCATTTTAATGATGAATCATGAAGTTGTACACTTTGTTGATGTGAATTTAGACTTGTTGATTGCTCTTATGAATCAGAATCAAGTTTGACACAAGTTGGGTTGCAAGGGTAAGGGCAATCGATCTTCCGGAAGTTGGCTCGATCGTAAAACCAGTCTCCAACTGCCTTACCGATTTTTGTATTGGCCACTACTGGAGACTTATCTGCTAACCAGACAGTAGCTGATCCAGATTGGCAGTGTGCATAGCAAGAATCTATGAAATATCCATTTGAAGGATTGCTGCCAGCTCCAATGTTCAATGCACTTAAGAATTGCAACCTGTAATCTTGCACAGTTTTGAGTTGATCAGCTGAGCACTTAGTTAGGTCAAGTTTGCAGCTCTTCCAGGCTCCTTTTGGATCAGCAGCGCTAGGTGCCATAATATTCTTTAACTGCCAGAAATCATAGCCTGAATTTATCACAAATAGTGGAGTTTGCATAGTCTGAGTTACGTATTGTGGGAAGAAACACAATTCTGGTTTATTTTTTGAAGTGCAAGAGGGAGGAAGACTCTTTACTGACCCATGTAAACCAACTATTCGACCAAAGAAGTTTTCGATTTCGAAACCACCAGCAACATCCTTCCCATGAATAAAATAACCAGCATCTGAAACACATTTTACTCTAGCAGTTGCAGGTAGGAGAGATTTGAATTTATCACAATGCAGAATAGCAGCCAATCCACCAGCCGAGCAGCCTGAAAGAATAGCATTCTGAGCATTTTTCATGCCTTTGGCCAATAAATCATCGATAACAGCCT
>CL707Contig2
TTTATAGACAAACCAAATCCACATGTTTTATTACTAGAAAGGATGCTCTTGTTAAATTTAGATTCCAATACAATCAATGTCAATGATAGTGGCAAATGATGACATAAACAATAAGAGAGATACGGAGCACTAGTACTCAGCCTAGTAGTGCTTTTTATTTACTACAAACTGTGTTACTTAAGCTGATCATCGTAGCTCATGAAGTGGGTGTACTTTGTTATGAATTTAGACTTGTTGATTGCTCTTATGAATCAGAATCAACTTTGACACAAGTTGGGTTGCAAGGGTAAGGGCAATCGATCTTCTGGAACTTGGCTCTATCGTAAAACCAGTCTCCAACTGCCTTCCCAATTTTCGTATTTCCCAACACTGGAGACTTATCGGCTAACCAAGTGGCAGCTGATCCAGATTGGCAGTGTGCATAGCAAGAGTTTATGAACAATCCATTTGATGGTTTGCTGCCAGCTCCAATGCTCAAAGCATTTAAGATTGCAACCTGAAATTGTGCACTAGTTTTGAGTTGAGCAGCTGAGC
>CL707Contig3
TTACGGAGCACTAGTACTCAGCCTAGTAGTGCTTTTTATTTACTACAAACTCTGTATACAGATCATAATTTAAACACCCTCTTACTTAAGCTGATCATCGTAGCTCATGAAGTGGGTGTACTTTGTTATGAATTTAGACTTGTTGATTGCTCTTATGAATCAGAATCAACTTTGACACAAGTTGGGTTGCAAGGGTAAGGGCAATCGATCTTCTGGAACTTGGCTCTATCGTAAAACCAGTCTCCAACTGCCTTCCCAATTTTCGTATTTCCCAACACTGGAGACTTATCGGCTAACCAAGTGGCAGCTGATCCAGATTGGCAGTGTGCATAGCAAGAGTTTATGAACAATCCATTTGATGGTTTGCTGCCAGCTCCAATGCTCAAAGCATTTAAGAATTGCAACCTGAAATTGTGCACAGTTTTGAGTTGAGCAGCTGAGCACTTCTTTAAGTCAAGTTTGCAGCTCTTCCAGGTTCCTTTTGAATCAACAGCACTGGGTGCCAGAACATTCTTTAGCTGCCAGAAATCATAGGCTGAATTAATAACAAAAAGTGGAGTTTGCATAGTCCGAGTTACATATTGTGGGAAGAAGCACAATTCTGGTTTCATTCTTGATGTGCAAGATGGAGGAAGACTCTTTACTGATCCATGTAATCCAACTATTCGACCGAAGAATTTTTGGATTTCATACCCACCAGCAACATCCTGTCCATGAATAAAATAACCAGCATCTGAAACACATTTTACTTTAGCAGTTGCAGGCAGGAGAGATTTGAATTTGTCACAATGCAAAATAGCAGCCAATCCACCAGCTGAGCAGCCGGAAAGAATAGCATTTTGAGCATTTTTCATCCCTTTCGCCAACAGATCATCAATACAGCCCGCCAAAATCCTTTCTCCTCTGAAGTACAGTTTTAGTTTTCGGATCAACTCCTTC
>CL707Contig4
TATAGACAAACCAAATCCACATGTTTTATTACTAGAAAGGATGCTCTTGTTAAATTTAGATTCCAATACAATCAATGTCAATGATAGTGGCAAATGATGACATAAACAATAAGAGAGATACGGAGCACTAGTACTCAGCCTAGTAGTGCTTTTTATTTACTACAAACTCTGTATACAGATCATAATTTAAACACCCTCTTACTTAAGCTGATCATCGTAGCTCATGAAGTGGGTGTACTTTGTTATGAATTTAGACTTGTTGATTGCTCTTATGAATCAGAATCAACTTTGACACAAGTTGGGTTGCAAGGGTAAGGGCAATCGATCTTCTGGAACTTGGCTCTATCGTAAAACCAGTCTCCAACTGCCTTCC
>CL707Contig5
AAGACTCTTTACTGACCCATGTAAACCAACTATTCGACCAAAGAAGTTTTCGATTTCGAAACCACCAGCAACATCCTTCCCATGAATAAAATAACCAGCATCTGAAACACATTTTACTCTAGCAGTTGCAGGTAGGAGAGATTTGAATTTATCACAATGCAGAATAGCAGCCAATCCACCAGCCGAGCAGCCTGAAAGAATAGCATTCTGAGCATTTTTCATGCCTTTGGCCAATAAATCATCGATAACAGCCTGCCAAACTCTTTCTCCTCTGAAGTACAGTTGAGTTTTGGGATCAACTGCTTCCACATCACCAGTAAACGATGACCCATCACAGTACTTAATCTTGATTCTA
>CL719Contig1
TTTATCGTGGAGATGTGGTGCCAAAGGATGTTAACGCTGCTGTTGCCACCATCAAGACAAAGAGGACAATTCAATTTGTTGACTGGTGCCCAACTGGTTTCAAGTGTGGTATCAACTACCAGCCCCCAACGGTAGTACCTGGAGGTGATCTTGCCAGGGTACAGCGTGCTGTTTGTATGATAAGCAACAATACAGCTGTAGCTGAGGTATTCTCCCGAATTGACCACAAATTTGATCTCATGTATGCCAAGCGAGCATTTGTGCACTGGTATGTGGGTGAAGGCATGGAGGAAGGTGAATTTTCAGAAGCTCGTGAAGATCTTGCTGCTCTTGAGAAAGATTATGAGGAAGTTGGTGCTGAAGGTGCTGAAGATGAAGATGAAGATGAAGGAGAAGATTATTGAAATGTCTTTTTCTGAATCATCAGCGGATGAATGTGTTTCATTTCCTATCTCTTGTTGTTTTTCAGCCCATGTACTGTAAAGAAAATCATCCATGTCAGTGATCACTGAACTGTATCTCCATTGTGTTTTAGCTAAGTACTTAATTTTGTTTTGGAAGCACAGTTTTGAAAATGTCATCATTTGTTGTTTAAATGGCGTTTTTAACGCCAATAAAATCTCTTTATCTTCTAGTGAAA
>CL719Contig2
GCCGACGAAAATGACACACAACTCTTTATTTTCAAATATCAGACTTCACAAAAACACATTAAATGGGAAGAGACAATTTTGACAGTTTTACAGAGCTGCATATCAGAAACATAACAATTGAACCATAACGAGAAGAATGATAGCAGATCCTCACATAGGGAACTCCAAATAAAAATGCTCCAGCAACAAATTATCAATAATCTTCACCTTCCTCTTCATCTTCATCTCCACCTTCAGCACCAACTTCCTCATAATCTTTCTCAAGAGCAGCAAGGTCTTCACGAGCTTCTGAGAATTCCCCTTCTTCCATGCCTTCACCAACATACCAATGAACAAATGCCCTTTTGGCATACATGAGATCAAATTTGTGGTCAATGCGAGAGAACACTTCAGCCACAGCAGTGTTGTTGCTGATCATGCAAACAGCACGCTGCACCTTGGCGAGATCACCCCCAGGTACTACAGTTGGAGGCTCATAGTTAATACCACATTTGAAGCCAGTTGGACACCAGTCAACAAATTGAACCGTCCTTTTAGTTTTGATAGTGGCAACAGCAGCATTGACATCCTTGGGAACAACATCTCCCCGATACATCAAACAGCAAGCCATGTATTTCCCATGCCTGGGATCACACTTAGCCATCATGCTTGAAGGCTCAAAAACAGCATTTGTAATCTCAGGAACTGTCAACTGCTCATGGTATGCCTTTTCAGCTGAGATGACGGGAGCATATGAAGAAAGCATGAAGTGGATACGGGGATATGGCACAAGGTTA
>CL719Contig3
TATCTCTAAATTGTCTTGCCCACATATAAGATTTTTCTCACTAGAAGATAAAGAGATTTTATTGGCGTTAAAAAACGCCATTTAAACAACAAATGATGACATTTTCAAAAACTGTGCTTCCAAAACAAAATTAAGTACTGAGCTAAAACACAATGGAGATACAGTTCAGTGATCACTGACATGGATGATTTTCTTTACAAGACATGGGCTGAAAAACAACAAGAGACAGGAAATGAAACACATACATCCCCTGATGATTCAGAAAAAGACATTTCAATAATCTTCTCCTTCATCTTCATCTTCAGCACCTTCAGCACCAACTTCCTCATAATCTTTCTCAAGAGCAGCAAG
>CL719Contig4
GAGATGTTGTTCCCAAGGATGTCAATGCTGCTGTTGCCACTATCAAAACTAAAAGGGCGGTTCAATTTGTTGACTGGTGTCCAACTGGCTTCAAATGTGGTATTAACTATGAGCCTCCAACTGTAGTACCTGGGGGTGATCTCGCCAAGGNCAGCGGGTGCGTGTTTGCATGATCAGCAACAACACTGCTGTGGCTGAAGTGTTCTCTCGCATTGACCACAAATTTGATCTCATGTATGCCAAAAGGGCATTTGTTCATTGGTATGTTGGTGAAGGCATGGAAGAAGGGGAATTCTCAGAAGCTCGTGAAGACCTTGCTGCTCTTGAGAAAAGATTATGAGGAAGTTGGTGCTGAAGGTGGAGATGAAGATGGAAGAGGGAAGGTGAAGATTTATTGATAAATTTGTTGCTGGAGCTATTTTTTATTTGGAGTTCCCTATGTGAGGNTCTGCTATCA
>CL719Contig5
TGCATTCACTAGCCCTATTAAACAGGACTGAAATGATACAATTTCAAACCATGCTTCAAAAACACCATTAAGTACAGAGCTAAAACACAATAGAGATACAATTCAGCAATCACTGACATGGATGATTCTCTTTACAATACATGGGCTGAAAAACAAGAGACTGGAAATAAAGGGCATACATCTGCTCATGACTCAGAGAAAGCCTATTTCAATAGTCTTCTCCTTCATCCTCATCTTCAGCACCTTCAGCACCGACTTCCTCATAATCTTTCTCAAGGGCAGCAAGATCTTCACGAGCTTCTGAAAATTCACCTTCCTCCATTCCTTCGCCCACATACCAGTGCACAAATGCTCGCTTGGCATACATGAGATCAAATTTGTGGTCAATTCGAGAGAAAACCTCAGCTACAGCTGTATTGTTGCTAATCATACAAACAGCACGCTGCACCCTAGCAAGATCACCTCCAGGTACTACTGTTGGTGGCTGGTAGTTGATACCGCACTTGAAACCAGTTGGGCACCAGTCAACAAATTGAATTGTCCTCTTTGTCTTAATGGTAGAGACGGCAGCATTAACATCCTTTGGCACCACATCTCCACGATACATAAGACAACAAGCCATGTACTTCCCATGCCTTGGATCACATTTGGCCATCATACTTGAGGGCTCAAACACAGCACTTGTGATCTCAGGAACTGAAAGCTGCTCATGGTAAGCCTTTGCAGCTGAGATTACAGGAGCATAAGATGAAAGCATGAAATGGATGCGAGGATATGGCACAAGGTTAGTTTGGAACTCCGTAATATCCACATTAATGGCCCCATCAAATCTCAATGATGTGGTCAAAGAAGAGATAATCTGGGATATTAAGCGGTTCAAGTTGGTGTAAGTTGGCCTTTCAATATCTAATGATCTCCTGCAGATATCGTAGATAGCTTCATTGTCCAGAAGCACAGCCACATCTGTGTGTTCAAGGAGTGAATGAGTGGAAAGCACACTATTGTAAGGTTCCACGACAGCAGTAGAAACCTGAGGAGAAGGATAGATGGTGAAGCCAAGTTTTGACTTCTTTCCATAATCTACTGACAAGCGTTCCAAAAGTAGTGAGCCCAAACCAGAACCAGTGCCACCACCAACAGCATTGAATACCAAAAATCCTTGCAAACCAGTGCAATTGTCGGCCAACTTCCTCACTCGGTCAAGGCATAGAGTCCACAATTT
>CL719Contig6
AGATATTGAAAGACCAACTTACACCAATTTGAATCGATTGATATCTCAAATTATATCATCTTTGACAACTTCATTAAGGTTCGATGGAGCCATTAATGTCGATGTTACTGAGTTCCAGACTAACCTTGTACCATATCCTCGCATCCACTTCATGCTTTCTTCATATGCTCCTGTCATCTCAGCCGAAAAAGCATACCATGAGCAGTTGTCAGTACCTGAGATCACAAATGCTGTATTTGAGCCTTCAAGCATGATGGCTAAGTGTGATCCTAGGCATGGGAAATACATGGCTTGTTGTTTGATGTACCGAGGAGATGTTGTTCCCAAGGATGTCAATGCTGCTGTTGCTACCATCAAAACTAAAGGACTGTTCAATTTGTTGACTGGTGTCCAACTGGCTTCAAATGTGGTATCAATTATCAGCCTCCAACTGTAGTACCTGGGGGTGACCTCGCCAGGGTGCAGCGTGCTGTTTGCATGATCAGCAATAACACAGCTGTGGCTGAGGTGTTCTCTCGCATTGACCACAAATTTGATCTCATGTATGCCAAGCGGGCATTTGTTCACTGGTATGTTGGTGAAGGCATGGAAGAAGGGGAATTCTCAGAAGCCCGTGAAGATCTAGCTGCCCTTGAGAAAGATTATGAGGAAGTTGGTGCTGAAGGTGGAGATGAGGAAGAGGAAGGTGAAGATTATTGATAACTTGTTGAAGGAGCATATATATTTGGAGTTCAGTATGTGAGGATTTGCTACCATCCTTGTTATAATTAAATTGTTGTTTCTGATGTGTAGCACTGCTGCTGTAAAATTGTCAAAATTGTGTCTATGTTCTCATTAAATGTGTTTTTGTGGTATCAAGTCTGATATTTGAAAATAAAGAGTTTGTCATTTTCATGAGATATTTATGACCTGTATGCTACCGCAGTATGTCAATTCTTTTTCCAGCCACATCCTTTGGTACATAATATCATTAGTGGTTCTCTGTCAGAGTCTGCCAAACATTTCATTATTGTCATCTTA
>CL726Contig1
TAAGATCATATCAAAGGAAGAATCAAGACGTCTCAACGCTGTTCAATCCACTTTTATAGATGCAGAATCAATTGCCAAAGCAATTGGTAATGCAAGCAAAGTTGTGGTTACAATTGGTCCTGCAGAGAATGGTCCTACCTCTGAGGTCTCTACATCTGACGCCTTGAAAGTAATTCAGGCTGCTCAGCTATCAGGTGTTGGCCATGTTGCAATAATCTACGATTCAAATGCCGCTGGCGCTTCGACTTATAATGTCCTAGATGGCTTCACTTCATTCTTTAACAACTTGTTCTCACAATCTCAGCCATTGTCCATACCTGAGTTCCTGCAGAAAGTAATCGAGACAGACGTTAGCTATACTTTCATTAAGACAAGCTTGACTGAAGATTTTTCACCCGAGAGTTCTTATAATGTTGTTGTATCTGCTGAAGGAAGGACTGGTTCAAACGACTACAAAGTGGCAAAGTCTCGGATAGCAACCGTAGTGGCTGATGTTTTCTCAAATACAGAAGTGACAGAAAATAAGGTGGTGGAAGTTTTTACTGATCCATCAGCACCCCCAAGGGCTGTGGATGAACTTTTCAGTGCCATTCCTGAAGATAGAAGAAGAAAAGCTTATGCAGAAACTCTTGCAAAGGCAAAGGCTGAGGAAGAAGCAAGGGTAGCTGCTGAGAAAGCTCGTGATGCAGCTGATGCAGCGAAGAAGCTTAAAGAAGAAGTGAAAAAGCTTTCACAGCAAGAAGCTAAAGCAACTAGTCTAGCTGAAGACGCCCAGGAAAAGGCTGAGGCTGCAGGGACTTCAGTGGAAAACCTCCTGAATAGAGCAAAAGACATCAGAGCAGGATTTTCTTGGGAGAAACTTAGTACACAGATTGCAACTGCAGTTCAAACGACTAATGGAGAAAAACCAAATGTGCAGATTGCTACTGTCAGAGGACAAGCCAAGGCTCGTTCTCTTCCTGTCCAAAAAGCTGTTGTTAAACGACCAACCCCGAAATTTCCTGCCTTGAAGCCAAGAGAGCAGCCAAAGCCAAAGGCCAAAGAGACGGAGTCAAAGACCGAAGTAAAGAAACTATTTGGAGGCCTGTTTCAGCAAGAAACAATATATGTTGATGACGAATGAGATAATACTTTGTTTTGTAACCCTTATCTTTTGAGCTACTCTGATTAAGATGTCATTTAAATTCTAAACAGAAAATGTGTACTGTTTTAAGTTTTTCAATCATTTTCCCTGTGACATAAATAAAATTTCTTCAATTTTAC
>CL726Contig2
TTGCATCAGTGTAGCTCCAAATACAAGATACAGTTACAAAACCAAGTATTGTCTCATTCGTCATCAACATATATAGTTTCTTGCTGAAACAGTCCACCAAATAGTTTCTTTACTTCTTTCTTTGACTCTGTCTCCTCGGCCTTTGGCTCCTCTCTTGGTTTCAAGGCAGAAATTTGGCGGTTGCTCCTTTAAAAACAGCTTTTTGGTAAGGGA
>CL726Contig3
TTAAAGAAATTTATTTGCATAGGGAAGGTGATTGGAAAACCTTGAAACAGTACACATTTTCTGTTTATACTCATAACATCGTTACAAACTTTAAATGACATCTGCATCAGTGTAGCTCCAAATACAAGATACAGTTACAAAACCAAGTATTGTCTCATTCGTCATCAACATATATAGTTTCTTGCTGAAACAGTCCACCAAATAGTTTCTTTACTTCTTTCTTTGACTCTGTCTCCTCGGCCTTTGGCTCCTCTCTTGGTTTCAAGGCAGGAAATTTTGCGGTTGCTCCTTTAAAAACAGCTTTTTGGTAAGGGAGGGAACGAGCTTTGGCTTGTCCCCTGACAGAAGCAATCTGCGCTTTCGCTTTTTCTCCGTTTGTTGTCTGAACTGCAGTTGCGATCTGGGAACTAAGTTTCTCCCAAGAAAATCCTGCTCCGATGTCTTTTGCTCTGCTCAAGAGGTTTTCCATTGAAGTCCCAGCAGCCTCAGCCTTTTCCTGGGCTTCTTCAGCTAGACTAGCAGCTTTAGCTTCTTTCTCTGAAAGCTTTTTCACTTCTTCTTCAAGCTTCTTTGCTGTGTCGCCTACCTCACGAGCTTTCTCAGCAGCTACCCTTGCTTCTTCCTCAGCTTTTGCCTTAGCAAGAGTTTCTGCATAAACTTTTCTTCTTCCATCTTCAGGAATGGCACTGAAAAGCTCCTCCACAGTCCTTGAGGGTGCTGATGGTTTAGTAAAAACTTCCACCACCTTATTTTCTGCCACTTCCGTATTTGAGAAAACATCAGCCACTATGACTGCTATCTGAGACCTCGCTACTTTGTAGTCGTTTGAACCAGTGCTTCCTTCAGCTGACACAACAACATTATAAGAACTCTCTGGCAAAAAATCTTCTGTCAAACTTGTCTTTATGAAAGAA
>CL738Contig1
TTTTCTAAAAGCATGCATTGTCCTTAATATTAGAGAAATACTGTAGAAATTAACATAAATAAAATGAATTAATACAGCATCAGTGAGCTAAACAAAAGGGTAAATGTTGCATAAACCCTTGACCGAGAGAGAGCAGTAAACATTAGATGCAAACAAATCCAAAATAAAAGTTGGTGATTAATAATTTTTCACCGGTTGAAGGTGACAACAAAGGCAATGGGACCTTTCCCAGTAACAGCAGCTTCGATACCAAAGATGAGGAAGGCAACCATGGCTAGCCTAGCATGCTTGATCTCTGCTAGTTTAAGGTTTTCTTTCTTCTCAGGATCAGAGGCTAAGCCAAGTGGATCAAAGTAGCCACCTGGGTATAGCCTTTTCTCTGGATCAAGCTCTGCATTTCTTTGGAATTCTATGTACCCAATTACTAGCACCTCTATCCAAATCAATGTGGTCAAGTTGAATGGAAGTGGCTGCCCAAGGTAGGATGACCCTTCAACTAGCTCTACCTTTCCCGCGTCTTGCCATGCAATACCAGTGAGAGCTTCAACGGCAATGGCTCCAAGAGTACCTAACATTGCCCATCTCCCATGAATAAGCTCGCATTCCCTAAACCTCTGCAACCCGAAAACCTCCGTGTACGGCTGAAATGGAGTTGGTTTCACCTCCGCCGGCTCCACTCTGACTCCGATAATTTCACCAGCCACGTTCTTCGCCAAGTTCTGGTCCAAGGAATCAAGGTCATATTGCAAGTACTCTGCAGGCTTACCAAACCCAAATGGATCGAAACCACGGTCTCCAACCATGGTTCCATCTAACCATTCTGGTGGTTGAGCACCAGGGAACCAAACGAGTCGATTTCCTGCTGGTTTTGGCGGAGCTTTCTTTGGTGGAGGGGATGATTTCTTGGTTCCAAAACCAAACCTGGCTTGGATTTTTCCCACGTTTGGTTTCGAGTTCTGGATGCGAGTTCCAAAGAAATGTGACGCGGCAGCTGCAGCAGCCATGGTGGTGGCCATGATCGGTGAATCTCTAGCTAGGTGGTGGAGCAGAGAAGTTGAATGATAACAGAAGTGGTCCTATGATATC
>CL754Contig1
GCTAAATCCAGAACGATTTATTTCTATTGCACAAAACTAAGTGCTTGATATTAAATACATGACTTCTTCTCTCTTACTCTCAATAATTTATTTCTTCAAAAACTATCAAAGAGTCATTTATCTTCCAAACAAAATTATTGTCTTTGCTTTTACAGTTCAATCAAACCAAGTACTTCTCCAACTTCTCCACTTCCTCCTGGCTCCCAATGTAAAGTGGAACACGTTGATGTATCTCAACTGGTTGGATATCAAGTATTCTCTGATGGCCATCTGATCCTTTTCCACCAGCTTGTTCCGCTATAAAGCTCATAGGTGCACACTCATACAAGAGCCTTAGCTTCCCATTCTTGCTCTTCTTGTCTCTAGGATACCCATAAATGCCACCATATAGCAGAGTCCGGTGGAAGTCACCAACCAAACTACCAATATATCGTGCAGAGTAGGGCTTGCCACTAGGGCCAGGGTCTTTAAGGTCGTCAATGTACTTCTTCAACTTATCATCCCACAATTGGTAGTTTCCTTCATTAAATGAATAGATTTTTCCAGCCTTGGGTATCTGGATGTTTTGTTGAGTTAAAACAAATTCCCCATACATTGGATCCAAGGTGAAGGCAAACACGCCTGTTCCAATAGTGATGACAAAAATTACCGAGCTTGAATACATGCAGTAGCCAGCAGCAAGAAGGTTGCTTCCTGGCTGGCACACATTCACAATACATCTCTGTCCTGCATTGTCAAGAGTGTTGTCGTCACCAATATCAGCTAAGCACTCATCATTTGGGCTATATATGCCAAAGATGGATCCAGTGGACACAGCAGCATCAATGTTGGATGATCCATCAAGTGGGTCAAAAACGACTATATAGTTTCCAGAGTAACTTTCTTCCACTGCCACTGGTACGTCCTCTTCTTCCGATGCTATGATCCCTGTCCGCCCACTTGATCTCAAGCAGTTAGAGAACACCTCATTAGAGACGACGTCAAGCTTCTTCTGGTCCTCTCCTTGAACGTTAACAGCACCCTGAACACCAGTTAAATTGGAAATGCTGGCTCTCTGCACCAAAGAAGCAATCTGCTTACATGCCATTGAAATGCTAGAAAGCACAATAGTAAGTTCAGCATCAATAACACCGGCT
>CL754Contig2
TAATTTGGTAAATTGCAGCTTGACAATGCAGAACAGAGATGTATTGTGAATGTGTGCCAGCCAGGAAGTAACCTTCTTGCTGCAGGCTACTGCATGTATTCAAGCTCAGTGATTTTTGTCATCACCATTGGAACAGGCGTGTTTGCCTTCACCTTGGATCCAATGTATGGGGAATTTGTTTTAACTCAAGAAAACATCCAGATACCAAAGGCTGGAAAAATATATGCATTTAATGAAGGAAACTATCAGTTGTGGGATGATAAGTTAAAGAAGTACATTGATGACCTTAAAGACCCTGGTCCTAGCGGCAAGCCCTACTCTGCTCGATACATTGGCAGTTTGGTTGGTGACTTCCACCGGACACTGCTATATGGTGGCATTTATGGGTATCCTAGAGACAAGAAGAGCAAGAATGGGAAGCTGAGGCTCTTGTATGAGTGTGCACCCATGAGCTTTATAGTGGAACAAGCCGGTGGCAAGGGATCAGATGGCCATCAAAGAGTACTTGATATTCAACCAGTTGAGATACATCAGCGTGTTCCACTATACATTGGGAGCCAGGAGGAAGTGGAAATTGGAGAAGTACTTGGCTTGATTGAACTGTAAAAGCAAAGACCATAATTTTGTTTGTGCAGATAAATGCCTCTTTGAT
>CL764Contig1
GTCTGTAACTTCTAAGAATAACTCATAAAGCTGCATCAAATAACAAGTAACCCAAAGTATACATGCAACAACCAATATATTTACCAGGTCAAGCCACGTAAACAATAATATTCGTCAAAAGGATACACTGACCAAATAAACAACAATAAATTCTCATCAGAAATTTAGCATAGAACAGCCAGTGTTATCACTCATATAGGCACATAGAAGCGAGAAGGAAAGAGAGGATACAATTGCCACATCAAACAAGTTGGGATTGAGAGCCAAACCCAAAATGAAAATGACAATTCAAATATGCACTTTGCAGATGGATTTAATTCTACAAAAAACTTTGGTAGAAATTAGATAATATGGTCAGTAAGCGTTTCATCTAGTGCGCCAATTTCTTAAGGTGTTGAAATGTCCGCTGTTTTATCCACTGTCTATCATATGGCAGATATGCCTGAATTGAGTGATCATAAACTAAAGCACTCATGTCTGCAAGGCCATCAATGAAATTGTAGAGATCTGCAATGTCATAAGTGATATTTCTGATGGCCGGATTTAGTTCCTTAAGTTTTCTTTCATATAGTCCACATATACCATCCATAGCTTGACTTATCGAATCATAATCCATAAATGTTCTAGTCGATCTATTTTGAGAGGTCTGCATCAGAATGATGGTATGCCTATTTGCCATGCGAAAACTGTCAGTACGATGGCTTCAATAGCAAGAGCAAGAATGGATTCTTTGCTTCAGCTCTACACGCAGAGAGAGAGAGAGAGAGAAATATAGAGAGAGAATTGACTTTTGAAGAAGAGCACAGGAGTTTCT
>CL764Contig2
GAGAAACTCCTGTGCTCTTCTTCAAAAGTCAATTCTCTCTCTATATTTCTCTCTCTCTCTCTGCGTGTAGAGCTGAAGCAAAGAATCCATTCTTGCTCTTGCTATTGAAGCCATCGTACTGACAGTTTTCGCATGGCAAATAGGCATACCATCATTCTGATGCAGACCTCTCAAAATAGATCGA
>CL764Contig3
ATCCCATAAATAATGTGTTGTAAGAGTAACTTGTAAAGGCAAATCGAATATCAAACCAAAGTATATATGCAACAGCACAGCATACTTCCCAGGTCAAGTCTTGTAAACAATACTAATATTTCACACGTCAAGCCTTGTAAACAATGCTCCTTTGTCAAACGATACTCTAATCAAATAAACAATCACTTCTCATCGGTAATTTATGCAGAGAACTGCCACTGTTATTACTTATATAGGCACATAGAAGCCATAAGGAATGAGAGTGTACAATTGCCGCATTAAACAAATTGGGATCAAGGGCCAAACCCAAATGAAATGACAATCCAAATCTGCACTTCACATATATTCCTTTCCAGGTGGATTTAATTCTATATAAAACTTTAGTAGATATTAGGTACTATGATCAGCATGTGTTTCATTAATGCGCCAATTTCTTAAGGTGTTGAAATGTCCGCTGTTTTATCCACTGTCTATCATATGGCAGATATGCCCGAATTGAGTGATCATAAACTAAAGCACTCATGTCAGCAAGGCCATCAATAAAATTGTAGAGATCTGCAATGTCATAAGTGATATTTCTGATGGCTGGATTTAGTTCCTTAAGTTTTCTTTCATATAGCCCACATATACCATCCATAGCTTGAGTTATTGAATCATAATCCATAAATGTTCTAGTTGCTCTATTTGAGAGGTCTGCATCAGATGATAGTA
>CL764Contig4
TTGACTCCAGGTCCTCTGCAAGTCAATCGATATTCTCCCTGCGTGTTGAGCTGAAGCAAAGAATCCATTCTCGCGCTTGCTCCTCAAGCATTCAAATTACCCCTTTCGCATGGCTAATAGGCATACTATCATTCTGATGCAGACCTCTCAAAATAGAGCAACTAGAACATTTATGGATTATGATTCAATAACTCAAGCTATGGATGGTATATGTGGGCTATATGAAAGAAAACTTAAGGAACTAAATCCAGCCATCAGAAATATCACTTATGACATTGCAGATCTCTACAATTTTATTGATGGCCTTGCTGACATGAGTGCTTTAGTTTATGATCACTCAATTCGGGCATATCTGCCATATGATAGACAGTGGATAAAACAGCGGACATTTCAACACCTTAAGAAATTGGCGCATTAATGAAACACATGCTGATCATAGTACCTAATATCTACTAAAGTTTTATATAGAATTAAATCCACCTGGAAAGGAATATATGTGAAGTGCAGATTTGGATTGTCATTTCAGTTTTGGGGTTTGGCCCTTGATCCCTAATTTTGTTTAATGTGGCAATTGTACACTCTCATTCCTTATGGCTTCTATGT
>CL778Contig1
TTTTCATGCAAGGTAAAATTCATTTTCCACTGGGAAACAACTATTGGTGAAAGGAAATTCATGTAATAACTTTAACTAGCATATTCAGCTGGAGATAATGTTTACACAACAAATTACCAAAATCCATCACAGCAGCAATCCATACGAACTGTTTATGAATGTGAAAGCAATCATACAAATCCATATCTATGTCCAACTCTTTACATTGATTGTTGGCACTCGCTATGCATCTGTTGCTTGAAATAATTGTGCAACCTCCGTAATAGTGCTCCGAGCATCCTCGATGTCTGGTCCATCCTTATTATCAGATTCCTCCAACTCAGCCAAAGTCCCTTTTAGGTCAGCTAATGCAGCTTCAAGGCGCTTGTGGCAATCAGGAATCATCATCCTCGATTCAGCCAGCACATTTTCCTGTTGCTTAAGGTCATAAGGGTCCGCTCCCTTCTCCTTCATGTCAGCTGTTTTAGCAGCTTCTCTCTCAACCTCTTTCTCATATGAATGCAGCTCCTTCAGAATGCGTTTGCAAGTGCTCGTCTTGATTTTCAGATTTCTAAGAGTAGCCATCCTAACCTTTGCTTGAATTTCTTCGATGGGAGGAAGAGAGAGCGTTAGCGAGAGCTGAGAGTGCAAAATCAGTGTCGCTGCAAAAGCTCTCC
>CL778Contig2
TTAATAACCTTTAACTAGCATATTAGGCAGGAGATAATATTTGCACACAGCAAATTACCAAAACCCATCACAGCAACAATCCATACCAACTGTTTGGGACTGTGAAAGCAAATCATACAAATAAATATCTATGCCCAACTCTTTACATTGAGATTATTGGCACGCACTATGCATCTGTTGCTTGAAATAATTGTGCAAACTCTGTGATGGTGCTTCGAGCATCCTCAATTTCTGGTCCTTCCTTGCGATCAGATTCCTCCAACTCTACCAAAGTCGCTTTTAGGTCAGCTAGTGCAGCTTCAAGGCGCTTGTGACAATCAGGAATCATCATCCTTGATTCAGCCAGCACATTTTCCTGTTGCTTAAGATCATAAGGGTCAGATCTTTTTCCCTTCATTTCTGCTGTTTTAGCAGCTTCTCTCTCAACCTCTTTCTCATAGGAATGCAACTCCTTCACAATGCGTTTGCAAGAACTCGTCTTGATTTTCAGATTTCGAAGGGTAGCCATCCTAACCTTTGCTTGAATTGGTTTGATGGAAAGAATAAAGCGAGAGCTAAGAGAGTTCAAACCAGTGTCT
>CL791Contig1
ACACCAAGCCATAAGATGACATTTTATTCAACAAAGCCAACCAAACAACAACATTTTAATCGTACCCTCAGAATCATCAGCACATAGCCTTCACAGGAACTTTGACATAAAATAATAGGTTTCACAGCATATAAAGTCAAATTATAAGGATAACATGCAAGCAAAGCATAGGGCCACCGAAAGGCCATTTGTATATACATCCCAACACTTCATGTTCAGCAGTTCATTAGGTGCCAAGTCTTTGTGCTCAAATTTTTGCCCTACACGTGAGAAGTCAATCCCTTGTGCTGTTCTTGAGCCATTCTAGGTATGGAATGCTGCCACCAGTTATAGGCAAGGAGATTACTTCTGGTACCTCATATTCATGATTTGCCTTGACATGCTCTGTTAGTGCTTCCAACAGAGATTGCCTAGTCTTGATTATAAGTAGCTCCTCTGAATCTGTCTGGACCTCTCCCTTCCACTCATATACTGATTCAATACCTGGTACTATGTTCACACATGCTGCTAGTTTCTCTTTGATTATGCTTTGAGCCAACTTTTTTCCTGCATCTCGGTTAGGGACAGTAACGTACACAACGATACTGGGTACAGTGTTGCCACTTGCTTCCATTTTGATAGTATTAGCTTGCGATTGGGTGCTAAACTTTGATCTCAACAGAGATACAAAGGGGAGAGATTGAGCGCAACCCGTCTTGAGGGAAGAGGAGAGAGTGGGGCAAAGATTGGAGAGGCCGAAGCTCAGCATGCAAAATGCCCCAACTAGGGGCAAACGCCTTCGAATTGCAGAAGAAGAGAAGACAGATGCAGCTCCAGCCGAACACAAGGCGTAAGCCATTCTGTGTTTATATACAACCGACGGTTTCATTTGCTTTCT
>CL791Contig2
ACCAAGCCATAAGATGACATTTATTCAACAAAGCCAACCAAACAACAACATTTTAATCGTACCCTCAGAATCATCAGCACATAGCCTTCACAGGAACTTTGACATAAAATAATAGGTTTCACAGCATATAAAGTCAAATTATAAGGATAACATGCAAGCAAAGCATAGGGCCACCGAAAGGCCATTTGTATATACATCCCAACACTTCATGTTCAGCAGTTCATTAGGTGCCAAGTCTTTGTGCTCAAATTTTTGCCCTACACGTGAGAAGTCAATCCCTTGTGCTGTTCTTGAGCCATTCTAGGTATGGAATGCTGCCACCAGTTATAGGGCAAAGGGAGATTACTTCTGGTACCTCATATTCATGATTTGCCTTGACATGTTCTGTTAGTGCTTCCAACAGGAGATTGCCTAGTCTTGATTATAAGTAGCTCCT
>CL791Contig3
GGGGTCTTGATTACCTTTCAATTAAGTTGATGTTTATGTGTTTAATTCGTGGATTAGATCAAAGTTTAGCGCCCACTCGCAAGATAATTCCATCAAAAATGGAAGCAAGCGGCAACACTGTACCCAGTATTGTTGTTTACGTGACTGTCCCTAGCCGAGAAGCTGGAAAGAAGTTGGCTCAAAGCATAATCGAAGAAAAACTAGCAGCATGTGTGAACATAGTGCCAGGTATTGAATCAATTTATGCATGGGGAGGGAGAGGTCCAGACAGATTCAGAGGAACTACTTGTAGTCAAGACTAGGCAATCTCTGTTGGAAGCTCAGACAGAGCATGTCAAGGCAAATCATGAATATGAGGTGCCAGAAGTAATCTTAGCATTCCTTACCTAGAATGGCTGAAGAACAACAAAAGGGATTGACTTCTCAGGTTTGCTCCTAAAATTCGCGAAGTCTTGCAGCTAATGAACTGGTGAGCATCACGTGTTGTGGTTGTATATACAAATGGCCTCTCTGGCCCCTTGCTTTGCTTGTATATTATCCGTGGCATTTGATTTTCTGATAACTTGGTACCTATTATTATATCGAGAATCTATGTGAACGCTATATGCTGATGATTCTGCGAGTACCATTGAATGCTGTTGTTGGTTGGTTTTGTTGTTGAATGAATGT
>CL805Contig1
AGGTATTAAAATGCTACCCATTTTATTATAATTATTTAACATAACAAACAGCATACATTAATCAGGACCTGGCATGTGAGCTAGCCAGCCCCAGTAGCATATATATGCAAAAAGTAGAAATTAAGTGGCTTCAACACCATGCATATGTATACATATACACATATATGCTCTATTATGCGCCTCCATGTGTGCTAAAACCATCCATTATTTTATAATCAATTAAGGATGGTGATGATGAGGTGGTCCAGGTTTGCGTGGCTCAGGAGGACCTGGTGGAGGCGCCTGGGAACCCGGTGGAGGAGCATGGCTAGGAGGAGGAGGTTCATGGTGCGGAGGACCCGGAGGCGGTGCTTGTTGTGGTGGTGGGTGGTGGTGATGGTGGGGATCTGGTGGTGGAGGGTTGTGCATCTTCTTATCTCTAATAACAGTATATCTTTGTGTTCAGTCTATGGGAAGTTGTGAGTCA
>CL822Contig1
TCCAAGAGAAAGCAACCTTCGACTCTTATCCCAAGATTCAATCTTCAATTCCCTAGGACATGATTTTCTTGGATGCTTTTCCTCCTTACCCACCAATCTAAATATATTTCATTTCCTTCGATTTTCTGTTTGTTTCTTTCTTGCACAAAAGTAAAAAAAAGAGAAGAAGAAAGATGTCTAACTTTGGTGGTGAA
>CL822Contig2
TCTCGTTGATTGGATGGCTGCTTGGTGCCGAAAATGCATCTATTTGAAGCCGAAGTTGGAGAAATTAGCTGCTGAATATGATACCAAGTAACCCTTTCTCTCTCTATCCCTCTCCTGTGCTTGTGTACAAATTGATGGAGTTAACAGTAGATTAACCTAAATCCCGCCATGTTGTGTCTTGATGCAAGAATTTCCCATTAGATTATAATTAAAGAATATTCAAAATTAGGAAATTCTTTCTGCTGCTGATACATGGCTCTGTGGACTATGGTAGAAAGATTTTGGATTGACACTTACTGTTCTTGATCTTGTTTAAAATATATATATAGGATCAAGTTTTACTTTGTGGATGTCAACAAGGTACCTCAATCTCTAGTCAAGCGAGGAAACATATCTGTATGTTTGATAATTCTCACCTCTCTATTATTTAATTGA
>CL822Contig3
GGAAACAACCAAATGCTTCATCAAAACAATTTGAGGAAAACTAAACCAAGAGAAAGCAACCTTCGACTCTTATCCCAAGATTCAATCTTCAATTCCCTAGGACATGATTTTCTTGGATGCTTTTCCTCCTTACCCACCAATCTAAATATATTTCATTTCCTTCGATTTTCTGTTTGTTCTTTCTTGCACAAGTAAAAAAAAAAGAGAAGAAAGATGTCAACTTTGGTGGTGAATTCCCACATTTTATACCACATAAACCAAAGCGGTGGTGGTGGTGGCTGCGACGTACTGCAAACAACTTCTGGGGGTTGTAATTGGTTTGATCGGAGAAATAATGGAAGCTCCAAAAAGATTTCAAAGAGAGACTTGAGAGTAGAAGCGTTTTGGCCAGATATGACAAGACCTACTACTATAGAGATGGAACCCATCAACGATTCTGAGCAGCTCGATCAGATTCTACTCCAGGCTCAGGAAGTCTCCCAACCCATTCTCGTTGATTGGATGGCTGCTTGGTGCCGAAAATGCATCTATTTGAAGCCGAAGTTGGAGAAATTAGCTGCTGAATATGATACCAAGATCAAGTTTTACTTTGTGGATGTCAACAAGGTACCTCAATCTCTAGTCAAGCGAGGAAACATATCTAAAATGCCCACAATACAGCTATGGAAGGATGGAGAGATGAAAGCAGAAGTAATTGGAGGACACAAGGCCTGGCTTGTGATTGAAGAAGTCAGAGAGATGATCCAAAAATTCATTTGATAATTTGTATTCCTGATTAAGCTTGTAATCATGTATATGTGCCTAAAATACATTGAACCCATCTTTCATTTAGGTCACTTCCTTAAGAATCATATAGAATTGAAGTACCTAAGATTGTCACAGCAGATAATAGTCAAAACAGAAAATCTGCAGGCATAGAAACTGCACACACTCATTCAAATAATCATCAATAAACCATAAAAACATGGATTATATATAA
>CL822Contig4
TCAGTAACAAATTGAGAAAAACTAAACCAAGAGAAAGCAACCTTCGACTCTTATCCCAATATTCAATCTTCAGTTCACTAGGACATGATTTTTTTGGATGCTTTTCCTCCTTACCCACCAATCTAAATATATTTCATTTCCTTCGATTTTCTGTTTGTTCTTTCTTGCACAAGTAAAAAAAAAAGAGAAGAAAGATGTCAACTTTGGTGGTGAATTCCCACATTTTATCCCACATAAACCAAAGCGGTGGTGGTGGTGGCTGCTACGTACTGCAAACAACTTCTGGGGTTGTAATTGGTTTGATCGTAGAAATAATGGAAGCTCCAAAAAGATTTCAAAGAGAGACTTGAGAGTAG
>CL839Contig1
TTTCATTATGAATCGAACTTAAGTGAGCTTGTTCCCTTAAAATAATAAGTTTTGTGAGCTTTGTGACACTTTATTGTAAAATATTAATAATGTCAATGTGGCCTTAAAAGGTCAATTTAGCTTCTAAATTTATGCGAGTTTTTTTTTTTTAAGTATGAAATTTATGCGAAGAGTTTAATTAGGT
>CL839Contig2
GACATTCACAATTGGTATTAATTAATTTGCTATACGAGGACAGAGAATTAAGTTCTCTTGACAGCAACATGGCTACTGGTAGTACTACTTTGACGCAAGGAAAGAAGATAACAGTGTTAAGCATTGATGGAGGTGGGATTAGAGGGATCATTCCTGGTATCATTCTTGCTTCCCTTGAATCCAAGCTTCAGGATCTGGATGGACCAGATGCAAGAATTGCAGATTATTTTGATATAATTGCAGGGACAAGTACCGGTGGGCTGATAACCACCATGCTTACAGCTCCAAACGAGGATAAAAAACCTATGTACCAAGCAAAAGACATAAAGGACTTTTATTTGGAAAACTGCCCCAAGATTTTCCCAAAGGAAAGTCGAGATAATTACGATCCTATCCATTCAATAGGACCCATTTATGATGGAGAATATCTGCGAGAATTGTGTAACAATTTGCTCAAGGACTTGACCGTAAAAGATACCTTGACAGATGTGATTATACCTACATTTGACATCAAGCTTCTTCTCCCAGTCATCTTCTCATCTGATGATGCGAAATGTAATGCTCTGAAAAATGCTAGGCTAGCTGATGTCTGCATCAGCACCTCTGCAGCTCCAGTTCTCTTACCAGCACATTCCTTTACCACCGAGGATGATAAAAATATTCACACTTTTGAACTCATTGATGGTGGGCTGCTGCGACCAATCCTACACTACTAGCACTAACCCAC
>CL839Contig3
TTTAGAAGCTAAATTGACCTTTTAAGGCCACATTGACATTATTAATATTTTACAATAAAGTGTCACAAAGCTCACAAAACTTATTATTTTAAGGGAACAAGCTCACTTAAGTTCGATTCATAATGAAATTAAGATGCAAATTTATTTTATAGTATTTATTATGCATATTGTGTTTAAGTCCATGAATTGTTGGCAAGAATTTGCCTCATTTGAGTTGACGGAGCTTTCGTTCCTCTGAAAGCAGCTTTGCAAATTTAGTTATAGCTGCTTCATTAGTAGAGGCCCCTGGAATGCTTTCAAGCCTACCAGTATCCAAATTAATCCTTGACTCCTGCTTCTCCAGGAGCCTAGTTCCAATTTCCACAAGCCTTTGCAAATTCTCCTCGGTTGCTATATGACCTGATGATTCTTCACCCGTCAGCGTATCATCCTGAATGCGCAGGTAATAATCCTCACAATCCAAGGACTTAAAAAGGGCAGAGAGATGGAAGTCAACCATATCTGAGCTAGCATTACTAAATATGTCAACCGCTGGTGAATTGCCGTTGTAAAGGGCCCAATTATACAAACGCCATTTAGATGTCATGTCTGCATTGTATTTTTCTTTGTACTCGGATTTGCCAGTTCCCAGTGATAGCACTAGCCTGCTCTTGCTCTCCGTCAAGTTTGCACCAATGAACCGAGGATTTTGCCTAATGATCTCGTTGCGGATGTGGGTTAGTGCTAGTAGTGTAGGATTGGTCGCAGCAGCCCCACCATCAATGAGTTCAAAAGTGTGAATATTTTTATCATCCTCGGTGGTAAAGGAATGTGCTGGTAAGAGAACTGGAGCTGCAGAGGTGCTGATGCAGACATCAGCTAGCCTAGCATTTTTCAGAGCATTACATTTCGCCTGATCATCAGATGAGAAGATGACTGGGAGAAGAAGCTTGATGTCAAATGCAGGTATAATCACA
>CL839Contig4
CTCACTTAAGTTCGATTCATAATAGAAATTAAGATGCAATTTATTTTATAGTATTTATTATGCATATTGTGTTTAATTCCATGAATTGTTGGCAAGAATTTGCCTCATTTGAGTTGACGGAGCTTTCGTTCCTCTGAAAGCAGCTTTGCAAATTTAGCTATAGCTGCTTCATTAGTAGGGGCCCCTGGAATGCTTTCAAGCCTGCCAGTATCCAAATTAATCCTTGACTCCTGCTTCTCCAGGAGCTCAGTTCCAATTTCCACAAGCCTTTGCAAATTCTCCTCGGTTGCTATATGACCTGATGATTCTTCACCCGTCAGCGTATCATCCTGAATGCGCAGGTAATAATCCTCACAATCCAAGGACTTAAAAAGGGCAGAGAGATGGAAGTCAACCATATCTGAGCTAGCATTACTAAATATGTCAACCGCTGGTGAATTGCCGTTGTAAAGGGCCCAATTATACAAACGCCATTTAGATGTCATGTCTGCATTGTATTTTTCTTTGTACTCGGATTTGCCAGTTCCCAGTGATAGCACTAGCCTGCTCT
>CL849Contig1
CCTCAAAAGCTCACCTGTTCTGCAACCAAAGCAGTTCTCATCACCCCACAGCCAAACCACTTTTCTCCAAGGTTTCTTTCTCTGCTTCATTCTGTTCCTAACTCCTGCAAAACCCATTTCAGATTTCCTTCTTCCAAACCCGCAGTCTATTCCATTTCTCTTGCTGGGTTCGGTGGCTCTTTCTACCGGAGAAAGCGTAATTTTCGTGGTGGATTAATCGCCATGGCTGCTCCTGGGTCCGTCCAGAAGTCAGAGGAGGAGTGGCGTGCGATTTTATCGCCAGATCAGTTTCGGATTTTGAGGCAGAAAGGCACAGAGTATCCAGGCACAGGATTATATGACAAGTTTTTTGATGAGGGTGTCTACAACTGTGCAGGATGTGGGACTCCTCTCTATAAATCTGTAACCAAATTTAACTCTGGTTGTGGTTGGCCAGCTTTCTATGAAGGTTTTCCGGGAGCTATAGCTTGCAATCCGGATCCAGATGGCATGAGAACTGAAATTACATGTGCAGCTTGTGGTGGACATCTGGGGCATGTTTTCAAAGGTGAGGGATTTCCAACACCCACAGATGAACGCCATTGTGTCAATAGTATATCACTCAAGTTTGTTCCTGCAAATTCTTCACTGTGAAAGTCTATCATAGTGGTTATCGTTGATGGAAACTATCTGATTCTGTATAAAACGTGGAAATAGTATCATGTTTACACAAATAAAACCTGATGCTTCACTTGGTGCCGAGTTGCAGTTTCTTTCATATGTGCAAGAAACTTGCTTAGATATGTAAGATGATAGTTATGTAATAAAGAGATGTTATTATGCAAGCGTGCTTGTTGGCATGAAAGTAATATGTTACTTTTAAAAGTAACATATTATGGGTGCTTTCAATGGAGAAAAGTTTTCCGTAGAGAAAAAGTAACACATTTCTCTCTTTTCTTTTTACACTAAGGGATTTTACTTAAGTGCTCCTAC
>CL849Contig2
AAACCTCATCTCTACCCCTTTCTCTCTCTCTCTCTCTTCCAGATGATGGGCTTCAACATCCTCAAAAGCTCACCTGTTTCTGCAACCAAAGCAGTTCTCATCACCCCCACAGCCAAACCCACTTTCTCCAAGGTTCTTTCTCTGCTTCATTCTGTTCCTAACTCCTGCAAAACCCATTTCAGATTTCCTTCTTCCAAACCCGCAGTCTATTCCATTTCTCTTGCTGGGTTCGGTGGCTCTTTCTACCGGAGAAAGCGTAATTTTCGTGGTGGATTAATCGCCATGGCTGCTCCTGGGTCCGTCCAGAAGTCAGAGGAGGAGTGGCGTGCGATTTTATCGCCAGATCAGTTTCGGATTTTGAGGCAGAAAGGCACAGAGTATCCAGGCACAGGATTATATGACTAAGTTTTTGAT
>CL864Contig1
TTCAAGAAAGATAATTGCATAATTGAATTCATGTAGAGTTTCAAGAAAGTAATATAATGAATTTTCGGGGCATTCCGTAACATTATTATAAACTAATACCAAATTGACTCCTAGTGTTGAACTGGAAGTTTGGCACTCACAATAACTAAAGCTTCCAGCAAGAAAAATTCACCAGAAAATGCTATGGCTTCAAAGTCTCTTCAGGTGCTTGCCTCATCAGGCAGTCCAAGAAAATCAGGGTAACACGTTTTCCCTCGATTAAGTTTAAACAAATTGATACATCAAAAGAAAAGGTGTATCAAACCACTCACTGAAATGTGAGCACAAAATGAAAACACTAATTCACAAGACCCCTCTCTTTGAACACGTCAAGCATGGCAGCACCAATCTTTGCTGGAGATTCCACCACTGTGACGCCAGCTGCTTTTAGAGTTTTGATTTTGTCTTGGGCAGTACCCTTTCCCCCAGATACAATAGCTCCAGCATGACCCATGCGACGCCCTGGTGGAGCAGTTAGTCCAGCTATAAATGCAACAATAGGCTTTTGAGTTCCACTTTCCTTAATCAGAGCAGCAGCATCCTCTTCTGCAGTGCCTCCTATTTCACCAATAAGAATGATACCTTCAGTCTGAGGATCTACAAGAAACTTCTTCAGGCAGTCAACAAAATTTGTACCATTGAAAGGATCACCACCAATACCTACACAGGTAGATTGCCCCAGACCAACGGCAGTTGTTTGAAAGACCGCCTCATAAGTCAATGTGCCAGATCGAGAGACAATTCCTACACGCCCCGGTTTGTGAATGTATCCAGGCATAATTCCAATCTTGCATTCTCCAGGTTTGATAATACCAGGGCAGTTTGGACCAATTAGTTTAGTTTTTGATTGCTTGTTTAGTGCAGCCTTCACGCGAACCATGTCATGTTGAGGGATTCCTTCTGTGATGCACACAACCAGATCCAATTCTGCTTCCATGGCTTCCATAATAGCTGCAGCAGCAAAAGGTGGAGGAACATAGATCACTGATGCATTAGCCTTTGTTTCAGCCTTCGCTTCTGCAACTGTGTTGAAAACAGGAA
>CL881Contig1
TTTCAAAGAGTTTATAGTAATTTAAAGAAAGATAATTTTCACACATACAGTTTTGATGTCAATAGAACAAAATAAGAAGAGAAGAAGAAGAAGAATACATGCTGATCATTTATTGAGAAGAAGCAGAATACATGCTGATCATTTATTTGTAAACCCCAATATTCCATTTGCACGGAGTAGCAGAGATAGAAAGATGGTTGAAGCGCTAGCCATGGCTATAGTGGTAAAATAAGCTAATCAGCGTAGACAATCCCGTCGGTAAGTGGGGCAATTTCGACTTGGAAGACAGTAGTGTTTGGAATCTTTACAATTATCCAAAACTGGTGGACGGTTTAAAGGCTTAGAGCCAATAATTGGTGTACTACCTGCAAGCATTCTACTAAACTCAGAGTCCATCATGAACTCAAACTCCATATTGGCATCCCCTACCGAGAAGTGGTTGCCACCCATGCTCTTTGGAACACTAGCTCTGCAATTGCTTGTGGTCAGCAGAATCAACGCCACCACTGCTACCACTGATACAGAGAAAGACTTCATTCTGCCTTCTTTCAAACCCCCTTCCCCTTATTTTCTTTATCTCTACACTTGTTTCTATCTCC
>CL903Contig1
TCAGCGCAATAAGCCGCCCCACCCACATCCCAATAACAAAAACTGACTCCCATTTCCCATCTTTCTTCCTCCCTTCTCCATTTTCTTTTTATAATAAAATCCCTTTCTCTTTCTAGAATGGAAGATTCTTTCTCTCTCTAGATTCTATTTTCTCTTCTTTGTTCCCCTCCACTCCTACTCTCGATTTTGATCGATTCTCATACTTATAATTGAATCATACCTCAATTCAAAACCCTAGCTGCACTTGCTCTCGTTGCATCAAATTTTTACAGGTGGTGGCAATGTCAACTCCTGCGAGAAAGAGATTGATGAGAGATTTTAAGAGGTTGCAACAAGATCCACCTGCAGGGATAAGTGGAGCACCCCAAGACAACAACATAATGCTTTGGAATGCTGTGATTTTTGGCCCTGATGACACTCCTTGGGATGGAGGCACATTCAAGTTGACTTTACAGTTTACTGAGGATTATCCAAACAAACCGCCAACAGTGAGATTTGTTTCTCGAATGTTCCATCCAAATATTTACGCAGATGGAAGTATCTGTTTGGATATTCTACAAAATCAGTGGAGTCCCATTTATGATGTGGCTGCTATACTTACATCTATACAGTCCTTGCTCTGTGACCCCAACCCAATTCTCCTGCAAATTCAGAAGCAGCTCGGATGTTTAGTGAAAACAAGCGTGAGTACAATCGGAGAGTTAGGGAAATTGTGGAGCAGAGCTGGACAGCAGACTAATCTTGGTGCTAAGGCTAGGCTAGTCCAAGTCTGAAGTTTGGAGGCATGTGATAAATAGCATGTCTGTTAAGAATCATCCTGTGATATTATCAACTCTTATCCTGTACCCTTGGCTGCCCTCCCAATTATTGAATTTTAGGTTTACTTTGTCTTTGGTTTAATGCTGACTTTTCCCCATTGTCTTTAGGCTTCATGTAAAATAGAAATTTGTGTATCATTTTGCATTGAAATTGTTATGAAATCTTGGTGCTTCAATATAAAAATTTGTAGACTGATTTGATTGCAACTGGTGGAAGATCGTATTAATTATCTTGTAGAACGAGAGAAATGATGTTTGGCAA
>CL903Contig2
GACGCTCTCTTTTCGTCTTCTCTTCTTTCGATATACAGTTTTTTTTTCTCCCCTTTCTCTTTCTGGAATGGAAGATTCTTTCTCTCTCTAGATTCTCTCTTCTTTTGTTCTCCTCCATTCATACTCTAGTTTTTGATCGATTCTCATAATTGTAATTCAATCACATCTCAATTCAAAACCCTAGCTGCACCTGCCTCTCTTTCTCTGTCCTCGCATCTACTTTAACAGGTAGTGGCAATGTCAACTCCAGCAAGAAAGCGATTGATGAGAGATTTTAAGAGGTTGCAGCAAGATCCGCCTGCTGGGATAAGTGGAGCACCGCAAGACAACAACATAATGCTTTGGAATGCTGTGATTTTTGGTCCTGATGATACTCCTTGGGATGGAGGCACGTTCAAGTTGACTTTACAGTTTACTGAGGATTATCCAAACAAACCACCAACAGTGCGATTTGTATCTCGAATGTTCCATCCAAATATTTACGCAGATGGAAGTATCTGTTTGGATATTTTACAAAATCAGTGGAGTCCTATATATGATGTGGCTGCTATACTTACATCTATACAGTCATTGCTCTGTGACCCCAACCCCAATTCTCCTGCAAATTCAGAAGCAGCTCGCATGTTTAGTGAAAACAAGCGTGAGTACAACCGAAGAGTTAGGGAAATTGTGGAGCAGAGCTGGACGGCAGACTAATCTTGATGCTTTGGCGGGGCAGTCCAAGTGAATGTGAAGTTTGGAGGCATGGCATGTGACAAGTATCATGTCCTTTAAAAATGTTCTTGTGATATTATCGACTTTTATCCTGTACCCTTGGCTTCCCTCCCAATTATTGAATGTTAGGGTTATTTTGTCTCTGCTTTAATCTGACTTCCTCATTGCGTGTCTTTAGGCTTCATGTAAAATGGAAATTTGTGTATCAATTTGCATTGGATTGAATCTTGGTGCTTCAATATAAAAATTAGTAGACTGGTTTGATTAACAAAAAAAAAAAANAAATACACGTAGGTAGGTAGTACGAACGACGAACCGAACGTCCTTCGGTACCGGTTA
>CL914Contig1
GATGAGGAACGCATAAGATTGTTGGGTAAAAAGCCTGAAAACCACTATTCCAGTAATGCTACACAAAACCAAATGATAGCGTAGAATGCATTCAATATAATGAGTTAAAACGGTATCAGAAGTAGGCAGGCATAATCCTCCTGGGATATAACTGCAGACTATATTGAACCAACACATTAAGCACCTCATCTGCCGGTGCTAATGCAGTCACGGTAAAACCAAATTTATCAAAATGCTACTAATAATATTTCCTGTGACCCATTCTCAGACTACTAAAGTGGATAAGCCCCCGAAGAAGGCTGCATACATTCTTCAAGAATCTCCTTAATCTCTTGTTCTCCCTCGAGAATATCCATTCTTGCCTTTCACGTCCGAATAACCTTTCATTCCTCCTGAGTGCTGCATCCCAGAAGACCCTGCCCTGTCTCTAGCATCTGCTACAGTCCTATTCAAATGCTGTGCATGCTCGGTGGATGGAAGCGCCCAACCTCCCCTGCTTGCCTGTGCATTCTGTCCGCCAATGCTAGCACCGATACTATCATGGCCACTGAAACTCCCACTCCAGCCAGGAAGACACTGTCTAGCACTTCCTTTCCAAGCTTCTTCAAAACCAGCAAGCTCATCTTCTTGGATATTATGCAAGGTCTGCATGGCATCCACCTTACCATCTGAATTAAGCCTCCTTTCAAGGGTATGACCCTTGCCTTTAAGTCCCCTAGAAATCCTGTGAGCTGCTTGCCTTGTAGCACTATCAGCTTCTTTGCTTTCTTCAATTGTCACCCCATCACTCCCAGTCCTCCTACTCTTCGATGAAGTATAATAAGCACCATTGGAACCACCGTATGTTACAGCAGAGCTCTGAAAAGTAAAGCTGCGAGTTTGGGGCTGGTGCTCCATGACCGGGTACCTGTTACGACCATTTATATACTGCAAGTGCTTGTTCTTTCTCTCTTCACCTA
>CL914Contig2
TTGTCACTCAGTTAAATTGTCTAGGGGTCCAATTATTGAAGAATTGAACTCTGATGATGAAAAGGATGAAGCTGATAAAGACAAGAAAGAGAATCCAAGAAAACATGGTAGATCAAGCAAGGGTCCGTATGTTGAGGACCCAGATGATGATGATGCTGAAGAGAGAAAGAACAAGCACTTGCAGTATATAAATGGTCGCAACAGGTACCCGGCCATGGAGCAGCCCCAAACTCGCAGCTTTACTTTTCAGAGCTCTACTGTAACATACGGTGGTTCAAATGGTGCTTATTATACTTCATCGAAGAGTAGGAGGACTGGGAGTGATGGGGTGACAATTGAAGAAAGCAAAGAAGCTGATAGTGCTACAAGGCAAGCAGCTCACAGGATTTCGTCGGGGACTTAAAGGCAAGGGTCATACC
>CL923Contig1
GTAGAGAAAGAACTGAGATTTTATTAAAAGATCTTGGAATATCAGTTATGAGCTTTCCAGCTCCGTTATACAATGATTACTCCTTGTTCCCACCAGATCTAACAGCTGGCTACATTATAACTGTCTCTAACAAACTCACATTCAATTAACAGCTTTTCCCTCCATTCTTTTAACTACTCTTCTCACTTCTTTCTATACCTAGTCCTTCTATTTGTAATAGTTCACAACTTAATGCTTTTAGGTAATAGGCAAGCAACTAGTTTTTACAACTGATTGGCATTAGGTGCCACTTTGCAAGTCAAAATAACTCACATATTGTTCTTATTTCTGACTACTGAGAGGCAAAGCTTCACTCTTTCCCACAATCAGGGTCTGGATCAACCAGGTAGTCAAGCCATCGAGTGCTAAACTGTCATGTACTTGAGCATAGCTGCACGAAGCTTTTCCATGAAAGCCGCTGCTTCTTTCTGGTTACTTTCGTTGA
>CL923Contig2
TAGTTGGTCAACATACCTACCGGACTGAACCAAACCAAGCTCTCAATTTTGGATAAACGGATAACATAATACTGCAGAGCTCCTGCTTCACTGGACTGAGCTTCCAGGGGCTGCAAATGGCCGCTCTTAGCCTTGGCATCGCCATCTCCACAACAGTTACTGTCCGCACAAGGCCAATAACAAGAACCAGTCTCTGGCCCCGAATCTCCTGCGTTGGATGGGATCCAGAGGGGTTATTTGGTCCTCCACAGACGGGCCACATCGCCCGACGCGAGTTCCAAAGACGCCTGGAGAGAGACGCCGAGGTTCGTGAGGCATTTGAGCAACATACCCGCGAAGATAAAGAGCGTCGCCGAGCTCTGCGCCGATCTCGAGTTATACCGGATACTCCAGCGGAGCTTATTGAGTACTTTCTTGAGACTGAGGCTCAGGAGATCGAGTTTGAGATTGCGAGGATGAGGCCCCGATTGAATCAGGAATTCTTCTCACATCTACAATTTGAACTGGGGCAGCTTCGGTTTGCTGTTTCAAAAACAGAGGATATGGAGGACAGATTGATTGAGCTGGAAGCACTGCAGAAGGCTCTGCTAGAAGGCACAGAAGCCTATGATAAAATGCAAGGTGAACTTGTAAAGGCAAGGAACAGCCTAACCAAAATCTTGACATCGAAGGATGTGAAAGCAACTTTGTTAGAGATGGTTGAGAAGAATGAACTCAATAGATCCTTGTTGACACTTCTTGATGAAAATATATCAAGTGCCAACGAAAGTAACCAGAAAGAAGCAGCGGCTTTCATGGAAAAGCTTCGTGCAGCTATGCTCAAGTACATGACAGTTTAGCACTCGATGGCTTGACTACCTGGTTGATCCAGACCCTGATTGTGGGAAAGAGTGAAGCTTTGCCTCTCAGTAGTCAGAAATAAGAACAATATGTGAGTTATTTTGACTTGCAAAGTGGCACCTAATGCCAATCAGTTGTAAAAACTAGTTGCTTGCCTATTACCTAAAAGCATTAAGTTGTGAACTATTACAAATAGAAGGACTAGGTATAGAAAGAAGTGAGAAGAGTAGTTAAAAGAATGGAGGGAAAAGCTGTTAATTGAATGTGAGTTTTGTTAGAGACAGTTATAATGTAGCCAGC
>CL923Contig3
TAAATTTTTATCTGTGGCTAAAATTTCTGTTTCAGTACCATTTCCAATAGTGTCAGAAGCTACAATGCAAACGTACATTAAAAAGTAGTCACTAAGCATGACCCTATACAATATTTCATCGATTTCTTCCAACCTTTTGGCTCAAAATTTAACCTACCCAATGAAACCTAGAGGCAAATTCATCTCAATAATGCATTCAACTTAGCAGGGAACTATTATTTACCATCGAGTGCTAAACTGTCATGTACTTGAGCATAGCTGCACGAAGCTTTTCCATGAAAGCTGCTGCTTCTTTCTGGTTACTTTCGTTGGCACTTGATATATTTTCATCAAGAAGTGTCAACAAGGATCTATTGAGTTCATTCTTCTTCAACCATCTCTAACAAAGTTGCTTTCACATCCTTCGATGTCAAGATTTTGGTTAGGCTGTTCCTTGCCTTTACAAGTTCACCTTGCATTTTATCATAGGCTTCTGTGCCTTCTAGCAGAGCCTTCTGCAGTGCTTCCAGCTCAATCAATCTGTCCTCCATATCCTCA
>CL939Contig1
CTTTACGTCAAATTGCATTCAGAAAGTTGGGAGGCCAATTATTTATACTTTAGATAATTTAGAAGGGTACACGTCTTGTGGACTCAAATTCTGTAGAACTAAAATTTAATGATTGAAGTACCCCATCCCAGTACGCTGAATGAATTAAAGGCAATGAAATGAGCACCCACAGTGCGAAATATTGATGATCTAAAATACATGTGAATCTCTTCCATTTCCAATCTTCATCTGGGTTATCGTAATCTTCAGTCTATCCACAAATCATGTACTCTCACATGAACAAATGTTATGAACAGTGCAGTAAATCATATCCCTGAGTGACAATTAGCCCCATGCCATGGAGCAAGCATAATTGACCAGCAGTTTACCATCAACGCCAAAATTATTAAATAGATCAATAACCAATTCATCAGGGTTTGGAGAGAATGCGCTGTTGATATATACAAACACAGTCTCTCTGTGAAGTTGTCTCCTCAAAAAGTCAATCACCTTAGCAAATTTATCAGTTCCAGGTATCTTGAACTTATTCTGCTTGAGTATAGGAGCATCGGCAGTTGCTTTTAATTGAACAATCACTTTTCGAACAGAACTCGGCGACTCAGTCACCGATGCCATTGATCCCTAGGAAACTCCGATGTCGTTTTC
>CL939Contig2
TTTTGCATTTTGACTCGAATCCAACCAGCGGCAAAAATGATCTGATTCAACTTCAGGTTGTACTAGCACAACTGCGGCCGAGTCTTGAGAACATTTGCTACTTGGCAGGCACTGACAGCTCGAATCCACAAAGGAAAGCCAAAGCTAAACAGTACATGTTAAAGCAACACATCATCTTTACGTCAAATTGCATTCAGAAAGTTGGGAGGCCAATTATTTATACTTTAGATAATTTAGAAGGGTACACGTCTTGTGGACTCAAATTCTGTAGAACTAAAATTTAATGATTGAAGTACCCCATCCCAGTACGCTGAATGAATTAAAGGCAATGAAATGAGCACCCACAGTGCGAAATATTGATGATCTAAAATCATGTGAATCTCTTCCATTTCCAATC
>CL956Contig1
GAACAAGGTTTTTGTAGAGCGTGTCCCATCCCATAGGTAGGGATTTAAAGAGAGAGAAGGAAATGGAGTGCGTATTTGGATTGGTAGGAGATGGATTTGCTTTGGTTGTGGCCGATACTTCGGCGGTTCATAGCATATTGGTTCACAAATCGAATGAGGATAAGATCATGGTCCTCGACTCCCACAAGCTCCTTGGCGCCAGCGGCGAAAGTGGTGACAGAGTTCAGTTCACAGAATATATACAAAAGAACGTGGCTTTGTATCAGTTTCGAAACGGAATTCCGTTGACGACTGCGGCTGCTGCGAATTTCACTCGTGGAGAACTCGCTACCGCTCTCCGCAAGAATCCATATTTCGTGAACATTCTTATGGCAGGCTACGACAAAGAGACAGGACCATCTCTTTACTATATTGACTATATTGCCACTCTTCACAAGATTGATAAGGGAGCATTTGGTTATGGATCATATTTTTCTCTTTCAATGATGGATCGACACTACCACAGTGGAATGACAGTGGAAGAAGCAATTGATTTGGTGGACAAATGCATTATAGAGATTCGATCAAGGCTGGTTGTGGCTCCACCAAATTTCGTAATCAAAATTGTGGACAAAGATGGTGCAAGGGAATATGCTTGGCGTGAATCTGTCAAGGATACTAGTGGTGCACCTACAGCTTAAATATTTAAGTTCCAGCTGACATCTTCTTTCCTGCTGTTTTTTCTCCTAAAAGGTTCTGATATGTTAGACTATGATTTTCTTTGATATATTGGTAGGCTCTTATGGTTATGTATTGTTGTTTTATATCTTTTGCTATGAAATGAAATTGATAAAACTTCTATGTGCATAATCATATTACCCTGATAGTGAGCTGTCATGGACTTGTAGTATGGATTTGTAATTGGACTGATCTTTCACTGCTTCTTAGCTAGGCATTGCAGTTGAATGGTGTAGTCCATGAATCAAATTTAGCGCCTAATTAGACACTTGGTTGTCTTTTCTAGAA
>CL970Contig1
GTACAAGAAAATGAGGCTTAACGATCAAGAATACAATCAGAAGTCTTTGCCAAGTTAATCATCATATCACATGATTCAATCATCGTCTCTAAATTATTTTAAATTGGATTCATATTGCTAAAACTTCCCCCTTTCCCGTGACATCCTACAGGGTATTATTATCAACAAGTATGGTTTTTATATAAAGCCTACTCTATTTTAAGTTGAAAAGCCGGTGCCATTGGCAGCAATGAATACAACACTGCAAAAATAAATCGCAAAATTTGTGTTTATAATGCAAGGAACACATGACCACCAGCCAAAAAGCATCGATTCAATTACTTGTTGGTAAACTTGATTCCCTTCTCAATAGATGCTAGGAGCTCAGGCTTCAGCTTTTCCAAGCCTTCCTTTTCATAGTCAGAGAGAGGGCCCAACCCAAGAACTTCCTCCACACCATTCTTTCCAAGCCTCACCTTTGAAGCAAAGAAAGGAAGTTCAGTAACTGTCGATTGCACAAATGAACATTCCACCACATCTGGAACCCCATTGAGTCCTTTCAAGCAAGCATCAGCAAAAATGGCTCCTGCATAGGCCATTGACAAAGTTGCAGAGCCCTTTCCAGCCTTTGCTTCAACGACCTCAGTCCCTCCATCTTGAGTTCTCTTTGTAAGAGCT
>CL970Contig2
TTACCTCAGTCCCTCCATCTTGAGTTCTCTTTGTAAGAGCTTGAATCTCTTCATCCGCTAGATTAGCTTTTGGTGTGGCTTGTGAAAATAACGGGAGAATGGTTATGCCTGCATGGCCTCCAACAACTGGCACATTAACCTCTGCAACTGGCACTTTAGCCTTCCCAGCATAGAAAGTCTTGGCCCTAACCACATCAAGGGTGGTTACACCAAACAATCTTTTCTCATCATAGGTTCCTGCCTTCTTGAAAACCTCTGCGGCAATAGGTACCGTTGAATTCACAGGATTGCTAATCATATTAACAAGTGCATTGGGGCAGTACTTAGCAATTGCTTCACAAAGTCCCTTGACAATTCCAGCATTGATGTTGAAGAGATCATCACGGGTCATTCCAGGCTTTCTTGGCACACCAGCTGGAATGATCACAACATCTGATCCCTCCAAGGCTTTCCCTAGTTCCTCTTCTCCCACGTACCCTTTAACCTCAGATCTGGTGTTGATGTGGCTAACATCTGCGGCGACTCCAGGGGTGTTAGCAATATCATAGAGAGAGAGACTGG
>CL970Contig3
GACCAACCGATTCTAAACCTGTATTACATAATTCAGGCAGGAACATCAATCAATTTCCCTAGAATTTTTATAAATTTGATTTAAGTTACTATTAAAACTCTCCTGTTACATTCCAGAGGGTATTATTATTAACAAGTTTGGTTTACGCAAAACCTGCTCTACTTTCAATGGAAAAGCCAGTGTTACTGGCAAACAATAAGTACAACACTGCCAAAAATTTCAAAATTTGAGTTAATAATGGAAGGAACACATGACCGCCATCCAAAAAGCATTGATTTAATTAATTGTTGGCAAACTTGATTCCCTTCTCAATAGATGCTAGGAGCTCAGGCTTCAGCTTTTCTAAGCCTTCCTTTTCGTAGTCAGAGAGAGGGCCCAACCCAATAATTTCCTCCACACCATTCTTTCCAAGCCTCACCTTTGACGCAAAGAAAGGAAGCTCAGTAACACTCGATTGCACAAATGAACATTCCACCACATCTGGAACCCCATTGAGTCCTTTCAAGCAAGCATCCGCAAAAATGGCTCCTGCATAGGCCATTGACAAAGTTGCAGAGCCTTTTCCAGCCTTTGCTTCAACAACTTCAGTCCCTCCATCTTGAGTTCTCTTTGTAAGAGCTTGAATCTCTTCATCTGCTAGATTGGCTTTTGGTGTCGCTTGTGAAAATAATGGGAGAATGGTTATGCCTGCATGGCCGCCAACAACTGGCACATTAACCTCTGCAACTGGCACTTCGGCCTTCCCAGCATAGAAAGTCTTGGCCCTTACTACATCAAGGGTGGTTACACCGAACAATCTTTTCTCATCATATGTTCCTGCCTTCTTGAAAACCTCAGATGCAATAGGTACTGTTGAATTCACGGGGTTGCTAATCATATTTAGCAGTGCATTGGGGCAGTACTTGGCAATTGCTTCACAGAGACCCTTGACAATTCCAGCATTGATGTTGAAGAGATCATCACGGGTCATTCCAGGTTTTCTTGGGACACCAGCTGGAATGATCACAACATCTGATCCTTCCAAGGCTTTCCCTAGTTCCTCTTCTCCCACGTACCCTTTAACCTCAGATCTAGTGTTGATGTGGCTAACATCGGCGGCGACTCCAGGGGTGTTAGCAATATCATAGAGAGCAAGACTAGAGACAAGAGGATTGAGCTTCATGAGTAGGGCAAGTGGCTGACCGATCCCGCCAGCAGCGCCGAGAACGGCGACTTTCCGGTCGGGAACGGCTTCCGAGCCGTAGCCACGGCGGAGGAGATGGGAACAAGACGCGGAGTTATTTAGGGTTTTGATAGCTCTGAACAGTGAGCTCCTCATTTTGATATTTCAGCCGAAGAAGAGGGAAATGAGGAGAAATTAAGAGTTCAGAGGCGCATGTTATGCGTGTC
>CL982Contig1
ACAATACATGCACCAATCACATAGTTGTAACAAAATTAGTTTCCATCAACATGCTTGAGAATGTAGCCATGTGATCCCAGTCTTCAAGATGGCTTCTTTAAGAACCACAGCAAGCTGATTTTTGGGCAGCTTGGTTGGCCCCTCCTGCCTGGTCCGGTTGGTTAATTTTGATCGTCTGTGGCTCAGCCTTTGAATCGGTATCTGCAAGCCTTTGCTTGATATCCCTAGCTATCGAAAAGAAAACCTCTTCCACATTTAAATTTGTCTTTGCACTCGTCTCAAAAAACTTGATGCCATATTCATCTGCAAGAGCCTGGCCCTTCGAGGTTGGAACAGCCCTTTTGCTTTCATCCATGTCTGCCTTGTTACCCACCAGTATCTTGTTCACATTGTCAGAAGCATGCTGTTCAATATTACGGATCCAATTCCATGTTATAAAGATGATTCATCAGTGACATCATACACAAG
>CL982Contig2
AGGGGAAATAATCTAAATATAATTTAATTTCTCAAAAATAGGATCTAGCATTCACACCCAGATGTGCAGAAGCTGTAAAAATAATGATAAGGAGAACAATACATGCACCAATCACATAGTTGTAACAAAATTAGTTTCCATCAACATGCTTGAGAATGTAGCCATGTGATCCCAGTCTTCAAGATGGCTTCTTTAAGAACCACAGCAAGCTGATTTTTGGGCAGCTTGGTTGGCCCCTCCTGCCTGGTCCGGTTGGTTAATTTTGATCGTCTGTGGCTCAGCCTTTGAATCGGTATCTGCAAGCCTTTGCTTGATATCCCTAGCTATCGAAAAGAAACCTCTTCCACTATTTAAATTGTCTTTGCACTCGTCT
>CL982Contig3
AACAGCATGCTTCTGACAATGTGAACAAGATATTGGTGGGTAACAAGGCAGACAGGTGGAGTGAAGCAAAAGGGCTGTTCCTACCTCAAAGGGCCAGGCTCTTGCAGATGAATATGGCATCAAGTTTTTTGAGACTAGTGCAAAGACAAATTTAAATGTGGAGGAGGTGTTTTTTTCAATAGCTAGGGATATCAAGCAAAGGCTTGCGGATACTGACTCAAGGACTGAGCCACAGACCATCAAAATTAACCAACCTGACCAGGCAGGAGGGGCCAACCAAGCTGCCCAAAAATCAGCTTGCTGTGGTTCTAAAGAGCCATATTGAAGATGGGATCACGTGGCTACATTCTGGAGCA
>CL982Contig4
GTGCAGAAGCTGTAAAAATAATGATAAGGAGAACAATACATGCACCAATCACATAGTTGTAACAAAATTAGTTTCCATCAACATGCTTGAGAATGTAGCCATGTGATCCCAGTCTTCAAGATGGCTTCTTTAAGAACCACAGCAAGCTGATTTTTGGGCAGCTTGGTTGGCCCCCTCCTGCCTGGTCCGGTTGGTTAATTTGATCGTCTGTGGTCTTCTTAGTCCTTTTGAATCGGTATCTGCAAGCCTTTGCTTGATATCCCTAGCTATCGAAAAGAAAACCTCTTCCACATTTAAATT
>CL982Contig5
GTAGGGGAAATCATCTAAATATAATTTAATTTCTCAAAATAGAAAGGATCTAATGTTCACACCCAAACGTGCAGCAGTTGTAAAAAATAATGACACGGAAAAAAAATACAAGCACCAATTACATAGTTGTAACAAAATTAGTTTCCATCAACATGCTCCAGAATGTAGCCACGTGATCCCATCTTCAATATGGCTTCTTTAAGAACCACAGCAAGCTGATTTTTGGGCAGCTTGGTTGGCCCTTCCTGCCTGGTCAGGTTGGTTAATTTTGATGGTCTGTGGCTCAGTCCTTGAGTCAGTATCCGCAAGCCTTTGCTTGATATCCCTAGCTATTGAAAAAAACACCTCCTCCACATTTAAATTTGTCTTTGCACTAGTCTCAAAAAACTTGATGCCATATTCATCTGCAAGAGCCTGGCCCTTTGAGGTAGGAACAGCCCTTTTGCTTTCATCCATGTCTGCCTTGTTACCCACCAATATCTTGTTCACATTGTCAGAAGCATGCTGTTCAATATTACGGATCCAATTCCTAATGTTATTAAAAGATGATTCATCAGTGACATCATACACGAGCAAAATACCCATAGCTCCACGGTAATAAGCAGTTGTAATAGTTCGAAAACGTTCTTGACCAGCAGTATCCCAAATTTGCAATTTGATCCGTTTTCCATCAAGCTCAATTGTTCTTATCTTAAAATCAATTCCAATGGTTGTAATGAAACTAGTTGTAAAGGAACCATCTGAGAAACGCAAAAGAAGGCAACTCTTACCCACACCGCTATCGCCGATCAAGAGAAGCTTTATAAGGTAATCGTAATCGGCACGAGCTCTTGCAGGTGGAGCAGCCATTGATGAATTACAGATCGGGAAGGTGAGAGCGAGATCTATCTAATTAGAGGAGATTAGTAATGAAGAAGCAAAGTGTCTTCCAGTTCAAGCACGTCAGCACCGGTCGGCCATTGAAAAATTTTTAGAGAGAGAAAGAGAACAAAAGAGAGGATTGTA
>CL982Contig6
CCCCTCCTGCCTGGTCCGGTTGGTTAATTTTGATCGTCTGTGGCTCAGCCTTTGAATCGGTATCTGCAAGCCTTTGCTTGATATCCCTAGCTATCGAAAAGAAAACCTCTTCCACATTTAAATTTGTCTTTGCACTCGTCTCAAAAAACTTGATGCCATATTCATCTGCAAGAGCCTGGCCCTTCGAGGTTGGAACAGCCCTTTTGCTTTCATCCATGTCTGCCTTGTTACCCACCAGTATCTTGTTCACATTGTCAGAAGCATGCTGTTCAATATTACGGATCCAATTCCTAATGTTATTAAAAGATGATTCATCAGTGACATCATACACAAGCAAAATACCCATAGCTCCACGGTAGTAAGCAGTTGTAATTGTTCGAAAACGCTCTTGACCAGCAGTATCCCAAATTTGCAATTTAATCCGTTTTCCATCAAGCTCAATTGTTCTTATCTTAAATCAATGCCAATGGTTGTAATGAACTAGTCGTAAAGGAACCATCTGAGAAA
>CL993Contig1
TTTCAATTTAATTGAAGATAATTATTACTACTTGAAAATTTTAAACAAAAATCAATACACAAAAGAAAAAAAAATTTAACCAAATATTGAAATTTATCCTTAATTTCAAACAACAATCACAAAACAGTAATAACAATTACATAAACATACAAATTCAAATCTAAATTCAATCACATAGATCTTAAAATTCCTCTCTACCTAAGCAATGGTTGAATTATCGGTGGGAGAAGTCCACTCTATGTCTTTGAGAGCAGGTCTCAGCTCTTTGCTGCAGAATTGGTTATACTCTAGAGTGTCACCGTTATCTTTTTCCACCTCCACCACTAAAACGAACGGCGTAACT
>CL993Contig2
TTATTACTACTTGAAAATTTTAAACAAAATCAATACACAAAGAAAAAAAAATTTACCAAATATTGAAATTTATCCTTAATTTCAAACAACAATCACAAAACAGTAATAACAATTACATAAACATACAAATTCAAATCTAAATTCAATCACATAGATCTTAAAATTCCTCTCTACCTAAGCAATGGTTGAATTATCGGTGGGAGAAGTCCACTCTATGTCTTTGAGAGCAGGTCTCAGCTCTTTGCTGCAGAATTGGTTATACTCTAGAGTGTCACCGTTATCTTTTTTCACCTCCACCACTAAAAACGACGGCGTAACTGCGAATATTTCTGCTGCGACGGCTAATTTCCCTTTCCTTCCACTCTCTTGACCCTGCATCCTCACTTTGGTTTCGCTCTTCTTCACGCTGAATCTCCCAGCCTTGGCCACCTCTTCTAGTCTTGAAATCACGCTACTTGCTGGTCTCGTTGTCACAAATCGCAACTCCTCCTTCTCCTCCCTCTTCTTCTCTTCGAATAGAGGTGATAAATCAAATCCTTCTGATAATGATATTATGTGAAAAGCATTTAGTGTTTCAGGTTGCTTTG
>CL993Contig3
CGCTGAGGGAGGACGTTGCTAGAGTTTATTTTCAGCAGTTGATATCTGCCATCGATTTTTGTCACAGTCGCGGAGTTTATCATCGTGATTTGAAGCCAGAAAATCTTCTTCTCGATGAAGATGGCAACTTAAAAGTTACAGATTTTGGGCTTAGTGCCTTCTCTGAGCACTTGAAGCAAGATGGTTTGTTACATACTACGTGTGGCACACCAGCCTATGTTGCACCGGAGGTTATTGGGAAGAAAGGGTATGATGGTGCTAAAGCAGATCTCTGGTCTTGTGGTGTTATTCTCTATGTTCTTCTCGCTGGTTTCTTACCATTTCAAGATGATAATATAGTGGCCATGTATAGAAAGATCTACAGAGGTGACTTCAAATGCCCACCATGGTTCTCCCCTGAAGCTCGTAGATTAATCACAAAACTTCTCGATCCAAATCCTAGCACTCGAATCACCATAGCCAAGATTATGGATTCCTCATGGTTCAAGAAATCAGTGCCTAAAACTATAAGAACGAAGGAGGAAATGGAATTTGATGCCTTCAATGGCGATGAAGATCAAAACAACGGAGGCAAATCAAAGCAACCTGAAACACTAAATGCTTTTCACATAATATCATTATCAGAAGGATTTGATTTATCACCTCTATTCGAAGAGAAGAAGAGGGAGGAGAAGGAGGAGTTGAGATTTGTGACAACGAGACCAGCAAGTAGCGTGATTTCAAGACTAGAAGAGGTGGCCAAGGCTGGGAGATTCAGCGTGAAGAAGAGCGAAACCAAAGTGAGGATGCAGGGTCAAGAGAGTGGAAGGAAAGGGAAATTAGCTGTCGCAGCAGAAATATTCGCAGTTACGCCGTCGTTTTAGGTGGTGGAGGTGAAAAAAGATAACGGTGACACTCTAGAGTATAACCAATTCTGCAGCAAAGAGCTGAGACCTGCTCTCAAAGCATAGAGTGGACTTCTCCCACCGATAATTCAACCATTGCTTAGGCAGAGAGGAATTTAAGATCTATGTGATTG
>CL1005Contig1
TATAAACTAAATCCAATTAGCTGTAGCGTCTCCCTCTTAACATTATAAAGAACCCATCTACAAACATTACATAAAGTAATAATAATTTAGCATTTACATTATAAAAGATTTGTTTATGCATTCAAACAATGTAATGAATCAAGGTAATCCCCATTACATTACACCTTTGAACAAGTCAAACCAAATATCCTGAAATATTGCCAACGAAGATCTATTTCACATGGCAAAGCAAGTTAACAATTATTCTATCTCTATCTGTTGTGGGGTTTCTTCTAGTTTTGACCCTTCAGCATCAATATCTTCTGTTGTAATTCCAGACGCTTCCACTGTTCTCGTGACCCATTCTTTAAGTGGTTCTTCATCCAAATCAAGCCTAAGAAACCCTGCAAACATCCCACCCAGGAAAGCAACTGGCTCCCTTAGAGCTTCTTTGAGGATGGGTTCATTGGTGGGGTTGAATAAGCACGAAGCTTTAACCCGAAAAGTAGATGGTTCTCTGCTAATGATATCCAAACCCATTAACCCTCCACTTTTTTTGAGATTCAGCCAAGAAGACGTAGATGACCATCTCTGTAAATGGTTTTCTCTTGGCAGCTTCTTCAAATTCAAATTCCACACGCCGCACGAATGATTATTGACAGACACCACCATTTTCTTCCTCTTCTTCTTTATTTCTTCGCTTCCTCCTGCCC
>CL1023Contig1
TATATTCGAGACGTAGCATAAAATTACAAAACTAAGGGACAAACAATAAGTGTTGTTCTAAGTAACTAGGTATTAGCACCACCAAGTTGCCAAATCCACCATTTTTGGCTCTTTCCAAGTTCTAAATTTGAAAAAGAAATTATTTTTTTTCCCTTAAATAGCCCCCAAAAGATGATCCTACCATTAGATTGATAAGACTTCAATGTTTCAGTTTCAAGTCCATTGCTGAAGGAAATACTTTCCCACGATGGTTGAAGACCATGAAGTCCATATTGGCCGGCAAAGAAACTATCCTATTCTCATCAGAATGAGGGTGTATAGATAGGAACTTTCCCGGTACAGTTAAAGCAGCCCACATACACAAAACTAACCCTACGAGCAACTCGACCACCACGTTCATTGGAGGTCCTGAAAACTCCTCCTCCATAATCTTCAACAAACCTCTATATTGAATGGTTGAATAAGCTGCATGAGCCAGAATCAGTACTCCAAAAGCGCCAATTGCAAGCCTAAACCATTTATTAACTTCGCTGAATATCCGATCACCGGCTAACCTGAGTTCCGGGATCGGGCTCTACACAGCTG
>CL1023Contig2
TCCCCGTTTTGATTATGGCAAAACACATGTAATTAGTCTAGCACCTATAAATGTTCAAATTACATAACAAATGGTGAAAAATAAGAACCGACGTGATTATGGCAAAACACATGTAATAGCAGCACCTATAAATGTTCAAATTACATACCAGACAGTGGAAAATAAGACAAAATATTCGAGACGTAGCATAAAATTACAAAACTAAGGGACAAACAATAAGTGTTGTTCTAAGTAACTAGGTATTAGCACCACCAAGTTGCCAAATCCACCATTTTTGGCTCTTTCCAAGTTCTAAATTTGAAAAAGAATTAATTTTTTTCCCTTAAATAGCCCCAAACGATGATCCTACCATTAGATTG
>CL1023Contig3
AGGAGACAGATTTGATTTGACAACATAAATCTGAAAGTCTCTGCTTCTTGGGACTTCCGCCCCTAACAGCTGTGTAGAGCCCGATCCCGGAACTCAGGTTAGCCGGTGATCGGATATTCAGCGAAGTTAATAAAATGGGTTTAGGCTTTGCAATTGGCGCTTTTGGAGTACTGATTCTGGCTCATGCAGCTTATTCAACCATTCAATATAGAGGTTTGTTGAAGATTATGGAGGAGGAGTTTTCAGGACCTCCAATGAACGTGGTGGTCGAGTTGCTCGTAGGGTTAGTTTTGTGTATGTGGGCTGCTTTAACTGTACCGGGAAAGTTCCTATCTATACACCCTCATTCTGATGAGAATAGGATAGTTTCTTTGCCGGCCAATATGGACTTCATGGTCTTCAACCATCGTGGGAAAGTATTTCCTTCAGCAATGGACTTGAAACTGAAACATTGAAGTCTTATCAATCTAATGGTAGGATCATCTTTTGGGGGCTATTTAAGGGAAAAAAAAATAATTTCTTTTTCAAATTTAGAACTTGGAAAGAGCCAAAAATGGTGGATTTGGCAACTTGGTGGTGCTAATACCTAGTTACTTAGAACAACACTTATTGTTTGTCCCTTAGTTTTGTAATTTTATGCTACGTCTCGAATATTTTGTCTTTATTTTCCACTGTCTGGTATGTAATTTGAACATTTATAGGTGCTGCTATTACATGTGTTTTGCCATAATCACGTCGGTTCTTATTTTTCACCATTTGTTATGTAATTTGAACATTTATAGGTGCTGCTATTACATGTGTTTTGCCATAATCAAAACGGGGGAGTTTTTGTGGATAC
>CL1023Contig4
TGGAGACAGATTTGATTTGACAACATAAATCTGAAAGTCTCTGCTTCTTGGGACTTCCGCCCCTAACAGCTGTGTAGAGCCCGATCCCGGAACTCAGGTTAGCCGGTGATCGGATATTCAGCGAAGTTAATAAAATGGGTTTAGGCTTTGCAATTGGCGCTTTTGGAGTACTGATTCTGGCTCATGCAGCTTATTCAACCATTCAATATAGAGGTTTGTTGAAGATTATGGAGGAGGAGTTTTCAGGACCTCCAATGAACGTGGTGGTCGAGTTGCTCGTAGGGTTAGTTTTGTGTATGTGGGCTGCTTTAACTGTACCGGGAAAGTTCCTATCTATACACCCTCATTCTGATGAGAATAGGATAGTTTCTTTGCCGGCCAATATGGACTTCATGGTCTTCAACCATCGTGGGAAAGTATTTCCTTCAGCAATGGACTTGAAACTGAAACATTGAAGTCTTATCAATCTAATGGTAGGATCATCTTTTGGGGCTATTAAGGAAAAAATATTCTTTCAAATTTAGAACTTGGAAAGAGCCAAAAATGGTGGATTTGGCAACTTGGTGGTGCTAATACCTAGTTACTTAGAA
>CL1038Contig1
CCCAAACAAAAGCTAATGTTTGAACAATCATATCTTTCTAAGACAAGAAACATTCAGCATACACGCAGGCGCATATGTAACATAATACAGGACATAAACTTTAACAGGATTACAACCATAAAACATCATCCTACAAATTTTCGAATACTAATTCCTCCCAATCATGGTTCAAGGGAGATTTTCATAACACAGTATTAGTGGAAGTACATAAGCTGCTGGGTTGTCGCAACATTTTGGAACACGCCATCATATATTGCCTGACTAGTTCCAACAGCACCCATTCCCATGACTGCCTGCTTAAGGGCATGCTGACCTTGTGGATGCATAAGGGCTTGTGCACCAGCCATTTTGCTCAATGCCATCTGCCGTTCATAAGCTGCAAGGTCAGCAGCTGAAAGACCTGGCATATGTGCAACAGCTGGTGGCGGAAGAGGGGTAGAGCTTATTCCTGGTGGAGTGGGTTTGCTACCCCAAGAGCACTTAATAGGTTTGCCATAAAGAATACGAGCATTTCCCATCTGAATAGCAAGAGCTGCTTCAGCATGTGTACTGTATCTCACAAAACCAAAACCTTTATCCCGCTGCACACGCACATCTTCAATAGTTCCTGCACCAAGTGCATGGAACTGCCTATGAAGATCCACAGAAGTAACCTCAGAAGCAAGATTGCCAACATAAACGGTGGTGTACTGAAGATTGTACTCTGGCGCATCATCATTCTTTTCTTGACTTTCTTCTGATGTTCCACTGGTTAGCTCTACAACACTCTTGACATCAGAACTCGGCTTGTCATCATTAGAACTAGTACCTTTTGTCGCCCAGTTACACCGAATTTGTCTGCTTCCAAGCCATTTTCCATTCAAATCATTTATTGCACTTTGGGCATCCTGCTGACTCCTGAAAGAAACAAACCCAAAACCCCTTGAGCGCCCAGTCTTCTGGTCCCACATAACTCTTGCATCTGAACAACTACGATACACAGAGAAGCATGCATACAACGTAGCATCTGTAACTTCAGGGCTTAGATCACCAACAAAAACATTGAAATGACCTGTTGTATCTTCTCTTTGACTACTAGCATAAGCCCAGTTGACTTTAATTGGTTGTCCAAACAGATGCCTTCCATTAAGGGTCACAATGGCAAGAGCAGCTGATCTGCGATCAAAGTAATCAACAAAACCATAGGATGACTTCTCTTTCCTAATCAGCTTAAATCCTTCAATGGGTCCAGTGTTTGAGAAAACTTCTTGAAGAAGGGGTTCTGTAACCTGAGGGTGGATGTTACCTACATACACAA
>CL1048Contig1
TGCTAAGAATAGGCAGAAAGGCCCATCCCCTTTTGTACTCTATTATTTGGGACAATTATTATCAATTTTTTTGTTTTACACCGGAATGAAAGTAGAGTGAACAGAAAACACATTACAATTTACAAATGAGGAAAAGACGACACTTGCTTCTGTTGAGTAGTAAACTGGACTCTATATAAAGCATGAACAGGTTCTAGAGAAAGCCTAGCACATAGAAAGACATGCTCCTGACATTTTCAGACGGTACTCATGATCAATCAGTCTTCAACTTCCACGAGCTTACACACGTATATGCAGACAGAGACATCCATTTATGATAAACATTATGCTTTGGGTTTATCTTCGGGATCGGGTTTGGATTTGGGTTTGTAAGTGAGAGATTTCCATATAGCATAAAACATGGATGGTACATAAATGGAGAGAGCAAGAAGTACTATTCCACACAGTGATCCAACTGCGCGATAAGCATATACGCTCCCACAAGACAGCTTCCCAATCCTTATCTGGATGACATTAGCCATGGAAAGTCCCAAAAACACAACCCCAACAATTGATGCGATTGCTGATAAGTATAGCATAAAGCCTCTTCCCAACTTAAGATGCCATTGTTTGAATTCATCTTCTTGGTAAATATTGAGATGAACCTTGAGTGTTCTTGGTCTACCAAGCTTGATAGGAGGAAGCAAGCGAAGGATATAACTTCGTAAAGGATGAGCCTCATA
>CL1048Contig2
GAACACTCTGTTAGTTATATATGAAGAGCTCGAGGAAGCCTTCCAAACCAAAAAGATACTTGTAAAGACTGCAACACCAGCTAAAAGAAGAATCATGGCTGGGAATCAAACAGATGGGAAAAAGCCAATTGATCCTATAGAAATCCATCAAAAAGCATTAGATGACTTGGTGAACGTTAATTCTCTCTTTACAATAGCCGTGTTCGTGGGCTTGTCCTTTGCCTCTCCAGGCCAACACAGCCTTGAAAACCGACCTGAGTGTGATGCAGACCCAGGAATGGCTATGAGGCTCATCCTTTACGAAGTTATATCCTTCGCTTGCTTCCTCCTATCAAGCTTGGTAGCCAAGACACTCAAGGTTCATCTCAATATTTACCAAGAAGATGAATTCAAACAATGGCATCTTAAGTTGGGAAGAGGCTTTATGCTATACTTATCAGCAATCGCATCAATTGTTGGGTTGTGTTTTGGGCACTTTCCATGGCTAATGTCATCCAGATAAGGATTGGGAAGCTGTCTTGTGGGAGCGTATATGCTTATCGCGCAGTTGGATCACTGTGTGGAATAGTACTTCTTGCTCTCTCCATTTATGTACCATCCATGTTTTATGCTATATGGAAATCTCTCACTTACAACCCAATCCAAAACCCGATCCCGAANATAAACCCAAGCATAATGTTTATCAT
>CL1048Contig3
GCTAACTGCTAAGAATAGGCAAAAGGCCCATCCGCTTTTGTACTCTATTATTTGGGACAACATATTATCAATTTTTTTAGTTACAGCGGAATGAAAGTAGAGTAAACAGAAAACACATTACAATTTACAAATGAGAAAAAGACGACACTCGCTTCTGTTGAGTAGTAAACTGGACTCTAAATAATGCATGAACAGGTTCTAGAGAAAGCCCAGCACATAGAAAGACATGCTCTTGACATTTTCAGACGGTACTCATGATCAATCACTCCACTTGGACTTCAAATTCCACAAGCTTACACGCGTATACGTAGACAGAGATATCCATATATGATAAACATTATGCTGTGGGTTTATCTTTGGGATCGGGTTTGGGTTCGTAATTGAGAGATTTCCATATGGCATAAAACATGGATGGTACATAAATGGAGAGAGCAAGAAGTACTATTCCACACAGTGATCCAACGGCGCGATAAGCATATACGCTTCCACAGGACAGCTTCCCAATCCTTATCTGGATGACATTAGCCATGGAAAGTGCCAAAAACACAACCCCAACAATTGATGCGATTGCTGATAAGTATAGCATAAAGCCTCTTCCCAACTTAAGATGCCTTTGTTTGAATTCATCTTCTTGGTAAATATTGAGATGAACCTTGAGTGTCTTGGCTACCAAGCTTGATAGGAGGAAGCAAGCGAAGGATATAAC
>CL1048Contig4
AAGAGCTCGAGGAAGCCTTCCAAACCAAAAAGATACTTGAAAGACTGTAACACCAGCTAAAAGAAGAATCATGGCTGGGAATCAAACAGATGGGAAAAAGCCAATTGATCCTATAGAAATCCATCAAAAAGCATTAGATGACTTGGTGAACGTTAATTCTCTCTTTACAATAGCCGTGTTCGTGGGCTTGTCCTTTGCCTCTCCAGGCCAACAAAGCCTTGAAAACCGACCTGAGTGTGATGCAGACCCAGGAATGGCTATGAGGCTCATTCCTTTAACGAAGTTATATCCTTGCTTGCTTCCTCCTATCAAGCTTGGTAGCC
>CL1062Contig1
TAAAAAAATTCAACACCTGCATTTGATCTTTTGCCTAATTCTACAATAAAACATCTGGAAATAAATGGCAACAATGCTAAAACAGTAAATAAAAATCTCACCCATCTTATGAACGGAACTTCAAAATTTTGATTATTGAGAGAATTTCCCGCGGAATTCTTACTTAAATCTTGATTGGAAACATAAACTGAAGGCCAAGTTCATGAAATTGACACCAACAGTAGAGAGAAGAGGGTATTTGAGATACAGGGGAGACAGCAGAGAAAAAAAAATCAAAATGTATATGGGAATTGACTAAAATCATTCATGAGTCCATCTTGACTCAACTCAGATGAATTCTGGCCAAAACTCTCGATCAATACACCACAAGCAACAGGAAATTCAGAGAGAGTCGTCATGCTACTGCGATCATTCAAGATAGGAGAAGAAGAATAATTTGCAGTATACCGCGCTAGACGAGCTCTAGCAATGGAAAGATCAAATTGTAGCTCAACCATCTTTCTTTGCAACAAAGCTATAGCTCCAATGCAACCATAGACAGGGTCTCTCAGCCTTGCTTCAGCCTCATAAGCTAGAGAATTAACCGTGTCTTCTCGTTGCTCTTCAGGAACTTCAGTCAAGATCTTGCTCACATTGCTTGCACCAAAGACCTTGTGTACTTTAGCAAACTTTTTAGGCTCATCAGATCGAAAATATGGTGCGAATATGCAATTGGGTATGCATCTTCTTTTCAAGAACTTGCAGGCTGCACATGAGGAGCTTGAACGAGGTTCATGACTCCTCATTTTGCTTCATATCACATCCACTTTCTTTTATGCTCTC
>CL1062Contig2
TTATTGAGAGAATTTCCCGCGGAATTCTTACTTAAAATCTTGATTGGAAACATAAACTGAAGGCCAAGTTCATGAAATTGACACCAACAGTAGAGAGAAGAGGGTATTTGAGATACAGGGGAGACAGCAGAGAAAAAAAAGTCAAAATGTATATGGGAATTGACTAAAATCATTCATGAGTCCATCTTGACTCAACTCAGATGAATTCTGGCCAAAACTCTCGATCAATACACCACAAGCAACAGGAAATTCAGAGAGAGTCGTCATGCTACTGCGATCATTCAAGATAGGAGAAGAAGAATAATTTGCAGTATACCGCGCTAGACGAGCTCTAGCAAATGGAAAGATCAAAATTGTAGCTCAACCATCTTTCTTTGCAACAAAGCTATAGCTCCAATGCAACCATAGACAGGGTCTCTCAGCCTTGCTTCAGCCT
>CL1077Contig1
CTATTTACAAATTATGTTTAACACTAAATACATGTTACACTCGTCACCAAATTCACGAATACATTAAATTAAAAAAGAAAGATCTTACAATTGTCAAATGGATGTAAAAAGATCCTCTACCTAGATTTTTGAAGTGCTTTAACATGACCTCAATGAATTCAGTTTTGTTTAGTTGCCAAAACTATTTTGAGCGCAAACCAGGGATATTCCTGAGGCCCATCTTGCCAAGGACGAGCTTGGGGATAGCAGGAGGGTTATCAAGTCCCATACTTCGACTAAACTCGTTAGCGAGCTCCACAAGCCTATACTTGTCCTTACCCACCAGCTTACTGGAATTGTAATAACCTAACCAGGCCTGGTATGCTGTTTCTTTATTCTTCATCTCAACATGGGACATGGCCCTTTCTACCTTTGTCTCTGTGTCTGGGTCCACCAGAGGGACTGAACCTTTTGTTATTGGCAAATCCTTGATAGTAGACAAGAATGATTCCTCCCAAGGTGCCAGTAACAATATGCCTTGCCCTTCTTTACCTTTACGACCAGTTCTACCAAGTCGATGTATGTACTGTTCTCTATCAGCTGGCAAGCCCACCTGTATGACAAGGGTAACATCAGGATAATCAACTCCACGTGCAGATACATCAGAAGTCACAAGAATAAGGCCCTTGGATTTCCGGAATTCATCAGAAACCCTGGTCCTGTAGCTCTGTGGCTTTCTGGAATGGATCTCTCTAACATTCAACTTCAGTTCACCAAGAAGGTCAGCAACCATTCTTGTGACCATTGCAGTTGTACAAAATACAAGAACCTTATAATCAATGTTATCTGCAATATGATCCTTCAAAAGAACATATAATATGGGAAAATGCTTGTCTAATGGAGCAACTAGATGCATCTGTCTGACCTGTGAATGTGTCTCCTCAGTTCCTGCTTGAACTGTATTTACGAATTCATGATCTCTTCTCAAAGCAATGTGACAGATTTGACGAACCTCTTCGGGAATTGTGGCTGAAAACAAAAGTGTTTGACGTTGCTTTGGAACAGCAGAGATTATTTTCTCAATGTCTTTACGAAATCCCATAACTGAGTGA
>CL1077Contig2
TTTCTTGAAGATCGTAAGATTTTGTTTGCAATTTGAGAATAATGTCGTACGCTTAAAAAACATAAATCAATGTTGAAAATAGCCTGCATGTACTTCACACAAGCGAATCCACAAATATACTTTTAAACAAATCTGATAATTGCCGAATGATGTTTTCCCTGGAAAAAAAATTTAAGTCTGCCTGGATTTTTCTAGTGCATGAACATGGTCTCAATAGTCAATACCAAAACTACTTGGAACGCAAACCAGGGATATTCCTGAGGCCCATCTTGCCAAGGACGAGCTTGGGGATGGCAGGCGGGTTATCAAGTCCCATACTTCGGCTGAACTCATTAGCCAGCTCCACAAGCCTATACTTGTCCCTACCCACCAGCTTATTAGAATTGTAATAACCTAACCAGGCCTGGTATGCTGTTTCTTTATTCTTCATCTCAACATGAGATAGCGCCCGTTCCACCTTTCTCTTTGTGTCTGGGTCCACTGAAGGGACTGAACCCTTTGTTATCGGCAAATCCTTGATGGTAGATAAGAAGAATTCCTCCCAAGGAGCCAGTAACAATATCCCTTGCCCTTCTTTACCTTTACGACCTGTTCTACCAAGTCGATGTATGTACTGTTCTCTATCAGCTGGCAAGCCCACCTGTATGACAAGGGTAACATCAGGATAATCCACTCCACGAGCGGATACATCAGATGTCACAAGAATAAGGCCCTTTGATTTCCGGAATTCATCAGAAACCCTGGTCCTGTAACTCTGCGGCTTTCTGGAATGGATCTCTCTAACATTCAAGCTCAGTTCACTAAGAAGGTCAA
>CL1092Contig1
TTGTATTCCAACCGTGCTGTCAAATTGGGCCTTTGTCGCTCCACATTTCAGTGCAACAGCAATTCCCTGTATAATTTCAGGAGCATCTGGCCCACACATGGAAGCTCCAAGAACTTTATCATTCTCAGCATCAACAACAAGCTTCATCACTGTCTTCTCTTGCCGTCCAGAGATAGTATTCTTCATAGGATTGAAGGTAGAAGTGAAAACCAATACATCACTTTTTGCTTGCTTTATTGCCTGCTCTTCACTGAGGCCTACTACAGAAAGTGGTGGTATGCTAAATACGGCACATGGTACATCACTGTAGTCTGGTTTGCAAGGTTGCCCACCAAAACAGTTTTTGCAAAGCAAGTTCCCTCCATTAAGGCCACAGGGGTAAGATTCATTCGGTTTGTGACATCACCAACAGCCCATATGCTAGGAATATTGGTGCGTGAGTACTCATCAACCTTAATAGCTCCTGTACTATCAAGCTCCACACCTACGGCCTCCAAATTTAACCTCTTTGTATTGGGTGTCCGACCAGTAGCAAAGAGTACAACATCTGCCAAGAATTCTTCTCCATGATCTGTGGAAACTTTTATGCCATCCTCAGTTTTAATCAACTGTGTCAAATTTGTCAACTGAA
>CL1092Contig2
TTGATTTTTTTATAGGCTTGTCTTTGGTTTGCTTCCTGCAGTAATGCGCCTGGTCAATGATCGCATTGTCACGAATTCCTCAGCAGTAGAAGGGTGTATTCCCACCGTGCTGTCCAATTGGGCCTTTGTTGCTCCGCACTTCAATGCAACAGCAATTCCCTGTATAATTTCAGGAGCATCAGGCCCACACATTGAAGCTCCAAGAACTTTATCTGTCTCAGCATCAACAACAAGCTTCATCACTGTCTTCTCTTGCCGTCCAGAGATAGTATTCTTCATAGGATTGAAGGTTGAAGTGAAAACCAATATATCATTTTTTGCTTGCTCTATTGCCTGCTCTTCACTGAGGCCTACTACAGACAAAGGTGGTATGCTAAATACAGCACTTGGTACATCCCTATAATCTGGTTTGCAAGGTTGCCCACCAAAAACAGTTTTTGCAAAGCATGTTCCCTCCATTAAGGCCACAGGGGTAAGATTCATTCGGTTTGTGACATCACCAACAGCCCATATGCTAGGTATGTTGGTGCGTGAGTACTCATCAACCTTAATAGCTCCAGTACTATCAAGCTCCACGCCTGCAGTCTCCAAATTTAACCTCTTTGTATAGGGTGCCCGACCAGTAGCAAAAAGCACAACATCTGCCAAGAACTCTTCTCCATGATCTGTAGAAACTTTTATGCCATCCTCAGTTTTAATTAACTGCGTCAAAGTTGTCCTGGGGTGCAAATTTATTCCCCTGCCCTCCAGATTTCTTGCCAACCACTG
>CL1092Contig3
GCGACAGCGATAATACTTCCCTTAAAAACAATAGTTTGATACATCTGATGGATTAATCAAAATTTATTGTATTTACGAGATCATATTGCTAGAAATAGTGTTGCCATTGGCTAACGTAACCACATCTGTGGATAATGGACGCTAATCCCAATAACATAGTATTATTTAGGAAACAAAATTACACTGTTTCCAACATCTGAAATACTGTTGATATAAATATTATACAAGACTGCAGCTATTACTGGACTGCACATCAGCATTCTAATCATCTGCCTGATTTTTTATTGTATGAGTGAAACATTCAACCTAGGTTTCTCTCTTCCCATCATGAATTTTTTTAATAGGCTTGTCTTTGGTTTGCTTCCTGCAGTAATGCGCCTGGTCAATGATCGCATTGTCACGAATTCCTCAGCAGTAGAAGGGTGTATTCCCACCGTGCTGTCCAATTGGGCCTTTGTTGCTCCGCACTTCAATGCAACAGCAATTCCCTGTATAATTTCAGGAGCATCAGGCCCACACATTGAAGCTCCAAGAACTTTATCTGTCTCAGCATCAACAACAAGCTTCATCACTGTCTTCTCTTGCCGTCCAGAGATAGTATTCTTCATTAGGATTTGGAAGGTTGAAGTGAAAACCAATATATCTATTTTTGCTTTGCTCTATTGCCTGCTCTTCACTGA
>CL1102Contig1
TCATAGAAAATGAATCTAACCCAAGGGATTGAAAAACAAAAATTGAACTAAACCAATGAACTACGTCAGTAGTACCAGTAGTAGCAAAATCCAACACACAATAACTTTAAACTGTGATACATGCCTCTAGGAAATCTCAGGTGAAGTACAATTGCTCCATGTCAATTCATTTTATCAATTAAATCATTTATTTCATCTTCACGATTTCCGGTGTCTCCTCCGTCCTTGTAAGATGCCCTCTTGCCCTGCAATCCTCCCTTCGGCTTGCTGAGTGCAAAAGGCCCCAAAAAATTTGTTATCTCCTTAAAATGTGGACCAACATTAGCAATTTCATGTACGATATCTTCTAAACACAGGATGCCGTGTTTCCCTAATGCCTGTTCAATAATGGTGTTATCAATAAGAGGAACTCTCTGCTTGTTCAGCATTCCATAACCCTTCTTGTAAATTAGCTCACTAACATTCTTAGGATTTGGATATCCAAAGGTAACATAGGGCTCCACCCTTTGTAGCATTTCCAATACGCCAGCAGTTGCCTTCATGAAAACACCATGAAAAATCCTCCTTAGTTTCAGGTTGTACAAAATCTTCCTTGTTTTTGGGTGCATATCATTTTTGCCTTGTATGCGAATGATGAATAGAAGCTTTGACTTTGGCGTGAGTGAAGCTGATTTTGGCCTCTTTGTCCTCTGTTTCATTCGGATTAGGTCCAATTCCTTGTCTCTGAACTCCTTGATAAACTGCTCAGGCCTTTTGATATCCTCCACCTTCCTCTTCTTCCCTCCATATTTGCCAAACTCCAACTGGGTTTTCCTTGTAAGTGCTAGTGATTCTTCCTTGTGTTTTCTTTTCTTCAAAATAACCTCCGGTATATAAGCCATCGCCATTGTCTCCCCTTCCGCCATTACTATTCTCTTCTCTCCCTGAAAGCTGAAGCAGAGGTGCTATGTAGGAAGAAGCCGAGTTGCGGCGGCAAGTCGCAAGCTCGACAAGGTGGAGAGTTTTAAGTAGTCTTTGTACC
>CL1102Contig2
TCTTAAAATGTGGACCAACATTAGCAATTTCATGTACGATATCTTCTAAACACAGGATGCCGTGTTTCCCTAATGCCTGTTCAATAATGGTGTTATCAATAAGAGGAACTCTCTGCTTGTTCAGCATTCCATAACCCTTCTTGTAAATTAGCTCACTAACATTCTTAGGATTTGGATATCCAAAGGTAACATAGGGCTCCACCCTTTATAGCATTTCCAATACGCCAGCAGTTGCCTTCATGAAAACACCATGAAAAATCCTCCTTAGTTTCAGGTTGTACAAAATCTTCCTTGTTTTGGGTGCATATCATTTTTGCCTTGTATGCGAATGATGAATAGAAGCTTTGACTTTGGCGTGAGTGAAGCTGATTTTGGCCTCTTTGTCCTCTGTTTCATTCGGATTTAGGGTCCAATTCCTTGTCTCTGAACTCCTTGATAAACTGCTCAGG
>CL1119Contig1
GTCACAACAGCCATCCCTTATACTAGCAAATGAGAAGAGAAAAGCCAGCCGTTGCCAATTAGCACAGCAAATACCACTTACTAGATTATTAGAGCATAGAAGGCAACAGAACCTCCAGCATACATGTCTGATACACAATTTTCAATTCTCAACCGCATTTCATACCTAGAGTTCAACATACTTATAACTTAGAACTACTTCATGCGTTGACCTTAGGCTCCCACCCTGCAATCACATGTTCCTTTGCAGCCTTGGTCTTCTGAAAAGATTCCCTGGAGAAGAGCAACTTTGTGTAATTGTGGACATGAGGTAAGTTTTCAGGGACTGTCCACTTCTTAAAATGGCCAAGAACAACCTCAAGATGGTACAGCTTTGGTGCCAAGCCCAAATCTGCAGCAGTGATCTTTTCCTCAGCAATATAAGGACCATGTGCCTTAAGATGCTCTTCCAATGCCTTCAATTCCTCAAGCAAAGCCTGCTCAGATCCATCATTGGAATCCTTGCTCTTCAAGAATTTGACAAAAGATGGGAATATCTTTGAACCTACAGAAGCATATTCAGGAGGGGTAACAAGAGATGGCTCAGGGTACTTCTCCTCTAGAATCCCAACAATCACATCAGAGTCTGGCACCCATTTGTCATCAAATTTCACCACTGGCACCTTCCCTTCAGGGCTTACTTCCAAAAACCATTGAGGCTTGTCACTCAGATTGATCAGATGCAACTTGTAGGAAAGTTTCTTCTCTTCCAAAGTCAAGAGACATCTCTGGGTGAATGGGCAGTCTCCGATAATATTAGGGGCACCAACAGCTGCCTTGACACAGATCTCCAAAGCCATTTCCTTGGAAAAATTGCAGAGCACCTTGTGAATGGCTGGGGGAAGAAATGAAGCAAGTACAAGTACCAGTTTGGAACTTTGGGGTTTGTTATTAAACCGGACCGGACC
>CL1119Contig2
TCACCCTGAGATCACATGTTCCGTTGTAGCCTTGGTCTTCTGGAAAGATTCCCGGGAGAAGAGCAACTCCATGTAATTGTGGACATAAGGCAAGTTTTCAGGGACAGTCCACTTTTTAAAATGGCCAAGAGCAACCTCAAGATGGTACAGCTTTGGTGCCAAGCTCAATTCCACAGCAGTGATCTTTTCTCCAGCAATAAATGGACCATGTGCCTTAAGGTGCTCTTCCAATGCCTTCAATTCCTCAAGCAATGCCTGCTCAGATCCATCGTTGGAATCTTTGCTCTTCAAGAATTTGACAAAAGATGGGAATATCTTTGAACCTACAGAAGCAAATTCAGGAGGGGTGACAAGAGATGGCTCAGGGTATTTCTCCTCTAGAATCCCAACAATCACATCAGAGTCTGGCACCCATTTGTCATCAAATTTCACCACTGGCACCTTCCCTTCTGGGCTTATTTTCAAAAACCATTGAGGCTTGTCACTGACATTAATCAGGTGCAACTT
>CL1134Contig1
TAATAGAGGGCAAAATTCATATCCGATAATTCTCAGAAGTATATCAAACAAGCTTGATGAAACCTGTATTTAATCCCACTTAAAATTTAAAAGGAAAACAAAATAGAATCCTCTTTTGGATCTGATTTGCGTGATGCACGATTATTATTGCCAGATTAAAAGACTAGAAAAGCTCTGAAGTAAATGCAAATCACCGCCCCTAGCAAAAGCCCAGCTCCCAGTCCCAAGGGACTGATTTTTCTATAACAAGCATTATCTGCCTGCTTGCAGCCATCTGCCGCTGATCCCATTCACAGAAACTGAAATAACAGTCAAAGCATACAACTGCAACAATCACTTGATTAACCATTTAGCCGCTTGCTACTATCTCATGGATGGCATCACTGACAGATTCATCTTCAGATCTGACAGCCAGTTTCATTGCAACCTCCTTTGGACCATCAATTCCAAATTGCAACCGCACAAGAACTCTCACATTGCTGATGAAAACACCAGAGAGTAGGCAGGAGTGTGACCTTGAATTGCTAGGGACAACCTCTGTGCCCTCACAGGGCTGCATGCCAAGAAGGCTGATGACCGCACTAACAGCTTCAGCCAAGCTCTCCCTTGGGCCAAGGCCATATTCATCCACACGCTCAAAATCAGGGCCCATGCTTTCCCATGCATTCCTGAAATTGGAGATCCCAACTTTCATCATGTAATCTGCTGCAACCACTTCCAGGTCCTCAAGTTGGTATT
>CL1134Contig2
TTGCTTATGAAAGACTTCTTTCCTCCATCCCAGAGTTCTCAAACTTTGGGAAGCTTTTCAAGTCTTCGGCACCTGTGGAGCTTACAGAGGCAGAGACGGAATATGCTGTTAATGTTATTAAGCACATTTTTGATGGCCATGTTGTGTTCCAGTTCAATTGCACCAACACAATACCAGAGCAATTACTAGAAAATGTTATTGTTATTGTGGATGCTTCTGAAGCAGAGGAATTCTCTGAGGTAGCATCCAAGCCTTTAAGATCTCTTCCTTATGATTCACCTGGACAAACTTTTGTGGCATTTGAGAAGCCAGAGGGAGTCCCAGCAGTTGGAAAGTTTTCGAACATGTTGAGATTCATTGTTAAAGAGGTTGATCCAACTACTGGCGAAGCAGAGGATGATGGTGTAGATGATGAATACCAACTTGAGGACCTGGAGGTGGTTGCAGCAGATTACATGATGAAAGTGGGGGTCTCCAATTTCAGGAATGCATGGGAAGGCATGGGCGCTGACTTTGAGCGTGTGGATGAATATGGCCTTGGCCCAAGGGAGAGCTTGGCTGAAGCTGTTAGTGCTGTCATCAGCCTTCTTGGCATGCAGCCGTGTGAGGGCACAGAGGTTGTCCCAAGCAATTCAAGGTCACACGCATGCCTACTGTCTGGTGTTTTCATTGGCAATGTGAGAGTTCTAGTGCGGTTGCAATTTGGAATTGATGGTCCAAAGGAGGTTGCAATGAAACTGGCTGTCAGATCTGAAGATGAATCTGTCAGTGATGCCATCCATGAGATTGTAGCAAGCGGCTGATTGGTTAATCCAGTGATTGTTGCAGTCTTAGGCTGTTATTTCAATTTCTTAAAATGCGATCAAAGGCAGATAATATTTGTTATAGAAAAGTTAGTCCTTTCAGAATGAGAGCTTGGCAATTTTTTAGGGGCAGTGAAGAATTTTCAGAGCTTATTTCTCGTCTTTTAATCTGGCTATAATTCTCGTGTATCATTTATATCAGATCTGAAAAGGATTATATTTTATTT
>CL1134Contig3
TATGAAACTGGCTGTCAGATCTGAAGATGAATCTGTCAGTGATGCCATCCATGAGATTGTAGCAAGCGGCTGATTGGTTAATCCAGTGATTGTTGCAGTCTTAGGCTGTTATTTCAATTTCTTAAAATGCGATCAAAGGCAGATAATATTTGTTATAGAAAAGTTAGTCCTTTCAGAATGAGAGCTTGGCAATTTTTTAGGGGCAGTGAAGAATTTTCAGAGCTTATTTCTCGTCTTTTAATCTGGCTATAATTCTCGTGTATCATTTATATCAGATCTGAAAAAGGATTATATTTTATTTTCCTTTTAAATTTTGTAAGTGGGATAAAGTATAGGTTCCATCAAGCTTCGTTTATGGGATATGAATTTTGGGAGGCTTTGTCCTCATTTGTTTCAGCGTCAAAGTATTGTGAATTGAAATATATTGTAATTAGAGCATTCGTCCGAGAATTTTATGCGTGCTTATGAC
>CL1145Contig1
TTGAACATCTGCATATGCCCTATATTCCGTCTTCATACATTCCACGAATATCGGGTCTATGTAAGGGTGCGAATATTATAAAATAAAAAAAGAAAGAAAGAAAGAATATACCTCTGAGCTGCAGTCGAGTGATCGAGTCAGTCTCGTTGGAGGGAAGAGAAAGGTAGATAATTGGCGATGGCTGCACCAGCTTCGATTCAAAAGACGGAGGAAGAGTGGCGGGCTATTCTCTCTCCCGAGCAATTTCATATTCTCCGGGAGAAAGGAACTGAGATGAAATTCACAGGAGAATATGATAAGTGCTTTGGTGAAGGAGTTTACAATTGTGCTGCTTGTGGGACGCCACTTTACAAATCAGTTACCAAATTTGACTCTGGTTGTGGTTGGCCTGCTTTCTATGAAGGTCTTCCTGGAGCCATAAATTGCTCTCCAGACTCAGATGGGAGGAGAACTGAGATCACATGTGCAGCTTGTGGGGGGCACTTGGGTCATGTTTTCAAAGGTGAAGGGTTCAAGACTCCTACAGATGAACGTCACTGTGTCAACAGCATCTCAATCAAGTTTGTTCCAGGAAATTAATTCTCTATGTGAAGATAATAAGGTAGTCATCATGCAAAGAAAAAAAAAAAAACCATTGTTCCTACTAGTTATTTAAGTAGCTACCACCTGCTATGAGCAGTCGCTTGGCAAGTAAAGTGATGAATAATAATCTCCAAAAATTCTGATAAAAATGTTATAAAAGATGTGTGGATGTC
>CL1145Contig2
CTTTGGTGAAGGAGTTTACAATTGTGCTGCTTGTGGACGCCACTTTACAAATCAGTTACCAAATTTGACTCTGGTTGTGGTTTGGCCTGCTTTCTATGAAGGTCTTTCCCTTGGGAAGCCCATAAAATTTGCTCTCCAGACTCAGATGGGAGGAGAACTGAGATCACATGTGCAGCTTGTGGGGGGCACTTGGGTCATGTTTTTCAAAGGTGAAGGGTTCAAGACTCCTACAGATGAACGTCACTGTGTCAACAGCATCTCAATCAAGTTTGTTCCAGGAAATTAATTCTCTATGTGAAGATAATAAGGTAGTCATCATGCAAGAAAAAAAAAAAAAAAAACATTGTTCCTACTAGTTATTTAAAGTTAGCTACCACCTGCTATGAGCAGTCGCTTGGCAAGTAAAGTGATGAATAATAATCTCCAAAAATTCTGATAAAAATGTT
>CL1145Contig3
AAAAGACGGAGGAAGAGTGGCGGGCTATTCTCTCTCCCGAGCAATTTCATATTCTCCGGGAGAAAGGAACTGAGTAAAGCTGTTGAGACATGTAAAAAGTCGCACATGCAACAATGATGATGGTGGAGAGTTGAAATTAAGGTGAAGCTGTTGATGCAAAATCAAGAAAATTGATGATACGTAGATTTTTTTTGAAGAAAGAAGCAAGTTATATCCAAAATGAAGATCGAAGAATAGAAGATTTAAAAAATTCAAGCTCAAGTAGGAAAATTTGCCGATTTGATAACACTAAAGGATTTGAGGATGAAATTCACAGGAGAATATGATAAGTGCTTTGGTGAAGGAGTTTACAATTGTGCTGCTTGTGGGACGCCACTTTACAAATCAGTTACCAAATTTGACTCTGGTTGTGGTTGGCCTGCTTTCTATGAAGGTCTTCCTGGAGCCATAAATTGCTCTCCAGACTCAGATGGGAGGAGAACTGAGATCACATGTGCAGCTTGTGGGGGCACTTGGGTCATGTTTCAAAGGTNAGGTCAGATCCTACAGATGAACGTCACTGTGTCACAGCATCTCAATCAAGTTTGTTCCAGGAAATTAATTCTCTATGTGAAG
>CL1145Contig4
TCATTTTTATCAGAATTTTTGGAGATTATTATTCATCACTTTACTTGCCAAGCGACTGCTCATAGCAGGTGGTAGCTACTTAAATAACTAGTAGGAACAATGTTTTTTTTTTTTTTTTTTTTTCTTTGTCATGATGACTACCTTATTATCTTCACATAGAGAATTAATTTCCTGGAACAAACTTGATTGAGATGCTGTTGAACTTTACTAGTGACGTTCATCTGTAGGAGTCTTGAACCCTTCACCTTTGAAAACATGACCCAAGTGCCCCCCACAAGCTGCACATGTGATCTCAGTTCTCCTCCCATCTGAGTCTGGAGAGCAATTTAATGGCTCCAGGAAGACCTTCATAGAAAGCAGGCCAACCACAACCAGAGTCA
>CL1145Contig5
TTCTGGTTGTGGTTGGCCTGCTTTTCTAATGAAGGTCTTCCTGGAGCCATAAATTGCTCTCCAGACTCAGATGGGAGGAGAACTGAGAATCACATGTGCAGCTTGTGGGGGGCACTTGGGTCATGTTTTCAAAGGTNAAGGGTTCAAGACTCCTACAGATGAACGTCACTGTGTCAACAGCATCTCAATCAAGTTTGTTCCAGGAAATTAATTCTCTATGTGAAGATAATAAGGTAGTCATCATGCAAAGAAAAAAAAAAAAAAAAAAAAAAAACATTGTTCCTACTAGTTATTTAAGTAGCTACCACCTGCTATA
>CL1145Contig6
TTATAGCCATAAACTGATATGGTGGTCTTTCTCCTTTGAAAACTATTTAAAAAAAGAAAAGAAAAACAAAAGTAGCATCAGCACTGAGTCGGTGAAATGTCTTGGTCTATAATAATATACATTGAAAACAGCTTCTGCAACTATGAATTTAACAAGGAAGAGAAAATGAGATTGGATAATATTACAAACACGAATTCACCATGGAAGAGAAAAACAGACATCCACACATCTTTTATAACATTTTTATCAGAATTTTTGGAGATTATTATTCATCACTTTACTTGCCAAGCGACTGCTCATAGCAGGTGGTAGCTACTTAAATAACTAGTAGGAACAATGTTTTTTTTTTTTTTTTNTTT
>CL1152Contig1
TTACCGTACACAACTCCCTTGGAATTTCTAAAAATCGTTACGATAGTCAAAAAATAAAGGAAGCAGGAACAAGATTAAGTAACGTTGTTCTTAAAAGATGTGAAATAGTCAGTGATGGCAGCGATTAAGTGATATTCCATATACAATGGCAGGATTATAAATTCCAAGATTGCTTGACATGGAAGAGTATGTCTCTATCCGAGGCTTAAGCAAATACCTTCCTATCTCAAACTCTCTCTCATCACTTCCTGATTGAGAGGAGCTCAAAGCTCCTAAATGCGTCGTCACGAGTGCCTTTAGAAGAAGCCACGGCACGAGTAGATGATTTTGGGTCATACCCAGGTTGGATTCTTTGTGAAGAAGTCAGACGGCCACTGCTTGAGAGTAACCTGCTAGAACGACCTTCACTAGGTTCGCCAGATGAACTCGGCCGACTATTTGAGACGACAGCTTTTCTTGTGTTGCTGCCATAACGAGAAGAACTACGCCCTTTCTCTGGCTCCAGTTGATTCTCTGAAGATCTGTTTCTGGAATTGTCATGTGGACTAGAGCCTGAGAACTTCCTTGTGGAAAATGCTTCAACAGCACCTGACAATCTATCCCGAATCTCTTTCCCAACTGAGACCTTTTCTGTAGGTCTTTCTACAGATGGTCCTGCATGACCTGGTTTCCCACTGGAATGCCGTCCTCTAGAGCTGGAACTAATCTGAGGGTATTTCAAAACTGTCCAGTCAAAAACGTAGTCAAACTGATAACCTTCTCGAATAAATAAATCTCGAAATAGCCTCTTCAAATATGAGTAGTCCGGTTTGTCTTCAAACCGCAATGATCGGCAGTAATGGAAAAATGATACGAACTCAGATGGGTACGATTTACAAAGCACCTCTATGGGAGTTGAAACTTTCTTTTCACTGATCTTGTCATATTTTTGTCTTTTTTGTGCCAGCCTTTAATCCCTG
>CL1152Contig2
ATCTCAGGGCTCTAGTCCACATGACAATTCCAGAAACAGGTCTTCAGAAAATCACTTGCAGCAACTTGAGCCAGAGAAAGGCCGTAGTTCTTCTCGTTATGGCAGCAACACAAGAAAAGCTGTCATCTCAAATAGTAGGCCAAGTTCCTCTGGTGAACCTAGTGAAGGTCGTCCCAGCAGATTACTCTCAAGTGGTGGCCGTCTGACTTCTTCACAGAGAATCCAACCTGGGTATGAGTCAAAATCATCTACCCGTGCTGTGGCTTCTTCTAAAGGCNCCCGTGAGGACACTTTTAGGGAGTCTTTGGAGCTCCTCTCAATCAGGAAGTGATGAGAGTTTGATGTAA
>CL1152Contig3
GCTTAAGCCTCGGATAGAGACATACTCTTCCATGTCAAAGCAATCTTGGAATTTATAATCCTGCCATTGTATATGGAATATCACTTAATCGCTGCCATCACTGACTATTTCACATCTTTTAAGAACAACGTTACTTAATCTTGTTCCTGCTTCCTTTATTTTTTGACTATCGTAACGATTTTTAGAAATTTCCAAGGGAGTTGTGTACGGTACTCGATTTGTCATTAATTCGGTTACTTTCTCT
>CL1152Contig4
TAATATGGAAAATGGAACCAAATCAATGACAAATAGAGTCCCTTGCATATCTCTCTTCGATGTTTCTAAAACACGTTACAACAGTTAGAAACAAAAAGAAAAGGGGGGGCAAAAGTTATAAAGCAAGCAGGAACAAGATAGGTAATGTTGTTCTTAAAAGATGTGAAATCGTCAGTTATGACAGTGATTAAGTGATATACAATGGCAAGTTTTACAAATTCCAAGATTGCTTGCTTGACAAGGAAGAGTTATGCATCTATCCGAGGCTTAAGCAAGTACCTCTTACATCAAACTCTCATCACTTCCTGATTGAGAGGAGCTCAAAGCTCCTAAAAGTGTCCTCACGGGTGCCTTTAGAAGAAGCCACAGCACGGGTAGATGATTTTGACTCATACCCAGGTTGGATTCTCTGTGAAGAAGTCAGACGGCCACCACTTGAGAGTAATCTGCTGGGACGACCTTCACTAGGTTCACCAGAGGAACTTGGCCTACTATTTGAGATGACAGCTTTTCTTGTGTTGCTGCCATAACGAGAAGAACTACGGCCTTTCTCTGGCTCAAGTTGATTTTCTGAAGACCTGTTTCTGGAATTGTCATGTGGACTAGAGCCTGAGATCTTCCTTGTAGAAAATGCTTCAACTGCACCTGACAATCTATCCCGAATCTCTTTCCCAACTGAGACCTTTTCTGTGGGTCT
>CL1169Contig1
GAAAATTGAACGGCAAAATCATCCAGTTTCTTTGTTTTCTCTCACCCCAAACACTTCCTCCGCCCGACCACCCTTTCCCGTTAAATTCCCTGAGCCGGAAAACCGACGGCAATTTTCCGGCGAAATTCAGAATCCACGATCATTGAAAAATGGCATCCCTAGAAAACACTAATTGGCTGATTGATTGTGGCTTGATGGACGATATCCCTGTTCCTGATGCGAATTTCTCTGTCCCAGCTACCGGCTTCAATTGGTCTTTGCAAAATCCAAACAGTTCATCTATTGTCGGTGTGGAAATTGATGGACCACTTGGAGATTGTGACGCCCAGAAGGAGTCCGGTTGCAAGAAGAGGGGTAGGTCTGAATCATGTAGTGCTTCTAGCTCCAAAGCATGTAGGGAGAAATTGCGGAGGGATAGGCTAAATGACAAGTTTTGGAATTGGGTTCTATATTGGAGCCTGGAAGACCTCCTAAAACAGACAAGGCTGCTATTTTGATTGATGCTGTACGAAGGGTGAGTCAGTTAAGAGGTGAAGCTCAGAAGCTGAAGGACTCAAATTCAAGTCTTCAAGAGAAGATCAAAGAGTTGAAGGCTGAAAAAGAATGAGCTTCGGGATGAGAAGCAGAGGCTGAAGGCAGAGAAGGAGAAGTTGGAGCAGCAA
>CL1169Contig2
ACGTAAATCTATGGAATGCTCGATTGAAACATAAATTGTTAAATAAAATTATTAAATTTACATGCGAGCAACAGCAACATTTCATAGACAATCCAGACCGCAAATCATGTAAGACACCCACCATGTCCAGTTAGAATAAGCAACAAAATGTAATACAGACAACAATGACAAATGTGGGTTTCTTTTTTTTTTTTTTTTCTTTCTCTTCCTTTTAGGAGTGGGAGGCGCAACAGGTTGCTAGCTTAAGCAACAGGTGGACGGAGCACATGATCTTGAGAGGTATCCACTGCAGCAGGTGGCATAAACTGCCACATGGCAACTCCAGGATAACTAATGAAAGGCACTAACTTGTTTCCAGGTGCTTGGCCTTGGGTAGCAAATGTAGCAGGAATTGCAGGTGGCGGAGACAAGAAGCTAGGTTGTGCATTCACAGCTTTCAACTGCTGCTCCAACTTCTCCTTCTCTGCCTTCAGCCTCTGCTTCTCATCCCGAAGCTCATTCTTTTCAGCCTTCAACTCTTTGATCTTCTCTTGAAGACTTGAATTTGAGTCCTTCAGCTTCTGAGCTTCACCTCTTAACTGACTCACCCTTCGTACAGCATCAATCAAAATAGCAGCCTTGTCTGTTTTAGGAGGTCTTCCAGGCTCCAATATAGAACCCAATTCCAAAAACTTGTCATTTAGCCTATCCCTCCGCAATTTCTCCCTACATGCTTTGGAGCTAGAAGCACTACATGATTCAGACCTACCC
>CL1183Contig1
TTCAGTTAGAACGCCCGCAAAAATGGCAATATCGACCCTCCAGAGACTCTCCTCCCAACTCCACAGCCTTCAATCTCTGTCTCTTTTCACCAAATCTGTCCTCGTCCGCTCCTCCGCCTCCACTGCCTCCGCCACCGCCACCGCCTCCGCCTCCGCCTCGTCCTCTGCCAAAGTCGCCGACAGAATCGTTAAGCTCTCCGCTATCGACCTTGACGGTAAAAAGCGGGAGGTCGTGGGCCTCTCCGGCCAGACTCTCCTCAAGGCTTTGACCAACGGCGGTCTTATCGATCCTGCCTCCCACCGCCTCGAGGAGATCGACGCTTGCTCCGCTGAGTGCGAGGTCAGCATCGCCCAGGAGTGGCTCGATAAGCTGCCACCGAGATCTTATGATGAGGAGTATGTTTTGAAGAGGAATTCTAGAGCTAGGGTTTTGAACAAGCACGCCAGGTTGGGATGCCAGGTAGTCCTCACGCCAGACCTTCAAGGTATGGTTGTTGCGATCCCCGAGCCAAAACCCTGGGATATCCCCTAAAACGAGTATGAGTTTAGGGTTTTGTTTTTGATTTTGCTTTACCATGCTGTTTGGAATTGAATATTTAATAATGTGCACACATCAAATGGATTTATGTTTCCTGAAATGTGGGATTTGTGTAAGATCACCCTTGAATTGGGTATGCTGGAACTTAATTCTGATGTTTTGGTTGTATGCTGGAACTTAATTCTGATGTTTTGGTTTAGCTAATTAGAATTTTCTGCAAAACTTTTGTTACCATTACATGGCTTGTGTAATTTATATTAAGATTTTGATATTGTAATG
>CL1183Contig2
TCAGAAATTCAAATTAATTAAACCAGAACATCGGAATTAAGTTCCAGCGTACTCAATTGAAGGGCAATCTTACACACATACCACATTTCAGGAAACATAAATCCATTTCAAGTGTGCACATTATTGAATATTCAATTCCAAATAGCAAAGTAAAGCCAAACCAAAACAAAACCCGGAATTTCAGGGGATATCCCAAGGTTTTGGCTCGGGGACCGCAACAACCATACCTTGAAGCTCTGGAACAAGGACGACCTGGCATCCTAACCTAGCGTGCTTGTTCAAAACCCTAGCTCTAGAATTCCTCTTCAAAACATACTCCTCATCATAAGATCTCGGTGGCAGCTTATTAAGCCACTCCTGGGCGATGCTGACCTCGCACTCGGCGGAGCAAGCGTCGATCTCCTCTAGGCGGTGGGACGCAGGGTCAATGAGACCGCTGTTGGTCAAAGCCTTGAGGAGAGTCTGGCCAGAGAGGCCCACGATCTCCCGCTTTTTACCGTCAAGGTCGACGGCGAAGAGCTTGACGATTCTGTCGGCGACTTTGGCTGAGGAGGAGGAGATGGTGATGGTGGCAGCGGAGGCGGAGGAGCGGACGAAGACGTATTTGGTGAAAGTAGAGAGAGATTGGAGGCGGTTGAATTGGTAGGAGAGTCTCTGAACGGTCGATATTGCCATTGTTGCGGGCGCT
>CL1183Contig3
TGTCCTTGTTCCAGAGCTTCAAGGTATGGTTGTTGCGGTCCCCGAGCCAAAAACCTTGGGATATCCCCTGAAATTCCGGGTTTTGTTTTGGTTTGGCTTTACTTTGCTATTTGGAATTGAATATTCAATAATGTGCACACTTGAAATGGATTTATGTTTCCTGAAATGTGGTATGTGTGTAAGATTGCCCTTCAATTGAGTACGCTGGAACTTAATTCCGATGTTCTGGTTTAATTAATTTGAATTTCTGAC
>CL1198Contig1
TAACAAATAAATAATTTGTCATTGAACACCAATTTCACAAATAGCATCATCCTGTCTTACGATATAATTTAATATTCCTTTGTAAAGTATAATAAGTAGTTCAATCCCTATTTATTTTCCAAAGATAGGTCTTGACAAACAACTAGCTTCAGTGAGGTTGCTCAGTAATATGCTTTTCGAGGGTTGTTCAAAGGATTTGGTCTGTAGCGGTAACCAAGCATCATCCGCTTCTTATACTGCTCATATATATCATCGTCGGCAGTCACCTCTCCAGGACGTTGAGCACCAACACCCAAGTTGTCCTTCTTTACATTACCAGCCATGATGGGGTCTGCAATACCGTTTCTCGAGCTCCCCAGTCCCTCACCTTCTTTCCAACCCATTTTGGACAACAACTTATGCCCAACATTATTAGCTTGGATTTTGGACCTTTTCTATAGTTTCTCTAGCAGCTTTTTGTGCAGTTACATCATTACAGCTAGCCAAAAACTTCTCAGCTCTTCTGGTGGATGTAGTCACCC
>CL1198Contig2
GGTAAGCTCAAGGGCTCATCAACAGGATCACATCCTTGGCATCTCTGCTCCAATAAAATGAATTCCATATGAAAAACAAATGAATAATTTGTCATTGAACGCCAATTTCACAAATAGCATGCTCTAGACAACTTCATTCTGTCATCGAATACAGTTTAATATTCCTTGAAGAGTATAATACGTAGTTTCAATCCCTACTTACTTTCCTAAGATAGGTCTTGACAAACAACTAGCTTGACTGAGGTTGCTCAGTAATATGCTTTTCGAGGGTTGTTCAGAGGATTTGGTCTGTAACGGTAACCAAGCATCATTCGCTTCTTATACTGTTCATATATATCGTCATCAGGAGCCACCTCCCCAGGTTGGTGAGCACCAACACCCAAATTGTCCTTCTTTACATTACCAGCCAATATGGGATCTGCAATGCCATTTCTGGAGCTCCCCAGACCCTCACCTTCTTTCCAACCCATTTTGGACAGCAATTTATGCCCAACATTATCAGCCTGGATTTTTGACCTATCTGCCGTTTCTCTAGCAGCTCGTTGTGCAGCTACATCATTACAGGCAGCCAAGAATTTCTCAAGCTCTTCTGGTGGAATGTAGTCACCCATGTGATGACCTCTTTTTGATGGAGCTCCTTGAAGGGAAGGAGGTGGGGGCATTTCATCCTTGGACTGTTTAGGCTGTCTCCTTTTCTCTTGTTGAGCAGCCTTTTTCATGTAGAATTCCATCATTGCTATGGGATCTGTACCTCCTGGAGCACTAGATTCACCTGCAGCAGTTCTTCCAGCTGAAGCTGTTTGTGCTGCAGT
>CL1198Contig3
TTGTAAAGTATAATAAGTAAGTTCAATCCCTATTTATTTTCCTAAAGATAGGTCTTGACAAACAACTAGCTTCAGTGAGGTTGCTCAGTAATATGCTTTTCGAGGGTTGTTCAAAGGATTTGGTCTGTAGCGGTAACCAAGCATCATCCGCTTCTTATACTGCTCATATATATCATCGTCGGCAGTCACCTCTCCAGGACGTTGAGCACCAACACCCAAGTTGTCCTTCTTTACATTACCAGCCATGATGGGGTCTGCAATACCGTTTCTCGAGCTCCCCAGTCCCTCACCTTCTTTCCAACCCATTTTGGACAACAACTTATGCCCAACATTATCAGCTTGGATTTTGGACCTTTCTATAGTTTCTCTAGCAGCTTTTTGTGCAGTTGCATCATTACAGCTAGCCAAAAACTTGTCAAGCTCTTCTGGTGGAATGTAGTCACCCATGTGATGACCTCTTTTTCCTGGAGGTCCTTGAAGGGAAGGAGGCGGGGGCATTTCATCCTTTGACTGTTTAGGCTGCCTCCTCCTCTCTTCTTGAGCAGCCTTCTTCATGTAGAATTCCATCATTGCTATGGGATCGGTACCTTCTGGAGCACTAGATTCACCTGCAGCTGCAATGTCCAAAGTACAGCTCTTCCTGCTGATGTTGTTTGTGCTGAAGTCACCGATACAGGCTCATCAGTGGCTTCATATAGAGCTGAGGCAGGGATTTGGTAATTTGGTTGCTGCTGAGGCAGTTTAGA
>CL1214Contig1
AGAAAAATTTGTTTATTGATATACTAAAAATATACTAAAGTGGGGATCACCCACCATACGCAGTTTTCAAATGAACAAAAGGACTTGGTAATACATTCAACCTCCACCATTTAGATACAAAAAAGAAAGGGAGGAAAAACAAACTGAAACCATATAATCTAAAGAGAATAAAATTTCCAAGATTCATCTTTAGATGTGGTTTTAGACCTTTCAAATGAAACTATCAAAGCTTCCAGTTAAACACTCACTTCTTCACCTCCTCATACTCTGCTTCAGGAGTCTGGCCGCCACCCTGGGAACCACCAGATGCACCATCCCCACCACTGCCCTTGGACATGTGCTCTCCAATCTTTGACACAGCTTTGTTTGCAGCGTCAAGTTTGGATTTGATCTC
>CL1214Contig2
TTAATTATATTACTCAAATTATAATCCACCACAGAATAGAGAAGAGCCAAAAATGGAGATGCAGACCTTCAAAGGCAAAATCAAACCACCCAAGAGGATTTTAATCTTGTTTTTGTGAAAACAATAAATACTATAATCTCAAGGGACTAAACAATTGAGTTCAGAAAATTTTGGTTACTGACATAACTAAAATGGGGCTAACCCTCCTGCAGTTTTTAAATCAGTAACAAACAACGTCCTAGCAAATTCAACCTCCCACATTTAGATACAAAACCGCTAGAAACCTTATACACTAAAAGAGAATAAAATTTGATGTGGTTTTGGACCCCTTCAAATGAAACTATCAAGGCTTCCAGTTAAACACTCACTTCTTCACCTCCTCATACTCGGCCTCGGAAGCCTGTTCGCCACCCTGAGAACCTCCAGATGCAGAATCCCCACCACTGCCCTTGGACATATGCTCTCCAATCTTTGACACGGCTTTGTTTGCAGAATCAAGTTTGGATTTGATCTCTTCAATATTATCTCCAGCCATTGCCTTCCTCATGTCTGCAACAGCATCCTCAATCTCCTTTGCAACTTCAGCAGGAATCTTGTCCCTATACTCACCCAAACTTTTCTCTATGCTATAGATTGTGGTGTCTGCACTATTTTTGATGTCAATCAAAGACTTTCTTTCCTGATCCTTCTGAGCAAATTGCTCAGCCTCCTTGACCATCTTCTCAATTTCATCCTCTGAAAGACCACCAGATGATCGGATGGTGATCTGTTGTTCTTTTCCAGTGGACTTGTCCTTGGCTGAAACAGTGACAATACCGTTGGCATCAATATCAAAAGTCACCTCAATCTGAGGCATACCCCTTGGTGCTGGTGGAATACCCATAAGTTCAAACTCTCCCAATAGCTTGTTGTCAGATGCCATTTCACGCTCACCTTGGAGTACCTTGATACCAACCTGGGTCTGGTTATCAGCGGCTGTAGAGAAGACCTGACTCTTCTTAGTAGGAATTGTTGTGTTCCTGTTGATCAACCTTGTGAATATCCCACCA
>CL1214Contig3
TACAAACTGGAACCACATAATCTAAAGAGAATAAAATTTCCAAGATTCAAATCTTTAGATGTGGTTTTAGACCTTTCAAATGAAACTATCAAAGCTTCCAGTTAAACACTCACTTCTTCACCTCCTCATACTCTGCTTCGGGAGTCTGGTTGCCACCCTGGGAACCACCAGATGCACCATCCCCCACCACTGCCCTTGGACATGTGCTCTCCAATCTTTGACACAGCTTTGTTTGCAGCGTCAAGTTTGGATTTGATCTCATCAATATTATCTCCAGCCATTGCCTTCCTCAATTCTGCAACAGCATCCTCAATCTCCTTGGCAACTTCAGCAGGAATCTTGTCCCTATACTCATTCAAACTCTTCTCAATGCTGTAGATCGTAGTGTCTGCACTATTTTTGATGTCAATCAAAGCCTTTCTTTCCTGATCTTTCTGAGCAAATTGCTCAGCCTCCTTGACCATCTTCTCAATCTCATCTTCTGAAAGACCACCAGATGATCGGATGGTGATCTGTTGTTCTTTTCCAGTAGACTTGTCCTTGGCAGAAACAGTGACAATACCATTGGCATCAATATCAAATGTCACCTCAATCTGAGGCATACCCCTTGGCGCTGGTGGAATACCCACAAGTTCAAACTCTCCCAAAAGCTTGTTGTCGGATGCCATTTCACGCTCACCTTGGAGCACCTTGATACCAACCTGCGTCTGGTTATCGGCTGCTGTAGAGAAGACCTGACTCTTCTAGTAGGATTGTTGTGTTCCTGTTGATCAACCTTGTGAA
>CL1224Contig1
TAATCTCCTATTCACCAGTCTCTTCAAATTCCCACAACTCTCATTGCATAATCATAATTCGTATTAAACAATGACTACGAATACCTATTAAAGTATCATGCAAGGTTAAAAAAAAAAATGCTCCATAACTGTCATTAATGCATTTCAGCAAGGTCAGTCATTATTGGTTTCCACAACTAGCTAGCACATTAATGAAATGAAAAACCAAAAATCTAAATTCTCAAGTGTTTTACATTCAAGAAAAAATTGAGAAACTGACAAGTATGCAAATTTTAAGCTGCCTCCTTTTTAAGCTTTGCAAGCTCCTGCCTGATGATTCCTCCTCTCTTAATCTTTGCCAACATGAGCTTGAACCTATCAAAATCATTAAGTGAGGCCCTTCTCTTCTGCACAATGAGCTTCCTGCCCCAGGAACTGTTCTCCCACTTGTTCTTCACGTCAGCTTTCTCCATGGCTTCAATTAGAGTTTTCTTCTTAGGAACTCCTTTTATGTCAATCTTGATATCAGTTAGT
>CL1224Contig2
CAAGGTCAGTCATTATTGGTTTCCACAACTAAGCTAGCACATTAATGAAATGAAAACCAAAAATCTAAATTCTCAAGTGTTTTACATTCAAGAAAAATTGAGAAACTGACAAGTATGCAAATTTTAAGCTGCCTCCTTTTTAAGCTTTGCAAGCTCCTGCCTGATGATTCCTCCTCTCTTAATCTTTGCCAACATGAGCTTGAACCTATCAAAATCATTAAGTGAGGCCCTTCTCTTCTGCACAATGAGCTTCCTGCCCCAGGAACTGTTCTCCCACTTGTTCTTCACGTCAGCTTTCTCCATGGCTTCAATTAGAGTTTTCTTCTTAGGAACTCTTTTTATGTCAATCTTGATATCAGTTAGTGAAAGCCTCTTAAAGTTCATTTGGCTCCTCACCATGTCAGGGGCATCAACGAGTGCCCTATTTTGGTCGATAACATCCACGATGACGACAAGCTTCCCATACTCCTTGCCGTAGTTAACCAGCGCCACTCTCCCAATCTCCACGTACCTCTTGAACGGCATTTTCGATCGACTTGCTGAGACTCGAGCGCAGCTGAAAGAGGCGCCGGTAAGAGTTGGGTTTAGCGAGGATCAGAAATGCCACTAGCTC
>CL1243Contig1
TTGACAACAAATGTGAATGTGGCAGGAAATCGAAAAGGTTGATCTGCTGCAATGGCTAATAAATCTTCCCCAATTGCAGCCAGGCGTTCCTTCTTTTTCTCTATTTTTCCTCCTTGGTCAATGGCTTTTTAAATCCAAGTTCTGCTGTAGCCATTTCTCTCTCTCGTCTTTGCGTAGCAAGACGCTCCTCAAAACTATTAAGGAAGAATTGGGCAGTTCGTCTAACAGCTGTCATGTCTCCAATAGGCACAAGGACCACCCATTTGGATCATTGATTGAAGGACCTTATCAGGATCCTTCTCGTAAACTCCATAAAATGCTT
>CL1243Contig2
CTATAATTCAAATTCCCACATAAGAATGGTATATGGCTCACAAATTTCACTAAAGAACATCACATCATGTTGAAGTATTATACACAGTCTATGAAAATGATTTTCTGTAGAATTATGCTGAAAGCTACACATGCCAATATTGGCCACAGAACTCTTAAATAATTAACTCTCCATTCTTAGAACCGTTAATTATGGTAAATAGCCAGCCCAAAAACCTCTAGTGACATTGGAGAAATAATGGCAATTGTGAATCCAAAACATATATTCTATTCTTGGTAAGCTTCCGAGAAAAACACAGCCCAACCATTTAGTCTTGAGAGGTCTTCATCAAATTTATATGCTGCTATTGAAACAACATTTGACAAAACATTCATCAAGCTCCATATTTGAATGGTCAGAACTTGCAATACCGAGTCTTGCTTAGCTGAATCTCTACTCTAAATCTGTAATGACCTCATTACAAGGATCAGTTTGTTATGCAGTTCCTGTTATCAACCTTTCCTGCTGATCAAATTTTTTGACCTTTACAATGCCTAAGAGAACTTGGAAGCTGAAGAATGCACAAAAGGCATATGCTGCAATGGCTGGTACTCGAATGGAATTGAGATACAAAATTGTTGCAAGGTTCATTAGGCTTCCAGCAGCTACTGCACTCCCTACTGTCTTCTGAACAACAGCAACACGCTGGAATGCCCTTTCAGACTCCAAATTTCTAACTCGAAGCTTCAAATCACCTTGCTCCAATCGTTGGATAGTTTCAGCAAGCTTGTCAACTCTATCTGCCTGTCTAAATAAGTTGTAGAAAGCACGAGACTGCCTGTCCCATCTCTTTCTGAGGTCCTTCAGGAGAACTTCAACTCCAGCTTCACGAAATCTCAGCAACTCAAGTGCATAAGGTTTGGCAATCTCTGTTATATCAAACCGGGGGTCAAGGCCCTTCCCAATGCCATCCAGCACTGAAAATGCCCTAACCACAAATGTAAATGTGGCTGGAAATCGAAAAGGTTGATCTGCTGCAATGGCTAATAAATCTTCCCCAATTGCAGCTAGGCGTTGCTTCCTTTTTTCTACTTTTTCCTCCTTGGTCAGTGGCTTTTTTAAATCCAAGTTCTGCTGCAGCCATTTCTCTCTCTCTTCTTTGTGCAGCGAGACGCTCCTCAAAACTA
>CL1253Contig1
AAAAATAATAATTTAATAAGAACATGACGGTCAACAAATTAATACAACACATCCCTGGAGAAACAAAACAGAGGAATGTCAAGCAAACCTCTAAAGAAACAAGAACAAATTTTGTATAATGCCCCCTTTATGTCGTAGCCCAAGCTCACACGACGGGTTACAGAAACAAAATATACTTTGCCTAATAAGATCCTAATTATCTTTTCAAGAGTAATATTTGAAGTACAGGATACCTGAGCTACTGCGAGCCACTGACTATTGACACTGGAAAGACAAGAATTATAGTGTATATGGAACAAACCACTAACACATTTAAAATTCCCTCACCAAAGAATTGGAACTCATGCCCAAAAAAAGTCTACACAAGAACTCCCATCCTCAAGTGTTTCCTCAGCTGCATGTAGGTTTTGCAATGGCCTTCTTAACTGCCTCAGCATAAGTCCTGTGTTGATAAGTGAGGGTTGATTCAGCAAGTCCCACAGCGATGTCTCAGGGTTCCAACCAAGCTGTCTATTGATTATGG
>CL1253Contig2
TACAGGATACCTGAGCTACTGCGAGCCACTGACTATTGACACTGGAAAGACAAGAATTATAGTGTATATGGAAAAAACCACCAACACATTTAAAATTCCCTCACCAAAGAATTGGAACTCATGCCCAAAAAAAGTCTATCCAAGAACTCCCATCCTCGAGTGTTTCCTCAGCTGCATGTAGGTTTTGCAATGGCCTTCTTAACTGCCTCAGCATAAGTCCTGTGTTGATAAGTGAGGGTTGATTCAAGCAAGTCCCACAGCGATGTCTCAGGGTTCCAACCAAGCTGTCTATTGATTATGGTCATATCTGGAATTCTCTTGTCACTATCATCATACCCCTCACCATAAAATTCTATGGAGGAAACATCAACTGTTGGCACCTCAGGAGCAGGTTCTCCGCTTACCTGTGAATAGACCTTTGTCATCATTTCAGCAAGCTGCCTAACAGTAACTTCATTGTGCGGGTTTCCCACATTAAAAATGTGACCATTAGCCCTGGCAGGATTTTCGATCATCAAGAGAACAGCTTCAAATTGCATCCTTGATATAAACGAAAGTTCTCTGAGATTGACCACCATCCACAAGCTTGAGAGGCTCTCGGCGTAAAAGAGCATTGCTAAAGCATGCCAGAACCCTCGGAACACCCTCACTTGGGCCATCAATGCCAGGAATGAAGTCCATCCTGGGTCCAATCCAGTTGAAAGGTCTCACAATGGTGAACTCAAGGCCGTTTTCCGCACCCTCAGCATAAATCAGCCTCTCAATCAATTGCTTTGCACATGCATAGGACCACCTCTGCTTCTCAAT
>CL1253Contig3
GGTCAACGAATTAATACAACAAATCCCTGGAGAAACAAAACAGAGGAATGTCAAGCAAACATCTATAGAAACAGAACAAACGTTGTATAATGCCCCCATTATACCGTAGCCCAATCTCACAAGACTAGTTATCGTAACAAAATATACTCGCCTAATAAGATCCTAATTATCTTTTCAAGAGTAATATCCAAAACGCAGAATACCTGAGCTACTGCGAGCCATTGACTATAGACACTGGAAAGACGAAAAAATATTGTAGCGTATATAATATGGAACAAGCAAGCGTATATAATATGGAACAAACCACTAACAGATTTAAAATTCCCTTAACAAGAACTGGAACTCATTCTAACGAACAGCCTACCCAAGAATTCCGATTCTCAAGTGTTTCTTCAGCTGGATGAAGGTCTTGCGATGGCCTTCTTAACTGCCTCAGCATATGTCCTGTGTTGATAAGTGAGGGTTGATTCAAGCAAGTCCCACAGCGATGTCTTGGGGTTCCAATCAAGCTA
>CL1253Contig4
TTGAGGGATATGACGACAGTGACAAGAGAGTTCCAGACATGACCATAATCAATAAGACAGCTTGATTGGAACCCCAAGACATCGCTGTGGGACTTGCTTGAATCAACCCTCACTTATCAACACAGGACATATGCTGAGGCAGTTAAGAAGGCCATCGCAAGACCTTCATCCAGCTGAAGAAACACTTGAGAATCGGAATTCTTGGGTAGGCTGTTCGTTAGAATGAGTTCCAGTTCTTGTAAGGGATTTTAAATCTGTTAGTGGTTCGTTCCATATTATAT
>CL1253Contig5
CCCTGTATTTTTGGACCAATTGAGAAGCAGAGGTGGTCCTATGCATGTGCAAAGCAGTTGATTGAGAGGCTGATATATGCTGAGGGCGCGGAGAATGGCCTTGAGTTCACCATTGTGAGACCTTTCAACTGGATTGGACCCAGAATGGACTTCATACCTGGTATTGATGGTCCAAGTGAGGGTGTTCCCAGGGTTCTGGCATGCTTTAGCAATGCTCTCTTGCGCCGTGAACCACTCAAGCTAGTGGATGGTGGTCAATCTCAGAGATCTTTCATTTACATCAAAGATGCCATTGAAGCTGTTCTCTTGATGATTGAAAATCCAGCCAGGGCTAATGGTCACATTTTCAATGTTGGAAACCCTTACAATGAAGTTACTGTTAGGCAGCTTGCTGAAATGATGACTGAGGTCTATGCAAACGTAAGCGGAGAACCGGCTCTGGAGGTGCCAACAGTTGATGTCTCCTCCAAGGAATTTTATGGTGAGGGATATGACGACAGTGACAAGAGAGTTCCAGACATGACCATAATCAATAGACAGCTTGGTTGGAACCCCAAGACATCGCTGTGGGACTTGCTTGAATCAACCCTCACTTATCAAACACAGGACATATGCTGA
>CL1263Contig1
GTAAAACAGGTGTAGCCATTATTCCTCATAATTGCAAACTCATAACAGTCTTTTCTTGTGAGCCTTCTCATATTTGTCCAATACCATATTGCATACCAAATGATAAGCATTTGGGATCAAATGTTAGTAACTGAGTAGTAATTAGAGCTAATACCGGTGGTTTCTAGGCAAACAATCCATTCTTTTACACAAATTGGAATACACCTGGAAAGAGTAGAGCTAAGAGAATAATTAAACTAGGCAAACTTAAATATTTGTCTCTTAAATGTAAAAAGTTTTTCTTACCCCAGTTCACTAAATACAGCAAACTTATGACATTTCCATACATATATTGCTCATGAGCATAGAGCTCAACTTTGACACACACTTTAGGCTTCTTGGAATTTCAGAAAAATTCTTTTTAAGCTTTCCTTTGCCCAATGATGCTAATGCGCTAATTACGATTCTTGCATTTCTCCATGGCCCTAGGAGCAAGCCCAATAGCCTCTGAACCTTTCATGATCCTCAGCCTCCTGCATGAATCGGTAAACATCTCCCAGGGTACATCACCAACAAGCATCCAATCACCATCCTTGTCTTCATAAGTAAGAACATATTCAGAGCCATGGAGAAGATCCTTTAAACAAGTCTCACTCAGCCCATCTCGCCCTGGAAGTCCATGGGAACCACATTGTCCAATAGTAAAGCAACTGAACATCTTCTCAAGTGCAGATGA
>CL1263Contig2
GTCTCTTAAATGAAAAAGTTTTTNTTACCCCAGTTCACTAAATACAGCAACTTATGACATTTCCATACATATATTGCTCATGAGCATAGAGCTCAACTTTGACACACACTTTAAGAACTTAACTTGGAATTTCAGAAAAATTCTTTTTAAGCTTTCCTTTGCCCAATGATGCTAATGCGCTAATTACGATTCTTGCATTTCTCCATGGCCCTAGGAGCAAGCCCAATAGCCTCTGAACCTTTCTATTGTATTCCTCAGCCTCCTGCATGAATCGGTAAACATCTCCCAGGTCATCACCCAACAAGCATCCAATCACCATCCTTGTCTTCATAAGTAAGAACATATTCAGAGCCATGGAG
>CL1263Contig3
AAAGAGGGAGATAGAAGATGGTTTATAAACAATCCATTCATTTACATAACTTGAAATACACATGAAAAGAGTAGAGCTAAGAGAATAACTAAACTAAGCAAACCCTAAATATTTGTCTTCAATGACATTCTGTCTACTAGAAACTTTTTTCTTTCCCAGTTCACTTAAAAAAGCAAACTTATGACATTTCCAAACATATACTGCTCATGAACAAAGTACTCAACTTTTACACACTCTTCAGGCTTCTTGGAATTTCAGAAAACTTGTTTTTGAGCCTCCTTGAATAATGATGCTTGTACACTAATTACGATTCTTGCATTTCTCCATGGCCCTTGGAGCAAGTCCAATTGCCTCTGAACCTTTCATGATCCTCAGCCTCCTGCATGAGTCGGTAAACATCTCCCAGGGTACATCACCAACAAGCATCCAATCACCATCCTTGTCTTCATATGTGAGAACATATTCAGAGCCATGGAGCAGATCCTTTAAACAAGTCTCGCTCAGGCCATCTCGCCCTGGAAATCCATGGGAACCGCATTGTCCAATGGTAAAGCCACTGAACATCGTCTCAAGTGCAGATGAAAGTTCCACATAGTTGGTGTAGGTTTTGAGGTCGACCTTCCTGAGGTATGGTGCACCATCCATGCTAACCTTTACATAAAAGGCAACCAAATCCAGATTTTCCTTCAGCTTCTTCATTGTTCTTTGTCAAATTAGAGGCCATGGTGTTCTT
>CL1272Contig1
TCTCCACCATGCCTCACCTCCAATTTCCACCTTTTCTCCTCGTTCTTGCACTTCTTTCCTTTATAGCCTTAGACCCAACAGGCGTTTTCACTTCCTCAGTCCTTGTTCTTCTCTTAAACAGACCAAGAAACAACAGACTCTTCAAAAGACCAATGCTCCTCAGAGTTTGAGGTGGTTCTTGAATCCTAAAGGTGGAGGTGGTGGTGGTGGTGCTGATGATGATAAAATTAAGGGTGATGGTGAAGCTGATGCGGGATTGCAAGGGAATACCGCTGTTAAAGGTACCCTTTTGGCTGGGGTATTGCTCGTGGGTATTGTTGGTGGGTTTGGCGCTGTTGGATATGTTTACAAGGATCAGATCAATGCTTTTTTGAACCAGCTTTCCGGGTTTATTGAAGGTTATGGACCAGCTGGATATGCTTTATTTGTAGCAGTTTATGCAGGACTGGAAATCCTTGCAATTCCAGCAATTCCATTAACCATGTCAGCAGGTCTTCTTTTTGGCTCTGTTATTGGCACCATTATCGTCTCTATAAGTGGAACAGTTGCTGCTAGTGTGGCCTTTCTAATAGCTAGATATTTTGCTCGTGAGCGGATTCTTAAACTGGTTGAAGGAAATAAAAAGTTTCTTGCCATTGACAAAGCAATTGGTGAAAATGGATTCAGAGTTGTTACCCTTCTTCGTTTGAGCCCTTTGCTTCCATTTTCCCTGGGGAATTATTTGTATGGATTGACATCTGTTGAGTTTGTCCCATATGTTCTGGGAAGTTGGTTGGGAATGCTTCCAGGAACATGGGCATATGTGAGTGCTGGCGCATTTGGCCGTGCAATATCCAGAAGATGATATTGGATTAACCGGTGGGAACAATTCACTGTTGACTCTTGGGCTGGGATTGTTGGCCACAGCTATAGCGGCAGCATATGTGACAAGGCTTGCT
>CL1272Contig2
TCTAAGTTGGAATGAATGTTTTCGGTTGCTTGGATGGTTTAGGTGTTGTGTTGCCTCGTGTATGCTAAACTTTGATCGTATCTGTTGCTAGATGTATTTTGAGATGGTGCTAGAGTTACGGTGAAAGCTTTACTGATTTTTTCCTTCTTTTATTCTATTTTTTTGTTTTTATTTTTATTTTTATTTTTCGTTATAGAAGGAAATTACTAGAAATTCATAAGGTTCTTTCTCGAACAGGTTATGGACCAGCTGGATATGCTTTATTTGTAGCAGTTTATGCAGGACTGGAAATCCTTGCAATTCCAGCAATTCCATTAACCATGTCAGCAGGTCTTCTTTTTGGCTCTGTTATTGGCACCATTATCGTTTCTATAAGTGGAACAGTTGCTGCTAGTGTGGCTTTTCTAATCGCTAGGTATTTTGCTCGTGAGCGGATTCTGAAACTGGTTGAAGGAAATAAAAAGTTTCTAGCCATTGACAAAGCAATTGGTGAAAATGGATTCAGAGTTGTTACCCTTCTTCGTTTGAGCCCTTTGCTTCCATTTTCCCTGGGGAATTATTTGTATGGATTGACATCTGTTGAGTTTGTCCCATATGTTCTGGGAAGTTGGTTGGGAATGCTTCCAGGAACATGGGCATATGTGAGTGCTGGCGCATTTGGCCGTGCAATAATCCAAGAAGATGATATTGGATTAACCGGTGGGAACAATTCACTGTTGACTCTTGGGCTGGGATTGTTGGCCACAGCTATAGCGGCAGCATATGTGACAAGGCTTGCTAAGGATGCTGTAAAAGATATTGAGTAGAAGCAAGAAAATAGGCTTTACCAAGTCAATTTAAGGACAATGTAACTGAAATTGTAAGATTAATGGGACCATCATGTAAATCCATCTATATTATTTGACCCAATCATTGGAAAATGCCTCATCCCTCCTTTTTTTTTTTTCCCGTAAATTTAGGGGTTATTTAGATTTGC
>CL1284Contig1
TTTCTATCTAAAATTGAAGGGTTTTATTAAAAAAATTTGTTTTTTACAATGCAAATCTTACTTTATGAATTGCTGAAGTAAAATAGTTTGCTTAAAATACAGCACGACAGAGATGCATACAAACAAAAGCTGCTACTTAGAAGAATAACAATAACATTAAACTTCAACGCTTAGAAAACTGTGGAGCCTTGCGAGCTTTTTTCAGACCAACCTTCTTCCTCTCAACTACCCTTGAATCCCTAGTCAGTAGCCCTTCCTTTTTCAAAGGGGATCTATGGTTCTCACTCACCTTCAGCAATGCACGGGCGATGCCAAGGGAGATTGCCTGTGCCTGACCAGAGAGGCCACCCCCATGAGCTTTGACAAATACATCATAGCTGCTCTCATACCCCAGAGTTACCAATGGGACTTTTATGTATTGAAGCCATAAAGGGTTACCTTGAAGATATTCCTTGGCGTCGCGGTAATTGATGATAACTTTGCCTGTGCCTTCTTGAAGAACGACTCGAGCAATGGCGCATTTACGGCGACCGGTGCCGAAGATAGGTTGAGCAGCGAATCCACCGGGTAGCCTCGACTTAACTAATTTCTTGATATCGGTGGCCTCGGATTCGACTGGCGACGCAACCGTGGCGGAGACAAGAAGACGAGCAGGTTTGGAGGAAAGCGAGAGCGAAAGGGAATTTGAACGGGAAAGTGAGAGGGTGTTTGGTTTTTCCGAAATCTGAGAAGAGAAAGAAAGCGAAGACACGGATGAGGTGAGCGAGGAGATTGACATTGCCATTGTCATTTTGATTAGAGTATGGAGTTTCAGCGTA
>CL1284Contig2
ATTGCTATAAGGTATTATCACAGAAAGGAATTCCCTATTTTGCGTTCAAAACATATGATAGCTGAACATAAAGTTAATTTGCTTAAATACAGCATTACAGAGATGTATACCGTATAGAAACAAAAAGCCGCTAGACAGAAAGTAAAACAATAAAATCAAACTTCAACGTTTAGAATACTGTGGAGCCTTGCGAGCTTTCTTGAGACCAACCTTCTTCCTCTCAACTACCCTCGAATCCCTAGTCAGTAGCCCTTCCCTTTTCAAAGGGGATCTATGGCTCTCACTCACCTTTAGCAATGCACGGGAGATGCCAAGAGAGATTGCTTGTGCCTGACCAGATAGACCACCACCATGAGCTTTGACAAATACATCATAGCTGCTCTCGTACCCCAGGGTTACCAATGGGACCTTTATGTATTGAAGCCATAAAGGGTTACCTTGAAGATATTCCTTGGCGTCGCGGTAATTGATGATGACTTTGCCTGTGCCTTCTTGAAGAACGACTCGAGCAATGGCGCATTTACGGCGGCCGGTGCCGATGATGGGTTGGGCGGCGAATCCACCGGGGAGCCTCGACTTAACCAATTTCTTGAGGTCAGTGGTCTCGGATTCCACGGGTGACGCAACCGTGGCGGAGACAAGAAGAGGTTTGGGGGAGGGCGAGAACGAAAGGGATTTTGAACGGGAAAATGAGAGGGTGTTTGGTTTTTTGCGAAACTTGAGAAGAGAAAGAAAGTGAAGACAAGTATGAGGCGAGCGAAGAGATCGAGATTGAGATTGACATTTTGATTTTCTTCGAGCTCTTCCTTTCTGGAAGAGTATAGAGGACACTCA
>CL1306Contig1
AAAAAAGAATTGCCCATTGTTAAAGGCATCACTGATAAAAGTCTTGGCCCCTTCTGAGCATAAAGGTTTGAATGAACATGTGGATGAGGAAACATCTCTTGAAGAAACTGTTTTACAGGAGCTAGCAATGGTGATGGCACAGTTGACAGATAAGACTCGAATGTGTTTTCGTGATGCCTTTTACCGTCTGGCCAATACCTCAAGCCAACATGTGACATGGGACCGAAATGGAAACCTTTCCATGGAAAGCTCCCCATGGACATGTCAAGAAGACAAAATGAGGCCTGGACGAAAGAAAACTATGGAATTGGAAACCAACGCCATTGACAGAGCCCTTACAAATCTCATGTTCAACAAGACATACTTCAATGTACATGATTTTCCTGTCTCATCATTAGCAAGTTCCAAACAAGAAAGTCTCAAAGCAACCTGACCATGCAACTATAGTTCAAATCAACCACAAATTCATAATCTTTCTCACTATCCAATTTTCTCAAGTGATACCGAGGTTCCAATCCTTTGTCAAGGATATTGGCAAACAAGGGCAATTCAAGATCTACATATCATTGGAAATCCTGCAGAGAAGATAATGTAATAAAGTTTATGGTAATGTTTTGGGGATGCTAGTTTTTAGAATGAAACAAACTATGAGATTCCATGAAATATGTACTGTGTCAAGGAAAAATAGATCTTGACAAACTCTCTGCAATGTGTTTCATTTCTTAATGTATATACCAAGTGATTCACTATACCGGTAGGTATACATATATGCTAGGTTAGAGGACTTGCTGCCTTCCCTTGGCTCAATTCTGTAACATGCCTATAAACCATTTTGTTAACTTGTGAGAAAAATGAATATGCGTCTGTTATTTCTATTTAGT
>CL1317Contig1
TTTATCCAATTCAAAGAACAGCTTTCAATCTGTCACCACTACACATCTATAGATTTTAAACTTTCAGTTTCATTTATTTGGATTCAAACTGGTAGATCTCATATGAAGTCACGGTTGCAATATGTACACGTATATATTTTGAGATAACTTTCATGAAGTAGATATAAATCATCAGATCAGAACCATTAATGGAGGCTCATCAAGCTTAAGATGTCCCTGTTCCATTCTTCTCCAGTTGTCGGAGTCTGGCTCGTTCCATCTTTCTTTTCCGCCATTCCTCCAGAGCTTTCAAGCTGGCAGGATCATTAACAGAACGGAAATCCTTTAATCTTTTAGAAAGATCAACAGCAGCAGTTTGCTTTGTATCTTTCTGTTGCACTGTTTCTGGTTCTGCATAAGCTTCTTGTTCAATTTCCTTAACTCTTTTTATCAGTGCCCAAGGTTGCAAGGCAAGGCGTATCTCTTCAGACTCCTTGATGTATTTCAGCTGAACTGAATTGAATTGGTTAGATGAGAGTCTGTTGTTGCGGGAAGAGGCAGAAGAGAGAAAGCCCTGGAGCAAGAAAAGGGCAGTGATCACATTCAATACTGTCAAGACTATCGTAGCGTTCTTGAAGGACAATCTCACCCTCCATGATTGCTGTACCTCCATTTCCTTCTCCTTCACCTTCTAAAAGTAACAATAGGTTTTCACAATTCACACCCTCCAGCGAGCGATGGTTTGTCCAGGGCAAAGAAAAGCAAGAAACCAAAGTCAACTGATTGATGCCCCATTTTAACTGAGTGACAA
>CL1317Contig2
GAATCACTGTGTGGAATGTAATTGCAATTGCCCAATGGAGTTCAAAGAGGGGCGTCAAGCAGTTGACTAGGGTTTTTGCTTTTGGTTCTCTGCTTAGGAAATGAAGAAACCCTTTTAAAACCATCGGAGGAGCGTGTGAATTTTGAAACCAATTGGTACTTTGAGAAGGTGAAGGAGAAGGAAATGGACATACAGCAGTCATGGAGGGTGAGATTGTCCTTCAAGAACGCGACGATTGTCTTGACAATATTCAATGTGATCACTGCCCTTTTCTTGCTCCAGGGCTTTCTCTCCTCTGCCTCTTACAGCAACAACAGACTCTTATCTAACCAATTTAATTCAGTTCAGCTGAGGTACATCAAGGAGTCTGAAGAAATACGCCTTGCCATACAACCTTGGGCACTGATAAAAAGAGTGAAGGAAATTGAACAGGAAGCATATGCAAAACCAGAAGTAGTACAACAGAAAGATACAAAGCAAACTGCTGCTGTTGATCTTTCTAAAAGATTAAAGGATTTGCGTTCTATTAATGATGCTGCCAGCTTGAAAGCTCTGGAGGAATGGCGTAAAAGAAAGATGGAACGAGCCAGACTACGGGAACGGGAGAAGAATGGAACAGGGACCTCTCAAGCTTGATGACCTTCCACAATTGGTTGTTCCAATAATTATGTGGACTTCAAACCTTCTGCTCCATAAAAGTTATTTCAAAATGTATACGTGTATATATTGCAACCATAATTCCATGAAAAATAGAGCACTTGTATTTGCCATCTCACAGATCATTTTATATTATTATTTTATTATTG
>CL1332Contig1
TATTCCTCTTTTTTGCCCATTATTTAAGAAGATCTTCCCATTTGCAGTACTGCCCACCTGCCAATGCGCGATAATATCTATCTCGGCAGTAGACTGGTCTTCCATCAGCAGCCTTGGCTGCAGCTTCTGCCAAATCATCATCAGCCATAACCTCCACTGGCAAACTGAGCAATTCCTCTTTTCTGACATTATACTTCGTGTTGATATTTGAAGTTGGACCACTTGATGGCCTCTCTTTTGTGGCAAAATTGTTTTGAAAGAAATTCTCCACTGGTGTGGCAAAGATAAATAGTAATACTCCTGTAACGAGTAATGCACCTGTTCCTACTAATGTTTGTTTCAGCAGTTTTATGACTGGTTTAACCTTGTAAGAGCCCAACAATCTGTCACGAGCCAGGACCTCCGGTGGCTTGACCCACATTTGTCCATCGTACCATCCACTCTCCTCATAGGGAATCACTGCCGATAGAAGTCTATCTCCAACATAACTCCATCCCAGATAAATTCTTAGGACTATCAGTGAAACAAGGAGCAGAGTTCCAGTTCCAGCGGCCAGAACAAATCGTAAGGGCTCCCTTTCAGGATTGAAACTTGCAGCTGCAATTGGGACTCCAAGAGTTGCGAAGGTTACTAACCAGAGACCTCCAAGACGAAGAAAAAGTGATTGTGGACCCAGTTCACCCCAAGAATACAAGACTTCATCTTTCAGAGATGCGTACTCATTCACCGGTCTTTGTTCGAAAGGGACCTCAATTTCCAAGCCAGGATCCCATC
>CL1332Contig2
TTGCAAGTTTCAATCCTGAAAGGGAGCCCTTACGATTTGTTCTGGCCGCTGGAACTGGAACTCTGCTCCTTGTTTCACTGATAGTCCTAAGAATTTATCTGGGATGGAGTTATGTTGGAGATAGACTTCTATCGGCAGTGATTCCCTATGAGGAGAGTGGATGGTATGATGGACAAATGTGGGTCAAGCCACCGGAGGTCCTGGCTCGTGACAGATTGTTGGGCTCTTACAAGGTAAGCATCCATCATCAATCCATTTCATAATATTGTACACACAAACAAAATGAAATAAGAAAGGTTGTCTAAACTAGACAAAACAAGATAAACCACACACTCACGATACAACATAAGAAGCAAAGAGAATTAAAGATGAAGGCTTCAATGGCACATAAATATGTTATAAGTACAGGCCAAAGCGTCATAAATGAACAGATATGAAGACAGCCGGACAGG
>CL1332Contig3
AAAACAATTTTGCCACAAAAGAGAGGCCATCAAGTGGTCCAACTTCAAATATCAACACGAAGTATAATGTCAGAAAAGAGGAATTGCTCAGTTTGCCAGTGGAGGTTTATGGCTGATGATGATTTGGCAGAAGCTGCAGCCAAGGCTGCTGATGGAAGACCAGTCTACTGCCGAGATAGATATTATCGCGCATTAGCAGGTGGGCAGTACTGCAAATGGGAAGATCTTCTTAAATAATGGGCAAAAAAGAGGAATAGGTTATCCTTAATTTCATACATTTGTAATTTGAGCCCACTGGAGTACAAGTTTGAAGTTTATCTAAAGTTTTATCCTTTT
>CL1332Contig4
TGATCCCATTTGTGCTAAAGAAGTTCAAAACTTTATTTATGATGCTTTGGAATCTGGAAAGACTTAATAAGCAAATTATCTGAAGTCTTCACGACAAACAAAAGTACACAACATTGTTTGATTGCTTGCTATTGGAAGTACTGTGCCTTGTCCTGTACATTTGTGCATTCATACCTGTCCGGCTGTCTTCATATCGGTTCATTTATGACGCTTTGACCTGTACTTATAACATATTTATGTGCCATTGAAGCCTTCATCTTTAATTCTCTTTGCTTCTTATGTTGTATCGTGAGTGTGTGGTTTATCTTGTTTTGTCTAGTTTAGAACACAACCTTTCTTATTTCATTAATTTATTTGTCTGTACAATATTATGAAATGGATTGATGATGGATTCTTACCTTGTAAGAGCCCAACAATCTGTCACGAGCCAGGACCTCCGGTGGCTTGACCCACATTTGTCCATCGTACCATCCACTCTCCTCATAGGG
>CL1332Contig5
CTGCCAAATCATCATCAGCCATAACCTCCACTGGCAAACTGAGCAATTCCTCTGACATTATACTTCGTGTTGATATTTGAAGTTGGACCACTTGATGGCCTCTCTTTTGTGGCAAAATTGTTTTGAAAGAAATTCTCCACTGGTGTGGCAAAGATAAATAGTAATGCTCCTGTAACGAGTAATGCACCTGTTCCTACTAATGTTTGTTTCAGCAGTTTTATGACTGGTTTAACCTTGTAAGAGCCCAACAATCTGTCACGAGCCAAGGAACCTCCGGTGGCTTGACCCACATTTGTC
>CL1347Contig1
TTACACAAAGACAATAAATATAATTAGAGAAAGGTAACATACAAAGCTTAGAATTTACAACATTCTATAGGTTTGAGTTCAAAGCTCTCACTATGTCGAAGAAATCAGTGTTCTAGTTTCTGAAATAATAAATGTATTGATATGCACTCGTCTTCTAATGAAGTTCAATCATAGAGTAAAATTTCAACAACTATCTTAGAACATCTTCAAATGAAGAATTAACTACATTACACACAAAAATTATATATATAAGGATAACAACAAAATTTATGGATGCTCAGTTCATGCGCGCCTATACTCATCTCCGCAGTCCCCAATCACTTTCATTAGGTCTTTCCCTTTCTTGGAAACTTCTTGTATGTTATTTACATCCTCCTCATCAAGAACAAGTGAAAACACAGCATTAGCATCATTGATATGTTCTGACAAACCAAGACGAACACCTATCATTGATCCCGCCACTGCTGGCTGATCTAGTACGTATCTCACAGCAACAGTTGGAATTGAGACACCATGTTTAGAAGCTATCTTTTTAAGTGTCTGCAGCAAAACTTGAAATTGACTCCATCCTCCCCAAGCATCCACCATCCTTTTGTATTTCTGGAGAGATGGAGTATTTAATGGGGGCCCAGCAAAAGGAATGGCTAAGTTGGTGTCAAGGAATTTTTCAGATAGCAGCCCACCCATTACTGTCCCATACGTTATAAGTTTAACTCCTGTGAGTTGACAGAGCTCTGCCATTTTCTGCTGAGGACGCATGTCAATGATTGAATGCTGCACCTGATTGCTGACAACAGGGATTTCATTTTCCAGAATTATTTGTAATCTTTCCGTGTCGAAATTTGTCAGAGCAACAGTCTTAATTTTACCTTCTTCTTTTAGGTCTGTGAGGTTTTTAAGAGCATCAAGGTAACCGGGATTGGAATAGTCCCACCAATGAAACTGAAGCATGTCCAAGGAAGATACATCCATTCTCTTTCGTGAAACATTGATGCTCTCCCTGACGAAGCTACTTGTCATCTTAACTGGTGGAGGCACCCACTTGGTAAGACCTCTAATCTGATCCAAGAGCTCTGGTGGGCGTTCTCGGCGAACACGATTGATGAAAATGCCAAAAAGATCTTCAGCAGGTCCATAGTGGTCGGCCATGTCGAAGGTGGTGAGGCCGGCGTCGGCGTATTTAAGCATAGCCTCGACCGCGTCATCGCGGTCAATACGCCCCCATCCGCCACTAGTTTGCCACATCCCATTTAGTACTCGGCAAATGTCCAGCGAATCGTTCCCGTTCTTGACCGTGACTTGCCGGGACTCGGTTGCT
>CL1354Contig1
CATCTTCAATGTTCTCATGCCAAACAAATCAAATCATCACAATCAAAGTCACAGAGTTTAGATCTCTTTTGACACAAGTTAAACAGGTGATATAAGAGCTTATTCTTTCATCTCAAGAACTACAATTATCAGCATCATCTTAACCTTCACTTGTCAAGGAGGTCTAATCATATTCCAATTCATCAGGGGTAACTGGCCGTTTGAGTGGAATGATGGACTTCTTCTCAACATCCCTTGATAAAGCTTTCCTCATATCTAACCCGTCTTCCTCCCCTGAGTAATAGCGTAGCACTCGTCTATAGATTACATACCCAAGCTTGTCATACATCTTTATAGCAGGTGTATTTGATGCTCTAACAAAAAGATCCACAAAGTATGCTTTATCAATTTGGTCACTTATGTCTTCTAGGATGTTCATTAGCTTTTTAGCTAATTGCTGCCTGCGATATTCTGTAGCCACTGTAACTGCAGTTACATGTCCATGCCAGGACTCACCTTGTCCTTCTACTTTACCCATAATGTAGCCCATGATTTTGTTTCCGGGGCCTTCAGCGACATGGAAATAGTCTGGCCATCTCGCCAAATAGGTCATATAGAATGACATGTTGAAGGTTTCAGTGAGATGGTCAAGATTTACAGAAGCGAAGCGGAGAAGATCGTTGCAACAGAAACGGCGAATTGTCGTCATTTTTGTCTGATCAGAACCTCAATTTATGGGCACTCGAATTGGGGAAATTATTGAATCTCTCCCGAACCGACTTCCTAAATCGGCTAATTTTTGCTTTCTA
>CL1354Contig2
ACAAAACTTAAAAACGGCTTAGGGCGCAGCCACTTTGAAGCCAGCAGTCCAGCTCTTCATTGCCGTTCTGCGTTCTGCCTCAGCGTGGTCGCCGTTTTCATTCAACACTTTGGAGCCATCGCAGTAACTGCATAGATTGAATTTGAACTGAAGGAAGAAAGCAAAAATTAGCCGATTTAGGAAGTCGGTTCGGGAGAGATTCAATAATTTCCCCAATTCGAGTGCCCATAAATTGAGAAGTACAGGTTCTGATCAGACAAAAATGACGACAATTCGCCGTTTCTGTTGCAACGATCTTCTCCGCTTCGCTTCTGTAAATCTTGACCATCTCACTGAAACCTTCAACATGTCATTCTATATGACCTATTTGGCGAGATGGCCAGACTATTTCCATGTCGCTGAAGGCCCCGGAAACAAAATCATGGGCTACATTATGGGTAAAGTAGAAGGACAAGGTGAGTCCTGGCATGGACATGTAACTGCAGTTACAGTGGCTACAGAATATCGCAGGCAGCAATTAGCTAAAAAGCTAATGAACATCCTAGAAGACATAAGTGACCAATTGATAAAGCATACTTGTGGATCCTTTGTAGAGCATCAAATACACCTGCTATAA
>CL1373Contig1
GACAATTCGGACATTTTTAGCCATCCAAATGTCTCAAAACTCAAAAGCTCTCCGTTAACATACTGTAAATGACTTCTAAATGTTAGCCACCGGGGAGCTCACTGCCAACAGCATCAGGCAGCCAGAGCTGAGTCAGTCTGAGCAAACCACACCAAGAGTCTTAACCATATTATCTACTGTGATAGAGAAGCTAGTGGCTCGAAATGATCGACTTGTGGATGGCTTGAACCATCAGATGAATGGGATGAGCTCTGGCTTGACTAGGCTTGGGAAGAGCTTAAACGCATTTCATGGTGTAAGAGCACCTAGTATAAGCGTACAAAAATACTTGGAGAGGCTATACAAGTACACAAATTGCAGCCCATCCTGTTTTGTGGTTGGATATGTGTACATGGATAGGCTGGCTCACAAGCACCCTGACTCTCTTGTGATATCATTGAATGTGCATAGGTTGCTGGTTACAAGTGTCTTGGTTGCTTCTAAGATGCTGGATGATGTGCACTATAACAATGCATTCTATGCAAGGGTAGGGGGAGTGAGCAATGCAGAATTGAACAGGTTGGAAATTGAATTCCTGTTCCTCTTAGATTTTGGAGTTATGGTCAGTTCTCGAATTTTTGAGAACTATTGCTTGCACTTGGAAAAAGAGATGATGTTGAATGTTGCAGTTCAGAAAATTGAAAGAGTAATACCCTCCAATTCCTTGGATGATGTAACAGAAATATCAGTGGAAGATACACAAAACTTGTCACCACCTCAAGTAGTAGTGGACTGACTCTTTTGAGCTAATTTCTTTCCTTGTTCTCCCCTTCTTGCTTGTCTTTGTAAAATTCTTGTAACTTCGGCCACGGAGTTTGGATTATTGACGCAGATTTGGTATCTAACAAAGCCAAATGGCAATAAAGAATCTATATAATTGAT
>CL1373Contig2
AGGTTGGAAATGAATTCCTGTTCCTCTTAGATTTTGGAGTTATGGTCAGTTCTCGAATTTTTGAGAACTATTGCTTGCACTTGGAAAAAGAGATGATGTTGAATGTTGCAGTTCAGAAAATTGAAAGAGTAATACCCTCCAATTCCTTGGATGATGTAACAGAAATATCAGTGGAAGATACACAAAACTTGTCACCACCTCAAGTAGTAGTGGACTGACTCTTTTGAGCTAATTTCTTTCCTTGTTCTCCCCTTCTTGCTTGTCTTTGTAAAATTCTTGTAACTTCGGCCACGGAGTTGGATATTGACGCAGATTTGGTATCTAACAAAGCCAAATGGCAATAAAGAATCTATATAATTGATCTCAACTA
>CL1387Contig1
TACGAGTGCTCATATGTGCAGTCAGATCTTACTGAGCTTCCATCTTTGCATCAGGGTAAAACTTGGAAGGAANGGGTTGAAGCATCATTTCATCTGACCTCCAAGGGTTGACCGGGTATGAGCAGAAGGCACTGGAGGCTCTGAAGCCCGAACTGAAGGCCAGCATTGACAAAGGTATTGCATTTGCTCAGAAGCAACCTGTGGCTGCATAGGTAGTTCAGTACTCAAAAAGTCCTAACTATAGTGAAATGCGGATCTTAACAAGGTTTAGCAAGTTGATTTTGTTGTGATTCAACATTGCATCAGCACTTCAGTTTTGTAGAATTTTCTTTTTACCCCTCAAGTCATAAAGCACTCTTGATGAGGAGCTATCTGCCGCAGTTATGTTAGTGCTGTAGATTCGAAAATTGCAATCATTATCATCGAGAGCTTGTAATATTTATCTTAAAACATGGCCCGTGCACCATATTACAGAAATAGTAAGGAATTTCGTG
>CL1387Contig2
GTTCACGAAATTCCTTACTATTTCTGTAATATGGTGCACGGGCCATGTTTTAAGATAAATATTACAAGCTCTCGATGATAATGATTGCAATTTTCGAATCTACAGCACTAACATAACTGCGGCAGATAGCTCCTCATCAAGAGTGCTTTATGACTTGAGGGGTAAAAGGAAAATTCTACAAAACTGAAGTGCTGATGCAATGTTGAATCACAACAAAATCAACTTGCTAAACCTTGTTAAGATCCGCATTTCACTATAGTTAGGACTTTTTGAGTACTGAACTACCTATGCAGCCACAGGTTGCTTCTGAGCAAATGCAATACCTTTGTCAATGCTGGCCTTCAGTTCGGGCTTCAGAGCCTCCAGTGCCTTCTGCTCATACCCGGTCAACCCTTGGAGGTCAGATGAAATGATAGCTTCAACCCCATTCCTTCCAAGTTTTACCCTTGATGCAAAGAATGGAAGCTCAGTAAGATCTGACTGCACATATGAGCACTCGTAGACATCAGCATCTCCATCAAGTGCACGAAGAGAAGACTCGACAAATCTGGCTGCAGCATATGCCATTGACAGGGTAGCAGACCCAGCACCAGCTTTTGCTTCCACAACTTCTGTCCCAGCATTCTGGATCTTCGCGGTTAGCTCCTGCACTTCCTCATCACTGAAACTGACCGAAGGTTTTGTCTTGGACAGAAGGGGAAGAATGGTAATCCCTGCATGCCCTCCCACAACTGGTACATCCACATCAATGAGCTTGAGGTTCTTCTTTTGAGCTACAAATGTATTTGCTCTGACAACATCAAGTGTACTAACACCAAAG
>CL1387Contig3
AGTGTTCCTGTAACATAGTGCACCAGCAATACTATTTAGGAAACAAATATTACAAGCTCTCGATGATATTGATTGCAATTTTCGAATCTACAACACTAACATAACTGCTCCAGATAGCTCCTCATAAAAAGTCTTCCCGACTTAAGGGATTAAAGAAAATTCTACAAAACTGAAGTGCTAATGCAACCATGAATCACGACAAAAATTATCCACTAGCTAAACCTTGTTAAGATCCCCATTTCACTTTAGTTATTGCTTTGAATACGAAGTCGATCTATGCAGCCACTGGTTGCTTCTGAGCAAATGCAATACCCTTCTCAATGCTGGCCTTAAGTTCGGGCTTGAGAGCCTCCAGTGCCTTCTTCTCATACTCGCTCAACCGTTGGAGATCAGATGAAATGATAGCTTCAACCCCATTCTTTCCAATTTTTACCCTTGATGCAAAGAATGGAAGCTCAGTAAGATCCGACTGCACAAATGTGCACTCGTAGACATCACCATCTCCATCAAGTGCACGAAGAGAAGACTCAACAAATCTGGCTGCACCATATGCCATTGACAAGGTAGCAGACCCAGCACCAGCTTTTGCTTCCACAACTTCTGTCCCAGCATTCTGGATCCTCGCAGTTAGCTCCTGCACTTCCTCATCACTGAAACTGATTGAGGGTTTTGTCTTGGACAGAAGGGGAAGAATGGTAATCCCCGCATGTCCTCCCACAACTGGGACATCCACATCAATAAGCTTGAGGTTCTTCTTTTGAGCAACAAATGTGTTTGCTCTTACAACATCAAGAGTAGTAACACCAAAGAGCTTCTTTGGATTATAGACACCCTTCTGCTTCAGAACTTCAGCAGCAATTGGCACTGTAGAGTTGACTGGATTGCTAATAATGTGGATGAAAGCATCAGGGCAATTATCAGCAACAGCCTCAACCAAGGTCTTACAATGTTGGCGTTGATGTTGA
>CL1399Contig1
ATGGAAAAGCATGCAGTTTCACGGCTGATAGGTGCCCCACCTGGTTATGTGGGATATGAGGAAGGGGGACAATTGACAGAGACAGTTCGCAGGAGGCCATATGCAGTTATTCTCTTTGATGAGATAGAGAAGGCCCATGCTGATGTGTTCAATGTCTTCCTTCAGATCTTAGACGACGGAAGGGTGACGGATTCGCAGGGTCGCACTGTTAGTTTCACCAACACTGTCATCATCATGACTTCCAACGTGGGTTCACAATACATACTTGACACAGATGATGACATGCCAAAGGAGGTAGCTTATGAAACTATCAAGCAGAGGGTATTGGAAGCTGCAAGATCAGTCTTTCGACCTGAGTTCATGAACAGGGTTGACGAGTACATAGTTTTCCAGCCGCTGGATCGCAATCAGATAAACAGTATTGTCAGATTACAGTTGGAACGTGTGCAGA
>CL1399Contig2
TCCCAGCAAAAGCTAAGTCTTCAAGCGGCTTGAAAGTGATGCAGATGCTTCAGCTGCAGAAAACCAAGCTGTTTCACAGACTCTTTGAATTTCTGTAAATTATTACGCTGTTATGAACAGGTTCTTGCTGGAGATCCTAAGCAGGATACTAAAGGAACTTTGTCTTGTACAATGTTTCACCTACAGAAAATATAAAGCCTCAAGGAATATTTTCTCCATTTTGGAANCATTTTATTGGTTNCCTGGCTTCAGG
>CL1399Contig3
AGGGGGACGAGTGACAGAGACAATTCGAAGGAGGCCATATGCAGTTATTCTCTTTTGATGAGATAGAGAAGGCCCATTCTGATGTGTTCAATGTCTTCCTTCAGATTTTGGATGATGGGAGGGTGACGGATTCACAGGGTCGCACTGTTAGTTTCACTAACACAGTCATCGTCATGACTTCCAATGTGGGTTCACAATACATACTTGACACAGATGATGACTTGCCAAAGGAGGTAGCTTACGAAACTATCAAGCAAAGGGTGTTGGAAGCTGCAAGATCAGTCTTTCGACCTGAATTCATGAACAGGGTGGATGAGTACATAGTTTTCCAGCCGCTGGATCGCAATCAGATAAACAGCATTGTCAGATTACAGTTGGAACGCGTGCAGCAGAGGATTGCAGACAGGAAGATGAGGATGCAGGTGAGTGAGGCAGCTGTCGAGCTTTTAGGGAGTCTTGGATATGACCCCAACTATGGAGCTAGGCCAGTCAAGCGGGTGATTCAGCAGTATGTTGAAAATGAACTTGCCAAGGGTATCTTAAGAGGGGAATTTAAGGAAGAGGACACTATATTAGCAGATACAGAGGTTACAGCATTTTCCAATGGCCAGCTTCCCCAGCAAAAGCTAGTCTTCAAGCGGCTAGAAATTGATGCATATGCTTCAGCTGCAGAAAACCAAGCCGTTTCACAGACTCTTTGAGCGTCTCGGTTTCTCAAAAACTATAGCAACATTATGAAGGGGTTAAAGGAACTTTTTGGTACAATTGTTTTCCTACAGAAATTATAAAGCG
>CL1399Contig4
AGAAAATATTCCTTGAGGCTTTANATTTTTCTGTAGGTGAAACATTGTACAAGACAAAGTTCCTTTAGTATCCTGCTTAGGATCTCCAGCAAGAACCTGTTCATAACAGCGTAATAATTTACAGAAATTCAAAGAGTCTGTGAAACAGCTTGGTTTTCTGCAGCTGAAGCATCTGCATCACTTTCAAGCCGCTTGAAGACTAGCTTTTGCTGGGGAAGCTGGCCATTGGAAAATGCTGTGACCTCTGTGTCTATTAACACAGAGTCCTCATCCTTAAATTCCCCTCTTAAGATACACTTGGCAAGTTCATTTTCAACATACTGCTGAATCACCCGCTTAACTGGCCTAGCTCCATAGTTGGGGTCATATCCAAGACTCCCTAAAAGCTCGACAGCTGCCTCAGTCACCTGTATTTTCATCTTCCGATCTGCAATCCTCTTCTGCACACGTTCCAACTGTAATCTGACAATACTGTTTATCTGATTGCGATCCAACGGCTGGAAAACTATGTACTCGTCAACCCTGTTCATGAACTCAGGTCGAAAGACTGATCTTGCAGCTTCCAATACCCTCTGCTTGATAGTTTCATAAGCTACATCCTTTGGCATGTCATCATCTGTGTCAAGTATGTATTGTGAACCCACGTTGGAAGTCATGATGATGACAGTGTTGGTGAAACTAACAGTGCGACCCTGCGAATCCGTCACCCTTCCATCATCTAAGATCTGAAGGAAGACATTGAAACACATCAGCATGGGCCTTCTCTATCTCAT
>CL1399Contig5
TTTTTTACTCCATAATTCGTTGCTCTTATTTCTCAAATTGACGATTAGATTTTATTACATTGTATCACCTAACCCACCCTACTTATGGTATATCATGCAGTCATAAACGACCTCCAAGGCTTGACATTAATGACCTCCAAATGAAAGGGGACTACAAAAATATTAGGAAGCCAAGCAATCAACCAGTGACGTACTTCCAAAACGGAGTAAATACACCTTGACGCTTTATAATTTCTGTAGGAAAACATTGTACCAAAAAAGTTCCTTTAACCCCTTCATAATGTTGCTATAGTTTTTGAGAAACCGAGACGCTCAAAGAGTCTGTGAAACGGCTTGGTTTTCTGCAGCCGAAGCATATGCATCAATTTCTAGCCGCTTGAAGACTAGCTTTTGCTGGGGAAGCTGGCCATTAGAAAATGCTGTAACCTCTGTATCTGCTAATATAGTGTCCTCTTCCTTAAATTCCCCTCTTAAGATACCCTTGGCTAAGTTCTATTTTCAACATACT
>CL1412Contig1
TAAAAATACCAGAACTCTTTTACTTTGGTTACCTTTGCACATCATTTCAAACATAAATTTGTTTGGAGAGCTACAGAATGCAGCAACTGCTGCTACAGCAGAGGCAAGTATTAAGGGCAAAAACACACTTATTAATTATTATGGTGGTCTTGAAAATGAGTTAAGCATGCTTATTTCGCATTGATAACAACTACCAGCATTTAAGCAGACAAACTTTTAGAGGCAATCTCAAAGACGTTCTCAGAGAGTCCATTGGCAGACATGATCATCTCCAGCTGTGCCTTGGCAAAAGTTTGCCGGGTTTCATCATAGCGCCTCCACCTTGAGAAGGCTGACACCAAGCGGGAGGCCACCTGAGGATTAATTTTGTCTAATTGCGCCACTATCTCGCCTAAGAACTGATAGCCTGATCCATCCTTTGCATGGAAATTCACAGGAGAACTGCAAAATCCTCCAATGAGCGAGTATACCTTGTTTGGATTGCGCAGGTCAAATGCTGGATGATTTAAAAGGTTCCTGACATTCTCAACATTACCAGGAATGTCAGACATGGCTTGGAGGGCAAACCACTTATTCACAACCAAAAAGTCATGCTGCCATTTGTTGTAGAAGTCAGCCAAGACATCATCACGTGTTTTACCAGGGTTCTGGGCTATGGCTGCCAAAGCTGCAAATTGTTCTGTCATATTTGTGGCAGTTCTGTACTCATGTAGCGCAAGCTTTGTTAACTCCTCGTGCTCCAATGATGCAAGATATGCAAGGGCAACATTTTTCAAAGCACGCCTAGCCATGTTAGAATGGTTGAACACATACTCTTCTGGGCTCCTATTATTTTCAACCGTAGTGAGTAGCTCTGATTTCAGTTCAGNGGCAAGCTGCTTCC
>CL1424Contig1
CCTAACAATTTCTTCAAATTGAAATTTCAAGTTTCAACATTATCCAAAAATAAAAGGAGCTAAATAGGGCAATTGTTCCATTTAATGCTTACAAATGTAAATCATCTTAGTAGAGACAGCAAACCAAACAAAGACTATAGAAGCACAGGTTCAGGAGCAAGGCAACCCGTGTTTATTTATTATCATAAGATGGTCGGAAGGTTAGAGATGCTCAAAATATGATAAACCCTTTCTCCTTCAAGCTTTCAACTGTTTCCTTCAAGCTCACATTCAAGGGAATGAAATCAATACCCAGGCTCTTTGCTTTTTCCTTGGACAGCTGATACGTTGGCACGTAAGGCTTATCGTCTGCACACTTTTCTGGAAGTTGGAAATCAGGGTAAAGCTCTCGCAAGACGTTGACTAATTCTGAGTAGTGTGCAACTCTCTCAGCCAAACAATATCGTCCACTTGCTGACGGAATCTCAAATGCTTGTACATGTGCATTGGCAACATCTTTAACATTTACCCATCCAAAAGTTGCATTGGGGAAAGTGTGTGCTCCTTTTACCAAGCTTAAAATTGAAGCAGAACTTGTATTAAGCGTTGGTTGTAGGAGAGGACCAATCACCATTGCTGGATTTATGACAACCAGGTCTATGCCCTTCTCTTTTGCAAATTTCCATGCAGCATCCTCAGCCAAGGTCTTTGAGAGCAAATACCAAAGCTTTGATTCCTTACAGAAGTCCGGATCAGAAAACCAAGTTTCATCCACTACTACCTCTGGAGTCCGAGGTTTTCCATTGTAAGCAACTGCAGCAACTGATGATGTCAAGACAACTCGTTTGATTGATGGGACCTTTGCACATGAGTTAAGAACATTAAGTGTTCCCTTCAAAGCAGGATCAATTAATTCAGCCTGTGGGTCCTTAAAATCATGATAAAAAGGAGATGCAGTATGGAAAACACCTTCACACCCTTCAACAGCAGCATCAAAGGAACCTTCTTCCAGTAGGTTTGCTTTAAACAGCTGAAGTCTCTCCTCAGCTCCTTTAAGTGCGCTTAAGTGTTCAGTCTTTCTGGGATCATTTGGATCACGAACAGAGGCCTTGACAGTATAGCCACGGACGAGAAGGAGCTTCACAAGCCAGGAAGCAATGTAACCGGAGGCTCCGGTGACGCACACGATCTTCCCTGCTCCACCGCTCATTTTCGTTTTCTCTCTTTTCTCGTCGTCTCGTCGTCTCGTCGTTGTACTTGCAGTTGTTCTTGCTCGTATGGCAATCAGCCACTGCTGCTTCTCCTCCTCC
>CL1438Contig1
TATTCCAAATTAATTGTATGGATTCACATCTGAATGCAGCAATCAAGGTTTGATGTGCATAGGGGACATCATATGCCTATAATAAAAAACTTATATGCAACACCTCAACTCCTCCAAACCAGCGCTTTTTACAGAGATTTAAAAAAGGTCTCTAGTTTATAGCTTCTAAAACTCTTATTTATGAACTAAAAGTTGTATGCTGTCATTTTTCACCATTCATTTTCACAAAGTTGCATCAAATTCCTAATGACTCTCACCATCACTTGATCCAAGTCGAGCATCCAAATTGAATTCCTCAGTCACCTCCCCAGCTATCCTCCATCTTTCAAGAACAAACTTTCCTTCCTTGTACTTTTGGCCTTTGTCATGCGCTGCCACATATTTCCACCCAAGCAGTTGTCCACAGCAACAACAGAATATATCTTCCACAGTATGAAAGCCGGAAAGCATTGACCTTTCTTCCACCACCCCAACCATTATGTTCACCACATTGTTGAACAGATATGCCCTCCCTTTACGACAATTAAAAGTCCGAGAAAGAACATCGTCGGCGAGAGCAAGAGGGGTGTCACAGAATCTGCACCGGTAACACCTGCCTTCTAAATCCACCAGAAAAAATTCTCCCCATGAGTTCCTACAACTCCTACCTGTGACCCTCGCATC
>CL1438Contig2
GTAATTATCTACCATGGGGAGTTCGGTGTTTATTGACTTTGCTTTTCACGTTAGTTAAACACCACAACAAACGAAAATTAATCCCATAATACAGAAACTGGTTTATTTTCTTGGTTTTTAATCCCTTCCAAAAACTATTACTTCCACATCTGAATCCAGCAATCAAGATTTGATGTGCGTAGAGGATATAAATGCGCATATTCTAATTCTTTGATGTAACCCCATTCCTCAACTCCACCAAACCTGCACTTTTTACAGAGGTTTCAAGGTCTCAAGTTTATAACTCCTAAAACTCTAATACTTTCTGCACCATTGATTTCACAAAGTTGCATTAAATTCCTAATGACTCTCTGCATCACTTGAACTGGGTANAGCTTCCAAATTGAATTCCTCACTCCCCTCCTCAACTATCCTCCATCTTTCAATAACAAACTTTCCTTCCTTGTACTTTTGGCTTTTGTCATGTGTTGCCACATATTTCCACCCAAGAGTTGTCCACAGCAACAACAGAATATATCTCCCACAGTATGCATACCAGAAAGCATAAACCTCTCTT
>CL1438Contig3
TTACAACAATAAAGAAATTGGTATTTCCGGGTTTTAATCCATTCCAAATAATTGTATGGATTCACATCTGAATGCAGCAATCAAGGTTTGATGTGCATAGGGGACATCATATGCCTATAATCAAAAACTTAGATGCAACACCTCAACTCCTCCAAACCAGCGCTTTTTACAGAGATTTAAAAAAGGTCTCTAGTTTATAGCTTCTAAAACTCTTATTTATGAACTAAAAGTTGTATGCTGTCATTTTTCACCATTCATTTCACAAAGTTGCATCAAATTCCTAATGACTCTCACCATCACTTGATCCAAGTCGAGCATCCAAATTGAATTCCTCAGTCACCTCCCCAGCTATCCTCCATCTTTCAAGAACAAACTTTCCTTCCTTGTACTTTTGGCCTTTGTCATGCGCTGCCACATATTTCCACCCAAGCAGTTGTCCACAGCAACAACAGAATATATCTTCCACAGTATGAAAGCCGGAAAGCATT
>CL1438Contig4
ATGCGAGGGCACAGGTAGGAGTTGTAGGAACTCATGGGGAGAATTTTTCTGGTGGATTTAGAAGGCAGGTGTTACCGGTGCAGATTCTGTGACACCCCTCTTGCTCTCGCCGACGATGTTCTTTCTCGGGGTGAACATAATGGTTGGGGTGGTGGAAGAAAGGTCAATGCTTTCCGGCTTTCATACTGTGGAAGATATATTCTGTTGTTGCTGTGGACAACTGCTTGGGTGGAAATATGTGGCAGCGCATGACAAAGGCCAAAAGTACAAGGAAGGAAAGTTTGTTCTTGAAAGATGGAGGATAGCTGGGGAGGTGACTGAGGAATTCAATTTGGATGCTTCGACTTGGAATAACAAAGTGAATAGGTGAGAGTCATTAGGAATTTGATGCAACTTTGTGAAAATGAATGGTGAAAATGACAGCATACA
>CL1438Contig5
TTCCTCAACTCCACCAAACCTGCACTTTTACAGAGGTTTCAAGGTCTCAAGTTTATAACTCCTAAAACTCTAATACTTTCTGCACCATTGATTTCACAAAGTTGCATTAAATTCCTAATGACTCTCTGCATCACTTGAACTGGGTAGAGCTTCCAAATTGAATTCCTCACTCCCCTCCTCAACTATCCTCCATCTTTCAATAACAAACTTTCCTTCCTTGTACTTTTGGCTTTTGTCATGTGTTGCCACATATTTCCACCCAAGAAGTTGTCCACAGCAACAACAGAATATATCTCCCACAGTATGCATACCAGAAAGCATAAACCTCTCTTCCACAGCCCCAAATGATATGTTCACCACATTGCTGAACAGATATGCCCTCCCCTTACGACAATTGAAAGTCCGAGAAAGAACATCATCGGCGAGACCAATAGGGGTGTCGCAGAATCTGCACCGGTAACACCTGCCTTCTAACTCCACCAGAAAAAATTCTCCCCATCAGCTCTTCCGACGCCTATCAGCACTTTCGCTCTCTCATGTCCACCCAAACGAATCTCTTGTACCGTAAACAGTCAATACATGCCAAATGGTC
>CL1450Contig1
CTTAAGTCAAAGAACACTATTGAATTTCATTTCCATGTGAGATTTTTCAAGTTCACAACAGCTTTTTCAAGCCATAAAAGAAAGGATTAACAATAAAAACTGAAAAAATAAGGGGAAGAACGGGAAAAAATTACAAACCAGCTGATTATGTGCTAAAAGTGAACCTCTAATATTTCTTTTAATATTTTTTTGCCACCTTCCCTTCGGGGATGAGGTGGAGGCATAGTTTAGCGTGGGAAGCTTCTGCTGCTTCATCGGTAGCTTCGGTAGGCAGGGCTGTACATACAGCTTTCAGCATACTTAACCAGATCCTTAGGCTGAGGGAGGCGAGTAGCCAAACCAAGTTCATAAGCTTTAGCAGCCACATTGGCGGCAATTTGTGCAGAGATCTTTCTGATGTTTGTAAACGGTGGGTATATGAGTCCCTTGTCGAAGTTTTCCTGGGTCACCTGGGCAGCCAAAGCTTCCGATGCTGCCAGAAGCATATCATCATGAACACGAATTGTACCAGACATTATCAAACCCAGACCAAATCCAGGGAAAATGTATGCATTGTTTGCCTGACCAGGCACATAAACTTTCCCCTCGTATTCAACAGGGGCAAATGGGCTTCCACTAGCAAAAATGGCACGACCCTTACTCCATGTATAAGCTTCTTCAGCAGTACATTCAGACTGTGAAGTTGGGTTGGAGAGAGCAAGAATTATAGGTCTCTCATTGAAGGAGGCCATAGCCTCAACCACTTCTTTTGTAAATGTTCTTCCTACTCCTGATGTTCCAATCAA
>CL1450Contig2
CTCCCACCCTATCCATGAAAGGAATTAAGGTGACAAAAAGAAAGAAAAAAAGAAAGTAGAGGTTCACTTTTAGTCACATAATCAGCTGTTTTTGCAATTTCCCCCCGTTGTCCCCTTTATTTTTTTAAGTTTTTTTATGTTATTCCTTTCATTTATATTTTTTCGTGCAAGTCATTTGACAAGTAACAAGTAGAACAGTAGGCGCTGGTAGTTGAATGTAGTCGAATATAGCATGAAAAAGCTGTCAGACGTGAAAAATCTCACATGAAAAATGAAATTCAGTAGTGTTCTTTG
>CL1450Contig3
GGAATTGCAGAACTGATAGCCCTTGAGATGTCCAAACAGACAAACATGCCAGTGGAAGAGACTCGCAAGAGGATTTGGCTTGTGGATTCAAAGGGGTTGATTGTTGGTTCCCGTAAGGAATCACTCCAACATTTCAAGAAGCCCTGGGCTCACGAGCATGAACCTATAAAGACACTTCTGGATGCTGTCAACGACATTAAGCCAACAGTGTTGATTGGAACATCAGGGGTAGGAAGAACATTTACTAAAGAAGTGGTTGAGGCTGTGGCCTCTTTCAATGAGAGACCTATAATTCTTGCTCTTTCCAACCCAACTTCACAGTCTGAATGTACCGCTGAAGAAGCTTATACATGGAGTAAGGGTCGTGCCATTTTGCAAGTGGAAGCCCATTTCGCCCCTGTTGAATACGGAGGGGAAAGTTTATGTGCCTGGTCAGGCAAACAATGCAT
>CL1450Contig4
GAGTCAAAGAACACTACTGAATTTCATTTTTCATGTGAGATTTTTTCACGTCTGACAGCTTTTTCATGCTATATTCGACTACATTCAACTACCAGCGCCTACTGTTCTACTTGTTACTTGTCAAATGACTTGCACGAAAAAAATATAAATGAAAGGAATAACATAAAAAAACTTAAAAAAATAAAGGGGACAACGGGGGGAAATTGCAAAAACAGCTGATTATGTGACTAAAAGTGAACCTCTACTTTCTTTTTTTCTTTTCTTTTTTGTCACCTTAATTCCTTTCATGGATAGGGTGGGAGAGGGATTAGACTCCAGCCGCTTCACCGGTAGCTCCGGTAGGCAGGGCTGTACATACAGCTTTCAGCATACTTCACCAGATCCTTAGGCTGAGGGAGGCGAGTAGCCAAACCAAGTTCATAAGCTTTAGTGGCCACGTTGGCAGCGATTTGTGCTGAAATATTTCTGATGTTTGCAAACGGTGGGTATATGAGTCCCTTGTCAAAGTTCTCCTGGGTCACCTGCGCAGCCAAAGCTTCCGATGCTGCCAGAAGCATATCATCATGAACACGGATTGTACCAGACATTATCAAACCCAGACCAAATCCGGGGAAAATGTATGCATTGTTTGCCTGACCAGGCACATAAACTTTCCCCTCATATTCAACAGGGCAATGGCTTCCACTAGCAAAATGGCACGACCCTCACTCCATGTATAAGCTTCTTCA
>CL1458Contig1
TATGTTTTCCATGACAATCAAGCAACAATAAAAGATCCAAAAAAGGGAGAGGGGAACTTTCTTTTAGTCCATGGCAGTACACACTAGAAAGTCATCTTTTTTTGAAACCACAGACGGGAGATATTTTATTTCACATTGTCATATGAACGGCGAGAAATACATGTTCATATGCGTGTGAAACAAAAAAGGGGCATTTTACCGCACTGGCTGCTGGTTGTAATGGTTCTTCTCTTTCTTCTTGGCTGCAGCAAGCTTTGCACTTCTTGCAGCAGCCTCTTGAGCAGCAGCTTTTGCAGCATTATCCATCTCTTTACTAGATTTTTTCTTCTTTGCAGATGCCATTCTCTTTAGACGCTCTTTCACATCAACAGCAGAAGAATCTTCATCTAACTGTTCAGTTCCAGCAGCTTCATCTGCCCCATTGTCGACTTCAGAAGTGTTTGACTGATCCTGGGGTTCTTTCACCTCCTTTGATTTATCCTTCTTCTTCTTCTTCTTAGCACTTTTGGACTCTCCAGGGGCACTTTCCTTCTTTTCACCCTCTGCATTAGGCTCTGGCTCTTTTCCTTCTTGTGCAGCATCACGTGACTGATCTTGGCCATTGCTATCCTTCTGAGAGACTCCAAAATCAGCCAGAAGGGCCTCTAGCTCTGCAAGTTCCTTTTTCTTCCTTTCCTTCTTTGAAAGTTGCCTTTCTGTCTCCTTAGGCACTGCAGAAACTTCAGGAAGCTTCTTTGCCACTGGCTCAGAGTGCGCTGGAACCTCTGGTTCATGGTCATGCTCTTCATCCACTTCATCATCACCTTCATCTAAAATATCTTCTTCACTCTCACTTTCCTCTATGTTGGTGGGCTTATCGTCACTTTGATGTGGCTCTG
>CL1458Contig2
TAAGAGGCTGCTGCAAGAAGTGCAAAGCTTGCTGCAGCCAAGAAGAAAGAGAAGAACCATTACAACCAGCAGCCAGTGCGGTAAAATGCCCCTTTTTTGTTTCACACGCATATGAACATGTATTTCTCGCCGTTCATATGACAATGTGAAATAAAATATCTCCCGTCTGTGGTTTCAAAAAAAGATGACTTTCTAGTGTGTACTGCCATGGACTAAAAGAAAGTTCCCCTCTCCCTTTTTTGGATCTTTATTGTTGCTTGATTGTCATGGAAAACATAGTTTTAGCAGTTTTGTTAATCCAAACTTCTTCTTTGGACAATGATTGGACTTGAATTTTGTGTATCGTAGTCCTTTCAACAAAAA
>CL1458Contig3
TCTCAGCAACCTGAACAGCAAAATAAGGAACCTGAGCCTGAAGTTTTCTGGGCCCCTGCCCCGCTTAATGCCAAATCATGGGCTGATGTGGAGGATGAGGATGATGACGATTACTTTGCAACCACTGCTCCACCTCAAGCTGTATGGGGTTCCTCGGAGCCACATCAGAGTGATGATAAGCCCACCAACATTGAGGAAAGCGAGAGTGAGGAAGATATTTTAGATGAAGGTGATGATGAAGTGGATGAAGACCATGACCATGAACCAGAGGTTCCAATGCATTCTGAGCCAGTGGTGAAGAAGCTTCCTGAAGTTATGGCAGTGCCTAAGGAGACAGAAAGGCAACTTTCAAAGAAGGAAAGGAAGAAGAAGGAACTTGAAGAGCTAGAGGCCCTTTTGGCTGATTTTGGAGTTAGCCAGAAGGATAGCAATGGCCCAGATCAGTCGCGTGATGCTGCTCAAGAAAGAAAAGATGCAGAGCACAATGCAGAGGGCGAAAAGAAGGAAAGTGCCTCTGGAGAGTCCAAAACTGCCAAGAAGAAGAAAAAGAAGGATAAATCAAAGGAGGTGAAAGAACCCCAGGATCAGTTGAACAGTACTGAAGCCAACGATGGGGCAGAAGAAGCTCTTGGAACTGAACAGGTAGAAGATTCTTCTGCCGTTGATGTGAAGGAGCGGCTAAAGAGAATGACATCTGCTAAGAAGAAAAAATCTAGTAAAGAGATGGATAATGCTGCAAAAGCTGCTGCTCAAGAGGCTGCTGCAAGAAGCGCAAAGCTTGCTGCGGCCAAGAAGAAAGAGAAGAACCATTACAACCAACAGCCAGTGCGGTAAATAGCCCCCTTTTGTTTCACCACATATATGAACATGTATTTCTCGCTGTTCATATGACAATGTGAAATAAATAGCACACCTGGTCTCTGGCTTCGAAAAAGATGACTTTCTGATGTACTGCCATGGACTAAAGAAAGTTTCCCCTTCGGCGTTTTGGATCTTTATTGTTGCTTGGTTGTCATGGAGAACATAGGTTTGGCAGTTTTGTTAATTGAAAATTCTTCTTTGGACAGTGATTGGACTTGAGTTTTTGTGTATTGTAGTTTTTTCAACATCATGTTCTCTTATTTAGCACCATTGATGGTTGAACCTCATATTGGAGGGTTTGCAGTTCATTTCAATATTTTCATTC
>CL1479Contig1
TAACACTAAAAAGTGCTCCAGTAATGACCCAAATATCCAGTCCACCCCAAGCACGACCAATTTCATAACTGTTTAACCAGAGTTTCAGTAGCACGACCATACTATTTCGTAAGTGTTTAACCACGACTACAAATGTCCTCAAGGCACGCAAGCAATTAGTCATTTCAGGCTTACAAAAAAACAAAATCATCTGCTAAAAGCCCAAAAGCAGTCAACACTACATCTCCATGATTTCCATATATGGAACAATTGGCCATATGGCCTCACCTAGCGCTACGATAAGGAGGAGAGTAGGGTGATCTGGACCTCTCCCTCCTTGACCTTCCACCATAGGGGGAGTGCCTGGGAGAATAATCACGCGCCCCATGATAAGGAGAGTGCCTGGGAGAATAATCACGACCCCCACGATAAGGAGAGCGCCTGGGAGACCTCCGATAATCATCACGGCCCCGATACCTACCACGATCTCCGCGATAACCATAGTCTCTATTGCTTTTCAGCCCCAGATAGTGTCCCGGCGTTGGAGTTCTTGGCCGTTTCCTCCGTGACTTCTCCACTGTTATATATCTGCCCTCTAGAACTGATTGATTGAGATACTTAATGCAACGGTTCGCATCATCAACATTGTCCATTGTAACAAAAGCAAAACCACGAGAAATGCGCGTACGAGGCTCCACAACAAGAAAACATGATGCTACCTTTCCCTCCTTGGAGAAATGTTCTTCTAGGTCCCTTTGTGTGACCCTTGTAGACAAACCAGTCACATATAATGTATTTCCAGGATTTACAGTATCAGTCCTGCCACGGCTTCTGGATCGTGATCTGCCACGACTTCGGGACCGCGATCTATACCTTGGCCGGGACAAGGATGTAGATCTGGACCTTGACCTTGATCTGGGTCTGGAATGGGATCTTGACCTAGACCTTGACTGTTCTCTCCAAGGGGAAAGAGACTGTGAATTCCTTTTTCCAGGAGAATCCGCCATTGTGACCCTAACAGAAAGAACCTGAAGGCAAAGCCA
>CL1479Contig2
ATCGTGTTTCTTGTTGTGGAGCCCGTACACGCATTTCTCGTGGTTTTGCTTTTGTAACAATGGACAGTGTTGAGGATGCAAACAGCTGTGTTAAGTATCTCAATCAATCAGTTCTAGAGGGCAGATATATAACAGTGGAGAAGTCACGGAGGAAACGAGGAAGAACTCCAACACCAGGACACTATCTTGGGCTGAAAAGTAGTGGGGACTATGGCTATCATGGAGATCGTGGTAGGAATCGTGGCTGTGATGATTATCGTAGGTCTCCTAGGCGCTCTCATTATCGTGGGGGTCGTGATTATTCTCCCAGGCACTCTCCTCCCTATGGTGGAAGGTCAAGGAGGGAAAGGTCCAGATCACCCTATTCTCCTTATCGTGGCTATAGGTGAGGCCATATGGTCCTATTATTCTATATAGGGAAATCAGGGAGGTGTGTTGTTAGTATGCTTTAGGGCTTGAGCAGATGATTTTGTTGTTTGTAAGCCTGAAATGACTAATTGTTTGCGTTTCTTAAGGATATGTGGACTGTAGTTGTATTTGAGTGTTGCATTTCTCAAGGATACGTGGACATAATTTTGGGGTTTTTTCTTGAGCGCTTATTAGTGTTGCAAATCTTGATTCGACCATTGTATGGAACGATCCAGCCAAGTATTCTAATATCATTGGCCAGCGGCCAGCATGTGGTAGAAGATTCATGTATT
>CL1479Contig3
TTCCAGGTTAAGATCCAGATCATTGTCCCGGCTGAGGCATAGATCCCGGTCCCGAAGTCGTGGCGGATCAAGTTCTAGAAGCCGTGGCAGGAGTGATGCTGTGAATCCAGGAAACACATTATATGTGACTGGTCTGTCTACAAGAGTCACAGAAAGGGACCTAGAAGAGCATTTCTCTAAAGAGGGAAAGGTTGTATCGTGTTTTCTTGTTGTGGAGCCCCGTACACGCATTTCTCGTGGTTTTGCTTTTGTAACAATGGACAGTGTTGAGGATGCAAACAGCTGTGTTAAGTATCTCAATCAATCAGTTCTAGAGGGCAGATATATAACAGTGGAGAAGTCACGGAGGAAACGAGGAAGAACTCCAAC
>CL1479Contig4
GGAGGGCCACGTAGTGGATATTTGTTTCCTTTCTCTTGTATGTAACGACAAGAAATCGCGCTCCGTGCAAAAACTTCATAACCCTAACTTTCAGGCTCTACCTTTCCGATTCTTGCGTTTGGGGTCAAAATGGCGGATTCTCCTGGAAAAAGGAATTCACAGTCACTTTCCCCTTGGAGAGAACAGTCAAGGTCTAGGTCAGGATCACGTTCCAGGTTAAGATCCAGATCATTGTCCCGGCTGAGGCATAGATCCCGGTCCCGAAGTCGTGGCGGATCAAGTTCTAGAAGCCGTGGCAGGAGTGATGCTGTGAATCCAGGAAACACATTATATGTGACTGGTCTGTCTACAAGAGTCACAGAAAGGGACCTAGAAGAGCATTTCTCTAAAGAGGGAAAGGTTGTATCGTGTTTCTTGTTGTGGAGCCCCGTACACGCATTTCTCGTGGTTTGCTTTGTAACATGGACAGTGTTGAGGNTGCAAACAGCTGTGTTAAGTNTCTCAATCAATCAGTTCT
>CL1490Contig1
TTAAAAATTCGTTTTAATTAGCGTCTTGAAAATTTTTGACAAAGCTAAATTCAGCTCGCCTACAGCCCTCAAAAGGAATGTATAGAATTCGAAGGAGTGCGAGTGTAACGATATAGCCCGGCCCCTACATTTCCCATTCATTGTACATCAGTCTTTTAAAAATAAATAAATAAATAGATAATTCGGGAAGGACCTGATTTTGCATATTTTCAAGAGCGCTGTTTATTCAATTGACACGAAGGACGACGATTAGAAACTTCAATATACAAGTCCAGCCGATTGGTGTAGTACACCTTAACCACACTGAAATGCCAGAATCCTACACTCAGAAAACAACAGCGATAATAACCGGAAATGGGAAAAAGGGGAAACAAAAAGCAACAAAAAAGAAGATTTTGCGCTGGTGGCAAGCCACAATCCCATGCATACGCCTAAGCATGAACCCCCAATTCCAATAATAAGGTGTGATTAACCGCGTCGGATCCTGGGCCCATAAATTGGATGGGACCAGGACTAATATATCGATTCTTGAGGGCCCACTCATCCCGCATGGATGCAAATTTTTTGAATGGCGCACCTTCAAGCTCCACCATGGCCTTTTTAATTACAGGCTTGAATTTACCATGTCTCCTCTCCACATCCATCATAGAAGTCAGTGCAGTGCCACCAACTGTCCATTCTGCAACAGGAGCACCCAAATTCCCGACTGATGATATCAGCCCAGTTTTCCCACTGTGAAGGAGCGCTCCAGCTCCATAGCCCAACGCATAGCAGTATGTAGCATCAAAGTTTGTTGGCAAACCGCATCTTCCTTCATAACCAAAGAAGTGGGACTGTCCTTTGAATTGGGCTTTGTATGAGCCTTGCTGCTTCCTCTTCTCCAACTCAGTTTCAAC
>CL1490Contig2
ATGGTGGAGCTTGAAGGTGCGCCATTCAAAAAATTTGCATCCATGCGGGATGAGTGGGGCCCTCAAGAATCGATATATTAGTCCCTGGTCCCATCCAATTTANGGGCCCAGGATCCGACGCGGTTAATCACACCTTATTATTGGAATTGGGGGTTCATGCTTAGGCGTATGCATGGGATTGTGGCTTGCCACCAGCGCAAAATCTTCTTTTTGTTGCTTTTTGTTCCCCTTTCCCATTTCCGGTTATTATCGCTGTTGTTTTCTGAGTGTAGGATTCTGGCATTTCAGTGTGGTTAAGGTGTACTACACCAATCGGCTGGACTTGTATATTGAAGTTTCTAATCGTCGTCCTTCGTGTCAATTGAATAAACAGCGCTCTTGAAAATATGA
>CL1509Contig1
GCATCGCTTCCTCGCAAATACTCCTTTATTACCTTAGCAGATGTGAAAAGAAATCTAAGAACTAATAAGGATTAAATTTGGGCTTCTAAAATTCCTCGCTAGCTGGATATGAGATAAACTAATGACCACCTCCTAATGTTCCTTTCTTCTCTTGCGACAGAATTTCAAATGTTTCTTAGAATTCCTCTTGCTTCAGTCGGATACCCTCACCTCAACTCCAAGAACTTCCTTCACCAACTCATACGTCACAAATGCAATTGCTATGGACGGGACCACCTTCATTGAATTGGGGACCAAACCTTTATACAGTGCTCCAAATCCCTCATGCCGAACTGTTTTCCTGAAGGCATCAACCATACCAGCATATTCAAGAGGCGCTTTACTCTTCCCATCACCAGTGACAACTGAAGCAGCATCCTTCCAGCCTACCATTTGCATTCTTCGCCGTATAACATCAAGAGGGTAAGCAACTGTCTGGCCAACAGTTCCAGCAGCTGCTCCACATGCAAGCCTTGTTGTCACTCCCAACTCATTGTCTTGAACTAGTCCAAAAGGATTGGATTTGAGTAACCAGTCTTTCAGGGATTCATACACAGCAAAGTTTAGACCCACATATGGTATTA
>CL1509Contig2
TTTTGATAAAGTAGTCATAATCACAGATAGAAGTGGGTAAAGCGTAAATTTTAATTCTCTAGAAACCTATTGGAATGCACACAGTGCATCGCTTCCTCGCAAATACTTCCTTTATTACCTTAGCAGATGTGAAAAGAAATCTAAGAACTAATAAGGATTAAATTTGGGCTTCTAAAATTCCTCGCTAGCTGGATATGAGATAAACTAATGACCACCTCCTAATGTTCCTTTCTTCTCTTGCGACAGAATTTCAAATGTTTCTTAGAATTCCTCTTGCTTCAGTCGGATACCCTCACCTCAACTCCAAGAACTTCCTTCACCAACTCATACGTCACAAATGCAATTGCTATGGACGGGACCACCTAAAAAAAATAAGAAAAGAAATAATATTTCCATGCTTGACAATCTCCTTTACAATCCCACTTTTATACAGTGCATGTTCTTTTCATTTATAAGAAAAGAAATTAATAGATCAGTGTCAACTAAATGCATGCAAACAA
>CL1509Contig3
GGAAAATTAGACCATTCAGTGAAGAGCAAGAAAGAAAAAGCAAACATATACAAGATATACAAAACCAATACCTGAAAAAATATCAAATTATATTTGATAAACTTGGCATAATCACAGAGAACTAGGTAAAGCGTAACATTTAATTCTCTAGAAACCTATTGGAATGCACACAGTGCATCACTTCCACACAAATACTTATTGCCATGGCATATAGGAATAAGAAATCTAAAAACTAATAAGGGTTTAGATAGTAATAAATGGAGTATGAGAGGGGTGGAATATTAACATGGGTTAAATGTGGGTCGGCTTCTAAATTTCCTCGCTAGATGGATATGTTATAATCCCAAACTATTGACCACCTCCTACTGTTACTTTCTTCTCTTCCAATTTTAGTTCAAAATGTTTCAATTCCTCTTGCTTCAGTCAGATATCCTCATCTCAACTCCAAGAACATCCTTCACCAACTCATATGTCACAAATGCAATTGCTATGGACGGGACCACCTTCACTGAATTGGGGACCAAACCTTTATACAGTGCTCCAAACCCCTCATGCCGAACTGTTTTCCTGAATGCATCAACCATACCAGTGTATTCAAGAGACGCCTTACTCTTCCCATCACCAGTGACAACAGAAGCAGCATCCTTCCAGCCCACCATTTGCATTCTTCGCCGGATAACATCAAGAGGGTAAGCAACTGTCTGGCCAACAGTTCCAGCAGCTGCTCCACATGCAAGCCTTGTTGTCACTCCCAACTC
>CL1522Contig1
TACAATAAAAATTGAAAGCAAATTCCATGTTAAATTACATACGTGACTTAAACAATATTAAATTATTAAAATATCATTGTTTATTTTGACATGGCTGCGGCAACATAACTAGCAAAATAGAAGAAACAAATCACCAACTTGAGCTTCAACAACCTGAAATCACTAGAACAACAAAATGATCACTCTGGCATCACTCACTTAGGTCCTGATACATTCAACTCCTTCCAAACATGAAATGTTCCTACATGACAAGCTTTGCATTTGAATACACAAGTAGAACTAGGAGAACTCAGCAACTAAACTACGCGACCGCTGGTCTGTGAATCTAGCCAGCACTGATCATAGCACAAAGTGCCTGCAACTCAATTCTAGCAGGATTGTGATGGGATCATCCCCGTCTTCCTCGCGTAGGCGAAAATGCCCCCGGCCTCAATCACCGGCCCGGCATCCCCAATGGGCTTCAGCTTGTATTCCTTGCCAGTAGTGTGATTAATCAAGCGACTCTCCGCGAGCTCAATAGTCACCACATCCCCAGTTTTGCATTCCTCACAAATCCTAACCTCCGATTCCAGGGGATATATCTCCCCAGTGGCCACCGAGTTCCTGAAGAAGATGCGAGCATAAGACTCCGCAACCACAGCCGCAACTCCAGCAGCACCAAGAGCAACCGGCGCATGCTCACGCGATGAACCACATCCGAAATTGTCGCCGCCAATAACTATTGAGTATTTCGTTTTCATTTCGTTCGGTTCAATGAACCGGGTCTCGTAAGAGGCCGGGAGGCCAATTAGGGCATAGGAACCGAGCTTTTCATATTCGGCTGGGTTTGAGGGTACAAGAGTGAGGTACTCGGCGGGGATGATCTGGTCGGTATCGATGTTATCGCCAACAACGTAACAGATTCCATGGAATGTGGTTGCGTTGGTGGACTCAGCTGAGGGAGTGGCGGAGGCGCGTAGGACGGGGAGCGGCCGCGCGTGGGAGCCAAGGGTTTTGATGATGGGTTGTGGATGAATGTAGGGGAGCTTAATAGAGCGAGGAGAGAAGAGAGAGAGGGAGAGTTTGGAATTGAAGGAGGTGGCAATGGAAGTAGGGTTTCGAGTGAAAGTTGAGGAAGAGGCCGCCATTTTGGTGTTGCAAGCTTC
>CL1522Contig2
TCATAACTAGCAAAATAGAAGAAACAAGCACCAACTTGGAGCTTCAACAACCTGAAATCACTATAACAACAAAAATGATCACTCTGGCATCACTCACTTAGGCCCTGATACATTCAACTGCTTCCAAACATGAAATGTTCCTACATGACAAGCTTTGCATTTGAATACACAAGTAGAACTAGGAGAACTCAGCAACTAAACTACGCGACCGCTAGTCTGTGAACCTAGCCAGCACTGATCATAGCACAAAGTGCCTCAATTCTAGCCGGATTGTGATGGGATCATCCCCGTCTTCCTTGCGTAGGCGAAAATGCCCCGGCCTCAATCGCCGGCCCGGCATCCCATGGGCTTCAGCTTGTATTCCTTGCCAGTAGTGTG
>CL1537Contig1
TACCCAGGTTAAGTTAAACCCTTCACTAGCATTATATTAATACAAATTCCCGTCTTGTTCTTAGAACACAACAAATTCTAAAGCATTGAGAAGTCTCAAACGATTTACAAATACTTATATCAGGGATTACATTTAACCAATCCCATTACACGATCAGGTAATTCACTTTCAATTGTTGAAGTCCACGTGATTGAAGGCAAGTTGGGCAGTTTTCAGCCTCTTGATCTCTTCATGAGCAATTTGTGTCATAACTCGCGAGTCCCAGCAACTCTGGACCTTCTAGTCGAGGATTATTCTCAAAGTTGTTCAAAGGTATATGCTCAAATGGCCCGCTGGTGGGAATTGTTCCACATAAATCATTGTTTGAGACATCCACAACTTTGAGGCTTGAAACACCGACGAGTTCCCTAGGGATTGGTCCACTTAGCCGGTTGTCATTAAGACGTAAAAAGACAAGGGACTTCAATTTCCCCAAAGAAGAAGGAATGGCCCCTGAGATGTTGTTGTTGTACAAATCCAAGCTGATGAGGCTCTTCAAATTACCAAGCTCACCAGGGATGTTTCCTTGAATATTGTTTTTATAGAGTTCCAGATATTGCAGGTGTTCTAGCTTCCCAAGTTCAGGTACTAGGTGTCCAGACAAGTTTGAGTTCCCCAAGTCCACTCGAGTAACGCGATTATCCTGGTTGCAGGTGATGTGGAACCAAGTACAGGGGTTGACAAGGGTCGGATCCCAGCTCTGAAGAACATTATCCGGATCCGACAAGCTCCTCCTGAGGGTGTAAAGAGCATCTCCTTCGGAGTTGCCATAGGCTACGGAAACAAGGGTTAAAGTTAGGGTCACAGTTAGAGAAACTGAGAGAGTCCACGGCCAGGTCGGTGCCGCCATGGTTGACGCCTGAATTGAGGTGGTCAGTCGGAGAGCAACTTGGGTGGGGTGTCCCTAGGGTTGGGTTCTTGTATTATTGTAGAAGAAGGAAGAAAGAGAGAGAGAGTATAGGCTTGAAAGAGAGAGGGAGAGAGAGAGAGTCAACAAGAATCTCAACTA
>CL1537Contig2
AGGATAATCGTGTTACTCGAGTGGATTTAGGGAACTCAAACTTATCTGGACATCTAGTACGTGAACTTGGGAAGCTAGAACACCTGCAATATCTGGAAGTCTATAAAAACAATATTCAAGGAAGCATCCCTAGTGAGCTTGGTAACTTGAGGAACCTTGTGAGCTTGGATTTGTACAACAACAACATCTCAGGGATCATTCCTACTTCTCTGGGGAAATTGAAGTCCCTTGTCTTTTTACGTCTTAATGGCAATCGACTAACTGGACCAATCCCAAGGGAACTTGTAGGTATTTCAAGCCTCAAAGTTGTGGATGTCTCAAACAATGATATATGTGGAACAATTCCCACCAGCGGGCCATTTGAGCATGTACCTTTGAACAACTTTGAGAATAATCCTCGACTAGAAGGTCCAGAGTTGCTAGGACTTGCGAGTTATGACACAAATTGCTCATGAAGAGATCAAGATGCTGAAAACTGTCGAAATTGCCTTCAATCACATGTACTTCATCGATGGAAAGTGAATTACCTTAGTTTAATGGGGTTAGCTAAATGTAATCCCTGATAAAAGTATTTGTAAATTGGTAGACTTCTTAATGCTTCAGCATTGGTTGTGCTCGAAGATCAAGATATGAATTTGTCTCAATATAATGTTAACGAAGG
>CL1537Contig3
AAGGTCCAGAGTTGCTAGGACTTGCGAGTTATGACACAAATTGCTCAATGAAGAGATCAAGANGCTGAAAACTGCCGAAATTGCCTTCAATCACATGTACTTCATCGATGGAAAGTGAATTACCTTAGTTTAATGGGGTTAGCTAAATGTAATCCCTGATAAAAGTATTTGTAAATTGGTAGACTTCTTAATGCTTCAGCATTGGTTGTGCTCGAAGATCAAGATATGAATTTGTCTCAATATAATGTTAACGAAGGGTTGGGGTTAGATCTGTCCATCCAGTTTATTGTTTTTCCTCGCTTCATTACTCTGTTGCCACTGGAAATAACTTGTCTAAATTTAGAATGGTGAATTTTGCTGTTTGGTGTTTTTTCAGTGACTTTCCTAGTTCACTTGGACCAACAGGCAAGCTGGTCAATCAGCTGTAGTAGAGAAGCTTGAACCAGCCTTAGCTGATGTTGATTGTGGTGAAATGTTTTCAAAAGCAGTACGTTCGAGCTACAAGTTGGGTCTGATCATCGTCCCATGGTTCTGCTTCCAGATATTTCCACCAAATGGGCAAAACGTTATTCAAGTTCGAAGCTATGTGGCTAGATAATCAGAGAAAGAGTCTAGATTAATTGACCAGCAAGCATATATGGAAGATA
>CL1549Contig1
TCCAAAATAAAATAATATCATATCGTGTACCATATTACGTGAAAAAAATGTGATACAAAATTATTTATAACATCTTTTTTTGTCCACTTTTTTTTTTATGCAATTGGATCATATGGAAGGCATCATATGTTTATATGGGAGATAATATAAGCTTTAATTTTCCAAAGCGGAGGATGTTTCCAGACGGTAACTGAACCATTACAAAAAGCGAACCTCAGATAAAGTTGTGCACAGCCTGAACCTACCTTCTCGAAATTAATACAAACCCTCCCAATAGCTGATTCCTCAAGCTTAGCGATGCATCACAATAGGCCAAATGATTTAACACTAAAATTGTTTTGACCCATGAATTCCACCAATGGATAGAATAAATTAGAGGATCTGAGCAGCTGTGTTCAGCTTTTCTGCTAAACTCAGCTGTGTCCTTGTGATGCTTGACAAATATAGCAAGAGCAAATGGTCCTGAAGATTGTCATTCACAAGCTTATCAAAGGCCGATGGCAAAAGTTTGGGAAGGGAAGCAACAGTTTCTGATATAAACCGGCCTATGCTACT
>CL1549Contig2
TGCTCAGTCTCTCTTTAGCGGTCAATCGAGATCGGAGAATGGCGGCGAGCGAGCACACTGCCCTTCAATTCACGCCAGTGCTCTCATCGTCAAGCCTGTTGGCGAAGGTGCACCCCTTGGTGATCTTCAACATCTGCGATTGCTACGTGAGGCGCCCTGACCAAGCAGAGCGCGTCATTGGCACGCTTCTTGGCTCCGTCCTACCCGATGGCACTGTTGACATTCGTAATTCTTACGCTGTCCCTCACAATGAATCCTCCGACCAGGTTGCTCTGGATATTGATTACCATCATAATATGTTGTTGTCTCACCAAAAAGTGAATCCAAAGGAAGCTATTGTTGGATGGTATTCAACTGGATTAGGAGTCACTGGTGGAAGTGCATTGATCCATGAATTCTATTCTAGAGAAGTTCCCAATCCCATTCATCTAACGGTGGATACAGGGTTCAGGAATGGAGAGGGTACTATTAAAGCTTATGTTTCTGTTAATTTGTCTCTTGGAGACTGTCAGCTTGCTGTACAATTTCAAGAAATTCCTGTTGATCTCCGCATGGTTGAAGCTGAGCAAGTTGGATTTGATATCCTTAAGACACCAATGGTTGACAAAATCCCAAGCGACTTGGAAGGAATGGAAGCCTCAATGCAGCGGCTACTAGCCCTAATTGATGATGTCCACAAATATGTTGATGATGTTGTGGAAGGGCATGCTGCATCAGATAGTAGCATAGGCCGGTTTATATCAGAAACTGTTGCTTCCCTTCCCAAACTTTTGCCATCGGCCTTTGATAAGCTTGTGAATGACAATCTTCAGGACCATTTGCTCTTGCTATATTTGTCAAGCATCACAAGGACACAGCTGAGTTTAGCAGAAAAGCTGAACACAACTGCTCAA
>CL1549Contig3
CAACACCAAATGATCTAACCTTTAACTTTCCAAAGTGAATAATGTTTCCACACAGTAGCTTAAACAATGCAAAACAAATCTTCAATAAAAGTGTGCACAACCTACCCACTCAAAATTAATACAACCCTCCCAAAGAATAAATGGCCAATTCCTCGAGCTTTAGTGATGGATGGATTACAAACGGTCAAAACTAAAAATGTTTTGACCAACAAATTCAACCAATGGATAGAAATTAGAGGATTTGAGCTGCGGTGTTCAACTTTTCTGCTAAGCTCAGCTGTGTCCTTGTGATGCTTGACAAATATAGCAAGAGTAAATGGTCCTGAAGACTGTCATTTACTAGCTTATCAAAGGCTGATGGCGAAAGTTTAGGAAGGGAGGCAACAGTTTCAGATATAAACCGCCCTATGCTACTATCTGATGCAACATGCCCTTCCACGACATCGTCAACATATTTGTGCACATCATCCATTAGGGCTAGTAGACGCTGCATTGAGGCTTCCATTCCTTCCAAATCACTCGGGATTTTGTCAACCATTGGTGTCTTAAGGATGTCAAATCCAACTCGCTCAGCTTCAACCATGCGAAGATCAACAGGAATTTCATGAAATTGTGCAGCAAGCTGACGGTCTCCAAGAGACAAATTAACTGATATATAAGCTTTAATGTTACCCTCTCCATTCCTGAACCCTGTATCCACTGTTAGATGAATGGGATTGGGAACTTCTCTAGAATAGAATTCATGGATCAATGCACTTCCTCCAGTGACCCCTAACCCAGTCGAATACCATCCAACAATAACTTCCTTTGGATTCACTTTTTGGAGAGACAACAACATATTATGATGGTAATCAATATCTAGAGCAACCTGATCGGAGGATTCATTATGAGGGACGGCGTATGAATTTCGAATGTCGACGGTACCATCGGGTAGGACGGATCCGAGAAGCGTGCCAATGACACGTTCGGCTTGGTCAGGCCGCCTCACGTAGCAATCGCAGATGTTGAAGATCACCAAAGGGTGCACTTTCGCCGAAAGGCTCGTCGACGATGGCGTTGGCGTGAATTGAAGGACAGTGTGCTCGCTCGCCGCCATTCTCCGATCTCGATCGAGCCGCAAGAGAGACACAGCACTAGGGTTTT
>CL1561Contig1
TAAAATAAGTAGACAAATTGCTATTGAATTGTATTTGCTAGAATTGATACAGAGCTAAGCTTCTTTAAAGCTATATAAAGAGCAGTCCAAATTTTTCATGTGAACATACAAAACAAACAATTGATAAAACAATGCATTAGTTTTGCCTGTAAGCGATGTAATTAGCCAAAGCAATCAATGGAGCTGCCTTTTCAGGATCAAATCCAGCCAGCTGCTCCTGAGCTTCCTTATTCAGCTTCTCTGCAAATTCCCTCGACTTCTCAATCCCCAAAAGCTTGGGATATGTAACCTTGTCCGCCACCAAGTCCTTGCCTGCAGTTTTCCCCAATTCTTGGGATGATTTAGTCACATCAAGAATATCGTCAACAACTTGGAACAACAACCCAATATCCCTAGCATATTTCCTCAATTTCTCCACTTCCTCATCGGTTCCTCCGCCCAATATAGCCCCTAGCACCACAGCCCCCTCCAACAACTTAGCGGTCTTGTGGATGTGAATAAATTCAAGCTTCTCTAAATCCACCTCAGATGAGCCCTCAGAATTTATATCAACTACTTGGCCAGCAACTAACCCTTCTGCCCCGATCGCCTTCGCTAATTCCCCAACTGCCCGGACAATTCTAGCAGAAGAAACATTTAAAGTAGAAACAGCGATGTGTTCAAAAGCAAATGCTAGGAGTGCGTCACCGGCGAGAACCGCCACGTCCTCTCCAAACACGATGTGATTGGTGGGCTTGCCACGGCGGAGATCGTCGTTATCCATGCAAGGGAGGTCATCATGGATGAGAGACATAGTATGAATCATTTCCACAGCGCATGCAGCAGGCATCGCCATGGAGTCATTCCCACCAACAAGCTCACACGCAGCGAGGCAGAGGGCCGGTCGTACCCTCTTGCCGCCGGCCAAGAGGGAATAACGCATAGACTCGTGAATTTTAGCGGGTTCTTGGAGTGGAATGGCAGCTTCTAAAGCTTGGTTAATGGAATTGGCTTTTTGGAGCATGTAGGATTTGAAATCAAAAGAGGGTGGTGGATTATTCTGCTCTTCTTGAAGAGTTTCTTCTTCC
>CL1561Contig2
TAAGCGATGTAATTAGCCAAAGCAATCAATGGAGCTGCCTTCTCAGGATCGAATCCAGCCAGCTGCACCTGAGCTTCCTTATTCAGCTTCTCAGCAAATTCCCTCGATTTCTTAATCCCCAGAAGTTTGGGATATGTAACCTTATCTGCCACCAAGTCCTTGCCTGCAGTTTCCCAATTCTTGGGATGATTTAGTCACATCAAGAATATCATCCACCACCTGAAACAACAACCCAATATCTCT
>CL1571Contig1
TTTTTTGAATCAAATACTAAATCATAAGATTCCAACAAGGATTAACTAGTATATTACATCAAGTCTCAGGGTAAAATAGTAATTCATCCTGAATATCAATTATCAATTAATCAGCAGGCACAAAGTGAAGCAGAGAAAATACATTTTCCCATGTCATTCACAACCATCAAGATAAAACAGATGTGAGGAATAAGCTTAAACAAATATAATTCCATTTTCCTTGATAGTGTCAAGAACAATCCCAAGCTTACCTTCAATCCGCTCATTCTTTTTAGGTTCATAAGACATTGCATATACATCAGCTTCCTTTGATCTCTCAGCAATAAGTTGCCCTACAACTCTACAGGCATTGTGATCAGTAAGAGATGGTAAGCTGTTTCTGAGATCCTTGGCATTTGTAGTAGCAACTGATATCACTTTACTAGTTCCCCTGTGCATAACTTTTGCATGGATAAATCTCTTTGAAAAGAATACATTTAGTAAGAATGGCCTCATGTACATGTCTGTCTTCTGTTTCCATGATTTCTTGTTTGGTTTCTTAGCAGCTTCACCCCGAGATCTCCTCGTCCAGGCAGCTCGAATGAAAGAATTCTTGTTGAGAGTGGGATTAGAAGGGATTGAGAGTGAATTGTTATTGTTAGAGATGGTTACACTAGGAAATGAAGAAACCCATGAGAGAGAAGCAGATTTGCAAGCGCGAGTTGAGTGAGTCGGTAGTGAGTCAGCAGATACGAGTGAGCGAGCTGCACAACAAGAAGAAGATATTATGCACGCCATCTACCTTGTTGAGCAACGCTAACTGA
>CL1585Contig1
TTTTTTGAACATAGCTTAAAATTTATTGTTACATAATTAATTACAATAAAATCAATTACATATATTAATCATTATAACTAATGTGGAGAATCTGACTCAAAACCAAGCAATGCAGAAGCTAAGCACAGCCAGAACCAGTGGGGGTATGTAAAAGTAAAGCAGCATGAAACGATGTTACATGGCACCAAAATTGAACTGAAAAGCTGCGCAAATCCTGAACCATTATTCTGGTTTACATCAGATGGGAAATTTACAGTGGTCCTGGAATTATGCGTGCCACTTATATATAACTTAAATTTACATACAAGTGTGACAGGCTACATGATAAAAACTACCATGTAATCGCTGATTAAATAAGCTACTAAAGCACCTCAGAATTTGAACATTGTTATCTTCTTCCATCAGATGTCGCTGCCGGGAGCATGGTGTACAGGAATATCTCCTTGATTATCCAAGGGCATGTATTGCGCCATGATAGCCCGTATCTCTGAATCCATGTATCCCCGGATTCTGTACTTGTAAATAGCATATCCAGCAACTCCAGCAGCAGCCAAGCCAAGAATAATAATCCAAACAAAGCTCCAACCGACCTCTGTGTTGGTATCTTTACTTATGCATATGTCATGTTCTCGCATGTACAATAAACCACTACCACAGCTGCACTCATAACTGCCCCATATATTCTTGCATTTGCATTCTGGACATTGGCAGGCTGTCTTCTCTTTGCATTCATCCACATCCTCGCAGGAGTTGACCCCATCACCCTTGAATCCTGGAGGACACTTGCAACCTTGTGAATGATCCTCAACACAAGCAGAAAAAGTCCTGCCATCTTGGGCTTTCTTCCAGCATCCACCATTGTTAATTTCACAACGTAAAGAATCTGAAGCTTCACAACGGGTATAACCATCACCAACAAACTTCATTCCACGTACCACAGGGCATTCACATACTCTTCCCCGAAAAGTATCCTTGCATGACAGTAAGGTTAGCAGCATTGTCCT
>CL1585Contig2
TTAACCTTACTGCATGCAAGGATACTTTTCGGGAAGAGTATGTGAATGTCCTGTGGTACAAGGAGTGAAGTTTGTTGGTGATGGTTATACCCATTGTGAAGCTTCGGGTGCTTTACGTTGTGAAATTAACAATGGAGGATGCTGGAAGAAAACCCAAGATGGCAGGACATTTTCTGCTTGTGTTGAGGATCATTCACAAGGTTGCAAGTGTCCTCCAGGATTCAAGGGTGATGGAGTCGACTCCTGCGAGGATGTGGATGAATGCAAAGAGAAGACGGCCTGCCAATGCCCAGAATGCAAATGCAAAAATACATGGGGCAGTTATGAGTGCAGCTGTGGTAGTGGTTTATTGTACATGCGAGAACATGACACTTGCATAAGTAAAGATGCCAACACAGAGGTCAGCTGGAGCTTTGTTTGGATTATTATTCTTGGCTTGGCTGCTGCTGGAGTTGCTGGATATGCTATTTACAAGTACAGAATTCGGAGATACATGGATTCAGAGATACGGGCTATCATGGCACAGTACATGCCCTTGGACAATCAAGGAGAGATTCCTGTACATCACGCACACCGCGGGGACATCTGATAACAAGGATCATATATTCAAATTCTGAGGTGCTTTATCAGCTTATTTAATCGGTGATTGTAAGGTGTGTAAGTTCAGTCGATGTTTTATCATGTAGCTTCTCTCATGCTTATATGTAAATTTAAGTTATATAGTGGCGCACATAATTCCAGGACCGCTGTAAAAATTTTCCATGGGATATTGTAAGATTACTTGGTTCTGCATTTGGACTACTTTTCTA
>CL1597Contig1
ATTTGCGGTTGTAGACGAGATTTCTGCTATTCCAAGGGCACATTGACAATGTTGCGGTTCTTAAGCAACAATATGGCTTAAATAAAACTGCAAATGAGGTGATCATTGTTATTGAAGCTTATAGAACCCTCCGAGATCGAGGGCCTTATCCTGCTGATCAGGTTGTCCGAGACATCCAAGGGAAATTTGCTTTTATTCTATATGATAGCTCTTCAAAAACCACATTTATAGCTGCTGATACTGATGGAAGTGTACCTTTCTTCTGGGGAGCTGATTCTGAAGATAATCTTGTTCTTTCAGATGATGTTCAGATTGTGCAGCAGACCTGTGGGAAATCATTTGCACCATTCCCTAAAGGATGCTTCTTTACAACTTCGGGAGGCTTGAGGAGCTTTGAGCACCCTCTGAATGAGTTGAAGCCAGTTCCAAGAGTGGACAGTTCAGGTCAGATTTGTGGTGCAACTTTCAAGGTGGATGCAGAGACTAAGAAGGAAGGTGGCATGCCAAGAGTTGGGAGTGCTTACGACTGGTCCTCAAACTACTAAGGAGCTATATAGTTTTTCTCAATGGGGCTGGTTGTTAACAGCCCTTGTGTTGGTTTTGCAATATCTTCTTCTGATCTTACATTCCGATCTTTTATGATTTTGCTGCACAAACAGATCACTTTATATTGCTGTTAGTATTTCCCAAAAACAGGACAGCAATTTACAGTGCTGTAAGTGTTGCTTAGTGTCCAACTAAGCCCTAACTTTTGTGGGGCTTAACATAAAATAAGATCTACCTTGCATATAGTG
>CL1597Contig2
AAACTATATGCACGGTAAATCTTATTTTATGTTATGCCCCATACAAGTTTGGACTTAGCTGGACAGTAAGCAACATTTACAGAACTGTAAATTGCTATCTTGTTTTTGGGAAATGCTAACAAGTAGCAACAATATAAGGTGGTATACTTTTGCAGTAAAATCATCAAAGATCAGAATATAAGATCAGAAAAAGATATTGCAAAACCAACAGAAGGCCCGTTAATAACCAGAGCCCCGTTCAGAAAACTTTAAAGCTCCTTAGTAGCTTGAGGACCAGTCATAAGCACTCCCAACTCTGGGCATGCCACCTTCTTTCTTAGTCTCTGCATCCACCTTGAAAGTTGCACCACATATCTGACCTGAACTGTCCACTCTTGGAACTGGCTTCAACTCATTCAGAGGGTGCTCAAAGCTCCTCAAGCCTCCAGTAGTTGTACAGAAGCATCCTTTAGGAAATGGAGCAAATGGATTTCCCACAGGCCTGCTGCAAAATCTGAACATCATCTGAAAGTACAAGATTTTCTTCAG
>CL1609Contig1
TTGCGGCTAATCAGGGACAGTTGTTCGAGGCGCTTAATATCTCTGCTCTTTGGGATCTGCCTGTCATTTTGATCTGCGAGAACAATCACTATGGTATGGGGACGGCGGAGTTGGAGAGCGTCTAAGAGTCCCGCTTACTACAAGCGTGGGGATTACGTTCCTGGCCTGAAGGTAGATGGCATGGATGCTCTTGCTGTCAAACAAGCATGCAAATTTGCAAAGGAGCATGTCTTGAGGAATGGGCCAATTATACTTGAAATGGATACCTACAGGTATCATGGTCACTCCATGTCTGATCCTGGCAGCACCTACCGTACTCGTGATGAGATTAGTGGCGTGAGACAGGAACGTGATCCAATTGAAAGGATAAGAAAAGTGATATTAGCTCACGATCTAGCTACAGAGAAAGAGCTAAAGGATTTTGAGAAAGAAATAAGGAAAGAGGTAGATCAAGCCATTGCTCAAGCCAAGGAAAGTCCGATGCCAGAACCCTCAGAACTTTTTGCAAATGTGTATGTGAAAGGTCTAGGAACTGAGGCATTTGGAGCAGATAGGAAAGAAGTCAGAGCTGTGCTTCCATAACTGAATATAAGCAGAAAGTGTTAAACAAGCCGCACTTCTCAAAATCCTTTTCCAACAAAATTATCCGAAAATGATGTCAAATAAATGTTAGCAAGGATGGGAATCTCCTGCAGGCTAAGAA
>CL1609Contig2
AAAGAGCTAAAGGATTTTGAGAAAGAAATAAGGAAAGAGGTAGATCAAGCCATTGCTCAAGCCAAGGAAAGTCCGATGCCAGAACCCTCAGAACTTTTTGCAAATGTGTATGTGAAAGGTCTAGGAACTGAGGCATTTGGAGCAGATAGGAAAGAAGTCAGAGCTGTGCTTCCATAACTGAATATAAGCAGAAAGTGTTAAACAAGCCGCACTTCTCAAAATCCTTTTTCCAAACAAAAATTATCCGAAAATGATGTCAAATAAATGTTAGCAAGGATGGGAATCTCCTGCAGGCTAAGAATTTGTTTTTCACAATTTTGTATAGAATACTAATTCTTCTCAAGTTGTGGGTTGGAATTGTTTGTGTAGTTTTATTTGGAGGAGCTATGGTTGGGTAAATGTGATCATCAATTGAATAGGTTGCTGATGTGCTCTGAGGTAGCAAGAATATTCATTGATATGACCTTTTTTTTTTGTGGTTTTCTGCTCATTTTCCATTAGACTATGGCAAAAATAAGCACTTTTTTTATCATTTTGCCAATAAGAGATGTATTGCCCAGCCCTTAGATATATGAATGCGATTAAAAATTTTATAGAAACC
>CL1609Contig3
TGGAGAGCTGCTAAGAATCCGGCTTATTACAAGCGTGGGGATTACGTTCCTGGTTTGAAGGTAGATGGCATGGATGCCCTTGCTGTGAAACAAGCATGCAAATTTGCAAAGGAGCATGTCTTGAGGAAGGGACCAATTATACTTGAAATGGATACCTACAGGTATCATGGTCACTCCATGTCTGATCCTGGCAGCACTTACCGTACTCGTGATGAGATTAGTGGTGTGAGACAGGAACGTGACCCAGTTGAAAGGATAAGAAAGGTGATATTAGCTCACGATCTAGCTACAGAGAAAGAGCTAAAGGATTTTGAGAAAGAAATAAGAAAAGAAGTAGATCAAGCCATTGCTCAAGCCAAGGAAAGTCCAATGCCGGAACCCTATGAACTTTTCACAAATGTGTATGTGAAAGGTTTGGGAACTGAGGCATTTGGAGCAGATAGGAAAGAAGTTAGAGCTGTACTTCCATAATGGAATATATGTGGAAAATGTTGAAACCACCCCACTCTCAAAACCCTTTTACTCAACAAAAATGATCCAATATCAAATAAATGTTGAATGGGTTGCTAATGTGCTCTGGAATACAAGAATATCCATTGATATGTGTAGAGTTCTTTCATTTTCTGCTCATTTTTTATCAGATTATGGCTGCCATAAGCATCCTTTTATCCTCTTGCCAATAGGGGCTGTATCGCCCTGCGACTAATTATATTACATTTTGTTTTATTCACTTTTGAGAATAATTGGGGTATGTAATGCTAAACGCATGCCATACTAATTTTGGTTCAGGTGTCGTATAAAGTCTGTTGATGCGAGTAAACTATGTTGGTAAGCTGGTATCCCATGTGATGTTGTTTGGTCTTTTGGTTAGGGTTGTGTTGAAAGTTACATTACAGATGCAGTTGGAACATGTAGTGGTTACTGTCCCGAGTTTCACGAGTGGATTTAGTCCACGGAATGAGTACAACTCTTGGATGTGAGCTATTTTATTACGAAAATTATTACGTAAAA
>CL1609Contig4
TTTATCAATGGATATTCTTGTATTCCAGAGCACATTAGCAACCCATTCAATTGATGATCACAGATATCCGACTGTTGTTCCTCCAAAGAAAACTACACAAAGTAACATTTCCACCCCACACCTTAAGAAGAATCAGTATTCTATACAGAAATGTGAAACAAAATCATTGCCTGGGAGAGACCCATCCTTGCTAACATTTATTTGATATTGGATCATTTTTGTCGAGTAAAAGGGTTTTGAGAGTGGGGTGGGTTCAACATTTTCTTCATATATTCCATTATGGAAGTACAGCTCTAACTTCTTTCCTATCTGCTCCAAATGCCTGCAATTG
>CL1621Contig1
TTCATTAGATGAAGTGATGCAATTTTTTATTAATTTAGAAAAGAAAGATACATAAAAAAAAAAGAAAAATAAGCATATATTTGGCAGTAAAAAAGCTTCTCAAATGAGGAACCCAAAAAGAGCCATAAAATGAATTGGAAATTAAAGGTCATCAAATTAATGACCAAGGGAAACAAGCATTTCCCATAGCAGAGAGAAGAAGAAAAGAAATCTAAGGGCATTTGGGTCCTCCACGCTTGGTCTTCCAGTTGTTGTAGCAGGGGCATACATTTTTATTTCCATAGTAGCCTGGAGGCACGCATAGGCACTTTGCACAGCATTTTTGGCAGAAGAACATGCACGGTTTGTGGTACTGTGTCTTGCTGCATCTCCTCGTGCACTGCGATGGGCATTCTGCCAAATTCCTTCCATTTTATTAACATCATATTATACTAATATTCTGTTTTCATATGTGCTTATTCTATTATAAAATTTTCAAATTTATTGTCTTTTCTAGGATTTTAGTTGTTGCATTCCGAGACCAATTAATTAATTATCATCAATTCATACTAGAAACCTGCTTTCAAATGCAAAATGATCACTTACGGGAGCTCTTCAGACTTCCAGGTCCATAATTCCCCTGACAATTAGAAATTTTTGTC
>CL1621Contig2
GTATTGAAGTGATGCAATTTTTATTAATTTAGAAAAGAAAGATGCAATAAAATAAAAAAATAGCATATATTTGGGCAGTAAAAAGCTTCTCAAATGAGGAACCCAAAAAGAGCCATAAAATGAATTGGAAATTAAAGGTCATCAAATTAATGACCAAGGGAAACAAGCATTTCCCATAGCAGAGAGAAGAAGAAAAGAAATCTAAGGGCATTTGGGTCCTCCACGCTTGGTCTTCCAGTTGTTGTAGCAGGGGCATACATTTTTATTTCCATAGTAGCCTGGAGGCACGCATAGGCACTTTGCACAGCATTTTTGGCAGAAGAACATGCACGGTTTGTGGTACTGTGTCTTGCTGCATCTCCTCGTGCACTGCGATGGGCATTGGGAGCTCTTCAGACTTCCAGGTCCATAATTCCCGCTGTCAAGGTGGTGTTGGGTATCTTTTGCCATGACCTGGGTTGCAACCATGGAAATGCCGAGGATAGCCAGAAGCAAGACGCAGACAAGTTTAGCCACTGCCATTACTACCAGGCAAAAGCAGCCTCTCGTTGGGCTGGGAACAGGAGAAAAGGCAGGGAGAGAGGGTTTTGAGTGAAATTTGGCCTGGTTGTGTGGGGGCTCTGCTTCTGCTCTTGCTTCTTAGTC
>CL1640Contig1
GAAAACCATGATCACCAGCAGCCTCACCAACACCCCAGCTCTCCTCCGTGCACACAGCGCCTCCAAGCTCCACAGTCACTCGGCTCTCCCAGTGATTAAAGCATCAATTTCATCCCGAGAAAATGTAACCTCCAATCGCAGAAGAATCGTAATAACTACAACTTTAGCCACTTCAGTAGCCCCTCCAGCACTGGCTGAGAATTGGGGTGTTCATTCATTCTTATGGGAACGTTTCTTTGAGCCTGATTTATCTCCAGAAGATTCAGTTGCAAGAATTAGACAAACTGCTGAGGGGCTACATAGCATCAGGGACATGCTGGAAACCATGTCTTGGAGGTATGTCATGTTCTACATCAGGCTCAAGCAAGCCTATCTCTCTAAAGATTTGAAAATAGCCATGGCTACTTTGCCTAAAGGTCGCTGGAAACAGTACGTTGAGTTGGCTAATGACCTGGTTGAAAACATGGCTCGGTTTGATCAATATGTTCGTTCGCCGAAGGTATACGAATCGTATCTATACTATGAGAAGACGTTGAAATCCATAGATGATGTTGTGGCATATTTGGCATAGAACATGCTTATATGCGTTTGAATCATATATGTTGTCAAGTGAGAATGCAACTCTGCCCTTTTATTGATTACTTTTAATGCTTATCTAAAATTGATGCTTTTTGCCTTAC
>CL1651Contig1
TAACTTTCTCGTATAATTCTATGAAAAGTCTCTTTTCCCACTGGTTTTTGTAATCATGTCCTCGCTCTGCCAGGACTTAATTGAAGCTGAACTATCTTAGGCATTCAATGAACCAGTAATTATCATCCTAAAATTAGTGCCCGTATTCCCAAAAAGTACCGCTACCAATTGACTGATCCGAGGCACTACAAAAACACAATTAACAATCAACTTTGTCCCTTGTTGAGCAAAACCACAAAATATATTTTTTCTTTTGAACTTTATAGGCAAATGAAGATAAAGTTTCCAAAATAGACTAGTAAAAAATTTTCACGAGGGCATGAGAACAAGTAATGAGATAGAATGCACACGTTGTAAACTAAAGATAATATCTGGGGAATTTGAAATCACTGAGTTATATAATGTCGCCAAAAGATAATGGCCCGATGGATTTGCAATGATAAAACTATCTCTTCTTTTTTCCACCCTTCCCAGGCTTGGTTGATCCAGCACCTGATGTGGATGCAGGCTCTTGCTTCTTAGTCCTCATAGGATGCCTAGGCACCAACTCTGCAACACGGAGCATTAGCTGTTTTCTAGTAGGAATAGATGGATTGTAAAAAGTCCCATCTTCCTTCTTCAGCAGTACCCTCACCCTCCCTATTTGCATGAAATCGCGAGGATAGGCCTTGTCAATCTCA
>CL1651Contig2
GAATCAAGTCTCATTTTCAACATCCATGTTTCCACCCCTGCTAATCTAGGCCTTTTGCCTTTAAAAATGGATGACTGACGCACTTGACAACTATTGAGAAAGGGGGCTTCCAGTGGGACACTAACCAAAGATCATTTGGTTTCTCAGGCTCTGTAGTCCGCCTTTATCGTCTCCTTGGGGATTCAATAGCAGAGATGACGGATGGAAATCTGCCCAATATAAAGAAATGGGTTGTGTTGTATCCTGTTTACATAAACTCAAAGAAGACCATAGCTGAGGGCAGGCGAATCAGCGCGACTAAAGCTTGCGAAAATCCAACTTGTGCTGAGATTAGTGATTGCTGCAGCCATCTCAAACTCCCTTTTGCTATTGAGATTGACAAGGCCTATCCTCGCGATTTCATGCAAATAGGGAGGGTGAGGGTACTGCTGAAGAAGGAAGATGGGAACTTTTACAATCCATCTATTCCTACTAGAAAACAGCTAATGCTCCGTGTTGCAGAGTTGGTGCCTAGGCATCCTATGAGGACTAAGAAGCAAGAGCCTGCATCCACATCAGGTGCTGGATCAACCAAGCCTGGGAAGGTGGAAAAAGAAGAGATAGTTTTATCATTGCAAATCCATCGGGCCATTATCTTTTGGCG
>CL1651Contig3
TTCATTTGGTTTCTCAGGCTCTGTAGTCCGCCTTTATCGTCTCCTTGGGGATTCAATAGCAGAGATGACGGATGGAAATCTGCCCAATATAAAGAAATGGGTTGTGTTGTATCCTGTTTACATAAACTCAAAGAAGACCATAGCTGAGGGCAGGCGAATCAGCGCCACTAAAGCTTGCGAAAATCCAACTTGTGCTGAGATTAGTGATTGCTGCAGCCATCTCAACTCCCTTTGCTATTGAGATTTGACAAAGGCCTATCCTCGCGATTTCATGCAAATAGGGAGGGTGAGGGT
>CL1662Contig1
TAACCATTCCCATTTTCCACTAATCTCCTCAGTTAAATGCCAAATCCCATTCTTCTTTCTTCAATATCCTGTGGGAAACTCGCACTGCCCGTACTCTGCAAAGATTAAAAAAAATTACATTATAAAGAAAAAAAAAATAAAACTATAAAAGTATAAAAAAAAGTACGCAAATTGCTGCCTTCCACGATTTTCCAGCACCCGGATGACCAATTTTACTCGCTCCACATCGTCTTCCAATTACTGCATGCCACGTCATCACTAATAAAGATTCTCAATCACATCATGACCAGTCACGTGGTGCCTTTT
>CL1662Contig2
TAAGCAAGTTAATAATTCAAATCATTAGGCAATTGGCATGATCATGAACACTATAAAAACATCTTTATCATCTCACACTCTCTCTTAATCACTCAACAGTAAAGATTCTTAATTACCCACCCCCTCATGAGTCAGTAGTGTATTCATTAGATTTATTGAGAAGATACCTTGAAATGGGAAACTGAAACAGAAACATAAACTTTTAATAATTACAGAATATATTACCTAGTTTAATTAACTCTCTAACAACTCAACCTACTCTGCACTTTAAATACAATCACAACCCCTCAAAAAAATTTAATAAAGCACCAAAAACTACATTCAACCATTCCCATTTTCCACTAATCTCCTCAGTTAAATGCCAAATCCCATTCTTCTTTCTTCAATATCCTGTGGGAAACTCGCACTGCCCGTACTTTGGTGCTTGTGTGACGACGAACGCTGCTCCTCCGAAATAACAGGTACCAATCTCCCGCCCTTTCTTCTGATAATAACTGTTAAAGGCGAAAGACGCGTGGGCCTGGACTGTGTTAGGATCGTAACACGTGGCGCCTGGCTGGATCGGACGGCAATCAGCTCCTCCTTCACCACAAGCATAATCTAGTGCCGCCTGCAGCTTCTCTTTACCGGCCTCAGCATTCGCCACGCACCACGTGTTTCCCGTAGTGCTCTTGGATACGCCGCCGCTGACCGGAGTCGTCACCTGTTGACCACCGGATACCGGTGACCGGCGGTCCCTATAATTCTTGAGGCCCTCCACAGTAAAAGGGATATCATAAACCTTTTGCTCGTTGGGGTAAAAGAGGCCGTAATTTCTCTCGGATGTGGGCCCGTTCTTTTCGTCCTCGTTGAAGAGAGCAAAAAGATAAACGGTGAGATCTGCCTTGGGTCTCGAGGA
>CL1665Contig1
CGAGGGGCTGGCGCAACTAAGATAATCAAATTGGCTCGTCGTTTGGAAGGTGTGGAAGCGTCAAGCAGACCCCGAAGCAACAAGTTAACTGTGATGGGGAAAGTGGATCCTTCCCAGATTCGAGAGATTCTCCACCAAAAGACCAAGAAGAAGGTGGACCTCATCTCTCCTCAGCCCAAGAAGGAAGATTCTAACAACAAAGATGACAACAAGAAATCCAGCGACAAGAAGCCAGACGCCGATAACAAGAAACAAAAAGAGGCACCGGTGACGTCGGCGGTTATCAAGGTGGCATTCCACTGTCTGGGATGTATCGAGAAAATTCACAAGATCGTTACCAAGGCCGAAGGTGTGCAGGAGCTGACAGTGGACAAGCAAAAGGAAACGGTAACCGTCAAGGGGACCATGGACGTGAAGGCGTTGACTGAGGCTTTGAAGAACAAACTCAAAAGACCCGTGGAGATTGTTCCACCCAAGAAGGAGAAAGACGGAGGTGGAGGAGGCGATAAGGACGGCGAGAATGCCGGCGGCGGAGGCGGGAAGAAGAAAAACAAGGGTGGTGACGGCCAAGATAAAGCTGGTGGCGGCGATGCTGCACCTAAAATGGAAGGGAACAGAATGGAGTATGTGATGCAACCGGTTTTCGGGTACGGCCCGGGTCCTGGGTTTGGATATGTGGAGCAGCCTGTGCATGTGTATGGGAACGGGCACATGGGTCAGCCTATGCCTGTGTATGGGAACGGGCACATGGGTCAGCCTATGCCTGTGTATGGGAACGGGCACATGGGTCAGCCTATGCCTGTACCTGTGCCTGTTCATGATTACGGGTACGGGTACGGACATGGGCAAGTCCCGGGTTATCCAGTGCACATGAAGTTCAATGATGAGAACCCAAATGCCTGCTCTGTAAT
>CL1665Contig2
TATGAAGTTCAATGATGAGAACCCAAATGCCTGCTCTGTAATGTGAAGATGGATGGGAAAATAAGAGTGTAAATAATAAAATAAAGAAGAAAGGAGAGAGAGAGAGAGAGAGAGAGAGAGAAGGT
>CL1665Contig3
GGAGGAGGCGATAAGGACGGCGAGAATGCCGGCGGCGGAGGCGGGAAGAAGAAAAACAAGGGTGGTGACGGCCAAGATAAAGCTGGTGGCGGCGATGCTGCGCCTAAAATGGAAGGGAACAGAATGGAGTATGTGATGCAACCGGTTTTCGGGTACGGCCCGGGTCCTGGTTTTGGATATGTGGAGCAGCCTGTGCATGTGTATGGGAACGGGTATATGGGTCAGCCTATGCCTGTGTATGGGAACGGGCACATGGGTCAGCCTATGCCTGTGTATGGGAACGGGCACATGCCTATGCCTGTACCTGTGCCTGTTCATGATTACGGGTACGGGTACGGACATGGGCAAGTCCCGGGTTATCCAGTGCACATGAAGTTCAATGATGAGAACCCAAATGCCTGCTCTGTAATGTGAAGATGGATAGGGAAATAGAGTAGTAAAATAATAAAATAGAAGAATAAAGAGAGAGAGAGAGAGAGAGAGAG
>CL1665Contig4
CTCTCTCTCTCTCTCTCTCTCTCTCCTTTCTTCTTTATTTTATTATTTACACTCTTATTTTCCCATCCATCTTCACATTACAGAGCAGGCATTTGGGTTCTCATCATTGAACTTCATGTGCACTGGATAACCCGGGACTTGCCCATGTCCGTACCCGTACCCGTAATCATGAACAGGCACAGGTACAGGCATAGGCTGACCCATGTGCCCGTTCCCATACACAGGCATAGGCTGACCCATGTGCCCGTTCCCATACACAGGCATAGGCTGACCCATGTGCCCGTTCCCATACACATGCACAGGCTGCTCCACATATCCAAACCCAGGACCCGGGCCGTACCCGAAAACCGGTTGCATCACATACTCCATTCTGTTCCCTTCCATTTTAGGTGCAGCATCGCCGCCACCAGCTTTATCTTGCCGTCACCACCCTTGTTTTCTTCTTC
>CL1665Contig5
TTCTCTCTCTCTCTCTCTCTCTCTCTTTATTCTCTATTTTATTATTTACACTCTTATTTTCCCATCCATCTTCACATTACAGAGCAGGCATTTGGGTTCTCATCATTGAACTTCATGTGCACTGGATAACCCGGGACTTGCCCATGTCCGTACCCGTACCCGTAATCATGAACAGGCACAGGTACAGGCATAGGCATGTGCCCGTTCCCATACACAGGCATAGGCTGACCCATGTGCCCCGTTCCCATACACAGGCATAGGCTGACCCATACTACCCCGTTCCCATACACATGCACNGGCTG
>CL1686Contig1
TGTTATAGTCATCCATAGCTACAAAAAAGCGCGATCTGTTGGATCGAGTAAATAACAATTGATGAAAAATATTAACAGGAAGTTGAAGGGGAAAAAATGAGTCACAGAAAGAGTATTCTGTTTATTATGATGGAAATGTCCTTACAATGATGGAAATATTGAAATGGGTCTGGTGTCAGACCAAGTTATTCAGTATGGCATGTCCAGTTTTCCTTAATAAAAAGCACTCATTTAAAAAAGAGGCAAGCTTGGTGGAAAACGCACGTGCATCCACTGTCTCTCGTAGGTTGCCAAATGACTCCATCCAATCTCATCAAGCAAGGAGATCTTCAGTTCGTAAAGCTTCTTCTTTGGAGGATCCCCGTCATCTTGAATCATGTCATTCAACACCTTTAGAGCTGTTCCAAGCCTCCCTCGTCGTCTTTCACGTATCACTAAGAGGGTGCCATATTTAGAAGACTTCACGTCAACCCATTTTTGAAATTCTTTGAAATTCTCCTCGAACAGATCTGGCTGGCCACCAGCATCTGGTGCCGATTCTTTGTCAGTCCTGTCCATGTCTTTTGTTCCTTCTGTTACTGCCAAGGTTCCAGCTTTCAGTCCCTCCAGAGATTCAATGTCTGAAATTGCTAGCCCTTTTTGGTACAGTGCTTCTATTAATTGATCCCTTGTTGTCTCCATCTTCTTTTTTATTTTCTCTGCCTCCTCATCTTCAGGATCACTCTTGAGGGAAAAGAATTTTGCCAACTCATCTCTGTCAATACTATCAATTACCTCATTTGCTGCACGAATAATCTCTTCATCATGGCCAATTTTGTCCCCTACATTACTCTCAGAAAGCAAACCTTCCAAAATCTTAGCAAGCAGGGGAGTATAATTTGGGTATTCAGACTTAAGAGAGATGGACAATTTTTTCCACTCTGAGCGTTCTTCATCAGTATCTTGTTTT
>CL1700Contig1
CAAGCTCAACATCATCTATCAAAGAACCAGGTTATTCAAATTGCAGAAACCATAAGGAATAACTTACATTGGAATTCAAGATCACTATCCGGATCAGAATTTTACAAAATTCTACAGCAAGCATTGCATTTTTTTTTTTAAATCCAATGACTCCCGTGAAACAGATAACCATTAATTCTGTTACAACAATTCAGAAACCACAAAATTGGGTTTTGAAAAGAATACACTTACATCCACTATTGTCCACCACTCTCATCCTCCAGCTTCTTCACATAAGCCTTGAGCACCATAATCACATCCCTGGCCGGCGCCTGTAAGGTACTCACCAAACCAATTGCAGGGCTCTGCAAGGCACCAAAATTTTAAGGCAGTATAGCTCTGCTCTGGATGGCATTGTCTCCAGCTGCTTAAAATCTCCTGGCCCATAAAACTTCCCCTCAAAAACCGCCCCAGTAAAGTCATTGTTCTCCAACTTCTTCTCCTTCTGGAAATTCCTATACGGCTTAATAGCCTCAGGTATCTCCTCACTATGCACAAAAAGCCAAGCATTCATACCCTTCATACAGGGCTTCAAGGCCTCCCATTGGGTACCCTCTATGGCCTTGTATACCAAAGTGTTCTTTGCTACGAGAAGTTTGGAGGATTCAGGCAATGATCTCCTCAATTCTTGGAATTGTTTAACAGTAAAGCCTGTATATTTTATGGCTGCCATCAGGTGACAGTTCTCCAGCTGTGTTTTGACAGTTTCTACAGTTTCTTCCTTCTTGGTGCGAGAAATGGCGCAGTTCACGGAGATGGGTCTGCGGGAATTGGATTTGTAGAATGGTTTAGAAAGAGAAAATGGGTTTGCGGGGCGAAAATTGATTAGGGTTTGGGAAGGTGTAGGCTTGGAGGAAGGGAAAGAGAGCAGTGTGGTCTCCATGGTGCCGAGGGGAGATGAGAGAAATCTTGGGGCTTTGGGGGCTTATCTTATCATTGTTTCTC
>CL1700Contig2
AAATCCAATGACTCCCGTGAAACAGATAACCATTAATTCTGTTACAACAATTCAGAAACCACAAAATTGGGTTTTGAAAGAATACACTTACATCCACTATTGTCCACCACTCTCATCCTCCAGCTTCTTCACATAAGCCTTGAGCACCATAATCACATCCCTGGCCGGCGCCTGTAAGGTACTCACCAAACCAATTGCAGGGCTCTGCAAGGCACCAAATTAGGGCTAGGTATAGCTCTGCTCTGGATGGCATTGTCTCCAGCTGCTTAAAATCTCCTGGCCCATAAAACTTCCCCTCAAAAACC
>CL1700Contig3
TTGGAATTCAAGATCACTGTCCGGATCAGAATTTTACAAAATTCTACAGCAAGCATTGCATTTTTTTTTTAAATCCAATGACTCCCGTGAAACAGATAACCATTAATTCTGTTACAACAATTCAGAAACCACAAAATTGGGTTTTGAAAAGAATACACTTACATCCACTATTGTCCACCACTCTCATCCTCCAGCTTCTTCACATAAGCCTTGAGCACCATAATCACATCCCTGGCCGGCGCCTGTAAGGTACTCACCAAACCAATTGCAGGGCTCTGCAAGGCACCCAAAATTTTAGCATATAGCTCTGCTCTGGATGGCATTGTCTCCAGCTGCTTAAAATCTCCTGGCCCATAAAACTTCCCCTCAAAAACCGCCCCAGTAAAGTCACTGTTCTCCAACTTCTTCTCCTTCTGGAAATTCCTATACGGCTTAATAGCCTCAGGTATCTCCTCACTATGCACAAAAAGCCAAGCATTCATACCCTTCATACAGGGCTTCAAGGCCTCCCATTGGGTACCCTCTATGGCCTTGTATACCAAAGTGTTCTTTGCTACGAGAAGTTTGGAGGATTCAGGCAATGATCTCCTCAATTCTTGGAATTGTTTAACAGTAAAGCCT
>CL1712Contig1
AATGAAATCATTTGACAACCTTAATAACTGGAGAGAAGAATCCTAATCAGGCAAGCCTTCAGATCCAGAGAATTTCCCATTGTTGTTCTTGGAAACAAGATTGATGTGGATGGTGGAAATAGTAGAGTGGTTTCAGAAAAAAAGGCACGAGCTTGGTGCGCCTCAAAAGGGAATATCCCATACTTTGAGACCTCTGCTAAAGATGGTATTAACGTGGAAGAAGCTTTTCAATGCATAGCAAGTAACGCCCTGAAGAGTGGGGAAGAGGAGGAGATTTACTTGCCAGACACCATTGATGTTGGAACTACCGGTCAGCCTAGGTCAACTGGATGTGAGTGCTAAATTATGGCTCGATTCTTCAGCATCAATAAACACCATCTTTACAAGTCTTGCAAATGATTTGGCCTCTTTTTAGCCATTCTTGTTGATATGCGCGAGATTATAATGTACATTAGCACTGGTGGAAAACAAATTGGTCCATTGGTGCCGGCTCTGGTGCTTTTATTGTTCAGTTTGTGTTTGATTTCTTCTAAGTTCTATTCTATTATTGTTCGACC
>CL1712Contig2
TCATAATTTAGCACTCACATCCAGTTGACCTAGGCTGACCGGTAGTTCCAACATCAATGGTGTCTGGCAAGTAAATCTCCTCCTCTTCCCCACTCTTCAGAGCGTTACTTGCTATGCATTGAAAAGCTTCTTCCACGTTAATACCATCTTTAGCAGAGGTCTCAAAGTATGGGATATTCCCTTTTGAGGCGCACCAAGCTCGTGCCTTTTTTTCTGAAACCACTCTACTATTTCCACCATCCACATCAATCTTGTTTCCAAGAACAACAAATGGGAAATTCTCTGGATCTGAAGGACTTGCCTGAATTAGGAATTCTTCTCTCCAGTTATTAAGGTTGTCAAATGATTTCATTGAGTTAACATCATATACAAGAACACAGCAATCAGCACCACGATAGAAAGCAACGCCAAGGCTTTGGAATCTTTCCTGGCCAGCAGTATCCCAGATCTGTAAAGTGAAGAGCCTATCTTCAAACTGCACTTCCTTGGTCAAGAAATCAGCTCCAATTGTCGCCTTGTATTGATTGCTAAACTTCTTATTTACATATTGATTCATCAAAGAGGTCTTTCCCACCCCGCTGTCACCGAGGATGATAACCTTCAAGAGTGTTCTCCGACGGGAAGGCATGACTAATTGAACGAACGGATGATGAATTGATCGATCTGCTAGGGTTTTTTTCCTTTCTTTCTTTCTTTGTGCGCTCCTTTGGAGACGGAGAGGGCGAAAGGAAGGTGTGGATTCTACTGGTACCAGTAGATGACGAGCTGTTAAATTCCTCTCCAGCTTCTAGTCTTCTTGGTCGCGGAAAGCCC
>CL1712Contig3
TGGAAATTTTTCTTGAAAGAATTCGAATATGTTTGACAATTGAAAGAACAGAACAGCACTATAATAGTAAGAAAACTAGCGAATGATAATAGAATAGTTCCTAAGAAGAAATCAAACACAAACTTATCAAAGAAAGCAGTTTTACAGAAAGACACCAGAACCGACACCAATGGGACCAATTTGTTTCCCACAAACGCTAATGTACATTATAATCTTTTACATATCACTAAGAATGCCTTAGAAGAGGCCAAATCATTTGTAAGACTTGTAAAGATAGTTTATTGATGCTGAAGATCAAGCCACAATTTAGCACTCACATCCACTTGACCTAGGCTGACTGCTGGCTCCAACATCAATGGTATCTGGCAAATAAATCTCCTCCTCTTCCCCACTCTTCAGGGCATTCTTTGCTATGCATTGGAAAGCTTCTTCCACATTAATGCCTTCTTTGGCAGATGTCTCAAAGTATGGGATATTCCCTTTCGAGGCACACCAAGCACGTGCCTTTTTTTCTGAAACCACTCTACTATTTCCACCATCCACATCAATCTTGTTTCCAAGAACAACAAATGGGAAATTCTCTGGATCTGACGGACTTGCCTGAATAAGGAATTCTTCCCTCCAGTTGTTAAGGTTGTCAAAAGATTTCATTGAATTAACATCGTATACAAGAACACAGCAATCAGCACCACGATAGAATGCAACACCAAGGCTTTGGAATCTTTCCTGGCCAGCGGTATCCCAGATCTGTAAAGTGAAGAGCCTATCTTCGAATTGCACTTCCTTAGTCAAGAAATCAGCTCCAATTGTCGCCTTGTATTGATTGCTAAACTTCTTATTTACATATTGATTCATCAAAGAGGTCTTCCCCACCCCGCTGTCGCCGAGTATGATGACCTTCAAGAGGGTTCTCCGACGAGAAGGCATGACTAGTTGATGGAACGGACGACGAATTGATCGATCTGTGACGTTA
>CL1724Contig1
TAGAATGGAGGATGATTCATGAATGCAACAAGACGTGTTTTATAATGTTATTGACAGTATTTATAGAGACTCCATTTGACAAGCATGTCTAAAAGTTGTCATTACATCACATATACACAGTACCATGAAACCCACTAATATCTTATATCACCCAGAGGACATTTAGAACTCCCTTTCTGGGAACATGATAGGAGCAACCAGAGACCAAAGGTAGAGAGCTGCAGTTG
>CL1724Contig2
AGAAGCAAAGTATGTTTTGAGTTTGGACTTTGATTGATGATAGAATGGAGGATGATTCATGAATGCAACAAGACGTGTTTTATAATGTTATTGACAAGTTTCATAGAGACTCCATTTGACAAGCATGTCTAAAAGTTGTCATTACATCACATATACACAGTACCATGAAACCCACTAATATCTTATATCACCCAGAGGACATTTAGAACTCCCTTTCTGGAAACATAATGGGAGCAACCAGAGACCAAAGGTAGAGAGCTGCAGTTGCCCACGCTGTAACAATCCGGACCCATACAGATGGCCACCCCACATCAACTAGCTTTCCACTCTCCCCAACTGAGGTTGACCACCCAGTCAAAAGCATAGCCGAATACATACTAGCAAGAGAGAAGATGATGTGGAAGAAGGCATAAGAATATGTGACTGGCTTAGCTTTCTCTTTCTCATCATGCTCTACTTCTGCCTTGTTCTCCAATGGCAGTAAAGGTTTCCCTGCACGGGGTGAGCTTGGTGGGGAGAGAAGAGTTGTGGAGGACCCAGCACGTACAGCAGAATAGACAACTGATAGAACAGTTGTAAAAAGGCCGATGGTGAGGGTACCAGTGGAAACAGCTTTTGAATGTTTGTGAAGACCATTGCATTCATATTCCCTTGGTTCACTGGCAAGTCCACTGTAGCACAGGTAAATGCAGTAAAAGGATATAACTGAAGCTGGCAAAATGCTACCACTTACAGCAGGGTGGAGGGCGACAATAGCAAAAACAAACACGAAAATCAAGGTCATAACAATAAAAGAAGATGTTTAACCCACAGTCCTGTCCAGATGGTGAGAACCAATGGAAAAGAAATCCCGAGAAGACAAATGTTGCCAAATAACAGACAAGTGAGACAACAAACAGAGCAATA
>CL1724Contig3
AGTTCTACAACACTTCTCTCCCCACCAAGCTCACCCCGTGCAGGGAAACCTTTGCTGCCATTGGAAAACAAGACAGAAGCAAAGCATGATGAGGAGAAAGCTAAACCAGTCACATATTCTTATGCCTTTTTCCACATCATCTTCTCTCTTGCTAGTATGTATTCGGCCATGCTTTTAACTGGGTGGTCAACCTCAGTTGGGGGGAGTGGAAAGCTAGTCGATGTGGGGTGGTCATCTGTATGGGTCCGGATTGTTACAGGGTGGGCAACTGCAGCTCTGTACCTTTGGTCTCTGGTCGCTCCTATTATGTTCCCAGACAGGGAGTTCTGAATCTCTTCTGGGCGATACTAGACATTATTCGGTTGAGGGGCTCAAGGTATTGTGTATATGTAATGTAATGGCAACTTTCAGAAATGCTTGTCAAATGGAATCTCTGTAAATACTTCTATAATATCATAAAACACGTGTTATTGC
>CL1738Contig1
GATATGCAGTCTCTTCAAAATCCAAAGAGAGAAACATGGCTGACCAGCGAGTTTTCACACTGTCACAGGTCGCCCAACACAAATCCAAGAAAGATTGCTGGCTTGTTATTGATGGCAGAGTGCTTAACGTCACAAAGTTCTTGGAAGAGCACCCGGGGGGAGAAGAGGTGCTGATAGAATCAGCAGGAAAGGATGCAACTAAGGAGTTCAAGGATATTGGACATAGCAGGGCAGCCCAGAACCTACTCCTCAAGTACCAGGTGGGCGTTCTTCCAGGTTACACTTTCAAAGAGGGGAACATCATGGATTCTTCCATCAAGGAACCCAAGAAAAAGGAAATGAGTGCTTTTGTGATCAACGATGATGGCCTGCCCAAGTACGCAGCTTTTCTGGAGTTCTTTGTGCCCCTTTTAGTCGCTGGTTCCTACTTCAGTTACAGATACCCTTACCAGGATTGTCAATTAGATGCTCTGGATCGATAGTGGATTATAAATC
>CL1738Contig2
TAGCCAACGAAAATTACATCACTTTATTCAAGTAGCTGGAATATGGTAATGCATTATGATACATAACTGATAAGTAAACGGCTGCAGATGAAACAAAGAGGGATAAATAATCCAACACTGATAAAGTGGATCTAATTGATAAAACAAAGAGAGATTTATAATCCACTATCGATCCAGAGCATCTAATTGACAATCCTGGTAAGGTATCTGTAACTGAAGTAGGAACCAGCGACTAAAAGGGGCACAAAGAACTCCAGAAAAGCTGCGTACTTGGGCAGGCCATCATCGTTGATCACAAAAGCACTCATTTCCTTTTTCTTGGGTTCCTTGATGGAAGAATCCATGATGTTCCCCTCTTTGAAAGTGTAACCTGGAAGAACGCCCACCTGGTACTTGAGGAGTAGGTTCTGGGCTGCCCTGCTATGTCCAATATCCTTGAACTCCTTAGTTGCATCCTTTCCTGCTGATTCTATCAGCACCTCTTCTCCCCCGGTGCTCTTCCAGAACTTTGTGACGTTAAGCACTCTGCCATCAAT
>CL1751Contig1
TATATTATGATTTTTGTCCTAACAGCGCTCTATTCTCTTTGCGTTTGTTTTCTCTTTCCCTCTCTCAATAAATTTTCCTCTCCCTATATTCTCTTTACAAAACCATGTCTGCAGAATCAGCCAGTGCAATTCAAAGAAGCCAAGTTGATCTAGTGGACTTCGTTGATTGGTCTGGAGTGGAATGCCTTAATCAAAACTCCAGCCACTCTCTTCCCAATGCTCTCAAACAGGGATATAGAGAAGATGATGGTTTGAATCTAGAGAGTGATGCGGATGAGCAGTTGCTGATCTATATACCTTTCACTCAAGTTGTTAAACTGTACTCTGTTGTCGTGCAAGGACCTGAAGAAGAAGGTCCCAAGACTGTAAAACTTTTCTCAAACAAGGAGCATATGGGATTTAGTAATGTCAATGACTTCCCTCCTAGTGACACTGCAATTTTATCGCTAGATAATCTAAAGGGAAAACCAGTAGGCTTGAAGTATGTTAAGTTTCAGAATGTTCGCAGTTTGACAATATTCATCGAAGATAACCAGTCAGGTTCTGACATCACCAAAGTCCAAAAAATTGCTTTGTTTGGAACAACGGTGGAAACAACGGACATGAAGGGCTTGAAGAAGATTGAGGATCATTGACAGTGAAGGGGTGTTAAGAAAGGGTTGAAGTTTCTTGCAACCAATGTTAAATTTCTCATTTGTGTTTTTCTAAGTTTCAACCAGTTATTGTACAATATCAAACAGTTTGGTGCCTGAAAGTTTTATGGCTGTTATTTCAATCTCTTGTCCTGGAAATCTGCCCCTTATTATACAATATCGAACAGTTACCTGCATGATTGCATCTAAGGTCTTGTCTTATTCAGTTACATATGCATTTGAGCTGTGTTGTAATACTTGGTTTATCATAGTATTTTCAGATACGAAATGTTGATACTGGCCCTGGAGAATTGTTAGCTTAGGTCATACTTCTGGCCTTAAAACATGAGTTTCTCAACAGCAGCCACAGTTTTCCTATTA
>CL1751Contig2
GGTTAAAAACATCACAGAATTCTAGGAATTTGCCAAATTTCCAGGACGAGAGAGGTTGAAATAACAGCCACAAAACTTTCAGGCACCAAATTGTTTGATATTTATAATACCTGGTTTTAACTTAGAAAAACACAAATGAGAAATTTAACAGTGGTTGCAAGAAACTTCAACCCTTTCTTAGCACCCGTATACTGTCAATGATCCTCAATCTTCTTCAAGCCCTTCATGTCTGTTGTTTCCACCGTTGTTCCAAACAGAGCAATCTTTTGGACTTTGGTGATGTCAGAACCTGACTGGTTATCTTCAATAAATATTGTCAAACTGCGAACATTCTGAAATTTAACATACTTCAAGACTACAGGTTTTTCCTTGAGATTATCTGGTGATAAAATTGCAGTGTCACTAGGAGGGAATTCGTTGACATTACTAAATCCCATATGCTCCTTGTTTGAGAAAAGTTTTACAGTCTTAGGACCTTCTTCCTCAGGTCCTTTGACAACGACAGAGTACAGTTTAACAACTTGAGTGAAAGGTATATTGATCAACAACTGCTCATCTGCATCGCTCTCTAGATTCAAACCATCATCTTCTCTATATCCCTGTTTAAGAGCATTGGGAAGAGAGTGGCTGGAGTTTTGATTAAGGCATTCAACTCCGGACCAATCAACGAAGTCTACCAGATCAACTTGGCTTCTTTGAATTGCACTGGCTGATTCTGTAGACATGATTTTGAATTGCAGTGCTTAATGAGAGTATAGAAAGAGACAAGTTAATAGAAAGAGGAAA
>CL1751Contig3
TAGGGATATAGAGAAGATGATGGTTTGAATCTAGAGAGTGATGCGGATGAGCAGTTGCTGATCTATATACCTTTCACTCAAGTTGTTAAACTGTACTCTGTTGTCGTGCAAGGACCTGAAGAAGAAGGTCCCAAGACTGTAAAACTTTTCTCAAACAAGGAGCATTATTGGGATTTAGTAATGTCAATGACTTCCCTCCTAGTGACACTGCAATTTTTANCGCTAGATAATCTAAAAGGGAAACCNGTAGGCTTGA
>CL1763Contig1
TGCTATGCTTAAGCTCTAACCTCCGCCTGGTCGCCAGCCATAAGTAAGAGCTGCTTTGGACTTTCTTGGTTTTTTGTTGGGTTTTAGTAAAGATGGGTAGTGGTGGTGCGGATTTTAGCGGCTGCAGGGGATTGACGGTGGTTCTTTGCTTATTGGGTCTGTTGTCATTGACTTGCGCCGCTAGATTAAGTGTGGAAAGGCAGAAGCTTGAGGTACAGAAGCACTTGAACCGCTTGAACAAGCCAGCTGTTAAGAGCATTGAGAGCCCAGATGGGGATATCATAGACTGTGTTCACATGGCTCATCAGCCAGCTTTCGATCACCCATTTCTCAAAGACCACAAAATTCAGATGAGGCCTACTTACCACCAGAAAGGCTCTTTGACGAGAACAAGGTGACTAAAGAATACAAAAGAAAGACAAATCCAATCTCTCAGTTGTGGCACGTGAATGGTAAAATGCCCCGAGGGTACCATACCCATTAGAAGAACAAAGAAAGATGATGTTTTGAGAGCAAGCTCAGTGAAAAGGTATGGCAAGAAGAAGCGCAGAAGCATCCCCAAGCCAAGGTCTGCAGATCCTGATCTCATGAATGAAAGTGGCCATCAACATGCAATAGCTTATGTAGAAGGAGACAAGTATTATGGAGCAAAAGCAACCATTAATGTGTGGGAACCCAAAATACAACAGCCTAATGAATTCAGCCTGTCTCAGCTATGGATATTGGGAGGTTCCTTTGGTGAAGATCTCAACAGTATTGAAGCTGGCTGGCAGGTCAGTCCAGATCTATATGGCGACAACAACACAAGGCTCTTCACCTACTGGACTAGCGATGCATATCAAGCCACTGGATGCTACAA
>CL1763Contig2
CAATCTAATTGCTATGATATTCAAACTGGTAGCAATGGGGATTGGGGCCATTACTTTTATTATGGGGGCCCCTGGTAGAAAACTCCCAATTGCCCTTGAAGAGGAAATATATTTCAGCTCATCTGCCCATATATATTAATTCTCTCCCTCTGTATCATTCAACCTGGTAATGCATCTCTTTTGTACACCCTTTTTTTACTGTTAGGCTGGGTTAGTGATGTGACCTCTTCTAGTGGGAAGTTTTGACTCCTTTTTTTTTTTTAACTAAAATATTCTCCATGTAAGAGTGGTTGGGAATAGGCCTTTGTTTCTCCAAGCTAAAGGAAACAGGCCTTTGTTACTCTCTCTTTGTATTCTATTTGTTTGTTAACTCCTCTCTTGGAGTGGCTTGTGAATGAATGAATTTCGTTCCCATCTAC
>CL1763Contig3
ACAAATCCAATCACTCAGTTGTGGCACATGAATGGTAAATGCCCTGAGGGTACCATACCCATTAGAAGAACAACTAAGGATGATGTTTTGCGTGCAAGCTCAGTGAAAAGGTATGGCAGGAAGAAGCACAGAAGCATCCCCAAGCCAAGGTCTGCAGATCCTGATCTCACTAATGAAAGTGGCCACCAGCATGCAATAGCTTATGTAGAAGGGGACAAGTATTATGGAGCAAAAGCAACCATTAATGTGTGGGAACCCAAAATACAACAGCCTAATGAATTCAGCTTGTCTCAGCTATGGATATTGGGAGGTTCATTTGGTGAAGATCTCAACAGTATTGAAGCTGGCTGGCAGGTCAGTCCAGATCTATATGATGACAACAACACAAGGCTTTTCACATACTGGACTAGTGATGCATATCAAGCCACAGGATGCTACAATCTCCTTGTTCAGGCTTTATTCAGATCAACAGTGAGATAGCAATGGGTGCAAGCATCT
>CL1763Contig4
CTGCCTTCCGCAATTCCCAATATGATATCAGCATTCTTGTCTGGAAGGATCCAAAAGAGGGACACTGGTGGATGCAATTTGGCAATGACTATGTTTTGGGTTATTGGCCTTCTTTCCTGTTCTCATACTTAGCAGACAGTGCTTCCATGATTGAGTGGGGAGGTGAGGTGGTAAACTCAGAGCCCAATGGACAACACACCTCAACTCAGATGGGAAGTGGCCATTTCCCTGAAGAAGGGTTTGGGAAAGCAAGTTATTTCAGGAATGTTCAAGTTGTTGATGATTCCAATAACCTCAAGGCTCCTAAAGGGATTGGCACCTTCACTGAGCAATCTAATTGCTATGATGTTCAAACTGGTAGCAATGGGGATTGGGGCCATTACTTTTATTATGGGGGCCCTGGTAGAAACTCCAATTGCCCTTGAAGAGGAAAATATATTTCAGCTCATCTGCCCATATATATTAATTCTCTCCCTCTGTATCATTCAACCTGGTAATGCATCTCTTTTGTACACCCTTTTTTACTGTTAGGCTGGGTTAGTGATGTGACCTCTTCTAGTGGGAAGTTTTGACTCCTTTTTCTTTTTTTTAACTTAAAATATTCTCCATGTAAGAGTGGTTGGATAGCTTGTTCTCCAAGCTAAAGGAAACAGGCCTTTGTTACTCTCTCTTTGTATTCTATTTGTTTGTTAACTCCTCTCTTGGAGTGGCTTGTGA
>CL1763Contig5
TAACAACACAAGGCTTTCACAGTACTGGACTAGTGATGCATATCAAGCCACAGGATGCTACAATCTCCTTTGTTCAGGCTTTATTCAGATCAACAGTGAGATAGCAATGGGTGCAAGCATCTCTCCTGTTTCTGGCTACCGCAATTCCCAATATGATATCAGTATTCTTGTCTGGAAGGATCCAAAAGAGGGACACTGGTGGATGCAATTTGGTAATGACTATGTGTTGGGTTATTGGCCATCTTTCCTATTCTCATACTTAACAGACAGTGCTTCCATGATTGAGTGGGGAGGTGAGGTGGTGAACTCAGTGCCAAATGGTCAACACACCTCAACTCAGATGGGCAGTGGACATTTCCCTGAAGAAGGGTTTGGAAAGCAAGTTACTTCAGGAATATTCAAGTTGTTGATGGTTCCAATAATCTCAAGGCACCTAAAGGAATTGGCACCTTCACTGAGCAATCTAATTGCTATGATGTTCAAACTGGTAGCAATGGTGACTGGGGCCATTACTTTTATTATGGGGGCCCTGGCAGAAACTCCAATTGCCCATAAAGAGGAAAATCTATTTCACCTCATATATATATATATATTAATCCTCCCCCTCTGTATCATTCAACCTGGTAATGCCTCCCCTCCTTTGTACACCCTTTTTACTGTTAGGTTGGGTTAGTGATGTGACCTATTCTAGTGGGAAGTTTGGACTTGGTTCTTTTTTTAACCTAAAGTATTCTGATTCTCCATGTAAGTGGTCGGGAATATGGCCAAAGTTTCTGAAATCTAAAAGAAACAGGCCTTTGTTACTCTCTTTGTATTCTATTTGTTTGTTAACACCTTTTCTTGGAGTGGTTTGTGAATGAATGAATGAAGACTCCATTTTC
>CL1773Contig1
AATACTCATGCATAATCTGCCTATAAAGTGTGTTCCAAACACTGATCTCATCACGAATTTCCTGATTTATACTTGCTGCTGCGTAAAGCTGCAAGTACTCTTCATTTATCTTGTAACTATCACAAGCACCAATATATGGCAATAGGGAAAACGAATATCTTTAGTGTTGTTCCATGGCACGAAAGAGTTTTACATTGATGCCCATTTTCTGCATCAACATTCCCCCACAACAGTGTTTATGTGCTGCCTTTGACTTCCCACCGATAACCTGTAGAAGCCATTAGGTCTTGATGGAAATGTGGGGGCGGGGCTTCCAAATCTTTTGGCACATTGCCTTCATCATCTTCCTCCTCTGTTTCCCAGAGGAAGTTAGCATATGCTGCATGTACATGACTATCTTCAGGAGATGCTTGAACTGCCCGTTCAAAGTAGCTCGAAGCTCTTTCTTGATCATGATGTAGGTCCCATACCATCTTTGCATTCTGTGATAGAACTTCACCATCTTTAGGATCTGCTAATATGGCACGAGAGTAATACTCCTCTGCTCCTTGAAGATCTCCCTTCGACTGATACAGAAATTGTGCATAATTCCTCAGAAACAAGGAGTTGTCAGGATTTTCCTGCACCATCTTCTTATAATGCTCCTCTGTGCCACCCACGTCTCCATCTCCACCT
>CL1773Contig2
TGAAATTTCATTTCCATGGAAGAGGCATGCAACAAATGAAAGTTAAAAGATTGAGGATAGAGTTACAAGGTTTTAGTTGATTGAGATGGAATCGAAACTGTGTTTTGATATTTAAACATATGATACTCCTATCTTTAATCAACTCAGCGCCATTTTTGCAAGTTTCTGAAGGTTGGGATTGTTACACAAGTGAACTTGGTCGTGACGTGACTGTTAGCCAATCGTCAATACTCATGCATAATCTGCCTATAAAGTGTGTTCCAAACACTGATCTCATCACGAATTTCCTGATTTATACTTGCTGCTGCGTAAAGCTGCAAGTACTCTTCATTTATCTTGTAACTATCACAAGCACCAATATATGGCAATAGGGAAAACGAATATCTTTAGTGTTGTTCCATGGCACGAAAGAGTTTTACATTGATGCCCATTTTCTGCATCAACATTCCCCCACAACAGTGTTTATGTGCTGCCTTTGACTTCCCACCGATAACCTGTAGAAGCCATTAGGTCTTGATGGAATGTGGGCGGGCTTCCAATCTTTTGGCACATTGCCTTCATCATCTTCCTCCTCTG
>CL1788Contig1
GAAGAAAACCATAAATGATATACATTCTGCAAATATCACGAGTGCAAGAAGCAATATGGAGATTGGAACAAACTGAGTTCATAGTTATTGCATACTCTTCAAATAAATTATATAAAAATAGCACAGAATTAGTATGGATTAAATTCCATGAATGGATAAATATGCTTGGCTAAATTTTGGAAAGCATCAAGTGAAGACACTGTTACTATATGATCTACCACAAAATTTAAGTTACTTTGTGAACTTGTCCGTATCACGGACAAGCTTCATTGAGGGAAGCACAATAGCAGCCACTGGATTGTTCTCTAGTCCACCACCTTCATCGATAATCAACCTAAGACCTTCAATATGAAGTTTCCCATGATGACCGCTAACCACGATAGTTGGCTTCTCAGTTAATTCCTTTGGGATATCCCACACATTTTTCCTCCCACTAAGAGCCTCTACCTTAGGCACTCTGGTGTCCTTGGCCTTCAAAAGTTTCAGCTGTTCTTCAATATTTTTCCCATTCTCTAAACCAGCATGCACAGCAATCAATTTACAGGGTTTAACTCCTCCTTCATTCTGTATGCATACATTTTCCTACCAAAAAAAATTGCATA
>CL1788Contig2
TAACTTCTTGTGCTCATCAGGAACCGCCTGCATTAAATCAGCAGACCCATGAGGGACTCCATAGGACTCAAATGTAGGTCCAGCATCATAAACAGAACCCTTATACTCTGTCCCTTTAGCATCGAACCGACTTTAACAGTCCCAGCCCACATCCTCCCCTGCAGAAACATATTCTCGTACCCAAGTCCCTTATACCAACCTTCTCGCTCCTCGTTCTGTTCGTACTCCTTCCATCCCTCCTTAAACGACACTCCGTTTCCGGGCTCCGGCAAACCCCCAAAAAAAGCCGCAAAAGCAAGGTCGTGATTGCCAGAGAGAAACACATGTTTTTGATTTGGATAGGCCAAGGGCAAATCAATCAAGAAATCTACGACTTTCTTAGTATCTGGACCTCTGTCACAGTAATCACCCAGAAAGATGACCAAAGCGGAGCTAAAAATCCTCTGGGTTGATTACGGTTTGGAGATTGGACCAGAGGTTTTGGAGCTTGAA
>CL1788Contig3
CTGGGACTGTTAAAGTTCGGTTCGATGCTAAAGGGACAGAGTATAAGGGTTCTGTTTATGATGCTGGACCTACATTTGAGTCCTATGGAGTCCCTCATGGGTCTGCTGGTATATTTAATGCAGGCGGTTCCTGATGAGCACAAGAAGTTTCTGGCTGATATGGTTTGGGTCCATGAAGAGGAAAATGTATGCATACAGAATGAAGGAGGAGTTAAACCCTGTAAATTGATTGCTGTGCATGCTGGTTTAGAGAATGGGAAAAATATTGAAGAACAGCTGAAACTTTTGAAGGCCAAGGACACCAGAGTGCCTAAGGTAGAGGCTCTTAGTGGGAGGAAAATGTGTGGGATATCCC
>CL1788Contig4
GCAAATATCACATGAGTGTAAGAAGCAATATAGAGAGTGGAACAAAGTGTGTTCATAGTTATTGCGTACTCTTAAAATAAATTATATAAAAATGGCACAGAGCTAGTATGGATTCAATTCCACGAATGGATAAACATGCTTGGCTAAATTTTGGAAAGCATCAAGTGAAGCAACTGTTATTATATAATCTAGTATCTACCACAAAATTGAAATTACTCTGTGAACTTGTCTGTATCACGGACAAGCTTCATTGAGGGAAGCACAATAGCAGCCACTGGATTGTTCTCTAGTCCACCACCTTCATCGATAATCAACCTAAGACCTTCAATATGAAGTTTCCCATGATGACCGCTAACCACGATAGTTGGCTTCTCAGTTAATTCCTTTGGGATATCCCACACATTTTTCCTCCCACTGAGAGCCTCTACCTTGGGCACCCTGGTATCCTTGGCCTTCAAAAGTTTCAGTTGTTCTTCAACATTTTTCCCTTTCTCTAAACCAGCATGCACAGCAATCAATTTACAGGGTTTAACTCCTCCTTCATTCTCTATACATACATTTTCCTCTTCATGGACCCAAACCATATCAGCCAGAAACTTCTTGTGCTCATCAGGAACCACCTGCATTAAATCAGCAGACCCATGAGGGACTCCATAGGACTCAAATGTGGGTCCAGCATCATAAATAGAACCCTTATACTCAGTCCCTTTAGCAGCATTGAACCGAACTTTAATAGTCCCAGCCCACCTCCTCCCCTGCCAGATACATATTCTCGTACCCAAGTCCTTTATACCAACCTTCTC
>CL1801Contig1
GGGTAATAGAACGCCTCTTGCATTTATTCTGACGCTTATACATTTTTATAATTGCATGATGCATGGGACGTTGGATGGAGAGAGAAAGAGACAGAGAAGAAGCTTCATTCAAGGTGAAGTACAAAGTTATTTTCTTTTCTTCATTGATCAGCCATGATACCAACAATCAAAGATCAAACACTAAATATGAAAAACAACGCTTTAAAACCAACACTTAACATGGAGTTTCAACTACATTCTGAGAATAATTAATAATGATCTGAGATAATTGTGTGTCTTTGTGTCTTCAAGGCAATCCACCTCCAAGTCCACCGCCAGCGCCTCCACCTGCACCAAACCCTCCTCCAGCTCCACCGCCAAGTCCACCCCACCACCGACCTCCTAATCCTCCC
>CL1814Contig1
CAGCAATCATGCACTAGCCTTTTATTTGGCACAGAATATTGTGCACCGGATGCATACACGCATGCTTACAAGTTCTTTTGTCCGCTTTGAAAATCAAACTTACCCTCGTGTTGTTGGCCCACTAACATATAACACAAAAGATTTTTTCCCCTCCAATAATTTGCATGGCTAGTAATGTATACTAGGACATGTACGTAAGATATACATGAGACATTCAAGTATATGATATATTAATTTTATATACCAAATTGCTTCATGGGTTGTGCTCGTTTGCTGCAATTTTTTAGATTCCGGCCATGCACTCCGGTGGGGCAACTGGGTATCGAGACTTGTCGGTGCAGTAATCATATATCATGTGGTTCATACGAACCCACCGGTATTTCCTAGCTTCCAATGCACTGAGGGAGTGGTAAGTAGCACCCTCCCACCAGTTTCTGGGGTTTGAGGCACAATTTGCTGGTCCTGGTACTGGACATCCCTCAATGTCAAAGTCCTTGTAGTGTGCCAAGAAAGGGGCTTTGCTCCAATTGATTTTTTCCAGGCCACCTCTTGTTGCCCAATCATCTGCTTCCCATAATGTTGAATACACACCCAGAGGCTGGAACTTCGGATATGGGATTCCCTTTGCTTCATTATTCTTGTAAACTCTGATTGGCACGTCATCTACATAAAATACAATGTGGCCATGGTTCCAGAGGATAGTGTACAAGTGGAAATCGGCTGAAGGGTCAAACCACAAGTTAATTCTTTGTTCTCTGTCACCCTTTCCATGAGCATAGACATTTGTTTGTACTGTGTATGGCTGCCCTGTCCTATTCCCCAAGAATTCGAAGTCCAGTTCGTCTCGTATATTGTCGGTGTTTGAATTCATATAAAAGGCAGTGACAGTTCCTGCAGAGTCTCCAGGGACGAGCTTGATCCTCATGCTGACACGGCCAAACAAGTATTGCCTCTTGGAGGCAAACCCACATCCTGAGCTTTGGTCTAGAATGAGTTGGATAGTCCTTCCTCCATCGATTTGCTTGATATGGGAATCAGACCAAGTGACTTTAAAGTCCTCAAGAAAAGTTGCAGGTCTGGCGGAGGTAGGGCGAGAAAATGCAAGAAAAGAAAAGAAAAGCAAGAAGAAAGCAGCATTTCGCGAGGCCATGGTACGTCGGTGTGTATGAGTTAAATCAAAACAGTAGAAGATTAAGAGTATGGCTTC
>CL1814Contig2
TTGCAACTTTTCTTCAGGATTTTAAAGTCACTTGGTCTGAATCCCATATCAGGCAAATCGATGGAGGGAGGGCTATCCAACTCGTTCTAGACCAAAGCTCAGGATGTGGGTTTGCCTCCAAGATGCAGTACTTGTTTGGTCGTGTAAGCATGAGGATCAAGCTCATCCCTGGAGACTCTGCAGGAACTGTCACAGCCTTTTATATGAATTCGGACACAGACAATATACGAGACGAACTGGACTTTGAATTCTTGGGGAATAGAACAGGACAGCCATACACAGTCCAAACAAATATCTATGCTCATGGAAAGGGTGATAGAGAGCAAAGAATTAACTTGTGGTTTGACCCTTCCGTAGACTTCCACCTGTACACTATCCTCTGGAACCATCGCCAAATTGTGTTTTATGTAGATGATGTGCCTATCAGGGTTTACAAGAATAATGAAGCAAAAGGAATCCCATACCCCAAGCTCCAGTCTATGGGAGTATATTCAACATTATGGGAAGCCGATGATTGGGCAACAAGGGGTGGCCTGGAAAAGATTGACTGGAGCAAAGCCCCATTCTATGCATACTACAAGGACTTTGACATTGAAGGATGTCCAGTCCCAGGACCAGCAAATTGTGCCTCAAACCCCAGAAACTGGTGGGAGGGTGCTACTTACCAATCCCTCAACGCCGTAGAAGCTAGGAAATATAGGTGGGTTCGGATGAACCACATGATCTACGACTACTGTACTGACAAGTCTCGATACCCGGTTGCTCCACCGGAGTGCATGGCCCGAGTCTGAAAATTTTCAGGCAAACAAGCACAACCTATGAAACAATTTCGTACATATAAATTGATATAGGATCATATACTTGAAACGTCTCATGTATATCTTAAGTACGTGTCCTAGTACACATTACTAGCCATGCATATTAGGGGGAAATGGGAATAAATTTCTGTTGAGTTTGATTTTCAAAGTGGACAAAAGTCAATATGTCTATACTTGTAAGCATACGTGTATGCATCTGGTGCACATAATTCTGTGCCAAATAAAAAGCTTGTGCATGATCGTT
>CL1830Contig1
GACTACTTGATCTTATCTGAGCAAGTAAAGGACTCTCTCTTTGAGGATAGCATCTCTTTTTCGACTCTCAGTTGAGCCACCCTCCCATATTCTATGGCCGCTGGCGGCTACACCACTGAGAAAAGATAAAGGTGTTAGCTTTTCTCCCAATTAGAGGTCCAATCCTGCGATGAAGACTGCCTGCGGTCAGAGCCCAACTTCGTTCTACCGATTGGGCTGTGATGGCCTCGCGGGCTAATCCAAAAAAGAACTTTTATTGTGTTTGATTTATTTGTTTGTTGGATTGATTGACTTGCTCACACACTGGATTTTCCTTTTTTTCTTATTTGGTCAGTAATGATGAAGAAGCTTCCAGAGAGAAAGAACTCCCGCTCTGCGTTCTGCTCCC
>CL1830Contig2
GACTACTTGATCTTATCTGAGCAAGTAAAGGACTCTCTCTTTGAGGATAGCATCTCTTTTTCGACTCTCAGTTGAGCCACCCTCCCATATTCTATGGCCGCTGGCGGCTACACCACTGAGAAAAGATAAAGGTGTTAGCTTTTCTCCCAATTAGAGGTCCAATCCTGCGATGAAGACTGCCTGCGGTCAGAGCCCAACTTCGTTCTACCGATTGGGCTGTGATGGCCTCGCGGGCTAATCCAAAAAAAGAAACTTTTATTGTGTTTGATTTATTTGTTTGTTGGATTGATTGACTTGCTCACACTACTGGATTTTTTCCCTTTTTTTTCCTTTAATTTTGGTCAGTATGATGAAGAAAGCTTCCAGAGAGAAAGAATTCCCGCTCTGCGTTCTGC
>CL1830Contig3
TTACTGAGAAAAGATAAAGGTGTTAGCTTTTCTCCCAATTAGAGGTCCAATCCTGCGATGAAGACTGCCTGCGGTCAGAGCCCAACTTCGTTCTACCGATTGGGCTGTGATGGCCTCGCGGGCTAATCCAAAAAAAGAAACCTTTTATTGTGCTTGATTTATTTGTTTGTTGGATTGATTGACTTGCTCACACACTGGATTTTTCCCTTTTTCTTTTCTTTAATTTTGGTCAGTAATGATGAAGAAAGGTTCCAGAGAGAAAGAACTCCCGCTCTGCGTTCTGCTCCCCTGTTCAAGATCCAATATTCGACTGGTGAACGTGAATCCGATTTCTAGATGGAGAAAAGTAAGATTTGGGCTTGGCGATGACAAACAAGGCAGGCCGCAACCCAACTACAAGAGCTCTGTAAATGGTTTAGTTTCAAACGACAGGTCGTAGACGCATATAACAATCTTGCACTTAGGAAATCAAATGATAGATTGGTGCTCTTACAAGTGTTGTTTTTGGTATTGTTGTTGAAGAACTTCAAAATAGCTGTTTAACATAATATAATTGTGGTTACTTGATTG
>CL1830Contig4
GACTACTTGATCTTATCTGAGCAAGTAAAGGACTCTCTCTTTGAGGATAGCATCTCTTTTTCGACTCTCAGTTGAGCCACCCTCCCATATTCTATGGCCGCTGGCGGCTACACCACTGAGAAAAGATAAAGTAATGATGAAGAAAGCTTCCAGAGAGAAAGAACTCCCGCTCTGCGTTCTGCTCCCCTGTTCAAGATCCAACATTCGACCAGTGAACGTGAATCCGATTTCTAGATGGAGAAAAGACAGATTTGGGCTTGGCGA
>CL1830Contig5
GAACCCATTTAAATATTCCTTCCAATTTCTTCATTGAAGCCTTATAATCAAACGACATGTAGTTCTAGTGTTTTTATTTTTATTTTTATTGTTGAACGAACAATCTTCAATCAAGTAACCACAATTATATTATGTTAAACAGTTCTATTTTGAAGTTCTTCAACAACAATACCAAAAACAACACTTGTAAGAGCACCAATCTATCATTTGATTTCCTAAGTGCAAGATTGTTATATGCGTCTACGACCTGTCGTTTGAAACTAAACCATTTACAGAGCTCTTGTAGTTGGGTTGCGGCCTGCCTTGTTTGTCATCGCCAAGCCCAAATCTTACTTTTCTCCATCTAGAAATCGGATTCACGTTCACCAGTCGAATATTGGATCTTGAACAGGGGAGCAGAACGCAGAGCGGGAGTTCTTTCTCTCTGGAACCTTTCTTCATCATTACTGACCAAAATTAAAGAAAAGAAAAAGGGAAAAATCCAGTGTGTGAGCAAGTCAATCAATCCAACAAACAAATAAATCAAGCACAATAAAAGGGTTCTTTTTTTGGATTAGCCCGCGAGGCCATCACAGCCCAATCGGTAGAACGAAGTTGGGCTCTGACCGCAGGCAGTCTTCATCGCAGGATTGGACCTCTAATTGGGAGAAAAGCTAACACCTTTATCTTTTCTCAGTGGTGTAGCCGCCAGCGGCCATAGAATATGGGAGGGTGGCTCAACTGAGAGTCGAAAAAGAGATGCTATCCTCAAAGAGAGAGTCCTTTACTTGCTCAGATAAGATCAAGTAGTCAGTTCTTCTGTGTTAGGGTTTTTCTTCATATAGTTGCTC
>CL1847Contig1
GAGAACTGCAACCTCCTATTGCGACACTTCTCCCCAGTCTCCATGGATACCCTCTCCAGCTCTGTTTCAACCCTCAAAGTCCCTGCCCTTTACTCAGCACCTCGTGAATTTTATCACTTCCAAAACTCTCTCAAAGTCTCATAAACTTTCCCCTCATCTCACTACCAAACACAACTCCATCTCCAACAAAACTACCGTCCAGTCCTTTTATCTCAAGACTCTTAATTCTCCACAATCCTACACTTCTGAAAGTTCATCTCTCAAGTCATCTCCCAATATCCACCTAAACCCAGCAAGCGGCTATGCTGCGGCACTTCTAGACGTAGCCCAATGCAACAATTCCCTTGAAACCGTACAAAGGGATGTCGAAAGATTGTTGAAGCTGCTCCAAAGTGAGCAAGCACAGGCTGTTTTGGCCAATCCGCTTGTGGGTGAGAAAAATAAAGGACAATTGGTGAATGAATTGGCAAAGAAAGGGAAAATGAATAGGCTTTTGGTGAGACTGTTGAAGATGTTAATAGAGAGAAATAAGGTAATAATGGTGATTGAGGTGTTAATGGAGTTTCAGAGGATATATGATGAGTTGAGTGGTACAAAGGTGGTATTGGTTTCGTCTCAGAAGAAGATGGAGGACGATGAGCTGTTTGGGATCGCTCGAAGTGTGCTAAAGTTTAGCGGGGCTATGAAGGTAAGGGTAAAAAATTTGTTTGGTGTCAATGGGGAGAAGTTACCATCCTTTGCTATGTAACAAAGCTCCATATCGGTGTAAAGATATTATTTTTAATGCAAAATTAGCTCTCTGAAAATGAATCGAGTTTGAA
>CL1847Contig2
TCAAAGGATGGTAACTTCTCCCCATTGACACCAAACAAATTTTTTACCCTTACCTTCATAGCCCCGCTAAACTTTAGCACACTTCGAGCGATCCCAAACAGCTCATCGTCCTCCATCTTCTTCTGAGACGAAACCAATACCACCTTTGTACCACTCAACTCATCATATATCCTCTGAAACTCCATTAACACCTCAATCACCATTATTATCTTATTTCTCTCCATTAACATCTTCAACAGTCTCACCAAAAGCCTATTCATTTTCCCTTTCTTTGCCAATTCATTCACCAATTGTCCTTTATTTTTCTTCACCCACAAGCGGATTGGCCAAAACAGCCTGTGCTTGCTCACTTTGGAGCAGCTTCAACAATCTTTCGACATCCCTTTGTACGGTTTCAAGGGAATTGTTGCATTGGGCCACGT
>CL1866Contig1
GGAAGTTCCCATAAATCTTTACCCGTTTGACTGCAATAGGAGCAGGTTAGTCTAGAATGCGATGATTGTGATACACAAGATATAACTAGAAAACGTTCAACTCGCTCACACCAGAGTCACTAGATATAGGACAGAATGCTTGCTGGACTCTTTAAAAGATTTGTAATCAGACACACACACAAGCTGAACAAATTCACAAAGCAAAGAATTTAAGTTAAACAGGAGAACTTGAATTCAAAAACAACAAGATTTAGGAAAGATTTTAGGTTACAACTCTGCTGCACCTCAAGCCTAAGATTTTAGGCTACCAGTTTCATGCCTCCAGATACCATGCCTTAGAAGCAGTCAAGTAGGCTTCGTACTCTTATTAATGAGGATGGTATGTATTTCTATCTTTGACGCAGAACCTCACAACAATATTAGGAAGCTTTGCACCAGACTCCAAGATTATAGGAAAGCAAAAACTTGATGCAGATGATGCGGATCTTAAATAAGACCAAGTGGAAAAGGCTAACACCCAAAAAGAAAAATTCAACAGACCACAGTTCCGGTAATAAGCCGTGTACGACACATACTGCACAGAGTTATCCTTCCCCAGTTGCAACAAGTTGATGTTTATACAGCTACCACAAAAAAGTCTTCATCGCCACTCAAGATGAAAATGTACTCGACAGCTTTCCTTTTAAGAGCAACAACGTCTAGAGAGTCCCCCAGTAATGTGTAGGAACCATAAAGGCTTTTTGCTCCATACAAGTGTTTCTGCAACAGAGGTGAAGAGGAGAATATAGCTAATTGGTGCAAGGGAAAAGGAATCATACCGTGATGCCCAAAGATGCATCAAGTACAGACATCTTAAAGAACATACAAATCGAGGTTCATGACTTGAATTTTGACAAAATCACATCTGTAAATTCAACCAACAGCAACAATAAGCTCTACAGCACATCACAGAAACTGGCCTTAAGAACTCGCAGATGAAGATGCGTCCTACATGCATCCCCTTGTAAATTTTGCTTAACCACAATCTCCATGAGAAAGCAGAAACGCCCCAATAACATTCTCACGCCACGACCCAGTAA
>CL1866Contig2
TTTTTTGTGGTAGCTGTATAAACATCAACTTGTTGCAACTGGGGAAGGATAACTCTGTGCAGTATGTGTCGTACACGGCTTATTACCGGAACTGTGGTCTGTTGAATTTTTCTTTGTAAGAGTTCTGTTGTATCTTTTATGTTGTTTTTCATTGTTTCTATAGCTATATCAGTCCGTTGTTGGCGGTTAACTAGATAGATCACATGGATGTCTTACCGATCACTGTTCATATTGCAATTTGACGTGTATATAGCCTGGGTTCTATAATTTTGGAAAAGTCTTCCTACACCTTTTTGTGGTGCATACCATTAATAGAGCTGCTATTTTCAGTTGGGTGTTAGCCTTTTCCACTTGGTCTTATTTAAGATCCGCATCATCTGCATCAAGTTTTTTGCTTTCCTATAATCTTGGAGTCTGGTGCAAAGCTTCCTAATATTGTTGTGAGGTTCTGCGTCAAAGATAGAAATACATACCATCCTCATTAATAAGAGTACGAAGCCTACTTGACTGCTTCTAAGGCATGGTATCTGGAGGCATGAAACTGGTAGCCTAAAATCTTAGGCTTGAGGTGCAGCAGAGTTGTAACCTAAAATCTTTCCTAAATCTA
>CL1877Contig1
TTCTCTATGGGCGTCAACCATTCAACTCTTGGAACCATTGTCACGACTTGAGATATCTTTAAATATAGATCCAAAGCCCACAAATTTTCTGCTCGTGTAAGGCTCTGAAAAAGAGTTACATTCATGGCTTATCATCTAGAAGGTAAACTTACAGATTCTAAATCAGGAATTTCAACTGTAGTTGCCCCATATAGTCTGACAAGAATTGTTGACGCATAAACAACAGTATTATCTGCCGTACACTGGTTCACTACAAACTCATTAAGATATACAATCAGATGATAATTGTTCCTTCTCATAATGCATCGCGGGCAGCTATTCGGCATGTAATGGCATCTGCAAGAGTGGATATCCCTGCTTCCAGACCAGAAATTTTGTAGTGCTTTTGTATTTGAGCTTGGTTTGCTCTTCCCCAATTCTTCCAAATCGATTTCTTTCCATTGATGAGTTTCTCTACAGTCTTTCATCTCATCTAAAG
>CL1877Contig2
TTCTCATCTAAAGAAGCATTGAAACAAGCTGCCAGGATGTATGTAGTGGTTTCAGAGATTCCACATCTTTTCAAAGATTCTGCAATTTGGAATTGGTGACATATGCGAAGAGAGCGAGAGAAAAGGTGTTCCCATTGATGTCGAAAACCTTCATGGTTGGCCCGTGTTCGTCGCCAGTC
>CL1877Contig3
TCATGGCTTATCATCTAGAAGGTAAACTTACAGATTCTAAATCAGGAATTTCAACTGTAGTTGCCCCATATAGTCTGACAAGAATTGTTGACGCATAAACAACAGTATTATCTGCCGTACACTGGTTCACTACAAACTCATTAAGATATACAATCAGATGATAATTGTTCCTTCTCATAATGCATCGCGGGCAGCTATTCGGCATGTAATGGCATCTGCAAGAGTGGATATCCCTGCTTCCAGACCAGAAATTTTGTAGTGCTTTTGTATTTGAGCTTGGTTTGCTCTTCCCTCCAATTCTTCCAAATCGATTTCTTTTCCATTGATGAGTTTCTCTACAGCTTTCATCTCATCTAAAGAAGCATTGAAACGAGCTGCAAGGATGTATGTAGAGGTTTCAGAGATTCCACATCTTTTCAAAGATTCTGTAATATGTTTGGATCCTGAGTAATTATAAACAAGTTCAGAATGAAGGGTCCTTGTCGTCAATGAATCCCGAGACTTTGCTATAAGCGTCTTATGTGCTGCAGCAAGAACGGGGAACACATCTGGGATAAGTGAGGCATTGAGTAGAGCAACTTCAGGTTCTAGTGTTCCAGCCTGCATGGAATCCAGCAGTTCCTTGGAATTGGTGACATCTGCAAAGAGAGCGAGAGAAAGGTTGTTTCCATTGATATCGAAAACCTTCATGGTTGGCTAGCGCTCGTAGTTAGCAGCGGCTGCACTTGGGGCC
>CL1892Contig1
TCATCAGCTGTTGCTGCCAGAAGGCCTGAGGTTTTCTCTCGACAAGATCTGGAACTTCTTTCCACAGTTGCTGGGAGTCAAACACCCAAGAAAAGGCAACCCAACAAGGGGAATTTGAATCCCTACATCGTGACCTGATGGTTGGATTTGGGAAATGGGAATTTGATCCTATGGATATTGAAAATCCTTTTCCTAACAATGAAGGCTCGGTCCATCTATGGCAAGGAGATGAAGACAGGATGGTGCCAGTAACATTGCAGCGTTATGTTGCCCAAAAACTTCCATGGATTCACTACCATGAGTTGCCTGGTGCTGGACACTTGTTCCCCTATTATGCTCGGGTGAGTGAAGCTATTTTGAAGGCTCTTTTGCTCGGTGAAAAGTAGCCTTGTTCTTGATTCTAATATTTTTCTATCTTTATACATATTGTACAAGATATTTTATCTGCAACCGTTGCAAAGATATCATATGAATGTTCTGTGTTCCATTGAGAACTGTGGCTTCTAGCAGAGTTTCACAAGTTTCTTATTGAAGTTCACCTCAGGATTTCTGCATTACCTTAGAATTTAACTGCATAGCTAAAGAAACTGAGAAACTAATGAAATAACATTCATTAGCACAAAATGTAGTGGATGTTTAAGTGTTAATAAGCGAAACACCTCTGGTTTTACCGGAGATCCACACTATTGGAAAATGACCTCATTTA
>CL1892Contig2
TCTTTTCCACCACCAAAGATAATTTTGGGTTTGTAAAAGTCCTTCCTCAGGAAGTAATTGAAGAGCTAGGTGTGTATTTTGTGTCCTTTGACCGGCCAGGTTATGGAGAAAGTGATCCAGATTCAAAGCGAACTCTGAGGAGTTTGGCTTCTGATATAGAGGAACTTGCTGATCATTTAGGACTGGGATTAAAATTTTATGTAATTGGGTCTTCCATGGGAGGCCAGCTGGTTTGGGGCTGCCTGAAGTACATCCCTCATAGGCTAGCAGGAGCAACACTGATTGCTCCTGTTGTCAACTATTGGTGGCCTCAATTTCCTGCCAACTTGTCTAAAGAGGCGTACTACCTACAGCTACCACAAGACCAGTGGACACTACGTGTTGCTTACTATACTCCATGTCTAACCTACTGGTGGAACACGCAGAAGTGGTTTCCTGCATCATCTCTTGTTGTCAGAAGGCCTGAGATTTTCTCTCGACAAGATCTGGAAATTTTTTCCACAGTTGCTGGGAGTCTAACACCCATGCAAAAGGTAACTCAACAAGGGGAATTTGAATCCTTACATCGTGACCTCATGGTTGCATTTGGGAAATGGGAATTTGATCCGATGGATATTGAAAATCCTTTTCCTCACAACGAAGGCTCAGTTCATCTATGGCAAGGAGATGAAGACAGGATTGTGCCAGTTACCTTGCAGCGTTATATCGTCCAAAAACTTCCATGGATTCACTACCATGAGTCGCCTGGTACTGGACACATGCTCTCCTATGTTCCTAGGATGAATGAAGCCATTTTGAAGGCTCTTTTGCTAAGCAGAAAGTAGCCTTTTTCTTGATTTCTAATATTCTTGTATCTTTACTTATGTTGTACAAGATATTTGCCTG
>CL1892Contig3
TAAATTGCAGTGGTTTTGTTGATTGGGTTCCTGGCATGGGCATATCAGGCTGCCTACCCTCCGCCTCCCAAGCTTTGTGGCAGCCTAGGTGGGCCTCCCATCACGGCACCTAGAATAAAAGCTGAGAGACGGAAGGCATTTGGCCTATAAGGAGCATGGTGTATCAAGAGAAACTGCAAAATACAAGATCATATATGTTCATGGCTTTTCCTCCTCCAAAGATGCTATTGGGGTTTAACAAGCCTCCCTCTGGTGCTTCACCTTCTATTTTAAATTTATATTAGAAGTAATGGAGGAGCTAGGTGTATATTTTGTGTCTTTTGACCGGCCAGGTTATGGAGAAAGTGATCCAGATTCAAAGCGAACTCCAAAGAGTTTGGCTTCTGATATAGAGGAGCTTGCTGATCATTTAGGACTGGGATCAAAATTTTATGTAATTGGGTTTTCCATGGGAGGCCAGGTGGTTTGGGGCTGCCTCAAGTACATCCCTCATAGGCTATCAGGAGCAACACTGATTGCTCCTGTTGTCAACTATTGGTGGCCTAGCTTTCCTGCCAACTTGTCTAGAGAGGCGTACTACCTACAGCTGCAACAAGACCAATGGACACTACGTGTTGCTCACTATACTCCATGGCTAACCTACTGGTGGAACACGCAGAAATGGTTTCCTGCATCAGCTGTTGCTGCCAGAAGGCCTGAGGTTTTCTCTCGACAAGATCTGGAACTTCTTTCCACAGTTGCTGGGAGTCAAACACCCAAGGCAACCCAACAAGGGGAATTTGAATCCCTACATCGTGACCTGATGGTTGGATTTGGGAAATGGGAATTTGATCCTATGGATATTGAAAA
>CL1910Contig1
TTTTAAATCTAAACTCTTGCTTAGCATATTCAATACAATATAGAAACCAAGCAGGAATGTCCAATACATAGCAGCACACCACACAAAATACCTACACAGAGTCCAAAATGTAGTTTTCTCACAAGCCTATCAATATAATATGTTAACACTTATTTGTAGTATGTAATCGATATATTGTGACCATTGATCATGACGGGTTCATGTAGATCTATCATAATCAATGATTAGATGTATTTATTGCATATATAACGGTTGCACTGAATAAATTCTCGTAGTTTGAGAGTTGAGACTTCATTGGTCACACTGAATCGAGTGAGTTGAAATGGGTCCATGCTTCCTGCAGAATATCGAAAACTTTTTCTGCTATGTATTTTTGATGTGATGCAGCACCTTTCTGCTGTAGTTTATCTGGGTGTAGACTGAGTAAGGCCTTCTGGTATGATCTTTTCACTGCATTTACTTCAATTATATCAACAAGAGGCACAGGCTTCCACCCGCTTTCAGGCCAAAGTACATATTGTAAAGTTGAGAGGAGGGAACGGATGCTCCCTTCTTTTCCATTTGACCACTTCCAAATTTTAGCATTAATGACTTGGATATCTTCTTGGTTATCACCAACTTGTGGCAGTTCATCTCCATCCTGAGGTAATTCTTTAATCAGGATATTTCCTTGGAAGGAATCATCTGGATCTCCAGCTATTGCTTCTGAGCCATCAGAAATTGGTCCTGCAGTTGGCGCTGACCTATCCTCAAGTCCAGAAGAAATCTCCATGGACTTATGGTCGTTGTTCCTTGTATCAGAATGTTGTTTCTCTAACAGCATAAGAAACTCATCTACCTGAGTTGAGGTAACACTTGCATCATCTTCTGTCTTGAATTTGCCTCTCTCCTTCCATCTAGAGCTTCGAGTTTGAGAGCCCACATTGAATTTGGGTTTGTTTGAAGCTTCCTGGTTAAAAATTTTA
>CL1926Contig1
GTCCAATAGATTAACGAAAATTTAATCTATGATCCCTCATCACAAATCAAAACAGAAGTTTCACCAATTCATGAAAATCATAAAATTCTTGCTCAAACAGAAATTCTACTGGACAAAATGAAATGTATACCGTGGCCATTCAGGCTGTGAAATGATAATACATGGACTATCAGTCTTAACAACCCCAGGAAGAAAGAACTACAAATTTGGGTTGTCGCATAAATAGCTTCAGAACCATCTATAAATATGATATGTGCAGCCAGTTGACACCCAGTAAAATTTAAGCACCTGCAATGATAATCCATTCTTTAAAGTTTGCTTCTTCACACACTTAACCCACTTTTGCCTTGGGGGCCTTCTTCTTGATTAGTCTCTTTGGAATCAAGTTTTTCATCCCTATGAAGAAAAGCAATGCACCGAAAAGTGCAACACTCTGCAAGAATTCATTCAAGAGAATAAAGTACTCAGCCTCATCCTGACGATAATTGTAGAAGTCATACAGGAGCGGAGAGGTAATTGCCAAGTGGAGAAGCAGGAGATAAGCACCAAATGAGGTGCCAAATACAAAGAGAAAACCTCCAAGACCCTTTAGGACAATAATGCCCGCAACAATACTTGTAGGATCAATATCCGGTAACTGCACACCCAATTTGGAAAAAATGTGTTTCTTAACAATAGCAAGTTTGGGTATCAACTCCCTTGCCGCAGGGCCACCATCCTCTCCAAATTCAATGAACATTTGCCAAGCGGAGAGGATGAAAAGGGAAGCGAAGAGGACTCTGCCGAGAAAAGAGAAGAACCCCATCATTCGCTGTGGAGGTGGAGCTTTTCAAATCTGGGTCTCGGGCTCTCTCTCCTCTATCGAGACAAAGGCTCAAGTTAATTCGCTCGCTCAGTGAAGGCTCGAGAATCGAAGGCAGAAGCAAGGGAGGGATTGGCTGGTTGGCCGTTCAGTCTTTC
>CL1941Contig1
TTTTTTCAAAGAGATGGAAGCAATGAAGATGAAGCTCTTTGTTGTTTTGATGGTTGTGTTGATGGCTTTCTCCACCATGCAAATGGCTGCAGCTGCTGAAGCACCAGCACCAAGCCCAACTTCTGATGCCTCTGTTTTTGTTCCCACATTCTTTGCATCTTTGGCTGCTTTTGCTTTCGGGTTCTTCTTTTGAACCTTATATGCAGTAGTATGATTTGATTTTATTTTTGTTTCTCATTCCTCTTTCTACCCATCTCTCTCTCTTTCTCTCTCTCTCTCTCTCTCTCTCTCTCTCTC
>CL1941Contig2
TTTCTCTACCATTCCTCTTTTCTATACAATACACTATAATTCAATCTCAAAGAGGAATTGTAGAGTCTAATTCTCTTTTCAAAATTTTATTTTCCTCTAAAATTAAAAAATTACCAAGAAATGGAAGCAATGAAGATGAAGCTTTTTGTTCGTTTTGATGGTTGTGTTGATGGCTTTCTCCACCATGCAAATGGCTGCAGCAGCTGATGCACCAGCACCAAGCCCAACTTCTGATGCCTCTGTTTTTGTTCCTACATTCTTTGCATCTTTGGTTGCTCTTGCTTTTGGTTTCTTCTTTTGAACCTTTAATTAAATCATAATGTAGCGTGATTTATTTTATTTGTATTTTTTTTTGGGTTTATTTTCTCAATTCTCTCTCTACCCATTTCTTTTTCTCTTTCTAGTTTCATATATCTATCTCCCAATTTTCTTGCTTTCCCTCATTTTATCCATCTTGGACATAGAGGCAAAAAGAAATGGGCAGGGCTTGTTTAGATTTATTCTTGATTATCACTGTTAATGTACTTGTGGTGTGTGATTAATGTATTTTGCTGTCTTCTTGTAC
>CL1941Contig3
TAGATGAAGCTCTTTGTTGTTTTGATGGTTGTGTTGATGGCTTTCTCCACCATGCAAATGGCTGCAGCTGCTGAAGCACCAGCACCAAGCCCAACTTCTGATGCCTCTGTTTTTGTTCCCACATTCTTTGCATCTTTGGCTGCTTTTGCTTTCGGGTTCTTCTTTTGAACCTTATATGCAGTAGTATGATTTGATTTTTATTTTTTGTTTCTCATTCCTCTTTCTACCCATCTCTCTCTCTTTCTCTCTCTCTCTCTCTCTCTCTCT
>CL1941Contig4
TAATACATTAATCACACACCACAAGTACATTAACAATGATAATCAAGAATTTTAAATCTAAACAAGCCCTGCCCATTTCTTTTTGCCTTCTATGTCCAAGATGGATAAAATGAGGGAAAGCAGGAAAATTGGGAGATAGATATATGAAACTAGAAAGAGAAAAAGAAATGGGTAGAGAGAGAATTGAGAAAATAAACCAAAAAAAAAATACAATAAAATAAATCACGCTACATTATGATTTAATTAAAGGTTACAAAAAGAAGAAGCCAAAAGCAAGAGCAACCAAAGATGCAAAGAATGTAGGAACAAAAACAGAGGCATCAGAAGTTGGGCTTGGTGCTGGTGTCATCAGCTGCTGCAGCCATTTGCATGGTGGAGAAAGCCATCAACACAACCATCAAAACGACAAAAGCTTCATCTTCATTGCTTCCA
>CL1941Contig5
TAGAGAGAGAATGAGAAAATAAACCAAAAAAAAATTACAATAAAATAAATCACGCTACATTATGATTTAATTAAAGGTTCAAAAGAAGAAACCAAAAGCAAGAGCAACCAAAGATGCAAAGAATGTAGGAACAAAAACAGAGGCATCAGAAGTTGGGCTTGGTGCTGGTGCATCAGCTGCTGCAGCCATTTGCATGGTGGAGAAAGCCATCAACACAACCATCAAAACGACAAAAAGCTTCATCTTCATTGCTTCCATTTCTTGGAATTTTTTTTTTATTTTTAGAGGAAAATAAAATTTTGAAAAGAGAATTAGACTCTACAATTCCTCTTTGAGATTGAATTATAGTGTATTGTATAGAAAAGAGGAATGGTAGAGAAGAAGCACAATTTAGAGACAAGGGTTAGTC
>CL1941Contig6
TATTCTTTGCATCTTTGGTTGCTCTTGCTTTTGGTTTCTTCTTTTGAACCTTTAATTAAATCATAATGTAGCGTGATTTATTTTATTGAATTTTTTTTTGGTTTATTTTCTCAATTCTCTCTCTACCCATTTCTTTTTCTCTTTCTAGTTTCATATATCTATCTCCCAATTTTCTTGCTTTCCCTCATTTTATCCATCTTGGACATAGAGGGAGGCAAAAAAGAAATGGGCAGGGCTTGTTTAGATTTATTCTTGATTATCATTGTTAATGTACTTGTGGTGTGTGATTAATGTATTTTGCTGTCTTCTTGTACT
>CL1951Contig1
AGCAAAGGAAAAAATAGGCTTGGACTTAACAAACGTGGTGGTGACGACGATGAGGAAGGTCCGAAGGGGAGGGAGATCATGATATTGACGATGATGATACTGAGAAAGGTGATGATTGGGAGCATGAAGGAATTTTCACTGATGATGATGAAGCAGTTGGTAATGATCCCGAGGAACGGGAAGACTTGGCCCCTGAGGTTCCTGCTCCTCCAGAAATCAAGCAGGATGAAGATGATGAAGATGACGAGAATGAGGAAGGTGGACTGAGTAAATCTGGCAAGGAGTTGAAGAAGCTTCTTGGGAGAGCTGGTGGACTGAATGATTCAGATGCAGATGGCGACGATGATGATGAGGATATGGAGGAAGATGATCTTTCTCCTGTATTGGCTCCAAAGAAGGATGCACCTAAGGAGGAACCTGCTGATAACAGTCCTGCAAAACCAATGCCTTCTGGTTCTGCTAAAGGGACCCCATCTACTTCCAAGTCTGCAAAGGGAAAAAAGAAAATTAAATGGTGATGATGCAAAAAACATCTGCTGGCGGACCTCAAAAGAAGGTGAAGGCAGAAAATGAATTAAAACCTACTGTGAAAGAAGAAAGTGTGCCTACTGCTAAAAGTAGTGCAACTCCTAAAGGGTCACCATCATCACTGAAAACAGGGTCAACTTCACCCGTCACTGAAGAAGAGATCAGGGCTGTTTTGTTGCAAAATGGGCCCGTGACCACACAGGATCTTGTTGCTAGGTTTAAATCACGACTGAAAGGTTCTGAGGATAAGAAGGCTTTTGCAGAAATCCTGAGGAGAATTTCTAAGATTCAGAAGACTGGCGGATCTAGCTACGTTGTTATCAAGAGATAGATGATCCTTTTTCTTTCTGCTACAGATTTTATCTTATTGAATTGCAAGTTTCTAAGATTCAGAAAGACTAGCAGATTTAGCTACATGTTATTAAGAGATAATTATTCTTTTTTCTGCCAATTACATATAATCTTATTCTAACTACAAATGCATCTATCCTTGTGAATTCTACCCCACCTCCCAAGCACATTGATCTGTGAGCTTATTAGTTTGATATTTGGAATAAGGTCTTTAGTTTTTTGCTATACCAATTGGACGAGGAAACATGTTCATGTAAACCTTCTTGGCTAAAATTACTAAGTCTGTGGCGCACTGAGGAATGGCCATTGCGTATTTGCCTCAAGGAATGAGACATCTTTGTTGCCTTTTT
>CL1951Contig2
TAACGGAAGACTTGGCCCCTGAGGTTCCTGCTCCTTCCTAAGAAATCAAGCAGGATGAAGATGATGAAGATGACGAGAATGAGGAAGGTGGACTGAGTAAATCTGGCAAGGAGTTGAAGAAGCTTCTTGGGAGAGCTGGTGGACTGAATGATTCAGATGCAGATGGCGACGATGATGATGAGGATATGGAGGAAGATGATCTTTCTCCTGTATTGGCTCCAAAGAAGGATGCACCTAAGGAGGAACCTGCTGATAACAGTCCTGCAAAACCAATGCCTTCTGGTTCTGCTAAAGGGACCCCATCTACTTCCAAGTCTGCAAAGGGAAAAAGAAAATTAAATGGTGATGATGCAAAAACATCTGCTGGCGGACCTCAAAAGAAGGAATTAAAACCTACTGTGAAAGAAGAAAGTGTGCCTACTGCTAAAAGTAGTGCAACTCCTAAAAGGGTCACCATCATCACTGAAAACAGGGTCAACTTCACCCGTCACTGAAGAAGAGATCAGGGCTGTTTTGTGCAAATGGGCCCGTGACCACACAGGATCTTGTTGCTAGGTTTAAATCACGACTGAAAGGTTCTGAGGATAAGAAGG
>CL1951Contig3
TAAGAAAGTATGCCTGCTACCAAAAGTAGTGCAACTCCCAAAGGTGCACCATCATCACTGAAAACAGGATCAACATCACCTGTCACTGAAGAAGAGATCAGGGCTGTTTTGTTGCAAAATGGGCGCGTGACTACACAGGATCTTGTTGCTAGGTTCAGATCGCGACTGAAAGGTTCTGAGGATAAGAAGGCTTTTGCAGAAATCCTGAGGAGAATTTCTAAGATTCAGAAGACTGGTGGATCTAGCTATGTTGTTATCAAGAGATAGATGATCCTTTTTCTGTCTTATCTTACGGAGCTGCAAATGAGTTTCTAAGATTTGGAAGACTGGCGGATCTAGCTACTTGTCATTAAGATATAGATTGCCCTTTTTCTTTTGCCATTTGAGATAATCTTACGGAACAGCAAATGCACCTATCCTTGCCCCAAACCCAAAAACACACTGATCTCTGAGCATCGATGGCTTGATGTTTGGAATAAGCTCCTTAGA
>CL1962Contig1
GGAAGGCCTTCACAGGCCTTTGTTGTCAGTGCAGCTAACCAAGCTAAAAGCGGACTGGCAATGGGGTGCGCGTTTAACCACGCTATCTTAGATGGGACTTCCACGTGGCACTTCATGAATTCATGGGCCCAGATCTGCAATGGGTCCTCTTCAGTCTCGGTCCCACCTTCTTTGAACGCACCAAGCACGCAACACTC
>CL1962Contig2
TTCAAGGAAAGAGTGGAGGAAGAAGCATTGATGTGGAGATCACTTTGGAAGCTGGAGCCATGGAGAGGTTGGAGAAGGATAAGGAATTCCTTGTGGAGGTTTAGAAGAGCTTTTAGCATATGCTTGAATGGATCTTGGATAACATTGATATATTTAGATTGTCTCTTTGACTTTACATATCATGTTATCCAAGAAGCGAAGGACGAGTTTTCATTTCATAGTTTGTGTTTAATTGATGCCGCTTCGTTGTGGGATTTGTTTGCTGTTATGTTGATGGTTATTATTAGTACGTACCCATGTAAGGAGATCTTCAAGTTGGCTGCTGCTTCATTAATAATTAAATATAGCAGCTTTCTGAATAGTGATTGGATGTGCAATTAATTGGCATTAACAACGA
>CL1962Contig3
AATGAAGCAGCAGCCAACTGAAGATCTCCTTACATGGGTACGTACTAATAATAACCATCAACATAACAGCAACAATCCCACAACGAAGCGGCATCAATTAAACACAAACTATGAAATGAAAACTCGTCCTTCGCTTCTTGGATAACATGATATGTAAAGTCAAAGAGACAATCTAAATATATCAATGTTATCCAAGATCCATTCAAGCATATGCTAAAAGCTCTTCTAAACCTCCACAAGGAATTCCTTATCCTTCTCCAACCTCTCCATGGCTCCAGCTTCCAAAGTGATCTCCACATCAATGCTTCTTCCTCCACTCTTTCCTTGATACAAATACACCATCCCATCAAATCTATTGTTGGATCCACTCCTAACGCTTTCTGGTTTGCCCCACCCGAAATCCACCTCATATACCTGAAACCTAGGCGAGCTTCCCACGGCCACGCAGTTCACCCCAGCATCCTTAAATTGGAATATCTTCGGTGCACTCTCCCATTCTTTGTTGCGCTCGTCGATGGCTTTCGCGTTGTGGGCTTCAATAGCCTTTTGAATCACAGACGCCCCGAAATCCGGTGGGTTCATCGTTAATAATCCTACTGCTGTTGCCGTGAATATGGCCTGGATTAGGTTACCGAAGTAACTATCTGGCATCGGCGGGTCGACCCTTTTCCTGCAATCGGCAAAGACGGTGAACACTGTGTAGTGTTCGGGTTTGAGTTCACGCGCATGGCATACTTGACGCCAAATATGGGCTGCGAGTGATTGAAAGGTGGAGAATGGCTTTGAACCGTCGGATGGAGGGTTTGCGTTAGCTTTTGACTTAATTTTGTCGATAGCAGCTTCGGAGAATTTGAAGACCTTCTCTATGAGTTGAGGTGCGGACTTGGCATCTTCATTGCATGCACTGAGTGGGTCCGGTGGCAGGGAGAGGTCGAGCTTGACGCGAGTGTTGCGTGCTTTGGTGCGTTCAAAGAAGGGTGGGACCGAGACTGAAGAGGACCCATTGCAGATCTGGGCCCATGAATTCATGAAGTGCCACGTGGAAGTCCCATA
>CL1974Contig1
CTATCTGAAGCAATTATTGCATTGATAAATTTATTGAGGCACAAAGCTGCAAAGTAAATATGAAGAGAAATAATTAGCTGGAGAGGAAGTATGGAAACATATACAAGTTTAATCCAGTCAGATTCTAGGTATTAAGGAGAAACATTACATCAGTCATCATATGAAACATGAAAACTGGTGGTGCAGCCAGGCGCCTCAGGATACTCAGCCCCACAACAGTCATAAAATTTGGCAGCATATGGTGGATCATCAGGTCCCAATTCATAGTACCTTTTCTGGTCATCGTGACGGCGACAGACAAAGAAGGAAGGATGGAAGCGGCAAGCAGAGGAGGCGTTAGAAGAGGAAGTAAAAGACTGTTTGCACCTCTTGCACAGCTTCTCCTTCTCCTTGACCTTCCCTATCTCTTCTTTCTCCATTTCGCACTCTTTGCTCAAGCTTATGGCTCTGGCAGAGGCACTACAAATCGTGCAATGGATTTTCGCGTCTTCGACATCCTCTTCCTGCTTTACACC
>CL1991Contig1
TAAAACATGAATTGCGAACTATATTATTATTAAAATACACAAAGTAGAGAAGATTATTCCTACATATATATGTATTGATAGAGGAACGATGAAGCTAGCTAGATATTCTGCATTTACAAGAATATCTATTAGGCAGTACTTTTGGCAGGTGGGATGATTTAATGCCAGTATTTCAGAAGGGAAAATATTTGACAGTCCTGGAAGCTCTTCACTCTTCATGTTTCAGATTTCACATGCAGCTCCAGTAAATCAGTTCCTGCAATCTCTGGCAGACCCTTGAAGTCTCCACACCAACTCTACAGATTTTGACCTGAGCATGGACTGTGTGGAAGACCTTATCACCCACTGTTGAAAAGCTGGCGCTGACAACTTCAGCTCCTTCTTCCTCAAGAATGGTAATAACCTCATATAACATGAAGTTCTTCTTCAACCCACTAATCAAAATCACTTCTATGCTTGAACCCATTTCTCTAAGTTCAATCATTGGCAATCTCAGCCCCATCATCATTGCATCCATGGTATTATTATTAGCTCCCAAGGATCCCAATGCTTGTTCCTTTATCTTCTTTAATTTCTCGATTCTTTCTCTCAGGTGCTTTATGTAGGCTGCAGCATGGTCTAGTTGATCTTGCTGCGATAGCATGTCCTTAGAATGTTTGAAGTGATGAGAAGGAATGAGAGAAGCAAGCTTGAAGCATAAACCCTTCATGTGAATTCTCCGATTCCTCTCGACGGTCTTTCGATCAAGTTTCTGCGACTCGCTGTTGCTTTTCTTCATCTCTCTCTACTGATAAAAACTCAGTTTCTTGGTTTTCCTTCTTTCACGCTTTATCTATAACTATTCAAAGTTCAAACCCACATTAACCCAAGAAATTAAAGGCTTGAAACTAATTAACAGAAGAAAGCACAAAGCAAAATTTATTTTGTTTTAGCTTTTAGGTGTTCACAGGGAGAGAGAACAGGGAAGGTAGTGTGATAGAGAGACAGAGAGAAAGAGAGAGCAAAACTCATACGGAATTGTTCAGAGAGTTA
>CL1991Contig2
AAGGAGCTGAAGTTGTCAGCGCCAGCTTTTCAACCGTGGGTGATAAGGTCTTCCACACAATTCATGCTCAGGTCAAAATCTGTAGAGTTGGTGTGGAGACTTCAAGGGTATGCCAGAGACTGCAGGAACTGATTTACTGGAGTTGCATATGAAACTTTCAGAATACTGAAACAAGAAGAGCTTTCAGGAATCAGGATCTCATTGAATTATCCAATTTTTACTCTGTGAAATCTGGAGATTAAATCATGCCCAGTATGGAATATCTAGCATCCATAGTTCCTCTGTTAATAGGAATAATATTCCTTACTTTATGTGTGTTAATTAGATTTTGTTGGCACTTCATGTTTCCTCTTAATTAAATTCTTATTTCTTAATAACTTTATTCTTACA
>CL1991Contig3
CCAAGACTTGATCGAAAGACGGTCGAGAGGAATCGCAGAATTCACATGAAGGATTTATGTTTCAAGCTGGCTTCTCTCATTCCTTCTCATCACTTCAAACATTCTAAGGACATGCTATCGCAGCAAGGTCAACTAGACCATGCTGCCGCCTACATAAAGCACCTGAAAGAAAGAATAGAGAAATTAAAGAAGAAAAAGGAACAGGCAATGGGAACTTCGGTAGCTAATAATAGCACCATGGATGCAATGATGATGGGATTGAGATTACCAATGATTGAACTTAGAG
>CL2004Contig1
TAGTTAAAGCTGATTAACTGTTTTATTGTTATGCTTGATAATACATATAACAAAGCTTCTTCACTTATTAATGAACAGAAAACACGATACCATGAAGATTTTCAATTAATAAGGTTTCTGCCCAACAAAGTTGCCAGGAGGGTCGTAGTTGCATCCAATGAAGGTTCCTCCATTATTGCACTTCACCTTAGCACATCCTAGGCGAACCGAGTTGCGCCAAACCACCTGAGTATAGTGCCCACACTGCTTGCCTGCAGCACAAGAATTAGAATTGTAATCGTAGAAGGCCTTCTCGTCAACCCACAGTTTCACAGCATCTTTGCCTGAAAGGCCACCGCTGCTTTTGCAAGGTTCTCTCCGTAAGGACGATTACTGGAATGCACAAGATTGCAGTCACGGGCTCGTTGATTAGCATAGTTTTGTGCAAAGGCTGCCACTTTGTTGTCCCAAGTCAAAGGTCCAACACCTACAGCTGCTCGTGCTTGGTTATGGGCA
>CL2004Contig2
TCATTGGCCTAGCCTGCTTAATCCTTCCCTTGAACGCCCAAGACTCACCACAAGACTACCTTAATGCCCATAACCAAGCACGAGCAGCTGTGGGTGTTGGACCTATGACTTGGGACAACAAAGTGGCAGCCTTTGCACAAAACTATGCTAGTCAACGGGCCGGTGACTGCAATCTTGTGCATTCCAGCAATCGTCCTTACGGGGAGAACCTTGCAAAAAGCAGCGGTGACCTTTCAGGCAAAGATGCTGTGAAACTGTGGGTTGACGAGAAGGCCTTCTACGATTACAATTCTAATTCTTGTGCTGCAGGCAAGCAGTGTGGGCACTATACTCAGGTGGTTTGGCGCAACTCAGTTCGCCTAGGATGTGCTAAGGTGAAGTGCAACAATGGAGGAACCTTCATTGGATGCAACTATGACCCTCCTGGCAACTTTGTTGGGCAGCGACCTTATTAATTAAAATCTTCGTGGTATTCAAGTTGTCTGTTAGCTTGTTCCATTTTCAGTAATAAGTGAACAAGCTTGTTCGGTGGTCTCAACTCTGTGTCAAAGCTGTTTCTTTGCAGCTGTCTTCCTGCAGTATTAGTATGTTTGTCGTGGGAATAATTTTGTGGCTGATCATCTGCTTGCCGTAAGAGCTCTTGATGTTCATGAGTGTGAATTTTTCTATTGCAGTCTTCCTTTGAATGTTGCTTGGGTTATTTCTAAGGATATATTGTT
>CL2004Contig3
CTTTGCCTGAAAGGTCACCGCTGCTTTTTGCAAGGTTCTCCCCGTAAGGACGATTGCTGGAATGCACAAGATTGCAGTCACCGGCCCGTTGACTAGCATAGTTTTGTGCAAAGGCTGCCACTTTGTTGTCCCAAGTCATAGGTCCAACACCCACAGCTGCTCGTGCTTGGTTATGGGCATTAAGGTAGTCTTGTGGTGAGTCTTGGGCATTCAAGGGTAGGATTAAGCAGGCTAGGCTAATGAGGCAAAAGAGAGCTAGTGAATTCTTGCAGAACACCATTTTTGAGTTTGTTTAAGATCTTAGGCAATGGATC
>CL2015Contig1
AAAAGCTCAATATTCTTGTGAACAACGCTGCAAAAGGTATGATCAAAGATGCTGTAGATTATACTCCTGAAGACATCTCGAGTATTATGAGCACCAATTTTGAATCTGTTTTTCATCTATGTCAACTTGCATACCCACTGTTTAAGGCATCTGGGTATGGAAGTATCGTGAGTATTTCCTCCAATTCTAGCGTGGTAGCTATCCCTTCTCTCTCTGTCTATGAAGCCTCTAAAGGTGCAGTGAATCAAATCACAAAGAACTTGGCATGTGAGTGGGCTAAGGACAACATTCGAGTTAATGCAGTTTCACCAGGGCTAATCAGAACTTCTCTTTATGAATTATGGAAAGCAGGAATTTCATGAAGTTGCAGGATTTTTAAANGATATGTAACTNAACTCCTATTTCTCGGGCCCGGAGAAGCCGTATGAGATTTCATCAATGG
>CL2015Contig2
TCTCATAGGGCTCCCCAATCCGAGAAATTTTTTTTTGGAGTTTGAACTTATATATCTATTAAAAAATTTTGCAATTTCGAGGATAATCCTGCTTTCCAGATTCAAATGAGAGAAGTTCTGATTAGCCCTGGAGAAATTGCATTAACGAGAATGTTGTCCTTAGCCCACTCACATGCCAAGTTCTTTGTGATTTGATTTACTGCACCTTTAGAGGCTTCATAGGCAGAGACAGAAGGGATAGCCACCACGTCAAAATTGGTGCTCATTATCCTGGAGATGTCTTCAGCAGTATACTCTACAGCAGCTTTGGGCATCCTTTTTGCAGCGTTATTCACAAGAATGTTGAGCTTTCCAATTGAAAGATGGAGGAGACAGTTTCCATGAGTTTTCCCTTGGTCTCGATGAGACACGTCGCA
>CL2015Contig3
AGTGGGCTAAGGACAACATTCGAGTTAATGCAGTTTCACCAGGGCCAATCAGAACTTCTCTTTATGAATATGGAAAGCAGGAATTTCCTGAAGTTGCAGGATTTTTAAATAGATATATAACTCAAACTCCTATTTCTCGGCCCGGAGAGCCGTATGAGATTTCATCAATGGTGGCATTCCTATGCTTCCCTACTGCTTCATTTATCACCGGCCAGATTATTGTTGTTGATGGAGGATTCACCATCAATGGTTTCTGCCTCCCAAACAATAGCTAAACCTGTAATTTCTTTTCTAGTCAACAACTACAAAAATAAATAAGGTTTCATCAGGTCCAGATATCGGACT
>CL2015Contig4
CTATTAAAATTGGGTTATTAATTTCCAAATCTTGAATTTTACACTCAATACATAGGATACTAAACATAAAATTTCATTAATCTAGAATGCCTTTTGTTAAAAAACATACCATCCGACAAGGGCTTTTGTTTATTACAACAAAGAAATCAACAACAGCGACAGCAAAATGAAGACATTTGTAAATAATCTTGGTTTCTCATGGACCTTAAACCTTATTTATATATCTTTATAGCTAGATCTTGATTAGAAAATAGAGGTTTAGTTATTGTTTGGCTGGCAGAAACCATTGATGGTGAATCCTCCATCAACAACAATGACCTGACCGGTGATAAATGAAGCAGTAGGAAAGCAAAGGAATGCCACCATTGATGCAATCTCATAGGGCTCCCCAATCCGAGAAATTGGAGTTTGACTTATATATCTATTAAAAAATTTTGCAATTTCAGGATAATCCTGCTTTCCAGATTCAATGAGAGAAGTTCTGATTAGCCCTGGAGAAATTGCATTAACGAGAATGTTGTCCTTAGCCCACTCACATGCCAAGTTCTTTGTGATTTGATTTACTGCACCTTTAGAGGCTTCATAGGCAGAGATAGAAGGGAGAGCCACCACGCTGGAATTGGAGGAAATATTTACAATCCTTCCATATCCAGATGCCTTAAAGAGAGGATATGAAAGTTGACAAAAATGAAAAACTGACTCAAAATTGGTGCTCATTATCCTGGAGATGTCTTCAGCAGTATACTCTACAGCAGCTTTGGGCATCCCTTTTGCAGCGTTATTCACAAGAATGTTGAGCTTTCCATGAAAGATGGAGGAGACAGTTTCCATGAGTTTCTCCCTTTGGTCTCGATGAGACACGTCGCAAACAGAGCCAGTTACTTTGAAACCTTTGCTTTTCCATTCTTGCAAACATTGATCAAGCTCCGTTTGGTTGCGTGAACATGTGTGCACTGCAACCTCAAATCCTGCTAATTCTTGTACTATAGCATGCCCAATGCCTCTGGAGCCTCCAGTAACCAGAGCTGTCATTCCCTTGAGGGACCATCTCTTTTCCTTAAAATTGAGTGCATCCGCCATGATCGTTCTCTGAGTGGGTGTATGCGTGTTTTTTCCCTTAACGCAGTAAATAACAGATACCTTGATTGAAGATATTATGCCGTTTTATCGAAAATGTACTTATC
>CL2041Contig1
[truncated: 16,430,974 more chars]
