# Supplementary material for: Post-transcriptional regulation of several biological processes involved in latex production in Hevea brasiliensis
Source: PeerJ. 2020 Apr 29;8:e8932. doi: 10.7717/peerj.8932 (PMC7195832; doi:10.7717/peerj.8932)
Supplement: Supplemental Information 3 — Consensus sequences [file peerj-08-8932-s027.zip › consensus_embryo_tgicl.fasta]

>CL1Contig1
GATGCATATGCATGCTCCAAATTAAGCTGCTCTCTTCTTAGGTTCCATCCTTCTCAATGGCCATGCTTTCTTCAACTTCGAGAACTACTGGTTCCTTACTCTCAAGAACTCCTGTCATGCTTCTTCTGATTCTCTATATAGCAAGCCTTGGTATAACAGATGCCCAGGTAGGTGTTTGCTATGGAAAGCTAGGCAACAACCTTCCACCTGCTTCAGAGGTCATAGCTCTCTATAAACAATCTAACATCAAGAGAATGAGAATTTATGATCCAAATCAAGAAGTCTTGCAAGCCCTTAGAGGCTCAAACATTGAACTCATACTAGGTGTTCCAAACTCAGATCTCCAAAGCCTTACCAATCCTTCCAATGCAAACTCATGGGTACAAAAAAATGTTCGTGACTTCTGGTCAAGTGTCAGGTTCAGATATATAGCAGTCGGCAACGAAATTAGTCCTGTAAATGGAGGCACAGCTTGGTTGGCTCAATTTGTTTTGCCTGCCATGAGAAATATACATGATGCTATAAGATCAGCTGGTCTTCAAGATCAAATCAAGGTCTCTACTGCGATTGACTTGACCCTGATGGGAAATACCTACCCTCCTTCTGCAGGTGCTTTCAGGGATGATGTTAGATCATATTTGGACCCAATTATTGGATTCCTATCCTCTATCAGGTCACCTTTACTTGCCAATATTTATCCTTACTTTACTTATGCTGGTAATCCAAGGGATATTTCCCTTCCCTATGCTTTGTTCACTTCACCATCAGTTGTTGTGTGGGATGGTCAGCGAGGTTATAAGAACCTTTTTGATGCAACGTTGGATGCATTGTACTCTGCTCTTGAGAGGGCTAGTGGTGGTTCTCTGGAGGTGGTTGTTTCGGAAAGTGGCTGGCCGTCTGCCGGAGCATTTGCTGCCACATTTGACAATGGGCGTACTTATCTCTCAAATTTGATCCAGCATGTCAAAGGAGGTACTCCTAAGAGGCCTGACAGAGCTATAGAGACTTACTTATTTGCCATGTTTGATGAAAATCAGAAGCAACCAGAGGTTGAGAAACACTTTGGACTTTTCTTTCCTGATAAACGGCCAAAATATAATCTCAATTTTAGTGCAAAAAAGAACTGGGATATTTCTACTGAACACAATGCAACAGTACTTTTCCTTAAGAGTGACATGTGAGATGGTGAGAATTTAAGTACTACATACATTTCCAATGTATGCATATGTAATAAATAAGACAACGTTTCTCAAATTTTTTTTANGCATTAATAATCAATGAAAATTTTAACCTTACC
>CL1Contig2
GTCATGTCTAGCACCGTTGGTCAGGTCATTCGCTGTAAAGCTGCTGTAGCATGGAGGGCAGGAAAACCACTGGTTGATTGATGAAGAAGTAGAGGTGGCACCGCCACAGGCTAATGAAGTTCGTTTGAAGATCCTCTTCACCTCTTTATGCCACACTGATGTTTACTTCTGGGAAGCTAAGGGACAATCACCATTATTTCCTCGCATATTTGGTCATGAAGCTAGTGGAATTGTGGAGAGTGTCGGTCCTGGTGTGACTGATCTCCAACCAGGTGACCATGTCCTACCTGTGTTCACTGGGGAATGCAAGGAGTGCCGCCACTGTAAATCAGAAGAAAGCAACATGTGTGATCTCCTCAGAATCAATACTGATAGGGGTCATATGCTTGCTGATGGCCAGTCGAGATTCTCTATCAATGGGAAACCCATTCACCACTTTCTTGGCACCTCCACATTTAGTGAATACACTGTTGTGCATGTTGGCTGTCTTGCTAAGATCAACCCTGCCGCTCCTCTTGACAAAGTTTGTGTGCTCAGTTGTGGAATATCCACAGGTCTTGATGACTCGTTCAAAACTCATCCTATGAATCTGTTGAATGAAAGAACTCT
>CL1Contig3
TTAAATCATTTCATTTTGGGGGCTCCTAGCCTCAGTCGGAAGTCCTCCTCCATAAGAGGAAGGCCGTCTCTCAACTTGACTTTTGGTTCCCAACCCAGCAATTCCTTTGCCTTTGTGATGTCAGGCTTCCTCTGTCTTGGATCATCAGGAGTGTTCTCCACCATCTTTATCTCCACATTAGGATTGATAAGCTAAAAAATCACACCATCAAAAACATTTTAATTGTCAAACAACTAAAGTTTGAACTGCAATGAGTCCAGGAATATGCTTATTGGCCTCAGGATATATATAATTGTGTTATGTGCAGTTACAGATTCTCATTCTCGGAATAAGCTAGAATCCCCAAGGAAGAACAGAGGCTCATTACTTGTTCCTAGCACAAATGTGGCAATGAGATTGCTTCCACAATATTTATCCATTTTTTATGATGTAGCCTACTTAGCAATAGATACATTGGCAGTTCAATCATGGTAAATTCACCTGGATTTCCAATGTTGATTGGCCCAGTGTTCTCTCCTTCCATGNGTCGAATGAGACCATCAACCATGTACAGAAACATAACAGAA
>CL1Contig4
CTTGCTTGCCCCTACTGCTTACCCAACTCACCCTCTAAGCCACCCAAGTATCCTCCCCAAATTTCCACCCAAACACCCACCCAAAGTAAAGCCACCTGCTCACCATAAACCACCAAAGCCACACAAGCCTCCTGTTGTCAAACCACCCAAGCCTCCTATTGTCAAACCACCCAAGCCTCCTGTTGTCCGCAAACCACCCTGTCCACCCAAGCCACCCATTGTGAAACCACCAACCATACCCAAACCTCCCTATGTACCCAAGCCACCCATTGTGAAACCACCAACCAGACCCAAACCTCCCCATGTGCCTAAACCACCAATCACACCCAAACCCCTCAAAGCCTCCAGTAACTCCAACACCACCCAAACCTCCTGTAACTCCAACACCACCAATTTTACCTCCAAAGCCT
>CL1Contig5
CTGCCAACTTCACATCACAGGTCATTATTATGAACCATCCTGGTCAGATTGGAAATGGATATGCCCCAGTTTTGGACTGCCACACGTCCCATATTGCAGTGAAGTTTGCTGAGATCTTGACCAAGATTGATCGCCGATCAGGCAAGGAGCTCGAGAAGGAACCCAAGTTTTTGAAGAATGGAGATGCTGGTTTTGTGAAGATGATTCCCACCAAGCCCATGGTCGTCGAGACTTTCTCTGCGTATCCCCCATTGGGTCGATTTGCTGTCAGGGACATGCGCCAGACTGTTGCTGTGGGTGTTATCAAGAGTGTAGAGAAGAAGGATCCAACTGGAGCTAAGGTCACCAAGTCTGCTGCCAAGAAAGGAGGGAAATGACTTGTGCGCTCAGCTATTTCCATAAATGCCGTTAAGAATATTTTATGCTACTATTTTTGTGTTTTAAAATGTTTATTTAGTAGTTATACCTTGAGTTTTCTGTGTCCACTGTGCAGTTGCTGTACTCAGAATTGGGTGCTAGATAGGCGGTGGAGTTAGTCTACATGTGGATTTATGGTTTGGTTTTGTAAGTTTGTTTGCACATTGAGTTTGATATTGATTGTCTTTCTCATATTTCTATATATTTGTTCTCATCTCATTGATGTGGCTTTGAATGCTGTCAACGACAAGTCATTTGTTATGCATGTATTTATGTTGTTCTAGAAAAATTTTAAAAAAAAAAAG
>CL1Contig6
TAGTGGCCGAAGCTTTCAATGTCAATGAACAGCTGGCTAGGAAGCTTCAAAGCGAGAACGATTACAGAGGCAACGTTGTGAGGGTGGAAGGTGACCTTCAGCTAGTCAGGCCACCAAGAACTCAACAAAGCCACCAACTCCATCGCACTCTCTTATGAAGTCATGTAACTCTTTGTTTAATACACACCATAGAAAAACACATCCTGGAAAAATCAGCTTTGGGTTAACTGAGTAAGTACCATTTTTTCAATTTTGTCTTAACCTTGACAGATGGAGCATAAACCTT
>CL1Contig7
TCTTGTGGAGACACTGATACTGGCACGTTAAACCCATCAACGAGGCTAATGTCGTAAAAATCTTGTCCATTGTTTTCTGCTAAAGTGAATTCTACGAGGCTAACTGGTGGATTTCCACCAGCGCCGTTGCATGATACTTGTCCTGATCCACAATCACCAGTTGCACAAGTGAACCTGCCAGAGGAGTCGGTGGAACACAGTGTTCGGCCCAAAACCTTCCAGTGAAAGGGGCTGGAGCATCGAGGGATTGAGTTTCTTTGGTTGCTAACTGAAAACCGGTGCTTGAGAGTTGAGGCCTGTTGCCGCCCGTTAAGGTTCCTGGCCATACTGTATATGGACAATTGTTTGTGGAAAGTTATCTTCGCCGGGTGAGCTACCACCAAAAAGAAGGTGAAAGTAGGCCGAGGAGCACAGAAGTCTTGTTCATGGTTGATTGCTTTGAATGGAATAGGATTGAG
>CL1Contig8
GGAGTCTGGATATCTCTGCCGGCTCAAACATGCAGCCTACCAACGGCGATCAAAACCACTCTATCAAAGAGGGCATGGCACTTGTTCCAGCACCCGATGCTCCGCTTTTCGCGGAGGTCGACATGGGAGCAGACTCCTCCGCACTTACCGTCCGAGCCACCGTCGTCCAGGCCTCCACCGTCTTCTATGACACTCCCGCCACTCTTGATAAGGCAGAGAGATTATTGGCGGAAGCAGCTGCTTATGGATCCCAACTTGTTGTGTTTCCTGAAGTCTTTTATTGGTGGTTACCCTCGTGGATCCAATTTTGGTGCTGCCGTTGGAAATAGAACTCCCAAAGGCAGAGAGGAGTTCCGCAAATATCATGCTTCAGCCATTAATGTCCCAGGTGTTGAGATATATTGTGCACCAACTGCTGATGCCAGAGGCACTTGGCAAGCAACAATGAAGCACATTGCTCTTGAGGGTGGGTGTTTCGTGCTATCTGCCAATCAGTTCTGCCGAAGGAAAGATTACCCATCTCCTCCAGAGTACATATTTTCTGGAATAGAAGAAGAAACTCACACCAGATTCTGTTGTCTGTGCTGGAGGCAGTGTTATCACTCTCCTACCCGTTAGGGGACTGTTTTAGCAGGACCCAATTATGAGTGGGGAGCATTGATCTCAGCAGACCTAGAT
>CL1Contig9
GACGGTTCCACCTTTCTTGTTAGGGTATTGGGCAGCTGAGCTGAAGGAGACGCCCTCACACTTGTTCTAACATAGTGAAGTAGCGATCTCCCATGGATACTGAACAGCAGCAATACGAGGTCGACCTTGGCCATCTGATGTCTTTTGACCCTCATCACCACTTCCCCTCTGTCCCTTCTTCCAGGGAGGACTTGGTGGAGGAATGTGTTAGAAAGGGCACTGATCTGGTTCAAGCTATTGTAGTCAGTCTTTTCAACATACCTTCAACTGAAGATGTAGATGGTCCACTTGTCAAGTTGCCTTCCCCAACAACGAAATTGCCCAGAGAGAAGCATTTGCCAAAGCCCAAACCTCCTACAAAATGGGAATTGTTTGCCAAAGCGAAAGGTATAAAGAAACGAAAGAAAGACAAGGTGTTGTGGGATGAACAAACTGGCGCTTGGAAACGTCGTTATGGATATGATCGTGTTAATGACGATGAAGATATTCCCATCATTGAGGCCAAGATGACTGATGAGCCAGGGGAGATCCATTTGCCAAGAGAAAAGCGAGAAGAAGAAA
>CL1Contig10
TAGAATCGCCCTTCTCTATAGCGTCGTTGAGTTGCTCGAGAGTTTCCTTGTTGTAGTTAGTAATATAAGTCTGGTGATGTTTCTGGTGATGCAGCTGCATTATCTCGCCGCTAATCGCGGGCTCCAGGGCACCATAGTCGTAAGGGAGATCGGGGAGAGA
>CL1Contig11
TACCTCTTTTGACATCGACTTAAGTTCATTCACTAGAGCCTTTGAGGTCTTCTCAATACCCCTAGTAATCAGAACAGGGTTTGCACCAGCAGCTACAACCTTGACACCTTCAGCAATAAGACCCTGAGCAAGAACAACAGATGTTGTAGTCCCATCACCAGCCAAGTCATTTGTCTTCGCAGCTGCCTGTCTCACCAACTTGGCACCAATATTCTCAACCGGATCCTCCAATTCAACCTCTTTAGCAACAGTCACACCATCATTAACGATTTTTGGGGAGCCATACTTGCTCTCAAGAACAACATTTCGGCCTTTAGGTCCAAGAGTAACCCCAACTAGATCTGCAAGTTTGTTCACACCAGTTTGTAATTTCTTGATTGTTGATCCATCCTTGTTGAAATGCAACTCCTTGGCCATGGCGCAAATCTGGGGGGAACGTGATCTACGTAGAACAACACTCTTTCTCCGACCAAATGAGCTTCCAGAAATGGAGGCAAAAGATGACAACCTGTTTGAAGAAGATGCAAGTTTCTTATCCATCACACAGCCATTAGCTGCAGCCAAGGATCCAACTGAGGACATGGCAGTAAAGGTGGACGCCATTCACTATTTGATATCGGTAAATGAGACGGCAGAGGTGGCGGGGGAAGGAGATTAGGGTTTTAGAATGGGAGGGTTGTATAAGAGGGGCAGGTTTATCCTGGTGTGGAAGAGCAGTCTT
>CL1Contig12
TGTTCTGATGGAGAGACTTTTGTAGGTTGGACGAGGCGGTGGCGCTTGAATCTCAGACGATAAAGCACATGATAGAGGACGACTGTGCTGACAACGGTATCCCTCTACCTAATGTCACAAGCAAGATCCTTTCTAAGGTAATTGAGTATTGCAAGAAGCACGTCGAGACCCCCAAGTCCGAAGATCGTCCCTCTTCTGGTGGTGACGGCGATTTGAAGGACTGGGACGCCGAGTTCGTCAAAGTTGATCAGGCTACTCTCTTCGATCTCATCCTGGCTGCCCAACTATCTAAAACATCCAAAGAGCTTGCTGGATCTCACTTGTCAGACAGTAGCAGGCAT
>CL1Contig13
CATCTTATGGCTTTTGACCATCATCACCATTTCCCCCCTGTCCCTTCTTCCAGGGAGGACATGGTGGAGGAATGTGTTAGAAAGGGCACCGAGCTGGTTCAAGCTATTGCTGTCAGTCTTTTCAACTTGCCTTCAACTGAAGATATAGATGGTCCACTTGTCAAGTTGCTCCCCCAACGATGAAATTGCCCAGAGAGAAGCATTTGCCAAAGCCAAAACCTCCTACAAAATGGGAATTGTTTGCCAAAGCGAAAGGTATAAAGAAACAGAAGAAAGATAAAGTGGTTTGGGATGAACAAACCAGCACTTGGAAACGTCGTTACGGATATGATCGTGTTAATGACGATGAAGATATTCCCATCATTGAGGCCAAGATGACTGATGAGCCAGGGGAGGATCCATTTTCCAAGAGAAAAGCAGAGAAGAAGAAAAGAGTCAAAAAACAAGAGAAAAATCGGTTGCAGAACTTGAAACAAGCAGCAAAAGCTGGTGCCTTGCCGAGCCACATTCAGCTAGCAGCCACAGCTTTGCCCATAACAGGAACCC
>CL1Contig14
TCAGAAAGAAGCTATTCAAGATCAGGTCAAACTTATGGGTGTGGATTTGGATGGAGTAAAAAAAGAGCAACAGGCAGTTTGGGGAAGAATTAACCAACTCAGGGAAAAAGTGAATGGATTAGATTTTGAAATCAAGTCCTTACAGGATGATCTGACAGCTGTGATGCAGAAGAGGGACAAAGCATACGACAATATCAAGTCGTTAAGGCAACAACGTGATGAAGGGAATGTTCACTTCTATAATAGCCGCAAGACCATGACTGAAGCTAAAGACCTTGCTGCAAAGAAAGATATAAAGGCTCTTGAGGAGCTTTCCTGTGAAGAGGTTGATAAATTTATGTCCCTTTGGAGCAATAACAAGGCCTTTAGGGATGATTATGAGAAAAGAATTTTGCCATCACTTGACAGTAGACAGTTGAGTAGGGATGGACGAATCAGAAACGCTGATGAGAAGCCATTGGTGGTATGGGAGACAGCAGTACCATCTGAACCAGAGCCAGTGGCAAAAGCTAATATTAAACGAGTGAAGGAAGAACCAAAATCCACTCCACAAAAGGATACTTTGCCCACCGAGAAGGTCCAGAAAGAATCAAGTAAGACAGATTCAAAGGCCACTTCAGAGCATATTGATGTGGCTGATGAGATCTCTGGATCAGAAAAGCAGCAAAAAAATCATCCTGTAAAGAAGGAAATAGATGAAGCAAAATTGAAGGAGCTCAAAAGAGAAGAAG
>CL1Contig15
GGCCCCCGCGACCACCAGCACTGTCGTTTGCTCTTTTAGAATTTCACGAAATCACCCCCACCATCTCCCTCCTCCACCTAGCGGGGTCCCACAAGCTATCTCCACCGCCGATCATACCAGATCGACCTTTTTTATTTAGAAATTGGAAGAATGAGTGAAGTATTTGAAGGATACGAGCGTCAATACTGCGAGCTCTCCTCTAATCTTTCCAGGAAGTGTACCGCAGCTGGTGCTCTTGATGGAGAGCAAAAAGAAGCAAAAGCTTTCTGAAGTTAGAACTGGGCTGGAGGAAGCTGAATCTTTGATTCGCAAAATGGACCTTGAAGCAAGAAGTTTACAACCAAATGTTAAGGCTGTCCTTCTGGCTAAGTTGAGGGAATACAAGTCAGATCTGAACAATTTGAAAACTGAAGTTAAAAGAATTGCCTCTGGTAACCTAAATCCAGCTGCCCGAGATCAGCTGTTGGAATCAGGAATGGCTGATGCATTGATGGCCTCAGCTGATCAAAGATCAAGATTAATGGTGTCTACAGAAAGATTAAATCAGTCCAGTGACAGAATTAAGGGAAGTAGAAGAACCATGCTGGAAACTGAAGAGCTTGGTGTTTCAATTCTTCACGATTTGCATCAACAGCGACAGTCTTTATTACATGCCCATGATACGCTTCATGGAGTGGATGACAACATTGGCAAGAGCAAGAAAGTATTGACTTCCATGACAAGGAGAATGAACAGGAACAAGTGGATTATTGGTGCTGTTATTGCAGTCCTTGTTGTTGCTATTGTCTTGATCTTGTATTTCAAACTCAAATAAGCCAGAAAGTTTATTCTTGTTGCTCCCTGAGTCTTGTAAGAGGACATGACTGCCCTTGGTTATTTGTGTGAGTTTGCCATTGAGTTCTGAAATAAACATTATTTGCTTTTATCTACCACCAATGTACTTTTCAACCATTTTTATCCTGTGGAGTGGATTTTGGATAATAAACCCT
>CL1Contig16
TATATCAATGGGCTGACTCTTTAGGCAAGATGAGGATCAGGGTTTGCTTATTTTTCTCGATGGAAACATGGGCACGCCTAGTTGATCTTATTACAAAAACAGGTCGAACTCTGAGTGATTGGATTTATTTAGGTGGTGTTAAGGGTTTTGCTGATGGATCTTTAGGTTCCAATAGTGCACTCTTCTATGAGCCTTATAGTGATGAACCTCACAACTATGGCTTACAAATCACAAATGTCGAAAATCTTTTCAACATGACTGTGGCCTCAGATAAAGCTGGACTTCAGGTGGCAATTCATGCCATAGGCGACAAAGCCAATGATATGGTCCTAGATATGTACGAATCCGTAGTTTTAACAAATGGAAAAAGGGATAGAAGATTTCGGATTGAGCATGCCCAGCACTTGTCACCTGGAACAATTTCTCGGTTTGGTGAGCAAGGGATCATTGCTTCAGTACAGCCAGATCACCTACTGGATGATGCTGATTCTGCAAGGAAAAAGCTTGGTATGGATAGGGCTGAAAGGGGATCTTACCAATTACAGTCACTCCTAGCTAGCAATGCTCAGTTGGCATTAGGTTCTGACTGGCCGGTTGTACATATCAATCCTTTGAGAAGCATCAAGACTGCAATGAAAAGAATACCTCCTGGTTGGGAAAATGCTTGGATTCCATCAGAGTGCCTTTCACTAAAAGATGA
>CL1Contig17
GGGACGATAACTGATTGATTTCTATCAGCTTCTTTTCGTCTGCTTACGCTACCTCTAGCAAAGAAGCAGAAATCATGCCGAAGAATAAGGGAAAGGGAGGTAAGAATAGGAAGAGAGGAAAGAACGAAGCAGATGATGAGAAACGTGAGCTTATCTTCAAGGAAGATGGGCAGGAATATGCCCAAGTGCTTCGCATGCTTGGTAATGGCCGTTGTGAAGCCATGTGTATTGATGGCTCCAAGCGTCTATGTCACATTCGTGGGAAGATGCACAAGAAGGTTTGGATAGCAGCTGGTGATATCATACTTGTTGGGCTGCGTGACTACCAGGATGACAAGGCTGATGTTATCTTGAAGTATATGCCAGATGAAGCTAGGCTTCTAAAGGCCTATGGTGAACTTCCTGAGAGTACACGTCTCAATGAGGGTATTGCTGGAGGTCTTGATGAGGAGGATGATGGTGCTGGTGATGATTATATTGAGTTTGAGGATGAAGATATTGATAAGATCTAGAATTTGGGAACTGATTCTGTTTCTATTTTATGTTTAGTTATGAAGAGAGATGGTTCATGAGAGTGGCTAATGATATTAAAATGCCCAAACGAGGGTTTGTGCTTTATAAATTGGAATTTGAGATGCTAAACTGATCATGTTTCATATAATACCTGTTGTTATCACTT
>CL1Contig18
TGTTTGGGAGCACGCATACTACTTACAGTACAAAAATGTCAGACCAGACTATCTTAAGAACATATGGAAGGTAATGAATTGGAAGTATGCGAGTGAAGTTTATGCGAAAGAATGCCCTTCATCTTAGAATGGTTTCCATCCTATGATGGAAGTGGCTTTGTAGGTCAGGTTTGAAGATGGAATAAATGAAATTATGTGTTGATGTGTTGTAGAATATGAAGGCACCCCTTTTCCCTATTACCCTTTGTCGAATGAGCTGTTCCTGGCACATCCAATGTATGAAAATCAGGACGTTGTGTTTTTTTT
>CL1Contig19
TGCTTCGAGAGACTACCCATATGGAAGTCCCTACTCTGCAGCACCACCACCACCACCAACAAATCCATACTATGCAGCGGCGCCGCCCACTGGATATCCGTACGGTGGTTACAACGCGCCACCTCCACCAGCACCCTACGGTCAGTCAAGTTACGATTACGGTCAGCAGCCCGTTTATGTTCAGGAGGAAAAGAAGAAAAGCAAGTTCGGTGGGATGGGGACTGGATTGGCTGTGGGCGCGGTAGCTGGGGCTTTAGGTGGACTGGCATTGGCAGAGGGCTTTTGATGCGCTGGAGGACCATAGTTAGCTGATGAAGCAGCGGAAAGGTCGAGGATGACCTTGGCTACGATGGTGACGACTTCTAGAGACTGCCATGGGTAACTTTTTATTTTAATTAAAAATTNTTATTATCCTTTCGCTCTTCGAGTAGCTATCAAGAACTTAGCGCCGTTAAGGTTTGGAATGCTCGC
>CL1Contig20
GGGTTTCACCTTCAGCTGTTCAAAATGTCAAAGCGAGGACGTGGAGGATCAGCGGGTAACAAGTTCAGGATGTCACTGGGTCTGCCAGTTGCGGCGACCGTGAACTGCGCCGATAACACTGGTGCTAAGAACCTCTACATCATTTCGGTGAAGGGAATCAAGGGTCGCTTGAACCGCTTGCCCTCTGCTTGTGTTGGGGATATGGTCATGGCTACTGTCAAGAAAGGAAAGCCTGATCTGAGGAAGAAGGTAATGCCCGCTGTCATTGTCAGGCAGCGCAAGCCATGGCGCAGAAAGGACGGAGTCTACATGTACTTCGAAGATAATGCTGGAGTTATTGTGAATCCTAAAGGCGAAATGAAAGGATCTGCTATAACTGGTCCAATTGGGAAGGAATGTGCTGATCTGTGGCCAAGGATTGCAAGTGCAGCAAATGCCATAGTATAAGAGTTATAATCACTCCTGCCTTTTGTTCTTGTGTTGGGAGCGACTTGCCTGTTCTGTTAGGGGTTAATGTAGGGTGCTTTTTTTGTTGAATTTTTTTTAAAATTTAATTTTTGTCGATTCTGCATGCGGTTATTAACTACATCGAATTTAAGCAGCAATTCTGATGGTCTTGA
>CL1Contig21
TATAAAATTTTTGATTTCGTGTTTTTTGAGGGGAGATCGCACGGGAATTGCCCGGGTTCTCCTCTCTCTGGTGTGATTTGTTCCGCTTTCTTATTTTATTTCTCCTCCAAAATTCCAATCCGTAACTGATACCAGAGCTCTCTTGAAGCGCGTCAACAATTCACAACTTGAAGGCTTTTGCTCTCAAGTTTTCATAGATTGTGGAGTTCTTCGAAACCCGGGTTACCTTATCAAGGTAAAAGAAATTGCGTTATGATTTGGAGAAAATGGTATAAAATTTGTCTTTTTAAAGCTAAACAAAGAAATCACTGCCTATGTTGATTCATGAGTTGGCCTGATCCTGCAAATTAACAAATTCCAATTATTTAATGATCTTGCAAGCATGTATCTGG
>CL1Contig22
AAATTAAAAAGCCTAGCAAAGGCCACTTAGTCCTGTCCAATAGGCACTCTATGCGTGCGCACCTCGGGCTTTTCTCTCTCAAAACATAAAATCGCATGTTATATCTGTAGGGACTCAGGGTTTCCTAACTAAGAGGAGGAAAAAGCTTAATCAGAAATCTCAGAGGTAGAAGAAGAATCACCACCGGCCACAGTAACAATGTCAACAGGCAAGAAAATCACTTTGAAAAGCTCAGACGGAGAGACCTTTGAGGTGGATGAGGCGGTGGCTCTCGAATCGCAGACGATAAAGGACGCGATAGAGGTCAGTTGCGCAGATAACGGTATCCCTCTGCCTAATGTCACCAGCAAAATTCTCTCTAAGGTAATTGAGTACTGTAAGAAGCATGTCGAGACCTCCAAGTCTGATGATCGTCCTTCTGTTGATGACAAGTTGAAGGTCTGGGACGCTGAGTTCGTCAAAGTTGATCAGGCTACTCTCTTCGATCTCATCCTGGCTGCCAAATATCTAAACATCAAGAGCTTGCTGGATCACACTTGTCAGACAGCAGCAGACATGATCAAGGGCAAAACTCCAGAGGAAATTTGCGCGACTTTCAACATCAGGAATGACTTTACACCTGAGAAAGAGGAGGAAGTTCGCCGAGAAAACCAATGGGCCTTTGAGTGAAAGGCCAGGAAAGTGTATTCCTAATTCCCCTTTTATGTTGGACATGGGTGTTCCGGATTACTACTTTGCAAACAATTGTTATTTTACTTGATTGTTCCCTACCAAACAATCACCAACTCTGATGTCTGGTTGTAACCTGTTTGTTAAGTTTGTG
>CL1Contig23
TTTTGAGAGATGCTAAGATGGATAAGAGCAGTGTACATGATGTTGTACTTGTTGGTGGCTCTACTAGGATTCCAAAGGTGCAGCAGCTGTTGCAAGATTTCTTCAACGGAAAAGAGCTTTGCAAGAGTATCAATCCTGATGAAGCCGTTGCTTATGGTGCTGCTGTCCAGGCTGCAATCTTGAGTGGTGAAGGCAATGAGAAGGTGCAGGATCTGCTTCTCTTGGATGTCACTCCGCTGTCCCAGGGTCTGGAAACTGCTGGTGGTGTCATGACTGTTCTGACTCCCAAGGAACACTACAATTCCAACCAAGGGANCAAGTTTTCNCTACCTACGCAGACAATCAACCTGGT
>CL1Contig24
TATCGAACAGTACAAGCACATTATCGCTTCCGTCATCTCGTCAAACGACATCTTTCAGGCCAAGAAGTTTATCGATCAAACATGTTGTCGGACGATGTGCCATTGGTAGTCTCGAGGCAGCTATTACAGACTTTTGCGCAGGAGTTGGGGAGATTGGAGCCGGAGACGCAAAAGGAGATTGCTCATTATACTCTTGCTTCAGATTC
>CL1Contig25
TATGGGAGGATACAAATCCTCTTTTACAATCCTACCTTACATTAATAAATTCAGTCAGTACAAGACATGACCATTGACCAATAAGAAAATTCAAACTCGACCCACTCATAAATAAGGATATCATCTAAGCTAGCAGGATTGGCGTACGTGCATTTATTATTCTGACTTCTTCAATGCAAAAGTATCTCAGCATTGGAGATTACCCCCTGGAGAAACACCAAATTGGCCGCAATATTTAGTGTAGAGATCAATTCTAGCTTTAACCTTTGGAACAAGGTTCTTTTACCATTGCATTAACAACAGCACCATTAATGGCTTTAATCGTAGCTCCAAAACCTTGGGTCACAGAAGGGCGGACATTTTGCATCCAATACCATAAGGCAGTCTTGAATGATATGACAGGATCTGTGGCCACAATTTCAGGATTGTTCAGCCCATTAAAGCCGATGCTTTTACCAGCTGCTCCGTAGTTGTAGTTCCATGTTAGTTGAAGTGGACCGCGCCCGAAGTATCTCTTGCCTGGGGTACATGGATAAGCTGGGAAGTTTTTATCGCAGTAGTTCTCATTAGCAGGAACATTTTGCTCCTGTTTGTAGCAGAATATCCAGTCTCATGGGTGGTATGAGACAAAAAGGCAGCAACTTCCGTTAGATCATCAGCGGAACCTATTTCCAATTGAGGATATGAATTGAGAG
>CL1Contig26
TTTTTTTTAAACTTTTAAATTAAAATTCCTTTCACTTTCATAGGATACAATTCAAGATTTCCAAATAAAAGAAACTCATTTCTTCAAAAAAATATGTATATTCAAAATTTAATTTTTAATTTAAGGGATGGCAAATATGAAAATAAGAGCTTCTGTTCGTAAAATTTGTGAAAAATGTCGACTGATACGTAGACGAGGGCGAATTATAGTAATTTGCTTAAACCCGAGACATAAACAAAGACAAGGATAATCTTTCTAAGCAGAATGCTCTAAAGGATCCGATGTACAAATAAAAAAAAGATTTATTTTGACATGAAATGGATATATCCATAAAACTCTGACTTATATTTATGAGATGATAAAATATGGCAAAACCTTTACCAAAAATTGGTTCACGAAGAAACGGACGTATTGGTTCGCGTAAGAATTCACGTAAAATACCAAAAGGAGTTATTCATGTTCAAGCAAGTTTTAACAATACTATTGTGACCGTTACAGATGTACGGGGTCGAGTGATTTCTTGGTCCTCCGCTGGCACTTGTGGATTCAGGGGCACAAGAAGAGGAACGCCATTTGCTGCTCAAACCGCAGCAGGAAATGCTATTCGGACAGTAGTGGATCAAGGTATGCAACGAGCAGAAGTCATGATAAAGGGTCCTGGTCTCGGACGAGATGCGGCATTAAGAGCTATTCGCAGAAGTAGTATACTATTAAGTTTCGTCCGGGATGTAACCCCTATGCCACATAATGGCTGCAGACCCCCTAAAAAAGGGGCGTGTAAAAAAAATATTAGAAGAGATTTCAAGAGAAATAAATAATT
>CL1Contig27
GAAACCCGAAGCCTGCTTTACCAAGCTATCCACAGCTCCAATATCGCCCTCCCAAAAATCTCCAGTGACTCCGGCGACGCACATCAACCTTCCACCGCCGACAATGGATACCGATACACTTCTTCAACACGAAGCCGTCTCACAGTCAGCTGATCCGCTATCGAACCAATTCGGTTCTCTCAATGACCTTGCCCACGAACTCGCCTCTCTCCAGGACCTTGCGAACCGCGGCAGCTGGCGCTCGATCCTCGACAAGGTCGCTCGTGCCCGCTCACACTCTCTCCTTAACACACCTCATGACCATCTCACTTACCTCGCCTACAACGTCCTTGCTCTCGCCAAATTACGCCGTTTCAAGGACGCTCTCACGGAGCTCGATTCCGTCGACGATTTCGATAGCCACCATTACCGATACGAAACATATCCGAAAATCTACCCCACTCGGTGTGGTTCTATGGTCCCCTTCTCTCTCCGCTGGCTTCATGCATTGATTCCGATAAAATTAGGTAACCGCCAAGAAGGATTAGATCGGTTTTATATATTGCTCGATTTTGTTCGTGGAAAACTAAAGGAAAAACAAGATTATGATGTTTCAATCAAAATGTGGAAAAAAGAGAGGTGTTTGTTATGAATGGCATAATCAGTGAGCATTTGAAAAATAAAGAATTTGGTGTTTGTTTGGATTTGATTAAAGATTTGGTTTCTCGTGGTAATTTAGATCCTGTTCTATTGTCAAAATTGGGGCATATACAGATGCAAATTGGGGATTTGGAGGGGGCAAAGGGTTCATTTGATAAGGTTGAGAAATTGTTGAAAGAACGAAATGCTGGGGGTGATGATGAGTTACTGAGTGAGGTTGAGTTCAGGAATCAGGTGAATAGAAACAAGGCGTTAGTGTATTTGGTTGGGAAGGATTATGTGTCGGCCGTGAGGGAATACGAGGAGTGCATAGAGAGAGATCCTATGGATGTTGTGGCATTAACAACAAAGCTCTCTGCTTGATGTACC
>CL1Contig28
TACATGTTTGGCATCACAATAAAATGAGCAGAACACATCAGAATTATCAACGACTTACAATGATGCAGAAAAGTTCATGAGAAGAACAAGAAATATTAGGGATTTATTAGTCACAATATCAGATTTATTTTTCTAAGGAAAATAGCCGAGATCAAATTAAGCTA
>CL1Contig29
TGCGCTAGAAAATTTTAGCCAATGAAAAATTAAAATACTTATTAACCTTAACATATAATTATTAGCTTAATTCTGCTTCAAAAAGAAGCAGAAAACCGGTGAGATTCACTGGGCTATAAAGTTAACTTTATTGGAACCAATCTCATCAAGCACTGTTCGGATCAACAAAGTGAAATTCCTATCTTTTAGGCCCAAATACGTACCGATTAATCAAAATCACAGAAGCCAGATCTACTAACACGACAAAAACAATCTAGATCTTAATAACAACAGATACATTCAAGAAATAAGAAAAATAAATAAACTA
>CL1Contig30
TATTAAAAGTCTGAAGCTTTCACTCTAAACCCAAACTGGGGTCACCTCAAGTTCAGCACTAATGTCTTGCATTTGTAGCATTAGCTCAATCTCTTCTTTCTCTTCTCCAAGAAAATCAGTATCTAAGCCCCAAATTTTCAATGCTCCTCCCAGGGACAGTGGTGGAACCGAAGACTGCCTCCGTGGCTGAACCCTTGTTGCTGAATGCTGTTAGAGGAGAAGATGTTGAAAGACCCCCAGTTTGGCTTATGAGGCAAGCAGGGAGGTACATGAAGAGTTACCAAATCATTTGTGAGAAGTATCCTTCATTTCGTGAAAGATCAGAAAATGTTGATCTTGTAGTGGAAATTTCTCTGCAGCCTTGGAATGTTTTTAAGCCAGATGGGGTCATTTTATTCTTCAGACATTCTTACCCCACTTTCTGGGATGAACATACCTTTTGACATTGTGAAAGGTAAAGGCCCTGTTATATTCAATCCTTTACGCACTGCTGCAGATGTTGATCAAGTAAGAGAATTTTTTCCTGAGGAGTCAGTTCCATACGTTGGAGAATCATTGACAATCCTTCGAAAAGAGGTAGATAATAAGGCTGCAGTGCTTGGTTTTGTTGGGGCTCCTTTTACGCTGGCATCATATGTTGTTGAAGGTGGTTCATCAAAGCACTTTTCAAAAAATAAAAAGATTAGCTTTCTCTCAGCCTAAGGTACTTCATGCATTGCTTCAGAAATTGGCAATCTCAATGGCAAAATACATTCAATATCAAGCTGACAATGGGGCTCAAGCTGTTCAAATCTTTGACTCATGGGCCACAGAGCTTAGCCCTGTTGATTTTGAAGAGTTCAGTCTTCCATACCTGAAGCAGATTGTGGATACTGTGAGAAAAACACATCCAAATCTCCCTCTAATCCTTTATGCAAGTGGATCTGGGGGCTTGCTTGAGAGGTTAGCTTTGACAGGTGTGGATGTAGTTAGCTTGGATTGGACAGTGGATATGGCTGAAGGTAGGAGGCGATTGGGACCTGATATGGCAGTTCAGGGAAATGTAGATCCTGGAGTCCTTTTTGGCTCAAAGGAGTTTATCACTAATCGGATAAATGATGTTGTGAGAAAAGCTGGTAAAGGGAAACACATATTGAATCTTGGTCATGGAATTGTAGTAGGCACACCAGAGGAGAATGTTGCTCATTTTTTGAGTTGCTAAAGGAATTAGATACTAAAAGTAGACAATGGTTAGTTGATTTTCTGATAAATGAGTTTTATGTATTCTT
>CL1Contig31
AACATTCTGTAGTCTTAGTAAGAGGGGGAAGGGTTAAGGGATTTACCCGGTGTGAGATATCACATTGTTCAGGACCCTAGATGCTGTCGGAGTAAGGATCGTCAACAAGGGCGTTCTAAATATGGGGTCAAAAGACCAAATAAATGATTTTATTAGCCCTTATAAAAGGAAACTGATTCTTGAGAACCCCTTGCACGCTCATGTCACGTCGAGGTACTGCAGAAGAAAAAACTGCAAAATCCGATCCAATTTATCGTAATCGATTAGTTAACATGTTGGTTAACCGTATTCTGAAACACGGAAAAAATCATTGGCTTATCAAATTATCTATCGAGCCATGAAAAAGATTCAACAAAAGACAGAAACAAATCCACTATCTGTTTTACGTCAAGCAATACGTGGAGTAACTCCCGATATAGCAGTAAAAGCAAGACGTGTAGGCGGATCGACTCAGCAAGTTCCCATTGAAATAGGATCCACACAAGGAAAAGCACTTGCCATTCGTTGGTTATTAGGGGCATCCCGAAAACGTCCGGGTCGAAATATGGCTTTCAAATTAAGTTCCGAATTAGTGGATGCTGCCAAAGGGAGTGGTGATGCCATACGCAAAAAGGAGAGACTCATAGAATGGCAGAGGCAAATGAGCTTTTGCACTATTTTCGTAATCCATGAACAGGATCTATATAGACACGTAGACTTATAGAGCCATACATCTCGAT
>CL1Contig32
TCTATACACTGTCAATCCTGCACACAATAGTGGTGCTGCTTGTTCTGGTGACATCCCCTCTGGTATTTTTACCACAAACTTTTGATCTACGATCATGGATTGGGCAAAGCCGCCCTGGGTGGGTTTTCCATCGGTGTAGACATCATTATAAGACCAGATTTTCTTGTTGCAGTACTGCTCAATATCTGATTTACATGGGTTGCAACTCCTGCAACTTCCAACAATACATCCAACTCCAACTACATCTCCCACTCCGAACTTAGTCACCTCTGATCCCACCTCCACCACCTCACCAACCACCTCATGCCCCAGGAACCCATCGGGATAACGTGACATGCCAAGATCATTCTTCACTTGATGAATATCAGTGTGGCAG
>CL1Contig33
GGAGAGAGAGACAGCAACCTGGAGATTTTCACATTTTATTCGCTTACATCGAAAAATGGTTACTTACAGGTTTCACCAGTACCAGGTTGTTGGAAGAGGGTTGCCTACTGAGAATGACGAGCACCCTAAGATTTACAGGATGAAGCTGTGGGCCACGAATGAGGTTCGCGCAAAGTCCAAGTTCTGGTACTTCCTCAGGAAGCTGAAGAAGGTCAAGAAGAGCAACGGCCAAGTTCTTGCTATCAATGAGATCTTTGAGAAGAACCCAACCAAGATCAAGAACTATGGCATTTGGCTACGTTACCAAAGCCGAACAGGTTACCACAACATGTACAAGGAATATCGTGATACAACTCTCAATGGTGCTGTGGAACAAATGTACAATGAGATGGCTTCTCGACACAGAGTCAGGTTCCCTTGCATTCAGATTATAAAGACTGCCACTATTCCTGCTAAGTTATGCAAGAGGGAGAGCACCAAGCAGTTCCATAATTCGAAAATTAAGTTTCCATTGGTCTTCAAGAAGGTCAGACCACCAACAAGAAAGCTCAAGACAACATACAAGGCATCCAGGCCCAACTTATTTATGTAAACTCTATCCTCTGGTGAATGCGGTGCAGAAAGATGAAAGTTGGTCTACTTTTGGATTTCAATTTTTGTAGACTTCTCGTCATTTTTGTTTATTGGATATTGCTTTCTTTGCAAATCTTATATGGTAGATTTGTCAGATTTGATATTTGGGATATTGTTGTTATTTTACTTCTTGGCATGGATTAATGTT
>CL1Contig34
CTCGACCTACTCTGACAATCAACCTGGGGTTTTGATCCAGGTTTATGAGGTGAGAGAGCAAGAACAAGGATAATAATTTGCTTGGAAAATTTGAGCTCTCTGGCATTCCTCCAGCTCCAAGGGGTGTTCCTCAGATCACTGTCTGCTTTGATATTGATGCTAACGGTATCTTAAATGTTTCTGCTGAGGATAAGACTACTGGACAGAAGAACAAGATAACAATTACTAATGACAAAGGAAGATTGTCCAAGGAAGAGATTGAGAAGATGGTACAGGAGGCTGAGAAGTACAAGGCTGAGGATGAGGAACACAAGAAGAAAGTTGAGGCCAAGAATGCCTTGGAGAATTATGCGTACAACATGAGGAACACTGTAAAAGATGAGAAGATCAGTTCCAAACTATCGCCAGATGATAAGAAGAAGATTGAGGATGCTATCGAGCAGGCTATCCAGTGGCTAGATGCTAACCAGCTTGCTGAGGCGGATGAATTCGAGGACAAAATGAAGGAGCTTGAGAGCATTTGCAACCCCATCATTGCCAAGATGTACCAGGGTGCTGGTCCTGACATGGGAGGTGGTATGGATGAAGATGTCCCTTCAGGTGGTAGCAGTGGTGCTGGCCCTAAAATTGAAGAAGTTGACTAGGCTGCAGTTTGAGCGAGAATAGCTGGTGGGGAATGTTTCAGGATGTTGCATCCACATTCTGTTGTAGTTTGGGTGTGTACTAGTTTTCCTGTGCCTAAAACTTAGAAGTGGAAGACGGTTCTGTTTGTTGAACTGTTATTCTGCACATCTCCTGTGAGATGTGAAGTTCCTATTTCACCTTATGTTATTGTACAATACTTTTTTTAATGACGCATTATGGCATCAAGTGTTCATCTG
>CL1Contig35
TTAGGACTGTTGTCCTTTCTTTATAGTATAAATTAATTTTGATACCATCAAACACGTCCTTGCAAAAACAAAGAAACTAATATAGAATTTATGACATATCAAATTTGATAACAAGACATGGGACCCATCTAATCACATTGATTATGCAGCACAACACGATTAATTTAGGTAATTAAGAAGAAGAAGAAGAAGATGATGACGACGACATGAAGCATGCGAGCATTCCCAAACCTTAACGGCGCTAAGTTTCTTGATAGCTCTCGAAGAGCGAAAGGATAATAATAATTTTTAATAAAATAAAAAGTTCCCATGGCAGTCTCTAGAAGTCGTCACCATCGTAGCCAAGGTCATCCTCGACCTTTTCCGCTGCTTCATCAGCAACATGGTCCTCCAGCGCATCAAAGCCCTCTGCCAATGCCAGTCCACCTAAAGCCCCAGCTACCGCGCCCACAGCCAATCCAGTCCCCATCCCACCGAACTTGCTTTCTCTTTCCTCCTGACATAACGGGCTGCTGACCGTAATCGTAACTTGACTGACCGTAGGGT
>CL1Contig36
ATCCAATAATTAGTTGACTTTTTCCTTCCTTCCAGGATAGCTTTTGGTAAGTGAATCTGTGCCCCTTGACCGAATCCGGTGCTTGACAGAGTTCTCCTTCTTAACTTTTGCCTTCACTGATGCAGGAGGTTCATCATGCGCTTCAACCTTCTCAGTTTCTGTTTCCTCCACAACTTCTTCAGCTGGATCCTCAGATTCAATCATAGATGCAGATGCTGCAGCTTTCTTCTTCAATTTCTTTTCACGCTCCCTAATCTTCTTTTCAGCTTCCTTTTGAGCTTTTATAGCTGCTTTAGCTGCAGCTTTCTCAGCCAATTTCTTCTTCCTCTCCATGGCTTGCTTAGCTTTTTCCATCTCTTCTTCTCTTTTGAGCTCCTTCAATTTGCTTCATCTATTTCCTTCTTTACAGG
>CL1Contig37
GATCACATTATTTGCATACCAGAAAATCAAGAATTGGGCTGAAATGGGAAGAGTTATGAATATATTTATAGTTGTTTTATTATGTTTAACAGGTGTTGCAATTGCTGAGCAATGTGGTAGGCAAGCAGGTGGCAAGCTCTGCCCCAATAACCTATGTTGTAGCCAGTATGGGTGGTGTGGCTCCAGTGATGACTATTGTTCACCCTCCAAAAACTGCCAGAGCAATTGCAAAGGCGGCGGCGGAGGTGGAGGTGGCGGTGGTGGAAGTGCTTCCAACGTTCTTGCGACGTACCATTTGTATAATCCGCAGCAACATGGATGGGATTTGAATGCTGTAAGTGCATATTGCTCTACATGGGATGCTAACAAGCCATATTCATGGCGGAGCAAGTATGGCTGGACTGCATTCTGCGGTCCCGTGGAGCAC
>CL1Contig38
GACCGACGGTGCACCGATAATTCGAATCTCATTAGTCTTGTTCCCAAAGGAACCCCTCTAGACAAATATCTGATTTTCATCTAAAGCTTGCAAATCTTGCATTAATGGCAGCGGTAGGGGTGGAGACGAAGCAACCGGAATCAATTATGGTGGACGAGACATGCTCTGCCAAGGCGGCGGGGAAGCAAGGGGAGGGGCTGAGGCAATACTATCTACAACACATCCATGAGCTCCAGCTACAGGTCCGCCAAAAGACTCACAATCTTAATCGTCTTGAAGCTCAGCGTAATGAGCTCAATTCCAGAGTGAGAATGCTTAGAGAAGAATTACAGCTTCTTCAGGAACCTGGTTCATATGTTGGTGAAGTTGTCAAAGTAATGGGGAAAAATAAGGTGTTAGTTAAGGTTCACCCAGAAGGAAAATATGTTGTTGATATTGATAAAAATATTGATATCACAAAGATCACACCATCAACAAGGGTTGCCCTCCGTAATGACAGCTATGTCCTTCACTTGATCTTGCCAAGCAAAGTGGATCCATTGGTCAACCTTATGAAAGTTGAAAAGGTTCCAGATTCTACATATGATATGATCGGTGGTCTTGACCAACAAATTAAGGAGATAAAGGAGGTCATTGAACTTCCAATTAAACATCCTGAATTGTTTGAGAGTCTTGGAATTGCTCAACCAAAGGGTGTTCTTCTGTATGGGCCACCGGGTACTGGAAAGACACTATTAGCCAGGGCTGTAGCCCATCATACTGACTGTACCTTCATTAAGGGTTCTGGCTCCGAATTGGTTACAAAATCATTGGTGAAGGCTCTAGAATGGTCAGAGTAACTTTTTGCATGGCAAGGGACATGCTCCATCTATCTA
>CL1Contig39
TACTTTGATATTGTGGGAAACAATTTCCCTGTCTTCTTCATCCGTGATGGAATAAAATTCCCAGATGTGATACATGCCTTTAAGCCCAATCCAAAGTCTCACATCCAAGAGTACTGGAGGATCTTTGACTTCTTATCACACCATCCCGAGATCTGTCGCACTGAGACCAATATGAGACCCAGATAGCCCGAATCTCGTAGGTGATACGCGGGTCTGATAAAGCGTTAACCAATCTGCAGAGGAATCTTTCTTGTCTGTCAGGTGCCCAGGATCTATATCTCTCTCCAGGTTGCTTGAAATTGTTCTCCTTT
>CL1Contig40
GACGATAACTGATTGATTTCTATCAGCTTCTTTTCGTCTGCTTACGCTACCTCTAGCAAAGCTCTGTATATATTGCAAATCTCAAAATAGCTGATCTGGTGTTGGTGTGGTGACAGAAGCAGAAATCATGCCGAAGAATAAGGGAAAGGGAGGTAAGAATAGGAAGAGAGGAAAGAACGAAGCAGATGATGAGAAACGTGAGCTTATCTTCAAGGAAGATGGGCAGGAATATGCCCAAGTGCTTCGCATGCTTGGTAATGGCCGTTGTGAAGCCATGTGTATTGATGGCTCCAAGCGTCTATGTCACATTCGTGGGAAGATGCACAAGAAGTTTGGATAGCAGCTGGTGATATCATACTTGTTGGGCTGCGTGACTACCAGGATGACAAGGCTGATGTTATCTTGAAGTATATG
>CL1Contig41
TAAAAACTGTGCTTATTATGGAACTTATAAACAATGTTGCAAAAGCTCACGGTGGTTTTTCAGTGTTTGCTGGTGTTGGAGAGCGCACTCGTGAGGGTAATGACCTGTACAGAGAAATGATTGAGAGTGGTGTCATTAAGCTAGGGGATAAGCAGGCTGACAGCAAATGCGCCCTTGTATATGGTCAAATGAATGAACCCCCTGGTGCTCGTGCCCGTGTTGGTCTAACTGGGCTAACTGTGGCTGAGCACTTCCGTGATGCTGAAGGACAAGATGTGCTTCTCTTCATTGACAATATTTTCCGCTTCACCCAGGCTAATTCAGAGGTGTCTGCTTTGCTTGGTCGTATCCCATCTGCTGTCGGTTACCAACCAACTTTGGCTACTGATCTGGGAGGTCTCCAAGAGCGTATTACAACCACCAAGAAAGGTTCTATCACTTCTGTCCAGGCTATATATGTGCCTGCTGATGACTTGACTGATCCTGCACCTGCTACAACCTTTGCACACTTGGATGCCACAACTGTGTTGTCACGACAGATTTCTGAGCTGGGTATCTATCCTGCTGTTGATCCCCTTGATTCTACATCTCGTATGCTCTCTCCTCATATTTTGGGTGAGGAACACTACAATACTGCTCGTGGAGTGCAAAAGGTTCTTCAGAACTACAAGAATCTGCAAGATATTATTGCCATTTTGGGAATGGATGAGCTTAGTGAAGATGACAAGTTGACAGTTGCCCGAGCACGGAAAATCCAGAGGTTCTTGAGCCAGCCTTTCCATGTTGCAGAAGTTTTCACAGGTGCCCCTGGCAAGTATGTTGAGTTGAAAGAGAGCATAACCAGCTTCCAGGGTGTGTTGGATGGAAAATATGATGACCTTCCAGAACAGTCATTTTACATGGTTGGAGGCATTGATGAGGTGATAGCCAAGGCCGATAAGATTGCAAAGGAGTCAGCATCCTAAACAGAAACGGACTCTCTCTGCAGTCTTTGTTCTCTTGTCCGGAAA
>CL1Contig42
TAGAGGCACCGTTTGGGACCCAACTATAAGATGCTCCCTGTTAATGCCCCCAAGTGTCCTCATGCTATCGTCAGTGGAAGGCGTGAGAAGTGCGTCATTGAAAAGGAGAACAATTTCAAGCAACCTGGAGAGAGATATCGATCTTGGACACCTGACAGACAAGAAAGATTCCTCTGCAGATTGGTTAACGGTTTATCAGACCCCCGTATCACTCATGAGATTCGCACTATCTGGGTCTCATACTGGTCTCAGTGCGACCGATCTCTGGGTCAGAAGCTTGCATCTCGTCTCAACGTGAGGCCAAATTTCTAAAGGCTGAGGATGAGACTACGAGTCACTGTCGCAGACAGATCATTTCGNGGGGAG
>CL1Contig43
ATCTCTTGTGTGTTGCTTGCTTCTTGCTTTAGTGCCATTGAAAGACACAAAAAAAACCTACCTATTGTGAATGGTCTCTCCTGGACTTTCTACAAATCTAGCTGTCCTAAAGTTGAATCCATTATCAGAAAGGAGCTCAAGAAACTGTTCAAGAAGGATGTTGGACAAGCTGCAGGCTTGCTTCGTCTCCACTTCCATGACTGCTTCGTTCAGGGATGCGATAGCTCGGTGTTGCTTGATGGATCAGCTGGTGGACCAAGCGAGAAGTCTGAACTTCCTAACTTGACCTTGAGGAAAGAGGCTTTTAAAATCATCAACAACCTCCGCCAGATTGTCCACAAAGAATGTGGCCGTGTCGTCTCTTGCTCTGACATCGTCGCAATCGCTGCCCGTGATTCAGTTTTCTTGACCGGTGGCCCTGACTACGACGTCCCCTTGGGAAGGCGAGATGGAGTAAATTTCGCTCAAGTGAATCAAACTTTTGTAGACCTGGTAGGACCTGACGCTAACACTACTACAATTCTCATCAAGCTTGCCCGGAAAAACCTTGACGCCACCGATGCAGTGGCCCTCTCAGGTGCCCACACCATTGGCATTGGCCACTGCACATCCTTCACTGACCGTCTTTACCCAACCCAAGATCCTACCATGGACAAAACCTTCGCCAATAATCTCAAGCTAACTTGTCCAAAATCAGACACCAGTAATACAACTTTCTTGGACATTCGATCCCCTAATAAATTTGACAACAAGTACTACGTTGATCTCATGAACCGCCAGGGTCTATTTACTTCGGACCAAGACTTGTACACTGATAAGAGGACAAGGGGCATTGTGACTAGCTTCGCTATTAATGAAAAATTGTTCTTTGAGAAATTCGTGCTTTCCATGATCAAAATGGGGCAATTGAACGTTTTGACAGGGAAACAAGGGGAAATTCGTGCCAATTGCTCTCTCAGGAATTCTGATAACAAGTATTTGGTGTCTGTGACAGAAGAGGAGATGGGATCATCTGCTGAAATGAGATAAATTAAGAAGTGCATCACTGTAATTGGTAGCTACTATAGCTAGGAATAAAGAGGTTGTTTCCAGTCGGCAGCAAGTGAAGTGGGTGCTCTTGAGTTTGTGCATTGTTTTTTGTTGTGGGACTTTTGTACCAAGTATATTGTCTTTTTTGTAATAACTTGTTGGCTGACTGGGCTCTGTGAAAATAAGTACTGATCAGTGAGTAAGTGGAAAGTGAGAGCTA
>CL1Contig44
CAAAGACCACACCTATACCATNAACAACCAAACCAACNGCAAATTTCCCAGTAATGAAAAATACACAAAAACTGAAAAGACGCGGCAGGTTGTCAGCACCATCCTCTACATCCAAAGCTTAGACCTCAGNAAACCCCAGCTCGGAGAGCTTCACATGGGCCTCAGCATAATCAGCAAAGAATGCATCTTCATCAGCAGCATATTTTTCAACATATGGGCGGAAGACAGGATCGGTAACAAGAACGGTGTCAGTTGGCAATTGTAGAAGGCCTTCCTTCTGTCCAGCCAAGAGCTCCGTGAAGAAAGAATTGTCACTGAGACCCATGGTTTTGCCAAAGACCTCCCTCAAGTGATCAGCACCTTTAGTAGCATTAGGCAGACGACCTTCTGGAGGTGGTTCAGGCTTGTCCTCTCTGCCAGGGTGGAATGGGATCTCAGGCCCACCAGTGATCTCAACGGCAACAACACCAGCAAGCTGATAGAAGTCGGCATAGGAGAGGATAGGGAACTGCTGCTTGATGGGCTCAAGAAGTCTGACAGCAATATCCAGCCCATTGTTAGCAGCAGTGGCCTGCTCCGNTGCGT
>CL1Contig45
GGCCTCCTCCACGCCTGTAACTCTATTGCTGTCGCCGCCGCTCCTTAATCTTGCTTCACTTGCAGCTGCTGCGCGGCGGTTCTGTCATCTCTAGCAGGATCCCAGAATTGCAGTTTTGTGAAGATGTATACTGCAAAGCAGAAGATTCACAAGGATAAGGATGCTGAACCCACTGAATTTGAGGAGTCTGTCGCACAGGCTTTCTTTGATCTGGAAAATACCAACCAGGAGCTGAAAAGTGACATGAAGGATCTCTACATAAATTCAGCGATCCAAATTGATGTTGCTGGGAACCGGAAGGCTGTTGTTATCCATGTTCCTTTCAGATTGAGGAAAGCTTACAGAAAGATTCATGTTAGGCTTGTGAGAGAACTTGAGAAGAAGTTCAGTGGGAAGGATGTAATCCTGATTGCTACTAGGAGGATATTAAGGCCTCCAAAGAAAGGTTCAGCTGCTCAAAGGCCTCGCAGCCGCACGCTTACTGCTGTGCATGAGGCAATGCTGGAGGATATTGTACTGCCTGCTGAAATTGTTGGGAAACGCACCAGATACCGAATTGATGGGTCTAAGATAATGAAGGTTTTCTTGGACCCAAAGGAGCGAAATAACACAGAATACAAGTTAGATACTTTTGCTGCTGTTTACCGAAAGCTTTCAGGCAAAGATGTTGTGTTTGACTATCCAGGAACAGAGGCATAAATGTTGAGAGTTGGTATTTTTTGCTTGTTTTTCCCAGCATTAGTTGGCTATTTAAATTTTGAAAATTGAGTCATGACTTTTAAGGAGTTGTTTGTGGTGGATTCATTTTCT
>CL1Contig46
GATCTTTAGTCGAGGTCATTGCTGGGGTCTCCTTACACTCAAAATCTTTTCCCAATTTCTTTTAGCTCGCTAACCATTTTCCTTTGCAGACTTTCCAAACCCTAATCCTAAAACCCAAATCCACCTTTTTTTCAGAGCCTAGCAGAACATGGGTGAAACAAGGGACAACGATGCTTACGAGGAGGAGCTTCTCGATTACGAGGAAGAAGAAGAGAAAGTCCCTGACTCTGTCACCAAAGTCAATGGCGAATCCGCCAAGAAGGGCTATGTAGGAATACACAGTTCCGGATTCAGAGACTTTCTTCTGAAGCCAGAGCTTCTACGTGCCATTGTGGACTCGGGATTTGAGCATCCTTCTGAAGTTCAACATGAGTGTATCCCTCAAGCCATCTTGGGCATGGATGTTATCTGCCAAGCTAAATCTGGGATGGGGAAGACTGCTGTATTTGTTCTGTCTACTCTCCAGCAATTGAGCCTACATCTGGCCAAGTTATTGCCCTTGTTTTGTGTCATACTAGGGAGTTGGCTTACCAGATATGTCATGAGTTTGAGAGGTTCAGTACGTACTTGCCTGATATCAAGGTTGCTGTCTTTTTATGGTAGGTAGTACCATATCAAAACTCACAAGGATTTATTGAA
>CL1Contig47
GGCCGCGCCTCCTTCTTAATCTTACCCACCTCCAATTTCTACACCTATATTTGTTCTGTGAGCTTCCCTTGAAAACCTCTACACGCAATCTGACAACTAAACATGCCGCCGAAGTTCGACCCTAGTCAGGTGGTGGACGTTTTCGTCAGGGTCACCGGAGGTGAGGTCGGAGCAGCTTCATCTCTTGCTCCAAAAATTGGTCCTCTTGGTCTCTCCCCCAAGAAGATTGGTGAAGATATTGCCAAGGAAACAGCTAAGGACTGGAAGGGTTTACGTGTCACCGTCAAGCTCACTGTCCAGAACCGTCAGGCCAAGGTCACTGTGGTTCCTTCCGCCGCTGCTTTAGTCATTAAGGCATTGAAGGAGCCTGAGCGTGATAGGAAGAAGACGAAGAATATCAAGCATAGTGGGAATATCTCGCTGGATGATGTGATCGAGATTGCTAAGGTAATGCGGCCCAGATCGATGGCTAAGGACTTGAGCGGTACCGTGAAGGAGATATTGGGTACTTGTGTATCTGTTGGGTGTACGGTTGATGGGAAGAACCCGAAAGACCTCCAGCAGGAGATTACTGATGGTGAGGTCGAGATTCCTCTTGATTGAATAGACTGAAGGAATTGGTATTTGTGGTTTTTTTTTTTTCCAATGTTTCTCCAGAATCTGGGTTTTTGTTTAAGGGCATTAGCAAGTTTATGAATTATTGAAGTTTTATATGAATGAGGAGATGTAATGTTTATTATA
>CL1Contig48
GACGAAAAGTTGCACAGTAGCGATCTAAAAAAGAAAAATCAAGATTTGGGTTTGGTTTGATATTTAGAGAAAAGAAATGGGTTTCTCAGAGGTAGAGAAAGCATGCAAGGAGCACCCATACCACAATCAAAAGCAAGGGGTTTGTCCATCATGTTTAAGAGAAAGATTATCTCAACTTTATGTAGTTGTTTCAAGCAACAAAGAAGCAGTGGCACCATCTTCTTCTTCGATGTCTTTTCCTCTGCTTCATCTTCGACCCATATATCTCCAGTTATTCATCATCATCGTCATCAGCGAAACATTTCTGATATTATGGTTCCATATCTTTCAGGTAGTGCAGGAGTGGGTTAAAGAAGAGTAGATCGA
>CL1Contig49
TTCCAAGATAGGCTTCGGCAATCTCACGCATCTTAACGAGCACCATAGAAGAAATCTCCTCCGCAGCAAATTGTTTCTCCTCACCCTTGTATGTAACCACAATCATGGGCTTGTCACCAGGGCCCGCAACAACCTTGAATGGCCAAAGTTTCATGTCACTCTGTACAGAGGCATCACTGAATCGCCTACCAATCAAACGCTTTGCATCAAAGACGGTGTTGATAGGGTTCATGGCGACCTGGTTCTTAGCAGCATCACCGATCAAACGCTCAGTATCAGTAAAAGCAACATAAGATGGCGTCGTCCTGTTCCCCTGATCATTGGCTATGATCTCCACTCTGTCGTGTTGCCAAACGCCGACACATGAGTACGTCGTCCCGAGATCTATCCCGATCGCTGGACCCTCTCCTTTTCCGGCCATCGTAGAAGTCGTCTCTTATGATCAAATCAAAAACAGTAATAACAAGCAATTCTAATTTCTTTATCTTCTTGTTTAAAGCAGAAAAAAA
>CL1Contig50
GTTCCCATCTCTGGATTTGAAGGTGACAACATGATTGAGAGATCACCAACCTTGATTGGTACAAGGGCCAACCTCTTGAAGCTCTGGACCAGATCCAGGAGCCCAAGAGGCCCTCAGACAAGCCTCTCCGTCTCCACTCCAGGACGTTTACAAGATTGGTGGCATTGGAACTGTCCCAGTGGGTCGTGTGGAGACTGGTATCCTGAAGCCTGGAATGGTTGTGACCTTCGGTCCCAGCGGATTGACAACTGAAGTTAAGTCTGTTGAGATGCATCACGAGGCTCTCCAGGAGGCCCTCCCTGGTGACAATGTTGGGTTCAATGTGAAGAATGTTGCAGTGAAAGATCTCAAGAGAGGTTTCGTGGCATCCAACTCTAAGGATGATCCTGCTAAGGAGGCTGCCAACTTTACATCACAGGTCATCATCATGAACCCACCTGGTCAGATTGGAAATGGTTATCGCCCAGTCCTGGATTGCCACACCCTCTCACATTGCTGTCAAGTTTGCTGAAATCTTAGACCAAATTGATCGTAGGTCTGGCAAAG
>CL1Contig51
TGTCCCATATTGCCGTGAAGTTTGCTGAGATCTTGACCAAGATTGATCGACGATCAGGCAAGGAGCTCGAGAAGGAACCCAAGTTTTTGAAGAATGGAGATGCTGGCTTTGTGAAGATGATTCCCACCAAGCCCATGGTTGTTGAGACTTTCTCCACGTACCCCCATTGGGTCGTTTTGCTGTTAGGGACATGCGCCAGACTGTTGCTGTGGGTGTTATTAAGAGTGTAGAGAAGAAGGATCCAACTGGAGCTAAGGTCACTAAGTCTGCTGCCAAGAAGGGAGGGAAATGAGTTGTACGCTCACCGCGTTCCACAAATGCCATTAAGAACATTTTANGTCTCTATTTTTGTGTTTTAAAATGTTTAATTAGTAGTTATACCTTGAGTTTTCTGTGT
>CL1Contig52
TCAAATACATAATCTTTAGAAAGATAGACCATAGGAATTCCATTCCCCCACTCAGAAACCACCACGCAGACGCAGGACAAGGTGAAGGGTCGATTCTTTCTGGATGTTATAATCAGCCAGAGTCCTTCCGTCCTCCAGCTGCTTACCAGCAAAGATAAGCCTCTGCTGATCCGGAGGAATATTATAATCGGCCAAGGTGCGACCGTCCTCGAGCTGCTTCCAGCAAAGATAAGCCTTTGCTGGTCTGGAGGATCCTTCCTTATCCTGAATCTTAGCCTTGACATTGTCGATGGTGTCGCTGCTCTCGACTTCGAGAGTAATAGTCTTGCCGGTCAAGGTTTTCACGAAGATCTGCATGCCACCACGGAGACGGAGAACGAGGTGAAGGGTGGACTCCTTTTGGATATTGTAGTCGGCCAAGGTACGGCCGTCCTCAAGCTGCTTCCCGGCGAAGATGAGACGCTGCTGGTCAGGTGGGATCCCTTCTTTGTCTTGGATTTTGGCTTTGACGTTATCGATGGTGTCACTGCTCTCGACCTCGAGAGTGATGGTCTTTCCTGTGAGGGTCTTAACGAAGATCTGCATCTTGAAGGGTTTTTTGATGGACTGCAAAAGCCTGATGAGAAAGAAGAAGAGAACAACAATGGTC
>CL1Contig53
CCAAACACGATTCGATTCAATTCCATATGTGGAGAAACAGAAACTCTTCGTCTTCTTCTTTATCGTCGGTGCTCTTCCTGTTGCTCGCTATCCTTCTGATCAAAATGGCGGAATCTGCTCCTCCTGCCGCTGTTGACTCGTCTAATGCAGCGGTTCATATTGTCTACACTGAGAGGCCCCAGGATGAGGAGCCTGAGGCCTACCATATCCGAACCCTATCCACCGTTCTCGGCAGTGATGAGGCTGCAAGGGAGGCTTTGGTTTACAGCTACAAGACGGCTGCGAGTGGATTCTCAGCCAAGCTCACGCCTGAGCAGGTTGAGCAAATCTCAAAGCAACCGGGCGTTCTTCATGTTGTCCCCAGCAAGACAGTTCAACTGCATTCAGGACCTGGGAAGCTGCACTGAATCACATGAAACCCTCTCTGTTCCCTTCTGTGAATGAATAAAATATTTTATGAAATAATAACCCTTCATAACAAGTTTGTTATGAGGCTTGTGTTCTTAAGCAGTGTATTGGGTGCTAAGAAAGCTTTGTATCTAAATTACAAATGTACTTATACATCTATATGCTATAGATGCATCTATGCGTTTGTGTGCTAGATTTTTGGTTTATGCATAATGCATTTGGATCTATATACTCGTACTTCTGTATAACGCCCCTAAATTAGGAAAGTTGAGCAATAATTCATGCCACTT
>CL1Contig54
GGTAGCCTGCTTTCTCTCTCTGCGTCTCTTCTTCCGAGTGCAAAAGAAAACCTGAGAAAGAGCCCAGGCCGTCTCTGAGATTGGCTTGGTTTGGTTCTTTTCGATCTTTCTTCTACGCTTCGATCGCTTCTAAATTCTAAGCTTTTAAAAAAATGGCCGACGCAGAGGATATTCAGCCCCTTGTCTGTGACAATGGAACTGGAATGGTGAAGGCTGGGTTTGCTGGTGATGATGCTCCCAGGGCAGTGTTTCCCAGTATCGTTGGAAGACCCCGACACACTGGTGTTATGGTTGGGATGGGGTCAAAAAGGNTGCCTATGTGGGTNATGAAGCACAATCTAAAAGNGTATTCTGACTTTGAAATCCCAATTGAGCATGGTATTGTCAGCAACTGGGAT
>CL1Contig55
GAATGCTTCGTTCTTCAACTCGCATCCTCTCTCTAAGAAGTCTCAGCGTAGCATCCTCATCTGCTTTTCTTCTTTTGGAAAAGCAATCATCTTTCAATTTCGATCAAACCCTTTTGCGTTTTCTTCGCAATTTATCGGTTCCTTTGGTTTCTCAGTCCATCACAACAGGAGATTCAAGGCCTGCGTTGTGTTCTTTGAGATTTGATCATACCATGGCTAGCCAATCCGAACCTAAATCAGTCTATGACTTCACTGTTAAGGATGCTAGGGGAAACGATGTTGATCTCAGCACTTACAAGGGGAAGGTTCTCTTGATTGTTAATGTTGCTTCACAATGTGGCTTGACAAACTCGAACTACACTGAGCTGACTCAGTTGTACCAGAAATATAAGGACCAAGGCTTGGAGA
>CL1Contig56
TGTCTCTTGCTCTGACATCGTCGCGATCGCTGCCCGTGACTCCGTTGTCCGATGCAGTGGCCCTCTCAGGTGCCCACACCATTGGCATTGGCCATTGCACATCTTTCACTGACCGTCTTTATCCAACCCAAGATCCTACCATGGATAAAACCTTTGCCAATAATCTCAAGCTAACTTGTCCAAAAGCAGACACCAGCAACATAACTTTCTTGGATATTAGGTCCCCTAATAAATTTGACAACAAATACTTCGTTGATCTCATGAACCGTCAGGGTCTTTTTACATCGGACCAAGATCTGTACACGGATAAGAGAACAAGGGGCATTGTCACTAGCTTTGCTATCAATGAAACATTGTTCTTGAAGATTCGTGCTTTCATGATCAAGATGGGCAATTGGACGTGCTGACAGGAATCAAGGGGAAATTCGTGCCAATTGCTCTG
>CL1Contig57
TTTTTTTTTTTTTTTTTGTTTAGGTAAGGTGATTATGCATTAATTATATAACCCAGTATTAACACAGTAAACAGAGACAGGGTAACTTCACAGCAAATGAACAATCTTGTGTCCGCAAAATGAACTGAACATCTTCCCTCTGATATCTTCAATGTCTACCCACACATCGAAGTCAAATACTCAGTTACTAGATTTTCTGAAAGTAACAAGCATCGTCTAAAAACTACCACCCTTCAAAGCAAGCACAAGATGAAGCACAGAGCCGCCCTCAATGTTGTAGTCACGAGCCGTTTTGTCATCCCCAAGCTGCTTCCCAGCATAAATAAGTCTTTGCTGCACTGGAGGAATGCCTTCTTTCTCCTCAACTCGTTCCTTGATCCAATCGATGGTATCAGTGGGTTCAATGTCAATTTCAATCTCTTTTCCAGTGAGAGTCTTTACCTTGATCATAGTTCCTCCCCTAAGCCTCAGAACCAGGTGAAGTGTTGACTCCTTCTGGATGTTATAATCAGCAAGAGTTCGGCCATCTTCCAATTGCTTACCAGCAAAAATTAATCTCTGCTGGTCAGGAGGGATCCCTTCCTTATCCTGAATCTTAGCTTTAACGTTGTCGATGGTGTCGCTGCTCTCGACCTCAGTGATGGTCTTTCCATTGAGGGTCTTGACGAAGATCTGCATCTTTCTTGGGCACACAGATAAGTTTGTTCGGAAAC
>CL1Contig58
TGGTGCTAACTGCACCTGCACTGACTGCACTTGTGGTCACTGAACTCATAAAACAAAACATATCGTGTGATGTTGCAGTGGAGTTGCTAATAATGTAATTTTGCTAAATAATGTGTTTGCTGTTGAATGTTTCCTTGCTTAGTTGTGTAAAGGCCATATCGAATATGGCCTCGTGTGGCTTAATTAATGAATTACTATTAGTAAAAAAAAAAAAAAAAAAAAAACAAAAAAA
>CL1Contig59
CTCGTAGGTGATACNCGGGTCTGNTAAAGCGTTAACCAATCTGCAGAGGAANCTTTCTTGGTCTGTCGGGTGGCCCAGGATCTATATCTCTCTCCAGGTTGCTTGAAATTGTTCTCCTTTTCAATGACGCACTTTTCTCGCCTGCCACTGCAGATAGCATAAGGAATGGGGGTTTTCTCAGCATGGCGAACCGGATCATACCTGGATGGGAAGTAATCCACCTCCTCATCCCTGTGCATAAAATTCATGAAACCATCATAATGATTGTTGTGATAAGCACACTTGGGAGCATTAACAGGCAGCATCTTATAGTTGGGTCCGAGACGGTGCCTCTGAGTGTCAGCGTAGGCAAAGGTTCTAAGCTGGAATACTTGTCGTTTAGAAAGTGAATGCCAGGAACAATATGACCGAGGGTCGAATGCAAGC
>CL1Contig60
GGGACAGTGGGAGGAACTCCGCCGCTCAGCCAACATGGGTATCTCCAGGGACTCCATGCACAAGAGGCGTGCTACTGGCGGCAAGAAGAAGGCTTGGAGGAAGAAGAGAAAGTATGAGCTTGGTCGTCAGCCTGCAAATACTAAACTATCAAGCAACAAAACAGTCAGGAGAGTTCGAGTTAGAGGAGGCAATGTTAAGTGGAGAGCCCTGAGATTGGACACGGGAAATTATTCTTGGGGTAGTGAGGCTGTCACCCGCAAGACTCGAATTCTTGATGTGGTTTATAATGCCTCAAACAATGAGCTTGTTAGGACGCAAACTCTGGTGAAGAGTGCAATTGTTCAAGTGGATGCTGCTCCATTTAAGCAATGA
>CL1Contig61
TAACTCCACCCTCTAAGCCACCCAAGTATCCTCCCAAATTTCCACCCAAACACCCACCCAAAGTAAAGCCACCTGCTCAACCATAAACCACCAAAGCCTCCAGTGACCCCAAGACCACCCTACTATCCAAAACCACCCTACTATCCAAAACCACCTGTAACCCCAGCACCACCCAAACCTCCTGTATCTCCAACGCCACCAACTTTACCTCCAAAGCCTCCAGTAACTCCAACACCACCCAAACCTCCTGTAACTCCAACACCACCAATTTACCTCAAAGCCTCCAGTAACCCCAACACCACCCTACTTTCCAAAT
>CL1Contig62
TAATCTAGGTGATGCTGGCAACAGGATATTATTGATTTTTTTGAGGTGAAATGTGTTGGATTATGAATTCCCGTTTTAATGTGTTATTGCAGAGTGTGATAATATAGAACAGGGGACTGCCCTGCCTGCCAAGCCCCTCTTTTTTCTTTTATTTATTTAATAAGGGGAAAAAGAAAGGCGGGCATGTATATTTTCCTTTCTATTTTTTAACCNGAGACATGAAACGTGACCATTTTCA
>CL1Contig63
TTTTTTTTTTTTTTACTAGGGAAAAGATATATATGGACTTTGAAATTACAGAAACTGGAAAATAATCAATCCAGAAGGCCACATATCATGCATAGCATCTCTCTTATTTATTGGATAATTAAGACATTCATTTATATACAACATAGCAAAGTGGAGATGGACAATGATTTTGTGCTCCTCAACACCTCTCTGCGACATAGGCTCAACTTCACCCTTTAGATATTTGGCCTCACATTGAGACGAGATGCAAGCTTTTGACCCAGAGATCTGTCGCACTGAGACCAATATGAGACCCAGATAGCCCGAATCTCGTAGGTGATACGCGGGTCTGATAAAGCGTTAACCAATCTGCAGAGGAATCTTTCTTGTCTGTCAGGTGCCCAGGATCTATATCTCTCTCCAGGTTGCTTGAAATTGTTCTCCTTTTCAATGACGCACTTTTCTCGCCTGCCACTGCAGATAGCATGAGGAATGGGGGTTTTCTCAGCATGGCGAACCGGATCATACCTGGATGGGAAGTAATCCACCTCCTCATCCCTGTGCATAAAATTCATGAAACCATCATAATGATTGTTGTGATAAGCACACTTGGGAGCATTAACAGGCAGCATCTTGTAGTTGGGTCCGAGACGGTGCCTCTGAGTGTCAGCATAGGCAAAGGTTCTAAGCTGGAATAACTTGTCGTTTGAAAAGTGAATGCCAGGAACAATATGACCAGGGTCGAATGCAAGCATTTCATTCTCAGCAAACCAGTTATCGATGTTCCTGTTCAAGACCAAACGGCCAATTTGCTGCAGGGGAAAAACATCCTCAGGCCAGATCTTGGTCATATCAAGCGGATCAAAGTCGAATTTGTCTTCATCTGCTGGATCCATTGTCTGGATAAAGAGTTTCCACTCAGGAAAGTTGCCAGCGGCAATGGAGTCATATAAATCCTGCGTAGCATGGCTGTGGTTGGCACCTCCTATCTTAAGTGCCTCATCATCCATCAAACATTTGACCCCGCATGTGGGTTTCCAGTGAAATTTCACGTAGGTTACTTTTCCAGCCTTATTGATGAAAGAAAAGGCGTGAACACCAAAACCTTCCATGTGTCTATAATTTTGGGGAATTCCAACATCATCAAAAAACCAGGCGAAGGTGCTCAAGCTCTCGGGATGGTGTGATAAGAAGTCAAAGATCCTCCAGTACTCTTGGATGTGAGACTTTGGATTGGGCTTAAAGGCATGTATCACATCTGGGAATTTTATTCCATCACGGATGAAGAAGACAGGGAAATTGTTTCCCACAATATCAAAGTTACCCTCTCTAGTGTAGAACTTAGTCGCAAAACCTCGAGGATCCCTGAGGGTTTCAGGGCTGCCACGCTCATGGATAACAGTTGAGAAACGGACAATGACAGGGGTTTGAACTCCAGGGGCTCGAAGGAAATCAGCACAAGTAAGGTCAGTGACATCGTGCGTGACTTCAAAGAAACCCTTTGCACTCATTCCCCTAGCATGGACAACACGCTCTGGAATCCTCTCTCTGGTAAAGTTGGCAAGTTTCTCTATCATATGATAGTCCTCCAGAAGGATTGGACCTCTGGTTCCAACAGTCATGGAGGAATTGTTGTTCCATACTGGAGCACCAGCATCGGTGTCCCAAAGGGGCATCGTTGCGCTTGATGGACGGAACTTGTAAGGATCCATAACACAAAGAGAGGAAGCACTCTATTGCTGCGATATC
>CL1Contig64
GTGCGCTAGGAATTCTTGCTTCTGAGTTGCTGCCATGGCAAAGCCTGTTTCAATTGAAGTTTGGAACCCAAGTGGGAAATACAGAGTTGTTAGCACCAAATCCATGCCAGGAACTCGCTGGATTAATCTCTTGATTGCGCAAGATTGCAGGGTTGAGATATGCACAGAGAAGAAACAATACTGTCTGTTGAGGATATTGTTGCTCTAATTGGAGATAAGTGTGATGGAGTAATTGGGCTATTGACGCAGATTTTGGCTCATTGGAAAAGTTGATACAATTAATGAATGCAGAAGGTGTTGCGCTGCAAGGATCTGGATGGGTGTGGCTTGCCTTGGACAAAGAATTGAAGAAGCTTGT
>CL1Contig65
GCACTGAACTTATGCAGCGTGTGTTTCTTTATAGTTATGTTTACGATATGTGGTGTATCATCATCTGATGGTAGAGCGAACTGGTTTACTTATATGGATGGTATAGCCAACTGGTTTACTTAAATGGATGGTATAGCGAACCGGGTTTTGTATTTGCAACAC
>CL1Contig66
TGTGGCACCTAGCATGTGTGCCTGTTGGTTCCAAGCAGGTCATGAGTTTTATATACACTATGGTTGTTTGATGCTTGTAATAATAAAATTTAGTGCAGAAGATGCTACTTTGTTACAAAAAAAAAAAAAAAAAANAAAAAAA
>CL1Contig67
GGGATCTTTACAGCTCTGGTTGCTGGGTCTGGTTACAGCGGCCTAAAAGCCAACACAACAAAGCAACTGTTCCCTGCAAATGAATCTATTGCATGGAGCAGCAAAACTGTCTCCAATGGCTCAAGAACTCATTGTATGAAGACATGGAACCCAATCAATAACAAGAAGTATGAGACTTTGTCCTACCTTCCTGCACTTTCTGATGATTCAATTGCAAGGGAGATTGACTACATGATTAAAAAGGAATGGATCCCTTGCCTTGAATTCGATGAGGTGGGGCATGTGCATAGAGAGAATAGCCGGATGCCAGGATACTATGATGGGAGATATTGGACAATGTGGAAGCTCCCCATGTTTGGATGCAATGACTCATCTCAAGTGCTCAATGAAATCCATGAATGCAAAAAGCATACCCAAATGCTTATATTCGCTGCTTAGCATTTGACAACAAGCACCAGGGTCAGTGCATGTCCTTTATCATTCAAAAACCCCACACCACTGCCACTACGCCACCCCCCACCCCCTAAGCCCTTTTAACATTTTGGGTCTCTGTTGGAGAAACCNGTCTTTGCTGTACNGTGATGTCTTTCATTT
>CL1Contig68
AGCTTTGGAGGCTTTCTCTTTGATAGGGATGTTGTCACGATGTCGTTTGCCCCTAAAGATGAACATGAGGCTCAAGTGCAATTTGCTCTTGAAAGAGGAATCCCTGCTATATCTGCTGTGATGGGAACACAGAGACTTCCTTTTCCAGGCAGAGTCTTTGATATTGTCCACTGTGCTCGATGCAGAGTCCCATGGCATATTGAAGGTGGTAAACTTCTTTTGGAGTTGAATCGTGTGTTGCGACCTGGTGGTTTCTTTGTGTGGTCTGCCACTCCTGTTTATCAGAAGAAGGTTGCTGAAGATGTTCAAATTTGGAAAGCTATGACTGAACTAACCAAAGCTATGTGCTGGGAACTTGTGTCCATTACCAAGGATACAGTAAATGGTGTGGGTATAGCTATATACAGGAAGCCTACTTCCAATGACTGTTATGAGAAAAGATCACAACAAGAGCCTCCACTGTGTGAAGCATCTGATGATCCTAATGCAGCCTGGAACGTGCCACTGCAAGCATGTATGCACAAGGTTCCAGTAGATTCAGTAGAACGTGGATCTCAATGGCCAGAGCAATGGCCAGCGAGGTTGGAGAAAGTACCTTATTGGATGTTGAGTTCCAAAGTTGGAGTTTATGGTAAACCAGAACCAGAGGATTTCACTGCTGACTATGAGCACTGGAAGCGGGTGGTATCTAAGTCATATCTAAATGGAATGGGAATAAAATGGTCATCTGTGAGAAACGTCATGGACATGAGAACTATCTATGGAGGTTTTGCTGCAGCTCTGAAGGATATAAAGGTGTGGGTCATGAATGTAGTCCCAATAGACTCCCCAGATACTCTACCTATAATTTATGAACGTGGTCTTTTTGGCATTTATCATGACTGGTGTGAATCATTTAGCACCTACCCTAGATCTAATGATCTTCTTCATGCAGATCATCTCTTCTCCAAAAGGTTAAAAGAGGTGCAATCTAGTGGCTGTAGTTGTGGAGGTT
>CL1Contig69
GCAGGGCAATATATCTTCTCCGTTGCTGCTTGAGGTCCATGTCCCCGTTGGATTTAACAAAACCAAAAAAAAAACAAAAATCAATTGTTGAGTCGTCCTATAAAGGAAGTCGTCCTATAAAGTAAGAGACTATCTTATAATGCTATGTAGCGTGATAAGAATATTACATTGCAATGTGATCCGCAGAGCTATTGAGAACACATATTTGGACAAGACAACTCATGATTCTGATGCT
>CL1Contig70
TTGCCACTTTGAATGTTGCAAAACCAAAAAAGGGTCAATCTGTTGCAATTTTTGGACTAGGTGCTGTTGGCCTTGCTGCGGCAGAAGGGGCAAGGATATCTGGAGCTTCGAGAATCATTGGTGTCGATTTGAATCCCAATCGATTTGAAGAAGCCAAGAAGTTTGGTGTTACTGAGTTTGTGAATCCAAAAGATTATGATAAGCCTGTACAACAGGTAATTGCTGAGATGACTGATGGAGGAGTTGATCGCAGTGTTGAATGCACTGGGAGTATCCAAGCCATGGTCTCAGCATTTGAATGTGTTCATGATGGTTGGGGTGTTGCTGTACTTGTGGGCGTCCCAAACAAGGATGACTCATTCAAAACTCATCCTATGAACCTGTTGAATGAGAGAACTCTCAAGGGAACCTTCTTTGGCAATTACAAGCCCCGCAGTGATCTTCCTTCTGTTGTGGAAATGTACATGAATAAGGAGCTAGAAGTGGAGAAGTTCATCACTCACTATGTTTCTTTCTCGGAGATTAACAAAGCTTTCGACTACATGCTGAAAGGAGAGTCTCTGAGGTGCATTATTCGCATGGATGGCTAGAAAACTACATGATCC
>CL1Contig71
GGATGCACCACAAGGATTAACAAAGAGAGATAGGCAAAGAGAGATGGCGAGGTGGTGCCTTAGTGTTATGCTTGTGCTCGCTTTAGTAGCAGTGCAAACCAATGCTAGAGATATGCCTAGACGTAAAACTACTCCTCCAGTACCAAAATGCTCCCAGTGATTCTGCTGTAATGACCAAAG
>CL1Contig72
ATCTATGGCCTTTGTGTGGCTTAATTAATGAATTACTAATAGTACAAACCTTCTTCTAGTTATCTTTTCCGGATAACTAGTTTCTTTCGTTTCCCAACTGTTTTGATTCTTACTTCATAGCTATAATTATTCGGCTCCATTGGCAAAGGAGCCCTAAATAAATTCCCAGATCACACTATTTGTTTAACTGTATTTACAGGTTAAATTAAGTATAAATATTACAAATACTAAAAAAAAAAAAAAANAAAAAAAAAAAAGTAACT
>CL1Contig73
GAAGAGGGAGGTGAGTGGAAAGGAAGAACCGGTTGAAGGTGTATGAAGGCTTGTATTGCATGTCCACTCGGAATTTCAAGAAGGCAGCAAAATGTTTTTGGATTCCATTTCAACCTTCACTACCTATGAACTTTTCCCTTATGACACCTTCATATTTTATACTGTTCTTACAAGCATAATATCATTGGATAGAGTTTCCCTGAAGCAAAAGGTAGTGGATGCTCCTGAGATCTTGACAGTGATTGGGAAAATCCTGTACCTTTCTGAGTTTTTAAATTCTCTATATGATTGTCAATACAAATCATTTTTCTCAGCATTTGCTGGCCTCACGGAGCAAATTAAACTTGACCGCTATCTGCATCCACACTTCCGATATTACATGAGGGAGGTCAGAACTGTTGTCTATTCTCAGTTTTTAGAATCCTACAAGAGCGTTACCATTGAAGCAATGGCAAAGGCTTTTGGTGTGACAGTGGAGTTCATTGATCTGGAATTATCACATTTTATTGCGGCGGGGAAGCTTCATTGCAAGATTGATAAGGTTGCAGGTGTTCTTGAAACTAACCGGCCTGATGCAAAGAATGCTCTTTACCAAGCCACTATCAAGCAGGGAGACTTCTTATTAAACCGCATTCAGAAGCTATCTCGTGTGATTGATCTTTGAAGTTTATGGGTGTTTTTTGTGAATCTGCAATGGATGCCATAATCGGAGGTTTCCAAAGTAAAAGGGAGCATAGGGATTTCACATTTGATGTTTTTCATTGAATCAATCCGTACTAGTCGAGTTGTTCTTTATCTGTTTCTTCTCCAAATATATTAAGAATTTAAGCATTTTGCTGATTTCAGATGCGAGTTCGCCTTT
>CL1Contig74
GAATTTTGATTTGGTTAAATAAAGTAGGTACAAACTCAATTTTAGTATAATCCACACACATCACCATTGCATCATCTCAATAATCTTACCAATATCTATTATCCTAAATTACGTCTTTTTTTTTTCTTCTTGCTCTTATCTACAATGCCGTCCATTCACTCTCCCCTCATCCATCACAAGGGAACTCTGAATCATTCTCCAGCACTTTGAAGTGCTGGGGCTGCTTCCCCGAGCAATGTATATTCCACATTTTGAAATATGCCCTCTCCAAATTTCGAACCCAGCGTGTCGTGTCAAACAGAGGGCAAGTCATACGGACTGCCTTCAGTTTATTGGTAAGAGCCTGTAGTTTTGGCGGATTCAAAGCCAGAGAAACTGCTCTCTTCTCATATTCCTTCATACTGCTAACAATCATCTCATCCCCAAGTCCAGTGGCAAGACACAATGATCCAGCAACTCTTGTAGCCATTTTCTCAAGGGGCAGTGTTACCATAGGTAAACCAGCCCACAAAATATCTGTCCCTGTTGTATGTGCATTACATAATGGCGTGTCCAGGAATAGATCTGCTAAAGCACTGCGTCTGATATGTTCTTGTTTCATGGCAACATCAGTGAAAATGATTTGCTCTGGCTGCACCCCTTGTGCAACAGCATATGAACGAAGTTTCATTTCGCCTGCAGCTGGGAACCTAAGGAGCCAGAGGGCACTGTTGGGCACACGTTTGAGAATGTTGCACCAAGTATTAAAGATTTCAGGATCCATCTGCATAATTTCCCTGTTGTTTATAGATTACAGCAAGATTGTTGAAAGGAGCAGACAGTCCTGTTGTAACAGCCAATGTAGCCTTATAATATGAAGCAGCAGTTGATGCCATATTCCATTCCATATATATG
>CL1Contig75
GAGGAGAGAAAACAAAGAGAGCTGATAAAAATGTCGAAGCGAGGAAGAGGTGGATCTGCTGGGAACAAGTTCAGGATGTCGCTGGGTCTGCCAGTGGCTGCGACGGTGAACTGTGCAGACAACACAGGAGCGAAGAATCTTTACATCATTTCGGTGAAAGGAATCAAGGGCCGCCTCAACCGTTTGCCGTCAGCTTGTGTTGGAGACATGGTGATGGCCACCGTGAAGAAGGGGAAGCCCGATCTCAGGAAGAAGGTCATGCCAGCCGTCATTGTCAGACAGCGCAAACCGTGGCGCAGAAAGGATGGAGTCTACATGTATTTTGAAGACAATGCTGGTGTCATTGT
>CL1Contig76
TAATCAACACCAGCAATAGCGAAACTTCAGTTCAATGGTATATAACGCGTCACGTCTACAAAGTCTAAACATAAAAGAAACAGTGGGATCTCAGAAAAGGATCCCTCATAGTAAAACAATTTGGTGCAAAAGCAACAGTCCAATTGCCCAAATTATAGGCTGCAAACAACAAATAGGAAGACTTTCATTGGTATCAAAGCCATATTACTAGCAAAACCAAACACTCGACTTATATTAGTACTAGGAAGACCATGGATCTTGTATACAGCAAGGAAGGAACAACCGATTCAACAGGAACATATAAAATCTATGTTGATGAGGATCATCAGGATCAGCTGTGCGATGCTATGCTAGTTAGCAGCCCCATCAAGGACTGCAAATCACCATCATCAGGGCGTGATCGTGCACGTTGTTATCTTGACCAGTTACAATGGCA
>CL1Contig77
GGTCTCTTTTGCTTCAACAGAGCTCATCTTCTCAACCGGCGGAATAGACAGCCGCGTGAAAAATGGCAAGAGGCTTGAAGAAACACTTGAAGAGGCTTAATGCCCCAAAACATTGGATGCTTGACAAACTTGGCGGTGCATTTGCCCCAAAGCCATCATCTGGTCCTCACAAGTCAAGGGAATGTTTGCCTTTGATCCTTATTTTGCGGAATAGGCTGAAGTATGCTCTTACATATCGTGAAGTTATTGCTATTTTGATGCAGCGGCATGTTCTTGTTGATGGGAAAGTTAGGACAGATAAAACATACCCTTCTGGTTTCATGGATGTTGTGTCAATTCCAAAGACAAATGAGAACTTTCGTCTCCTCTATGACACTAAGGGCCGTTTTCGTCTCCACTCCATCAGAGATGATGAGGCAAAGTTTAAGTTGTGCAAAGTCAGATCTGTTCAGTTTGGTCAAAAAGGGATCCCATACCTGAACACCTATGATGGGCGCACCATCCGCTACCCAGATCCACTTATCAAGGCTAACGATACCATCAAGCTAGACCTAGAGAGCAACAAGATCACTGAGTTCATAAAGTTTGATGTA
>CL1Contig78
GAAGCTCGTGGCTGTCTCGCGCTAGGGTTTTAATTCTCTCATTTCAAGTTTCTAATAGCTCAGAATCGCAGAAGGTCGTCTGCCTAATGCTACTAAAGGTGCTGATCACTTGAGGGAGGTCTTTGGCAAAACCATGGGTCTCAGTGACAAGGATATCGTTGTTCTCTCTGGTGGCCACACCCTGGGAAGGTGCCACAAGGAGCGCTCTGGTTTTGACGGGCCCTGGACTGCTAACCCATCATCTTTGACAATTCTTTCTCACGGAGCTCTTGGCTGGACAGAAGGAGCCTTCACAATTGCCAATGACTACCGTTNTTGTACCGATCCTGTCTTCCGCCCATATG
>CL1Contig79
TTTTTTTTTTTTTTTTTTTTTTTTTTTAGTTGGTCCACCCAATATAATAATATTAATTATCTTAGCTTAATCAATTTGGGGAGATTATTGATAACGTCAGTCATGCCCCCTCATTTCTTCAGGAAAATTAAAATTGGAAAAAAAAAAAGGATACAACACAGATGATTTACTGAAGATTCTTGAAATCTAAGCAATGGAGGTGAAGTTGAAGTTGGAGCAAGTGGTCTGCCTGCCAAAGAGCAGAGAGCTAAACCCGAGCCTTGAAGTAGCCAAGTCGAATTGCAACAGATTGTTCTCCAGCTGATACCCACCAATAACGATTGAAGTTCTTGGATTTGATCCACCATTAACCAACCCAAGGCACAGCACATCATCGCTAACTTGCACTACTGAATTCGCACCGAAGATACTCCAAGTCACGTTCTCATTCTGCAACACCAGAGAAATGGTTGGCACACCATACCCCAAACGTGTGCTAAGCACGTTCTCTGTGCTAAAGCAAATTTCTGTGGAAGCTAAAGGCGGAGGCAAATTGAGAAGGAAGTGCGGCTCTAGTCCTGCCAAGTCCAGCCATA
>CL1Contig80
TTTTCCTTCCAACTTTTCCCCACCAAAACACAAATCCTACAAAAATAAAAAGCCTAACATTCTACCACAAGTCATCTTCAAATTGTAAAAAACAATCAATCCCGTCTTAATATATTGTTTTCTCTCTCTTTGTCCCGTCTTAATACCTGTAGTGAGGTGGCTTGTAAGGACCCTCAATGGGCACGCTGATGTAGTCAGCCTGCTCCTTGGTGAGTTTAGTGAGGTGAGCTCCAAGCTTCCCAAGGTGAAGAGCAGCAACCTTCTCATCAAGGTGCTTGGGTAAAACATAGACCTTCTTCTCATATTTGCCAGTTCCCTTCTCCCTCCACAACTCGAGCTGCGCAATCACTTGATTGGTGAAAGAGCAAGACATCAAACCATCAGGGAGAGGAGTGGCGGCAACCATACAAGTTATCAAACTTGCTCTTGGTGACAGAATCATTAACGTAATAGCAGAGAACAAC
>CL1Contig81
TAGAGCCTTCTGAGCCCAGCGACTTCTGAAGGGCCCCTTGCAAAGTAATAGGGCTTCTGCCTCAGCCTCTCCCTCCAGGGCCATGGCAGCTTTCATGGCGTCTGGGGTTTTACCCCACTCATCTTCAGCTGGCTTCTTGATGTCCTGGAAGAGAGCGCGGCCGCCACGCTGGTTTTGCATCTTCAGGAGACGCTCGTAGCCCTCGCGCTTCTCCTCGGCCAGTTCGCGGAAGAAGTGGCTCACGCCTTCCAGAGCCACATCATCGCGGTCGAAATAGAAGCCCAGAGAGAGGTAGGTGTAGGAGGCCTGCAGGTACAAATTGACCAGGCTGTTGACGGCTGCCTCCACGTCGGTGGAATAATTCTGACGAATCTGGGAGCTCATGGTTGGTTGGCAAGAAGGAGCTAACCACAAAAACGGTGCTGGCAGGTCCCAGAAGCAGGAGATGGCCGAGAAGATGGTCCCGGAGGTTGCAAGCGGAGAGGAAATCGGAGGGCGGTCGGAGGCTGGATGAGAGTCCCGGATCGTGTTCCGTCCAAACACTGTTGAAGCAAGAGACAGACCCGCGGGACCGCCGAACT
>CL1Contig82
CCACTGCACATCTTTCACTGACCGTCTTTATCCAACCCAAGATCCTACCATGGATAAACCTTTAGCCAATAATCTCTCTAACTTGTCCAAAAGTAGACACCAGCAACATAACTTTCTTGGATATTAGGTCCCCTAATAAATTTGACAACAAATACTTCGTTGATCTCATGAACCGTCAGGGTCTTTTTACATCGGACCAAGATCTGTACACGGATAAGAGAACAAGGGGCATTGTCACTAGCTTTGCTATCAATGAAACATTGTTCTTTGAAGAATTCGTGCTTTCCATGATCAAGATGGGGCAATTGGACGTGCTGACAGGGAATCAAGGGGAATTCGTGCCAATTGCTCTGCCAGGAATTCTGACAACAAGTACTTGGTGTCTATCACTGAAANAGGAGAAATATGGGATCATCTGCTGAAATGAGATAAAGAGTTCATTAGTCTTAACTGGTAGACTACTAAGTAC
>CL1Contig83
GTTATGAACGACAACACATATAAAAGAATCATTTTCTCTGCCTCTGATTATCCAAAGTAGCAAGAAGATCGTCCGCCGATCGAGAATTGAATGGCTGTTGAACTTTTTGTAAAATCCTCGATGAAGTCCTTTGTCTGGTTTCAACTGATCCCACCACACTTCAGCTAAGGCTATCATGACCTGTTTTAGATTAATCGACTGAAGATACCCATTGATTACAACCACAGGATACTCTGCCAATGCTGTTGAAGCAAAAGATTCAATTAAAGCCTTCTTAGATCCAAATCCATACATTAGAAGGCCAAAACCACACCTGAGCTCAAAAACCCATCGGGGATATAGCTTCTTATAACTATTCACAAGAGCAATAGTCTCTTTTTTTANGCTTCGGTTCAATATTAGCTACAGCTGCTATCAGCTCCTGTTTCATCAATCAGATCAATATCAGAAATCTTGCA
>CL1Contig84
GAAGCTCGTGGCTGTCTCGCGCTAGGGTTTTAATTCTCTCATTTCAAGTTTCTAAAAGCTCAGAATCGCAGACGGAAAAATGACGAAGAACTACCCAAAAGTTAGTGAAGAGTACCAGAAGGCCATTGATAAGGCCAAGAGGAAGCTCAGGGGTTTCATCGCTGAGAAGGGCTGTGCTCCTCTCATGCTCCGTATCGCATGGCACTCAGCTGGAACTTACGACGCGAACACCAAGACTGGAGGTCCATTTGGAACCATGAGGCACGCAGCGGAGCAGGCCCATGCTGCTAACAATGGGCTGGATATTGCTGTCAGACTTCTGAGCCCATCAAGCAGCAGTTCCCTATCCTCTCCTATCGCCGTACTTCTATCAGCTTGCTGGTGTTGTT
>CL1Contig85
TTATGACTTTTCATGGGAAGATTTCCATCTTGTTTAACACTACTATCAGATGGTTTTTACAACTATCAGATTTCCATCTTGTTTAACACTACTATCAGATGGTTTTTTACAATTAAAAAAAAAAAAAAAAAAAAAAAAAAAA
>CL1Contig86
GACCAACAAAAAGATTAACAAACAGAGATAGAGAGAGAGAGATGGCTAGGTGGTGTGTTAGTGTTATGGTTGTGCTTGCTTTAGTAGCGGTGCAAACTAGTGCCAGAGATGTTCCTAGCGTAAAAAAACTGTGCCCAGTGATGCTGGTCTTAATGACCAAAAGACTTCGTCAGCTATGGTGGTGTTGGTGCTTTACTGGCCTTGGTGGCAATGGGCTTCCATTTGGTGGCGGTTGGGGGACTTGGTGGAGTCACTGGGCTAGGTGGCACAGGTGGGCGTTGGGAGGGTTTGGTGGAGTTGGGTGGTGGGGCTAGGTGGCGGAAGTGGCCTGGGTGGTCTCGGTGGCGGAAGTGGCCTGGGTGGTCTCGGTGGCTTA
>CL1Contig87
GAGATGGATATTACATCCATGGTCAATGTGCTATCATAATGTTTGATGTTACTGCTCGGTTGACTTATAAGAATGTGCCCACATGGCATCGGGATCTTTGCAGGGTTTGTGAAAATATCCCTATTGTTCTTTGTGGAAACAAAGTTTGATGTGAAAACAGGCAGGTGAAGGCAAAGCAGGTTACCTTACCAACAGGAAAAAGATTTACAATACTATGAGATTTTCGGCAAAGAGCAATTANAATTTTTGAGAAGCCTTTTTCTATATCTTGCAAGAAAACTTGCTGGGGATCCTAATTTGCATTTTGTTGAATCTCCAGCCCTGGCACCTCCAGAAGTGCAAATTGACCTGGCAGCACAGCAACAGCATGAGGCTGAGCTTGCTGCTGCTGCTAGTCAACCTCTACCAGATGACGATGATGACACATTTGAGTAAGGAGCGCTGGCGAGGTGCTATTTGAAGGAAGAAGTTTTAATGGTATGGTCATGAGGATGTGGTTTTATGTCCAACATGAGGAATATGGACTTCATTATTTCTGGGTTACATTTATTACCCGTTTGTCT
>CL1Contig88
GTATATGTGACGAATAAAGAATAAGCGAGGCACGAACCACCTGTCCCAAGCATGAGAAGAAAGCCATAGCATATGCAGGCCATGTCCAAAGAAGAAGATGTTTGCATAAAGCCAGACATATCAGACCGTGCATGGTAGTAATACAAGCAATAAGCATAGATGAACAGCCCAGTTGAGCCACCACAGAGAAAAGACCTCCACCACCATTCATGATCTTCAGCAGCAAGTTGGAAGTATGTCAAAGCCACAGTTATGAATGCAGTGACTATCAGAAGAATAATGAAAACATAAACAGGATGCTAGTAAATAGTATAAATCCTGTCGACCCACACACTGGCAAAAATGTAGTAAAGCTCAATGTAAATGG
>CL1Contig89
CTACGCACTAGGATTGAAGAACATGATAACATAAATAGCCTCTGGCACAGATATTACATGTTTTTGTCCCCAAACATTCATGCTGCCAACTGAACCGCCTCTAAGAAGGCATGTATGTAGATGTATCAATCTGCTCAGGAAGCTCCTTTATGTCCACCTCAAACCTCTCCTGAACCTGATTTAGAACATCAGAGTCTGACGCCGATGATACAAATGTAATTGCAAGCCCTTTAGTGCCAAATCTACCAGCTCTACCAACTCTGTGTAGATAAGTGTCAGCAGAATCTGGCATGTCATAGTTGATAACAATGTTTACTCGTTCAATGTCAATTCCCCGACCAACCAAATCTGTGGCCACAAGAATCCTTTTATGCCCCTCCTTGAATCCCTTGTAGCGTGTCAACCTTTCTTCTTGTGACATGCCAGAATGGATGCAAATCGAGGGAAAATTGCACTCCAAAAGTAACTTGTTAAGCTCAGCTGCTCTGTTCACACTTTTAGACAAAGATAACAACTTGATTAAA
>CL1Contig90
TACCATCAGATGATGATACACCATGTATTGTAAAGATGACTATAAAGAAACACATATTGCATAAGTTCATTGCATCACAGATCCATAAAAAATATCACCAAAACCATTGGAATAGTTCCAGAAGAAGACTGTAAGGTGAAACTCAAACAACAAACCAGTAACATAATTCAGTCAGGTTCACTGCCCATGAACTATAGACATTTCGCTTAAGAGTGA
>CL1Contig91
TGGAAGAAGAAATGTGGTCACAGCAATCAGTTGAGGCCTAAGAAGAAGATCAAGTAAGCTCTGATGCAGAGTGCATTTTGGGCCTTTGAATATTCAAGTGTTAGATTTCTCATTTGAACTTTCTTGTTGATTTAAATGTCAGTTTTGGATAC
>CL1Contig92
GGCACGCCGCGGCACCGATAACTCCTTGCATCTCGTCAGACTTGTTCCGAAAGAAACCCCTCGAGACCAAATACCTTATTAGCACTTAAAAGCTTCCGATTCTTGCATTAATGGCGACGGTAGGGTTGGAAACTAAGCAACCGGAATCAATTATGGTGGAGGAGACATGCTCCGCTAAGACGGCTGGGAAACAAGGGGAGGGGCTGAGGCAATACTATCTACAACACATTCATGAGCTCCAGCTTCAGGTTCGCCAAAAGTCTCACAATCTCAATCGTCTTGAAGCTCAGCGTAATGAGCTTAATTCCAGGGTGAGAATGCTTAGGGAAGAATTACAGCTACTTCAGGAACCTGGTTCATATGTTGGTGAAGTTGTCAAAGTAATGGGGAAAAATAAGGTGTTAGTTAAGGTTCACCCAGAAGGGAAATATGTTGTTGATATTGATAAAAATATTGATATCACTAAGATCACCCCATCAACAAGGGTTGCCCTCCGTAATGACAGCTATGTTCTTCACTTGATCTTGCCTAGCAAAGTGGATCCATTGGTCAACCTTATGAAAGTTGAAAAGGTTCCAGATTCTACATATGACATGATTGGTGGTCTGGACCAACAAATTAAGGAGATAAAGGAGGTCATTGAACTTCCAATTAAACATCCTGAATTGTTTGAAAGTCTTGGAATTGCTCAACCCAAGGGTGTTCTTCTGTATGGACCACCTGGTACTGGAAAGACACTACTAGCTAGGGCTGTAGCGCATCATACTGATTGTACTTTCATTAGGGTTTCTGGCTCTGAATTGGTTCAGAAGTACATTGGTGAAGGCTCTAGAATGGTCAGAGAACTCTTTGTTATGGCAAGGGAACATGCTCCATCTATCATTTTCATGGATGAAATTGACAGTATCGGTTCTGCTAGAATGGAATCTGGGAGTGGAAATGGTGACAGTGAAGTCCAGCGGACTATGCTGGAGCTTCTCAATCAGCTGGATGGATTTGAAGCATCAAACAAGATCAAGGTTTTGATGGCAACTAATCGTATTGATATTCTGGATCAAGCTCTCCTTAGGCCTGGACGGATTGACAGGAAAATAGAATTTCCAAATCCTAATGAAGAGTCACGTCTGGATATCTTGAAAATCCATTCAAGAAGAATGAATTTAATGCGTGGGATTGATTTAAAGAAGATTGCAGAGAAGATGAATGGTGCATCTGGGGCAGAGCTGAAGGCTGTTTGCACGGAGGCAGGAATGTTTGCTCTAAGGGAGAGGAGGGTCCACGTAACACAGGAAGATTTTGAGATGGCAGTAGCAAAGGTCATGAAGAAGGAGACGGAGAAGAACATGTCATTACGGAAGCTTTGGAAATAAATAAATAAAATTAAATTTCACATTTAATAGTGTTTTTTGAACCAACCAATGGGAAAACAAAGAAAAAGAATCAAGAAGTTGCCCATTGGGCATGTGGAATATTTGCAGGATTGGTTGGACTGGCAATCAATCGTTCCTGCGCTTTTGTTGACAGGGTGAAGGGAGGAACCAGTGGTAAAGACATTATAATCCTAGACAACGGTTTCTGTAAGAGACGGCGTGTATCTCCCTGTTTTAAACAGGGGGCTTGGCCTGTGGATTTTGTTTGAAATCTTGGATTCTTTATTTTGTTATTACTTCTCTTGATTTGATTTCTGAGTATTACTAGT
>CL1Contig93
TTGAGGAGCGTGAGAAAGGCAATGAATATTTCAAACAACAAAAGTATCCAGAGGCTGTGAAGCATTATACGGAATCTTTGAGACGGAACCCCAAGGATCCAAAAGCATACAGTAATAGAGCTGCATGCTACGCTTATGATGATTCAAGTAGCACCTTTTCTTGCAGCGGTGGAGCTAACTACGCTATCACTTTCTGTCCATGATGAAGAACTTAGGTTGGAAAATTAGTAGTAGGATTAAATAAAACAAAGTCTGGACAGACTTGACAGAAATTATACTATTATCGGTAATTAAGGGTGTATGAATAAGCACCAATTTTTGGNAATTATTAATATATACTTTTTCCTGATGAATTATACAATAATA
>CL1Contig94
GGTTAAACCCTATAGGTATAAGCAGTTAGACGAAATGAGAGACGAGAAAGAAGAAGAAAAGATCATGGAGAAGAAGAAGAAGAAGAAGAATAAGCAGAAGCTGAAGAATCAAGAAGAAAAACAAAATGAAGGAGAAGACAAGAACACAGTGAAGGAGGAGAAGGATACTAAACAGAAAGCTCAACCACAAATTAACAACAAGAAGAGGAAACGCAAGGAAGTTTTCCCTTTCGGCAATTATAGAGGCTACTATGGCTATCGTATTGGTCAAGACATGGACGAAGACCCTCGACTTAAGGTTTTTAAGGAGGAATGGTTTCAAGGCAAGGATTGCCTCGATATTGGCTGCAATAGTGGCATTATTACTATACAGATTGCAAAAAAGTTTCATTGCCGCAGAATCCTTGGGATTGACATTGACCCTGATCGAATTTCAGATGCATATTGGCACTTGAGAAAATTGGTGAGAGTTGAACATGTTGGGAAGAGTAGTACAAAGGCTTCCACAGTGGAGGTCACAGAGAAGGCAAATGATTCAGAGCACTGTACAACTTCATCATCAGCTAAAGAAAAGGAGGTTGCAAAGGACGGTTTGCATTCTGCGGAAAAGAGATCTATTTGATATAGTTTC
>CL1Contig95
GATAGCCATTCGCACTATAACCTTCCAGATTTCCAAGTTTTCAAGCTTCTTTCTACGTTAATCCACCGCCATGTCTAGCACCTGCGGAGACTGCGACTGCGCTGACAAGAGCCAGTGCGTGAAGAAGGGCAGCAGCTACACTGCTGACATAGTCGATACTGAGAAGAGCTTTGTCTCCACTGTTGTCATGGAGTTTCCTGCTACTGCCGAGCCCGACGGCAAGTGCAAGTGTGGTGCTAACTGCACCTGCACTGACTGCACTTGTGGTCACTGAACTCATAAAACAAAACATATCGTGTGATGTTGCAGTGGAGTTGCTAATAATGTAATTTTGCTAAATAATGTGTTTGCTGTTGAATGTTTCCTTGCTTAGTTGTGTAAAGGCCATATCGAATATGGCCTCGTGTGGCTTGGCAAAGCACCAGCTTTTGCAGCTTGTTTCAAGTTCTGCAACCGATTCTTCTCTTGTTTTACTACTCTTTTCTTCTTCTCTGCTTTTCTCTTGGCAAA
>CL1Contig96
GTCACAGCAGCANAGAGAGCTTGTTCCAAAGCTTCCTCATCAATGGTTTCATCTCCTATCTGCCTCTTCTCAATCTGAGATATATCATAATAACGCAGTGCAGCTTCCAAAAACTTCCTCTTCAAGTCCAAGATCCTGGCGTAACAAACCTTGTATTGTAAGTTCAATACTTCGTGCTGGCTGTTGCTAACCAAAAATGACGCTTTATTGATGAAAGCCTCAGCATTAACTGCATCATCATCCTCAAGATATAATCTAGCAATTTGGACACACTTTGATAGCCTAAATGTATCATCAATGACCCTCATTCCAGAGTCTAGATCAATGCCACTGAGCATCTGAGCTGCTTTTGACCACTGTTGTTCAGACTCATATAACTCGGCGAGTTTCTCTCTAATTACTAAAACCTGTTCTTC
>CL1Contig97
TATCACTATCCTGTACGAAGTGCTTTTCCCTTTTGAATCAGGTGCTAGATGAGTATCAGAAGAATTTTGGTGATTCATGGAGGACTGCACAAGCAGATAATACTCAACCTTCGTCCATTTTCTCGCATTCATGCAACATCAACTGTTTTTGCTGTTGTCTTTGCATCCCCTGCAGTTTTATAAACTCTTTCACGATGTCTTCTA
>CL1Contig98
GATATCATCGAAAAGGACAGAGAAACAACCAAACCTCACAATTGGTGTCCTCATATCCATTGTCGTGGTGATATTAACTGTTCTCCTTAAGCTTATTTTGGTGGGAAGAAGCCAGCAAAAGTAGAGGACAAACCAGCTCCAGTTGCTGAGTCTTCCAACAAGGAAGGAAGCAGCGGAGAGAAAGCAGAAGAAGATGAGAAGGAAGATGATGCTGCGGCTGCTGCTCCTCGCAGAAGGAGACGTGAAAACTAAAAAGATGAAACTGGTCTTATATCAATTTCACTTTTGGTAGATGTTCAGTTTAGGTGTCTTACGCTCTTGCTGGATTCTTGGCTATTCCTAATTTCTTTTTTTTTTTTTAAATGTTTTTGGCTTTGTTTTGGAGTGTTAGATGTATGAGACTGATAGTGTAAATGACATTATCTGTGAGGCTCCCGATAGTTATTTCCCGCCTCAGAAGGAAAAAAAAATTAGTTTGATGAGTTGAGGATTTGCGGTTAATTATCATTCCGAAAAATGCATGCGACATTGAAAGTAGTCGTTTTAGACTAACAAAAAAAAAAAAAAAAAANAAAAAAAAGT
>CL1Contig99
GAGACTCGCACACAAACCAGCAGCCATGGCTAGTAGTACTCCTCTCCTTTTGATTTCTTGTGTGTTGCTTGCTTCTTGCATTAGTGCCACTGAAGCACAAACCAAACCTCCTATAGTGAATGGTCTCTCTTGGACTTTCTACAAATCTAGCTGCCCTAAAGTTGAATCTATTATCAGAAAGGAGCTCAAGAAAGTTTTCAAGAAAGATGTTGGCCAAGCTGCAGGCTTGCTTCGTCTCCACTTCCATGACTGCTTCGTTCAGGGATGCGATAGCTCGGTGTTGCTTGATGGATCAGCAGGTGGACCAAGCGAGAGTCTGAACTTCCTAACTTGACCTTGAAGGAAGAAGTACTTTTAAAATCGTACAACAACCTCCGCGAGATTGTCCACAAAGAGTGTGGCCGTGTCGTCTCTTGCTCTGACATCGTCGCGATCGCT
>CL1Contig100
GAAGCTAGGGTTTGCAGAGCGCCTACGACCGTGCACTAAGATCTTCGCTTCTGCAAGTAACCTACTAACTCAATTATCGACACTACAAAATGGCGACTCAAATAAGCAAGAAGCGAAAGTTCGTCGCTGATGGAGTTTTCTATGCCGAGCTTAACGAGGTCTTGACCAGAGAGCTTGCCGAGGATGGATACTCTGGTGTTGAGGTTAGGGTCACCCCTATGCGCACTGAGATCATCATCAGAGCCACCCGCACCCAAAATGTTCTGGGTGAGAAGGGGAGGAGGATCAGGGAACTGACCTCAGTGGTACAAAAGAGGTTTAAATTCCCAGAGAACAGCGTCGAACTCTACGCTGAGAAGGTTAACAACAGAGGGCTTTGCGCCATTGCTCAGGCTGAGTCTCTTCGCTACAAGCTTCTTGGTGGTCTTGCAGTTCGCAGGGCCTGTTATGGTGTGTTGAGATTTATTATGGAAAGCGGTGCTAAGGGATGTGAGGTGATTGTCAGTGGGAAGCTAAGGGCGCAGCGTGCAAAATCTATGAAATTTAAGGATGGCTACATGATTTCATCTGGTCAGCCAGTCAAAGATTATATTGACTCTGCTGTGAGACATGTACTTTTACGACAGGGGGTTCTCGGTATCAAGGTCAAGATTATGCTTGATTGGGACCCCAAGGGGAAGCAGGGCCCAACGACTCCTCTACCAGATTTGGTCACAATTCATCAACCTAAGGAGGAAGCAGAGTACACGCAACCACCACCTGTGTTGGCTACCGTGATTGAGA
>CL1Contig101
TCTTAAGCCCATATATAAATCTGGCATAGAATCAAATTTTCATCTGCTTAGCCAATAAAACTAGTTTTAAAAACTGCAACAAAACCCACTTGATGAACCTGTTTAATTCACCAAAAACATACTTCATGAGATGAGACCATCATTCAGGGATAGTGAGGCAAGCTGATCAACAGGGTTTGTTGCCTGCTGCTGAGCAGCAACACTCCTTAGCACCTCCATAGCCTCTGCTACTTTAGCCTTTAAAGCCTCCGGTGATTCAAGCAGGTGTAAAACCTCAGTCTGATCCATCTCCAAAAGCATGCCTGTAACCTTGGCTGCTGAATCATGCTCCAACTGATCCACTAAAGGGTAGAGACTTTCACCCAGTAGCGTCCTTTGCTGTTCAAGGGTAGCATTCGCAAGGGCTGTAGCCAAAGCAGTAATGGGCATAGGCTGTCCTGCAGCAGCATCTCTAATTGGCATGCCACCCATATCATAGGGAGCAGACAGCATACCTCCAGCAGGAACTGCCATTGGAACATCTGGCATGTTGCGACCGGGTGGGTATCGATAGACACGTCCCCTAGGAAGCATCTGCTGATGCATCAGAGGGACAGGTTGCTGGGTCTGTTGCATGTGACCTACTCCACGTCGCCCTCCAGGGCGCTGGCCCTGCTGACCCTGCTGAACTAGTGGCACAAAGAAATTTGGCATAGGAGCACCTCCTGGCCTCATTCCAGGAACAAGTTGTTGCTGATATCCAAAACCAGCCTGGGGAGGAATTATGCCTGGAGGTGCTTGCCCATATAAAAATTGCTGACCTAAGCCTGGAGCACCTGGAGAATATATTGGCATACGGGGAGCAACTGAAGGTGTCATGGCAACTGGCCTCATCTGTGAAAACTGAGCCTGAAGTCTCGCCCTTCTCTCTTCCTTCCGTTGCGCAAGTGCAACATACAGTGGCTTGCTAACCACCATTTTGCCATTCATCTCAGAAAGAGCTCGAGATGCTTCCTCAGGAGTTGAAAAGGCAACAAAACCAGAACCTCTGCTAATTCCACTGGGATCACGCATAACCTTGCATGAAGTAATTGTTCCAAAGTCAGAAAACAGTTCCTTCAGCTTCTCATCATTGATGCTATCATCCACATTCTTGATATACAAATTCACCCCTTGGAATTTGTCTACAGCTTCCTTCATGCTTTGCTCAAACCGACTCTTCAGTTCAAACTCTCTTTCAGATTTTTTCTGTGCTTTTCCAACATACCACTCCTTATCATCAAACTTATTTCCATTAAGAGACTCAACAGCTTTAGCAGCATCATCAGCATTTTCAAAGTTGACAAATCCAAAACACTTTGATTTCCCATCTGCATCTCTCATAACTACAGCACTAGTAATTGCGCCATATTCGCCAAAAATATTCTTCAAATCCTCATCCGTTGTTGATTCAGATAAATTTTTCACGAAGACATTATTAAATTTTGTCTTATTCAATGCACCATCTCTATCCTGCTTACGAAGGAAGTGTCCAACAAAAACTTGTTTATCATTAAGTAGCATGCCATTCAATTTATCTATAGCATTTTGAGCAGATTCTTCATTGTCAAATTGTACAAAACCATAGCCTCTGGACTGGCCAGAAGCATCAGTAGCCACCTTGCAAGAAAGAATGTTGCCAAATGACGAAAACGTATCATGTAAGGCTTTGTGATCAATAGACTTATCGAGGTTTTGATAAAAATATTTCCTGTCCCACTCTTACGAAG
>CL1Contig102
TTTTTTTTTTTTTTTTTTTTTGTTTATTGCAATATTTATATATTTCTATTATTTATCTGCACGCGCAGCAAGCTCACATACAATGGGAGGATACTCATCCTCTTTTACTATCCCACCTCACATAATAATTCAGTCAATACAGGACATGACTATTGACCAATAAGAAAACTCAAACTCGACCTTCTCCTAGATAAGGATATCAACTAAGCTAGCAGGATTGCCGTACGTGCATTTATTATTCTGACTTCTTCAATACAAAAGTATCTCAGCATCATTATGGCTTTAATTGTAGCTCCAAATCCTTGGGTCACAGAAGGGCGGACATTTTGCATCCAATACCATAAGGCAGTCTTGAATGATATGACAGGATCTGTGGCCACATTTCAGGATTGTTCAGCCCATCAAAACCGNTGCTTTACCAGCTGCTCCGTAGTTGTAGTTCCATGTTAGTTGAAGTGGACCGCG
>CL1Contig103
CAGGCTTATAGCTACGCTTATGATGATTCAATAGCACCTTTCCTTGTCAGCGGTGGAGCTAACTACGCTATCACTTTCTGTCCATGATGAAGAACTTAGGTTGAAAATTAAGTAGTGGATTAAATAAAACAAAAGTCTGGACAGACTTGACAGAAATTAATACTATTATCGGTAATTAAGGGTGTATGAATAAGCACCAATTTTTGGTGAATTATTAATATATACTTTTTCCTTGATGAAATTAAAAAAAAAAAAAAAAAAAAA
>CL1Contig104
GGAGTATCCAAGCCATGATCTCAGCATTGAATGTGTCATGATGGTGGGTGTTGCCGTACTTGTGGGCGTCCCAAGCAGGATGACTCGTTCAAAACTCATCCTATGAATCTGTTGAATGAAAGAACTCTCAAAGGAACTTTCTTTGGCAATTACAAGCCTCGCAGTGATCTTCCATCTGTCGTGGAAATGTACATGAAGAAGGAGCTGGAAGTGGAAAAGTTCATCACTCACTATGTTTCTTTCTCGGAGATTAACAAAGCATTTGACTACATGCTGAAAGGAGAGTCCCTGAGGTGCATTATCAGCATGGAGGGTTAAAAAACTACATGATCCTTTCTGTTTGACGAGGTCATCGCTTGTATCCTGTAGTAAGGATGCCCTGTTATCAGGATCTTTTTAAGCTTGTGAAGTGATGAATAAATAGTTGTTGCAGCAAGTTTGTGGCTTTGACCTTATGGACAAATAAATAAACTTCTAATATATCTATGTGGATATTTTGATGTTAAAAAAAAAAAAAAAAAAAAAAAAAA
>CL1Contig105
AACCTCAATTCAAAGCTACTTGACCTTGAGTTTGATCAACCCTTGAGAGAGCTTGGGTTCCATGGAGTCCCCATAAGCCTCAGCTTTTATTGTCCCTACATCGAGCTGCCTCGTTGAACTGATAGAGACTCCTTTTGTTGTGATCACCCTGAGTGAGATTGAGATAGTTAATCTAGAGAGAGTTGGTCTTGGGCAGAAGAATTTTGATATGACTATTGTATTTAAAGACTTCAAGAGGGATGTCCTTCGGATAGACTCTATTCCATCCACATCGCTAGATAACATCAAGGAGTGGCTAAACACAACTGATCTCAAGTACTATGAGAGTAGAAAATCTGAACTGGCGGCCTATACTGAAAACAATCACTGATGATCCAGAAAAATTTATAGAGGATGGTGGTTGGGAATTTTTAAACATGGAAGTTAGTGACA
>CL1Contig106
TGTGATGGAGCCGTTGTTAACTTGTTATTGGAACTCATGCCCATTATTGGCTACTAAATAAAGGATCGAGGCATGTTTCCTGTTTAATGGTCGTTTTGTTTTGTGTAAGAGTTCTTTGTCAACTTGGCCTCCCATACTCAGTCCTCTCTCCATATCCTCCTTCCTCCCCGTAGCTTGGCTTGCGCC
>CL1Contig107
TAATCACTTGTCATCCTTGAAGTACAAATCGATGAAACCTGGCAAAACAATCCCTTGTTGCCGAAAGATCCTTATGACAGAGCTATAGCTCGCTTCTGGGCTAAATTTTTTCATGAACAGATCTTGCCGACAGCTCTAAAGACCATTGCAGCAGAAGGGAAAGAGCAAGAGCAGATCATTGAACAAGTGTATCAGAAGCTTAATTTTCTTGAGAATGAGCTGAACGGAAAGGACTTCTTCGGAGGTGGGAGTATTGGATACCTAGACATTGTGGTATTTTTTATAGCCCGTGCATTTCAAGTCAATCAAGAAGTTACGCAAGTGGAATTGATCAGTAAAGAGAAACTTCCAGCTATATGCAAATGGATAGAAAAGCTACTCAAAATAGATGTGGTCAATGAATGCATTCCTCCGAGAGAGAAACATATTGCTTTCATTAGAGCTCATCTAGAGGCTGCAAAATCTTCTTCCAACTAAAATAATCTCCATGATTATTCACAAATCCCGTATTACTAATCATATAGCAAATAAGATTTTGGGCCCCGTGGACGGGCCGGCTTGTAATATCTTCATTTCAGTTTAGTTGTAATAGATTTCACAACAAAGATGAACTATCCAAGCTGATACAGTACTCTACTTTTCCATCAAAATAAAATCCAGTTACCTTTAGCTAGAACATAAAAAAAAAAAAAAAAAAAAAAAA
>CL1Contig108
TACCGTAATCCACAGGGGAGGATCAATATTCTCTTCATCTCAGATTTTGAGATGGCTTCGAAGCGGATCTTGAAGGAACTCAAGGATTTACAGAAAGATCCTCCCACATCATGCAGCGCTGGTCCTGTTGCTGAAGACATGTTCCATTGGCAAGCAACGATCATGGGTCCTCCAGACAGTCCATATGCTGGTGGTGTGTTCCTAGTTACTATTCATTTCCCTCCGGATTATCCATTTAAGCCTCCCAAGGTAGCATTCAGAACAAAGGTATTCCACCCAAATATAAATAGCAATGGAAGCATTTGTCTGGATATCTTGAAGGAGCAATGGAGCCCTGCATTAACCATATCCAAGGTGTTGCTTTCAATTTGTTCATTGTTGACGGATCCCAATCCTGATGATCCTTTAGTGCCAGAGATTGCTCATATGTACAAGACAGACAGAAACAAGTATGAGACAACTGCAAGAACCTGGACCCAGAAGTATGCCATGGGCTAAATGATTTCTGGCGCGTGTGAGGAGAAGCCCTTTTTCTATTCATTTTAATTTTTGTCTTTCTGTTGTGTATCAATGTTTGTCTTGTCTCCAATCTAAATGGGCTAAAGAGGTCTATAACAACACCCTAGTTAAAAGAGATAACATTTATGTTGCTTTCAATTGGTGTATGGATAATGTTATCGTGGAACTAAGCAAATTTGTCCATTCAATAGC
>CL1Contig109
ATCCCATTGGTTGGTCCAAAAAACACAACATTAAATTTGGAATTTAATTTATTTATTTCCAAAGCTTTCGCAATGACATGTTCTTCTCTGTCTCCTTCTTCATGACCTTTGCTACTGCCATCTCAAAGTCTTCTTGAGTCACATGGACCCTCCTCTCCCTTAGGGCAAACATTCCTGCCTCCGTGCACACAGCCTTGAGCTCTGCACCAGATGCACCATTCATCTTCTCTGCAATCTTCTTCAAATCAATCCCACGCATTAAATTCATTCTTCTTGAATGGATTTTCAAGATATCAAGACGTGACTCTTCATTAGGATTTGGAAATTCTATTTTCCTGTCAATCCGTCCAGGCCTGAGGAGGGCTTGATCCAGAATATCAATCCGATTAGTTGCCATCAAAACCTTGATCTTGTTTGACGCTTCAAATCCATCCAACTGATTGAGAAGCTCCAGCATAGTCCGCTGGACCTCACTGTCACCATTTCCACTCCCAGATTCCATTCTAGCAGATCCAATACTGTCAATTTCATCCATGAAAATGATAGATGGAGCATGTTCCCTTGCCATGACAAAAAGTTCTCTGACCATTCTAGAGCCTTCACCAATGTATTTTTGAACCAATTCGGAGCCAGAAACCCTAATGAAAGTACAGTCAGTATGATGGGCTACAGCCCTGGCTAATAGTGTCTTTCCAGTACCCGGTGGCCC
>CL1Contig110
TAGTCATGTCCTGTATTGACTGAATTATTATGTGAGGTGGGATAGTAAAAGAGGATGAGTATCCTCCCATTGTATGTGAGCTTGCTGCGCGTGCAGATAAATAATAGAAATATATAATAATTGCACCAAAAAATAAACTTTAAAAAAAAAAAAAAAAAAAAAAAA
>CL1Contig111
TTTGAGGCCGCAAGTTTTGGAGGAACAAACATTGATCCTACGGCCTGGGAGGACAAGAAATGCCCTGGAGAATCACGCTTCCCAGCTCAGGTGAGAGTTGTTACTAGGAAAATTTATGAACCACTGGAAGAGGACTCCTTCAGGCCAATTCTCCACCACTACGATGGCCCTAAGTTCCGGCTTGAACTCAACATTCCAGAGGCACTGTCTCTCCTGGACATATTTGAGGAACAAAACCTTGAACAATTTACCATATACAGGCATACAGATTTACATACAATACAAGGAAAATATAAGTGTTTAATTAAAAAATAGAAAGATAAAAGAGGAGCTGTTTAGCTTTACTATAATGGGATTTGAGAGAGAGAGAGAGAGAGAGAGAGAGAGAGAGAGA
>CL1Contig112
TGTACGGTGGTTACAACGCGCCACCTCCACCAGCACCCTACGGTCAGTCAAGTTACGATTACGGTCAGCAGCCCGTTTATGTTCAGGAGGAAAAGAAGAAAAGCAAGTTCGGTGGGATGGGGACTGGATTGGCTGTGGGCGCGGTAGCTGGGGCTTTAGGTGGACTGGCATTGGCAGAGGGCTTTGATGCGCTGGAGGACCATGTTGCTGATGAAGCAGCGGAAAAGTCGAGGATGACCTTGGACTACGATGGTGACGACTTTCAGAGACTGCCATGGGAACTTTTTATTTATTAAAAATNTTAGTATCCTTTCGCTCTTCGANAGCTATCAAGAACTTAGCGCCGTTAAGGTTTGGGAACTGCTCGCATGCTTNATGCGTGTCATCATCTTCTTCTTCTTCTT
>CL1Contig113
GACTCACTCAATTTCTGTATCGCTCGCAGCTTCATACGCAAGCCAGTCTCTCAAAACGTCAGTGTGATATAAAATGTCTCGAAGATATGATAGCCGCACAACAATCTTCTCCCCCGAAGGTCGTCTATACCAAGTAGAGTATGCAATGGAGGCCATTGGAAATGCAGGAACTGCAATTGGGATATTGTCTAAAGAGGGGGTTGTCTTGGTTGGTGAAAAGAAGGTGACTTCTAAACTTCTTCAGACTTCAACATCAACTGAGAAGATGTACAAGATTGATGACCATGTAGCTTGTGCTGTGGCTGGCATAATGTCTGATGCCAACATCCTTATCAACATGGCTAGAGTTCAAGCCCAGCGCTATACTTATGCCTACCAGGAGCCAATGCCTGTTGAACAGCTTGTGCAATCTCTTTGTGATACCAAGCAAGGTTACACGCAGTTTGGTGGGCTCCGCCCATTTGGTGTCTCATTTCTCTTTGCAGGTTGGGATAAAAATTTTGGTTTCCAGCTTTTCATGAGTGATCCTAGTGGAAACTATGGTGGTTGGAAGGCTGCAGCCATTGGAGCAAACAACCAGGCAGCACAGTCAATGTTGAAGCAGGACTACAAGGATGATATTACAAGAGAAGAGGCAGTTCAGCTGGCACTAAAGGTGCTCAGCAAGACAATGGATAGTACCAGTCTTACTTCTGATAAGCTTGAATTGGCTGAGGTCTTCGTCCTCCCCTCTGGAGAAGTGAAGTACCAGGTTCGTTCACCAGACTCCTTGAGCAAGTTATTAGTGAAGTTTGGAGTGACTCAAGCTCCTGCTGAGGCTTCTTAAGTTACTGCTACTTTTATTTAGATTGTTGTTTTGAGGTAGTAATTTGGCATATGTATGTC
>CL1Contig114
TTGATATTTCACAATCCTGGTGTCCAAGTAGGTACCCTGCTTGTGGACCACTCATTGATGCTGTCGCTATTAAGGAGCTCTTTCCTCCAAGGCCCACAAGAGATAATTTGGCAAAGTCATATTTGAAAAGATGCATTGAAATCTTTGAAAACCTGGATTAAAAATCTTTGGCAAAGTCATAGTGTTGCTGATACCAAAGGGAAAAGCCTTCCCCTCACTAAGCTCAGATTGAACCCAAGAATCCTCACACTCTCATCCACCGGGTCTACAATCCACAATGGTCCCAGGTTCACTTTATTGCAAAAAGTTCGC
>CL1Contig115
GGTGGGCTCGACGCCGTAACTATAAATTTATAAGCGTGTTCGAATTCTTCTTGGCCCTAGCGATTGTCATAGAGATACAGAGAGACACTCACTCCTCAAAGACAAAATCTTCATTTCAGAGCACAGTGTGAGCTCTCAATCTTCGCGTTTGCTTCATTGTTCGCCTCAATTTTCATGCAACTATCATTTTTAGAGATGTAATAAGATTTACTTGCAGGGTTGCTTGTCTGGTTAGACAATAGTGAAAATGGATTTTGATGAGTACGATTACCTGGAGCAAACAGTTGAAAACCCTGAATCTCATAAAGTTAAGGACACTGCCAATGGTGGTGGTGATGCCAAGAAGCCTGGGGATAAATATAGCAGCTCCAGTTCAAAACGCAGGAGTAATGAGAAGGATGATGAGGATGATTATCATCGCTCAAAGCATTCAAAATCTGGAGATGAATCGCGTGATCATGGCCATTATAAAGAAAGGGTTCATCTCGTCATCCTTCACG
>CL1Contig116
TGAGGTTAATGCAAATGGCGGAGGAGACCCCAACAACAACAGGGTCGTTTTCTCCTTCGAATTCTTCCCTCCCAAGACTGAGGATGGTGTCGACAACCTCTTTGAGAGGATGGACCGAATGGTCTCTCACAACCCATCTTTCTGCGACATCACCTGGGGTGCTGGTGGCTCCACTGCAGATCTAACTCTTGACATCGCTAATAAGATGCAGAACATGATCTGCGTGGAGACGATGATGCACCTTACCTGTACTAATATGCCTGTTGAGAAGATCGACCATGCTCTCCAAACTATCAAATCTAATGGCATCCAGAACGTTCTTGCCCTTCGCGGTGACCCTCCTCATGGCCAGGATAAGTTCGTTCAGGTTGAAGGTGGCTTCGCTTGCGCTCTCGATCTGGTGAAACATATCAGATCCAAATATGGCGACTACTTTGGCATTACTGTTGCTGGTTACCCAGAGGCTCATCCGGATATGATCGGAAGCGATGGGGTGGCTACACCTGAGAATTACCAGAAAGATCTCGAGTATTTGAAGCGAAAGGTTGATGCTGGAGCTGATCTAATCATCACTCAACTGTTCTATGACACTGATATTTTTCTCAAATTTGTGAATGACTGCCGCCAAATTGGCATAAATTGTCCTATAGTTCCTGGAATTATGCCCATTTATAACTACAAAGGCTTCTTACGAATGACTGGCTTTTGCAAAATAAAGATACCAGCTGAGGTTACTGCTGCATTGGAGCCTATTAAGGACAATGAGGAAGCAGTCAGAGCCTATGGAATTCACCTGGGAACAGAAATGTGCAAGAAGATTTTAGCTTATGGCATTAAGACATTGCATCTTTACACTCTAAACATGGAGAAATCAGCACTGGCTATATTAATGAATCTTGGTTTGATTGATGAGTCCAAGATAACAAGGTCATTACCATGGCGACGCCCTACAAATGTTTTCCGTGCAAAGGAAGATGTTCGTCCAATATTTTGGGCTAATCGTCCCAAGAGCTACATATCAAGAACCTTGAGCTGGGAGCAGTACCCACATGGCCGATGGGAGGATTCTTGCAATCCATCCTATGGTGCTTTAACTGACTATCAGTTCATGCGAGCACGTGCCCGTGACAAGAAACTTCACGATGAATGGGCAACTCCATTGAATAGTATTGAAGATATTCTTGAGAAATTTAAAAAACACTGCCTTGGGAAGTTGAAAAGTAGCCCTTGGTCAGAATTGGATGGCCTTCAACCAGAGACAAAGATCATTAATGAACAACTTGGCAAGATCAATTTGAAGGGATTCTTGACTATCAATAGTCAACCAGCAGTCAATGGGGAAAGATCTGATTCTCCATCTGTTGGTTGGGGAGGACCAGGAGGATATGTTTATCAGAAAGCTTATTTGGAGTTCTTCTGCTCCACTGACAAGCTACAAGTTCTTGTTGACAAGTGCAAGTCCTTCCCTCTAATAACTTATATGGCTGTGAACAAAGGAGGGACTTTGGTATCCAATGTCGGTACAAATGATGTGAATGTGGTAACCTGGGGAGTCTTCCCAGCAAAACAGATTATCCAACCAACTGTTGTTGATCCCGCCAGCTTTAATGTGTGGAAGGATGAGGCTTTTGAAATCTGGTCCAGAGGTTGGGCTTCCTTGTACCCAGAGGATGATCCATCTAGAAAATTGCTTGAAGAGGTGCAGAGCGGCTACTTTTTGGTCAGCTTGGTAGATAATGATTACATACATGGTGATATTTTTGCAGTATTTGCAGATTTATGAGGCTAGCTGCTGTGCGCAGCTCCTCCATTTTCTAAGATCCCATTAGAACCACTACAAAATGGTGTATTTATTATAAGACTAATGATAGCTGTGTTCTATTTGGTTGTTTTGAATTCTTCATGATATGTAATAATAATTCATTGGGATTTGATTAAA
>CL1Contig117
GACCAACACCAAGATCATTTTGAAGGTGCTAGTGTTGTTGGTCATGGTTCAAACCTAGCAGCTACTCTTCCACTCACTCTTGATCTCTTCTTCCATAATACCAACTTTCCTTCTTCCTCCTATATTTAATTAGAAGAGCCCTCTCCTCTGCTTTTAGGTTAGCAGAAGTTCCTTAACCTTAAGGTGAAATATACTACACAGAACACATCAAAGATGAGTCGAAGAAATGGCAACGGGCCCAAGCTCGACCTGAAGCTGAACCTATCACCACCAAGGGCTAATCCTAGAGTGGAATCACCAAGCCGGTCAGCGACAGTTTCACCAACATCACCACCAAGCTCATGTGTGTCATCAGAGCTGAACCAAGAAGACACTCTGCTATACTCTAATAGCCCTGAAGCTACTTCCATGGTGCTTGTGGGATGCCCAAGGTGCCTCATGTATGTGATGCTCTCGGAAGATGACCCTAAATGCCCCAAATGCAAGAGTACTGTGTTGCTTGATTTCCTCCATGACAACACTCTACAGACAAAGAACAGTTTAAAAAAAAAAAAGGTAGTAGGGCTTCCTTCTGACTGATTCTGCTGCTATTGGAACTAGTAGACTCTCTATATTCTCCCCTCTGTTACCTCAAGTAGTGCTATTTGGGCTCCAGTTTTTTGCAGCTCTGTTCCATGCTAGAATGATGTGGTTGCAGGGAATGGGAAGTTAAAAGAGACGAAATTAAACTTGGAGCCCAAATAGCACTAATCCTCCCTCTCTCTCTCTCTCTCTCTGTTCTAAATATATTTCATTTCTGTCCTTTTTCTAGTCATAGAACAAAGAATAGGCGCTGTATGAACTCAGGTAGTGTTTGTGTTTTCTTTGTGGTTCAGTCTTTCTTGCCGCTTAGCAGAAGACAAATGTAAGCGGGTTAGTTGCA
>CL1Contig118
TACTGCCCCAAATGGAGAAAACACGAGAAATTGCGGTCTCCCAGATGAGGAAATCAGTTGAGAAGCTTGGTTCATCAACTGAGAGTTATGGGGATACATCACTTATGAGATTCTTGATTGCGAGGTCAATGGACCCAGAGAAGGCAGCAAAGATGTTTGTGCAATGGCAGAAATGGAGGGCTGAGTTTGTTCCCAATGGGTTTATACCAGACTCTGAAGTTCAAGATGAACTGGAAACAAGGAAAATATATTTGCAGAGTTTAACGAAAGAGGGATATCCAGTGTTGATTGTCAAAGCAAGCAAGCATTTTCCTGCAAAGGATCAACTACAATTCAAGAAGTTCGTGGTTCATTTACTAGACAAAACGATTGCAAGCTCATTCAAAGGAAGAGAAATAGGAAATGAGAAGTTGATTGGCATTCTCGATCTGCAGCAAATTACATATAGGAACATTGATGCACGTGGTTTAATCACCGGTTTTCAATTTTTGCAGGCTTACTATCCTGAGCGATTAGCAAAGCTCTACATTTTGCACATGCCACGATTCTTTGTTAGTGTTTGGAGGATGGTCTCTCGCTTCCTTGAGAAAGCAACAATGGAAAAGATTGTTATAGTGAGCAATGAAGAAGAAAGAAAAAATTTTATAAAGGAAATTGGCGAAGAATCTTTGCCTGAGGAGTATGGTGGTCAAGCAATGCTTGTGGCTCTCCAGGATGTTACACTACCTCAGTTGGAGGGTTGAACTCGGAAATAGATTAACAAGGTGGCTGCTAGTGCAGACACAATTTTAGAAGTTATATGCATTATATGCTACTGTCAGCAAG
>CL1Contig119
TATTCATGGTGATGTATTTAGATACCCAAAGTACAAATCTTTTTTTGCTGCAGCCCTTGGGTCTGGCACCCAGTTGTTCACTCTCACTGTCTTTATTTTTATTCTTGCACTGGTTGGTGTATTTTATCCATACAATCGAGGAGCTTTATTTACTGCACTGGTGGTCATATATGCACTAACGTCTGGAATTGCTGGATACACAGCAACTTCTTTCTATTGTCAACTGGAAGGAAAGAACTGGGTGAGGAATCTTTTGCTGACAGGATGCCTTTTCTGTGGACCTCTGTTCCTCACATTCTGCTTCCTTAACACTGTTGCCATTGTTTACAGTGCAACTGCAGCATTGCCTTTCGGCACCATTGTGGTAATACTCCTTATATGGACGTTAGTAACGTCGCCATTGCTTGTGTTGGGTGGTATCGCTGGAAAAAACAGCAAGGCTGAATTTCAAGCCCCCTGCCGAACCACAAAATATCCTCGTGAGATCCCACAATTGCCTTGGTACAGGAGCACTCTTCCTCAAATGGCAATGGCAGGTTTTCTGCCATTTAGTGCTATCTACATTGAGCTATACTACATTTTTGCCAGTGTTTGGGGACACAGGATTTATACCATTTACAGCATCCTGTTTATTGTTTTCATTATTCTTCTGATTGTCACTGCTTTCATAACTGTGGCTTTGACATACTTTCAACTTGCTGCTGAAGATCATGAATGGTGGTGGAGGTCTTTTCTATGTGGTGGATCGACTGGGCTTTTTATCTATGCTTATTGCTTGTACTACTACTATGCACGATCTGATATGTCTGGCTTCATGCAAACCTCTTTCTTCTTGGATACATGGCCTGCATATGCTATGGCTTCTTTCTCATGCTTGGGACTAGGTTGGGTTTCCGTGCCTCACTTGTTCTTTGTTCCGCCTACATATACAAGTCGATTAAGTGTGAGTAGA
>CL1Contig120
TGGTTCACCCAATATAATAATATTAATTATCTTAGCTTAATCAATTTGGGGAGATTATTGATAACGTCAGTCATGCCCCCTCATTTCTTCAGGAAAATTAAAATTAGGAAAAAAAAAAAAGATACAACACAGATGATTTACTGAAGATTCTTGAAATCTAAG
>CL1Contig121
TTGGCTCTACTCCTCCGGTATCTCCCTTCTCTGGAGGCAGAGAGTCCTTTCGGTTTCGAAGAAGTTCGACATCGGATGCATACGAGAAGGCAAGCGAGGTTAGACCCAGGAGTCCTCCTCCTCCTTACGACGTGTGAAATATGAGACTCTTGGATCCTTATCTGGCTTATGTACGTAATGTTGTCAGTGTGGCTACGCCTGTTAATTTGGATTCGTAATGAAGTATATGTACACACAAGCGTACGTTATGCTTGTTATGCTCTTTTGTTAGTTGTGTAGACTTTCTGCCGGTTTTCGGATCTTTAGCTTTAGGGGTCATTATCTGTGAGAAGGGTTGTAACTTGTGAGCACCGATCATGTGATGATGTGGTAATGTAG
>CL1Contig122
TTGATGAAGACACGCGCTTGTCCCTTGCCCATCAAATGTACAAGGCTGGCAACTATAAACAGGCACTAGAGCATAGCAATACTGTTTATGAGAGAAGTCCCATGCGCACTGATAATCTTCTTCTTTTGGGTGCTATTTATTATCAGTTGCATGATTATGATATGTGCATTGCAAAAAATGAGGAAGCTCTTCGACTTGAGCCACGTTTTGCTGAGTGTTATGGAAACATGGCAAATGCTTGGAAGGAAAAGGGTGATATTGATCTTGCAACCTTCTGCATACATTACAGTGCGTCTGCAGTTGGGAGGATCGCACTAAGATGTTCACTGAAGTTGAAGGGATTATACGGAGGCAAATTACTATGTCCGTCCTTCCTAGCGTGCAGCCTTTTCATGCTATCGCGTATCCCATTGATCCAATGCTGGCACTTGATATCAGCCGCAAGTATGCAGCTCATTGCTCCATGATTGC
>CL1Contig123
TGGAACACTCGCAGCTTTTATTTATTACAGGAAAAACTAGGGGCGAAGATTACAAGACGGCACGCTCAGAAAACGACACTTTGATGCGCTTAGTTTTATACATACACATCTCTCACGCGACCATGACTTGGTGGTCGATGATCGGGAACTTTATTTTTCTGCACATCGATCGATGAGGTTTAGTACCAGGGTTCTTGGATTTGGCAGCGCTGGCTCAAGCCACAGGAAGAGGCTATATTGTTTGCCCTTTGCACCGCTTGCTTATATTCTTCTCTTCCTACCTCTTCCCTNTCCAGCTGCTGCTTCAAAACNGACGTTATCCCTACACTGGCAATCATCTCGCACTGCTTTACTTGGCTGCAGCATT
>CL1Contig124
TTTTTTTTTTTCCGTCAATCCACGAATTCTGATAATATTACGTAAAATATAGGAAACAAACACTCCATCACTTGAACTTTTAGAAAGAACTACGAATTTGTCCAGCCAACTGCAGCCCAACAGAAATCAACAACTGAACCATACTAGTCAGCTCCATATTTTACAACACCAAAAGAAGTCAGAACACCAAGTAAAGCCACGGGATGATCCCAACAAACCCATGCCTCAAAAGTGCCAGTGCGATTCACTTAATTATCAAGCTGTTTCTTTCCTGATAACACCATCAGGCATATCAAATGTCCGTCTTTTCATGGAAAGTAATTTCCCCGGAGGCTGAGTGTCCACCACGTCAAGCATTGCTTCTAGCTCATCCACCATGGACTTTTTTGCAGCGCGCGCCATTAGATCAGGTCCCTCAATGGCAACAACAGTAAGGAGGAGCACAATAATTTTTTCAGAGAACCTCTGGCGCTCCTCTGCATCACGGGCTACTTGTCTACGGTAGGAGAAATTGTTGAACAACGCTCTGATTTCCTTCAACTTCGCTTTGGCAATTGCCAGCTCTCTAAGAGCACGAAGAGCCTTTGATCTACGTATCAGATAGGCTCTGAAAGTCAGCTGGATCATCAATGCAGCATCTTGAGGAGAC
>CL1Contig125
TCATTCAAGTTCCTTAAATGAGCACCAATATGTTCTAAAGCTACATTTGTAATGTCAGAAACATAAACAGCCATGTACTCCAGTTCTAGGCAACCCTGAGCCAAAGCAATTAATCCTCTTTGTGAAACTACACCTTCTTCATCCTCCATTCCCTGCTCATCAGCACCAAGCTCAATTCTAAGCCTCTTTAGTCGCCTGCAACTTGAAGCAAGAACTTCCAACCCTCGATCTCCAATAACATTTCTTGTCTCAAGAACTTCTAAGTTGAAGCATTTTTCAATTAGAAGACAATGGTCCTCTGTGTCAAGCAATGCATAGAGGAGATCCAACTTTTTAAGCAGGGATGCAAAAGGGAACACTATCGGCATTTCATTTTTCCCCATATAGGTTAGACCCAAACGACACAATTTTTGGGGAAATGTCACAGCAGAATACTTGTCTGGCACATCATTGAA
>CL1Contig126
GAGCAGTCATTTTACTATGGTTGGAGGCATTGATGAGGTGATTGCGAAGGCCGATAAGATTGCAAAGGAGTCGGCTTCCTAATAAAAGAAAAGGTACCCTGCAGCAGTCTCTTTGTTCTCTCGTCCTGAAAATTAGCAAAAATGAAAAATAATCTAGGTGATGCTGTGATGCCGGCAGCAGGATATTGATTTTTTGAGATAAAAAATGTCGGATTATGCATTTCTGTTTTAATGTTTATTGCAGAGTGTGAAAGAGGATTAGAACTGGGAATTGTCCTGCCAAGCCTGGATATTTAATAAGGGGAAAAAGGAAGGCGGACATGTATATTTTTCCTTTTTTATCTTGAGAACATGAATCGTGACCATTATCACTTTCACGTGAACAATGCTCTATTTACTAACAAAAAAAAAAAAAAAAAAACAAAAAAAAAGTCTC
>CL1Contig127
TACATGAATTATTTTCTGGATAACGTCTCAGGGATGCGATAGCTCGGTGTTGCTTGATGGATCAGCAGGTGGACCAAGCGAGAAGTCTGAACTTCCTAACTTGACCTTGAGGAAAGAAGCTTTTAAAATCGTCAACAACCTCCGCGAGATTGTCCACAAAGAGTGTGGCCGTGTCGTCTCTTGCTCTGACATCGTCGCGATCGCTGCCCGTGACTCCGTTGTCCTAGTAATTTTCCAACTTTTATTAATCTATCAGTCAAAGTTTAGTATGTTGATTTTCATTTGGTAATCGTATAGTTAATTTCTTTTGTGGGTTGCAGACCGGTGGCCCTGACTATGATGTCCCCTTGGGAAGGCGAGACGGAGTAGTATTCGCTCAAGTAAACCAAACTTTTGTAGACCTGGTAGGACCTGACGCTAACACTACCACCATTCTCACCAAGCTTGCCCGGAAAAACCTTGATGCCACCGATGCAGTGGCCCTCTCAGGTGCCCACACCATTGGCATTGGCCACTGCACATCTTTCACTGACCGTCTTTATCCAACCCAAGATCCTACCATGGATAAAAACCTTTGCCAATAATCTCAAGCTAACTTGTCCAAAAATAGACACCAGCAACATAACTTTCTGGATATTAGGTCCCCTAATAAATTTGACAACAAGTACTTGGTGTCTATCACTGAAGAGGAGAATATGGGATCATCTGCTGAAATGAGATAAAGAAGTTCATTAGTCTTAACTGGTAGCTACTAAGTACTAGGATCGAAGAGGTTGTTTCCAGGCAGCAACAAATGAAATGGGCATTGGGTTTGTGTAGTTTTTGTAATTTCTGTGACTTGTTTTTTAACAAGCATGTTGTGTTCTTGTTAATAAACTTGTTGGCCCTGTGAAAATAAGTATTGAATGACTAATATTGGAAAGTGAGAGCTATCGTTCTTGTTTTTAGCAAAAAAAACAAAAAAAAAAAAAAA
>CL1Contig128
TCATATATGTTTAAGTATGATACAGTTCATGGTCACTGGAAGCACACCGATGTTAAGGTCAAGGACGAGAAGACACTTGTCTTTGGTGATAAGCCAGTTGCTGTTTTTGGGATCAGAAACCCAGAGGAGATTCCATGGGGCCAGACTGGTGCCGAGTATGTTGTTGAATCTACTGGAGTTTTCACTGATAAGCAAAAGGCTGCTGCTCACTTGAAGGGTGGAGCTAAGAAGGTTGTTGATCTCACAGTCAGACTTGAGAAGAAGGCAACATATGAGGATGTCAAAAATGCCATCAAGGAAGAGTC
>CL1Contig129
TCAATAACATAAGGTGAAATAGGAACTTTTCACATCTCACAGGAGATGTGCAGAATAACAGTTCAACAAACAGAACCGTCTTCCACTTCTAAGTTTTAGGCACAGGAAAACTAGTACACACCCAAACTACAACAGAATGTGGATGCAAGTATGCAACATCCTGAAACATTCCCCACCAGCTATTCTCGCTCAAACTGCAGCTTAGTCAACTTCTTCAATTTTAGGGCCAGCACCACTGCTACCACCTGAAGGGATATCTTCATCCACACCACCTCCCATGTCAGGACCAGCACCCTGGTACATCTTGGCAAATGATGGGGTTGCAAAATGCTCTCAAAGCTCCTTCATTTTG
>CL1Contig130
GAATGGAGTTCTTGCTCTCTCCACTAGGATGCAGTAACCCTAGTCCTTTGGCTATATATAGCAACTTGTCTCCTCCCATCTCACTCGGTTCTCCGCCTTTTAGCCTTTGATACCGTCTAAGCTAGGGTTTTCGTAGGTTTCTTATCGCTGCTTTCAGCTTAACCTCAAAATGGGTAAGGAGAAGGTTCACATCAACATCGTGGTCATTGGCCATGTCGACTCTGGCAAGTCCACTACCACTGGTCATCTCATCTACAAGCTTGGAGGCATTGACAAGCGTGTGATTGAGAGGTTTGAGAAGGAAGCTGCTGAGATGAACAAGAGGTCATTTAAGTATGCCTGGGTGCTTGACAAGCTCAAGGCTGAGCGTGAACGTGGTATTACCATTGATATTGCCCTGTGGAAGTTTGAGACCACCAAGTACTACTGCACTGTCATTGATGCTCCTGGACATCGCGGACTTTATTAAGAACATGATTACTGGTACCTCACAGGCTGACTGTGCTGTCCTTATCATTGATTCC
>CL1Contig131
TCCACCTGCAATTTTAAATAAAATATCAAAATATGAGCCACATTTATAGGAAACTAAACAGCTCATTGTTTACTTTGAGCATAATGACAGTCGACCATCTTGGCTTTCTTTAACACAAAATAATTTATAATCCAATATTATAATCAAGGCACAAAAACCTAACCTAAATATAAAATACGTCTATTTTATTAACATATATGGGCCTTCAAACATTTTACGACGGTGTGCAGCCTCCTCTTTTTGGCCCATGCTTGCCCACACATCTGAGTATACATCCGCTCCTCTAACAGCTTCCTTTGGATCATTTGTAATCTCAATCTTGCTGATTCCAGCCTTTTGTACTCTCAACTGTTTTTTCATCTGGTTCAAAACCTTTAGGGCAGGCACAAGCAAAGTGGAAAGGAATAACAGATGCCATCAACAACCAAGAGTGCACAATGTTATTCCCATCCCCAACATATACAACCTCGGTCCCCTCCAACTGACCAACGTGTTCAATTATTGTGAAGGCATCAGCTATTATTTGGCAAGGATGGTTGTAGTCAGTCAGGCCATTAATAACCGGTACGGTTGCATACTTTGCCAGATCAAGAATATCCAGCATGCCTGATGAGCAAAAACGCGTGCCATGATTACATCATTATAGCAAGACAAAACACGAGCAACATCACGAGTCTCCTCCCGTTGCCCATCTGGAATCATCAGGTCCTAAATATATAGCCTGGCCTCCAAGCAAAGAAGAACCAGTCTCAAACGAACCCTTGTCCTCATAGAAGGCTTTGCAAAGATCATAGCCATTGTCTTT
>CL1Contig132
TCATCAACTTGCTCATATTCGTAGCATCCAATGCTTTTGTGGCATCCTCCTGTGATTCATAATGAACAAATGCAAAATTTCTTCTAATCCTAACGCTAACTATCCTGCCATATGGATCAAAGTGCCTCTCCAAGTCCTTTGTCCTTGTATGATGTGGATCAAAATTGATAACAAACAAGGTCTTGGATGGTCTAGTATTAGCTGATCTTCTAGAATTACCAGGCCTTCTAATGCCTCGTTCTTGCTTTGTCCATTCAACACGAAGCCTACGACCCTTGGGACCAAATTCTATTCGATCAAGTCCTCGAATTGCATCCTCAGCATCCCTCTCTTCTTCCATATAGATAAAAGCAAATCCAGACTTCATATCCACTCTTTCAACTCTTCCATAGCGTCTAAAAAGTCGTTCCAGCTCAGATTGTCGCGCATCATACTCAAAGTTTCCACAGAAGATGGGCCTCATATGGCCTTTTGAAAGCACCGAACACCCAATGAAACCCTC
>CL1Contig133
CTGTAATAGTTGTTGTCTAGTATCATGGGTGTGCCACGGTCATTCTCACGTATTGCACGGCCTTAGGGTCTGGATGAGTCTGGGCACTTGTGGAGCATGTGCTCAACATGGTCAGGGTTTAGTACAGGATCAACCTCGGGGTAGAGACGGTGCACCAGCTTCACACAGTGTGTTCTGCCCACACTGTGAGCTCCTAGTAAGGCAACCCCGCCAGGGGTGTCAATGCCTATGGCAGCAAACCTCTCAAGAACAACAGTGATGCTCTCATTATGGTCTGGGAGGTACTGTTCGATCACATCTGCTCTGCTCTTCCTGCCATCTCTTCTTCCAGTTTTAAGAGGGATGTGAGGGCCTCCTAGCGCAACAATGCCATCTCTAGCAGACAGCACAAGGATGTCTGCACAGGAAACAACTCCAGGACATTCCCTCTCTACAGCTTCTTTGATCGTGTCAAGGTACCTAAAGTTCCTTAGGCCAAAGCTTCTGTCTGTCTCCTTCTCAGACAAGGTCCTTCTGGTTGAGTCCAGCAGTAGGGAAGCATCGCATGACTGAACAGCACAGTCATGAAAGATGTTTCTGAGCCATGAAAATGCAGTGTTCTTGTGTCTCTTGTACAGAAGCTTAACTTGTTCCCTGATAATGTCTTCAGCTTGAGGCATGTGTCCTAGTAAAATTCATAATAAGACCTGGATCTTCCTACTATCTTCTGCAAAAG
>CL1Contig134
GGCTCAAACCGCTCTCTCTATAATCATAAACGCCAGAGAGAGAGTGTTTGTCTACTTCTTCCTCCTCTAACAAAAATCTCAGATCCAAACCTCTAGTAACCCTAACTATGGCTTTGTTGGTGGAGAAGACCACTAGCGGCCGTGAGTACAAGGTCAAGGACATGTCTCAGGCCGACTTCGGTCGCCTCGAGATTGAATTAGCCGAGGTTGAAATGCCTGGTCTAATGGCTTGCAGAGCCGAGTTTGGCCCTGCTCAGCCTTTCAAGGGCGCTAAAATCACCGGCTCCCTTCACATGACCATTCAGACCGCTGTACTCATCGAGACCCTCACTGCCTTGGGCGCCGAGGTCCGCTGGTGCTCTTGCAATATTTTCAGCACTCAGGACCACGCCGCCGCCGCCATAGCTCGTGACTCCGCCTCTGTATTCGCCTGGAAGGGTGAGACCCTCCAGGAGTACTGGTGGTGTACCGAGCGCGCTCTTGACTGGGGTCCCGGCGGTGGCCCAGATCTGATCGTGGATGATGGTGGTGATGCTACACTTTTGATCCATGAGGGTGTTAAGGCTGAGGAGATTTATGAGAAGACTGGGCAGCTTCCTGATCCGTCTTCAACCGATAATGCTGAGTTTCAGATTGTTTTGACGATTATTAGGGATGGGTTGAAGACAGATCCCAAGAAGTATCACAAGATGAAGGAAAGATTGGTGGGTGTTTCTGAGGAGACTACCACTGGAGTTAAGAGGTTGTACCAGATGCAAGCTAATGGAACTTTGTTGTTCTCTGCTATTAACGTTAATGATTCTGTCACCAAGAGCAAGTTTGATAACTTGTATGGTTGCCGCCACTCTCTCCCTGATGGTTTGATGAGGGCTACTGATGTCATGATTGCTGGCAAGGTTGCTGTTGTCTGTGGTTACGGTGATGTGGGCAAGGGCTGTGCTGCCGCCTTGAAGCAGGCTGGAGCTCGTGTGATTGTGACTGAGATTGATCCCATTTGTGCCCTTCAGGCTCTTATGGAAGGTCTCCAAGTCTTGGCCCTTGAAGATGTTGTTTCTGAGGCTGACATCTTTGTCACCACCACTGGTAACAAGGACATCATCATGGTTGATCACATGAGGAAGATGAAGAACAATGCCATTGTCTGCAACATTGGTCACTTCGATAATGAAATTGATATGCATGGACTTGAGACCTACCCTGGTGTAAAGCGCATCACCATCAAACCCCAGACTGATAGGTGGGTGTTCCCTGAGACCAACTCAGGAATCATTGTGTTGGCTGAGGGGCGTCTCATGAATTTGGGTTGTGCCACTGGTCACCCCAGCTTCGTGATGTCTTGCTCTTTCACCAATCAAGTGATTGCGCAGCTCGAGTTGTGGAGGGAGAAGGGAACTGGCAAATATGAGAAGAAGGTCTATGTTTTACCCAAGCACCTTGATGAGAAGGTTGCTGCTCTTCACCTTGGGAAGCTTGGAGCTCACCTCACTAAACTCACCAAGGAGCAGGCTGACTACATCAGCGTGCCCATTGAGGGTCCTTACAAGCCACCTCACTACAGGTATTAAGACGGGACAAAGAGAGAGAAAAACAATATATTAAGAGGGATTGATTGTTTTTACAATTTGAAGATGACTTGTGGTAGAATGTTAGGCTTTTAATTTTTGTAGGATTTGTGTTTTGGTGGGGAAAAGTTGGAAGGAAAGAAATGGATTGGTCTCTATTGAAGAAGACCACATGGGATTGAATAAGGTAATGGATGGGGTTGCGTGGGATGTGTATTGTAAACTGCTGCCTTTCGAGCTCTGTTGCAGCTGGTTATCAAATTTATTCAACCAAAAAAGAGGATGAAAAGAGAGATTAAATA
>CL1Contig135
TTCTTCATCACAACTGTGACAACTAACTGGTTGGATGGCAGACATGTTGTATTTGGAAAGGTGCTTTCTGGAATGGATGTGGTCTATAAGATTGAAGCTGAAGGCAGACAGAGTGGCACACCTAAGAGCAAAGTTGTGATAGCAGACAGTGGCGAAATACCACTATAGTTTGCTCTATGACTTGGCAAATATAACTCCTTAAACTTCCCGTTTTGCCTCTCTATAAGACTTCTTAATATGTAGTACCGAGGATCTTTTAATTAAAATGGCTCTATATC
>CL1Contig136
GACCGTTGTTATTCACTTATTCTCTTCCCTTCTCTCGTGAAGCTCTCGGAAATTAATCAAAAAGCCCCTTCAAGATGCAGATCTTCGTTAAGACCCTCACCGGAAAGACGATAACTCTCGAGGTCGAGAGCAGCGACACCATCGATAACGTCAAAGCCAAAATCCAGGACAAAGAAGGAATCCCTCCTGACCAGCAGCGTCTCATCTTCGCCGGAAAGCAGCTTGAGGATGGCCGTACCCTGGCCGATTACAACATCCAAAAGGAGTCAACCCTCCACCTTGTCCTTCGTCTCCGCGGTGGCATGCAGATCTTTGTCAAAACCTTGACCGGAAAGACTATTACTCTGGAGGTCGAGAGCAGCGACACCATTGATAACGTTAAGGCTAAGATTCAGGATAAGGAGGGATTCCCCAGACCAGCAAAGGCTCATCTTTGCTGGAAAACNGCTCGAGGACGGTCGCACTTTGGCCGATTATAATATTCAGAAGGAATCTA
>CL1Contig137
ATCGGATTGCAGATGCTCTCGAGCTCTTCATCTTGTCCTCAAATTCATCTGCCTCTGCAGTGTTGCTGTCTAGCCACTGAATGGCCTGATCGATGGCATCCTCGATCTTCTTCTTGTCAGCAGCATCCAACTTGGAACTGATCTTCTCATCCTTCACCGTGTTCCTCATATTGTAGGAATAATTCTCCAAAGCATTCTTTGCCTCAACCTTCTTCTTATGCTCTTCATCTTCAGATTTGTACTTTTCAGCTTCCTGTACCATTTTCTCAATCTCTTCCTTAGACAGCCTTCCCTTGTCATTGGTGATTGTAATCTTATTCTTCTGGCCAGTGGTCTTGTCCTCAGCAGAAACATTTAAGATACCATTGGCATCAATATCAAAGCACACAGTGATCTGGGGCACACCCCTTGGTGCAGGGGGAATGCCTGAGAGCTCAAATTTACCAGTAAATTATGTCCTAGTTCTCGTCCTCTCACCTCATAACCTGGATCAACACACCAGGTTGATTGTCAG
>CL1Contig138
GATCGGAAGAGACGCTCGTCTCTGTATTCGCTTCTGCGTCAATATCTTTTTCCTCTCTGCGGCTACTGTATCCAAACCCTGACATTGAAGAAAAACAAGAAAATGGCCAATGCTGCTTCTGGCATGGCAGTCCATGATGACTGCAAATTGAGGTTCTTGGAGCTCAAGGCAAAAAGAACATACCGGTATATAGTTTTCAAGATTGAGGAGAAGGCAAAGCAAGTCATTGTGGAGAAGCTTGGTGAGCCCACCCAAAGCTATGAGGATTTTACTGCAAGCCTTCCTGCTGATGAGTGCCGATATGCTGTTTATGATTTTGATTTTGTCACAGAAGAAAATTGCCAAAAGAGCAGAATTTTCTTCATAGCATGGTCTCCTGATACATCAAGGGTGAGAAGCAAGATGATTTACGCTAGCTCCAAAGACAGATTTAAGAGAGAACTTGATGGAATTCAGGTAGAATTGCAGGCAACTGATCCAACTGAGATGGGACTTGATGTCTTTAAAGCCGTGCCAG
>CL1Contig139
TGGAAAAAAGACTCAGAGCAGCTTGTCATGCTTTGGATGCGAATGTGGATAATGTTGTGAAGGTTCTCGACAGCCTTCTATCTGACTATGATAAATCATGTCATGGCCCAGGGAAATGGCAGAAATTGGTTACTTTCCTACAACAAAGTTTGGAAGGTCCAATCCGTGACCTTTCCAAGAGGCTTAATGATCAAATTGCAACTGAGAAGACTTCCCTTCATTAAGATGTCGCTCAATTGAGGATAGATGGAAATGCTTAACAGCAACTGGAAGCTAGCGAGAAACATAGGTCT
>CL1Contig140
GGGACCCCATTCTCCATAAGTGCTCAATCCTATTCCATTCAAAGCAATCAACCATGAACAAGACTTCTGTGCTCCTCGGCCTTACTTTCACCTTTCTTTTTTGTGGAGCTCACCCGGCGAAGATAACTTTCACAAACAATTGTCCATATACAGTATGGCCAGGAACCTTAACGGGCGGCAACAGGCCTCAACTCTCAAGCACCGGTTTTCAGTTAGCAACCAAAGAAACTCAATCCCTCGATGCTCCAGCCCCTTTCACTGGAAGGTTTTGGGGCCGAACACTGTGTTCCACCGACTCCTCTGGCAGGTTCACTTGTGCAACTGGTGATTGTGGATCAGGACAAGTATCATGCAACGGCGCTGGTGGAAATCCACCAGTTAGCCTCGTAGAATTCACTTTAGCAGAAAACAATGGACAAGATTTTTACGACATTAGCCTCGTTGATGGGTTTAACGTGCCAGTATCAGTGTCTCCACAAGGCGGGTCTGGTAATAACTGCACTACTGCGAGCTGTCCAGGAAATGTAAACTCAGTCTGCCCTACACAATTAGCAGTTAAAGGGTCTGATGGAAGCATAATTGCTTGCAAGAGTGCATGCGAGGAATTCAACCAGCCAGAATATTGCTGCACAGGGAACTTCAATACCCCAGAAACTTGCAAACCCACAAATTATTCAATGATCTTCAAGAACCAGTGCCCTCAGGCTTATAGCTACGCTTATGATGATTCAAGTAGCACCTTTTCTTGCAGCGGTGGAGCTAACTACGCTATCACTTTCTGTCCATGATGAAGAACTTAGGTTAGAAAATTAAGTAGTGGATTTAATAAACAAAGTCTGGACAGACTTGACAGAAATTAATACTATTATCGGTAATTAAGGGTGTATGAATAAGCACCAATTTTTGGTGAATTATTAATATATACTTTTTCCCTTCTAAAATCATGTTAGGATGTGCATTGAAGTTAATCCTTTGTACTTTCTGTACTCTTTCATGATTTCTTTTCTTTTGGTTGGAATCTGAGTGATTTAATATTTAGACTTTCTAAGGTATCATGGTATGATTAAAACGTATCTTTTATTTTTCCCTT
>CL1Contig141
TCGCTTACTCTATTTAGGCCAATCTCTCTCAAAATGTTCCTGCTACTGAGAACTACTGCGATACAAAGTTCACAGATTATCCATGTACCCCAGGCAAGAGATACTTTGGGCGTGGTCCACTTCAACTAACATGGAACTACAACTACGGAGCAGCTGGTAAAAGCATCGGCTTTAATGGGCTGAACAATCCTGAAATTGTGGCCACAGATCCTGTCATATCATTCAAGACTGCCTTATGGTATTGGATGCAAAATGTCCGCCCTTCTGTGACCCAAGGATTTGGAGCTACAATTAAAGCCATTAATGGTGCTGTTGAATGCAATGGAAAAGGCCTGCCAAAGTTCAAGCTAGAATTAATCTCTACACTAAAATATTGTGGGCCCAAATTTTGGTGTTTTCTCCCAGGGGGGTTAAATCGTCCAAATGCCTGAGATACTTTTGTATTGAGAAGTCAGAATAATAAATGCACGTACGCCAATCCTGCTAGCCTTAGTTGATATCCTTATC
>CL1Contig142
GATTATCTGACACATTTCATTATAGTCCTAACATAAAAGAAACATACACAACAAAATAATGCTTCCAGTTCATCATATATCATAAGGTGACAAACAAACTATGAAAAAAATAGGTTGATATCCACTCTCAGACTATAGCATTGGCAGCACTGGCAATTCTTGGCCACAAATCAGCACACTCTTTCCCAATGGGCCCAGTAATAGCAGATCCTTTCATCTCCCCCTTGGGATTCACAATGACACCAGCATTGTCTTCAAAATACATATAGACTCCATCCTTTCTGCGCCACGGTTTGCGCTGTCTGACAATGACGGCTGGCATGACCTTCTTCCTGAGATCGGGCTTCCCCTTCTTCACGGTGGCCATCACCATGTCTCCAACACAAGCTGACGGCAAACGGTTGAGGCGGCCCTTGATTCCTTTCACCGAAATGATGTAAAGATTCTTCGCTCCTGTGTTGTCTGCACAGTTCACCGTCGCAGCCACTGGCAGACCCAGCGACATCCTGAACTTGTTCCCAGCAGATCCACCTCTTCCTCGCTTCGACATTTTTANCAGCTCTCTTTGGTTTCTCTCC
>CL1Contig143
CTCCACCAGTGTATTCTCCTCCACCTCCTCCGGTCTACAAATACAAGTCTCCACCACCACCTGTCCACAAGCCGCCAGTCTACAAGCCACCACCAGTCCACAAGCCGCCACGTCTACAACGCCACCACCACGTCCACAACGCCGCCACGTCTACAA
>CL1Contig144
TATTGTTTACTACTTAGGTTACTGTCTAACATGCACTGGAGCGCAATGCATTCCCAGATCTAAAACTTTAACGCAAAGATCCGCGGTCCACCATTGGTTTTTCCCTCCATCACTAGAAAAAGATCTTCGCATAGCTAGTGTTTGCAATAGCGAAAACTGATTAAGTTTTCTAAATGAGCCGACCATTGTGCTTAGAGTGAAGCCCCTGTTGAAAGGTTAAACGGTCGGTGGGTGCTACTTCGTAACTGAGAAGTGTGAAGCAAGCTTGGTGCTTCTTAATTACCGGTTCTGGTTTGTTTCTAACGAGAGGGTTGACGAACGCGGCATTTCAGCGCGTGAGATGCTCGCTCTAGTAATGAGTTGTGAACCAGAGTCAATTCTATTTTCATTAGTGGATCTGCATGATATGAAGTATGAACACGGGTCTACTAAGTTCTATCATTTACACGATTGCACAAGATGACTGATGCGAATTCCGCTTATGAAACATGTTGGACCGTTCAGACTGATGACTGTGATTAGTTATTTTACCTTAATTTAATTGTATTTGGTACGAGTAGAGTACTACTGAGGCCT
>CL1Contig145
TTTTTACTTTTTGTTTTTTTTTATTTGTTGATAACTATTGGCGTTACATATATACTGGAGTTGAGTACAAGTCTGATATAATCTGTTATAGAAATATTATCACCTAATATATGAGATAATTATCTACCAATACATACAAGGGATAATAAATATACAAGAGATAAACTTCACGAGATAAAACTCTATCAATAGATAAACTCTATTATTTACATGTAAACAAACTTGCAAGAAAACTAAAAACAGCTTTCCTTCCACCCACCATACTCTTCTTCTTCACGGTTGCCATTTTCCACCTTGAGGGTGAAAGTGACTCCAACTTGAATCTCTCCATTGTAACATTGATCAGATTGAACAATGCTATACTTTTGAGGATGAAGTTCAGCAGTTCCATTATCCACTCCTAATTCCAACAAATCCTTCACATAGATCGTAGCATGGCCAAGCAAATCATCAGCAGAGAAGGTGTCCTTGTCCATGATTTTTAAATTGAGCTTGTACTCTTCACCTTGCCCTGGATATTCCACCTTGAATGTGAGTTTCTCATTCCACACTGGATTCCCACCTTGACCTCTGGCGACACTGCTCTCGCGCTCTTGGCTTTTGTACTTCACGATAACATATGGATCAATCTTACCTAAGAAATCAGTGCCTCTGAGGCCTTTTGCATTCACCAGCTGCACTTCCAATAGCCCAGTAGCCATCTCCGGTTCTTGAATCTTGCTTTAGGATTGAATAAGACACCTCTGAAGATCAAGAAGAAGAAATTTCTAAGGTATATATATAGAGCTTAAGGGAAATGAGCAAGTGGATTTCGATAGATACAGG
>CL1Contig146
TGGAGAACACTGAGCCACCATGTACATCACGGCCCGCACCAATGAGATCTTTCGGGCCAGGAATAGCCCGAATGTCACCGAAAGCCCAAGCGATGCCAAGAATTCCAACACCACCACAAGCGTCATGAGTCTTGGCAGGATCAGTCTGGCTCTTATAGCCAATTACAGTCAAAACAGTGATGTAAAGGAAGAGCAAAGTTGCTATAAATTCAGCAATCAGAGCCCTGTAAAATGACCACTTGGTTAGCTCCACCGCATCAATCAATGGAGCTGGTGGTGGGTCGTGGTAGTCCTTGGCAGAGAATGATCCTTGTTCTGTAATGTCCTTTACCATGATCGACAATTGCGCTTAAATCAGCTTCTCAGAGACAAACAACAAGAAGTTCCCTTAATACACAGAGAGAGAGAGAG
>CL1Contig147
TGAAGCCGCCAAAGCAAGCACAGCACCATGAATAGATGCTATTGATTGTCCAGATTTTGAGTTCCTCTGCTTTCTCTGCCTTTGAATGGTATTAGCCTCTGTGAAAGCTCTATCACGGAAGTCTTTGGCAAGATCTTCATCCCCACCCTTCATTAGACCTGCTAGAACTGCTGCAGCATGCTCTCTTACCTCCACTTGATTGTCTCTCAGTTAAATTTTCAACAGTACTCCAAATTTGTTGTTTCTCAGCCCTCGAGAGGATAAAAGTATGCCTATACATGAAAGTACGTAGATACGTCAGAGTAGCTGATCTGGTCCGCCAGTTAGGATCGTTGGCTGAAATAAGAATCACTGAAACAACCCTCTCAAGATGAGGTTCCCAGAAAATCCTCCATTTTAGCAATTCAAAAGCAGCCTTGGCCAGGGTTGACAAGTCTTTGTTTGATGTTTCCTGCAACGAAATTACAGGATAGAGAAATCCCACAATAACATCCAGCAAATAAGATGATCTTCCAGATTTCAATGTTGATAT
>CL1Contig148
TGGAGCAGGATTCATTGGATCACATCTGGATTTCCAATGTTGATTGGCCCAGTGTTCTCTCCTTCCATGAGTCGAATGAGACCATCAACCATGTCAGAAACATAACAGAAACTGCGAGTTTGAGTTCCAGGTTTTGGACTGTTAACGGTTCACCACGAAGTGCTTGAGCAATGAAATTGCTAACAACACGTCCATCATCTATATCATGCGTGGTCCATATGTGTTAAAAATCTAGCATGCGAATTCTATCCCATGCTGTCTATGATAATCAAACATCAAGTCTCAGCCACACG
>CL1Contig149
TATCCTCCCAAATTTCCACCCAAACACCCACCCAAAGTAAAGCCACCTGCTCACCATAAACCACCAAAGCCACACAAGCCTCCTGTTGTCAAACCACCCAAGCCTCCTATTGTCAAACCACCCAAGCCTCCTGTTGTCCGCAAACCACCAATCACACCCAAACCCCCAATTGTGCATCCACCCTACGTACCAAAACCTCCTATAGTAAAGCCGCCACCTTTTGTACCCAAACCTCCGGTTGTAAAGCCACCACATTTTCCAAAACCACCAATCATTTTCCCACCAACACCACCAAAGCCTCCAAGTGACCCCAAGACCACCCTACTATCCAAAACCACCCTACTAT
>CL1Contig150
GGAGCGATCCAAGAGTTGAAGAATTCAATTACCAAGTAAAGGCCCCTTCCAAATACTAAAGAAAATGTCTTGCTGCGGAGGAAACTGTGGCTGTGGCTCTGGATGCAAGTGCGGCAGCGGCTGCGGCGGATGTGGTATGTACCCTGACATCGTAGAGAACACCAGAACTGAGACCCTCATTGCAGGAGTTGCACCTCCTAAGAAGTTCTATGAGGGTTCTGAGATGAACTTTGGTGCTGAGAGTGGGAATGGCTGCAAGTGTGGATCAAACTGCAGCTGTGATCCATGCAACTGCAAATGAGAAAGCAGCATGGAAATGGACCCAGCAAAGCTGTACTCGATGTTCTAAAAAAAAACTAAAAATAAAAATACAAAAGTACACTGAAGACAAGTTAAGACCAG
>CL1Contig151
CTGTGGAATGCACTCCCCTTCGTAATGAAGTGGTTTCCCACTCTTCCACACCTTTTCCCCTCGTGCACAACGCTCGGAAATTTTCTGCAGTTTTAGGAACAGCCTTCCCAAACAGACCCACGACGATACGACCGGCAGGTTTTCCAGCAATCTCAACATCAAAGTACACTTTATGGGTTATCTCTTTCAAATCTTCCTTGGATTTCTTCGCCAGAATAAGTGTTAGGGTTCCAAAGAGGACAAGGATCCATAACAGCAACCTCGATCTCGTCATCTTCGTTCGCTGAGGTCTCCAGACACCAGTGAGTGAGAACTGAGAACCAAGAACTAATCAAAACAGCGAGC
>CL1Contig152
TTAAGCTTTGCAAGATATGGTTTGACATGGGTGAATATGGGCGGATGAGCAAGATTCTGAAAGAACTCCACAAATCTTGTCAACGAGAAGATGGTACAGATGAACCAAAAGAAAGGCAGTCAACTTCTGGAGGTATACGCAATTGAGATTCAAATGTATACTGAAACCAAGAACAACAAAAAGCTTAAGCAATTATACCAAAAAGCACTTGCAATCAAGTCAGCAATTCCACATCCAAGGATAATGGGGATAATTCGAGAATGTGGTGGGAAGATGCATATGGCAGAGCGTCAATGGGCTGAGGCAGCAACAGATTTTTTTGAAGCTTTTAAGAACTATGATGAAGCTGGGAACCAAAGACGTATACAATGACCTAAATACCTGGTTCTGGCTAATATGCTGATGGAATCT
>CL1Contig153
GGAGAGTTGAAGGATACATCTTGGAAATTTTGTTCTAAATCGTACATAAAATGTCTTGCTGCGGTGGAAATTGTGGCTGTGGCTCCGGATGCAAGTGCGGCAGCGGCTGCAACGGATGTGGTATGTACCCTGACATCTCTGAGAACATCAGGACTGAAACCCTCGTTTCAGGGGTTGCACCTGCCAAGAAGGTCTATGAGAGTTCTGAGATGAGCTTTGGTGCTGAGAGTGGGAATGGCTGCAAGTGTGGATCAAACTGCACCTGTGATCCATGCAACTGCAAATGAGAAAGCAGCATGGACATGGACCAAGCAAAGCAGTACTTGGTAGTTTTAATAAATACCAAAAATAATTAAGGAAAAACAATTAAAGATAGAAAGAATAGCTAGGTTATAGTATAATAGTAGTTGGGTTG
>CL1Contig154
TACTTTCCATGAAAAGACGGACATTTGATATGCCTGATGGTGTTATCAGGAAAGAAACAGCTTGATAATTAAGTGAATCGCACTGGCACTTTTGAGGCATGCTTGTGATGACATGGGTTTGTTGGGATCATCCCGTGGCTTTACTTGGTGTTCTGAC
>CL1Contig155
TTTTTTTTTTTTTTTTTTTTTTGTACTTAAAATATGATAGCTTCATTTCCAATTCAGTCAACATACATTAGTTACAAAAAGAACTACCTGAAGATCCCTAACCCATCATAGTACTCAGCCTTCACAACCAGAAAGACCAAATTTTTAAACCCAAAAACAAAAACCAACAACCTAAGAGCTAGTGAACTTAGTAACCGCCTTTGTACCCTCTGAAACGGCGTGCTTGGCAAGCTCACCAGGCAAAACGAGTCTCACAGCAGTCTGAATCTCCCTAGAAGTAATGGTAGGCTTCTTGTTATACCTTGCAAGTCGAGAAGACTCCTGAGCTAGCTTCTCAAAGATGTCGTTGATGAAGCTATTCATGATTCCCATGGCTTTGCTCGAGATCCCAATATCTGGGTGAACCTGTTTCAGGACCTTGAAGATGTAGATCTTATACGTCTCTACGCTCTTCTTTGCCTTCTTCCTCTTCTTGTCGCTCGAACCTTCTTCGGCAACTTCTTCTCCGCTCGT
>CL1Contig156
AGTACGTTTACGTTTTTTTTTTTGTTTTTTTTTTTTGTTATTGTACCCAATTTTAAGATCACCATATAGATAAAACTATTCATATGTTTTGTTTTGAATCACTCTCACAAAATAAAGACTTTTTCTCTTATAGCACTGAGTATTTGGTTCAGCTAGTAGATATGGTACATCAACAACGCATAAGCATAATCCGACTTATTACAGTGCAACTTTGAGAGGAATATCAAAATGATACAAAATCACTAGCTAGCGGCGGGAGCAGGGCATCCTCTTTATTACAATTGCAGACAAGATGGTAGAATGAGGAAATTACACACACACACACACACACACACACACACACACACACATATATATATCCACTAATTATAGCTATTCTGATGGACTCCACCCATTACATTTGCTATTGTATTGACTCTGTATTTTGGCTAGTTAATGTA
>CL1Contig157
TATTGTAGAAGGCCTTCCTTCTGTCCAGCCAAGAGCTCCGTGAAGAAAGAATTGTCAAAGATGAGTGGCCACCAGTGATCTCAACGGCAACAACACCAGCAAGCTGATAGAAGTCAGCATAGGAGAGGATAGGGAACTGCTGCTTGATGGGCTCAAGGAGTCTGACAGCAATATCCAGCCCATTGTTAGCAGCATGGGCCTGCTTCGCTGCGTGCCTCATGGTTCCAAATGGACCTCCAGTCTTGGTGTTCGCGTCGTAAGTTCCAGCTGAGTGCCATGCGATACGGAGCATGAGAGGAGCACAGCCCTTCTCAGCGATGAAACCCCTGAGCTTCCTCTTGGCCTTATCAATGGCCTTCTGGTACTCTTCACTTAACTTTTAGGGTAGTTCTTCGTCTATTTTTTCCTTCTGCGATTCNGAGCTATTAGAAACTTGAAATG
>CL1Contig158
AAGTAGCGATCGACGTCGGCAATGTCTGCTGCCTCTTAGCAAGAGCCCCTGTCAAAGAATCAATATATCTTCCAACAACTGGGAAGAAATTCTCTGCGTGGAAGCTACCCAACATGTCCATGGTTGCAGACAGCACCTTCACAAAACCATCCCTGAACTCTTGCTGAGCATAAGTAGTCCTTCCAAATGCAATTGTACCGATGATCCCATCCATCATGTTGAACACTTTCTCAGTGAGATTAACTGGGTTTGGATAAGAACCATCCAAGATTTCAATCAACTTGTCCATTTGCTCCTCCCTTGCATACCAAAACGTCTGCACTCTTCTCATGCTAAGAAGCTCAAAAATGAAGAGCTTACGCATTTCTCTCCAGTAATCTGAGTATGGAGAAAATGCAACATCCAAGAAGTTATAAGACAATTGTCCTGGACCTACTGACAGTGGGCGGCTACAGCACTCAACATCTCGGTCTTTCATGAGTTCCTTGGAGGTTTCAGTGCTGGAGAGTACAACAGTAGGGCATCTACCGAGTTGAAGTTGCATGACAGGGCCATACTTCTTGGCCATTTTCCAAAAATCGACGTAAGGTTGGCTACTCAATTGGTGAAGATTGCCAATGAGGGGAAGCCGTCGAGGTCCTGGAGGGATCTTGAGTCCTTTCTTTTTGTTGTCGTCTTTGCCTCTGAAGAGAAGCAAAGTGAGAATTGGAAGAAGAAAGACTGCAAGAATGGAAAGCCATTGTGGAGGGAGTGAGGTTATGGTGGCTACGGACATCTTTAATTTTGTTTTGCTTCACTCCCATTTGCAAGTGCCCCCTCCCCCTTTATATC
>CL1Contig159
TGATAATAAATTACGTACTAAGATTGGGGAAGTGGTAAACTGATCAGAAAGGGAAAGAACGTAGTGAGAAAGCAGTAGAAAATTTTGATTCTGGTAAGGACGGAGGTAGTATGTTGGTGAAGAAGCGTGGTAGGAAGCCAAAGAAACAGGAGGAAACTGAGCAAAGAAAGGGAAAGAAAGTAAAAGTAGAGAAAGCAGTAGAAAATTGTGATTCTCGGAAGGACGGAGGTAGTCGGT
>CL1Contig160
TTTTCGCTCAAGTGAATCAAACTTTTGTAGACCTGGTAGGACCTGACGCTAACACTAATACAACTTTCTTGGACATTCGATCCCCTAATAAATTTGACAACAAGTACTACGTTGATCTCATGAACCGCCAGGGTCTATTTACTTCGGACCAAGACTTGTACACTGATAAGAGGACAAGGGCATTGTGACTAGCTTCGCTATTAATGAAAATTGTTCTTTGAGAAATTCGTGCTTCCATGATCAAAATGGGCAATTGAACGTTTGACAGGGAACAGGGGAAATTCGTGCCAATTG
>CL1Contig161
TCTGTTGCCATAATTTACAGTGCAACTGCTGCATTACCTTTTGGAACTATTGTGGTAATAGTCCTTATATGGACATTGGTAACATCTCCATTACTTGTGTTGGGTGGTATTGCTGGCAAAAATAGCAAGGCTGAGTTTCAAGCCCCTTGTCGCACCACAAAATATCCTCGGGAGATTCCAATATTGCCATGGTACAGGAGTGCTTTTCCTCAGATGGCAATGGCAGGTTTTCTGCCTTTTAGTGCCATCTACATTGAGCTTTACTACATATTTGCCAGTGTTTGGGGGTCACAGGATTTTACACCATCTATAGCATCTTGTTTATTGTCTTCATTATTCTTCTGATTGTCACGGCTTTCATTAACTGTGGCCTTGAC
>CL1Contig162
GCCAGTCTGTCCAGCACGAAGAAGTACAAGGTGCATTCTTACAACCGAAACTGGCCCTGTGTGCCGTGGGGTTTATGGATGATCCCTATCCAGTCCGAAGTGCATTTTCCGTTCTCAACCAGGTGCTAGATGAGTATCAGAAGAATTTTGGTGATTCATGGAGGACTGTGCAGGCAGATAATGCTCAACCCTGGCCCTATTTGAATGAAGCATTGACCAAGTTCCAAGATCCTGCAGAGGCAGACAAGTTGTTGAAAATTCAGAGGGAGTTGGATGAGACAAAAATTATCCTTCATAAAACTATCGACAGTGTGCTTGCACGAGGTGAGAAACTGGACAGCCTAGTTGAGAAGAGTTCAGATCTGAGTGCTGCTTCACAGATGTTCTACAAGCAGGCAAAAAAAACCAATCAATGTTGTACCATACTGTGAACTATCAAAGCAAGCGGCATAATGTAATGCTAGTGTTGAGGGGGTGGTTGACAATGTGATTGTAATATGTTCATATCATTTATCAATTGTTTGTGTGTCAGAACCAGGGAATATCCTTAACTGGATATTGTATGTCTTGGATCAAAAAGAAAGGAAACCTGAATATCAAGATTAGAGTTTCTTATTATAGTTCCATGCACATCTTTTGAGTAGCATAGTTAGTTCATTTACATGGGTGCTGTGTGCATTATCTTCATTTAAATCTCAAAGTAATACATGTGTGCGAGTGTTCTTTTTGAGATAAACTTGTTCTGATGTACAAGATATTTCCCCCCTTATTATATTATTTTTTTTGTTGGAC
>CL1Contig163
GACACGAGTGAGTGAGTGTAGAGAAACAGGAGGAAAATGGCGAAATCATCAGAAGCACAACACCCACAGAAGGTTTTTGGTTGGGCTGCAAAAGATACGTCTGGGATCCTTTCTCCTTTCCATTTCTCTCGAAGGGAAAATGGTGATGAAGATGTGAGTATAAAAATCCTGTACTGTGGTGTGTGCCACTCTGACTTGCATTCTTGCAGGAATGAATGGGGTAATGCCCATTACCCTCTGGTTCCAGGGCATGAAATTGTTGGTACAGTTACAAAATTGGGAGCAATGTAGAAGAATTTAAAGTGGGTGAGTAGGGTTGGTGTTGGTGTTATGGTGGGATCTTGCAAGTCATGCGAGTACTG
>CL1Contig164
GGTCTCTCTGTGGACAATATCGATGATGCACGAATAGTTGATGCCAATGGTAGAATTCTCGACAGACGAACCATGGGAGAAGATCTATTTTGGTCACTTAGAGGTGGTGGTGGAGCAAGCTTTGGGGTCATTCTTTCTTGGAGGATCAAATTGGTTAGAATTCCTGAAAAGGTAACCGTATTCAGGGTGGGCAGGACCTTAGAACAAGGTGCAACTGACATCGTTTATCGGTGGCAGGAAGTTGCTCCTGAGCTAGATAATGATCTTTTCATAAGAGTAATGCCAACAATTGCGAACGGTACACGCAAGGGTGAGAAGACGATTCAAGTACTTTTCATTGGCATGTTTCTTGGAAAAACGGACAGACTTCTTCCATTGATTAATAAGAGCTTTTCCTGAGTTGGGTTTGCAGCGAAAGGATTGCGATGAAGTAAGCTGGATAGAATCAACACTTTCTGGGCAGAGTTTCCCAAAGGAACCCCCATTGATGTTCTACTCCAGAGACATAACACAACACTATTCCTTTCCAAAGCTAAGTCTGATTATGTAAAAGATGTGATTCCAAAGTCTGGTCTTGAGGCAATTTGGAAGTCGATGCTTCTGTGACCCAAGGTTTTGGAGCTACGATTAAAGCCATTAATGGTGCTGTTGAATGCAATGGAAAAGAACCTGCCAAAGTTAAAGCTAGAATTGATCTCTACACTAAATATTGCGGCCAATTTGGTGTTTCTCCAGGGGGTAATCTCCAATGCTGAGATACTTTTGCATTGAAGAAGTCAGAATAATAAATGCACGTACGCCAATCCTGCTAGCTTAGATGATATCCTTATTTATGAGTGGTCGAGTTTGAATTTTCTTATTGGTCAATGGTCATGTCTTGTACTGACTGAATTATTATGTAAGGTAGGATTGTAAAAGAGGATTTGTATCCTCCCATTGTACGTGAGCTTACTGCGTGCAGATAAATCTCAAAATATCATATATAAAATGCAAACTGGAATGAACCATGTTCATCTCAAAGACACGGACAGTTGAAAGCCAAAAAATGTCATAACACGTA
>CL1Contig165
AAATCTATCAAGAAGGTACGAATTTCCATCGGAGCAAGTTCCACAGCCAACTTGGCAGGATCCACAGGTCCTCCCCCTCACCACCCCACGTTCTTCCGTGGAGCCTGCTACTTTCCAAACCAACCTCTTCTTCTCCATGTCATCTCTTTCTTGGTTGGCTGACAAACTCAACTCTGTCACTTTACTTATCTTCTTGTTTGGAAACAGCTTTTTCAATTCCACACTTGCAACCACAGAATAGTCTTTGTCTTCTTCAATCTCATATAGATGAGCCAGCCGAAGTAGCACCTTTCCATTTTCAAGTTCCTGAAGGGTTATGACAGCAACATTATCAGGTAAAGAGTAGGATGGATCTATTCCTGAAAATGTAGATATATGGGAATTCATCCAATTACTTCCATCCTGCTCGGTGAAGGCTAAGAGAACTGGGGAATATATCTCTTGACCAACTGTTCGACGCCACTTGGCACCTTCTCCCAGGTGATCAATTCTAACAAAATACTTTCCTTGGATAGTTAAACCCTCACACCCATTTAAGAAACAAACTGTCTCATTCAGCACCTCACCAACACCTCTTGAATCATCATGAAGCAACCTCCTATGGAGCATCAGTTCTATTTGGCCATCCACTAAGCTAGATCCTCCCACCGAGCGGTCCACCAACACTGAGAGCTCCGAGCTGTTATCTTGCATATAAATTCCAAGATTGATAGGATAATAATTTCCGGCAACTGGTTGATTTACTTCGAGGTCCCAGTCTGTCCTAAAATCTCGAATCCGTTTAATAAAGTCACGTCCATTAGAGTCTGTATAGAATGTGTTATTGGTCTTCATAGTGGTTGTAATTTGGGTA
>CL1Contig166
TTTGATAAGGATGTTGGCATCAGACATTATGCCAGCCACAGCACATGCTACGTGGTCATCTATCTTGTACATCTTTTGCCAATATCCCAATTGCAGTTCCTGCATTTCCAATGGCCTCCATTGCATACTCTACTTGGTATAGGCGTACCTTCGGGGGAGAAGATTGTTGTGCGGCTATCATATCTTCGAGACATTTGTATCACACTGATATTTTGAGAGAATGAGTTGCCAATAAAGTAG
>CL1Contig167
CTGCCCTCTCTCTCCACACCACCGTCCCCNCCCTNTCCCCCGGAGGCAGCGCCACCCACTCCCTTATGCCAGTCCACGCCCCCTTCCACCATTCCCCGCCGGCATTTCCAAGGCAGCGGAGTTCGTGATTTCCAAGGTCGATGATCTTATGAACTGGGCTCGCCGCGGCTCCATCTGGCCCATGACTTTCGGCCTAGCTTGCTGTGCCGTTGAAATGATGCATACCGGTGCTGCTCGCTACGATCTGGACCGCTTTGGTATCATTTTCAGGCCCAGTCCTCGCCAATCTGATTGTATGATTGTCGCTGGTACCCTCACCAACAAGATGGCCCCTGCTCTTCGCAAGGTTTATGATCAAATGCCTGAGCCAAGGTGGGTCATCTCCATGGGCAGTTGTGCAAATGGTGGGGGATATTATCACTACTCATACTCTGTTGTCCGAGGCTGTGACAGGATTGTCCCTGTAGACATTTATGTTCCAGGATGCCCTCCCACTGCGGAGGCCTTGCTGTATGGGCTACTCCAGCTGCAGAAAAAGATCAACAGACGCAAGGATTTACTCCATTGGTGGACCAAATGAGTGCTTTTTAATTGTTACTTGCAGAGTTCGCAACATCTTTATGATCTAAATAAATACAATTATGTATCTGTCTGCTGCTTAAGTGCTGTGTGGATAGAGACTTCTTTCTGTTTTTCATTTCTAAATCCGAATTCCTTTTTGGTATTT
>CL1Contig168
TAAATGAGATAAAGAAGTTCATTAGTCTTAACTGGTAGCTACTAAGTACTAGGATCGAAGAGGTTGTTTCCAGGCAGCAACAAATGAAATGGGCGTTGGGTTTGTGTAGTTTTTGTAATTTCTGTGACTTGTTTTTTAACAAGCATGTTGTGTTCTTGTTAATAAACTTGTTGGCCCTGTGAAAATAAAGTACTGAATGACAAATGCTTGTTGGTCTATGTCCATTTAAAATTTTTAAGCATTTGGTTGTGACTTAAAAAAAAAAAAAAAAAAAAANAAAAAAAAGTCTACTGCGTT
>CL1Contig169
TCTGCCAAATTATGAACAGAAGATTAAAAACTTCTTTGAAGAACATCTTCACACTGATGAGGAGATCCGCTACTGTGTGGCTGGAAGTGGTTACTTTGATGTCAGGGATCAAAATGACTGCTGGATTCGTGTCTGGGTGAAGAAAGGGGGAATGATTGTCTTGCCTGCAGGAATTTATCACCGTTTTACACTGGATACAAACAACTACATCAAGGCAATGCGACTTTTTGTGGGTGATCCAATTTGGACTCCATTCAACCGTCCACATGATCATCTACCAGCAAGGAAAGAGTATCTGAAAGCTTTTGTGCACAATGAAGCCAGTGATCATGCGGTTGATGCCGCTGCATAAAATCTGCTGCTGCTTGTAAAATCAAATAAAGAGCTCTGTTAGCTTCAATAAGAATACCTATGTTTGTATGGCTTGAAGACGTATAATTTTCTACCCCGTTGCATATTTGGTGTACTAAGACAGCAACATATGTATGCTTTTCAACATGGAATAAATGTATAGTACGCAATTTTAATATGATTTTAGTAGGCATGAGAACATAAGAGATGTGGTAGGTTTGAGTTCACAAGTAGTCCGAACCGCACTGTAAATGTTCTCAAAATTGCGCTTTGTAGCCCGTGTGAAGCCTACGGAAACTTTCTGCATCTGGATTTCTTTGTGAGCATTCACTGAAATCAGGTGGGTATTAGGTAAAAAGGACTGGATCTTTTTGTGTTAAAAAAAAAAAATAAAAAAAAAAAAAAAAAGTA
>CL1Contig170
TAGATCACCAGTTACAATCTGGTTTATCCCTTCCACTGCACCAATAGTCGAGAAAGCCCAGCAACTCCCACACTGGCCTTGATCCTTGACAGGGACAACAGCTCCTTTCTCTCTCCAGTCAACCTTCTCCGGCAAATCATCTCCTTTATTGAACAAATACCTCTGACTCCTGCCCGCACCCAATCTATTCTTCCTCTCCATCCTCGTACCCAAGAACCTCGCCCGGTACTCCTCGTTGGTCAGATCGGCAAACTGGTTCAAACCAACCTTGTAAGTCCGGTTCACAGAGTTATGTTCGTCGATGAATCTAAGATTGTCCTTGAAGATCTCAAACCGCTTCTCCTTCTCTCCCAAAGCATTGTAGGCTTTGCCATGCTTCATCAGCCACATCTCGTACATTCTTCGAATTTGAGCATCGGTTCTTTCTGGTTGTGGGTTTTGTCCATGCCCGATATTGTAATCAATAATGGACATGTCCAAGGCGAGGGAGATTGAAAACAACGAAAGCAGGACGAACAAGGTGAGAGATCTCCCATGAGGATCCATGGCTGGGGAATGGTTAGTGATACGGGTGAATTTGCGATGTGGGTATTCGAGTGTATATAATAGAAGGTTGCGTAGGCGTATATATAGATATGTACGTATAAGGA
>CL1Contig171
GATCCCACTCATCACTTTTTCACTTACTCTATTTAGGCCAATCTCTCTCAAAATGTTAACCCACAACAGCATGATGAACCTTCTGTTTACCATCACCCTGGCAATAATTCTTGCAGGAGCCCTCCCTAAAAATGTCATGGGCCAAGGTGTCTCGGTGCCAGACCTTGTGACACCAGCTTTTCTTTAATGGCATAATCAATCAAGCTCCTGCAGGTTGTGCAGGAAGAATTTCTACTCAAGGGATGNTTTTCTAAAGCTCTCATTCATATTCTCAATTTGGAAAATTAGGTTCCGCTGA
>CL1Contig172
CAGTAATATATAAATTTTATTTAATAATAGATAAGAAAACAAACATTTACTCGTCTTGGCCTTGAAGAGGCCAATCACACATCACAATCTTAAAAGAAGAGAGAGCCATTAGTCTCTCTCAGAAATCACAAATACATAATCTTTAGAAAGATAGACCATAGGAATTCCATTCCCCCACTCAGAAACCACCACGCAGACGCAGGACAAGGTGAAGGGTCGATTCTTTCTGGATGTTATAATCAGCCAGAGTCCTTCCGTCCTCCAGCTGCTTACCAGCAAAGATAAGCCTCTGCTGATCCGGAGGAATACCCTCCTTATCCTGGATCTTCGCCTTCACATTATCAATAGTGTCGCTGCTCTCCACCTCC
>CL1Contig173
TCTGTAAGTAGTCCATTTTCCGCCAGTGATTGTGACCAAACCAGGATAATCTTCACATACAACATGATCTCTGGAGATGCTCTCAGTGCTAAAGCAACATTAACCCTTGAGTCATTCATCTGCCCATCATAATACACAACTGTTCCTCTCAAGCTTCTATCTTTACCCTTTTTGCAAGAGTGGGAAACAATTCAAGGGACTCTTGTGCAGAATAATATCTGGACAAATGTAACAAGCGTGGTCCTGCGACCAAATCGTACAATTTCAAGCCCATCCAAATAGTATACTACCTCAAACCCAGTACAAAACAGGGGTGTCATGCAAGGCAAAGCATGGCAC
>CL1Contig174
GGAGTCGACCGCGCAATCTCTCTAACTCTTTGCTTCTCAAATTTCTACACAGATCCTGCTTGTGAACAAAAATGTCTGGGCGTGGCAAGGGAGGTAAGGGGCTAGGAAAGGGAGGAGCCAAACGTCACCGCAAAGTCCTTCGTGATAACATCCAAGGCATCACAAAGCCAGCAATTCGCCGTTTGGCTCGCAGAGGTGGTGTGAAGCGTATCAGTGGTCTGATTTATGAAGAGACCCGTGGAGTGCTCAAGATATTCTTGAGAATGTGATAAGAGACGCAGTGACCTACACCGAACACGCTCGCCGGAAGACTGTTACAGCCATGGATGTGGTTTATGCACTGAAGAGACAGGGCAGAACCCTATATGGGTTGGTGGTTAGGGTCTTTGATTCTGATTGTAAGTCTTGCAGTCAAG
>CL1Contig175
TTTTTTTTAAACCTTAAAAACTTCTGGAACTAGATAGGAATTATCTCAAACATCCACCACAAAAATAGTGTTAAGCACAAACATAACAGTATCGCCACCGCCTATCTAGCATCCAATTCTGGGTGCAGCAACTAGATGATGGACACAAAAAGGTAAAAATAGAAGCGCTAATCAAACATCTTAAAAAGCTAAGATAAATATAAGATGTTCTCAACAGAAACATCAAGACTTGTCGGCTGCTAAGCACAATTCATTTCCCTCCCTTCTTGGCAGCAGATTTGGTGACCTTAGCTCCAGATGGGTCCTTCTTCTCGACACTCTTGATCACACCAACAGCAACAGTCTGGCGCATGTCCCTTACAGCAAAACGACCCAATGGAGGGTACCCAGAAAAAGTCTCCACAACCATGGGCTTGGTGGGAATCATCTTCACGAATCCAGCATCACCATTTTTCAAAAACTTAGGCTCCTTCTCGAGCTCTTTGCCAGACCTACGATCAATTTTGGTCAAGATTTCAGCAAACTTGACAGCAATGTGAGAGGTGTGGCAATCCAGGACTGGGGCATAACCATTTCCAATCTGACCAGGGTGGTTCATGATGATGACCTGTGATGTGAAGTTGGCAGCCTCCTTAGCAGGATCATCCTTAGAGTTGGATGCCACGAAACCTCTCTTGAGATCTTTCACTGCAACATTCTTCACATTGAACCCAACATTGTCACCAGGGAGGGCCTCCTGGAGAGCCTCGTGATGCATCTCAACAGACTTAACTTCAGTTGTCAATCCGCTGGGTCCGAAGGTCACAACCATTCCAGGCTTCAGGATACCAGTCCTCCACACCGACCCACTGGGACAGTTCCAAT
>CL1Contig176
TAAGCTATCTTGAGGCTAAACATTTGCTGCTCCTAAACTATTGCCAATCACTTGTATATTATTCGCTTCGCAAGGCAAAAGGCTTGTCAATTGAGAAACATCCTGTAGTTCAGAGCCTTATAGAGATTCGGTTGTTTTTGGAGAAGATTCGGCCAATTGACCAAAAAATGGAATACCAAGTTCAAAAGCTCACCAGGGATATTGGGCGTGCAGCGGAGCAACTAAATCTGAAGGAAAAGGAATCAGAGGCAACTGAGAAATCGGAGGATTTGTTGAAATATCATCCAAACCCAGAAATGTTGGTCAGCAGATCTGATATGATGGCTGAGGATGGTAATGCTGTGTATCGACCACCAAAAATTGCTCCCACTCTCATGGAGGAGGATAAGATGTCAAAACAGGAAAGAAATGCCTTGAGAAGGGAGAAAGAGACTCAGCGACGAGCTAAGGAGGGCTATATGAAAGACTTGATAGATGATTTGGAGGGAAGACCTGAAGAGGTCAGAGAAAATGTTGGAAATGAGAGTAGGGAATTTATTAGATATCAGCAGCAATGGGAAGAACGTGCCCAACGAGAAGAGGAGCTCTTTACACGTGCTCCTGTTACAAAGATGGAGAAGAAGAAGGAGAAGCATTTAAAGAAATCAAGAGATGGATTGCTTGCTTTGACTGATGGTTTCTTTGATGAAATTAAAACCTTACCCTTGGAAGGTGATACTGGTGATCAAACAAAAAACTTCAATAATGGTAGCAGTGCAACTGGAAGACTGAAAAAACGGAAGAGGCGATATTAAGGACAAGAATTGAAATCCTTGGATGTGCAAGTGGATGAAACCAGAAGTTGCATTTCAGTGATATTTTCGAGCTGTTCAATAGAGGAAGTAATTCGAGGTTCAAAGGCATGACATGTACTGAACAATTATTGGGTCCTCGTATGCAATCTTTTGCCAAATCATGTAGTGGAGTATTCTCTGGAGTTCTTTGGCTGCGGGAATGCGTTTATTGCGTTATGTGTCATT
>CL1Contig177
TATCCAAACAAAGGGAAGGGGTTACAGTCAATTCAAGGAAGAGCATGAAAGGATCTTCAATTGTAAAAATATAACATCTTCATTTGCAAAGCTAAATCGGTAGGTTGAGTGAAATAAACGGAAAATGCACTCGGTTCCTGCTTTTGCACTACATAAAATGTCAATATACCAATTATAAGGGCGGGGATAGAAGATTACAGCATGCGCACATTGATTTTTCCATGTGCATCATGAAACTTGTGATCTGCAAAGCAAGAAGATGGTCCAACAAACACTAGCTGTGTCCAGAAGTGGAGACCTCTGTGCTGCAGACGGGGCAAACCTTGTTTATTTTCAACCAATCATTTAGGCACTCTGAATGGTAGGAATGTTTGCAAGAAAGCACTGTCAGGGTGTCACCATCATCGTAATCTAAACGACATATGACACAGGAATCATTGCTTCCATTCTGAATGCTTCCAGCCTCGTAGTTTACTGAAGGCAAAGNGGCAATTGATCAGCTGAAAGCCTCTACTCTCAGTTCCAACAACTTCACCCAATGCAAGCAACTCCTCATATGAAAGTTCATCTGGA
>CL1Contig178
TTTTTCAGCTTCCTGTACCATTTTCTCAATCTCTTCCTTAGACAGCCTTCCCTTGTCATTGGTGATTGTAATCTTATTCTTCTGGCCAGTGGTCTTGTCCTCAGCAGAAACATTTAAGATACCATTGGCATCAATATCAAAGCACACAGGTGAGTCTGGGGCACACCCCTTGGTGCAGGGGGAATGCCTGAGAGCTCAAATTTACCCAGTAATTATTGTCCTAGTTCTCGTCCTCTCACCCTCATAAACCTGGATCAACACACCAGGTTGATTGTCAGAGTAGGTAGAGAAAACTTGCTCCTTCTTGGTTGAATGGTAGTGTTCCTTGGGATCAAAACTGTCATGACCCACAGCAGTTTCGAGACCAAGGGCAGGGGATGACATCCAAGAGCAGTAGATCCTGCACC
>CL1Contig179
TCATCCTCGAAACCATTCAAATCCGCAGTTTAGCAGCAACACTAGATCCTATCTTCCACCCATCCTTGATACCATTCAAATCCGCAGTAACAGCACCGCTAGCTCCTATCTTCCACCCATTCAAATCCTTAGTAGCACCAACACTAGCTCCTATCTTCCACCCATCATTGAAACCATTGTTCAAATCAGACTCTTTTGACTTAGAATTGATAACAGAATTCAATTCACCTCCAACTCTTGTATCAAAATTCCTCCTCTCATTTGGCCTCTTTGCCCCATAAGAATTGCTCCATATTGAGTCGTTGAGTGAAAGATTTGCAAAGTTTGAAGTATGTACCCTCAACTGATCACTGAATTGCCAAAATGATTGCTGGTTATTCTCCATCTTCAACTCCAATTCCCTTCACAAGCCGATTTAAAAAAATAAAACAATAAAACACGAACTGGGTATCCCAAGAAATAACAGAAATTTTATCTAAGATCAGGAAATGGGCTGTAATCTATC
>CL1Contig180
AGCTCCTAGTAAGGCAACCCCGCCAGCGGTGTTTCTTAATGCCTAATGGCAGCAAACCTCTCAAGAACAACAGTGATGCTCTCATTATGGTCTGGGAGGTACTGTTCGATCACATCTGCTCTGCTCTTCCTGCCATCTCTTCTTCCAGTTTTAAGAGGGATGTGAGGGCCTCCTAGCGCAACAATGCCATCTCTAGCAGACAGCACAAGGATGTCTGCACAGGAAACACTCCAGGACATTCCCTCTCTACAGCTTCTTTGATCGTGTCAAGGTACTAAGTTCCGTAGGCCAAAGCTTCTGTCTGTCTCCTTCTCAGAC
>CL1Contig181
TTTTTTTTTNTTTTTTTTTTTTTTTTACTATGCACAGTTTAATGATCTGCTATTATTTAATCATAAAGGACAAGCACAGAACATTCTAATCCAACTTCCGATCATCATCACATGCAACAAAAGAAGCAAAGAATGCATCTTCATCAGCAGCATATTTTTCAACATATGGGCGGAAGACAGGATCGGTAACAAGAACGGTGTCAGTTGGCAATTGTAGAAGGCCTTCCTTCTGTCCAGCCAAGAGCTCCGTGAAGAAAGAATTGTCAAAGATGAGTGGGTTAGCAGTCCAGGGCCCGTCAAAACCAGAGCGCTCCTTGTGGCACCTTCCCAGGGTGTGGCCACCAGAGAGAACAACGATATCCTTGTCACTGAGACCCATGGTTTTGCCAAAGACCTCCCTCAAGTGATCAGCACCTTTAGTAGCATTAGGCAGACGACCTTCTGGAGGTGGTTCAGGCTTGTCCTCTCTGCCAGGGTGGAATGGGATCTCAGGCCCACCAGTGATCTCACGGCAACACACCAGCAAGCTGATAGAAGTCAGCATAGGAGAGGATAGGG
>CL1Contig182
TGCATGTCCCTTACAGCAAAACGACCCAATGGAGGGTACCCAGAAAAAGTCTCCACAACCATGGGCTTGGTGGGAATCATCTTCACGAATCCAGCATCACCATTTTTCAAAAACTTAGGCTCCTTCTCGAGCTCTTTGCCAGACCTACGATCAATTTTGGTCAAGATTTCAGCAAACTTGACAGCAATGTGAGAGGTGTGGCAATCCAGGACTGGGGCATAACATTTCCAATCTGACCAGGAGCATCAATAACAGTACAGTAGTACTTGGTGGTCTCGAACTTCCACAGGGCAATATCAATGGTAATACCACGTTCACGCTCAGCCTTGAGCTTGTCAAGCACCCAGGCATACTTAAATGACCTCTTGTTCATCTCAGCAGCTTCCTTCTCAAACCTCTCAATCACACGCTTGTCAATACCTCCAAGCTTGTAGATGAGATGGCCAGTGGTGGTGGACTTGCCAGAGTCGACATGGCCAATGACCACGATGTGATGTGAACCTTCTACCTTACCCTATTTTCTAGCACTAGAAAAGAAGATAACGAGGCAGCTACGAGATCGGCCGCAGCAGAGC
>CL1Contig183
TCTGCTTTAAATGCCTGCATGCGAGTTCTTGCAAGTTCGATAGGATAACAAGTTGCACAAGCTAAAGAACGTGCCAATGAACCTGCTACTAAAGGCACATATGGTGTTGCACCAGGAACATTTTGCTCCTCTTTGTTGCAGAAATATCCAGTCTCATGGGTGGTATGAGCAAAAAAGGCAGCAACTTCCCGTTTAGAATCATCAGCGGACCTAATTTTCCAAATTGAGGATATGAATTGAGAGCTTTAAGAAAAGCATCCCTTGAGTAGAAGTTCTTTCCAGCACAACCTGCAGGAGCTTGGATTGATTATGCCAATTAAAGAAAGCTGGT
>CL1Contig184
TTTTTTTTTTTTTTTTTTTTTTTTTTGCACAGAATTGAAAATTGAAATTACAGAAATTGGAAAAGAATAATCGATCCAGAAGATCATCACATAGCACAGCATCACTCTGATGCAGTAATTTTAGATGAACAACATAACGACCTGATCATCTGTCTTGTCCTTATTAGATAATTTTAGAGCTATTTAATGGTTTTGGTACTAATATACAACATAGACAAAGTGGAGATTGACAATTGGTTTTGTGCTCCTCCCCAGAAATGATCTGTCTG
>CL1Contig185
GACCAACAAAAAGATTAACAAACAGAGATAGAGAGAGAGAGATGGCTAGGTGGTGTGTTAGTGTTATGGTTGTGCTCGCTTTAGTAGCGGTGCAAACTAGTGCCAGAGATGTTCCTAGCGTAAAAAAACTGTGCCCAGTGATGCTGGTCTTAATGACCAAAAGAACTTCGTCAGCTATGGTGGTGTTGGTGGCTTTACTGGCCTTGGTGGCAATGGGCTTCCATTTGGTGGCGTTGGGGGACTCGGTGGAGTCACTGGGCTAGGTGGCACAGGTGGCGTTTGGAGGTTTTGGTGGAGTTGGTGGTGGGCTAGGGTGGCGGAAGTGGCCTGGGTGGTCTCGGTGGCGGAAGTGGCCTGGGTGGTCTCGGGTGGCTTAGGTGGTGGCGTTGGTGGGGGTGCAGGTGGTGGAGTAGGCGGTGCT
>CL1Contig186
GGAAAAATGAAGAAGCAACGGAAGAAGAAACAAGCATCATGGAGGAAAACTGATGGATGTTTGATCATGTTTTCTCATTACTGAATAACAGGGATTCCTGAAACTCCTTGTGTCTGTGTTGTGTTCTAACAAAGAAGAAGACAAAATGAGCACGATTGGTATGGAGGAACTCCAAATTTCTCCGAGTGATTCACATCCAGGAAAGGACCAACAAGCGGCCGGAGTGGGCATACTCCTTCAGATCATGATGCTTGTTCTTTCCTTCATCCTTGGTCACGTTCTTCGCCGTTACAATTCTATTATCTGCCCGAAGCCAGTGCTTCTCTTCTTATTGGTCTAATTGTTGGTGGACTCGCTAACATTTCAGATACAGAAACAAGCATCAGGGCTTGGTTTAATTTCCATGAGAGTTTTTCTTCCTGTTTCTGCTCCCTCCTATATATTTGAGTCTGGGTTCAGTTTATCACCTAAACCTTCTTTTCTAATTTTGGAGCCATTGTCACATTTGCTATCCTAGGAACCTTTATAGCCTCAATTGTTACAGGTTTTCTGGTGCTTCCTTTTGTTGAGTGTCTGATGTTTGGTGCTCTAATATCAGCAACAGATCCTGTCACTGTTTTATCCATATTCCAGGAACTTGGCACAGATATGAACCTTTATGCTTTGGTGTTTGGAGAATCTGTCTTGAATGATA
>CL1Contig187
TGCTTTGTCAAGTGATTGTGTAGTATTTTATTGGATCCAACTTTGAAACTAGTCACTTGTAGGGTACCCATAAGATAGATGAAACTTATTTTACCAAAAAAGGTAATCTTTTGTTATAATGCTTTTGCTGCTGAAACAATTTCTGCTTCTGCTGTTCAGTTTGTGTGCAAGGGGGTTTTTTTATATGGC
>CL1Contig188
TGGTCACGATTCAATGTTCTCAAGATAAAAAAGGAAAAATATACATGTCCGCCTTCCTTTTTTCCCCTTATTAAATATCCAGGCTTGGCAGGACAATTCCCAGTTCTATTCCTCTTTCACACTCTGCAATAAACATTAAAACAGAAATGCATAATCCGACATTTTTTATCTCAAAAAATCAATATCCTGCTGCCGGCATCACCAGCATCACCTAGATTATTTTTCATTTTTGCAATTTTCAGGACGAGAGAACAAAAGAGACTGCTGCAGGGACCTTTTCTTTTATTAGGAAGCCGACTCCTTTGCAATCTTATCGGCCTTCGCAATCACCTCATCAATGCCTCCAACCATGTAAAATGACTGCTCTGGAAGGTCATCGTATTTTCCATCCAATACCCCCTGGAAGCTGGTTATGCTCTCTTTCAACTCAACGTATTTGCCAGGGGCACCCGTGAAGACTTCTGCAACATGGAAAGGCTGGCTCAAGAACCTCTGGATTTTACGAGCACGGGCAACTGTCAACTTGTCATCTTCACTAAGCTCATCCATTCCCAAAATGGCAATGATATCTTGCAGATTCTTGTAGTTCTGAAGGACCTTTTGCACTCCACGAGCAGTATTGTAGTGTTCCTCACCCAAAATATGAGGAGACAGCATACGAGATGTAGAATCAAGGGGATCCACAGCAGGATAGATACCTAGCTCAGAAATCTGCCGTGACAACACAGTTGTGGCATCCAAGTGAGCAAAGGTAGTAGCAGGAGCTGGATCAGTCAAGTCATCAGCAGGCACATATATAGCTTGGACAGAAGTGATAGAACCTTTCTTGGTGGTTGTAATTCGCTCTTGAAGACCTCCAAGATCAGTAGCCAAAGTTGGTTGGTAACCGACTGCAGATGGGATACGACCAAGCAAAGCAGACACCTCTGAGTTGGCCTGGGTGAAGCGGAAAATATTATCAATGAATAGAAGCACATCTTGCCCTTCAGCATCACGAAAGTGTTCTGCCACAGTTAGCCCAGTTAGACCAACACGGGCACGAGCACCAGGGGGCTCGTTCATTTGACCATATACAAGTGCGCATTTGCTGTCAGCCTGCTTATCCCCTAGCTTAATGACACCACTCTCAATCATTTCCCTGTATAGGTCATTACCCTCACGGGTGCGCTCTCCAACACCAGCAAACACTGAAAAACCACCATGAGCTTTTGCAACATTGTTGATAAGTTCCATAATAAGCACAGTTTTTCCTACACCAGCACCACCAAACAGCCCAATCTTCCCTCCCCTTTGGTATGGTGCAAGAAGATCAACAACCTTGATCCCAGTTACAAGGATCTGTTGCTCAGTGGCTTGGTCAACAAAAGCTGGAGCTTCTCTGTGAATGGGCAAGAAGTGGCTGGTCTTGATATCACCCTTCTCATCGATAGGCTCTCCAATAACATTCATGATACGACCAAGGGTGGCCCTACCCACAGGAACTGTGATAGGAGACCCAGTATTGAGGACACGCTGCCCTCTCACCAAACCTTCAGTTCCATCCATAGCAATGGTCCTAACCATATTCTCCCCCAAGTGCTGAGCTACCTCCAGCACTAGCCGGATCGAATGGTCCCTCACCTCCAGAGCCGTCAGAATCGGAGGCAGTCCCTCATCGAATCTCACATCCACAACGGCACCAATCACCTGACAAACCGCCGATCGCACCCTTTCCGGGAACTCATCGGTGATCTTCCCACCACCCTTGCCCCCCTCGGGTTTCGAGGGAGGAGGGGCAGCGGCGGCAGCGGAAGTCGCGTACTCAGCCGCGCGTGTGAGTAGGAACCATAAGGAGACGCGCGGCGCGTG
>CL1Contig189
AGCGGGGCGACGAGCAATGACACGAAATGCACGCCGCGGTGGAAAAATATGGGTACGCATATTTCCCGACAAACCGGTTACTTTAAGACCTACGGAAACACGTATGGGTTCGGGGAAAGGATCTCCCGAATATTGGGTAGCTGTCGTTAAACCAGGTAGAATACTTTATGAAATGGGCGGAGTAGCAGAAAATATAGCGAGAAAAGCTATTTCAATAGCAGCATCAAAAATGCCTATACGAACTCAATTCATTATTTCGGGATAGGAATATAGAACCAAAGGAAAAAGACCTTTTGGATGCAAAAAAAATTCACAAGTCCTTTTTTTTTTGGTACTAACAATATATCTTTTTCCTTTGTCATTAAATAACAGATTAAAAAAAAT
>CL1Contig190
TACATTGAATGATAAAGGGGATACTCTTACTGCTTCCTATTACCACGCAGTGAGCCCATTGACTAATACACCTGTTGGTGCAGAGCTGACACACAGTTTTTCAAGCAATGAGAACACATTGACTATTGGCACACAGCATGCACTTGACCCCTTGACCACAGTGAAGGCTCGGGTGAACAACTATGGCAGAGCAAGCGCTCTCATCCAGCATGAGTGGCGCCCAAGTCGCTTTTCACCATTTCTGGAGAGGTGGACACAAGGGCAATTGAAAAGAGTGCTAAGATTGGATTGGCCTTGGCTCTCAAGCCCTAGACTAATAACTTTTTGGTGACTAGAAGGCTCTTGACTTTTCCTAGCAATGGACGGCAATAATGCGAGGAAAATGACA
>CL1Contig191
TGATTGGCTAGCCATGGTATGATCAAATCTCAAAGAACACAACGCAGGCCTTGAATCTCCTGTTGTGATGGACTGAGAAACCAAAGGAACCGATAAATTGCGAAGAAAACGCAAAAGGGTTTGATCGAAATTGAAAGATGAGGATGCTACGCTGAGACTTCTTAGAGAGAGGATGCGAGTTGAAGAACGAAGCATTC
>CL1Contig192
GATCCAAGAGTTGAAGAATTCAATTACCAAGTAAAGGCCCTTCCAAATAACTAAAGAAAATAGTCTTGCTGCGGAGGGAAACTGTGGCTGTGGCTCTGGATGCAAGTGCGGCAGCGGCTGCGGCGGATGTGGTATGTACCCTGACATCGTAGAGAACACCAGAACTGAGACCCTCATTGCAGGAGTTGCACCTCCTAAGAAGTTCTATGAGGGTTCTGAGATGAACTTTGGTGCTGAGAGTGGGAATGGCTGCAAGTGTGGATCAAACTGCAGCTGTGATCCATGCAACTGCAAATGAGAAAGCAGCATGGAAATGGACCCAGCAAAGCTGTACTCGATGTTCTCAATAAATACCAAAAAATTAAGGAAAAAAAAGTTTTCGTTAATAGAATATAGTATAATAGTGCTTGGCTTGCTGCT
>CL1Contig193
GACCCTGGCAAATGGCAGTAGCAAAAGGAGCTTCCCTCAACCATGTCTCCAGAGAATCCTCCGATGTTAGACGCCTCGCCAACTTCTACAAAGAGATCTTTGGTTTTGAGGAGATAGAGAGTCCAAATTTCGGGGAGTTCAAGGTGATATGGCTGAATCTCCCTCAAGCTTTCTCTCTCCACCTAATTGAGAGAAGCCCCACCACGAAGCTTCCAGAAGGGCCCTACAGCGCTGCCTCACCGGTTCTTGATCCCAGTCATCTCCCCAGAGGCCATCATATCTGCTTCTCCGTTTCCAATTTCGATTCCTTCGTCCAAACTCTCAAGGATAAGGGAATTGAAACTTTCCAAAGGTCTGTTCCTGGTCGTGCAATTAGGCAGGTCTTCTTCTTTGATCCGGATGGTAATGGATTAGAAGTTGCAAGTCGTGATGAATAGAGTTGCACTCCACAGGCACAAGTGTGTTGAACATTTAGCTATTGTTAAGAGGGAATATAAATAAACAATGACAAGAACTTGCACTAAAATTCCCTCACACATATATATATATATATTTATGGTAGTTCCTTCATACCCCTTATGATCATGATCTGATCCTTATTGTACTAAGTTTTTCTTCCTTTTAGTCATTGATTGGCATATGATTATGGTTAATATTTGGCTTTGGCTCAAGGACTGCAGTTTGTCGTGTGCATCTACATGAATAGGGTAATGGAATGGTATTTCATGTTTAAACTT
>CL1Contig194
AAAACGAGGTAACTGCTAAAATTAACAGAATTGGATAAAAGTTTTCCGCATAATAAGCTTGATTGATCCCAAACTGACATTTAAATCAATCAGAAAGTTCAAATAAGAAATCTAACACTTGAATATTCTAAGGCCCAAAATGCACTCTGCATCAGAGTTTACTTGATCTTCTTCTTAGGCCTCAACTGATTGCTGTGACCACATTTCTTCTTCCGGCAGTTTACAGCCCTTGGATGCAGACGAGCATAACATTTGCGGCAGATCATCTTGTCTTGATTGTACTTGCGAGCCAAAGCCATAAGAGAAGGCTCTATAATTCCTCCCCTAAGCCTCAGCACAAGATGGAGGGTTGATTCTTTCTGGATGTTATAATCGGCCAAAGTTCGGCCATCTTCAAGCTGCTTCCAGCGAAATCAATCGCTGCTGGTCCGG
>CL1Contig195
TATTAATCAACATAATTAAGCTTACATTCTTTAGAACAAACAAACATTAATTAACAGGTCCTCAAATATGTATGTCCATTTGCCAGACAGTGAGAAACTAAGACATTCCCAAGTTATTTTTGCTAAGAGTGACTAGAACCTCACATCAAACAGTACACTAGCACGCAACTTTGTTTAGTTCCAGCAAATCCCATCATCATCATGCAGCTGCTGCCTTAGGCAGGACACTTGAACCCCGGCGGTGGAGTTTTCCCACAATCAACAAGGACCTCAAGTGCAATGGGTATGATAATATTGATGTTGAGAAGCTTAGCTTTAATGGTTGTGCAAAGGCACAAAGCTGCATCCAAGTCCACAAGCCCTTGAAGCACTGGACAGCAAGCGTCCTTAGCACTGCTGCCTATACCGACGTGTATTAGACCACCTAGGACGTCGACACATGCTCCTAGCTTGAGAGTGTCAATGGGGCAAGTCTCTTGCTGCGGAGGTGGAGGAGGGCATGGTTTTTCACTTGGTGGTGATGGTGGTTTTACTGGTGGGGTCACTGGAGGCTTTGGTGGTGTTGGAATTACAGGAGGTTTGGGTGGTGCTGGGGTTACAGGTGGACTTGGATAGTAAGGTGGTGTTGGGGTCACTGGAGGCTTTGGAGGTAAAATTGGTGGCGTCGGAGTTACAGGAGGCTTGGGTGGTACCGGGCTTACAGGTGGATTTGGAAAGTAGGGTGGTGTTGGGGTTACTGGAGGCTTTGGAGGTAAAATTGGTGGTGTTGGAGTTACAGGAGGTTTGGGTGGTGTTGGAGTTACTGGAGGCTTTGGAGGTAAAGTTGGTGGCGTTGGAGATACAGGAGGTTTGGGTGGTGCTGGGGTTACAGGTGGTTTTGGATAGTAGGGTGGTTTTGGATAGTAGGGTGGTCTTGGGGTCACTGGAGGCTTTGGTGGTGTTGGTGGGAAAATGATTGGTGGTTTTGGAAAATGTGGTGGCTTTACAACCGGAGGTTTGGGTACAAAAGGTGGCGGCTTTACTATAGGAGGTTTTGGTACGTAGGGTGGATGCACAATTGGGGGTTTGGGTGTGATTGGTGGTTTAGGCACATGGGGAGGTTTGGGTCTGGTTGGTGGTTTCACAATGGGTGGCTTGGGTACATAGGGAGGTTTTGGGTATGGTTGGTGGTTTCACAATGGGTGGCTTGGGTGGACAGGGGTGGTTTGCGGACAACAGGAGGCTTGGGGTGGTTTTGACAATAGGAGGCTTGGGGTGGTTTGACAACAGGAGGCTTGTGTGGCTTTGGTGGTTTATGGTGAGC
>CL1Contig196
CTGGGAAGCGTGATTCTCCAGAGCATTTCTTGTCCTCCAGGCCGTAGGATCAATGTTGTTCCTCCAAAACGTTGCGGCCTCAAAGATTCCGTGGAGTTGGTGGTGGAGTAGTGTACAGGAAAGGGCAGACTGGAGTAATCGCCCTCACTGAATCTCGGTAACGTGGAGGCAAACCAAAGAGCTGCCTCTTGAGATTCTCTTGCATAGTATCGTTATTGCAGACAAAGATATAGCCACCAACAGTTTCATTTCTTGCCAGAGACTCTGCTGGTGGAAGTGTCTTAAACCTCTTATCAACAGCACTCTGTTTATCCTTACCATCGTTATTGTTATTACTATCACCGTTGTTCTTCTTGTTAGTATTCTTCTTGCCAATTTTGCCTCCATGATCTTCCTCTCCCTTCTTCTTATTGCCCTTCAGGTGAACATTGATATTGTTGTTATGATTATTCTTTGAATAAGTCCCCTTGTTAAACCCACCATTGATCCCAAGATTGTTTTGAGATCCACCACCAACAACTTGACCAATAGGACCAAGTCCATAACTGTTAGCACTAGATCCTATCTTCCACCCATCGTTAAATCCATTTAAATCTGTAGCAGCACCACCACTAGATCCTATCTTCCGCCCATCATTGAAACCATCATTGAAACCAGACTCTTTTGACTTGGAATTAATAACAGAATTCACATCACCTCCAACTCTTACATCAAAATTCCTCCTCTCATCTGGCCTCTTTGACACATAACAATTGCTCCATATTGATTCCTTCAGTGACAGATTTGCTAAGCTTGAAGTATGTCGCCTCAGCTGATCACTGAATTGCCAAAACGATTGCTGGTTATTCTCCATCTTCAACTCCAATTCCCTTCGACAACCGATCAAAAAACAATAAAACACGAAATGGGTACCCGAGATACAGCAGAGATAAGATAGATTTTATCTAAGATCAAGAAAACAGGGAGCAAAAACAGAGGAAAAGTAAAGGGTCTGTAAATGATGAGAGAAATGAAAGTGGGTGAGAAAGAATAGTTAAATAAGAGAACCTTGAATTAAACACAAGGAAATTTCTAGGAAAGTGAAGAAATTTAAAAATTTGAGCGTTTGCTTGTGGATTTGTCC
>CL1Contig197
TTTTACCAAACAATTTCAGTTTTATTTCAAATGGCATGTCAATAAGAATTGTAACAGAAAATATCCATTTCAACAAGGAACTAATTTTCTACACCTCGTTGACAGGAATTTCAATTTTTAAAAAATATATAATAAAAAAAGTAAATGAACCACTTGAATCCAGATATGATCTTGAGATTCTGTCACATGAGGGAAAAGGAAATTTTAGCTGAAGGT
>CL1Contig198
TACCGTCTGTGATCCATGGATCTCCGATCGGGAAACCGTATCCAAGCTCCGTGGCTAGTCTGCGCTCTTTGGACTTTTAAAACTTAGCGAACTGAAACATCTGAGTAGCTAAAAAAAAAAATAAAAAAAAAAAAAAAAAGTA
>CL1Contig199
GGTGCAACACATTTCTTTGATCTGCAGAAGCCCAAATGGCAGAAGTGAAGCTTTTTGGAATGTGGGCTAGTCCTTTCAGCCACACAGTAGAGCTAGCGCTCAAGCTGAAAGGGGTACAATATCATTACATAGAAGAAGACCTCTCCAACAAGAGTCCTCTCCTCCTTGAGTATAACCCTGTCCATAAGAAGATTCCTGTGCTCGTACACAATGAAAAACCAATTGCAGAATCACTTGTCATCCTTGAGTACATCGATGAAACCTGGCAAAACAATCCCTTGTTGCCGAAGATCCTTATGACAGAGCTATAGCTCGCTTCTGGGCTAAATTTTTCATTGAACAGATCTTGCCGACAGCTCTAAAGACCAATTGCAGCAGAAGGGAAAGAGACAAGAGCAGATCATT
>CL1Contig200
TGTGTGGTGGCTTGTGTTTTGGTGGTGGCTTCTCTCCCTTTTCTTTTCCCTTGTGCAAATCCTCAGTTACTTCTTCAGTGGTCCCAAGACCAAGCTGGCCATTTTGATTTCGCCCCCAACTCTGCACCTGGCCTTCCATTGTCACTGCCAAACAATGGCTGTCCCCACAAGCAATTTGTTTTATCCTTAAACCATGTAATGCTCCAATTGGTTGAGGAGTGAATAAATCACTGGAATTTCCATGGCCCAACCTACCAAAATCTCCCCATCCCCAACTATAAACATTCGCATGTGACTCAGAATATGCAATTGTATGATCAGCACCACAAATAACAGAAACAATTTCAAGACCATCCAATGTACTCAATTTTGTCGGAGAAAGTCGATCCTCAGCATCACCATGGCCTAACTGCCCATCTTCTCCACGTCCCAAGACAAACAATGTTTGCAGAGAGGAGAGCGACGGAATGAGAAGCACAGCGAAATGAGAAGAACACGACGAACTGGAGCAGTGACTTC
>CL1Contig201
TCCATGGGCTAAATAATTTCTGGTGCGTGTTAGGAAAAGGCCTTTTTCTATTCATTTTAATTTTTATCTCTCTGTTGTGTATCAATGTTTGTCTTGTCCTCAATCGATATGGGCCAAAGAGGTCCGTAGCTACACCCTAGTTAAAATAGAAACATATATGTTGCTTTCAATTGATGTATGGATAATGA
>CL1Contig202
TACCAATACCACAACTATGGCCGAAGAGAATAAGCACCACCACCACTTCCACCATCACAAGGAAGGCGATGAACCTGTTGACTACGAGACAATTACAACAATACCACATGAGAGAAGAATCATGTTTGTTACTGTACCTCAAGAACTTCTAAGTTGAAGCATTTTTGAATTAGAAGACAATGGTCCTCTGTGTCAAGCAATGCATAGAGGAGATCCAACTTTTTAAGCAGGGATGCAAAAGGGAACACTATCCGCATTTCATTTTTCCCCATATAGGTTAGACCCAAACGACACAATTTTTGGGGAAATGTCACAGCAGAATACTTGTCTGGCATATCATTGAAGGAACCCCCACAAAATTCTTCTAGAGCAGCTGCAGTATGAAAGAAAC
>CL1Contig203
TCTATATCTTCAGTTNAAGGCAAGTGAAAGACTGACAGCATAGCTTGAACCAGCTCGGTGCCCTTTCTAACACATTCCTCCACCATGTCCTCCCCTGGAAGAAGGGACAGGGGGGAAATGGTGATGATGGTCAAAGCCATAAGATGCCCGAGGTCGACCTCGTACTGATGTTCAGTCTCCATAGGAAATCACCACTACCGTGTTAAGATATCTCTCTGCCGGTCTCTCCGTCAGCTCAGCTGCTCAATACCTTAAAAAAGATGAAGAAGAAGAAGCGAGGGTTTATTCAGAGGCTTATGACGTTATGTCAAAAGAACAAACC
>CL1Contig204
TTCATTTGATTGAATGATACAGTTGCGATCCAGAGAAGTATTTTAACTAGAAAATAGATTGTTTCTTCTTTTTCTTTGTTATAAATGTAGTAGTACAACAGCTAGGGATAGTGAAATTGCCCATCGAACAGCAGCAAAACCTGTAGATGAATAAGATGGTGATTGTGATGGTAACAGTGAAACTGGTGGCAGTGCATCCGAATGTGCTTCTCCTGATTTTGGCTTTGATGGTGGCTGGACATGGGACCAAAAACACATTTGGCAAAGGACTAGATGCAGGAACTGTTTGGGAGATTGGCGCAGGTGTTGGTGACACTGCAGGGTGATTGATGTGAGGTTCTGGCGAGGGAGAAGGAAGTGAGGAGC
>CL1Contig205
GGGACCACAACCAAAAACCAAAAACAAAGATGTCTTCTCCTAAATGCTTGCTGGTGTTGCTCCTGCTCGGAGTAGCAGTGATTCTCTCCACCACCCCTTCATCACTTGCTGATGACCGCCATGAACCTCCTAAACGTAAAGGTGAGAAACCACCCCCAAAACACAAGCCACCACATGGTCACTTTCTAAGTGAAAATGTAGAGGACTTTCATGGACCTCCAAACGGTAAGGGAGAGAAACCACCTCCTAACACAAACCCCGCATGGACACCTTTAATTGAGGATGAAGAGGATTCTTTTAAACATCATAAGGGAAGGGAGAAAAGTTTCCACCTCATCACAAACCACCACATAAGCCTCCAACGGGATATAGACGACTTTTGGCAGCTGAGGAGGTCGTAGAGGAGGACCATAGGGGTAAGGGATTTAAGCCACCACCAAAACATAAGCCACCGCACGGACATCTTTTGGCTGAGGAAGATATAGTCGAGGATTTACACAAGGGAAAGGGAAAGGGAGAGAAGCCACCACCAAACATAAGCCACCGCACGTACATCTTTGGCTGAGGAAGAGTAGTCGAGGACTCACACAAGGGAAAGGGCGAAAGCCACCGCCAAAGCACAAGCCACACACGGACATCTTTAGTTGAGGAGAAATAATCGAGGACTCAC
>CL1Contig206
GTTAGTGGAAGCAAAACAAAATTAAAGATGTCCGTAGCCACCATAACCTCACTCCCTCCACAATGGCTTTCCATTCTTGCAGTCTTTCTTCTTCCAATTCTCACTTTGCTTCTCTTCAGAGGCAAAGACGACAACAAAAAGAAAGGACTCAAGATCCCTCCAGGACCTCGACGGCTTCCCCTCATTGGCAATCTTCACCAATTGAGTAGCCAACCTTACGTCGATTTTTGGAAAATGGCCAAGAGTATGGCCCTGTCATGCAACTTCAACTCGGTAGATGCCCTACTGTTGTACTCTCCAGCACTGAACCTCAAGGACTCATGAAAGCCGAGATGTTGAGTGCTGTAGCCCGCCCACTGTCAGTAGGTCCAGGACAA
>CL1Contig207
GTGCTACAAACCAAAATCTCTGAAAATATTAAAATGTGATGCCACCGCTTGTCTTGCACCCAATTCTGGGTGCTGCAACTAGAAAATGGACACCGAAAGATCAAAAACACAATACAATTATAACATCTCAAAAACCTAGAATAGTAACATAAAATTTTCACCACATAATTAAAACTTTTGAACTGCGCAGTTCACTTCCCTCCCTTCTTGACAGCAGACTTGGTAACCTTAGCTCCAGTTGGGTCTTTCTTCTCAACACTCTTGATCACACCAACGGCAACAGTCTGGCGCATGTCTCTGACAGCAAAACGACCCAAGGGAGGGTACCCAGAGAAGGTCTCCACGACCATGGGCTTTGTGAATCATCTTGACAAACCAGCATCACATTTTTCAAAACTTAGCTCCTTCTCAAGCTCCTTGCCAGATCGGCGATCAATCTTGGT
>CL1Contig208
TCTGAGAGGACACGTAACAAAGAGGCCGCCCACGCAAGAAGCTGCAACTCCACTCTCTCGCTTTCAGGAAAAGTGAAGGNGAAAAATGGCAGCAGCATACGGAGCTATGAAGCCAACAAAGGCGGGGTTGGAGGAGTCCCAAGAGCAGATTCACAAGATCAGGATCACACTCTCCTCCAAGAATGTCAAAAACCTTGAAAAAGTCTGTGCCGATTTGGTTCGTGGTGCTAAGGACAAGCGATTAAGAGTCAAGGGACCAGTGAGAATGCCCACCAAGGTTCTTCACATTACCACTAGGAAGTCTCCTTGTGGTGAAGGAACCAACACCTGGGACAGATTTGAGCTTCGGGTCCACAAGCGAGTTATTGACCTGTTTAGTTCCCCTGAGGTGGTCAAACAGATAACTTCCATTACAATTGAACCTGGTGTTGAGGTGGAAGTTACAATCGCTGATTCTTAAATGTTAAATGTTTTGTGTCTTTCCTTTTAAGGGTCTTTATGTCGGTTTATTTAGTTTCTTTAGTAAAACTTCGCCCCTATGGATCCATTTGATTGGAACATGTGCTTCA
>CL1Contig209
TCACAACCATGCAACTCAGAAACCACCTACGAAGGCGAAGGACAAGGTGCAAAGTAGACTCCTTCTGGATATTGTAATCAGCAAGGGTCCTCCCATCCTCAAGCTGCTTTCCAGCAAAAATCAACCTCTGCTGGTCTGGCGGGATGCCCTTCCTTGTCCTGGATCTTGGCC
>CL1Contig210
TATATTATTGAAGAATATGTTTGATCCAAAATCAGAGGCGGAACCAGACTTTGATTTGGATATCAAAGAAGATGTTGAAGATGAGTGCTCTAAATTTGGAAATTTGAAGCATATTTACGTGGACAAAAATAGTGCTGGTTTTGTGTATTTGCGATTTGAGAATACACAAGCTGCTATGAATGCCCAACGGGCTCTTCATGGAAGATGGTTTGCTGGCAAGATGATCATTGCAACACCAATGATGCCACAAATCTACGAGGCCAAATTCCCAGATACCAGATAGAAGTATAGATTTTGTTATGCAAATTACATAATTGGTTTTAGTTTTGGTAAGATTTATAATTAGTTAAGACAAAAAACTTTCTTTGTATTTAAATGTTGA
>CL1Contig211
TAGTTTGTTTGGAGCTTCTGTTAATTTTTTATGTTTCTGAGGTGTTTGTTGCTAATAGCCAATAGGTTAAACTATCATGTATCCCACCAAACATAGAATGATGATTGTTAATGTTATTTCAATAATCTTTCCTAAAAAAAAAAANAAAAAAAAGTAAA
>CL1Contig212
TAGACATGATCAAGGGCAAAACTCCAGAGGAAATTCGCACGACTTTCAACATCAGGAATGACTTTACACCTGAGGAAGAGGAGGAAGTTCGCAGAGAAAACCAATGGGCCTTTGAGTGAAAGGCCAGGAAAGTGTATTCCTAATTCCCCTTTTATGTTGGACATGGGTGTTCCGGATTACTACTTTGCAAACAATTGTTATTTTACTTGCCTTGCTCCCTACCCAAAACAATCACCAACTCTGATGTCTGGTTGTAACCTTTTCAGTATGTTAATATGATATCTGCTGTTCGTTGAAAAAAAAAAAAAA
>CL1Contig213
TAATTGCATACCCTATATTACATGTTAATTATTTAGGATGGCAAGAACACCATTTATTTATTTCCCCCCTCCGATTCCCAACAATTAGAAACTTCAAACGTTCTACCTAACTGCATACCCAAGATTGTAAGCATATTTGACGAGATCGTCTAACTCTGACAAGTCGATTGCTCCATCTCCATTGGCATCAGCAAGTTTGAGTGCTTTACGGGCCTTTTGTGCTGGAAACATTGCACCAAGATATTGGAAAGCTTGTCTGATCTCTTCTCTGCTAAGAACATTGTCTCGATTCAGATCGAACTGCATGAAACTTGCCTCACTTGGTCTTCAGTGAAGGGAACAGAAGCAGCTTTGTAGTTGTG
>CL1Contig214
CCAACAATCACTCCAAACAACCAAGTGCACTACCAAAGATTTCAATCACAAGAATTTCACAAAAGTTGAGGAGTTTTGAGCATCAGATAGTGCACAGCTGCTTCCAATTATTCCTACACACAACCCACAGACAAGGTTAGCAAAGCCCACAATGATCCCAGAGGCAAATATTGCATATCCAGCTCTAAGGGACTCTGGGGCGTATATCTGTGAAGCAGGAACACTCTCTAATTTTGTTTGTAGAATAATCGCCACGATAACACCATATATAGCAACAGCCTCACAAAAGATTACACTGATGAGATTTTTAGAAGTAATCCGAGGAGCCTTGATCGCAGCTCCAATCAAACTACTTCCAGTTATGTAAATCCCCCAGGCAGCGCCGAGGACTGAGACGCCGATGGCGATGGCGATACCAACAGCGGAGAATGTGTAAGGAGAGATCTTCACCAACGCACGAGACCAGGAGCTCGAATCACCCACCATGACGGACCCTGACATTGTGTCTTCTTCGCTTTCGGTTCCTGCGTCTCCATTTTTGATGGACCTGGCGGATCA
>CL1Contig215
TTTAGTACATCAACATTGTTATGTTTCCATCAGGATTACTTTCACAAGTACCTAGTGCTACAGTTTGATCAACATTAGAAATACAACTTCTTACCACGAGACAGCAAGAAGTAGAAAGTTATAATTAAAACACATAGATCGCTACCATTAAAAAGGTTAGTGATTACAAACAAGCCAGTTGAGAAAGCAAATGAGATTGGGGTCATCATATCAGTGGTTACCATCTTCAACGAGTAGTCATGTCTATCGGTAGTAAGCCTGCTGATAAGCTGGGGCGAAACCATTTCCATAGCCTCCATATGCAGGATAATTCAAAGGAGCTCCAGGATAAGATCCAGCAATGGGAGCAGCTGCTTCTGGTGAGTAAGCATATGGAGATTGAGGGCTCCTGCTGCCATAAACAGCTGCCGGAGAAGGATATGCAGGTACGCCAGTAGGGTATTGAGCGTGAGAGGGAGACCTCACAAATGTTGGAGGTGCAGGAAAAGACGATACATAAGCATTTGTCAAACGGCCAGCCTTGGCTGGAGGCATTGGACCACCATTGCTGGCACGTGTTCTTTTGTTGGCAGGAACTGCAGCTGGCCTTTTCTTCTCAGTCTTGACCTTCTCAGTCTTGACCTTCTCTACCTGTTCAAGGCGTTTCTTGAGATTTTCTGGTGGGAACTCAGCCTCTAGTTTGTATTCTTCAATGCACTTAATGACAGCCCGAAGAGCTGACTGCTCCTTCCGGGCAGCAAGGTGCGCAGCTCGACCAGTATCGGGATCATCCAAAATAGAAGCTGCAGCCTTCTTTGCATCCTTCAAAAATGCTTTTAGCAATGGAACAGGGGGGAACTTGTCTACAAGGCCAACTTCATAAGTAAAATGCACAGCGTCAAGCTGCTGTCCCCTAGTAATTAGTTCTTCAATCATATCAGGCATTTTATCAGCCAAACCAAGCGAGAGAGCAAGCTTAGGCATCTGCTTGCGCCAAGCAGACCCAACTACGAGTTTCCTGTACAAATCCATATCCTCCTTCTTCACAATCCCAAAAGTGACCAAATGCTGCAAGAAAGTATGCACATCAGGAGTCTTGACATTCTCAATCCCACCACGCTCTTCCAGGCTTCTCTTCCAAGTCTCCGCAATCTCTTTGGCCCTTTCTGTCACACTTGGTGTCACTAACAGCCTGGACTTGCCTATCACCGGGTCTACCACCACTGGAATCAAGCTCTCCAGAACCAGCACACAAGCCCATCCCAAATCATTCCCTTTCTCAGTCCTTTCTACTCTCTTATCCACCGGAAAGACCTCTGAAATGGCTTCCAAGGCAAACCTAGCAGGATCCACGCATTCTGCCAAAGCCAAAGGAATCTGGCTCCTCAACACATCAAGTTCCTTCTTCTTGGTAATCACAAACTGCCAGAACTCCCTGGAGTGCATTTTCAAGCAGAAGGATTTCAGAAGCTGTAACAGTCCATCGCCGTCATCCACCTCGCCATCAGGATGGTCAAAATTGGAGTTCTCAACTAACTTGAGAGCGGCTTCTCTATGCTCCTCTACACGCTCGAGTGTAATCTCCACACTTCCGTCAATAGTGACCTCACGCTTCTTGAGGGATGCGAGCGTGGCCTTCGTGTCGTGGTCTAGTGTCTGTAATTTATGCTTGAGAGCTTCCGATTTCTTCTGGAGGTTCTGCTCGAGAGAGGTGAAGTGGTCAGAAAGCTCCTTCCAGAGAAGAGTACAGCTGGTCATAAGAGAGGTCTGGCGTTGGAACTGGTCGAAGCTCGGCCGAGTCAACTCGGTTAACTCGCCTGGATCGGGGATCGACCCCATGGTTGTGGGAATCGGACAGCACAAGTAACTCAGCAGCTG
>CL1Contig216
CATTGTACATTGGACCAGTTGATGCATGTAGAGAAAAGCACAGTAGGGCGAGATCTTAGCCCAGTAACAGATAAGTTCTCTTCGCAAGCTCCAGCAAAGTGGTGGTTGGATTAAAGCCCTACTTGAGGAAGCTGAGAATGAGCGGATGCACCTGATGACAATGGTGGAGCTTGTGCAGCCTAGGTGGTATGAGAGGTTACTGGTCCTTGCAGTGCAGGGAGTCTTCTTTAATGCTTACTTTGTCCTTTATCTTCTTTCTCCCAAATTGGCTCATAGAATTACTGGGTATTTGGAGGAAGAGGCTATTCACTCATATACAGAGTATTTAAAAGATATCAAAGACGGTAAAATTGAAAATGTTCCAGCTCCTGCCATCGCAATAGATTACTGGAGGCTGCCAAAGGATGCAACGTTGGAGGATGTTATAACAGTGATCCGTGCTGACGAAGCTCATCATCGTGATGTTAACCACTTTGCTTCTGATATTCATTTTCAGGGCAAGGAATTGAGGGAGGCACCTGCCCCACTTGGTTATCACTGAGCGTAAGAGAACCAGTCCCACGTGATCATCCTTGAATTTGTTTTGAATATGGACTTCTGACTTTATAAATTTGAGATAAACTTAGATAATATTTCCCTTGTATATGTTGAATGCCACAAACTATCTGAGTATGGATTAATTTGCAAAATTGTATGTAGATTTTGTGAGTAATAAAAGATGAGTAATGCATCCTGTTTATAATTGCTTACTGGTATTCTTCCAGCTCTACAAAGTGAATCTCATTTGGGAGTTTGGCAAAAAAA
>CL1Contig217
TGCTGTACTCGATGAGTTACAGGTTTTCTTCTCTTTGAGGATACATGAGTGCAGCCTTGTAGTTATAGAATTGGAGTTGACATGATATTGAATTCCTCATTTAATCAGGAATGCACCATATTGAGTGGTGATGTCATTATACGCCATCTTGCAGCCTACTTGAAACCTGAATATGTTGTTTTTCTTACAGATGTTTTGGGTGTGTATGACCGTCCACCTTCAGAACCTGATGCAGTACTCTTGAGGGAAATTGCTGTGAATGAGGACGGAAGCTGGTCTGTTGTGAAGCCAGCACTACAGAACATGAATAAGCAAGTTGAGATAACTGTAGCAGCCCATGATACAACTGGGGGGATGGTGACCAAAATATCAGAAGCTGCAATGATAGCTAAACTTGGCATTGATGTCTACATTGTGAAGGCAGCAACAAGCCACTCATTGAGGGCCTTATGTGGAGAAGTGAGAGGCACTATTCCTGATGATTGGCTTGGGACAATAATCAGATTTGTGATAAGGAAATTGCTAGTACTTG
>CL1Contig218
AGCCGGTCCTCTTCCTCTCTTTTTCGCCGCCCATCATCCTCATCCTCCTCTTCTGATCTTATTGACTCCTATTCTCCTATCACTAGGTCTCACTTCACTCGACTTCTCTGTTTGGCGGCTCACGGCAGCTGAAGATGGGGGAATTAGCAGTTGATAACCATGTTGAATACATTTTATCAGTTCGAAAGAGGAAGGATAGTTTTGAATCTTTGGTGATGGAGCACTTGACAATGAGTGGAGCATACTGGGGATTGACCTGTATAGATCTTTTAGGAAAGCTTGATGTAGTTGATTCAGAAGAAGTAACTGAATGGATCATGCAATGCCAACATGAATCTGGTGGGTTTGCTGGTAACATTGGACATGACCCTCATGTTCTGTACACCCTTAGTGCTGTACAAGTTTTAGCTCTTCTGAACAAGCTAAATGTTCTTGACATCGATAAAGTTTCAAACTATGTTGTTGGACTGCAAAATGAAGATGGATCCTTTTCTGGGGACATGTGGGGTGAAATTGATACACGGTTCTCTTATGTTGCTATATGTTGTCTCTCTTTATTGCATCGTCTGGATAAAATAAACGTGGAGAAAGCTGTGAACTACATCTTAAGTTGCAAAAATGTGGATGGTGGATTTGGATGCTCTCCCGGTGGGGAATCTCATGCTGGACAAATTTTTTGTTCTTTGGCTGCCCTTGCTATTACGGGGTCTCTTCATCTCGTTGACAAGGACCTCCTTGGGTGGTGGTTATGTGAGCGGCAAGTCAAGTCTGGAGGTCTAAATGGCCGCCCTGAAAAACTTCCTGATGTTTGCTACTCATGGTGGGTTCTCTCTAGCTTGACTATGATTGACAGAGTTCATTGGATTAACAAGGAAAAGCTTGTTAAATTCATCTTAAACTGTCAGGACAAAGAAAATGGAGGGATTTCAGATAGACCTGATGATGCTGTGGATGTGTTCCATACATTTTTTGGAATTGCTGGTCTTGCCCTTCTTGAATATCCTGGTTTGAAGGCCGTAGATCCAGCTTACGCTATGCC
>CL1Contig219
TAACATGGTTCCCTTTCGTTTGCTTTTTATTTATGGCATTTTTGGATTTACTCTTTTTGTTATCCCATTATCCCGTGTGTATATATATATATATTTGGCTATGAAAGAAACCACATGATAGTGGCGTTAACCTAAAAAAAAAAA
>CL1Contig220
GCGGGGACTCAGCTTCATCTCTTAATATCTCTACAAAAAAATTCCAATCCCTTTTGAAAACTTCTTCGTACAATACTTGCTCTTTCCTCAATTAGCCATTAATTATGGCTTGTTCAATGGCTACTAAGTTGGCTTGTGTGTTGCTTATGTGCCTGGTAGTGGGTGAACCCTTAGCCTATGCAGCCATTACATGTGGGGATGTGACTACCAAGTTAGCACCATGTATAAGCTACCTGAGAGGTACTGGAACTTTGTCTTCAGACTGCTGCAGTGGAGTTAAGGCCCTTAATTCAGAGGCTAAGACCACTCCTGATCGCCAAGATGCTTGCAAGTGCTTGAAAACCTCTGCTGCTAACGTTCCTGGTCTTAACTATAGCTTGGCTTCTGGGCTTGCTGGCAAATGTGGTGTTAGCCTTCCCTTCACAATTAGCCCCAACATCGACTGCTCCAAGGTAAAGTGAAACTTTGGAGGAAGGACATGCATGGAGTGGAGATCAGAAGTCAGAATAAATGATATTGGCATAATAAAATAAAAATGGGTGTTAGAGAGCCCATTTAATTGGGTTCCCCTAGAGGGAATTATTACCTTTATTATATGTATTTCTATGTTTGTGCTCTCTCCACAGATGTATGAGAATCTGAGTCTCTTGCTATAAATTTCAGTATTTTCAGTTCTTGCTACAAAAAAAAAAAAAAAAANAAAAAAAAGT
>CL1Contig221
TTATTTAGTTCCCTTAACAAACGTAAGTTCCTAACATGAAAAGCAACTTTAAACCCTCATCCAACGTCAATAAAACTCCAGAAATAACCAACAAAATTCAAGCTAACTTATGCAACAGTTTGGGCTGCTGCAAGCCTCTTCCTAGCCTCCTCAATGATAGACAACTTAATACCCTTACCCTTGGGAAGAGAGACCCATGGTTTAGTCCCCTTTCCTATGGTGAAGACATTGCCCAAACG
>CL1Contig222
TATTAAAGTGCAAGAATTTGTTGATCTGTACTTTCAGGAAGCTAAGAAGTTCAGTAAGCCATATATTGATCAGGTTGCCACTATGACAAAACCCCATGTTGATAAGGTTAGGGTGGTTTTGAAGCCCTACACGAAGCAGGCAGTTCATGCATATGGGAAATTTTTAGAGTCTGCAACAAAGGAGTTGATCTGGTTTACGGCCTCTGCCTTGTTGGCGTTACCTATCATCATTTTGTCCAGAATTTGTTCAACTTTTTGCCGCAAAAGGCAAAGAGACATACTCGAAACGCTAACACTAGTCACGCTCGTCGTAAGGCTAAACGGGGCATCCGGACAAGTAGAGTGCCACGAGGTTGTCTGCTGGTTCCTTTTCTTTGGGAAAT
>CL1Contig223
TCATCACATAGCACAGCATCACTCTGATGCAGAATTTTAGTATGAACAACATAACGAACCTGATCATCTGTCTTGTCCTTATTAGATAATTTTAGAGCATTATTGTTTTAGTACTAATATACAACATAGCAAAGTGAGATTGACAATGGTTTTGTGCTCCTCCCCAGAAATGATCTGTCTGCGACAGTGACTCGTAGTCTCATCCTCAGTCTTTAGAAATTTGGCCTCACGTTGAGACGAGATGCAAACCAGTTATCGATGTTCCTGTTCAAGACCAAACGCCCAATTTGCTGCAGCGGAAAGATATCTTCAGGCCAGATCTTGGTCATATCAAGTGGATCAAAGTCGAATTTGTCTTCATCAGAGGGATCCATTGTCTGGATAAAGAGTTTCCACTCAGGAAAGTTTCCAGCGGCAATGGAGTCATATAAATCCTGCGTAGCATGGCTGTGGTTGGCACCTCCTATCTTCATTGCCTCGTCATCCATCAAACATTTGACTCCGCAGGTGGGTTTCCAGTGAAATTTCACATAGGTTACTTTTCCTGCCTTATTGATGAAAGTAAAGGTGTGAACACCAAAGCCTTCCATGTGTCTATAATCTTGAGGAATTCCAACATCATCAAAGAACCAGGTGAATGTGCTCAAGCTCTCAGGATGGTGTGATAAGAAGTCAAAGATCCTCAGTACTCCTGGATGTGAGACTTGGATTGGGCTTTAAAGGCATGTATCACATCAGGGAATTTTATCCCATCACGGATGAAGAGACAGGGAAATTGTTCCCACAATATCGAA
>CL1Contig224
TGTTGCCATTGGCTAACGTAACCACATCTGTGGATAATGGACGCTAATCCCAATAACATAGTATTATTTAGGAAACAAAATTACACTGTTTCCAACATCTGAAATACTGTTGATATAAATATTATACAAGACTGCAGCTATTACTGGACTGCACATCAGCATTCTAATCATCTGCCTGATTTTTTATTGTATGAGTGAAACATTCAACCTAGGTTTCTCTCTTCCCATCATGATTTTTTTATAGGCTTGTCTTTGGTTTGCTTCCTGCAGTAATGCGCCTGGTCAATGATCGCATTGTCACGAATTCCTCAGCAGTAGAAGGGTGTATTCCCACCGTGCTGTCCAATTGGGCCTTTGTTGCTCCGCACTTCAATGCAACAGCAATTCCCTGTATAATTTCAGGAGCATCAGGCCCACACATTGAA
>CL1Contig225
GGTTGACCAAGCTGATTTCTTCTCATGGCCATTTCCCCACATGCTTTCTTATATGTATTATTTCTTTTTACATGCCAAGATAAACACCTTAGCCACATATCTCTCTGCTATAAATAAAGCCAAGTGAGCTTAGCTCATCATCATATCATTTGCAAACCAGAAAATCAAGAATTGGGAAGAAATGGGAAGAGTTATGAATATATGTATGGTTGTTTTATTATGTTTAACAGGTGTTGCAATTGCTGAGCAATGTGGTCGGCAAGCAGGTGGCAAGCTCTGCCCCAATAACCTATGTTGTAGCCAGTGGGGTGGTGTGGCTCCACTGATGAATATTGTTCACCTGATAATAACTGCCAAAGCAATTGCAAAGACAGCGGCGAAGGTGTTGGTGGTGGAAGTGCTTCCAACGTTCTTGCGACGTACCATTTGTATAATCCGCAGCAACATGGATGGGATTTGAATGCTGTAAGTGCATATTGCTCTACATGGGATGCTAACAAGCCATATTCATGGCGGAGCAAGTATGGCTGGACTGCATTCTGCGGTCCCGTCGGAGCACACGGCCAGCCCTCCTGTGGAAAGTGCTTGAGTGTGACAAATACAGGGACTGGAGCTAAAACGACGGTGAGGATTGTGGATCAGTGTAGTAATGGAGGACTAGATTTGGACGTGAATGTTTTCCGTCAACTGGACACAGATGGGAAAGGATATGAACGAGGTCATCTTACAGTGAACTACCAATTTGTTGATTGTGGAGATTCCTTCAATCCTCTATTCTCCATTATGAATCATCAGTAGTTAATTAATAACATTGGATTGG
>CL1Contig226
TCACCAGTTTTACAAGTACAAATCTCCTCCACCCCCTCCACCAGTGTATTCTCCTCCACCTCCTCCGGTCTACAAATACAAGTCTCCACCACCACCTGTCCACAAGCCGCCAGTCTACAAGCCACCACCAGTCCACAACGCCGCCACGTCTACTAACGCCACCACCA
>CL1Contig227
TCCTAACAATCTATATATTTTAAGAAAACGGTCGTTCTTCAACAGTTTAAGTAAAACAAAGGACTATATAACATCAGAATCATCAAGGCTCCATTCAAAAATGAGCAAAAATGTTTACATCTAAAACATAATTATCTACTATCCTTGAAACTTACCCTGTTTTGGGGAAGAGAAGGATCAGCCAGAATTAATCAATTTTCACTGATGAATAGATAAGCCTTGTGAACCAAAAGCAAGCATAAAACCCAATGGTGCCAGTTAGCACAAAAAAAGCATATGATGCTATTAGCATGTAGCCAAAGTATAACGCCCCAGAAACAACTTCGTTATTTCAAGCTTTGTGAAGAAGTAGAATGTTGCATAAAGGAGAGATATAACGCTGAGGAGCCAGATGT
>CL1Contig228
GATATGCATGGACTTGAAACTACCCTGGTGTGAAGCGCATCACCATCCAAGCCCAGACTGATAGGTGGGTGTTCCCCGAAACTAACTCAGGCATCATTGTGTTGGCTGAGGGGCGTCTCATGAATTTGGGTTGTGCGACTGGTCACCCCAGCTTTGTGATGTCGTGCTCTTTCACCAACCAGGTAATTGCACAGCTCGAGTTGTGGAGGGAGAAGGGAACAGGGAAATATGAGAAGAAGGTCTANGTTTTACCGAAGCACCTTGATGAGAAGGTTGCTGCACTTCACCTTGGAAAGCTTGGGGGCAAAGAAGAACAAACTAACCAATTTGCAAATCCAATGGCATTGGCTAAATGTTTGTTTCTTCAGCTGTATGTCTATTGCAGCAACAGTTGCAGCTCTGAGACTTATAGCAGTAGATTCCAAGACATACCATGTTTTTGCAGATTTGTGATGATCATTATAATGGGGAGATTCAATTAAACCCCTTTTCAGAAATCAGAAATGTCACTGAAATTAAGTGACGTTTAGATTTCTTGTTGTATTTGGCTTTAGCCTGTAGCTTTAAGCACAGAATAAA
>CL1Contig229
GGACACCACTGGACCTCGTTCTGTCTTTTTTACGTTGTCATTCCTACCAGATTGGAGCAGAAAAGGCAAAATTTGAGAAGAATTCTTTATTGATAATTATACAGAAATCAGCCAAGGTCCAACAGATCTATGTCACTTGGAGGCCTGGATTATGCAGACCCTAAAAGGAAGAGTAATTATGTAGGGAAGATTCTATTGGCTGCTTCCCTCACAGCATTGTGCATTATTTTGCTCAAACAATCCCCAACATTCAATACCCCAAGCCCGTTTTCATTGCATGAAGAAGGGGTGACTCATGTGCTTGTGACTGGTGGTGCTGGATACATTGGTTCACATGCTGCGATGCGGCTTCTGAAGGATGGTTACAGAGTAACCATAGTGGATAACCTCTCACGGGGAAATCTTGGTGCTGTCAAAGTTCTACAAGAATTATTTCCAGAACCTGGGAGGCTACAGTTCATATATGCTGACTTGGGAGATGCAAAAGCTGTTAACAAAATATTTTCAGAAAATGCATTTGATGCTGTGATGCACTTTGCTGCTGTTGCGTATGTTGGGGAAAGCACCATGGATCCTCTTAAGTACTATCACAACATTACATCAAATACCTTGGTAGTCCTGGAGTCAATGGCTGCACATGAGGTGAAGACTTTGATATATTCAAGTACATGTGCAACATATGGGGAGCCTGAGAAGATGCCCATTACTGAAGACACTCCACAGGTCCCAATTAATCCATATGGAAAAGCTAAGAAGATGGCAGAAGACATCATCCTGGATTTTTCTAAAAATTCTGACATGGCAGTTATGATACTTAGATACTTCAATGTGATTGGTTCAGATCCTGATGGCAGACTAGGTGAGGCTCCCAGACCTGAACTGCGTGAGCATGGACGAATTTCTGGCGCTTGTTTTGATGCAGCTCGTGGTATTATTCCTGGCTTGAAGGTTAAAGGAACAGATTACAGGACACATGATGGCACTTGCATTCGCGATTATATTGATGTTACTGATCTTGTTGATGCCCATGTGAAAGCCCTTGAAAAGGCAATGCCTGGAAAAGTTGGGATCTACAATGTTGGCACTGGAAAAGGTAGATCCGTCAAGGAATTTGTGGAGGCATGTAAGAAAGCAACTAGTGTGAACATCAAAGTTGACTATTTACCTCGCCGACCTGGTGACTATGCTGAAGTTTTCAGTGACCCAACAAAGATTAGGCTTGAGCTGAACTGGACAGCACAACATACTGATCTCCAGCACAGCTTACAGACTGCATGGAGATGGCAAAAGGCACATAGAAATGGATATGGATCCCCTTTGGTGATGGCTTCTTGAAACATTGAGAGCAGTCCATAGCAAAAATTTAACGTAAACCCACCAATGCAGCACCTGCTTGGAGCTGTGCTTCTAATATCTTAGAAGAGGGGTTCCAAAGAAAATTTTTTGCACCATCATCTAATATATAGTGGTAGGAGTAGCCAATTCATTATATGTATTGTACTGATAATAGCTTAATAATATGATGCCCATCTGCTGAGGTGCAGGCATAGTTTCTATAAC
>CL1Contig230
TTCTGTTCCTGTGGTCCATCCTGTGAGAACTGGATTTTAGCAGGGGAACATCAGTCCCAGGTGCTTCTGGAGAGCTTTCTGCTTCAAGTAGACCTTACTTTCCTCCCACCAAGCCAGCATGGAATTTGGTGTTTGCGCCTAACAACATTTTAGAAAATGGTGGCATTATAGAACCTAGGAATGTTAAACCAGAAGGCCATTCTCTCTGTTCATTTGCTGCTGCTGGTAATTGCCCCCGTGGAGTTAAATGTCCTCATATTCATGGTGACATTTGCCCCACTTGTGGGAAACATTGCTTGCATCCTTTCAGACCAGAAGAAAGAGAGCAACATTTGAAAACATGTGAGAAGAAGCAAAAGCCACCTTGAGGACATTAAAAACGTGTCAAGAGATTGAGTGCTGTGTATGCCTAGATC
>CL1Contig231
TTGCCATCGGAAGCCCCTCTCTTGAACTGGCATGGGTCATCATGATCTTCTTCATCTCCATTTTGACTTGTGAAGAAAGGAAGTAAGGTAATTCCTATCTAATGCTGTGAATGATGCTGCACTCCTGTGGAATCTTAAGTTTCATTTTCAACCTGTTCCCTGATGTGTCATCATCGTCATATGAGGGAGCAATGTAACCATTATTTCACTCTGAAATTCTCTCATGGAGCCATCATGGCCATCTCCAACAACTTGTAAAGCTTCCAGCATGGTACCAGTTGAACCCCCAATTAGCAACACCGTCAATACAACTATAGCAGTGGTTGCAGTAAATATGGTTTGGCCATGTCCTTCTGGAAGATCATGAATCGATTGCAAAGCAAGGGCAAAAGCCATAGCCCCTCGAAGTCCACTGTACCAAAGTGCTTTCNGATGTTTTAAAGGNTATGACGATGTGCAGGTCGAACCAATTGACCAAATATGCACAAGAAAAGCATTTGCT
>CL1Contig232
TTTTCAACCTGTTCCCTGATGTGTCATCATCGTCATATGAGGGAGCAATGTAACCATTATTTCCCTCAAAACTCTGAAATTCTCTCATGGAGCCATCATGGCCATCTCCAACAACTTGTAAAGCTTCCAGCATGGTACCAGTTGAACCCCCAATTAGCAACACCGTCAATACAACTATAGCAGTGGTTGCAGTAAATATGGTTTGGCCATGTCCTTCTGGAAGATCATGAATCGATTGCAAAGCAAGGGCAAAAGCCATAGCCCCTCGAAGTCCACTGTACCAAAGTGCTTTCTGATGTTTTAAAGGTATATGACGATGTGCAGGTCGAACCAAATTGACCAAATATGCACAAGAAAAGACATTTGCTGCCCTAAAAAGATTTATTACACAAGTAGATTAATAGTTTCAGAATATAACAGCACACACCAAGATTTGGAAAACATTAAAATAACAGAAGATATAGGTCTCATATTAGCAATGAAACAGATTGCACATAATTGAAACTCCAACCTTGCAACTCCAATGAATAACTGCAATAGTCATAAAGGAGGTTAAGGAATAACAGCCAAAAGTCTCATGTTAAAATTGTTAGACTTAAAAAAAAATTCTAGACAAGGATACAATTAGAAGAAAAAGATAAAT
>CL1Contig233
GATATCCATAGATTCAAAGAGAAGACACACAAACACACACGCAGAGATAGCTTAGTGCTTCTTTCCATCTTTCACGTCTTCAATCGCTGATGGCACTGGTCACAACTGCAGAAATTTGTGATGCAAATCCACAACTAATTGTGAGTGGTGAGCTCCGGGCACTTAAGCCAATTTTCAAGATTTATGGTCGGCGCCAAGTCTTTTCTGGTCCAGTAGTGACCCTTAAGGTGTTTGAAGACAATGTTCTGATCCGCGAGTTTCTTGAGGAGAAGGGTAATGGCAGAGTTCTTGTTGTAGATGGTGGTGGCAGTCTGCGGTGCGCAATATTGGGAGGCAATCCTGTTGTACAAGCTCAGAATAACGGATGGGCAGGTATAGTGGTTAATGGCTGCATTAGGGATGTTGATGAGATCAATGGCTGTGATATTGGAGTTAGGGCTCTGGCTTCCCATCCTATGAAAGCCAATAAGAAGGGGATCGGGGAGAAACATGTACCAATAACCATTGGAGGGACAAGAATCAGTGATGGTGAATGGCTTTATGCTGACACTGATGGGATCCTTATTTCTCGAACCGAGCTATCTATTTGAGTCGCCTTCTCCTAGAAAGATAGCATTTTCTAAAAGCCATTAATGGCAATTAACTTATATAGTAATGGTTTTTTGTAAGCTTGTGTTCTTGAGCTCATGCTTGAATCTTAGAACATTGTGTAATGTGCTCTGTACTTGCAAGAATGAGATATTTTATTCTGTTTAGTAACT
>CL1Contig234
TCGCCTTTGACATCACGTGGTTCCCAGCAGTACCGAGCACTAACTGTCCCAGAACTTACCCAGCAAATGTGGGATGCCAAGAATATGATGTGTGCTGCAGACCCACGCCATGGGCGCTACCTGACTGCCTCAGCCATGTTCAGGGGCAAGATGAGCACAAAAGAAGTGGATGAACAGATGATCAACGTCAAACAGAATTCTCTTACTTTGTGAGTGGATCCCTAACAATGTCAAGTCTAGTGTCTGTGATATTCCT
>CL1Contig235
TTTTACAACAAGGAATATGCTAATGCCCGAATATGTGGAGCAGAAAAATGGAGGAAACCTTTGGCAAAGTTTTTGAGGCAACCCCAATTTATAGTGTGGGATAATGGTGACCTTGTTACTCATGAAGTTATGGGTGGTTTAAAAAATGTTTATGCTATTGGAGCTGGAATGGTGGCAGCTCTTACCAATGAGAGTGCAACCAGTAAATCAGTGTATTTTGCACACTGTACATCAGAGATGATATTTATCACACATTTGCTGGCAGAAGAACCTGAGAAACTTGCTGGTCCCCTGTTGGCTGATACTTATGTAACCTTGTTGAAGGTCGCAATGCATGGTATGGTCAGCAGCTGG
>CL1Contig236
TTTTAGGCCAAGGAAGTTTGAGGCAATAACAGGTCTGTGATGCCCTTAGATGTTCTGGGCCGCACGCGCGCTACACTGATGAATTTCGAAAGATGGATTGGAAAAGTTTCTCATAAGTTTCTTCTTCTGGTTCTGTTATACCTTGGGATCCTATATTTCATAGACTTCTTCAACACGATTGCTATAGTGGACGTAGCATCGATGATCTACAAAGACGAAGAGCCCATGAATCTTCATCACATGTTCAGTAGATTCATCAATGAAACAAGATTCAAGGGGCCTCTTATCACATCCATCTATGTTCTTCTGTTAGCTTCTCTTATTTCATTTGGACTTGTCCCTTTGGCAGCATATGTATTAATATACACTGAATTATATTTTGTTTTCTTCACAATCATATCTTTGGTGATTTTTGTTGCTTTATAACAAAATTATATAGAGTGGAGCGCTGTCTGGAACCTGGGTATTGTGATTTCAGTTTTAGAAG
>CL1Contig237
TGGGATTGTTCTGAGAAGAGAGGTAGCAAAGAGTCCGCACCACCGAGCAGCTACAACTCCCCTCTCTCGTCTTTCAGGAAAGTGAAGGAGAAAATGGCAGCATACGCAGCAATGAAGCCAGCAAAGGCTGGGTTGGAGGATTCCCATGAGCAGATACATAAGATCAGGATTACACTCTCTTCCAAAAATGTCAAAAACCTTGAGAAAGTCTGTGCGGACTTGGTTCGTGGGGCTAAGGACAAGCGATTAAGGGTCAAGGGACCTGTGAGAATGCCCACAAAGGTTCTTCACATTACCACTAGGAAATCTCCTTGTGGTGAAGGAACCAATACATGGGACAGATTTGAGCTTCGGGTCCACAAACGTGTTATCGACCTGTTCAGTTCCCCAGAGGTGGTCAAGCAGATCACTTCAATTACAATTGAACCTGGTGTCGAGGTGGAAGTTACCATTGCAGATTCATAAATGATCAATGTCTTGTGCTTTCTTTTTTTGGCTTTAAGAAGTTTATTTGGTCCCTATGAATCTATTTGTTTCGAAATGTGCTTCAGGCCTTGTGTTTGGAAAGATACTTGTAGGGTTAACTTTAGCATGCGTTTTTGTTCCATACTATTTTAAGCTTAAGATTATGTTATGCAGAGTAAC
>CL1Contig238
TCAATAGTATCAGAACTTTCAACCTCCAAGGTGATTGTCTTACCTGTAAGGGTCTTCACGAATATCTGCATGCCACCACGAAGGCGGAGCACCAAGTGGAGGGTGGACTCCTTCTGGATGTTGTAGTCTGCAAGGGTGCGGCCATCTCAGCTGCTTACCAGCAAAGATCAAC
>CL1Contig239
TATGGATTGTAGAAATAGCCGCTCCTTCAATAGCATTCATTGAATAACCACATGGATCAAAATCAAAATCACATATCTTCGAGTCTGGAAGAATCTTTCTTATTCCAGAATCAATAGTCATAGTAGATGCAGAAGCCGACTGGGTTTTGTAAAAAACAGAAGCCTTTTCTCGGTCCAAACCAGTCATGCACATCTCTATAGTGTAAACATGGTCACAAGAGATTGTAGAATCAGCAGATGCAGAGTACATATGCCATTTCTGTGGGCTGTCAATCCCACCATTATATAGCCTTGCTGCCAGTACCTAGC
>CL1Contig240
TGGACAGAAGGAAGGCCTTCTACAATTGCCAACTGACACCGTTCTTGTTACCGATCCTGTCTTCCGCCCATATGTTGAAAAATATGCTGCTGATGAAGATGCATTCTTTGCTGATTATGCTGAGGCCCATGTGAAGCTCTCCGAGCTGGGGTTTGCTGAGGCTTAAGCCTTTGGATGTAGAGGATGGTGCTGACAACCTGCGCGCTTTTCAGTTTTGCGTATTTTTCATTACTGGGAAATTTGCAGTGGTTTGGTTGTTGATGGAAATAACGGTGGTTGTCGGAGGTGGTGAAATGAAGGGATTACTAGGTGGTGGGGGAGGTGAAGGTGGTGGAGGTGAATAGTATAGATAAGCCATCTTGAAAAGGAGGGAAGATGAAATGTGAGCGTGATCACTGTCAGTACCTAT
>CL1Contig241
TCGACAAACATGATGGGATCTGCCAAGATATGAGCGCTTTTACCCTACCGTGAAGGCCCAGACCATTGACGAGCTTCACTCCCTTCAGAGGAAGAAATCTGCGCCGACGACACCAAATCAAGGAATTCAAGGTGCCTTTA
>CL1Contig242
GGTGGAGAACCTTTGACTGCTGAATCTTGGCCTTGACATTTTCAATAGTATCGGAGCTTTCAACTTCCAATGTAATTGTCTTGCCAGTGAGGGTTTTCATAAAGATCTGCATCTTGATATTGAGAAGAGAGAGACTATATTACGATGGGTTTAGATCTGAGCTTTGAATGGTTATGTC
>CL1Contig243
TTCTCAAGTCTGACTGTGAGATCAACAACAGAAACATCCACAGTTGGAACACGGAAGGACATTCCGGTCAATTTTCCATTAAGTGCTGGGAGAACCTTTCCAACAGCCTTGGCAGCTCCGGTGCTGCTAGGAATGATGTTGAAGGAGGCGGCTCTTCCACCTCTCCAGTCCTTCATTGATGGCCCATCAACAGTTTTCNGTGTGGCAGTAATGGAGTGGACAGTGGTCATAAGACCCTNAATAATACCAACCTATCATGAATGACCTTGGCCAAGGGGCAAGGCAGTTGGTAGTGCAGCTAGCATGGAAACATATCAATTTCTGGCTTGTATTCCTTCTCATTGACACCTACAACAAACNTGGGTNCATCTTGC
>CL1Contig244
GATCACTCATTCTCTTTGTGCAGAGAGTTCACCATGGACGGAGAGCAACAAGAGCTTCAGTTTCTTGGGTTCTTTGGAATCTTGAAAGAATCCTTCAAGATTATAGTTTCTTGGAGAAAAATTTTTGGCCAGATCACCCTTGCTTTTATTCTTCCTCTCTCCTTCCTCTTCCTTGCTCATATCCAAATCTCCCAGGTCCTTTTCTTCAAGATTGAAGATAGCTTAGAATATGGCAACGGACTCTATCACAAAAATTCCCATAAAATCTCCTCCGAGTGGATTGCCTTCTGGCTTTTCAAGATCGCCTACTTCATTGTCCTTCTGATACTTTCCCTTCTCTCTACTTCTGCAGTTGTTTATACTATTGCTTGCATATATACTTCAAAGCCAATCACCTTCAAGAAGGTGATGAGCGTGGTGCCAAGAGTTTGGAAGAGGCTTATGGTCACTTTTCTGTGGAGTTTTGCTATAGTTTTTATCTATAATGTTATAGCAGCGGCAGTAATTATCTTGTGGGTGGTCCTTCATGGAGGTAATACTGTCTTTGGAGTTGTGATTTTTGTGCTTCTCTTGATTTTCTACAGTGTTGGGTTCTTGTATATTACCATAATTTGGCATTTGTTTTGGTGGAATTCAACTTCTTTTTGAGGCATTTGTGGTGCTGGAATGGCCACAAGA
>CL1Contig245
TCTTGTAGCTGTTAATGATCCTTTCATTTCTACTGATTACATGACATATATGTTTAAGTATGATACAGTTCATGGTCACCAGCGCCGTTGCATGATACTTGTCCTGATCCACAATCACCAGTTGCACAAGTGAACCTGCCAGAGGAGTCGGTGGAACACAGTGTTCGGCCCCAAAACCTTCCAGTGAAAGGGGCTGGAGCATCGAGGGATTGAGTTTCTTTGGTTGCTAACTGAAAACCGGTGCTTGAGAGTTGAGGCCTGTTGCCGCCCGTTAAGGTTCCTGGCCATACTAAAGTACATGGACAATTGTTTGTGAAAGTTATCTTCGCCGGGTGAGA
>CL1Contig246
CTGAAGACCATGTAGAGAAAATAGCCATATCTTAATGCTGTGGTTAAGGAAACTTTACGGATACATTCTCCAGCCCACTTCACATTGTCACACGCGGCCACGGAGGAGACTAAGCTTGGTGTCTACGAGATTCCGACCAACGCGAATGTAGAGTTTTACATTGAGTGGATGACAGAGGATCCGAATTTATGGAAAGATCCAGGTGTGTTCAGACCCGAAAGGTTCTTGGAAGGGGATGGAGTTGGAGTGGACCTGACAGGAACTAAGGGCACGGTGAAGATGTTGCCGTTCGGGGCAGGGCGGAGGACTTGCCCAGGGCTTACTCTTGGTATGTTACATGTAAACCTAATGCTTGCTAGGATGGTCCAAGCTTTCAAGTGGCTACCCAACA
>CL1Contig247
GGAATTTATCTTCATCATCATCCATTGTCTTTGAAACTGGAAAGTAGTCATGTCTAGCACCGTTGGTCAGGTCATTCGCTGTAAAGCTGCTGTAGCATGGGAGGCAGGAAAACCACTGGTGATTGAATGTTGCAAAACCAAAAAGGGGTCAATCTGTTGCAATTTTTGGACTAGGTGCTGTTGGCCA
>CL1Contig248
GACAGAAAGAAACCACCCTCACATTCTCTCCTCCACTCTTTCACTCCACCACCAACTCAATTCAAAATCAAGAAAAAAGTATACTCGAGGAAACCCACATCCTGTGTTCTTCCTGTCATTTCTTCAATTTCTAAGATAGATTGAGATCGCTTTCAATGGCTCACCAAGCCCACCCCTCCATCGACTCTGCGATCTTGGACGATATTATCAGTCGTTTATTGGATTTTAGGCAAACAAGAGCAGCCAAACAGCAGCAGGTTCAGCTAACTGAGATTGAGATCCGCCAACTCTGTTCTGTATCTGGACAAATCTTTCTTCAACAGCCCAATCTTCTCGAGCTCGAGGCCCCCATCAAGATCTGTGGTGACATTCATGGGCAATATTCTGATCTTTTGAGGCTTTTTGAATATGGGGGCTTTCCTCCTAGTGCTAATTATTTATTCCTGGGCGATTACGTAGACCGTGGCAAGCAGAGTTTGGAAACAATATGCCTTTTGCTTGCCTACAAATCAAGTACCCTGAGAACTTCTTTCTTTAAGAGGAAATCATGAGTCTGCGTCTATTAATCGAATTTATGGATTTTATGATGAATGTAAACGTC
>CL1Contig249
ATTACGAGCAGGATCAGTATGGATCAATTGCTTTGATATCTTTGATGCCGCCATCTTTCGGAGATACAAGATGAGTGGAATTGGAAGGAAAGGGGATTTACAGTCTTAACAATTACTGCAAGTGAAGGCTGTGGTTACTCCCTTAAAGAATCCAGCATGGTTATAGACCCTTGAATTAAGTGCACCTCTTTGTTCTATTCCTGCTACATAGCTGAAAATTAAAGGGTAGATTACCTGAAAATATGAGACTGCCAATGAATGTTGATCTGATAGATGTATCTATGATTTCAGAAGAGAAGGGGGTGATGATGACGAGGATAAGAACATCAGGTTTCGATCTTTTGGTTTTTATTGCATCTTTGTAATAAAATAATTCAGCAATTATGGTTGGTTAAAATAAATCTGGTTGCGTTGGTATATCTTCAACGCTTCTGCTGCTATTATTA
>CL1Contig250
TACAGAGCAAATTAAACTTGATCGTTATTTGCATCCTCACTTCCGATATTACATGAGGGAGGTCAGAACTGTTGTCTATTCTCAGTTTTTAGAATCCTACAAGAGTGTTACCATTGAAGCAATGGCAAAGGCATTTGGTGTGACAGTGGAGTTCATTGATCTGGAATTATCACGTTTTATTGCAGCAGGGAAGCTTCATTGCAAGATTGATAAGGTTGCAGGTGTTCTTGAAACTAACCGTCCTGATGCAAAGAATGCTCTTTACCAAGCAACTATCAAGCAGGGAGACTTCTTATTAAACCGTATCCAGAAGTTATCTCGTGTGATTGATCTGTGAAGCTTGTTGGCTATTTTTGGNGGATTTGCTAAGGATGCCAAAATTCAAGGTTTCCAAAGAAAATGGAGCATAGGGCTTCATATTGGTTGTTTTCATTGAATCTAATCTAATACTAGTTG
>CL1Contig251
TTCCACGGCGGAGACCGGAAGTACACATGGATGGCGGAGATCAAGGGACCAGTGGAGAGAAAGTACAAGTGGACTGCAGAGATCAAAGAAGGAAAGAAGAATAAAGAAGAGAAGAAGGCGGGAGTTGAGAAGAACTACAAATGGACTGCTGAGATTAAGGGAAAAGAAGAGGAGCAGCCGATCTCTCGAAAGTACACTTTCGAAGTGTCCCGTGGTGATGCAAGTGAGAGTAGCGGATCGGGAAAGAAAGAGAAAAAGGATAAGAAGGAGAAGAAAGGAGGGAATTGTGTGCGTCTGGTGGAGATTGAAGAACCCAATGATCATGGGGTTGTAGTTCTTAGACAGGCTTTTGCAAAGAGAGCTGGAGCTTCCAAAATTAGCAAGGGAAAGCAGAAGGAATTGTCTCCTCAAGATGCGGCATTGTTGATCCAGCTGACTTTCAGAGCCTATCTGATACGTAGATCAAAGGTTCTTCGTGCCCTTAGAGAGCTGGCAATTGCCAAGTCCAAGTTGAAGGAGATCAGATCATTGTTCAACAATTTCTCATACCGTAGACAAGTGGCCCGTGATGCAGAGGAACGCCAGAGATTCTCTGAAAAAATCATTGTCCTGCTTCTCACTGTTGATGCTATTGAGGGAACTGATCTGATGGTGCGAGCAGCTAAAAGGTCAATGGTGGATGAATTGGAGGCAATGCTTGATGTGGTGGACCCTCAACCTCCGGGGAAATTAAATTCCATGAAAAGACGGATATTTGATATGCCTGATGGCGTTATAAGGAAGGAAATAGCTGAAGGTGTGGCTCAGGTTGTGCAAATGCTTGATAATGAAGAGAATCTCACCAGCACTTTTGAGGCATGCTTGTGATGACATGGGTTTGTAAAAGATCATCCCAACTTTGGGTTCATTTAGCGTCCTGACTTTATGTTGTGGTGTTGTAAAATATGGGGCATATCTAATATGGTTCAGCTGTTGATTTCCGTTGATTGGTAGATTACCTGTGCTCCTTTTGAATCTGTCCTCCGTTTGATGAGGATTAGTTGTAGTAACTTTTTGCTGTATTTCCGACTACTGCTTTATTTGAATATGCTCATGACAGCTTTTTTATA
>CL1Contig252
TAGGAAAAATAGTTGACAAGGTTGTGGGTGCCAAGAAAGAGGAACTGGAGTTGACCATTGCAAAGCATGCTCAGATGGCAGCAGCATAATGGATTAAGTATACTGGGTCTTCAGTGGTATTCAAGGAATGCATGCTTATGGCAGTGTAATTGTGTTTTTATAGATATCTATGAATTTAGTATGTTTATGTAAGTGATGAACTTTGGTCTTCATATTGCTACTTGTTATGTGGTCGTATGAGGTATTTTTAATTATTTTCTTTTGCATTTGGCATGCTCAATTACAGAGCAAGCTTTCTATGTAGTAGATTTGTGTT
>CL1Contig253
TTGAGACTCGTTTCCAGAATGGGCTTGAATGTGGTGGTGCATACTTGAAATATTTGCGGCCCCAGGACGCTGGATGGACACCTAAGGATTTTGACAGTGAATCTCCTTATTCAATAATGTTTGGACCTGACAAATGTGGGGCCACAAACAAGGTGCACTTTATCCTAAAGCATAAGAACCCAAAGAGTGGGGAGTACATTGAACACCATCTCAAGTTCCCACCATCTGTCCCTTCAGACAAGCTTACTCATGTGTACACTGCTATTTTGAAACCTGGCAATGAACTGCGAATTTTAATTGATGGGGAAGAGAAGAAGAAGGCTAATTTCCTTTCTTCAGATGATTTTGAGCCACCTCTAATTCCTGCCAAAACAATTCCTGATCCAGATGACAAGAAGCCTGAGGACTGGGATGAGAGAGCAAAAATTCCTGATCCTAATGCAGTGAAACCAGATGACTGGGATGAAGATGCACCTATTGAAATTGAAGATGAAGATGCTGTGAAACCTGAAGGATGGTTAGATGATGAGCCTGAGGAAATTGATGATCCCGAAGCCACAAAACCTGAAGATTGGGATGATGAGGAAGATGGTGAATGGGAGGCGCCAAAGATTGATAACCCAAAGTGTGAGACAGCCCCTGGTTGTGGTGAATGGAAGAGGCCAATGAAGAGAAATCCAGCTTACAAAGGAAAATGGCAAGCTCCTCTAATTGACAACCCCAATTACAAGGGTATATGGAAGCCACAGGAAATTCCAAACCCTAATTACTTTGAGCTTGAAGAACCAGACTTTGAGCCCATTGCCGCAATTGGCATTGAGATCTGGACAATGCAGGATGGTATTTTGTTTGGAAATATCTTGATTGCAGATGATGAGAAGGTTGCAGAGTCACTCAGGCAGACAAAGTGGAAGGTAAAGTTTGATGTTGAGAAAGAGAAACAGAAGGCTGAGGATGCAGTTTCTGGCACAGACGGTCTTTCTGGCATCCAGAGAAGGTGTTTGACCTCCNGTACCAGATTGCAGACATTCCTTTCTTGAGCCAGCACAAGGACAAAATCATTGATATAATCGAAAGGCAGAGAAACAACCAA
>CL1Contig254
GTTTTTTTTTTTTTTTTTTNTTTTTTTTTTTTTGCCCAATTTTAAGATCACCATATAAATAAAGCTATTCATATGTTTTTATTTTGAATCACTTTCACAAAATAATGACTTTTTCTCTTATAGTACTGAGCTTTAGTTCAGTGCGTAGAAGTATTTGGTCACATAAGCATAGTCAGACTTGTTACAGTGCAACTTTGAGAGGAATATCAAAATGACACAAAATCACTAGCTAGCGGCGGGAGCAGGGCATCCTCTTTATTACAATTGCAGATAAGATGGTAGAATGAGGAAATTAACTGCCACACACACACACACATATATATCCACTAATTATAGCTATTCTGATGGATCCACCCACACTTTGTTTTGAAGCTTGCTCACAGTATTTTTGTCTAGA
>CL1Contig255
GGTTGCTTTTCGATTCGCACTCCCTTAGTTTCTTCGTTTTTTGGTTCTCTCTCTGAAAATGGATCGCAAAAGCGTGTTTACTGTGGCATTAATGTGCGTTATCGTCGCTAGTGTCGGTGGCCAAGCTCCGACGTCGGCTCCTACTGCTACTCCGGTGACTCCGGTAGCCCCTGTGGCTACTCCGGTAACTCCTGCAGCGCCCGTGACCGCACCAGCTAAGGCTCCTGCAAAACCTAAATCGCCTGCTCCAGTATCTTCACCACCCGCTGCTTCTCCGTCTAAACAGACTGTGCCAGCTCCGGTTCAGACTCCATTGGCTACGCCACCACCTGCCGTCACTCCGGTTAGCTCACCACCTGCTGTCACTCCGGTCAGCTCACCACCTGCTGTCACTCCGGTTAGCTCTCCACCTGCTCCAGTTCCAGTGAGCTCTCCACCAGCTAAATCTCCTGCCAAATCTCCTCCAGCACCTGCGCCAGTGACTCCGCCAACAAGTTCTCCTCCGGAAAATGCTCCTCCTGCTCCAGTGGTTTCACCAACGGCAGAGGTTCCTGCGCCGACTACCAGCAAGAAGAAGCCTAAGAAGCACACTGCTCCAGCTCCTGGTCCTGAGTTGTCGAGCCCACCTGCTCCGCCAACTGAGGCACCTGGACCGAGCGCTGAAGCCAACTCACCTGGACCCTCTGTGGCTGATGAGAGCGGAGCAGAGACGATAAAGAGCCTGCAGAAGATGGTTGGAGGGCTGGCAGTGGGATGGGCAATCTGCACTTTGGTCTTCTAGAGAGAGAAGTTTATCATGTGACACTGCAGCTGCTGCTGCTTCCCCTGTTATATTATTTTAATTGTTTGCCCCCATTTTCTCTTATTTATTACGGGACACACATTTGATATATTTTTTATTTTATTTTACCATTGTTTGGTTAAATTATTATTGTCATCCTAGTGGCCACTGGTTTTGGTGATTTCTGCCTGGGGATTACCACATTTGCTTTTGTATTCAGTATTCTTTGAGAGAGATTTGTGGGGGAAACTCTGTATTTTTGTAGTTTTTCTATTCACCGTCATTTTGGATCCTTCCAATAGGACCCTTTCTCTTTCTCTTG
>CL1Contig256
TCAGCAGCACACATCATGTTCTTGGCATCCACATTGTTGAGTCAATCTGGGACTGTTAGGGCACGGTACTGCTGAGATCCACGAGAGGTCAGGGGAGCAAAACCAACCATGAAGAAGTGGAGACGAGGGAAAGGATAAGATTCACAGCAAGCTTTCGCAGGTCTGAGTTGAGTTGACCAGGGAACCTGAGCAGCAAGTTACTCCACTCATAGTTGCAGAGATCAAGTGGTTCAGATCACCGACTGCAACATAATATTAAACTAAATAAGCTCATATTCAATACAATAACCAACAAGCAAGTAATTACCCAAATAACATATCAAAAAAGAAGCTTTAGAATAACCACTGAAATTAAGAATAAGTACAAAAAGAGCTCAATGAATAACTAGTATCTTGGCCACATATCAGAACTGCAATGAACTAGAAATGCAGATATTAGTCCTAGCTTTACTCTAATTAGGAGGTAGTGCAATGGTCATCGTTTCCTAAATTATAAATTACACAAAAAGTTGACATGGATTCAACACCCAAGGAACTATTGCTCATTTATTTCCT
>CL1Contig257
TCATCTTTTTTTGTATCTACAGCCCCATCAGAAGGTTGACCATTGGCTTCCTTCTTCACACTATTTGCTTCCTCGTTGTCAACTGCATCAGGGGTCATCCCTGAATTAATGATGTTTAGGAGCTGAGTAAGTGGTGGCAAACATTACGAATAACTGAAATTTTGTTCACCCGTGACCTTGCATCCTCTGGCAACTCAAACTGATATTTGAGATTTGCAAATTCCTTAATTTCAGACCACAAAGTCTCTGAGCTGACACTCATATATGAGGATTGATTCTTTCTTGCCGATGCTCCTTTCCACCTTGTTTGGCCCCTAGATGATTTTCCAGATGATTGATGGCCAACTTGGTCTTTCTTTGTGATCTTGGCTGTGAACTATTAGCAGCTAACTTTTATTCCAACAGTCTTGACTAATTTACCAAAGTAAACAGTTAGAAA
>CL1Contig258
TCGCCTCGCGGTGTGCACCTGTCGGCTCGTCCCTTCTGCCGGCGATGCGCTCCTGGCCTTAACTGGCCGGGTCGTGCCTCCGGCGCTGTTACTTTGAAGAAAACATGACCAATTGTTATCAAAGCAGAAAGCTGATGAAGGCCAGATAAATTCAGAAATTGGAATTCTTAGGTCTCGAACCAGCGCTGCAGAGGCAAGGCTGGCTGCTGCTCATGAGCATACCAGGTCAGCTAAAGAAGAGGCAGAAGAGTGGAAACGGAAGTATGACATTACTGTAAGAGAAACAAAAGCTGCTCTTGAGAAGGCAACAATTGTGCAAGAGCGAACGAGCAAAGAAACGCAATTGAGGAGATGCTTTGCGAGAGGTAATTTTCTAGTCGTTT
>CL1Contig259
GTCCACAACCCACAAGCTTTTATTAAAACATAACATTTGCAAACAGGTTCTTTAGAGAGAAGGGCAAACAATTCAATAATTGAAATCCCAGAATTAACAATTATATGTGAAATATCTGATCTCCGTCATCTAACTCAAAATTCCAGAATGCAAACAACTTCTAATATCATATCCAACTACAGAACCAAAAAACTTTTTAATTTTAACTAGAATACTAGCTT
>CL1Contig260
CATCAGTCCAATTCTGGCAGAGTTCGCCAAGAAGATGCCACATGTCACTTTCTTGGAAGGGGATGGAGTTGGAGTGGACCTGACAGGAACTAAGGGCACGGTGAAGATGTTGCCGTTCGGGGCAGGGCGGAGGACTTGCCCAGGGCTTACTCTTGGTATGTTACATGTAAACCTAATGCTTGCTAGGATGGTCCAAGCTTTCAAGTGGCTACCCAACCCCAATGGCCTTCCTGATCCCACAGAGACTTTTGCCTTCACTGTGGTTATGAAGAATCCTCTCAAAGCAGTCATATTACCCAGATGAAAGAAATAAATGAACAGATTACAGTTGGGTTTGATTGTATTTTTTATGTAGTGGGCTTTTGAATTGAAGTTGAAGATCATTGTATGCAATAAGAACAGATTGTTTAATTATTGACGTGAGATATGCTGCTTAGTTCAGAAAGGAAATCGGTGATGTTATGAAAAGGAAAACAATAAAATTATTAAACATACTAAAAAAAAAAAAAC
>CL1Contig261
TCTTGGACCGCATCAGAAAGCTTGCTGACAACTGCACTGGTCTCCAGGGATTCCTTGTATTTAATGCCTGATGTATCGTGGTGATGTTGTGCCTAAGGATGTGAATGCAGCAGTTGCCACGATCAAGACCAAGCGCACCATTCAGTTTGTTGACTGGTGCCCAACAGGATTCAAGTGCGGTATTAACTACCAGCCACCCACTGTTGTTCCAGGTGGTGACCTTGCCAAGGTGCAGAGGGCTGTCTGCATGATCTCCAACTCAACCAGCGTTGCTGAGGTGTTTTCACGAATTGACCACAAGTTTGACCTCATGTATGCCAAGCGTGCTTTGTCACTGGTATGTGTGAGGTATGGAGAGGAGAGTTCTCCGAGGCCCGTGAGGATCTTGC
>CL1Contig262
CTGCTGCTCACTTGAAGGTCTCTTTAGTGATCTCTTGTTTTTGCTTTCATGTTCTTGATAATTTGTTTTGTCTAATTTCTGGATAGATGTTCTTTTTTTTTTTCTTATTAGATATGTATGCTATATTGTGGAGATTTATGATGGATGATTTGGTAAAATTATAAGTTTATCGTATATATCACTACTCTGTTCCAATCTAAAATTTCAATTGCAGAATAGTTATTAGATTGTCTTGAACAATGTTGTGGAGATCTAGAAATCTTTGGATCTAAATTTAATTGATAAGGGATTACAGCCATTTTGTTATTGTTCAGGGTGGAGCTAAGAAGGTTGTAATTTCTGCCCCTAGCAAAGATGCACCCATGTTTGTTGTAGGTGTCTACCGACTTCATTGGAGATAGCAGATCAAGTATTTTTGATGCCAAGGCTGGAATTGCTTTGAATGAAAACTTTTTGAAACTTGTCTCTTGGTATGACAATGAATGGGGCTACAGTACTCGCGTGCTCGACTTGATTCGTCACATGGCCTCCACCCTGCCTTGAAGAAGTTGACAATGATTATTGAGTGCTGTAATGAGTCAAATGTGTAGTGCAAGCATCTGATTGTTTAAAANAAAATTGAGTGTAGTTCGTNTGTATTTTGTTTAATGGTTTTTAGCTGT
>CL1Contig263
ATATCGTGAAGTTATTGTCTATTTTGATGCAGCGGCATGTCTTGTTGATGGAAGTTAGGACAGATAAACATACCCTTCTGGTTTCATGGATGTTGTGTCAATTCCAAAGACAAATGAGAACTTTCGTCTCCTCTATGACACTGAGGGCCGTTTTCGTCTCCACTCCATCAGAGATGATGAGGCAAAGTTTAAGTTGTGCAAAGTCAGATCTGTTCAGTTTGGTCAAAAAGGGATCCCATACCTGAACACCTATGATGGGCGCACCATCCGCTACCCAGATCCACTTATCAAGGCTAACGATACCATCAAGCTAGACCTAGAGAGCAACAAGATCACTGAGTTCATAAAGTTTGATGTGGGAAACGTTGTTATGGTCACGGGAGGTAGAAACAGGGGGCGAGTTGGAGTCATCAAGAATAGAGAGAAGCACAAGGGGAGTTTTGAAACTATACACATTCAAGACGCCACTGGTCACGAGTTTGCTACTCGCCTGGGCAACGTCTTTACAATTGGAAAAGGGAGCAAACCATGGGTGTCTCTACCCAAGGGTAAGGGTATCAAGCTGTCAATCATTGAAGAGGCCCGGAAGAGGCTTGCTGCTGCCCAAACTGTTGCTTAGAAATTTATGGAAATTTGTGTGTGTTGCTGAAGTTACTGATGTTGGCCTTAGTGTCAGTCTTTGCTTTTTTTAGCTACTTGTTTTGATCTTACGCCAAACCAGTACTAGAGCTTTATTATTATCATCTATGGGCACAATTTTGAAGTATACTTGTTTTTGAATGTCAATTAGCTTTT
>CL1Contig264
GGACAGTCTGGTGCTGGGAATAACTGGGCTAAGGGTCACTATACTGAAGGTGCTGAGCTTATTGATGCCGTCTTGATGTTGTTCGGAAGGAGGCGGAGAATTGTGATTGTCTTCAAGGTTTCCAGGTCTGCCATTCATTGGGTGGAGGAACTGGTTCTGGAATGGGCACCTTGCTCATTTCAAAGATTCGTGAGGAGTACCCTGACAGGATGATGCTCACTTTCTCTGTATTCCCCTCCCCGAAGGTTTCTGATACAGTAGTTGAGCCTTATAATGCCACACTCTCTGTTCATCAGTTGGTGGAGAATGCAGATGAGTGCATGGTTCTGGATAATGAGGCTCTTTATGATATCTGCTTCAGGACTCTGAAACTGACCACTCCAAGCTTCGGTGATCTGAACCACTTGATCTCTGCAACTATGAGTGGAGTAACTTGCTGCCTCAGGTTCCCTGGTCAACTCAACTCAGACCTGCGAAAGCTTGCTGTGAATCTTATCCCTTTCCCTCGTCTCCACTTCTTCATGGTTGGTTTTGCTCCCCTGACCTCTCGTGGATCTCAGCAGTACCGTGCCCTAACAGTCCCAGAATTGACTCAACAAATGTGGGATGCCAAGAACATGATGTGTGCTGCTGATCCAAGGCATGGACGTTATCTTACTGCCTCTGCCATGTTCCGTGGAAAGATGAGCACCAAGGAAGTTGATGAGCAGATGATCAATGTCCAAAACAAAAACTCATCATACTTTGTTGAGTGGATTCCAAATAATGTGAAATCCAGCGTCTGTGACATTCCACCTAGGGGCCTCTCCATGTCATCCACCTTCATTGGGAACTCTACCTCTATCCAGGAAATGTTCAGGAGAGTGAGTGAACAATTCACTGCCATGTTCAGGAGAAAGGCCTTCTTGCACTGGTATACTGGTGAAGGAATGGATGAGATGGAGTTTACTGAAGCTGAAAGCAACATGAATGATCTGGTGTCTGAGTACCAGCAGTACCAGGATGCTACTGCTGATGAGGAGTATGAAGATGAAGAGGAAGAGGAAATGGAGCACATGTGAAGGACTACAAAGTAAGAAGTGATTATTGGCTTAGCTATGGTATATTATGGGAAGCTATTGCACAATCAGCATTCTAGCTGGTATCTGGTTATAAGAGGGGAAATGAACTTCACCAGGAGCATAAGAACATTACTCATTTTCATTTCCACTAATTAAGAAGTAATGACTGGTGAAGGGGCCAAGTTGAATAAATGCTTAGAAGTAGCTATATGATCTATGATATCTGTACTGTTCATTATATTATGTAGTATGTTGTTATTTCATATTTCAGCTGATAAATTTGTACCGTGCACCCTCTCCCTCTCCTATAATATATGGAGCATGATGATATTTATGGGCGTTGAAAGATGGCTCGTTTAATGCGTGTAAAAAAAAAAAAANAAAAAAAAAAAAAAAA
>CL1Contig265
GAGGCGAAGCTGGCTCTTACGGATTGTAGTTTCCAAGAGAATCTTGCTCCGTAGTTTGAGAAAGAGAGAGAGAGAGAGAGAGAGCAATGGGAGGTTTATTCTCTGCTCTTAATGGAGACGCTGCAGCCGCCGGCGAAGATTCCTCATCGGCGGATCATTCGGCAGTCACAACTTTCCATTCCTCTGAGCGATGGCAGCTCCATTTCAATTCCATGAAAGAGTTATCCCAGCTGATGGTCGTAGTATTTTGCTGCATCGTGGTGTGGACCTTGTA
>CL1Contig266
AGACAATACACTTGGAAGTGGAAAGTCTCGATACTATTGACAATGTCAAGGCCAAGATTCAGGACAAGGAGGGGATCCCACCAGACCAGCAGAGGTTGATCTTTGCGGGTAAGCAGCTTGAGGATGGCCGTACTCTTGCGGACTACAACATCCAGAAGGAGTCCACCCTCCACTTGGTGCTCCGGCTTCGTGGTGGCATGCAAATCTTTGTGAAAACCCTCACTGGCAAGACAATTACTTTGGAAGTGGAAAGCTCCGATACTATTGACAATGTCAAGGCCAAGATTCAGGACAAGGAGGGGATCCCACCAGACCAGCAGAGGTTGATCTTTGCTGGTAAGCAACTTGAGGATGGCCGCACCCTTGCAGACTACAATATCCAGAAGGAGTCCACCCTCCACTTGGTGCTTCGACTTCGTGGTGGAATGCAGATATTTGTGAAGACCCTTACAGGGAAGACAATCACCCTGGAGGTTGAAAGTTCTGACACTATTGACAATGTCAAGGCCAAAATCCAGGACAAGGAGGGCATCCCACCAGACCAGCAGAGGTTGATTTTTGCTGGAAAGCAGCTTGAGGATGGGTCGCACCCTTGCTGACTAC
>CL1Contig267
TATCTTTCCTGATTGCACTATCTTTCCGGTTCAGTGTGTTGTCAAGGAAATATGCCACAGTCCCCGCAACAAATGCTTCTGATGAGAAAGGAACATTTACGATATCGTTGAACCATCTTGCTCCAGTGTGAACAGGACCATAGCCTTTAATTGCAGTATATTCGTTGAAGTATTGTGGAATTGACAAGCCCAAGAAAATAGAGAAGCCTAAAATGAACTTTGTGCGGAAGCTGTTGAGGTTGCAGAACTGAAGAAAGCTAAGACCTCCAACACCTACGTAAGCAAAGAAAAGACAATACAAAGCAGCAACAATGGGTGCTGGTATAGAAGCAAAGACAGCTCCAAATTTACCGAGGATAGAGAAGAAAATCATGAAGCCAGCAGATATCTGGACAACCCTTCGGCTACCAACTCGTGTTAAGGCCAAAAGGCCAGCATTCTCTACAGAAACTGAGGATCCATTCACAGTTCCAAACAAACCAGAAAGCAAAATGGCAACTCCCTGCCAGCCGATACCACGGCTAAGAACAGAAGGTGGCATTGGGGTCGCACTTGCATACCTTGACACCACAATAAATGCGCCAGTGGACTCTACAAGAGCAACAAAGGAAGCCATCATCATGGCAAAGGCTTCACCAGCATCAAATGAAGGCGCTCCCCATTGAAATGGATATGGAAATCTTATCCATGGAGCAGCATCTATAAGTCCTGCACGATCAGTACGACAAGTATTTTGTGTCTTAGGTGCTGCACCATTGTAGGCCCCACCCACAGTAAGTAGGTGAGCGTAAATCCATACAATTACCACTGAGAATATTACAGCAAAACGATCAAATAAATGTCTTCCAGACTTTATCACATGGGGCATATACTGTGAAACAAATACTAATATGATAAGCTCTGGCAGCCCAATCTCAACACATTTGGCAACCCCAGGAAAACCGAGCTCATACAGCCCAAAACCAACAAGAGCTACCAAAGGAACAGCTGAAAGTGGACTTAAGAACCTGGTAACATTACGCCAAAGGCCGCTGAAGCCAAGAACAATTTGAAGAGTTGAAGCAACAATGAGGGCACCTTGTATTGCACGCATGATCTTCTTGAATCGCTCAATAGGGTCAAGATTATCACTAAATCGACCAGCAAGGATAATTGAAATCGTAGTCGGGACAAAGGTATAAGAGCCTCCAATAACAGCAGGCAAACGAGTTCCAAACAAACTCTGGCTGCAATGTGTTCAAACCAGGGATGTTGCCCTCTTCTTTGGATTATCAGGTACTGGAAAGACTACT
>CL1Contig268
GGCTGCGCCTCCGCTCTATAACCACCTTCGTTTTTGTAGCTGTCTTTATCCCCTTAACACCCAATCTCAGGCCAAACTATGCCGCCAAAGTTCGACCCAAGTCAGGTGGTGGACGTTTTCGTCAGGGTCACCGGAGGTGAGGTCGGAGCAGCATCATCTCTCGCTCCAAAGATTGGTCCTCTTGGTCTCTCTCCCAAGAAGATTGGTGAAGATATTGCCAAGGAAACGGCCAAGGACTGGAAGGGTTTACGTGTCACCGTCAAGCTTACTGTCCAGAACCGTCAAGCTAAGGTCACGGTGGTTCCTTCCGCTGCTGCTCTTGTGATCAAGGCATTGAAGGAGCCTGAGCGTGATAGGAAGAAGACGAAGAATATTAAGCACAGTGGGAACATTTCGCTGGATGATGTGATTGAGATTGCTAAGGTAATGCGGCCCAGATCGATGGCTAAGGACTTGAGCGGGACCGTCAAGGAGATATTGGGCACTTGCGTGTCTGTTGGGTGTACAGTTGATGGGAAGAACCCGAAAGATCTTCAGCAGGAGATTACTGATGGTGAGGTCGAGATTCCTCTTGATTGAGTGGACTAAAGAAATGGATATTTGTGCTTTTTTTTTGATGCTTCTCCAGATTCTGGGTTTTTGTTTATGGGCCTTATCAAGTTCTATGAATTATTGAAGTTTTACATGAATGAGGAGATGTAATGTTTATTATTTTAGCCTTTTTTTGGATAATGCTTTGGATTTTAGCTTTATAATGCATTTTCTTATGCAATAGAATGAATGATTTTGATTTTGTGGACTAAAGAAAAAAAAAAAAAAAAAAAAANAAAAAGTCT
>CL1Contig269
CACATCATCACATGATCGGTGCTCACAAGTTACAACCCTTCTCACAGAAAATAGACCCCTAAAGACTAAAGAATCCGAAAACCGGACAGAAAGTACTACACAACTAACAAAAGAGCTTAACAAGTATAACGTACGCTTGTGTGTACATATACTTCATTACGAATCCAAATTAACAGGCGTAGCCACACTGACAACATTACGTACATAAGCCAGATAAGGATCCAAGAGTCTCATATTTCACACGTCGTAAGGAGGAGGAGGACTCCTGGGTCTAACCTCGCTTGCCTTCTCGTATGCATCCGATGTCGAACTTCTTCGAAACCGAAAGGACTCTCTGCCTCCAGAGAAGGGAGATACCGGAGGAGTAGAGCCAGCGGGTGAAACCGGTGGAGAACCGTTCTGGTATCCAGGCGGTTTTACTATCATGATACTGCGTGTAACTCTAGTCACCTCCTCGGATCCATCGTCAGCATACGATCTCGCGTTGCGACTGTCGGATTCCTTGCTGGAGGTTGACCGGAAATTGAAGGTGGAATGCTTCCGCAGCTTGCCAAGGCCGTTCTCCGGTCTAGGCCCCGCCACGGTGTCGTCCCACAGCTGGTCAAGAAGGCCCATGGCACACGTTAGAAATCTGCGACTACTTAAGCAGAAAACCAGCGGACACCCTCACTACCGAGCATC
>CL1Contig270
GCTCCGCGCCAGTAACTCTATTGCTATCGCCGCCGCTCCTTGATCTTGCTTCGCTTGCAGCTGCTGCTCGGCTGTTCTGTCATCTCTAGCAGGATCCCAGAATTGCAGTTTTGTGAAGATGTATACTACAAAGCAGAAGATTCACAAGGATAAGGATGCTGAACCACTGAATTTGAGGAGTCTGTCGCACAGGCTTTCTTTGATCTGGAAAATACCAACCAGGAGCTGAAAAGTGACATGAAGGATCTCTACATAAATTCAGCGATCCAAATTGATGTTGCTGGGAACCGGAAGGCTGTTGTCATCCATGTTCCTTTCAGATTGAGGAAAGCTTACAGAAAGATTCATGTTAGGCTTGTGAGAGAACTTGAGAAGAAGTTCAGTGGGAAGGATGTAATCCTTATTGCCACTAGGAGGATATTAAGGCCTCCAAAGAAAGGTTCAGCTGTTCAAAGGCCTCGCAGCCGCACGCTTACTGCTGTGCACGAGGCAATGCTGGAGGATATTGTACTGCCTGCTGAAATTGTTGGGAAGCGCACCAGATACCGAATTGATGGGTCTAAGATAATGAAGGTTTTCTTGGACCCAAAGGAGCGAAATAACACAGAATACAAGTTAGATACTTTTGCTGCTGTTTACCGAAAGCTTTCAGGCAAAGATGTTGTGTTTGAGTTTCCGGTAACCGAGGCATAAATGTTGAGAGCTGGTATTTTTTGCTTGTTTTTTCCCGGAAAACTGCTTTAGTGGGTCTATTTAAATTTTGAAAATTGAGTCGACTTTGTGATGGATTCATTTTCTTAATTGTGATCAGTACTTATTTCAAGTTACTTAAGTTTATTACTATTGTTTTAATATATAAGTAGGATAG
>CL1Contig271
TCCAGCTTCCCTAATTTCAGAAACAACAGTATTCTGCAAAGATGAATATCACAAAATAAATAAATAAACAAAAGAAGATGACCAAGCAATTGACAGTAGACTCTGGTCTTCAAACTCGACAGAAATTGTCGGTCAACCTATCATGCGGCAACCTGACCAAAAAGCCTCTTGCGGATCTCAGGAAGCTTTTTACGAAACACAACATCTAACCGTGCATCAAGGGTGTTCTCACACACAATTTTCCCATCTCGAGAAGCCAGGACTACACCTCCAGAGCAGTAAGGACCATGGGCATTATGATGGCTAGGAGCAGGTGGAAGATGGACACGATTATCAACTATGATTTCTGGCGCATGAACATTTACTTTCTCTGCATATTCCTGCTTTGCTGAATCCAGGATAGACTCCACCAAATGAAGGTCATCTTTTCGGCAGCGCAGCAAGACAGAAGGCTCCTTCAGCCTGAGCAAACTCTGAACTATCAGATCTTTCAGAAGCTCTTTATACACATGATGATCACCGCTCACATTCAGAAGATCCTTTCCTGCTGCCTCTTTCATGGCATTAACCACATCATCTTGGGCTTGAAGAACTTTAATTCGAGAAGCATTAAGCTGCATGGAGTACTCAATCTTCTTTCGAACTTCGACTTGCTTCTCTTTACGCTCATACTCTTGCCTGATCTTCTTCTTCTCTGCCTCTACCAGCTGCAACTTCTCAATATTGAATTCTTCTTCAGCAGAAACTGATATCTCGTTGGCCTTCTCTTCGGCTTCCTGGCGGATGAATCTGACCATCTGCTGGATCTGCTTGGAGACATCTGCATCGTTCATTTTGTCTGATTGATCAGATAGAGGAGAGGGAGAATGATCGAAATAGTGGATTTAGAGAGGGAAGGGATTTTGCGAATC
>CL1Contig272
GGAACCAAAACTAAAATAACCCAAACCAGTGGACGGCAAAACTTACACAAACTTTATATTTATGCCGCGCCAGCACCCTTGCCCTTCTTCCTCTGGATCTTCTTCATATAGAACTCCAGCTCCTTACCTTCCAAATGTACCCGTCAGCTCTGCCACATTGACCAGGACGGGATGAGATGCAAGCCAACAATCTACCACCACCAAACTGATCTTCTATATGGGGATCAAGCTTGCGATCTTTCTGGCGTTTCTCAAGCTTCCTTTGAACATGGTTGCTTCTTTTTAGTTTCCTCTGCAGCAGCACCTTCTCCTTCCTCACTAGTTTCCTTCTTAACAACAGTCTTCTTCTTCCTGCCAATGTCAACACCATAGTGTTGAA
>CL1Contig273
TCACCAGATCAGCAGAGATTGATTTTGCTGGAAAGCAGCTTGAGGATGGGAGGACCCTTGCTGATTACAATATCCAGAAGGAGTCTACTTTGCACCTTGTCCTTCGCCTTCGTGGTGTCTGAGCTTTCCACCTCGAGGGTGATTGTCTTTCCAGTAAGGGTTTTCACGAAGATCTGCATCTTGAGAGAGAGGAGAGAAA
>CL1Contig274
GTTAAGTTGGTATCTTTCATTGTCAGAGAGGACAAGATTTAGGGAACAGCACTAATTTCAACACAACCACAATGCATTGAATTAAAAAAATAAAAATATCCCCAGCACAGAAACAACATCTCAGCTTCTTTTTTCTTCATCTTCTCTCTTCTTTTATTACAGAACGGATTAGTAGCTTATACTCTTCTCATCTCAACTCAATAAGAAACACAACACCTGAAAATGCATATATATAATATAAGTTTTTTAGTTTTGGTTTTTGGTGATTGATTTTTCATGGTTCCAGTTTGCTGCCTGCAACATCCACAACAAACCTATATCTGACATCGTTTTTCTCCAGCCTTTCCAGTGCTTCGTTAACATAATCCATTTTAACTACTTCAATCATGGAGGTTATTCCCTTTTCCTTGCAGAATTCAAGCATCTCCTCTGTTTCTTTCATGCTTCCTATGAAGCTTCCTGTGATTGATTTTCTCCCAAGCATGACCAAAGGAGTGAGAAATTGCAATGGGGCATTGATAACACCCATCAAGATCAGCCTTCCATCAAGTTTCAACAGAGAAAGATAGGGCTCAAGAGCATGAACAGCAGGCACAGTATCAATTATATAATCAAGGGTATCAGCAAATTCTTGCATCCGAGTTGCATCAGAGCTGACCAAGTACTCATCAGCACCAAGATGTTCCATAGCCTCCGCTCTCTTCTTGTCTGAAGAACTTATCACAGTCACATGGTGTCCCATTGCCTTGGCTATCTTCACACCCATATGCCCTACTCCACCAAGCCCTAATATGCCTCCTCTTTGTCCGCTCTTGTTCAACCCAAAGTGGCTAAGTGGGCTATACACTGTCAATCCTGCACACAATAGTGGTGCTGCTTGTTCTGCTGACATCCCATCTGGTATTTTCACCACAACTTTGATCAACGATCATGGATTGGCAAAGCCTCCTGGGTGGTTTTCCATCGGTGTAGACATCATTATAGGACCAGATTTTCTTGTTTGCTAGTACTGCTCAACATCTG
>CL1Contig275
TCTGTAAGTCCTGGTAGACCAACAGAACCTGACATAAGAGGAGCAACAACAGGAGAAACTACAGGTGCAGCACCAAAGATTGGTGCTGTTGGTACAGTATGGACAGTGCTGATGGCAGGAGTTCCTAGTGAACCAGTAATACTCGAGGCAGTGCCGCTGCGATCCAACTTCTGCATCAGAAGAGCTCGAGAACATGCATTCAATGCCAAGCCACCACCTTCATCATCATCGAAGTCACCAGCATTGGTCCCACCTTCTTGCATTCCTGTCTGGTCAGTAACAGTCGACACCTTGATTGGCCGACCAGCAATCTCTACTTGTCCATTCAAATTTAAGGCATTCCTAGCATCTTCAAGGCGTGCAAACTGAACAAAACCAAAGCCTTTGCAGTGCCCAGTTTCATCAGAAGGTAATTGCACCAATTCTACAGTTCCAAATGGTTCAAAAACCTGGCGAAGAAGATCTTCTGTTATGTTGAAGTGCAGGTTGCCAACATACAACCTCCTAGCCCCTCCAGAGTATGGGCTAATAAGTCCACCTGACCCTGCATTCACAACTGTAGTTGACTGAACAAGATTCTTTTCAGCTTCTGAAGGTTTCACCATTACTGGTTGACCAAGAAGAGGCTGCCAGAGAGTGCTATGGCCATTGGGACCGACATCACATCGTAGAACTCAATATACCCAACTCCCTTTGAACGTCTCGAGTTGCGGTCCATTATGAGACGTACATCTCGCACCTTGCCAGCTCTCGAGAAAATTCGTAGACATCCCTCTCATCTGCCTTCAAAGATATCTGATAAGCAAATACCGTTCGTTGATCCCGTTCAGGATCAGTCTTCTGGCTCTGCTAACTTCCTTTTTTCTTATATCTTCTGGTTTCTCT
>CL1Contig276
TGATAAGCAAGTTATGATGTTTTCTGCAACACTCAGCAAAGAAATCCGCCCAGTTTGCAAGAAATTTATGCAAGATGTAATGTCCTATGGCCAGTTCTACTTCAATTTAGAAGTCTATTTTTTAATAATGCTAGATTTCTGCAAGAATCACGTAGATTTTAGGATCAAGTTGTCTGTTAAAAGTGGTTTTATCCTGCCATTTAAGAAAAGATGTAGTTTGATTGATGATGGATTATGAAGAAATTGAACGCCAAGTATTTTGAAGGCATCAAGGATTTGAGTTGGTGAATAGTTCACGTTTTTTTCTTTATTTTTGAAGTCCTTCATTATTTTAGGCTATTGGGTGTTTATGTGGGTTCATAGTCGTGTAATAGAGATCAAGA
>CL1Contig277
GGAGATTCTCTTTGGTTCGGCAAGGTACGCCATTCTATATTTTTTTCTTTCAATTCGTTTTTGAAAACTAGGGTTTTCTTTGATATTTTTACCCTTTCCACAATAATTTCGCTCTCTTAATCAATGACTTTGGGGTTCAAGTTGGATTTTTTGATCAAATTCTGCTAAACGAACCCTAGTATTTGTCACGGAGAAACCCTCAACTCTTCTTGACGGAGAAACCTGCTTATTTTACGCTTTTTTTCTTTTCTTCTTTGTTCTACCGAAGAATAATCTTGCTTCAGACCTGTTCTAGAATAGACTGTTTCTTGAGTTGGTTTGAGTTTTTTTGCATGTGAGGGAGATTCTCTAGTCTATGACTGTGTGGTGTTTGTTTTTCTAGTTTTTGTCTGATGGACCTCAGATCTGGCCTGGTTCCTTAAAGGGCTTATGTTCTCTGACATTACCCTCTTCGTTGAGTTTCAAGATGGCACGTACTAAGCAAACTGCTCGTAAGTCCACTGGAGGCAAGGCTCCAAGGAAACA
>CL1Contig278
GGGTAGCCATCTCTCTCTCTTTCTCTTTCATTTTCCTCCTCCATCGAATCCAAAGAAAACGAGTGAAAGAGCCCAGGCCATTTCTGTAGATTGGCTTGGTTTGTTTTGATCTTTATATTCTCATCGATCTTCTCTCATCTAAGCTTCATAAAAAATGGCCGATGCTGAGGATATTCAGCCCCTTGTCTGTGACAATGGAACTGGAATGGTGAAGGCTGGGTTTGCTGGTGATGATGCTCCCAGGGCAGTGTTTCCCAGTATAGTTGGAAGACCCAGACACACTGGTGTAATGGTTGGGATGGGTCAAAAGGATGCCTATGTGGGAGATGAAGCACAATCTAAAAGAGGTATTCTGACCTTGAAATACCCAATTGAGCACGGTATTGTCAGCAACTGGGACGATATGGAAAAGATCTGGCATCACACTTTCTACAATGAGCTTCGTGTTGCCCCTGAGGAGCATCCAGTGCTTCTTACTGAGGCCCCTCTCAACCCCAAGGCCAACAGAGAGAAGATGACTCAAATCATGTTTGAGACCTTTAATGTGCCTGCAATGTATGTTGCCATCCAGGCCGTTCTTTCCTTGTATGCCAGTGGTCGTACAACTGGTATCGTGCTGGATTCTGGTGATGGTGTTAGTCACACTGTTCCAATCTATGAAGGGTATGCTCTTCCACATGCCATCCTCCGTCTGGACCTTGCTGGTCGGGATCTCACTGATGCTTTGATGAAGATTCTCACTGAGAGAGGGTATATGTTCACCACCACTGCCGAACGGGAAATTGTCCGTGACATGAAGGAGAAGCTCGCATATGTTGCACTTGACTATGAGCAGGAACTTGAGACTGCCAAGAGCAGCTCATCAGTTGAGAAGAACTATGAGCTTCCTGATGGCCAGGTCATCACCATTGGAGCTGAAAGATTCCGTTGCCCAGAAGTCCTGTTTCAGCCATCACTCATTGGAATGGAAGCTGCAGGCATCCATGAGACTACTTACAACTCTATCATGAAGTGTGATGTGGATATCAGGAAGGACCTTTATGGTAACATTGTGCTGAGTGGTGGTTCTACAATGTTTCCTGGCATTGCAGACCGTATGAGCAAGGAGATCACTGCACTTGCTCCAAGCAGTATGAAGATTAAGGTGGTGGCACCACCAGAGAGAAAGTACAGTGTATGGATTGGAGGATCTATCCTTGCATCCCTCAGCACCTTCCAGCAGATGTGGATTTCCAAGGGTGAATACGATGAGTCTGGTCCATCCATTGTTCACAGGAAGTGCTTCTAAGTTCTACAAGTGCTTTGATGGCGAGTTCTTTTTTGCATTTAGTTGGCTTTTTTCGTGTCAAGTTGTCATGTGAACTTGAATATGGTTGATATGGAGAAATGTTGAGATGGGGTCATTGAAAGATGATTATATATTCTGAACTTGATGTATCAAATAGCA
>CL1Contig279
TTCTTGATGTGGTGTACAATGCATCTAACAATGAGCTGGTCCGTACTCAAACCTTGGTGAAGAGTGCCATCGTTCAATAACTTAAAAGGTGGAGAAATAAGTCTGATCCGAATATGAGGCTCAGATAACACA
>CL1Contig280
GACAGCGAAGCGAAGCAATCTTCCATTGAAGAAGGGAAAGGGAAAAGAGATAGAGAGAGTTTTTACGAAGAAGATAGAAAATGAGTTTTCTCTTTGAGAGGAGGAAGACTCCTGCAGAGCTTCTGAGGGAGAATAAGAGGATGATAGATAAGTCGATAAGAGAAATAGAACGGGAAAGACAAGGTCTTCAAGCTCAAGAAAAGAAGCTGATTGTGGAGATAAAGAAGAATGCTAAACAAGGGCAGATGGGTGCTGTGAGGGTAATGGCAAAAGACCTAATAAGAACGAGACATCAGATTGAAAAGTTCTATAAGCTTAAATCACAACTCCAGGGCGTGGCTTTAAGAATCCAGACATTGAAATCCACTCAAGCAATGGGGGAGGCCATGAAAGGTGTCACAAAGGCAATGGGCCAGATGAATAGGCAGATGAACTTGCCATCATTGCAGAAGATAATGCAAGAGTTTGAGAGGCAGAACGAAAAGATGGAAATGGTTACTGAGGTGATGGGTGATGCTATTGACGATGCTTTGGAAGGAGATGCTGAAGAAGAAGAAACAGAAGAGCTTGTAA
>CL1Contig281
ACTTTTTTTTTGTTTTTTTTTTTTAAAATTGAAATCACTGCCTTTATTATTTCTTCAATTCTCCTTTGCGCTTTCCATTTTCTCAGGAAAAAGTTAAAAATACTAGGTGTAACAATTAATAATATTAGCCAAAAAAGAAAGACAGTGAAGCTAACGCCAAGCAGATGCGACGGTGAGTGTTTTTCCCATCCAACCGAAACCAACCCCACCATTTTCTTCTTTAACAGTGAAACCTGTGTTCAACCGGTTTCCAGAACTCAGTCTGGCTTTCATCGACTCTCCACGTTTTGACTCAGTGGCTTCAACTCGAACCCTGCCATTCCCATCCGGGCCCGCCATTTCCCAAACACTTCGCATCTTTCCACACGGTCCCTACCTTCGCAAGCAACCGAGTTGGCGAGTTTCCGACCCAGTCCTTCTTCCACCTTCACTCTATCTAAGTTCTCCCTCTGCATCGTCGACTCAATCGAGTCAAACAATGCCCCATAATACGAGCAGGCCTCGTTCGCTCGCGCCATGAATGGAGCCGTATTTGTGTTCATTTCTTGTTCCACTAGCGTCACCACGCGTGGCGCCAACCCCTTCACGCGCCGCAGAAGTTCGTCTCGAGGATTCTCCGTTGAGACACTCTCGTCAGGCATTCGATACAGGTTGAATGA
>CL1Contig282
TAGATGGAAGTCTCAAGAGTGGTATAAGGTTGCACTGTAGTTATTCTTGAACCACCGATGCCTGTCTTGTGGAAATCAAGCAATGTGGAGTTAATTGGAACTGGCTTTTGGTTTACCAGAATAGATGTGATCTTCACAAAGTACTCAGGCAATTGTGCTCCTTGCAACCTAGGTGGAGCTGTGTCACCGTTTAAAGATTGTTATCGTAAAGAAGACTTGGATATGTCATTACTCGGGTTTAGTGTTCCTGACATTTATTTAGTGTTTGAAAATCGGGATGTGAATTGGTTAATCACTGGAGCCAATTCAATGGTAGAGGTAAGCAATGATGTGGTCTGCTTAGGGTTTTTGGATAGAGGTCCAAACACCGGATTGACAACAACGTCAATAGATATCGGAGCACACCAATTGCAAGACAAT
>CL1Contig283
TATTGATTCTACCACTGGTGGTTTTGAAGCTGGTATTTCCAAGGATGGGCAGACTCGTGAACATGCTCTCCTTGCTTTCACTCTTGGTGTCAAGCAAATGATTTGCTGCTGCAACAAGATGGATGCCACTACTCCCAAGTACTCCAAGGCTAGGTATGATGAAATTGTCAAGGAAGTCTCCTCCTACCTCAAGAAAGTTGGGTACAACCCTGAGAAGATTCCATTTGTACCCATCTCTGGTTTTGAAGGTGACAACATGATTGAGAGGTCCACCAACCTTGACTGGTATAAGGGCCCAACCCTTCTTGAAGCTCTGGACCAGATCCAGGAGCCCAAGAGGCCCTCAGACAAGCCACTCCGTCTCCCACTTCAGGACGTTTACAAGTTTGGTGCATTGGAACTGTTCCAGTAGGTCGTGTGGAGACTGGTATCCTGAAGCCAGGTATGGTTGTGACCTTCGGACCC
>CL1Contig284
GATGCCACTCATCACTTTTTCACTTACTCTATTTAGGCCAATCTCTCTCAAAATGTTAACCCACAATAGCATGATGAACCTTCTGTTTACCATCACCCTAGCAATGATTCTTGCAGGACGCCCTACCCTAAAAATGTCAGTGGGCCAAGGTGTCTCGGTGCCAGACCTTGTGACCACCAG
>CL1Contig285
TATTTTCTTCTCTCTCTCCCATGCACAAACATCTTCCTCCCACTCAAAACCCAAAGCACTCGTCCTCCCCATCTCCAAAGATGCTTCCACCCTCCAATACCTCACCCATCTCAACTTGGGAACCCCTTCCCTTCAAACAACCCTTGTTGTCGACCTTGGAGGCAGGCATTTATGGATAGACTGCTCAAGTGGATATCAGTCATCCACTTATAGACCAGGACATTGCGGCTCTGCCTCATGTTCCCTGGCTAAATCCGATTGCGTTAGCATATGCCCCAATCCTGCTAGGCCTGGTTGCAACAACAATACCTGCAAAGTACTGGCCAAAAACAGTGTCTTTGGAGGTTTTCTGGTCTCTGAGGTTGCCATTGATACAATCTCTATCCGATCCACAGATGGCTCTAAGGCCGGTTCGCACGTTTCAATTCCCAATTTTATCTTCGCTTGTGCAGAGTCCTTCGACCTAATAAATCTTGCTAGTGGCGCAAAGGGGATGCTTGGCCTAGCAAAGGAACGAGTTTCAATGCCCACGCAGCTTTCATCTGCATTTGGTGGAAGTTTTCGTCGAAAATTTGCTATATGCTTACCTTCCAATCCCAAAGCCAATGGTGTCTTGTTCTTCGGAGACTCTCCTTACCAATTCCATCCAGTTTACGACACATCCAAGGTCGTCGACGTATCGTCAAGTTTTAGGTACACCAAACTCCATGTCAATTATGAAACCACAGCATCACCTAGGTTGCAAGGAGCACAATTGCCTGAGTACTTTGTGAAGATCACATCTATTCTGGTAAACCAAAAGCCAGTTCCAATTAACTCCACATTGCTTGATTTCCACAAGACAGGCATCGGTGGTTCAAGAATAACTACAGTGCAACCTTATACCACTCTTGAGACTTCCATCTACAAGTCATTTGTTAAGGTGTTTGATGAGCAAATGCTAGTTACTACAGGAAATAGGAAAGTGAGAAAGGTTGGAGCTGTGTCACCGTTTAAAGATTGTTATCGTAAAGAAGACTTGGATATGTCATTACTCGGGTTTAGTGTTCCTGACATTTATTTAGTGTTTGAAAATCGGGATGTGAATTGGTTAATCACTGGAGCCAATTCAATGGTAGAGGTAAGCAATGATGTGGTCTGCTTAGGGTTTTTGGATAGAGGTCCAAACACCGGATTGACAACAACGTCAATAGATATCGGAGCACACCAATTGCAAGACAATCTTCTTCAGTTTGATATTGCTGCTTCAAGGCTTGCATTTACATCCACACTTCTATTACGAGAAGTTGAGTGTTCTAACTTCAAATTTTAAACAAGCTATAATGGAGGATCACCATAGCTTATTAGGTTGAAATTCAACCAAATAAAAGATGCTTTCATTAATTGTAAGTTACGTGTCCCTCATGCATTGTTTTTGATTTAGTGAGCGTATAGCTCTGTAATCGTCGATACTATTAATTGTTAAT
>CL1Contig286
TATATGCTGGGGCGGCTGGCGTCGACGGTGGCGAAGGAGCTTCTGAACGGGCAGAAAGTGGTGGTGGTACGGTGTGAGGAGATTTGTACTTGTAAACTGGTGTTGGAGGTGGTGGGGGAGACTTGTACTTATAAGGTTTCTTGTGGGGTGGCGGAGAGTATACTGGTGGAGGGGGTGGAGGAGATTTATACTTGTAAACTGGTGGAGGAGGTGGCGGAGACTTGTACTTATAAGGTATCGTTGGGTGGTGGAGGAAAGTACACAGGAGGAGGGGCGGAGGAGATTTGTATTTGTAAACTGGAGGAGGAGGTGGAGGGGACTTAGTACGTTGTTAAGGTGGTGGTGGGGGTGGAGAGTACACTGGTAGGAGGAGGAGGAGG
>CL1Contig287
GAAGACATCATTTCTTCCGGACGAGTGAGCCAAGAGCTTAGAGGGCACACACAGCCGATAAAAATGTCGAAGCGAGGCAGAGGTGGATCTGCTGGGAACAAGTTCAGGATGTCGCTGGGTCTGCCAGTTGCAGCGACGGTGAACTGCGCCGATAACACTGGAGCGAAGAATCTGTACATCATTTCGGTGAAAGGAATCAAGGGCCGCCTCAACCGCTTGCCGTCGGCTTGCGTTGGAGACATGGTGATGGCCACCGTGAAGAAAGGGAAGCCGGATCTCAGGAAGAAGGTCATGCCAGCCGTCATCGTCAGGCAGCGCAAACCCTGGCGCAGAAAGGATGGCGTCTACATGTATTTTGAAGACAATGCAGGTGTCATTGTGAATCCCAAGGGGGAGATGAAAGGATCTGCTATTACTGGGCCCATTGGCAAAGAGTGTGCTGATTTGTGGCCAAGAATTGCTAGTGCTGCCAATGCTATCGTCTGAGAGTGAAGAACAACTA
>CL1Contig288
TCCTGTCTGTTGGAGCGAATTGGATGATCGGGCCGAGTTCGAAATCTCACAACCTCACTCTCCTTTCTTTCTTTATGCCTTTTCTTTTCATTCAACAGAGGCTATGCCTCATTCGAAGGAAGGAAACTTGCAGAGAGCCAGCTTCCTCACCATAGCCATACAATTCAAGTCAGCTCTCTACTCCCATCTGATTCTTGCAAACCTTCCACTACAAAAGTGGTGGAGAAGAAGGCATTATTGGAAGTAGTCCACAGGCATGGTCCATGCTCGCAACTAAAAGCTGGAAAAGCTCCAAGTCACACGGAGATCCTCCTGCAAGATGAATCCAGAGTCAAATCGATTCACTCGAAGTTGTCTGGTGCCAGCAATGTGAAGGTGACAGATGCAGCTACCCTTCCGGCCAAGGACGGCAGAAGCATAGGTTCAGGCAATTATATCGTGACTGTGGGACTTGGCACCCCTAAAAAGGACCTTTCCCTCATCTTTGACACTGGAAGCGACCTCACCTGGACACAATGTGAGCCCTGTGTCAGGTCTTGCTATAAGCAAAAAGACCCAACTTTCGATCCCTCTCAGATCATATCTCTATTGTGCTAATCCAACCGAAACAAGATTCACATCTTGGATGGGTGCAAGACCTGAACTAGGACATCTTTGTAATAACCTCAGGATCGATAAGTAATTTGGAGCATAGAGCAATCTTCAAATGTATTTATGTACAGCAAGTTTTGCCTGTTGTAGCTTCTTCATTAATAGCCTCTCTTAGTCTCTAAGAAAAAAAAAAAAAAAAAAAAAACAAAAAAAAGT
>CL1Contig289
TCCTGGGCAGCAAGGACTCATACATGAGAGAGGTGGAAAGGTTATTGCAGTGAGTGACATCACTGGTGCAGTCAAGAACCCAAAAGGACTTGATATTCCAGAATTGCTTAGGCATAAAGAGGCAACTGGTGGTTTGACAAATTTCCATGGTGGAGACCCTATGGATCCCAGTGGATTGCTGGTACATGAATGTGATGTCCTCATCCCATGCGCTTTAGGTGTAGTTCTGAACAGGGAAAATGCTGCAGATGTGAAGGCCAAGTTCATTGTAGAGGCAGCAAACCATCCTACTGATCCTGAAGCAGATGAGATTCTATCTAAGAAAGGAGTCATAATACTTCCTGATATATATGCCAATGCTGGAGGTGTGACTGTCAGCTATTTTGAGTGGGTTCAGAATATTCAAGGTTTCATGTGGGAAGAAGAACAGGTGAATAAGGAGCTTCGAAGGTACATGACTCGAGCCTTCCATAACATCAAGAATATGTGCAAGACACACGATTGCAATCTTCGGATGGGTGCCTTCACCCTTGGGGTAAACCGAGTTGCACGTGCTACTTTGTTAAGGGGATGGGAAGCATAAATCAACTTTGTTTTAGTCTCCTAGTTCTTCCTTTGTTTACCCTCTTCATCCTCAAATGTATCCCTGCCTATAGCTGAAGGAGCCAACTCCATAGCTGTTGTTACCTTCAGCTAAAATTTCCTTTTCCCTCATGTGACAGAATCTCAAGATCATATCTGGATTCAAGTGGTTCATTTACTTTTTTTATATATATTTTTTAAAAATGAAATTCCTGTCAACGAGGTCTAGAAAATTAGTTCCTTGTTGAAATGGATATTTTCTGTCACAATTCTTATTGACATGCCATTTGAAATAAAACTGAAATTGTTTGATAAAA
>CL1Contig290
GATCACAGAAATAAGGATCTAGCATAGCCAAAGGTTTCAAAAACTATAGTCTTCCCTTCTTTTCTAATGGATCCTAACAAGTTCCGTCCATCAAGCGCAAACGATACCCCCTTCTGGACCACCGATGCTGGTGCTCCAGTATGGAACAACAACTCCTCCATGACTGTTGGAACCAGAGGTCCAATCCTTCTGGAGGACTATCATATGATAGAAAAGCTTGCCCAACTTTACCAGAGAGCGGATTCCAGAGCGTGTTGTCCATGCCAGGGGAATGAGTGCTAAGGGTTTCTTTGAAGTCACCCACGATTTCACTCACCTTACATGTGCTGATTTCCTTCGAGCCCCTGAAACCATCAGGGATCCTCGAGGTTTTGCGACTAAATTTTACACCAGAGAGGGTAACTTCGATATTGTGGGAAACAATTTCCCTGTCTTCTTCATCCGTGATGGGATAAAATTCCCTGATGTGATACATGCCTTTAAGCCCAATCCCAAGTCTCACATCCAGGAGTACTGGAGGATCTTTGACTTCTTATCACACCATCCTGAGAGCTTGAGAACAATTTCAAGCAACCTGGAGAGAGATATCGATCTTGGACACCTGACAGACAAGAAAGATTCCTCTGA
>CL1Contig291
TCTTCTTCAATAGAGACCAATCCATATCTTGCCTCCCAACTTTTACCCTCCCAAAACAACAAATTCCTAAAAATAAAATAAAAATACAAATAAAATCCTAACATTCTATCACAAATCATCTTCAAATTGTAAAACAAACAGTCAAGCCGTCCCAATATGCAGTTTTTCTCAAGAACTCTTTGCCCTGACTTAGTACCTGTAGTGAGGTGGCTTGTAAGGACCCTCAACGGGCACGCTGATGTATTTAGCCTGCTCCTTGGTTAGTTTAGTGAGCTTAGCCCCAAGCTTTCCAAGGTGAAGTGCAGCAACCTTCTCATCAAGGTGCTTCGGTAAAACATAGACCTTCTTCTCATATTTCCCTGTTCCCTTCTCCCTCCACAACTCGAGCTGTGCAATTACCTGGTTGGTGAAAGAGCACGACATCACAAAGCTGGGGTGACCAGTCGCACAACCCAAATTCATGAGACGCCCCTCAGCCAACACAATGATGCCTGAGTTAGTTTCGGGGAACACCCACCTATCAGTCTGGGGCTTGATGGTGATGCGCTTCACACCAGGGTAGTTTTCAAGTCCATGCATATCAATTTCATTATCAAAGTGACCAATGTTGCAAACAATGGCATTGTTCTTCATCTTCCTCATGTGATCAACCATGATGATGTCCTTGTTACCAGTGGTGGTGACAAAGATGTCAGCCTCAGAGACAACATCCTCAAGAGTCAAGACTTGGAGGCCTTCCATAAGAGCCTGAAGGGCACAAATAGGATCAATCTCTGTCACAATCACACGAGCTCCACCCTGCTTCAAGGCAGCAGCACAGCCCTTGCCAACATCACCATAACCACAGACAACAGCAACCTTGCCAGCAATCATGACATCAGTGGCTCTCATCAAACCATCAGGGAGAGAGTGGCGGCATCCATACAAGTTATCAAACTTGCTCTTGGTGACAGAGTCATTAACGTTAATAGCAGAGAACAGCAAAGTTCCATTAGCTTGCATCTGGTACAACCTCTTAACACCAGTGGTAGTCTCCTCAGAAACACCCACCAATCTTTCCTTCATCTTGTGATACCTCTTGGGATCTGTCTTCAATCCATCTCTAATAATCGTCAAAACAATTTGAAACTCGGTATTATCGGTGGTAGACGGATCAGGAAGCTGTCCAGTCTTCTCATAAATCTCCTCAGCTTTAACACCCTCATGGATCAAAAGGGTGCATCACCACCATCATCCACGATCAGATCAGGGCCCCCACCTGGACCCCAGTCAAGAGCACGCTCAGTACACCACCAGTACTCCTGAAGAGTCTCACCCTTCAGGCGAAGACGGAAGCGGAGTCACGGGCATGGCGGCGGCAGCGT
>CL1Contig292
TATAGGAGAGAAGTACATATGTAATTTAGATACAAAGCTTTCTTAGCACCCAATACATTGCAGAAAGAACACAAACACGGGACAAACTTGTTTATACACGGGAATACCATTTGATAAAATATTTATTCAGTCATTCACCAAACATATATATATATATATATATGTATATTCAGTCATGGGCAGGAGGGTATAGAGGTGATTCAGTGCAGTTTCCCAGGTCCTGAGTGCAGCTTCCCGGGTCCTGAGTGCAGCTTCCAGGTTCTGAATGCAGCTGAAGTGTCCTGCTTGGACACTGAGAACGCCTGGTTGTTTTGAGTATTTGCTCAACCTGCTCAGGGGTCAGCTTGGCTGAGAAACCACTCGCAGCCGTCTTGTAACT
>CL1Contig293
GGGATCATCTAGGGTTTGAAAATTCAATTCCTAAGTAAAATCTCCTCCAAATCCTAAAGAAAATGTCTTGCTGCGGAGGAAACTGTGGCTGTGGCTCTGGCTGTAAGTGCGGCAGCGGCTGCAACGGATGTGGTATGTACCCTGACATCTCAGAGACCACCAGAACTGAGACCCTTGTTGCAGGAGTTGCACCTGCTAAGAAGTTCTATGAGGAGGGGTCTGAGATGAACTTTGGTGCTGAGGGTGGACATGGCTGCAAGTGTGGATCAAACTGCAACTGTGATCCATGCAACTGCAAGTGAGAAAGCAGCATGGACATGGACCCAACAAAGCAGTAGTACTTAATCATGGTGTTTAATAAATCCCTACAAAAATTAGGAGAAAGAAAGATGAAAAAGAGTTGGTTAATGAATATGTGTGATATACTGTACTTGTGTTGCTGTAAATAAAACAGCCATGGGTTATCCAAATCCTTGTGTATGGATTTTATTATGGCTTGTTTTATGTGTTGTGTCCTCTCTGCTTTGCTGGTCTTAACTTTTGTTTGTGTAGTTTTGGTAGGGGAACTTCAATTATTGTGGTATGGATGGTTAATGCTAATCCTTTCACTACAAAGAAAAAAAAAAAACAAAAAAAA
>CL1Contig294
TCGCAGGTGCTGGAGGAGATTTGGCAGGAGATTTAGCTGGTGGAGAGCTCACTGGAACTGGAGCAGGTGGAGAGCTAACCGTAGTGACAGCAGGTGGTGAGCTGACCGGAGTGACAGCAGGTGGTGAGCTAACCGGAGTGACGGCAGGTGGTGGCGTAGCCAATGGAGTCTGAACCGGAGCTGGCACAGTCTGTTTAGACGGAGAAGCAGCGGGTGGTGAAGATACTGGAGCAGGCGATTTAGGTTTGCAGGAGCCTTAGCTGGTGCGGTCACGGGCGCTGCAGGAGTTACCGGAGTAGCCACAGGGGCTACCGGAGTCACCGGAGTAGCAGTAGGAGCCGACGTCGGAGCTTGGCCACCGACACTAGCGACGATAACGCACATTAATGCCACAGTAAACACGCTTTTGCGATCCATTTTCAGAGAGAGAACCAAAAAACGAAGAAACTAAGGGAGTG
>CL1Contig295
GGACTGGATCAAGCAATCTCTTAATTCTCTCTGATTCGATTCACTACTCAAATTTTCTCATATCAGTTTCTGAACAAAAATGTCTGGGCGTGGCAAGGGAGGCAAGGGGCTGGGAAAGGGAGGAGCCAAGCGTCACCGCAAGGTCCTTCGCGATAACATCCAAGGCATCACAAAGCCAGCAATTCGCCGTTTGGCTCGCAGAGGTGGCGTGAAACGAATCAGTGGTCTGATCTACGAGGAGACCCGTGGAGTACTGAAGATCTTCCTTGAGAATGTGATCAGAGACGCTGTGACCTACACGGAACACGCCCGCCGCAAGACTGTAACAGCCATGGATGTGGTGTATGCACTGAAAAGGCAGGGCAGGACTCTTTATGGGTTTGGTGGTTAGGGCTTTTGATTTTGGATTGATAGTCTTGTTATCAAGAAATTGAGTAGTTAGGTGTTCTTATGCTTGCTATTATTGTAAAGCAATCTAATGGGTCTGGTCTGCTTGTGGGTTTCTAGTTTCTACTGTAACTATGGTGGATTTGGGATGAAATGAAGTCGTTGTGTTTGAAAAAAAAAANAAAAAAAAAAAAAAAA
>CL1Contig296
GTGGACAGTAAAAATGTCAGCATTTTCATTAATTAAAGAGCTTTGCTCGAGGCTCAGCATTTCCAATGGCTCTGAGGAAATCTCTCTACATGGTAGCATAACTTCTTTAGTTCAGGAGTTGTTTCACTCTTTAACACCTAAAATAGTGGAGTGCATAAGCACTGTAAAGATTGCCCAGGTTCACATCACTGCTTCAGAGTGCCTTCTGGGTATCACCAAGCTGTGCAGACAACTCGCATCAGTGAACTGGACAGATGTGGGGTTTAAAGAAGAGCTGCTTCATCTATGTGAGGTGGAAAAAAATGAGGAGGCAAAGTCATATTTGAAAAGATGCATTGAAATCTTTGAAAACCTGGATTAAAAATCTTTGGCAAAGTCATAGTGTTGCTGATACCAAAGGGAAAAGCCTTCCCCCTCACTAAGCTCAGATTGAACCCAAGAATCCTCACACTCTCCATCCACCGGGTCTACAATCCACAATGGTCCCAGGTTCACTTTATTGCAAAAAGTTCGCTAATAAGCGATTTTCTGTATCACTGATTCATAGGATTTTTAAGTAGAATCA
>CL1Contig297
GGCCACTTAGAACAGCTTAGTAAAGTACTTACAACCATTCCAAATAACAAGTTTCGGAGGTTTAAAACTTATTTAAAGGCCATTAAGGCATAACTAGTAGATATTAATAACAAAGTAGACACAACCATGCAACTCAGAAACCACCACGAAGGCGAAGGACAAGGTGCAAAGTAGACTCCTTCTGGATATTGTAATCAGCAAGGGTCCTCCCATCCTCAAGCTGCTTTCCAGCAAAAATCAATCTCTGCTGATCTGGTGGGATTCCTTCCTTGTCCTGGATTTTAGCCTTCACATTGTCAATAGTGTCCGAACTCTCTACCTCCAAAGTAATGGTCTTCCCAGTAAGGGTCTTCACAAAGATCTGCATGCCTCCACGAAGACGAAGAACCAAATGAAGGGTGGACTCCTTCTGGATGTTGTAGTCTGCAAGGGTGCGGCCATCCTCAAGCTGCTTTCCAGCAAAAATCAACCTCTGCTGGTCTGGCGGGATGCCCTCCTTGTCCTGGATCTTGGCCTTCACGTTGTCAATAGTATCAGAACTTTTCAACCTCCAAGGTGATTGTCTTACCTGTAAGGGTCTTCACGAATATCTGCATGCCACTACCACGAAGGCGGAGCACCAAGTGGAGGGTGGACTCCTTCTGGATA
>CL1Contig298
TACATGAGTTGCTACTCATGTTCAAGAAAATCAAATTTTGTTTAAAAAAACTCAATGAAATGAGATGCATTAATTCATTCAGTACAGACAAAACAGAGTCCATGGGCATCAACAGTTGATTAAACAACAAGCTACATCATCATCTTCTTCACATCAATAACAATTAGTCATTCTTGATTCTCTTTACAGAATTTTTGGTTTCACTAATCTATCAATGTTAGAAAACGTCTTACAATTCTTCAATCCAGACAGTGAAGCCCCTTCGACATTTGCTCCCATTGCACTTGCATCCTAATTCTGAATATGCGGAGGTTGAGCTTCTTTCTCAATGGCACATTGATGTCCATTGATGCAAGGCCTTCTAACTCTTGGATTGCTACAACAGCACTATTTGCTGTTTCACTGGTTACCTGAGGCTTTAGCACACCAACAGCTTGCTTCACTCTTGATTGAAAAAATTCAAATTTCCTCTTAAGATCTCCATATGCTTCCGCTTGCTGGTGAGATGCATTCTTCTTAGGTCGGCCAACAGGCCTTCCAGGGCGCTTGTTCGGCTTCACGACCCCACAACCTTGGTGGCCGGCCTGGTCTCTTTG
>CL1Contig299
TCTCCTCTTTGTTGCAGAAATATCCAGTCTCATGGGTGGTATGAGCAAAAAAGGCAGCAACTTCCCGTTTAGAATCATCAGCGGAACCTAATTTTCCAAATTGAGGATATGAATTGAGAGCTTTAAGAAAAGCATCCTTGGCAAATGCTTTCGCAGTTGTTCGTCTTTCATAAATCCAAGAATTTCACCTCTGACTATGAAATACGAATCGCCCCGACTGTCCCTG
>CL1Contig300
GGAATGCATTGGATGGATGCCCGGGCATTGAGAAGGAAGGACGCTTTCAAAGGCGAAAGGCCATGGGGAGATACCGTCTGTGATCCATGGATCTCCGATCGGGAAACCGTATCCAAGCTCCGTGGCTAGTCTGCGCTCTTTGGACTTTTAAAACTTAGCGAACTGAAACATCTGAGTAGCTAAAGGAAGGGAAATCAACCGAGACCCCGTTAGTAGCGGCGAGCGAGAGCGGATTGGGGGTTTTAAGGAAAACAAAGACGTCTTGTCAGAGCCTCAGCAAAGTGTTCACTTCTTTTTCGCCAGGTTTCATTCGATTTGTTGTGGATTGGATGATGGAAAACCAAGCAAGCCGCCGCCCTTTCCTAAAGGAGCGGGCGCAGTGAACTGTAATTGTGAAAAGGTTGGAAGAATCACTACATTGATTACTGTTCCCAATTGGCCTTGGTTAATCGCCATCCTCTCCAATGGTTGATCCTAGTGAAGCAGAGAAGCA
>CL1Contig301
GAACAAATCAAAACCCACTTCCTGATAAGGTTTTGGAAACATGGGGTCTCCAATGGCCTCTATCATTACCACCCTTTTGGTGGTAGCACTCTCTCTAAGCTTGCCATGGGAAGCCTCAGCAAACGACCACTACTACTTTCCTCCACCTCTAAAATCCCCACCACCGCCTGTGTACTCTCCACCTTACCATTACAAATCTCTCCTCCTCCTCTCCTCCACGTGTACTCTCCACCCCACCACC
>CL1Contig302
TTTCTACAAACAAAATTAGAGAGTGTTCCTGCTTCACAGATATACGCCCCAGAGTCCCTTAGAGCTGGATATGCAATATTTGCCTCTGGGATCATTGTGGGCTTTGCTAACCTTGTCTGTGGGTATGTATCCTGATCCTCATATATCTTATAATGAAGTATTTGATATAAACAGGTTGTGTGTAGGAATAATTGGAAGCAGCTGTGCACTATCTGATGCTCAAAACTCCTCTACTTTTGTGAAAATTCTTGTGATT
>CL1Contig303
ACACACACACACACACACACACACACACACACACACACACACATATATATATCCACTAATTATAGCTATTCTGATGGATCCACCCATACTTGTTTTTGAAGCTTGCTCACCAGATTTTTGTCTAGATGGAATGCCTTTGTTAGAACATCAGAATTAATGGGTGGATCGGATCCAAAAACTGCATTTGCTATTGTATTGACTCCTGGATTTTGGCTAGTTAATGTAGCCAATGCAACTGCTGGGGTTTTTCCAATATTCAACTGGAAGTGAATCAGCCCAAATGGAAATAGAAACACATCTCCTGGCTTGAGAACTTTGGTGAAAAGGCGATGATCAGGATTAGATGTGACAAAACCAGCATAGACTGTTCCTTCCAAGACTGTAAGTAACTCGGCAGCCCGAGGGTGATTGTGTGGTGGGTTTAGGCCACCATTGGCTGCATAATCAATACGAACTAATGTTATACCGTTTGTATTAAGTCCTGGGATCACATCAGCATCTACGATATTGATATGCACTCCAAGTTGGTTTGAGGTGTCTCCAGCCACATTAAGTCCAGAAAAGAAGAAATCATCTGCCGTCGCATGATTTGGATCCTTGCAGAATTTTCCATTCACAAACACAGCAGAATCGGTGCCATTGCTTGCTACACAGAAGTCTTGGAGAGGGCTGGGATCATAGGCAATGGCAGAGGAGAAAGCCAAAGCCAAGACTGCGAGAGCTACAAGGAAATTAACAACTTTCATCGTGTGGTTGGGAGCTTAGAGTTTTGCCTAGGATGTTTTAATTTGTCTTAACTAGCTTGTTAAGGTTGCGATC
>CL1Contig304
GTTAGATGAGCCATAGAAGGCATAGGAAGATTGGCGGTCCTAGTCTATTTTGAAGAGTGGGCTTGAATGTCATCCATTTGTCCTGATTAAAAGTGTGTTAACTTTAGAAAACTGGCATCAACCCAATGATACGATGGGTTGATATTTGGAATGAATTTGCTTTTGATTTGGAAAGGGTAGAATTTGTTACCTTTTATTTCATGCGGCTCCTAGTCCTGGTTTACCGTTTATGGCGTTATGTTCTGCACAAAATATGTGGATAAAATCTTAGATGAACTGAGAAGGATATA
>CL1Contig305
GGATGCACCACAAGGATTAACAAAGAGAGATAGGCAAAGAGAGATGGCGAGGTGGTGCCTTAGTGTTATGCTTGTGCTCGCTTTAGTAGCAGTGCAAACCAATGCTAGAGATATGCCTAGCGTAAAAACTACTCCTCCCAGTACCAAAAATGCTCCCAGTGATTCTGCTGTAAATGACCAAAAGAACTTCCTCGGTTACGGTGGTCTTGGTGGCTTTGCTGGCCTTGGTGGTAATGGGCTTCCATTTGGTGGCGCTGGAGGACTCGGTGGAGCCAGTGGACTAGGTGGAGCTGGTGGTGGGCTAGGTGGTGGTGGTGGGCTAGATGGCGGAAGTGGACTAGGTGGTCTTGGAGGCTTGGGTAGTGGAGTAGGTGGTCTGGGTGGCCTTGGTGGTGGTGTTGGCGGTGGTGCAGGAGGTGGAGCAGGTGGTGCTGTTGGTGGTGGAACTGGCGGTCTTCCTTACCCTTGAAATAATAATGGTCCATCTTTGATTTCCAGTTTCTACTATATATTGATGAAAAGCTAAGTTTATGGCGGTTAAGTTAGTTGTTGGATTCTGTGATAGTTTTATTTAACTCATGTTTGTCTTGTCAAGTTTTATTAGATGTGTTCCTTTGACGTTTTATGTCTTTAGTTTTTAAATGTTGGTGTTTTTAATGTCCGTTTTACAATTCATAAATAATTAATCCTTCATATTAGTGATATC
>CL1Contig306
TACCCCCTCCACCAGTGTATTCTCCTCCACCTCCTCCGGTCTACAAATACAAGTCTCCACCACCACCTGTCCACAAGCCGCCAGAACACAAGCCACCACCAGTCCACAAGCCACCTCCAGTCTACAAGCCGCCACCAGTCCACAAGCCGCCAGTCTACAAGCCGCCACCAGTCCACAAGCCGCCAGTCTACAAGCCACCACCAGTCCACAAGCCGCCACCAGAACACAAGCCACCACCAGTCCACAAGCCACCTCCAGTCCACAAGCCACCACCACACTACGTCTATGCATCTCCCCTCTCCCACACTACTAGACTATATGCGCGCGGTTTCATAGTTTCAAGGAAGGATGCGATGAGAATAAAGAAGAGAGATCAAAATGTTGATGCGGAGAAAAGAAAGCGAGTTTCCGCGTTTAGCTGTAGCATATG
>CL1Contig307
TGGGTCATTTTGTTGTTTTAATTACTTGTTCTTTTTTCCTGTATTTGCTTTGGTTTTCTCCATGCCAGCCTTAGCAGAGGCTGCAGCGTTGGCCGCGGTTTCCTTCATGGACTGCATTTTCGATCTCTTCTTCTTCTTCTTCTATAATCAAACGCTTCAATAATTATACTCGACTTGTCGATC
>CL1Contig308
GAACATTGCTGGACTGAGACTGGAGTGTCAAATATTGAAGGGGGGTGCTATGCCAAATGCATTGATCTCTCAAAGGAGAAGGAGCCTGATATCTGGAATGCCATCAAGTTTGGAACTGTTTTGGAAAATGTGGTATTTGATGAGCACACTCGTGAGGTGGACTATGTTGACAGATCAGTTACAGAGATACTCGAGCATCTTACCCTATTGAGTACATTCCTAATGCAAAGAGGGTGTGAAAGACCCCGGGCAACATTCTCAGCCTGCTTGGTGCAGCATTTATAATGTTGCACCCTACCAAATATGCAGCTA
>CL1Contig309
TAGAGACTTTTTTTTTGTTTTTTTTTTTTTTTTTTTACTTTTGTAAAAAGCAGCTTCCATCCATGTATTAAATGATGGCTCCATCACCAGCAACCCCACAAGAGTAACAATGATGCAACATTCATAGTTCATACACCATAAGAAATTTAAAACCAATTTACAAGTGCTACTTAGTATGTAATAAATGTCAAAATGATTCACAAAAGACAGTATAAAAATTCCACATTAATCCACATTGTGAACCCAACAAACTAGAACCAAAAGGAAGAACAGGGTTCTACAATATACTGGACAGAGTTTCACAACTTCAACCCCAAAAAAAAAAAAACAGCGCTACCAATTGTGTGCAAACACAGTGACAGGCATATAAATTCCTCTAAACCTTCTTCTTATCCTTCAATCGGCCCCTGGGAATCTTACTTAAACCTTGGAATCTAGTACAGCATACTGCTTCTTGA
>CL1Contig310
TAGTGTTGCTCCCATATCCAGGACCTATGTTGTTCCCAGGTGGGGTAGGTGATGGCCTGGGTCTTGCATACTCGGCGAATATAACCCAGCCATCCAAAAACTTCCCATCCATGCCTTCTATACCTTTGGCAGCATCTTCCAAGCTAGCATATCTGACAAAACCAAACCCCTTAGAATATCCTGACACCCTATCAGTCACCACTCTGGCATGAACCAGTTCACCAAACTTGGAAAATGCTTCCCTTAGTCCCTCTGTAGTAGTTCGTTTGCTAAGTCCAGAGACAAAGAGATTGGTGTTGGGCTCAGCTTTTTCTCGAGCAGAAGTCTCCTCCGTGGTGGCGGAGGAATGAAGGATGAAGTGGAGGTTGTTGAGAGAAGCGCAGCAAGCTGGCGGGAGCTGCCGCCAAAGCCACCTAGTTCTCATAGCCAGTGGTGATGGTGATGATAGATAGTG
>CL1Contig311
TCTAGGAAGTGAGATATATTTCTAGTTATAGTTTTGATGGAAGAACACATCATAGCAAAAAGTTCAAAACAAACTATCTTATAAGCTGCCCAAAAGGGACTAGAGTGAACACTACCACAAACCACAAACCTTGTGGGTTGTGGCCTTCTTCTACTTCTAGTTTGGCCTAACCCTGTGGTTCAATAGCATTTCTCGAAGCTCAGCTGGGTCGATCTCAGAACCACAATTAGCTGGCCTGTAGTACCCTGTGATGGGATCTGGAGCCCATGCAGATGAGGCCCCTGAATCTTCTTTAATCACACCCCTTTCTTGCACTTTCCTCACCATACCACTCCTTGACCCTCCCCTACCAAACACTGCCTCTTGTGGCGCAGCCGCATAGCTCCTCCGAAAGATAGAAAGGGAAGACCATCAACGAGAAGCTTAAAATTGGAAGGAAAGCGAGCCCTATTTTTTTATCCTTATATATATATATATATATATGGANAGAGAGAGAGAGAGAGAGA
>CL1Contig312
TCATCACCACTGTGGAGATTGACGAACCCAAGCCCGAACCAGAACCAGAGTGCGCCAGGAGGTGAAGAGAAGGACTTAAGCTCCTGCGAGGACTATATAGGACAGTCGAGGAAATCACCAGTCCTGGCGCTGCGAGGAGTAGAAAACCAGCAGGAACAAGTCCCTAGGCAATGCTGCAGCCAAGTAAAGCAGTTGCGAGATGATTGCCAGTGTGAGGGAATAACGTCTGTTTTGAAGCAGCAGCTGGAGAGGGAAGAGGTAGGAAGAGAAGAATATAAGCAAGCGGTGGAAAGGGCAAACAATATAGCCTCTTCCTGTGGCTTGAGCCAGCGCTGCCAAATCCAAGAACCTTGGTACTAAACCACATCGATCGATGTGCAGAAAAATAAAGTTCCCGATCATCGACCACCAAGTCATGGTCGCGTGAGAGATGTGTATGTATAAAACTAAGCACATCAAAGTGCGTTTTCTGAGCGTTCCGTCTTGTAATCTTGCCCCCAGTTTTCCTGGTGTCCTGTAATAATAAAAGCTGCGAGTGTTCCAAGTAAAAAAAAAAAAAAAAAAAAAAAAAA
>CL1Contig313
TAGTCAATGGTTCATCACGAAGTGCTTGAGCAATGAAATTGCTGACAACACGCCCATCATCAATATTCATGCGTGGTCCATACGTGTTAAAATTTCTAGCAATGCGAATTTCTATCCCATGCTGCCTATGATAATCAAACATCAAGGTCTCAGCCACACGCTTTCCCTCATCATAGCAGCTCCGAACCCCAATTGGGTTAACATTACCCCAGTAGCTCTCTGGCTGAGGGTGCACAAGAGGATCACCATATACCTCTGAAGTTGATGTAAGCAAAATTCTTGCTCCAACTCTCTTGGCAAGACCCAGCATGTTCAGTGTGCCAATCACATTTGTTTTTATTGTCTTCACCGGATTATATTTATAGAAAATGGGAGAAGCAGGGCATGCAAGATGGTAAATCTGATCAACCTCAATCAACAATGGCTCCGTGACATCATGACGAATGAGTTCAAATCTTGGATGGCCAATCCATTTTTTAAGATTGTCCTTTGATCCAGTAAAGTAGTTATCAGCAACTATTACCTCATTTTTCTCATTTTCCATTAGTTTGTCAACCAGATGTGATCCAATGAATCCAGCTCCTCCAGTAACCAAAATTCTCATATTGGACTGAAAAAACTTGGAGTTGCGCAAAGGAGAAGGCGTTGGAGGTGGCTTAGTCGTTGTTTGGTACTCCCCATTTGAAGAATTGGTCGCCATTTTTCAGATCTCAATCACCTGATGACAATGAACTACAAAGGAAAATAACCCAAGACCAGGACTTGCTTTCTTGTGATTCACC
>CL1Contig314
TATCAGACAGCAATTTAATAGGCAGTATCCGGAAGCTTTGAAAAATATCAAATTATAATTTGTTCAAACATCAAATCTTCAAATTTTGATTCAAATTAACAGTTAATAGCATATATAACATGATCTTCATTTGATGGTAAGTTTCCACCATACCATCATGCACCACTTGCGTATAATCTGGTCCATTCCTTTGCTGTCTCAACAGCTTCAGCCCATTTGTTTTCCAATGCTTCGCAATGTTCTCAGAAAGTGGATCATCAGGGTTTGGAGCACTAAGAAGTGCTTGGATACTCAAAAGTACAGTTCGTATCTGGAGAGCAGGACTCCATTTGTCTTTGAGAATATCAAGGCATATCCTTCCAAGCTTTGTCAATGTTAGGATGATAAATTTTGGTAAGAAATCGAACCTGTAAGAGGGAAAATAATAACATTATGAAATATACCCAAATCAGTAAAATACAAAAATTTTAGGATGAGCAGTTGATATATGAAGATCATGAAATTTTGACTAGGTCTAATTCAGGTTGAATTCAAAAAGTAGACCATTAACCCAGTCAGTCACATAGAATATTGTAAATGACATTCAACGTACGATTAAGTA
>CL1Contig315
TCATCTTGTCTGTCAATTGTAATAAAGAGGATGCCCTGCTACCCGCCGCTAGCTAGTGATTTTGTATCATTTTGATATTCCTCTCAAAGTTGCACTGTAATAAGTCGGATTATGCTTATGCGTTGTTGATGTACCATATCTACTAGCTGAACCAAATACTCAGTGCTATAAGAGAAAAGTCTTTATTTGTAAAAAAAAAANAAAAAAAAAAAA
>CL1Contig316
AGGGAATTTAGGTTACACTGAGACGATNTGGTGTCTACCGACTTCATTGGTAGATAGCAGATCAAGATTTTGATGCCAAGGCTGGAATTGCTTTGAATGAAAACTTTTTGAAACTTGTCTCTTGGTATGACAATGAATGGGGCTACAGTACTCGCGTGCTCGACTTGATTCGTCACATGGCCTCCACCCTGCCTTGAAGAAGTTGACAATGATTATTGAGTGCTGTAATGAGTCAAATGTGTAGGTGCAAGCATCTGATGTTTAAATAAAAATTGAGCGTAGTTCGTCTGATTTTGTTTAATGGTTTTTAGCTGTCAAAAGCTATGGAGTTTGAAAACAATATTTGTTATATTGGGAATAATTCCACCTGGTTGATACAATTATCATATGATTTTTAACAATTAAAAAAAAAAAAAAA
>CL1Contig317
TAGATTTTCATATATAACACAAAATAAAGCTATATAAACATCTTATAGTTTCTAAAAGCCCTTCTTTTTGTTTTTGTTTGGTACAATTGATTCTGACTAAAATTCAAATTAAAGGACTTGAAATCCTGAATCTCGAACTCGAGAGCTTGAGAGCACGTAGCCATGGAGACAACTTCGGTACCGCTACCCCTCCTTCCTTTTTTGAAGCAAAGTCTATACATTCAAAGCAATCTTTCCACCAATATTAGCCTCCTTATTCTTTCCCTTCAAATGAAGTAACTTTGACCAAAAACCTTTCTTATTCTTCTTCGTCCCGTGCTTCAACTCTCCAACAAGGCTGCTTCTCGACACAAAAGCGATCGATCTACTCTTCTTTAACCCACTTCCTGCACTTACCCTGAAAGATATGGAACCCATAATATCAGAAATGTTTCGCTGATGACGATGATGATGAATAACTGGAGATATATGGGTCGAAGATGAAGCAGAGGAAAAAGACATCGAAGAAGAAGATGGTGCCACTGCTTCTTTGTTGCTTGAAACAACTACATAAAGTTGAGATAATCTTTCTCTTAAACATGATGGACAAACCCCTTGCTTTTGATTGTGGTATGGGTGCTCCTTGCATGCTTTCTCTACCTCTGAGAAACCCATTTCTTTTCTGTAAAGATCAAACCAAACCCAAATCTTGAATTTTCCTTTTTAGATCGCTACCGTGCAACTTTTCGTC
>CL1Contig318
CCCAATCCAACAGGAGCCGGATCTTCCGTGTCTGGTATTTCTATCTTTTTGTTATCTACAGCCCATCAGAAGGTTGACCATTGGCTTCCTTCTTCACACTATTTGCTTCCTCGTTGTCAACTGCATCAGGGGTCATCCCTGAATTAATGATGTTTAGGAGCTGAGTAAGTGGTGGCAAAGCTTGGACAGGAACACCATGTGGGCGAATCAAGAGGCCTCTAGCTGCTGCTTTCTTCCTAACTTCTGCTGCAGCCCGAGCAGCCCTTTCATCGACTCCTCTGCCCCGCGGAAGTGTCTCCCCAATTATTGCTGCATTTAGGGATTTGTTGACAGAAGCACTAGAACTGCCAGATCCTCAGCTGCAGCGGCAGCTTGGAATGCCTGTATCAAGTCAGGATGAGCCTTCAAGATATCAATTGCTTTCTGAGCAGAAGTTGCATTCAGAGCCTGGCCTTTCTGCTTCTGTGCATTCATCTGAAGTTCACGCATCT
>CL1Contig319
TAGCTCAATGTCCCAATCTCGCTCAAGAATTCTTGCACCTATGATTGATTGATTGATGATATGAGCAGCCGATCAAGATGATGAATTTTACATTTTGAATTCCCTTTAATTAATTTTTTGTATCTATTCATGGAATTGAGGGACAGCTACGCTTTGAATGTGGGTAGGCAAGGACTGGGTCCTGGACTTCTCGGTTGCCCAATTGCCCCATAGGGTGTGGAAACAGGCTGGAATGGATTCGGTAGTGACTTGCCAGTGGTAACTTTTCTTTCTATACATATAAATATTCTGTTTATTAATGTAAAAGCAAGAAATGATTTATCCAATTATTACTATTTCACATCATTCTTTGTGAGTTTGTACTTGTTGGTGTCATGTAATGTAATAATATTATTCATAAATTTATAAAATTTTCTGAAACAGGATGGCACCTTGAATTAAGAAAAAAAAAAAAAAAAAACGTACTACT
>CL1Contig320
GGGCCCAAAAATCTCAGTATAAAATCTCAGCTCTGATTTTCATCCTTCCTGTTTCTATTTTCCATCTTATCACCCAAGTATGGCCAGAAAATTCTTTGTTGGCGGCAATTGGAAATGCAATGGAACAACTGCGGAAGTGAAGAAAATTGTCACCACCTTGAACGAAGCTGAGGTCCCTTCTCATGATGTTGTGGAGGTGGTTGTGAGCCCTCCATTTGTATTTATTCTACCGGTAAAAGATTTACTGAGACCCGACTTCCAGGTTGCAGCACAAAACTGTTGGGTTCGCAAAGGTGGTGCTTTTACCGGAGAGGTTAGTGCTGAGATGCTAGTGAATTTATCTGTTCCATGGGTCATTCTCGGACATTCCGAACGAAGATCTCTTTTAAATGAGTCAAATGAGTTTGTTGGGGATAAAGTAGCATATG
>CL1Contig321
TTACTCCGTCTCGCCTTCCCAAGGGGACATCATAGTCAGGGCCACCGGTTAGGACAACGGAGGTTGTTGACGATTTTAAAAGCTTCTTTCCTCAAGGTCAAGTTAGGAAGTTCAGACTTCTCGCTTGGTCCACCTGCTGATCCATCAAGCAACACCGAGCTATCGCATCCCTGAACGAAGCAGTCATGGAAGTGGAGACGAAGCAAGCCTGCAGCTTGGCCAACATCTTTCTTGAAAACTTTCTTGAGCTCCTTTCTGATAATAGATTCAACTTTAGGGCAGCTAGATTTGTAGAAAGTCCAAGAGAGACCATTCACTATAGGAGGTTTGGTTTGTGCTTCAGTGGCACTAATGCAAGAAGCAAGCAACACACAAGAAATCAAAAGGAGAGGAGTACTACTAGCCATGGCTGCTGGTTGTGTGCGAGTC
>CL1Contig322
TAGTTATGAAAGCAGTGACAATCAGAAGAATGATGAAGACAATAAACAGGATGCTATAGATGGTATAAATCCTGTGACCCCAAACACTGGCAAATATGTAGTAAAGCTCAATGTAGATAGCACTAAAAGGCAGAAAACCCGCCATTGCCATCTGAGGAAGAGCACTCCTGTACCAAGGCAACTACGAGGGGGATACGGTCTCTAGGATATTTGTGGTACGGCAAGGGGCTTGAAACTCAGCCTTGCTATTTTTCCCAGCAATACCACCCAAGACAAGCAATGGTGATGTTACTAATGTCCATATAAGG
>CL1Contig323
CGTTGAAGATATACCAACGCAACCAGATTATTTTAACCTAACCATAATTGCTGAATATTTATTACAAGATGCATAAAACCAAAGATCGAAACCTGATGTTCTTATCCTCGTCATCATCACCCCTTCTCTTCTGAAATCATAGATACATCTATCAGATCAACATTCATTGGCAGTCTCATATTTTCAGGTAATCTACCCTTTAATTTTCAGCTATGTAGCAGGAATAGAACAAAGAGGTGCACTTAATTCAAGGGTCTATAACCATGCTGGATTCTTTAAGGGAGTAACCACAGCCTTCACTTGCAAGTAATTGTTAAGACTGTAAATCCCCTTTTCCCTTCCAATTCCACTCATCTTGTATCCTCCGAAAGGAATGGCGGCATCAAAGATATCAAAGCAATTGATCCATACTGATCCTGCTCGTAATGCTCGGGTCAAGATGTTAGCAGTGTCTATGTTCTGTGTAAACACCCCTGCAGCCAGCCCATAGCGAGTGCTATTTGCCCTGTGTATAACTTCATCAAGATCCCTGAACTTCAAGATGGACTGAACTGGACCGAATATCTCATCTTTGCTATTAGCTATTTCATCCGTCAC
>CL1Contig324
TAACAATGGCTATGATCTTTGCAAAGTTTCCTTCTATGAGGACAAAGGGTTTCGTTTGAGACTGGTTTCTTCTTGCTTTGGAGGCCAGGCTATATATTTAGGACCCTGATGATTCCAGATGGGGCTAAACGGGGAGGAGACTCGTGATGTTGCTCGTGTTTTGTCTCGCTATAATGATGTAATCATGGCACGTGTTTTTGCTCATCAGGTATGCTGGATATTCTTGATCTGGCAAAGTACGCAACTGTACCTGTTATTAATGGCTTGACTGACTACAACCATCCGTGCCAAATAATGGCTGATGCCCTCACAATAATTGAGCACATTGGTCAGTTGGAGGGACCAAGGTTGTATATGTTGGGGATGGGAATAACATTGTGCACTCTTGGATGTTGATGGCATCTGTTATTCCTTTCCAC
>CL1Contig325
CTAATTCATGCTCTGAAATTCCTTATCCAACAGCTTAAATCCCTCTTCAGTATCATAAGAACCACTTACATATTTGATCAACTGTAAGAACTTTGATACATCTTCTGAGTGCCCAGGTGATGCATCTTTGCCAAGATATCCACGAATACGATTTCCGAGCTCATCGTCTGAAATCTTAGTCCTTGCATACCCAAAAATATGAACTTCATTTGATTGCAGAAAACCCTGGCGGTAAAGATTAAAGAGAGCAGGGAAAGTCTTCTTCTTGGCGAGATCACCAGAGGCACCAAGCACAATAATGGAAAGGCACCCAGTTTCTGGCACATTCTCGTATTCTTTAGAAAATGAATCACTTCTAAAACTAGATCTCTTCTCCATTAACCACTGACCCGAACCCATTTTCTACCTCGTTACAGAGTCTTTGAATCAAAATTTGGCTTCCAAACAAAGGTCCCCTGGGAGCTGGAGAGTCAGAGAGAGATATTTGATGTCAAATACC
>CL1Contig326
ATCTGCAAAGCGCTCAGCTGAATGTTTCTCTGAGCATTTCACCAAGAAGGGCTTGTACCTTTGGTTGAATACAATGAAAAGAAAACATTTGAGGTAAAACTGAAGGAAATGAAATCTGCATTAACAACGCTGATAGCAGAGGAGGCTGATATAACTGATGTTATAGAGACTGTCAAGCAACGGGTTAAAGATGCAAAACTGTTAAATACCTTCTGTACCAATGGAAAACTTGAGCTGGAACTCATGTACAAGGTTCAGATGCAGTGCTATGAGGATGCTAAGCTGATGAAGTTGTTTCCTGGATAGTGAGGTCTCTCCTTTGAGCTCATAAACCAAGACGAGAAGGGATCGGAGAAGCGAAGAGTGTCTCTGAGATTTGGGAGACTC
>CL1Contig327
GGATCCATTCCGTTTGGTTTTTGCCAAAACTCGAAACTTGGGGGCCCTTTCTCAAGAGGGTCTTCTCTTTCTGCCTCCCTTCCTTTCTTTCTCTGGTTTTTTCATTTTTAAGCCTGGTCTTTGCACAGAAGGATGGGCGTGGAGGTTGTGGTATCTGAGATGGTTCAAGTACCTGTTGAGACTGTCGTTGAATTAGATAATTCATTTATGCATGAGAAGGAAAATGGAAAACTGGATAAGGAATCTGGGATTAAAGAAACTATAAATTTTGGTTCACATGAGGAGGAGCCAGCTATACAAGAAGGGGATGAGGTTGCAGATTCCAAGTTCCCAAAAGATGCTGTTGATGAGTGGCCTGCTCCAAAGCAGATCTATACGTTTTATTTTGTCAGATACCGACCATTTGACGATCCAAAAATAAAATCAAAATTGACCAATTTGACAGGGAGATTCAGAAGAGCAGTCAATCTCGTTTTCAGATTACTGAAGAATTGAAAGCAAAGAGGTCAGAGCGTTCAGAGTTGATGGAACAATTGAGGCTCTAAGAAATGAGAATGAACAGTACAGAACTAATTTTGATG
>CL1Contig328
TCTTGTTGATATTTTATAACACGTTTGTAGGTGGTACTTGGTATAGCAAGCAACCTCTCGTCCTCGGAGAATCTTCTTTCCCCTTCTCTGCGTTTTAGCGAGATTGGGTTTTAGCTTCATGGCGACCTCAAAACTCCTCATTTTCTCGTTCTTTTTTGCCCTAGTTTTCTCCGCCGTTAGGCCGTATGTTTCAATCGAAGCCGACGCTCAAGTCCTTGAATCGGGCGCCGCCGATTCCTCCGCTTTGAAGATCGAACTTGACCAACTCAAGTTTAAGATCCACGACCTTGAATCCCGAATGGATGAGAAGACTCTAGAATTGAAGAGCAAAGATGATATAATAGCGCAGAAGGAGAAAATCATTCAAGAAAAATCAGATAGTATTGTGTCCTTGGGAAGCAAAATATCTTCCCTTCAGGTTGACAAACTTTAAAAAGGAATTGGAAACACAACAGAGGCAGAAAGATGCTTTGGAAGCAAAAGCCAATAAAGTTGAAAAGAAGATGGGTGAATTAAACTTGAAACTAGAGAATCTTCAAAAGGTTATTGATGAACAGAAGAGCAAACTCCGCAAGACAGAGCGTGCTCTTAAAGTTGCTGAGGAAGAAATGATGAAGGCAAAGTTTGAAGCTTCCTCAAAAACTCAAGAATTAAGTGAGGTTCATGGTGCATGGCTTCCACCTTGGCTTGCTGTACAAGTAGTCCGTTGTCAGTCTTTGGTCCAGACACATTGGGATGAACATGGAAAGCCTGCCATGGAGTTGGTGGTTCAAAAGGCCCTGGAGAAAAAAGCTGATGCCGAAAAGTGGGCCAAACCCCACATGGAAACAATTAAAACTAAATGGATCCCAGCTGTGAAGGAGCAATGGTTGCTGATAACAGCTCATGTTGAACCACATGTGCAATCACTTACTGCAAAAATCATTGAAGCTTATGAAGCCTCAAAGACTACAATAACCCCACACATCATTAGAGTGCAAGAATTTGTTGATCCATACTTTCAGGAAGCTAAGAAGTTCAGTAAGCCTTATATTGATCAAGTGGCCACTATGACAAAACCCCATGTTGACAAGGTTAGGGTGGTTTTGAAGCCCTACACGAAGCAGGCAGTTCACGCTTACAGAAAATTTTTGGAGTCTGCAACTACATACCATCATCAGGTGCAAGGCACTGTACAAGAAACACTGAATAAGCATGAGCTGACTAAACCTCTTGCAACTAAGGAGTTGATCTGGTTTACGGCCTCTGCCTTGTTGGCCTTACCCATCATCATTTTGTCCAGAATTTGTTCAGCTATTTTCTGCAAAAAGGCAAAGAGACCTAATCGAAACGCTAACACAAGCCACTCTCGTCGTAAGGCTAAACGGGGGCATCCAGACAAGTAGAGTGCCATGAAGTTGTGTCCTGGTTCTTTTCTTTTGGGAAATAGTTGTGATGGGAGTTTTGCCCCTTGCATTTGCTCTTAGATCTACAAAGTTCAGTCCTGGTCAGGAATTCTGATGCTTTTGGAGCTCCTGCATATTTTCTTTTCATAGTCATTGTGAAAAATGTTCAGAACCATTTTCACACCACAGATTGAAACATCCTGATAATTTTTAAGATGTAATACGGGTGTAATTCTGTTAATGTTGGTAGAGAAGAGTTGTAATTTTTGTCTTTTATTTGGGTTTATTCTTAATTTACAGT
>CL1Contig329
TTTTTAGTTTTAAAGTCGATAACTGCCAGCTGTCAGTTAATATTTTTCAAAAATTACGAAAAATATCCATCCTGAACTAGATCTTAGTATTTAATAGCCAAGAGCAACCTCCAGCATCCACCCTATCCATCACCTAAAGAGGTAGAAGCATATAATTTTTTCCTGCTAGGAAGGGTCCCAGCATTGCATTCAAGTCAAAACCTAAACAAGCCAGACTACGAAAGAAACAACTACGACTAATTAGAAGGTCAGGATCGAGATCGGATCGAGCGGCCTCTAAGCTTCCACGTCAGTGTTCGACTTCTTGGCAGGAGAAGAAATGACCCACACTAACCCATAAGGATCCTTCACCTTGCCCACGCGCCCAGCACCGCAGCATGCTCCATCGCCCTCGAGAATCTCCCCCTCGGCGACTGCTCCCGCGGCCACGGCCTTGGATATAGCAGCTTCAGCATCCTCGGTCTCCAAGCAGACAGTGATTCCGGTTCCCCCAGTCTTCACCGGTGCAGAGTCATCAGCGACGTCAGATACAATAATGGTTGAACCAGCGAGCTGAAGCTGAGCTGAGATGATGTGAGGGAGCTCCTGTTCAGCCTTGCGCTTGGGCTGAGTGGTACGACCAGTTTCCACGGCTCCAAACGCTGCCTTGTAGAACTGCACGGCGTCATTTGCCTTTGGTGCCTCAACCAACACCTGCAGCTTCACGGCGGTAAAAGTTATCTCAGCATCAGCCTTGATGGAGTCTCCGTTCTGGGTTTCCTGCTGAGCCATTGATGCCTTAGAGAGAGAAAAAGCAAGAGAGTTTTAGACAGAAAAAACCCTAACCCTAGGTGAGAGAAAAATATAGCAGAAACGGATAAATGAGGTTC
>CL1Contig330
TTATCGTGCGCCTGATGCGTACTACCAGCCACCTTACGGTGTCCCACCACCATCAGCTTCGAGAGACTACCCATATGGAAGTCCCTACTCTGCAGCACCCTACGGTCAGTCAAGTTACGATTACGGTCAGCAGCCCGTTTATGTTCAGGAGGAAAAGAAGAAAAGCAAGTTCGGTGGGATGGGGACTGGATTGGCTGGTGGGCGCGGTAGCGTGGGGCTTTAGGTGGACTGGCTATTGGCAG
>CL1Contig331
ACGTCAGCTAGGCTCAGCAATTGGTGGCCTATTGCTTGCCTGGGCTATGTTTGAGCGATATTTTCCCCTTCAACTTCGCCGCTATGTTGATAGATATGGTCAGAAGTTGGTGGGTCTTTTCTATCCATACCTCCAAATTACCTTCCATGAATACACAGGCGACCGTTTCAGGCGCAGCGAGGTCTACTCTGCCATTCAAAGCTACCTTAGCGCAAACTCCTCCGAGCGAGCCCAGAGGCTCATGGCTGATGCTGTCAAGGGAAATCAGTCTGTGATTCTTACCATGGACGACCATGAGGAAATTACTGATGACTTCAATGGGATTCAGATCTGGTGGGCTTCAAGAAAAAACATCCCCAAAACACAGTCCTTTTCTTTTTATCCTGAATTGGATGACAGGAGATATTTCAGGCTCACAGTACATAGGCGTTATCGAGATATAATCACCAAATCTTATATAGATTATGTTGTGAAAGAGGAATGTAATTGCAATCAAGAATCGGCAGAGAAAGCTCTACACCAACAATTCTAGTAAGTGGAATCATGTGGTGTTTGAGCACCCTGCGACTTTCGATACTTTGGCAATGGCAACAAAGAAGAAGCAAGAAGTCAAGAATGACCTTATCAAGTTCAGTAAGGGGAAAGACTACTACACTAAGATTGGGAAGGCCTGGAAGCGTGGTTATCTCCTTTATGGTCCTCCGGGAACTGGGAAATCAACTATGATAGCTGCCATGGCTAATTTCTTGAATTATGATGTCTATGATCTCGAGTTGACTACAGTCAAAGACAACAGCGAGCTTAGGAAGCTTCTGATACAGACAACGGGTAAGTCTATTATTGTGATTGAGGAT
>CL1Contig332
GCGGGGGTCTTTGCCGTTGAGAGAGAGCGACAGAGGAGAGCCAAGATGCAGATTTTCGTGAAAACCCTAACTGGGAAGACCATAACTCTCGAGGTAGAGAGCAGTGATACCATCGATAATGTCAAGGCCAAGATCCAGGACAAGGAAGGAATCCCACCGGACCAGCAGCGATTGATCTTCGCGGGGAAGCAGCTTGAAGATGGCCGAACCTTGGCTGATTACAATATCCAGAAAGAATCTACCCTACATCTTGTGCTGAGGCTTAGGGGAGGAATTATAGAGCCTTCTCTTATGGCTTTGGCTCGCAAATACAATCAAGACAAGATGATCTGCCGCAAGTGTTATGCTCGACTGCATCCAAGGGCTGTTAACTGCCGGAAGAAGAAATGTGGTCATAGCAATCAGTTGAGGCCCAAGAAGAAGATCAAGTAAACTCTGATGCAGAGTAGTGCTTTTATGGCGTTTAAAGATTTGAGTGTTAGATTTGTTATTTATCCTGCATGTTTGTTGCTATTTAGCAAAAGCCACTGTGTGGTTAAA
>CL1Contig333
GGATAGAAAAAATTGATAGTTCCATTCGCTTTAGCCAAAAAAAAAGGTAAAATTCGGAGAAGCAAAAAGCTCGAAAAAACCCCAATTCTAGCAGTTTGCGCACGCTAGGGTTTTTCTTAATCGAGTTCCCTGCTTCTTCTTTGTTCGTTGGAAATTTCAGCGTGGTATCTTTTGGAGTTTAGATCTGATCTGGAATCGTGTGTTTTTTGATGGTTGGATTTTGTAGCGGGAGTGGTTGATTTTTATTTTTCTGGAGTTTTGGTTTTAGGAGATCAGGATGATTTCGTTGCAGACCGGTCCTCGGGCTTCGCTCGGCGGCTCTGCTCGCGATGATGCTAGCTTCCAGGTGAAGCTTGAGCCATCTTCGTCTTCGCTGAGTCTTGTGCCTTTTAAGGGCCGTGATTCTCATCACGAAGTTGATGAAGACATGCACCTGGCCCTTGCTCATCAGATGTACAAGGCTGGCAACTATAAACAGGCATTAGAGCATAGCAATACTGTTATGAGAGAACGTCCCTGCGGACTGATAATCTTCTTCTTT
>CL1Contig334
TGACCCTTTTTTGGCTTTGCAACATTCAAAGTGGCACCAAGACCTGTGGATATTCCACAACTGAGCACACAAACTTTGTCAAGAGGGGCAGCAGGGTTGATCTTGGCAACACAGCCAATATGGACAACAGTGTATTCACTAAATGTGGAGGTGCCAAGAAAGTGGTAAATGGGCTTCCCATTGATAGAGAACCTCGACTGGCCATCAGCAAGCATATGACCCCTATCAGTATTGATTCTGAGAGGTCACACATGTTGCTTTCTTCTGATTTACAGTGGCGGCACTCCTTGCACTCCCCAGTGAACACAGGAAGAACAT
>CL1Contig335
TATCAAAACTTATATTTGAGTAGAGTTTACTAGCACTAAGAAGATTGTGCTCAATCATAGCACGATCCAGAACAGTAAAATTGTCTGGCAGGAGAGCTTTCTGATGTGCTTTTAGTTCTTCAGCAAATGCATCAATTTCCGGTTTTCTCAAAATTCTCTCTAAATAGACCTTTTGCAATATAGGATAAATTTTTAGCTTCGAGCATCGTTCATCCTTGTACAAAGTGGCAAGAACACGAGAACGTTGAGGACCTGCAGCAGCCAAGATTGTACATGTCACAGCAGCAGAGAGAGCTTGTTACCAAAGCTTCTTCATCAATGGTTTCATCTCCTATCTCGCCTCTTCTC
>CL1Contig336
TTTTTTTTTTTTTTTTTTTTTTTTTTTATCATGAGTGAAATGATTAGCATTAACCATCCATACCACAATAATTGAAGTTCCCCTACCAAAACTACACAAACAAAAGTTAAGACCAGCAAAGCAGAGAGGACACAACACATAAAACAAGCCATAATAAAATCCATACACAAGGATTTGGATAACCCATGGCTGTTTTATTTACAGCAACACAAGTACAGTATATCACACATATTCATTAACCAACTCTTTTTCATCTTTCTTTCTCCTAATTTTTGTAGGGATTTATTAAACACCATGATTAAGTACTACTGCTTTGTTGGGTCCATGTCCATGCTGCTTTCTCACTTGCAGTTGCATGGATCACTAGTTGCAGTTTGATCCACTACTTGCAGCCA
>CL1Contig337
TGAGGTCACGCTGCCCTCTCACCAAACCTTCAGTTCCATCCATAGCAATGGTCCTAACCATATTCTCCCCCAAGTGCTGAGCTACCTCCAGCACTAGCCGGATCGAATGGTCCCTCACCTCCAGAGCCGTCAGAATCGGAGGCAGTCCCTCATCGAATCTCACATCCACAACGGCACCAATCACCTGACAAACCTGCCCGATCGCACCCTTTCCGGTGAACTCATCGGTGATCTTCCCACCACCCTTGCCCCCCTCGGGTTTCGAGGGAGGAGGGGCAGCGGCGGCAGCGGAAGTCGCGTACTCAGCCGCGCGTGTGAGTAGGAAACCATAAGGAGACGCGCGGCGCGTGAAACATGGAGATGAGGAAGAAAGCTTGGGATTGGAGTTTGACAGGGGAGATTTTGGAAACGGATCGGCGAGTGGATGATCGGAGAAGAGAGGATAAAAGCCTGCGTGAAGCCATTGGTTAGGCTTCAAAAGAGAGAGAGTGAAACTAATGTTATTGTTAG
>CL1Contig338
TAGAAGGACTTAAGCTCCTGCGAGGACTATATAGGACAGTCGAGGAAATCACCAGTCCTGGCGCTGCAAGGAGTAGAAAACCAGCAGGAACAGGTCCCTAGGCAATGCTGCAGCCAAGTAAAGCAGTTGCGAGATGATTGCCAGTGTGAGGGAATAACGTCTGTTTTGAAGCAGCAGCTGGAGAGGGAAGAGGTAGGAAGAGAAGAATATAAGCAAGCGGTGCAAAGGGCAAACAATATAGCCTCTTCCTGTGGCTTGAGCCAGCGCTGCCAAATCCAAGAACCTTGGTACTAAACCTCATCGATCGATGTGCAGAAAATAAGTTCCCGATCATCGGACCACAAGTCATGGTCGCGTGAGAGATGTGTATGTATAAAACTAGCACATCAAAGTNCGTTTTCNGAGCGTTCCGTCTTGTATCTTGCCCCTATTTCCNGGTCTCCTGTAATAATAAA
>CL1Contig339
CTTGGGTACGAGGATGGAGAGGAGAATAGATTGGGAGCCGGCAGGAGTCAGAGGTATTTGTTCAATAAAGGAGATGATTTGCCGAAGAAGGTTGACTGGAGAGAGAAAGGAGCTGTTGTCCCTGTCAAGGATCAAGGCCAGTGTGGGAGTTGCTGGGCTTTCTCGACTATTGGTGCAGTGGAAGGAATCAACCAGATTGTAACTGGTGATCTAATCTCTCTGTCAGAGCAGGAGTTAGTGGACTGTGACACATCTTATAACCAGGGATGCAATGGAGGCCTCATGGACTATGCCTTTGAATTTATCATTAAGAATGGTGGAATTGATACAGAAGAAGATTACCCTTACAAGGCTACTGATAATATTTGTGATCCAAATAGGAAAAATGCTAAGGTAGTTACTATTGATGGATATGAAGATGTTCCTGAGAATGATGAGAATTCTTTGAAGAAGGCTGTAGCACATCAACCAGTTAGTGTTGCCATAGAAGCTGGTGGCAGGGCTTTCCAGCTCTACCAATTGGGTGTTTTTACTGGAAGATGCGGCACTCAGCTGGACCATGGTGTGGTTGCTGTTGGATATGGTACAGAGAATGGTGTAGATTACTGGATTGTGAGGAATTCATGGGGTCCTGGATGGGGAGAGAAAGGTTATATTAAAATGGAGCGTAATGTGGCCAGCACAACGACTGGCAAGTGTGGGATTGCAATGGAGGCTTCATATCCCACCAAGAAGGGTGCTAACCCCCCTAATCCTGGTCCCTCCCTCCATCTCCAGTTAACCCCTCCACCTCCAGTGAGGCCCCCAAACTGAATGTGATGATTACTACTCATGTCCTGAGGGAAATACCTGCTGCTGTATTTATGAATATAGCGGCTTTTGCTTTGGATGGGGATGCTGCCCTCTTGAGTCTGCAACCTGCTGCGATGACCATTATAGCTGCTGCCCTCACGAGTATCCCATCTGTGACCTTGATGCTGGAACCTGCCGAATGAGCAAGGATAATCCATTGAGCATAAGAGCACTGAGACGAGATCCTGCTAAAAGAACCCACCATGGTAGTAGCACAGCTTTTGGACGGATCTATTAGGGTCTACAGGACATTAAGCAAAGTTGCTATGGAGCAGCTTCTCATGCTTGATGAACCATCCATCAGGGAACAAGGTTGAAGGAAGAAAAGCTACTTTCATTGATCTGCTAGAATATGTGTATCTAACCCTTTCTCTAAACCCTTAAGGACAATTTATTATTTTTCAGTTTCATGGTGATTACTGTAAATATGGTTTCTGATGAAGCGGATAACAAAAACACACAGAAGGATCCATTTCACATAAATTTATATAGTCACCAAACATTGGTTCTCATTATTTATGGTTGCTGGTTTATTACATTATTTGTTGCGAACATAATTTATAT
>CL1Contig340
TAGTGGTATCTTCAGCACTATGGAGTTGAAATTGGTCGCAAGAAGAAAACTGCAGCTAACAAGAAAGAAGGAGAGGAAGGTGAAGCTGCTACTGAGGAAGCGAAGAAGAGTAACCATGTCTTGAGAAAGCTGGAGAAGAGACAGCAGACTCGCAAGCTTGATCCTCATATTGAAGACCAATTTGGTGGTGGTCGTCTATTAGCTTGTATCTCATCCCGCCCTGGTCAGTGTGGCCGTGCTGATGGATACATCTTGGAGGGTAAAGAGCTGGAGTTCTACATGAAGAAAATCCAGAGGAAGAAGGGGAAGGGAGCTGGTGCTGCCTAAAATTTTGTAATCTGAATCTAATATTCAGATTTTATTCCCAACTTATTATTTCCCTTATATTTGGACAATGTAATTTTTAGGAGATGAGCAACTAAGCTTTTATTACCTACTAGTTTTATTGTTGAATTCATAGAATAGTTAACCAGTTGTGTTTTAAACGAACCTATTTTATGGTAATTTATACAATTTATACG
>CL1Contig341
GGCGTTACTCTCTGTTTTAGCTCTCTCTCTAGACTCGATCTCTGTTTCTAATATATATTCTTCCATTATTAGTAATGGCTGGCGAGAAGAAGATTAAGATCGGTATCAATGGGGTTTGGAAGAATTGGTCGTTTGGTGCTA
>CL1Contig342
GATACAAAATAAGCTGCCTCTCTCTCTCTCTCTCTCCTTCCCTCCTACTAAAACACATGGCTAAGCCTAATTTCCTTTTCACCCTTTCTCTTTCCCTTGTTGTTCTCTTTAATGGCTCCCTCGCTAGCCGGCAATATCAGCAGCAAGGCCAGTGCCAATTCGATAGGATAGATGCCCTGGAACCAGATAACCGTATTGAATGCGAAGCCGGTGTAATAGAGTCTTGGAATCCCAACGACGATCAGTTCCAATGTGCTGGAGTGGCCGTTGTCAGGCGGAGCATTGAGCCCAGAGGCCTTCTATTGCCATCCTACAGCAATGCTCCTCAACTCATTTACGTAGTCAGAGGGGGAGGTGTGACTGGGGTCATGCTTGCTGGATGCCCTGAAACATTCCAGGAGTCTCAACAAACAGGAGGCAGCAGTAGGTTCCAAGACCAACACCAGAGGGTTCGACGTTTCCGCCAGGGCGATGTCATCGCTATTCCCGCCGGAGTATCGCACTGGTGCTACAACGACGGCAATGAACCCGTTGTTACAGTTTCTGTCCTTGACGTCAAAAATAAAGCCAACCAACTTGACTTGAACCCTCGACACTTTTATCTAGCTGGTAACCCAGAAGATGAGTTCCAGCAACAATATGATGAACGCCGCGATCCTAGAGGCGCAAGAGAGTACATGGGGCCAGAACAGGGCGATTGCAACAATCTTTTCTGTGGACTGGACTCAAGGTTAGTGGCCGAAGCTTTCAATGTCAATGAACAGCTGGCTAGGAAGCTTCAAAGCGAGAACGATTACAGAGGCAACGTTGTGAGGGTGGAAGGTGACCTTCAGCTAGTCAGGCCACCAAGAACTCAACAAGAGAGACAAGAGCAATTAGAGCGAGAGAGAGGGCGAAGCCCAGGACGAGGAAGTCACTACAATGGCCTGGAGGAGACCTTCTGCACCACGAGGATTATAGAGAACATCGGTGATCCTTCACGCGCTGACGTCTTCGTCCCAGAAGCTGGTCGTGTAAGCACCGTCAACAGCCACAAACTCCCCATTCTTCAGAGGCTCCAACTTAGCGCATCCCATGTGGTTCTCCGCAATAATGCGGTGAGGTTACCCCACTGGCACTTGAACGCCCACAGCGTAATATACGCAGTAAGGGGTCAGGCACTGGTTCAGGTGATAGATGAAAACGGCAACGCTGTCTTCAACGGAAACGTTAGGGAAGGGCAGGTGCTGACTGTGCCACAGAACTTCGCGGTGGTGAAACGGACAGAGAGGGATGTGTTCGAGTATGTAGCCTTCAAGACCAATGACAATGCCATGACCAATGATCTTGCAGGGCCTACCTCGGGCGTTAGGGCCCTGCCAGTGGAGGTGATCGCCAACGCATACCGAGTATCGCTGGAGGACGCGAGGAGGCTGAAGTATGGGACGCAAGAGACGACCTTGACAAGCGCAAGGCCTCGGTCTGGAAGGTGGGCTGAAGCATAAGGAATATAAGTATAAAAAAAAAATGTAAAATAATAGGTAAAGAGGCAGACAGCTAGCCTTTTTGGTGTGTACGTAGTTAAAAAAATGAGAGATCTGAGATTACAAGAGTTAGAATCTCCT
>CL1Contig343
GGACGCACACACAAACCAGCAGCCATGGCTAGTAGTACTCCTCTCCTTTTGATCTCTTGCGTGTTGCTTGCTTCTTGCTTTAGTGCCACTGAAGCACAAAGCAAACCTCCTATAGTGAATGGTCTCTCCTGGACTTTCTACAAATCTAGCTGCCCTAAAGTTGAATCTATTATCAGAAATGAGCTCAAGAAAGTTTTCAAGAAAGATGTTGGCCAAGCTGCAGGCTTGCTTCGTCTCCACTTCCATGACTGCTTCGTTCAGGGATGCGATAGCTCGGTGTTGCTTGATGGATCAGCAGGTGAACCAGCGAGAGTCTGAACTTCCTAACTTGACCTTGAGGAAAGAGACATTAAATCGTACTACAACCTCCGCGAGATTGTCCACAAAGAGTGTGGCCGTGTCGTCTCTTGCTCTGACATTGTCGCGATCGCTGCCCGTGACTCCGTTGTCCTAACCGGTGGCCCTGACTATGATGTCCCCTTGGGAAGGCGAGACGGAGTAGTATTCGCTCAAGTAAACCAAACTTTTGTAGACCTGGTAGGACCTGACGCTAACTTGTCCAAAAAATAGACACCAGCAACATAACTTTCTTGGATATTAGGTCCCCTAATAAATTTGACAACAAATACTTCGTTGATCTCATGAACCGTCAGGGTCTTTTTACATCGGACCAAGATCTGTACACGGATAAGAGAACAAGGGGCATTGTCACTAGCTTTGCTATCAATGAAACATTGTTCTTTGAAGAATTCGTGCTTTCCATGATCAAGATGGGGCAATTGGACGTGCTGACAGGGATCAAGGGAATTCGTGCCAATTGCTCTGCCAGGAATTCTGACAACTAAGTACTTGGTGTCGTATCACT
>CL1Contig344
TAATGTTGCCAAGGTAATATTTCATAATCCTGGTGTCCAAGAAGACCCTGCTTGTGGACCACTTATTGATGCTGTTGCCATTAAGGAGCTCTTTCCTCCAAGACCCACGAGAGATAACTTGGTAAAGAATTCTGGCTTTGAAGAGGGTCCTCATCGATTTCTCAACTCTTCCAATGGTGTCCTCCTTCCTCCAAAACAAGAAGACCTCACATCTCCACTTCCCGGTTGGATCATTGAATCACTTAAAGCTGTGAAGTTCATTGATTCAAAGCACTTCAATGTTCCTTTTGGACTTGCTGCAGTTGAGCTTGTTGCAGGGAGGGAAAGTGCCATTGCGCAGATCCTCAGAACAATCCCCCACAAAGTCTATAATCTCACATTCACTGTAGGAGATGCAAAAAATGGCTGCCATGGATCAATGATGGTCGAGGCATTTGCTGCTAAGAATACCTTTAAGGTTCCATTTGAGTCCCAAGGAAAAGGTAGGTTCAAGACTCTGAGCTTCAAGTTCAAAGCCATTTCAGCCAGGACAAGAATTACATTCTATAGCTCATTCTACCATACTAGGATTGATGACTTTGGATCCCTTTGTGGCCCTGTACTTGATCAAGTTAGGGTTTTCCCTGTTGCTTAGATACTGGATTATATCAAAATACAGTGGAATTGTACAATGACCGTTGAGGCATTTGCTTTGCTTTTGTATTCATGTGG
>CL1Contig345
GGCTCAAACCGCTCTCTCTATAATCATAAACGCCAGAGAGAGAGTGTTTGTCTACTTCTTCCTCCTCTAACAAAAATCTCAGATCCAAACCTCTAGTAACCCTAACTATGGCTTTGTTGGTGGAGAAGACCACTAGCGGCCGTGAGTACAAGGTCAAGGACATGTCTCAGGCCA
>CL1Contig346
TACTTTTTTTTTTTTTTTTTTTTTTGACGGAAAAGAAAATAAAACATAAGATAAATTTAAAGCTTCATCCAATTGCAAAACAAAATCTATATAAGCAACAACCACACGAAACAAAACAGCCTCAAAACTACATAGGTCAAACCATTTAAGAGTATAAAATCCCATAACAGAGGATTGGATTATTACTTGGGCAGGCAAGGGCTAATAAATATTCCGGAGACAGAAAAACAGCTAACAATGTTTGCACAGAGTTACAGAAAAAGGCATTCAACCGGACAGATTGCTGTAGACCTCAATCATCCTTCTTGACAGTGGCAGACTTGATTATGTCAATGAATTCCGGCTTCAGAGATGCTCCACCAACCAAAAATCCATCAACATCTGGTTTTGCAGCCAACTCTTTGCAGTTTGCTCCATTTACAGAACCTCCATAGATAATTCTTGTCGATGCTGCAACTTCAGCACTAACATTGTCGTGAAGCCATTTCCTCAATTCCAAATGGACCTCTTGAGCCTGAGCAGGTGTTGCAACCTTTCCCGTACCAATGGCCCAAACTGGCTCATAGGCCAACACAACATTAGCCCAATTGGTTACTTTGTCTGCGATTGCTTTTGTTTGTGCAGCAACAACAGCCAATGTAGATCCAGATTCTCTCTGCTCAAGGTTCTCACCAATACAAGCAATCACTTTTAAACCTTTAGAAAGTGCATACGCAACTTTATCCCCAACAAACTCATTTGACTCATTTAAAAGCGATCTTCGTTCAGAATGGCCGAGAATGACCCATGGAACAGACAAATTCACTATCATCTCAGCACTAATCTCTCCGGTAAAAGCACCACCTTTACGTACCCAACAGTTTTGTGCTGCAACCTGGAAGTCGGGTCTCAGTAAACCTTTTACCAGTGAAAGAAATACAAAGGGAGGGCTCACAACAACCTCCACAACATCCTCAGAAGGGACCTCGGCTTCGTTCAAAATGGTGACAATCTTCTTCACCTCCTCAGTCGTTCCATTGCATTTCCAGTTGCCGCCGACAAAGAATTTTCTGGCCATAGTTGCTTATAGCTTGGGCGATAAAAACGAGAATAGAAACCACAGGCGATTAAAACCAGAGCTCC
>CL1Contig347
TGATTCACACAAGGGAAAGGGAAAGGGAGAGAAGCCCCCACCAAAACACAAGCCACCTCACGGACATCTTTTGGCTGAAGAAGAAGTGGTCGAGGACTTGCACAAGGGAAAGGGAAGGAGAGAAGCCACCACAAACATAAGCCACCGCACGTACATCTTTTGGCTGAGGAAGAAGTAGTCGAGGACTCACAC
>CL1Contig348
TACTTACCAACCATAGAGGTTACAAAAACGTACAGTCGATGATGCAGAAGATGGGTGACAAGGGAAACAGAATTACATGCACAGTTTAATGATCTGCTATTATTTAATCATAAAGGACAAGCACAGAACATTCTAATCCAACTTCCGATCATCATCACATGCAACAAAAGAAGCAAAGACCACACCTATTCCATCAACAACCAAACCACTGCAAATTTCCCAGTAATGAAAAATACACAAAAACTGAAAAGCGCGCAGGTTGTCAGCACCATCCTCTACAAGATCAACATTTTCTGATCTTTCACGAAATGAAGGATACTTCTCACAAATGATTTGGTAACTCTTCATGTACCTCCCTGCTTGCCTCATAAGCCAAACTGGGGGTCTTTC
>CL1Contig349
GGTGCAACACATTTCTTTGATCTGCAGAAGCCCAAATGGCAGAAGTGAAGCTTTTTGGAATGTGGGCTAGTCCTTTCAGCCACACAGTAGAGCTAGCGCTCAAGCTGAAAGGGGTACAATATCATTACATAGAAGAAGACCTCTCCAACAAGAGTCCTCTCCTCCTTGAGTATAACCCTGTCCATAAGAAGATTCCTGTGCTCGTACACAATGAAAAACCAATTGCAGAATCACTTGTCATCCTTGAGTACATCGATGAAACCTGGCAAAACAATCCCTTGTTGCCGAAAGATCCTTATGACAGAGCTATAGCTCGCTTCTGGGCTAAATTTTTTCATGAACAGATCTTGCCGACAGCTCTAAAGACCATTGCAGCAGAAGGGAAAGAGCAAGAGCAGATCATTGAACAAGTGTATCAGAAGCTTAATTTTCTTGAGAATGAGCTGAACGGAAAGGACTTCTTCGGAGGTGGGAGTATTGGATACCTAGACATTGTGGTATTTTTTATAGCCCGTGCATTTCAAGTCAATCAAGAAGTTACGCAAGTGGAATTGATCAGTAAAGAGAAACTTCCAGCTATATGCAAATGGATAGAAAAGCTACTCAAAATAGATGTGGTCAATGAATGCATTCCTCCGAGAGAGAAACATATTGCTTTCATTAGAGCTCATCTAGAGGCTGCAAAATCTTCTTCCAACTAAAATAATCTCCATGATTATTCACAAATCCCGTATTACTAATCATATAGACAAATAAGTATTTCGGGCCCGTGGACGGGCCGGCTTGTAATATCTTC
>CL1Contig350
GCACACAAACCAGCAGCCATGGCTAGTAGTACTCCTCTCCTTTTGATTTCTTGTGTGTTGCTTGCTTCTTGCATTAGTGCCACTGAAGCACAAACCAAACCTCCTATAGTGAATGGTCTCTCTTGGACTTTCTACAAATCTAGCTGCCCTAAAGTTGTCCTAACCGGTGGCCCTGACTATGATGTCCCCTTGGGAAGGCGAGACGGAGTAGTATTCGCTCAAGTAAACCAAACTTTTGTAGACCTGGTAGGACCTGACGCTAACACTACCACATTCTCACCAAGCTTGACCGGAAAACCTTGATGCCACCGATGCAGTCGGCCCTCTCAGGTCGCCCACACCATTGGCATTGGCCATTGCAC
>CL1Contig351
TCTATTTTATTTTGCACTTCCACCATCAGTATATCCAGTTGTCTGCAAGATGATAAAAAAATGTTGCATGAATAAATCTGATCTTGGTGGCTGGACTCGGATTGTTGTTGAAAAGCCCTTTGGCAAGGATTTGGAATCTTCAGAACGACTTAGTGCTCAGATTGGAGAGTTGTTTGAGGAACCGCAAATTTATCGCATTGATCACTATTGGGAAAANATTGGTGCAGAACATGTTGGTACTTCGTTTGCAATCGCCTCTTCTACCTCTTTGGAATCGTGACAACATTGCCAATGTACAGATTGTATTCCGGGA
>CL1Contig352
GGGCAAAGCTTGACCCGTACAGCGATTGCCTTGCTACAAAAAAGCTAGGGCTGGAACTTTCAGAAGGACGATAAGTGATTGATTGATTTCTATTTGCGTCTTTTGGGACTACCAGCGCTACCTCTCACAAGGAATCAGAAATCATGCCGAAGAATAAGGGAAAGGGAGGTAAGAATAGGAAGAGAGGAAAGAACGAAGCAGATGATGAGAAACGTGAGCTCATCTTTAAGGAAGATGGACAGGAGTATGCCCAAGTGCTTCGCATGCTTGGTAATGGCCGTTGTGAAGCAATGTGTATTGATGGGTCCAAGCGTCTATGTCATATTCGTGGGAAGATGCACAAGAAGGTTTGGATTGCAGCTGGTGATATCATACTTGTTGGGCTGCGTGACTATCAGGACGACAAGGCTGATGTTATCTTGAAGTATATGCCAGATGAAGCTAGGCTTCTAAAGGCCTATGGTGAACTTCCTGAGAGCACACGTCTCAATGAGGGTATTGCTGGAGGTCTTGATGAGGAGGATGATGGTGCTGGCGATGATTATATAGAGTTTGAGGATGAAGATATTGATAAGATCTAGAGTTTGGAAACTGACTCTCTTTCTGTTTTATGTTTAGTTTATGAAGAGAGATGGTTCATGAGAGTGTCTAATGTGATATTAAAATACCTAAACGAGGGTTTGTGCTTTATAAATTGGAATTTGAGATGTTAATTTGATCATATTTCATGTAATACCTATTGTTATCACTTCTAATCGTGTCCTCATTTGCCCTTGTTTTCATGAATTTTTCTGCTCTCTATTATTTCAATCAGACTGCACTCGAACTTCTC
>CL1Contig353
TATTGAGTGTGTGACGGAGACCTGACAAATGTTGGAGGTGCGGGAAAGGATGATACGTAAGCGTTCGTCAAGCGGCCAGCCTTGGCTGGAGGCGATTGGGCCGCCATTGCTGGCACGTGTTCTTTTGTTGGCAGGGACTGCAGCCGGCCTTTTCTTCTCAGTCTTGGTCTTCTCTAGCTGTTCAAGGCGTTTCTTGAGGTTTTCTGGTGGGAACTCAGCCTCTAGTTTGTATTCTTCAATGCACTTAATGACAGCCCGGAGAGCTGACTGCTCCTTCCGGGCAGCAAAGTGCGCAGCTCGACCAGTATCCGGATCCTCCAAGATAGAAGCTGCAGCCTTCTTTGCATCCTTCAAAAAAGCTTTTAGCAATGGAACAGGGGGGAACTTGTCCACAAGACCAACTTCATATGTAAAATGCACCGCATCAAGCTGTTGTCCCCTTCTAATTAGTTCTTCAATCATATCAGGCATTTTATCACCCAAACCAAGCGAGACAGCAAGCTTAGGCATCTGCTTGCGCCAAGCGGACCCAACTACGAGCTTCCTGTACAAATCAACATCCTCCTTCCACACCCCAAAAGTGACCAAATGCTGCAAGAAAGTATGCACATCAGGAGTCTTCAC
>CL1Contig354
TCAGATGATTGTTATCCTTCCGGGCTTGTTGTTAGGATTCAGAATTTCAATGAGTTTAACCAGTTCATTCGGATCCATTTTGTTGCTCACCTTGATACCAAGAGGGTTAGAAATTCCTCTAAGGAACTCTACATGGGCACCATCCAATTGACGGGTACGCTCTCCACACCAAAGCATGTGGGCAGAGCAATCATAGTACAGGCCTGAAGTTGAATCCAACCTTGTCAGAGCTTGCTCGTAGGGCAAATGCAAGCATTCATGGGATGTCCAGAATTCAGTTGTTGTCATAATAGGGTGTTCCACTGTGAGTCCTGCAGCAGCCATGAATCCTAAGGCCTCATCAACTCGATGTGCCAGTTCTTGGTACCTATCTCCTTGCTCACTGTGCTCTGCAAAGTCAAGATTCCACTGAGTAACTCTCTGCATTGCAGCATACCTCCAGTGGCAAAGGCCCTAAGAAGGTTGAGAGTTGCTGCAGATTGGCAATAAGCTCTTATCAACCTCTGTGGGTCTGGAATTCTTGACTTCTCGTCAAAGCATCTCCATTTATATTGTCTGCGTATTGTCTCTTCTGCATCTGCATTTTCACCTCTTCATAATACTCTCCTTCATCAACTTGCTCATA
>CL1Contig355
AGTAACATGGATTGTGAAATAGCAGCNCCTTCAATACTATTCATTGATAACCACATGGATCAAACCAAAATCACATATCTTAGAGTCTGGAAGAATCTTTCTTATGCCAGAATCAATAGTCATAGGACACGCAGAAGCTGATTGGGTTTTGTAAAAAACAGAAGCCTTTTCTCGGTGCAAGCCAGTCATGCACATTTCTATGGTGTAAACATGGTCACAAGAGATTGCAGGATCTGCAGATGCAGAGTAAATATGCCATTTATGTGGGCTGTCATACCCACCCATCACACAAGCCTTACTTTCAGCACCAAGCTTCCCAAAATAACTATCCAGGGAAAATGAAGCTCCCACGAGTATACCTCACAGATTTGACAGCAAGAGAAAGGGCATCAGCCAGCTTCAAGATAGGCGGGATTGCAAGAAGCAGTTTCGTAGTCCCAC
>CL1Contig356
TCATAGCAATCAGTTGAGGCCTAAGAGAAGAATCAAGTAAACTCTGATGTAGAATAGTGATTTTTGGGTCATTTAAAGATTTGAGCATTAGATTTGTTGTTTCACCATGCGGGTGGTTTTAAATATTTTTTGTGGATTTAGCAAAATACTATGTTAAACTTTTATTCAATGCTGTTAAATTGAGCTGATTTCTATTTTTGAAATTGTGATTTGAAATTTGTATTAGTCG
>CL1Contig357
TATGATACAAAATCACTAGCTAGCGGCGGGAGCAGGGCATCCTCTTTATTACAATTGCAGACAAGATGGTAGAATGAGGAAATTACACACACACACACACACACACACACACACACACACACATATATATATCCACTAATTATAGCTATTCTGATGGATCCACCCATACTTGTTTTGAAGCTTGCTCACCAGTATTTTGTCTAGATGGAATGTCCTTTGTTAGAACATCAGAATTAATGGGTGGATCGGATACCAAAAACTGCTATTGCTATTGTA
>CL1Contig358
TATGAAGGACTGGAGAGGTGGAAGAGCCGCCTCCTTCAACATCATTCCTAGCAGCACCGGAGCTTCCAAGGCTGTTGGAAAGGTTCTCCCTGCCTTGAAGAAGTTGACAATGATTATTGAGTGCTGTAATGAGTCAAATGTGTAGTGCAAGCATCTGATGTTTAAATAAAAATTGAGTGTAGTTCGTCTGATTTTGTTTAATGGTTTTTAGCTGTCAAAAGCTATGGAGTTTGAAAACAATATTTGTTATATTGGGATAATTCCACCTGGTTGATACAAGTATCATATGATTTTTTA
>CL1Contig359
AAGTCACTGAAAAGAACAAATGTTTCTCCGAAGATAACGGTAACAGAAGACCGCCATGAGGCACTTTCACATACCCTTGGCAGCCACAACTATACAAGCAACACAAATCTACTACATAGAAAGCTTGCTTCTGTAATTGAGCATGCCAATGCCAAAGAAAATATTAAAAATCCTCATACGACCACATAACAAGTAGCAATATGAAGAACAAAGTTCATCACTTACATAAACATACTAAATTCATAGATATCTATAAAAACACAATTACACTGCCATAAGCATGCATTCCTTGAATACCACTGAAGACCCAGTATACTTAATCCATTATGCTGCTGCCATCTGAGCATGCTTTGCAATGGTCAACTCCAGTTCCTCTTTCTTGGCACCCACAACCTTGTCAACTATTTTTCCTTCTTTCAAGAACATAAAAGTTGGCATTGCCTCAACAGCCCAATCCTCAGCGACAGACTTCAATTCATCCACATCCACCTTCAAGAATATAACATTGGGCATCTTCTTGGCCAACTCTGCCAGAATTGGATTGATGAGACGACATGGCCCACACCAGGAAGCAGTAAAATCCACCACAATCAGTTTCTGCTCTCCTGT
>CL1Contig360
TAGAAGAAAGGTTGACACGCTACAAGGGATTCAAGGAGGGGCATAAAAGGATTCTTGTGGCCACAGATTTGGTTGGTCGGGGAATTGACATTGAACGAGTAAACATTGTTATCAACTATGACATGCCAGATTCTGCTGACACTTATCTACACAGAGTTGGTAGAGCTGGTAGATTTGGCACTAAAGGGCTTGCAATTACATTTGTATCATCGGCGTCAGACTCTGATGTTCTAAATCAGGTTCAGGAGAGGTTTGAGGTGGACATAAAGGAGCTTCCTGAGCAGATTGATACATCTACATACATGCCTTCTTAGAGGCGGTTCAGTTGGCGGCATGAATGTTGGGCAAAAACATGTAATATCTGTGCCAGAGGCATTTATGTTATCATGTTCTTCAATCCTAGTGCGTAGAGTACTTGTATTGGACAAGTGGAAGGCCGATTCTCTACTGAATGGATTTCGATAGTTTCAAT
>CL1Contig361
TACAAATCCTACAAAAATAAAAAGCCTAACATTCTACCACAAGTCATCTTCAAATTGTAAAAAACAATCAATCCCGTCTTAATATATTGTTTTTCTCTCTCTTTGTCCCGTCTTAATACCTGTAGTGAGGTGGCTTGTAAGGACCCTCAATGGGCACGCTGATGTAGTCAGCCTGCTCCTTGGTGAGTTTAGTGAGGTGAGCTCCAAGCTTCCCAAGGTGAAGAGCAGCAACCTTCTCATCAAGGTGCTTGGGTAAAACATAGACCTTCTTCTCATATTTGCCAGTTCCCCTTCTCCCTCCACAACTCGAGCTGCGCAATCACTTGATTGGTGAAAAGAGCAAGACATCACGAAGCTGGGGTGACCAGTGGCACAACCCAAATTCATGAGACCGCCC
>CL1Contig362
ACGTTTTTTGTTTTTTTTTTTTTTACCTTTTAGTCAAGTGTCAGGTTTGAATCTCGATATATCAATCATTTAGTAAGTGTAAGGTTTGAATCCATACTCTCACAATCCTTGTAAAAAAAGAAAAGATATGAATCCAGCAAACTACATCCCATACAAGATTAGAGACTAATACAGTCTAAATGGACAGCGCACAACTTGAAATTTATTATATTAGAACATCAGGTCACAAGAGACATAAACATGCAAGTTTTGCTTACTATTGCAACAATGTCATAGCAATCAAAGATTGAGATAGAAGTTGTGTTTCAGAAACAGTATCTTCTATCTGCAACGTGGAATATTAGGGTGGCATCATCTTCAAATGCTTGGCCTCACGTTGAGCCGGAATGCTAGCTTTTGACCCAGGGATCTGTCACACTGAGTCCAGTAGGAGATCCAGATACTACGAAGCTCATGAGTGATACGGGGATCAGATAGGCAACCAACCATCCGGTTTAGGAATCGCTCTTGCCTGTCAGGTGCCCAGGATCTATATCTCTCTCCAGGTTGCTCGAAATTGTTTTCCTTCTCAATGACACACTTATGGCGCCTTCCACTGCAGATAGTGGAAGGAATGGGAAATCTCTCAGAATGGCGAACTGGATCACACCTGGATGGGAAGTAATTGACCTCCTCATCTCTGTGCATGAAATTCATGAAACCGTCATGGTGATTGTTGTGATGAGCACACTTTGGAGCGTTAACAGGTAGCTGTAGATAGTTCGATCCAAGACGATGCCTCTGGGTATCAGAATAGGAAAAGATCCTAGTTTGGAGTAATTTGTCCTCCGAATATGAAATACCAGGAACCACAATACCAGGGCAGAACGCAAGTTGCTCATTCTCAGCAAAGAAATTGTCAATGTTCTTATTCAAGACCAAGCGGCCAACCGGTTGAAGAGGCAGGATATCCTCGGGCCAGGTCTTAGTCACATCAAGTGGATCAAAATCAAATTTGTCTTCATGATCAGGATCCATTGTCTGGATGTAAAGTTTCCATTCTGGATAGTTGCCAGCTGCAATCGAGTCATATAGATCCTGAGTGGCATGGCTATGATTAGATCCTCCAACCTTGATTGCCTCTTCCTCTAGCAAACACTTCACACCACAAGTAGGTTTCCAGTGAAATTTAACACAGTGTACTTTTCCAGCATTGTTTATTAAAGTATATGTGTTAACGCCAGAGCCTTCCATGTGCCTGTAATCTTGAGGAATACCCAGGTCATCAAAAAGGAAGGTGAGCATGTGCAAGCTTTCAGGAACATGGGATAGGAAGTCAAAGATCCTCCAGCTCTCCTGGATGTGAGACTTAGGGTTGGGCTTAAAAGCATGCACCACATCTGGGAACTTCATTCCATCGCGGATGAAAAAACAGGGAAATTGTTTCCCACCAGATCAAAGTTACCCTCTCTGGTGTAAAACTTCACAGCAAAACCTCGAGGATCCCTTATGGTTTCTGGGCTGCCCCGCTCATGAATAACAGTGGAGAAACGGACAATGACAGGAGTCTGAACCCCCGGAGCTCGAAGGAAATCAGCACATGTGAGTTGAGAGACATTATGGGTGACCTCAAAGAAACCCTTTGCACTTGCTCCCCTAGCATGCACAACACGCTCTGGAATCCGCTCCCTATCAAAGTTTGCAAGTTTCTCCAACAGATGATAGTCCTCAAGAAGGATTGGACCTCTGGCTCCAACAGTCAAGGACGAATTGTTGTTCCATACTGGAGCACCAGAATTCGTAGTCCAGAAGGAGCAAATTATAAGCGTTTGATGGAAGGTTCTATACCATCAGAATC
>CL1Contig363
GGGGTACAATATCATTACATAGAAGAAGACCTCTCCAACAAGAGTCCTCTCCTCCTTGAGTATAACCCTGTCCATAAGAAGATTCCTGTGCTCGTACACAATGAAAAACCAATTGCAGAATCACTTGTCATCCTTGAGTACATCGATGAAACCTGGCAAAACAATCCCTTGTTGCCGAAAGATCCTTATGACAGAGCTATAGCTCGCTTCTGGGCTAAATTTTTCATGAACAGATCTTGCCGACAGCTCTAAAGACCATTGCAGCAGAAGGGAAAGAGCAAGAGCAGATCATTGAACAAGTGTATCAGAAGCTTAATTTTCTGAGATGAGCTGAACGGAAAGGACTTCTCGGGAGGTGGGAGTATTGGATACCTAG
>CL1Contig364
AAACTGACACTAGATAAAATTTCTCATACAATAACTATTAACATTAATGTTACCCAGGGAAAAAAAACCTTCAGATATTGGAAAAGAAAAATGATGGAAAAAAATAAAAGAAGCATCCCAATCACTCTCCAGCTACAAGCATCCTACTAAAAAAGACATGGTTGAACCACAAAAGATTTGAGGAAAATAATGACTTGAGTACCAAAGTGCCTGCCCACCAATTCCAGAGGGACCCATTCAGATAAAGCCTCTCACTAGCAGCCATAACATGAAACGCAATAGATGGAAAGCTATTTGATACATCAAGTTCAGAATATATAATCATCTTTCAATGACCCCATCTCAACATTTCTCCATATCAACCATATTCAAGTTCACATGACAACTTGACACGAAAAAAGCCAACTAAATGACAAAAAGAACTCGCCATCAAAGCACTTGTAGAACTTAGAAGCACTTCCTGTGAACAATGGATGGACCAGACTCATCGTATTCACCCTTGGAAATCCACATCTGCTGGAAGGTGCTGAGGGATGCAAGGATAGATCCTCCAATCCATACACTGTACTTTCTCTCTGGTGGTGCCACCACCTTAATCTTCATACTGCTTGGAGCAAGTGCAGTGATCTCCTTGCTTCATACGGTCTGCAATGCCAGGAAACATTGTAGAACCACCACTCAGCACAATGTTACCATAAACGGTCCTTTCCTGTATATTACCACATCACACTTCATGAATAGAGTTGTAAGTAGTCTCA
>CL1Contig365
TATTTGTTTGGACATTTTGAAGGAGCAATGGAGCCCTGCGCTAACCATATCCAAGGTGTTACTTTCAATCTGTTCTTTGTTGACGGATCCTAATCCTGATGATCCTTTGGTGCCAGAGATTGCTCATATGTATAAGACAGACAGAAATAAGTATGAGACAACTGCGAGAAGCTGGACCCAGAAGTATGCCATGGGCTAAATAATTTCTGGTGCGTGTTAGGAAAAGGCCTTTTTCTATTCATTTTAATTTTTATCTCTCTGTTGTGTATCAATGTTTGTCTTGTCCTCAATCGATATGGGCCAAAGAGGTCCGTAGCTACACCCTAGTTAAAATAGAAACATATATGTTGCTTTCAATTGATGTATGGATAATGCTATGGTCGAACTGTGCAAATATGTCCATTGAATGTCAGCTTATGCGTGCTGGAATTGTTCAAATGTGCCCCAAATTCAACTTCGCTTATGTTGAACTT
>CL1Contig366
TTCCATCTCTAAGCCCACCAAACTTCTCTTGTCCAGCTGTGTCCCAGCAGTAGAATCGGATTTTCCCACAGTTGGTAAAGAAGTCCAAGGGATGAACTTCCACGCCAATCGTTGGTTCATATTTCTTCTCAAACTCGCCTGTAAGATGCCTTTTCACGAAGGTAGTTTTCCCTGTACCACCATCGCCAACAATCACAAGCTTGAAGCTTGGATAATCCACAGTCTGCTGATTTGGTAAAGCTAGATCGTAGGAAACAATAGAGGGCGAAAGTAGCGAAAACCAAAAATTGCGGTACAGATCAGGATCTAGATAAGAACAATGAATCGCAGAGAGATCGACAGCGGCAGTAGACTTTACCA
>CL1Contig367
TATTAGGTTATATGATGCCCTGGATGTATTATTTTGCTTTTGAGGTTTCTTTTATGTTAGGGCAGAATGAAATGTGTCGGGTAAGCAATTGTTTTCCTTTTATAAATTTATGTTGGCTGTAAGATGACATTAGCCATCAGAATTATTCAGAAATGAACACATATGCAAGAACAATTTGCACTTGTAAGCCAATGATGCAAGAGCTGTAGTTTAACATAACTGATCTTTCATACATTAATTTTGCAATTAAAGGCATCTTTATTAATATCCAATCTGATGTTGATATTACCTTTTAAGCCTGCCATAGTTTTGACAGCAGATGATGCTAGACAGTTTCTACAAATAAAC
>CL1Contig368
GAGCACAAAAACGCCGCATATATAAGTCTACATCTTCCCCTTCGGTAAAGCTTCTGGCTTTGAGTCTCCCACTTTCAGAGAGCTAGAGAAAGAGAGGCAGAATCCTTAATCTTAAGCAATGGCTCCCAAGACTCCGAAGGTGAGCAGAAACCCAAATCTTGTTCGAGGAATTGGCAAGTATTCGAGGTCTCAGATGTACCACAAGAGGGGTTTGTGGGCTATCAAGGCCAAAAATGGTGGTGTTTTCCCCAAGCACGACCCTAAACCCAAGCCAGCTGCTCCCGTTGAGAAGCCCCCGAAATTCTATCCGGCAGATGATGTTAAGAAGCCTCTGCTTAACAAGCGCAAGCCCAAACCTACCAAGCTTAGGGCTAGCATTACTCCAGGAACTGTTTTGATAATTCTTGCTGGAGGTTCAAGGGTAGNGGGTCGTGTTCTGAAGCAGCTTTTCCTCTGGATTGCTCTTTGGTCACTGGACCATTT
>CL1Contig369
TAATCACAATTTCAAAATAGAAATCAGCTCAATTTAACAGCATTGAATAAAAGTTTAACATAGTATTTTGCTAAATCCACAACCAACATATTTAAAACCACCCGCATGGTGAAACAACAAATCTAATGCTCAAATCTTTTAAAATGCCCAAAAAATCACTATTCTACATCAGAGTTTACTTGATCTTCTTCTTAGGCCTCAACTGATTGCTATGACCGCATTTCTTCTTTCAGCAGTTTACAGCCCTTGGGTGCAGACGAGCATAACACTTGCGGCAGATCATCTTGTCTTGATTGTACTTGCGAGCCAAAGCCATGAGAGAAGGCTCTATAATTTCTCCCCTAAGCCTCAGCACAAGATGGAGGGTTGATTCTTTCTGGATATTGA
>CL1Contig370
CGGAAGAAAGGACTCACTGAGCCGGGATCGCTAACTAATACTAATCGAATACTAATAGAATAGAAAATACTAATAGAATTAGAATAGAAAATACTAATAGAATAGAAAAGAACTGTCTTTTCTGTATACTTTCCCCGGTTCCGTTGCTACCGCGTGCTTTACGCAATCGATCGGATCATATAGATATCCCTTCAACACAACATAGGTCATCGAAAGGATCTCGGAGACCCACCAAAGCACGAAAGCCAGGATCTTTCAGAAAATGGATTCCTATTCGAAGAGTGCATAACCGCATGGATAAGCTCATACTAACCCGTCAATTTGGATCCAATTCGGGATTTTCCTGGGAGTGTCGGGAAGGATTGGAATGTAATAATATCGATTCATACAGATATAGAAGAAAAGGTTCTACTATTGATTCAAACGCTGTACCTATGGGATAGGGATAGCGAAAGAGG
>CL1Contig371
TATGAACCTCACTTAATTCTTGAGTTTTTGAGGAAGCTTCAAACTTTGCCTTCATCATTTCTTCCTCAGCAACTTTAAGAGCACGCTCTGTCTTGCGGAGTTTGCTCTTCTGTTCATCAATAACCTTTTGAAGATTCTCTAGTTTCAAGTTTAATTCACCCATCTTCTTTTCAGCTTTATTGGCTTTTGCTTCCAAAGCATCTTTCTGCCTCTGTTGTGTTTCCAATTCCTTTTTAAGTTTGTCAACCTGATGCTCCAGTTGGCCAGCCCGTGCATGAGCCTTTCCCACCTGCTCTGCAGTGTCTAGTTTCCCCTTTTCTGAAGGGAGATATTTTGCTTCCCAAGGACACAATACTATCTGATTTTTCTTG
>CL1Contig372
TAAATTTGAGTTCAGATCTTCTGTGTTTGGTTTTGGGTTTTAAGTTAATCAAGCAATTGAGTTATAAAACCATATGACTTTCATGGGAAGATTTCCATCTTGTTTAACACTACTATCAGATGGTTTTTACAACTATCAGATTTCCATCTTGTTTAACACTACTATCAGATGGTTTTTACGAAAAAAAAAAAAAAAAAAAAAAAAAAAAAAA
>CL1Contig373
GATAAGATGAAGAGGATGGTTAGTCCCTGATGCCTTAAGGTGTTGAGACTTCAGAAGGGACACAAGTACTGCCTGTTAGGGAGGTTGTCATCTGAGGTTGGATGGGAACCACTATGAAACCATCAGGGAGCTGGAGAAGAAGAGAAAGGAGAGAGCTCAAGTTTTGTATGAGAGGAAGAAGCAACTGAATAAACTCAGAGCAAAAGCTGAGAAGGTTGCAGAGGAGAAGCTTGGTCCCCAATTTGAGATACTGAGTGCTGTTAAGTACTGAGTTGTAGGAACTTTAGTTTCTCACAATTTTGTTCAGGTTTATCTCTTAATGGACATTTTTTTTATGGTTTTACTTCTAATGCAAGAAGCTAGAAATGGGATTACTAGGGGAACTTATGTGGTTATCTAGCGTGCCTACTTATGATGCTACAGAATTCAGGTTTATCTCTTTGAATGATTTGGATGTTGGACATGCTGTATTTGCCAATGTATTTTGGTGCTACAGTTTCTTTATTCAAGGTTAAGAGCGTGTTTAATTGCCGTTAATACGGTGACCTAAACCAAAAAAAAAAAAAAAAAAA
>CL1Contig374
GAGACACAACCATTCAAAGCTCAGAATTCAGATCTAAACGTAATCAAATTTCTCTCCTCTCTCTCAAGATGCAGATCTTCGTGAAAACCCTTACTGGAAAGACAATCACCCTCGAGGTGGAAAGCTCAGACACCATTGACAATGTTAAGGCTAAGATCCAGGACAAAGAGGGAATTCCACCTGACCAGCAGAGGCTGATCTTTGCTGGGAAGCAGCTAGAAGATGGCCGCACCCTGGCTGACTACAACATTCAGAAGGAGTCCACCCTCCATTTGGTACTCCGCCTTCGTGGTGGCATGCAAATTTTTGTGAAAACCCTCACTGGCAAGACAATCACCCTTGAGGTTGAGAGCTCAGACACAATTGACAATGTTAAGGCTAAGATACAGGACAAAGAGGGCATTCCACCAGACCAGCAGAGGTCTGTATCTTCGACTGGTAAGCAGCTAGAGGACTGGCCGCACCCTTGCCGACTACAATA
>CL1Contig375
GTCCAGTGCATCAGAAGATCATTCAACTCCGGTCTTCTCCAGCTCAGTCAATTTGATGTAGTGCTGTACAAGACCATGAAGGGTCAACTTGGCTTCATCATCACGTAAATTCCATAGGATCTGCATAAATTCTTGCAAACTGGGCGGATTTCTTTGCTGAGTGTGACNGAAAAAATCATAACTTGCTTATCATGAGGAGTCATCTTGAAGATCTCCTGCACATCTCTCCTCATGTCAAGTGATTCAAGCATCTTGTCACATTCATCAAGAATAAAGTGCCTCACATTCTTCAATGAAAGTTCCTTATCTCTCGCTAGCGCTAGTATTCTTCCAGGTGTCCCAACAACAATATGTGGGCATTCATTTTTCAATAGATCTTTGTGAATTTTGATATTGACACCACCATAAAATACAGCAACCTTGGTATCTGGCAAGTACGTACTGAACCTCTCAAACTCGTGACATATCTGGTAAGCCAACTCCCTAGTATGACACAAAACAAGGGCACTAACTTGGCCAGATGTAGGCTCAATTTGCTGAAGAGTAGACAGAACAAATACAGCAGTCTTCCCCATCCCAGATTTAGCTTGGCAGATAACATCCATGCCCAAGATGGCTTGAGGGATACACTCATGTTGAACTTCAGAAGGATGCTCAAATCCCGAGTCCACAATGGCCCGTAGAAGCTCTGGCTTCAAAAGAAAGTCTCTGAATCCGGAACTGTGTATTCCAACATAGCCTTTCTTGGCGGATTCGCCATTGACTTTGGCAGCAACAGAGTCTGGGGCTTTCTCTTCTTCTTCCTCGTAGTCGAGAAGCTCCTCCTCGTAAGCATCGTTGTCCCTTGTTTCACCCATGTTCTGCGAGGCTCTGGAAAGGAGGATTTGGGTATTAAGGATTAGGGTTTGGAAAGTCTGCAAAGAAAATGGTTAGCGAGCTTAAAGAAATTGGAAACAAAACCCGAGCGAAGACCTCGACGTCGACGAAGGAAAAAGAAGAGACCGCACCGCGTGCTCTC
>CL1Contig376
ATCCCATTCCACCCTGGAAGAGAGGACAAGCCTGAACCACTCCAGAAGGTCGTCTGCCTGATGCTACAAGGTCTGATCACTTGAGGGATGTCTTTGCCAAAACCATTGGTCTCAGTGACAAGGATATTGTTGCTCTCTCTGGGGGCCACACCCTGGGAAGGTGCCACAAGGAGCGCTCTGGTTTTGAAGGTCCCTGGACTACGAACCCACTCATCTTTGACAACTCCTACTTCACGGAGCTATTGACTGGAGAGAAAGAAGGCCTTCTACAATTGCCAAGTGACAAGGCTCTTATTGCTGATCCCGTCTTCCGCCAATATGTTGAAAAATATGCTGCTGATGAAGATGCATTCTTTGTTGATTATGCTGAGGCCCATTTGAAGCTCTCAGAGCTGGGATTTGCTGAGGCCTAAGCCTTTGGATGTAGAGGATGGTGCCGACAACCTGCATGCCTTTTAGTTCTTATGTGTTTCTTGTAACTGGGGAAGTTTGGTTTTAGGCAGTGGGTTGGTTGATGGAATGCTGGTCTTTGCCTTTTTTGTTGCATATGGTGATGGATTGAAAGTTGGATAGCATGTTTGGTACTCCTTTTATGATAAAATAATAGAAGCTTATGAAATTATGCATGTAATTCTTTCTCTTTCTCCACTCCCATATTAGCATTATCAACTGTATGTGTTTACAATTATAACCTCGCTGGTTAGTAATTTATATTCTCTGGCGATTGCGGCTGTCATTCTTGAAATAAATTGTATATCTTTCT
>CL1Contig377
TAGCATTCTGGGCATGCATGCGGTTCTCAGCTTGCGGGAAGACAATTGAGTTCGGAGCTTCAATGACACCATCTGTCACCTCCACACCCCTCTCAGCCGGCAAACAATGCATAAAATAAGCTTTTGGAACTGCTAATTTCATAATATCTTCATCCACCTGCAATTTTAAATAAAATATCAAAATAAAGAGCAGTGAAGTCTTTCATTGAGGCCATGCAAGTGTTAAAAATGAAAAAGAGAGGGTCAAGAACTTGCGAAGGATCAGAACTGGAACTGCATCTCAGGTGCGTAGCCAAGAGCCTCAAGGTGAGCAGCCATGGCCTTGTTCATAGGTGGTGGCCCACATCGCAGAATCTGGATATCGGCGGCTGGTGCAGGACAGTGCTTTTCAATCATTTCCTTGGATACAAAGCCAACACCACCATCCCATACTTCAGGAGGCTGGTTCAAAACATAGTAGACCTTGAAGCGATCAGGGTAACTAGCAGCAAGGCCATCCAATTCTTCCTTCAAAAGAATGTCCTCGTATGTAACATTGGCATAAATGAGGTGTACCTTTGTCTTGTCCTTCGGGTTTTCCAATATTGCTCTAGTAACTTGGAACATTGGAGTAATGCCTGAGCCTCCAGCAAGCATTCCAAATGCTCTAACCTGGCCAGGTTGATACCTAAAACGACCCTTGGGTCCCTTAACGGAAAGATAATCACCAACACGCATCTCTCTGAAGTGATGGGACATCCTTCCTTGCGGATACATCTTAATAACTAATTCAAAATGTCCAACATCAGAATCAAGAGTCGTCGGAGTATATGGTTTAATAACCTCTTCGCCTTGATTATCCTTGCCCCTGCAGCTTATGTGTTGTCCAATTGGAAGGCCCAAGACTGACGTAGGTGTAGGAAGTGCAAATTTAAACTTCGCCACATTATGGCTGAGCTGAACGCGCTTGACAAGTTTAAAATCCTTGAAATTCTCAGGATCTAAACAGTCTTTTGGTTTTTTGGAGGAAAAGAGGAAGACAGCACCCATAACAATGGCCAAAACAGCGACAGCTACACCCACAAGAATCTGAACATCAAGTGTTTGCAAAAATTCCAAATCCATGATGCCCAATTACCAAAAGAATTCCAATTCCCCTCGAGCAGGAGCAGATTTAGAGGGGAGATTTAAACAGAAGAAGCAGAATCAGTAAGTGGGTAAGGGAGACACTGAACAGAGAAAATAGCAGCTGCACCTCTGAAATCCAATTAAAAACTAAAGAAAGAAAACCTAGTAGGCGGAGAAAATTTGAGGAAAAGAAGAACGGGACCAATGTGGGGATCTGGTACACCAACCAACCATCTGAATGGTGGTGGAGGTTGATTGTGCACATTTATAACAG
>CL1Contig378
TAGTAATGGCTGGCGAGAAGAAGATTAAGATCGGTATCAATGGGTTTGGAAGAATTGGTCGTTTGGTTGCTAGAGTCGCACTTCAGAGAAATGATATTGAACTCGTAGCTGTTAACGATCCTTTCATTTCTACTGATTATATGACATATATGTTTAAGTATGATACAGTTCATGGTCATTCACGATAGATTTGGAATTGTTGAGGGTCTCATGACCACTGTCCACTCCATTACTGCCACTCAGAAGACAGTTGATGGGCCGTCAATGAAGGACTGGAGAGGTGGAAGAGCTGCTTCCTTCAACATTATTCCTAGCAGCACTGGAGCTGCCAAGGCTGTTGGAAAGGTTCTCCCAGCACTTAATGGAAAATTGACTGGAATGGCCTTCCGTGTTCCAACGGTGGATGTTTCTGTTGTAGATCTCACTGTAAGACTTGAAAGAATGCAACATACGAGGAAATAAAAAATGCCATCAAGGAGGAATCTGAGGGTAANCGTTAAGGGTAATTTTGGGTTACACCGAAGATGATGTGGTGTCCACCGTACTTTGTTGGTG
>CL1Contig379
GAATATACTTGAAATCGCAGCGTCTCTCTCTTGTAAATCAGAGCATCAATCTTTTTCCATTGTCAGATGGCACCAAAGGCAGAGAAGAAACCAGCGGAGAAGAAGCCAGCGGAAGAAAAGAAGGCTGAGAAGGCACCGGCGGAGAAGAAGCCGAGAGCAGAGAAGAAGTTGCCCAAGGATGGCGGCTCCGCTGCTGACAAGAAGAAGAAGCGTACAAAGAAGAGTGTGGAGACCTACAAAATCTACATCTTCAAGGTCTTGAAACAGGTTCACCCAGATATTGGGATCTCCAGCAAGGCTATGGGGATTATGAACAGCTTCATCAACGACATCTTTGAGAAGCTTGCTCAGGAATCCTCTCGGCTTGCTAGGTATAACAAGAAGCCCACCATTACTTCTAGGGAGATCCAGACTGCAGTGAGACTTGTTTTGCCAGGAGAGCTTGCTAAGCACGCCGTTTCGGAGGGTACTAAGGCGGTCACGAAGTTCACTAGCTCTTAGGTTAGGGTTTCCTTTTTTAGGGATAAAAATTTGGTCTTTCTGATTGTAAAGGCTGAGTTCTATGTTGTAACTAATCTAGTGTCATGAACTGAAATGGAAATGAAAGCTATCATATTTTGGTAATTTCAATCTGAATTGAGTACAAATTTCTCTATAAAATTTTACAAAAATGATTGAATTCTACAATTGTGTTCTATCTCTCATTCAATTTCAGCATGTACGTAATCAACATATACAAAGTTTCTCTCAAGTTGATTCAAGATGTAAGCCAAACCAGCACTTAAAATTGCAAGTCCAGCCAGGAAAACTCTAAACTGCAAATCTGAGGGAATCCCAGCTGTTGCAGAGAGAAAACAGTTGCTCCAATTAGAAATTTTTCAAAGCCTGGAATGCTGTATAAGCCCTTTTACATGATGAGTCACTGCTGGGTGTGCTGCTCAAATCTAT
>CL1Contig380
AGATAGTGAGTGTAGCTGTTCGCCGCTCAGCCAAGATGGGTATCTCCAGAGACTCCATGCACAAGAGGCGCGCCACTGGTGGCAAGAAGAAGGCTTGGAGGAAGAAGAGAAAGTATGAGCTTGGTCGTCAGCCTGCAAATACCAAGCTCTCAAGCAACAAGACTGTAAGGAGGGTTCGAGTTCGAGGAGGCAATGTTAAGTGGAGAGCCCTGAGATTGGACACCGGAAATTATTCCTGGGGTAGTGAGGCTGTCACTCGGAAGACTCGTATTCTTGATGTGGTTTACAATGCCTCAAACAATGAGCTTGTTAGGACACAAACTCTGGTGAAGAGTGCAATTGTCCAAGTAGATGCAGCTCCATTT
>CL1Contig381
TAACAACAGCCAATGTAGATCCAGATTCTCTCTGCTCAAGGTTCTCACCAATACAAGCAATCACTTTTAAACCTTTAGAAAGTGCATACGCAACTTTATCCCCAACAAACTCATTTGACTCATTTAAAAGCGATCTTCGTTCAGAATGGCCGAGAATGACCCATGGAACAGACAAATTCACTATCATCTCAGCACTAATCTCTCCGGTAAAAGCACCACCTTTACGTACCCAACAGTTTTGTGCTGCAACCTGGAAGTCGGGTCTCAGTAAACCTTTTACCAGTGAAAGGGGCTGGAGCATCGAGGGATTGAGTTTTCCTTGGTTGCTAACTGAAAACCGGTGCTTGAGAGTTGAGCCTGTTGCCGCCGGTTAAGGTTCCTGGCCATACTGTATATGGACAATTGTTT
>CL1Contig382
TTGCAGTCCTTGATGGGGCTGCTGATTAGCATAGCATCACAGAGTTGATCCTGATGGTCCTACAAATACAATATACATCTTATAAGTTCCTGTTGAGTCTGTTGTTCCTTCCTTGCTGTATACAAGATCCATTGTCTTCCTGTTCTTGCATTCCACTCTAACCTTAGCACCAGCTATGTACGTGGTTTTGGAGGTCTCGAAACCAGCACGGCAAGTGTCACAGTACACACGGCCCTCCAACTCAAATGGGTTCTGGCAGGGCGAGCGGCGCTCACAAGTGCCGGAAGCACGCAGAGGGCAAGCAGCAACAATGATCTAGCCATTGGGCTTTTGGGATCAGAGAATTACAGAGAATTGTGCTTAGATAAATAAAGAGTGAGATCAGAGATGAAGATTGAAACCGAATGGAGACGAAGGAATAGAAAATTGATGAAAAGTTATAAGCAGCAACAGCAAGTAAAGAAGCAATC
>CL1Contig383
TACTTTTTTTTTTTTTTTTTTNTTTTTTTTTTTTACATCAATAGTTTCAATTCACATATTCATCTATTAGATACAAAAACATCCATCCATAATTTTAAATTTAAAACAACAGTACCCATTTCTGATACAAGGACCCACAATAATACATATCAACATGTCAATCTGGTTTTACACTTCAACAACAGAAATAGAATCACTCATTTCCAGAGCCAACACAATAAAAACTTCAGACAAACTGAAAAAGATTTTAAACCCACTTCAACCAGCAATCTCCTCTTCTTCTTCTTCTTCATACTCATCATCAGCTGTTGCATCTTGATACTGCTGGTACTCGGCCACCAGATCATTCATGTTACTCTCTGCCTCAGTAAATTCCATTTCATCCATACCCTCACCAGTATACCAGTGCAAGAAAGCCTTGCGCCTGAACATTGCTGTGAATTGCTCACTGACACGCCTGAACATTTCTTGGATTGAAGTTGAATTCCCAATAAAAGTCGATGCCATCTTGAGACCCTTAGGTGGGATATCACAGACACTGGATTTAACATTGTTGGGTATCCACTCAACAAAGTATGAAGAGTTCTTGTTCTGGACATTTATCATTTGCTCATCAACCTCTTTAGTGCTCATTTTACCACGGAACATGGCTGAAGCAGTTAGATAGCGACCATGACGTGGGTCAGCAGCACACATCATGTTCTTGGCATCCCACATCTGCTGGGTTAGTTCAGGGACAGTCAAAGCCCGATACTGTTGTGATCCTCTAGAAGTCAAAGGTGCAAACCCAACCATGAAGAAATGCAGGCGAGGAAATGGAATAAGATTAACTGCAAGCTTTCGAAGATCAGAGTTAAGCTGTCCAGGGAACCGGAGGCAGCAAGTAACACCACTCATTGTAGCAGATATGAGGTGGTTAAGATCACCAAAAGTTGGAGTAGCAAGCTTCAGAGTGCGGAAGCAGATGTCATACAAAGCCTCATTGTCCAAAACCATACATTCATCGGCATTTTCCACAAGCTGATGAACAGAAAGAGTAGCATTGTATGGTTCAACAACTGTGTCAGATACCTTAGGAGAAGGAAAGACCGAAAATGTCAACATCATCCGATCAGGATACTCCTCCCTAATCTTGGAAATAAGAAGAGTTCCCATGCCAGAACCAGTGCCTCCACCCAATGAATGACAAACTTGAAATCCCTGTAAGCAATCACAATTCTCAGCCTCTTTCCTGACAACATCAAGCACAGAATCGATCAATTCAGCTCCTTCAGTGTAATGGCCTTTAGCCCAGTTATTCCCAGCGCCAGACTGGCCGAAAACGAAGTTATCAGGCCTAAAGATCTGCCCAAACGGTCCAGATCTAACGGAATCCATGGTACCAGGCTCCAGATCCATAAGAACAGCACGAGGCACGTATCTGCCACCACTGGCCTCGTTGTAATAGACATTGATACGCTCAAGCTGGAGTTCAGAGTCACCGCTATACTTTCCGGTGTTATCAATACCATGCTCGTCGCATATCACCTCCCAGAACTTAGCTCCAATCTGGTTGCCGCATTGGCCGCCCTGGATGTGAAGAATTTCTCTCATTTCCACCTGGGAAGTATGTTTTCTTGTGTTCTCGAATTGGGTTCTCCCTTTATTTCCTGGGAAAGCGAGGGAAAGTGAGGAAATGGAGGAATTGAGTAGAAAAGAAGGGTC
>CL1Contig384
CAGGGCAATATAACTTNTCCGTTGCTGCTTGAGGTCCATGTCCCCGTTGGATTTACAACCAAAAAAAACAAAAATCAATTGTTGAGTCGTCCTATAAAGGAAGTCGTCCTATAAAAGGAAGAGACTATCTTATAATGCTATGTATCGTGATAAGAATATTACATTGCAATGTGATCCGCAGAGCTATTGAGAACACATATTTGGACAAGACAACTCATGATTCTGATGCTGATTAAATCACACAGATGGGAAGTATTTGTTTAGATTGAGAGGCAGGGAATAAAATTCTTCACTCCTTGTATCACCCTTGAACGACCGGAACTTATCCCACCAATGCTTACCCCTATCTTTCCTGATTGCACTATCTTTCCGGTTCAGTGTGTTGTCAAGGAAATATGCCACAGTCCCCGCAACAAATGCTTCTGATGAGAAAGGAACATTTACGATATCGTTGAACCATCTTGCTCCAGTGTGAACAGGACCATAGCCTTTAATTGCAGTATATTCGTTGAAGTATTGTGGAATTGACAAGCCCAAGAAAATAGAGAAGCCTAAAATGAACTTTGTGCGGAAGCTGTTGAGGTTGCAGAACTGAAGAAAGCTAAGACC
>CL1Contig385
CAGCACAGCAACAGCATGAGGCTGAGCTTGCTGCTGCTGCTAGTCAACCCTCCCGGATGACGATGATGACACATTCGAGTAAATTGTGATGGTGGATTGCAATTGAAGGAAGAAAGTTTAATGTGGTTGAGGATGTGATATTATGTCCTTACATGTATGAGCGTGTGTTTCATTTTTACCCGTATGTTTTGAGTTCTGTTTGATCATTTTGTGCGGGGGGATTTTGCTGTGTGTATTCTTTCTTGTTGCACCAAAATTTTTCAAGCTAATGCTTAATCCCTGTAGGATGTTAGTGTTGCTCTATATATTTATCTCGATCTTGAATTAATTGTGCTGATTGCGAA
>CL1Contig386
TCATTTGTCTTGGGAATTGACACAACATCCATGAAACCAGAAGGGTATGTTTTATCTGTCCTAACTTTCCCATCTACAAGAACATGTCGCTGCATCAGAATGGCGATGACTTCACGATATGTGAGAGCATACTTCAACCTATTACGGAGAATGAGGATCAAAGGCAAGCATTCCCTCGACTTATGAGGTCCAGAGGATGGTTTGGGTGCCTGACGCCATAAAGAAGATGAAACAAACCAAAAGTAAGGAGATACAACAAAAGGAACAGATACCCATAAAAGCACTAAACCCTAGATTGCTAACTTACAAAGCACCGCCAAGTTTGTCAAGCATCCAATGCTTAGGGGCATTAAGCCTCTTCAAGTGTTCTTCAACCCTCTTGCCATT
>CL1Contig387
TCATTGGAGCAAACAACCAGGCAGCACAGTCAATGTTGAAGCAGGACTACAAGGATGATATTACAAGAGAAGAATGGTTACAGCCCTGAAAGAGGTCGCGATAGGTCACCAGACAGGCGAAGCCATGATAAGAGGAGGTCTCCAAGTCCTTACCAGAGGGAAAGAGGAAGCCCTGACTATGGCCGTGGCCCTAGCCCTGTTCCTTACCGGAAAGAGAGGGCTAGCCCAGATTATGGCCGTCGTCGCAGCCCAAGTCCCTACAGGAGAGAGAGAGCTAGTCCTGACTATGGCCGAGACTCAAGCCGTAGTCCTTACAGGAGAGAGAGGGCAGGCCATGACCATGGCCATGGGTCCAGCCGTAGTCCTTACCGT
>CL1Contig388
TCCTTCAATACCCCATTTCGCCCCTCCTCTCAAACTTTCCTTCACTTCCAAACTTCAACCAAAAAGGGTGGCGGTCCGAATTCGAGCTGGCTTGATTGAACCGGACGGTGGCAAACTGGTTGAGCTCTTCGTTGATAAGTCCCAGCAGGATGTTAAAAGGAGAGAAGCGATTTCATTGCCTAAGATTAAGTTGACGAAGATTGATTTACAATGGGTTCATGTGTTGAGCGAAGGTTGGGCCAGTCCACTCCAAGGATTCATGAGAGAATCCGAGTTCCTCCAAACTCTTCATTTTAACTCTCTCCGTCTGGAAGACGGGTCGGTTGTTAACATGTCGTTGCCGATTGTGCTCGCTATCGACGATTTGCAGAAGCAGCGGATCGGCGAGTCCAAAAGGGTCGCTCTTGTTGACTCTGAGGATAACACGGTTGCGATTTTGAGCGATATTGAGATCTACAAGCACCCCAAGGAAGAACGGATTGCAAGAACATGGGAACTACTGCCCTGGTCTACCTTATGTTGAAGAAGCTATAACCCAGTCTGGAAACTGGCTGATTGGGGGGACTTGGAAGTTATAGAACCAATTAAGTACCATGATGGTCTTGATCGATTCGATGTCACCTGCAGAACTCCGCGAGGAATTTACGTAAGCGCAATGCAGATGCTGTCTTTG
>CL1Contig389
TATCTCCTGTATTGACTGAATTATTATGTGAGGTGGGATTGTAAAAGAGGATGAGCATCCTCCCATTGTATGTGAGCTTGCTGCGTGCAGATAAATAATAGAAATATATAATAATTGCATCATTTTCTACTAAAAAAAAAAAAAAAANAAAAAAAA
>CL1Contig390
TTAAACAGTATGCTGTAAATGGTATAAATCCTGTGTCCCCAAACACTGGCAAAAATGTAGTATAGCTCAATGTAAATAGCACTAAAAGGCAGAAAACCTGCCATTGCCATTTGAGGAAGTATCTGTACTCGCTTGGGTCAGTCTTGCCTTCCTTGTCAACTTTTCCTATGAAGCCCCAGATGGGCAGATCATCATAGTACATTTGGAAGTAATAGTCTTTGTCAATTGCAGATCTGAACCTTGCAACTTCCTCCTTTGTAAGTGTCTTCTTACAAACAACTGAGGAGGTTTTCTCATCTCTGAAGTTTAGTTTGTACGGAGCACTGACTAGACGGTCTCCATTCAACACCTCACCAAGAGCTTCTTTCTTCTCTTTAAGATGATCTGGAACGCAGAAGGGCAGATCGAAATAGCGATACGTTTCACTGGGGTTGTGAAAAGGGCCAACCTTGTTGGCGTATAGAGGAACAGGGTCACCCTCCTTGTATCGGTGGTCGGAGGCGTCCGATCTGACGTGAGTTACAGAAGGGGCAACTAGAACGGCAAGGAGGAAGAGGAGGAGAGTGTTAAAGGGATTGTCCATGGTTGTTGGTTTAGCTTCTCTCCTCTTCGTTCTTATGGAAGTAACAGCACAGAGGATCTAATAAGAGAAGAGCAAGGGCTTTATTTACCATTACTTGAAAATCACTCAAGATCC
>CL1Contig391
TTTTTTTTTTTTTTTTATTTTTTTTTTTAAAACAAGAACGATAGCTCTCACTTTCCAATATTAGTCATTCAATACTTTATTTTCACAGGGCCAACAAGTTTATTAACAAGAACACAACATGCTTAGTTAAAAAACAAGTCACAG
>CL1Contig392
TTATTGTCTTTTCTTTGCTTATGTGGGTGTTGGAGGTCTTAGCTTTCTTCAGTTTTGCAACCTCAATAGCTTCCGCACAAAGTTCATTTTAGGCTTTTCTATTTTCTTGGGCTTGTCAGTGCCACAATACTTCAACGAATATACTGCAATTAATGGCTATGGTCCTGTCCACACTGGAGGAAGATGGTTCAACGATATTGTAAATGTTCCTTTCTCATCGGAAGCATTTGTTGCGGGGTGTGTGGCATATTTCCTGGACAACACACTGTATCCAAAAGATGGTGCAATCAGGAAAGACAGGGGTAAGCATTGGTGGGACAAGTTCAGGTCATTCAAGGGTGATACAAGGAGTGAAGAATTTTATTCCCTGCCTTTCAATCTAAACAAATATTTCCCATCTGTGTGATTTAATCAGCATCAGAAA
>CL1Contig393
TCGGTACACCACCAGTACTCCTGGAGGGTCTCACCCTTCCAGGCGAATACAGAGGCGGAGTCACGAGCTATGGCGGCGGCGGCGTGGTCCTGAGTGCTGAAAATATTGCAAGAGCACCAGCGGACCTCGGCGCCCCAAGGGCAGTCGAGGGGTTCTCGTATGAGTACAGCGGTCTGAATGGTCATGTGAAGGGAGCCGGTGATTTTAGCGCCTTGAAAGGCTGAGCAGGGCCAAACTCGGCTCTGCAAGCCATTAGACCAGGCATTTCAACCTCGGCTAATTCAATCTCGAGGCGACCGAGTCGGCCTGAGACATGTCCTT
>CL1Contig394
TCCTGCTGAGAAGCCACCGAAGTCTACCCGGCTGACGATGTTAAGAAGCCTCTGCTTAACAAGCGCAAGCCTAAACCCACCAAACTCAGGGCCAGCATTACTCCAGGAACTGTTTTGATCATTCTTGCTGGAAGGTTCAAGGGCAAGAGGGTTGTGTTCCTGAAGCAGCTTTCCTCTGGATTGCTTTTGGTTACTGGTCCATTTAAGATCAATGGTGTCCCTTTGAGGAGAGTGAACCAATCTTATGTCATTGCAACTTCCACCAAGGTTGACATCTCTGGAGTTAATGTTGATAAGTTTGATGACAAATACTATGCCAAGCAAGTTGAGAAGAAGAAAAAGAAGGGAGAGGGCGAAGTTTTTGAGGGAGACAAAGAGGAAAAGAATGTACTCCCACAAGAGAAAAAAGATGATCAGAAGACTGTGGATGCACCATTGATTAAATCGATTGAGGGGGTCCCAGACCTGAAGGCTTATTTAGGGGCTAGATTTTCTCTCAAGGCAGGAATGAAACCTCATGAGCTTGTTTTTTAGAGGAAAAAGAATTAGGATTGTTCCCATGATTTTGCTTGATTTTGTTGTACCTTATTTTAGCAGTTGTGCTGTTCTATTTTTGGCATAGATAGCTATATGAACCTGGAATATAGGTGATGTACTGTGCAAT
>CL1Contig395
TTACAGGAATGGCGTTCCGTGTTCCAACTGTTGATGTTTCTGTGGTTGACCTTACAGTGAGGCTGAAAGAAAGTCTACATATGATCAAATTAAAACTGCTATCAAGGAGGAATCAGAGGGAAAGTTGAAGGGAATATTGGGCTACACTGAAGATGATGTGGTTTCCACAGATTTTATTGGTGACGACAGGTCGAGTATTTTTGATGCCAAAGCTGGAATTGCTTTGAATGAAAATTTTGTGAAGATTGTTGCTTGGTACGACAATGAGTGGGGCTACAGCACCCGTGTGATCGACTTGATCCGCCACATCCATAATGCATCTACTCATTAAGGTTGCGAAGCCACTGTAGATGGTTCGACTTGGTTCAGTTTCTCGTTGCATGAGGCGAAATCAAAATAAATTTGTCATAAAGATAATGTTTTGAGATGGATATGGTATGATTGTCGGAGTCTATTGCCTGGTTTTTGCTTTTGTTAGTGTCAGAGGAAGTTCAAATTCCTCCTCCTGGGTATGACTATCGTCTTGCTAGTATGTAAGAGATGTGTACCAAAACAAAACTTGATGCTTCTCCTCCCGACGTCTCCAACCTCTGTTCACGAGTACTCGTTTGCAGCACACAGTTGGTTTATCAAACCACATGAGCTTGCATTGCACCTCCGAATGTTATTATAAATATGTCTTCTTGTGCGGAATGGAGACCATTACATTCTGTATTTCTGTTTGATCTGATTATGTGGTGGTGTCGGTATGAAAATGTTTTAACCCTTGGGAGATATTATAGGGT
>CL1Contig396
GACAGAAATAAGGATCTAGCATAGCCAAAGGTTTCAAAAAACTATAGTCTTCCCTTCTTTTCTAATGGATCCTAACAAGTTCCGTCCATCAAGCGCAAACGATACCCCCTTCTGGACCACCGATGCTGGTGCTCCAGTATGGAACAACAACTCCTCCATGACTGTTGGAACCAGAGGTCCAATCCTTCTGGAGGACTATCATATGATAGAAAAGCTTGCATCTCGTCTCAACGTGAGGCCAAATTTCTAAAGACTGAGGATGAGACTACGAGTCACTGTCGCAGACAGATCA
>CL1Contig397
CATGTATGCCAANCGTGCCTTTGTGCACTGGTANTTGGTNAGGGCATGGAAGTAGGAGAGTTCTCTGAGGCTCGTGAGGATCTTGCTGCTCTGGAGAAGGATTATGAGGAGGTTGGTGCCGAATCTGCTGAAGGGGATGACGGTGACGAAGGAGATGAGTATTGATTGAGGGTTTTCTGTGATTATATGGCTATTTCTGTTATTATGGTTTGTTTTTGAGCCAGATTGCTAGAATTGAGGTTTAAATTGTTGGTGATTTCTTTCATTTGTAATCATTTTCATATCCATTTGCTTCTTCCTGAAGAAAAAAAAAAAAAAAAAAAAATAAAAAAAAACGT
>CL1Contig398
CTGCTGCTGCTGCTTCTGCAGCTCAGCTTCAGGCTGACGCGGTTAAGAGGGGCCCTGGGCGTCCTAAGAAGGTGGCCGGACAAGGTACGCCGTTGGTGGCTAAGAGGAGAGGGCGGCCGCCGAAGATTATGTCGATCGGAGCTAAGAAGAGTCCAGGGAGACCCAAGAAGCCTAAGTCTGTGGCTGCTAATGGGGTTAAGAAGGCTCCTAAACGCCTCCCTATGTCTGTTGTTGTTCCTTATGCTACCGGTGCTGCAGTTCTCAATGTGCCAAGGCCAAGAGGTCGCCCGAAGAAACCTCCGGTTTTAGCTGCTGCCGGTGGTGTTGTCGTTGTGCCAACAAAGAGACCAA
>CL1Contig399
GGAGAGTTGAAGGGTACATCTTGGAAAATTTGTTCTAAATCGTACATAAAATGTCTTGCTGCGGTGGAAATTGTGGCTGTGGCTCCGGATGCAAGTGCGGCAGCGGCTGCAACGGATGTGGTATGTACCCTGACATCTCTGAGAACATCAGGACTGAAACCCTCGTTTCAGGGGTTGCACCTGCCAAGAAGGTCTATGAGAGTTCTGAGATGAGCTTTGGTGCTGAGAGTGGGAATGGCTGCAAGTGTGGATCAAACTGCACCTGTGATCCATGCAACTGCAAATGAGAAAGCAGCATGGACATGGACCAAGCAAAGCAGTACTTGGTGTTTTAATAATCCCAAAAATAATTAGGAAAAACAATTAAAGATAGAAAGAATAGTTGGTTATGTATAATAGTAGTTGGGTTGCTGGTGTAAATTAA
>CL1Contig400
GTAGCAAGATATGGCATCTGCATAATTTCCCTGTTGTTATAGATTACAGCAAGATTGTTGAAAGGAGCAGACTGTCCTGTTGTAACAGCCAATGTAGCCTTATAATATGAAGCAGCAGTTGATGCCATATTCCATTCCATATATATGTTCCCAAGGTTGGTGAGTGCTTGTGGGTGGGTCGGTTGTAATGCAAGGCATTGATTATAGCATTGGATTGCTTCATCCACTCTACCCACATCTTTCAGTGCATTACCCAAATTATTGTAAGCCTCCAAAAACCTTCCATCACAGGCTATGGCTTGCTTATAATGAAGAATTGCCAAATCCAGTTGGCCTCGTTCATAATAAGTGCTGGCCAAATTTCCATAAGCGACTGAATAGTTCGGCCGTGTCTGAACAGCTTGCTGGTAGCACACAATAGCCTCTTGGGGCATTCCCAAGGCCCTATAAACATTTCCAAGATTTAGATAGGCATCAGGAAACATGGGCTTGAGTTTTACAGCTTCCTTATAATATTGAAGGGCTCTATTAAGATCACCAGACTCCAAAAAGAGACCAGCAAGATTTGACCACGCAATAGCAAATGTTGGTTGTATGCGTAAAGCCTCAAGGTAGCAACTGTATGCTTCTTGCACCAACCCTTGTGCCTTCATTAGATTCCCAAGGTTGCTATGAGCATCAACCAATAGAGGATTCAATGCAAGCGCTTGGCGACAACACTGTGCTGCCTCATTAAGCCTTCCTTTTCGCATGTATGCACTAGCCAAGTTTGACCAAGCATCAGCAAAGTTGGGTCGCAGCTCAATGGCAACCAAATAGTAACGAATTGCAAGATCAATATCACCCTTTTCCTTCCAAGCATTTGCCATGTTTCCATAACACTCAGCAAAACGTGGCTCAAGTCGAAGAGCTTCCTCATTTTTTGCAATGCACATATCATAATCATGCAACTGATAATAAATAGCACCCAAAAGAAGAAGATTATCAGTCCGCAGGGGACTTCTCTCATAAACAGTATTGCTATGCTCTAATGCCTGTTTATA
>CL1Contig401
TTTCTCACACCTCCCTCGCTTCAAACGCGTAGGAGATTCTAACTCTTGTAATCTCAGATCTCTCATTTTTTTTAACTACGTACACACCAAAAAAGGCTAGCTGTCTGCCTCTTTTACCATTATTTTACATTTTTTTTTTATACTTATATTCCTTATGCTTCAGCCCACCTTCCAGACCGAGGCCTTGCGCTTGTCAAGGTCGTCTCTTGCGTCA
>CL1Contig402
CTTGTCCTTGTTTCTGTGTGCAATAATTGAAAGCCAAGCTAACACAGCCCATATGCCATCCTCTCACGAATGTGATCAGAACCAGTTCCAAAACTCTCTTCCCCGCAAATTGACAACTTTCCAGCATCCATAAGATTCCCAAAAAATTTCCAGCCAGTGGGAACCTCAAAAAAAGGAAGATTCAATTTTTCAGCCACACGATCCAGTGCACCACTTGTTGGCATGGACCGCGCTAAACCCTTACGGCCAGTCTTGAAATATGGGATGGCTCCTTGTGAATTGGCAGCAATGATTGCCACAGAATCTGAAGGAGTAACAAAAAACCCTCTACCTAGGATCATGTTTCTGTCACCATCTCCATCACTTGCAGCTCCAAAATCAGGCCCATTCTCGCTATACATAATTTTCACCAAATCCTTGGCATATGTTAGATTAGGATCTGGATGACCATGCCCAAAATCCTCCAGGGGCACTCCATTTGAAATTGAATCCGGAGTGGCTCCCAGCTTGTCCACAAATATGGGCTTTGCATAAGCACCAGTAACAGCATGCATGGCATCAAAAATAAACCTGAAATCTGGTCGTACAAGAAGACTTCTGATGAGCTCAAAATCAAATACATGCTCCATTAGCTCCAGGTAGTCAGAAACTGGGTCCACTACTTCAACAATGAAGTTTCCATATTTTGTGACTCCAAGACGAGAAAGGTCAACATCAGGAATGTCTGCTATTTTAATCTCAGAGATAGAAAGTGTATTTCCATAAATCTTGTCAGTGATAGATTCGGGTGCAGGTTGCCCGCTGTTGTAATTAAACTTGATACCCCAATCATATTCAGGGCCCCCAGGATTATGGCTTGCGCTCATTATAAATCCACCATTGGCCTTCCTCTTTCGGATCACAGCAGAAACGGCTGGGGTAGACATAACACCTTCCTTGCCAACCAGGATTTTACCAACATCATTCCCTGCTGCAATTTTCATGATTATCTGTGAAGCTTCTTTGTTGAAGTAACGACCATCCCCTCCTAAGACCAACAACCCATTCTTGTAATCCTCTGGTGGCAATGAATTAAACAATGCCTGGATCCAATTCGCGAGGTAATTTTCTTGCATGAAAACTTTAACCTTCTTTCGAAGCCCACTAGTCCCTGTCTTCTGCCCCTCGATCGGCTTCGTCGGCACTGAATTAATCTTGATGCCTTCAGGTTCGGCGATGGCAGTGGAAGACGAAGAAGAGGAGGCTTTGATGGAGAGAGAGTGAGAAAGTGAGGTTTTCAAAAGAGGAGATTTTGGAGAGAAGATAGGAGAAGAGGAAAGCAGAGAAAACGATGAGATTGGAGGAGAACGGATGCTCCTATTTCCATTTCCATTTCCATTTGAATGCTTAAACTTGGAGATGGTGTGAGAAAAGACGTTTTCTGCTCTCAAACAAGAAGAGGACGCCATTGTTACAATTACTGCAATTT
>CL1Contig403
GAACAAACTTATCTGTGTGCCCAAGAAAGATGCAGATCTTCGTCAAGACCCTCACTGGAAAGACCATCACTCTCGAGGTCGAGAGCAGCGACACCATCGACAACGTTAAAGCTAAGATTCAGGATAAGGAAGGGATCCCTCCTGACCAGCAGAGATTAATTTTTGCTGGTAAGCAATTGGAAGATGGCCGAACTCTTGCTGATTATAACATCCAGAAGGAGTCAACACTTCACCTGGTTCTGAGGCTTAGGGGAGGAACTATGATCAAGGTAAANCTCTCACTAGGAAAGAGATTGAAATTGACATTGAACCCACTGATACCATCGATCGGATC
>CL1Contig404
AAACATTGTCGTGCAACCATTTCCTCAATTCCAAATGAACCTCTTGAGCCTGAGCAGGTGTTGCAACCTTTCCAGTACCAATGGCCCAACTAGGCTCATAAGCCAAACAACATTAGTCCAATTGGTACTTTTCTGCAATTGCTTTTGTTTGTGCAGCAACAACAGCCATTGTAGATCCTGATTCTCTCTGCTCAAGTGTCTCACCAATACAAGCGATCACTTTTAAACCTTGAGAAAGTGCATATGCTACTTTATCCCCAACAAACTCATTTGACTCATTTAAAAGAGATCTTCGTTCGGAATGTCCGAGAATGACCCATGGAACAGATAAATTCACTAGCATCTCAGCACTAACCTCTCCAGTAAAAGCACCACCTTTGCGAACCCAACAGTTTTGTGCTGCAACCTGGAAGTCGGGTCTCAGTAAATCTTTTACCGGTGGAATAAATACAAATGGAGGGCTCACAACCACCTCCACAACATCATGAGAAGGGACCTCAGCTTCGTTCAAGGTGGTGACAATTTTCTTCACTTCCTCAGTTGCTCCATTGCATTTCCAATTGCCGCCAACAAAGAATTTTCTGTCCATAGTTGGGTGATAAGAAGGAAAATAGAAACCG
>CL1Contig405
TGACAAGAAGAGGAAGAAGGCAAAGAAGAGCGTAGAGACGCATAAGATATATATATTCAAGGTGTTGAAGCAGGTCCATCCCAATATCTGGGTGAACCTGTTTCAAGACCTTGAAGATGTAGATTTTGTAGGTCTCCACACTCTTCTTTGTACGCTTCTTCTTCTTGTCAGCAGCGGAGCCGCCATCCTTGGGCAACTTCTTCTCCGCTCGTGGCTTCTTCTCCGCCGGTGCTA
>CL1Contig406
GCGGGGATAGCCATTTGATTCAAAAACTCAATAACCCCCCAGTTTTCTTCAGTTTCGAAGCTTCCTTTTACGTTAATCCACCACCATGTCAAGCACCTGCGGCAACTGCGACTGTGCTGATAAGAGCCAGTGCGTGAAGAAGGGCAGCAGCTACACTGCTGACATAGTTGAGACTGAGAAGAGCTTTGTCTCTACTGTTGTCATGGAGGTTCCCGCCGCCGAGCCCGACGGCAAGTGCAAGTGCGGTGCTGGCTGCACCTGCACTGACTGCACTTGTGGTCACTAAACTTATAAAAACTTAACATATAGTGTGAGGTTGCAGGGGAGTCGCTAATAATGCAATTGTACTAAATAATGTGTTTTCTGTTGTGATACTTGTGGGTATGGGGTGAAATACTCTATGTTTCCTTGCATAGAGTGTTTAATGGCCATATCTATGGCCTTTGTGTGGCTTAATTAATGAATTACTATTAGTATAAACCTGCTTCTAGTTATCTTTTCCAGATATCTTAGTTTTTTCCGTTTCTCAAAAAAAAAAAAAAAAAAAAAAAA
>CL1Contig407
GAATCTCACACGGTTGACAAACAAACCCTCTCATTTTCATAAAGTCACCCTAACCTCTCTAGCCAAACTTCATAACCCCCTCTGAGAGAATCATTTTCTCATCTTTTTAATTAACAATTCAGGCGTATGACAGCTGATTTAAGACACTAGCGGCTGTGCTTTTGGGCTTCGGTCGGAAATTTTCACAAACACCAGTAAAATGCACGCCAAGACGGATTCCGAAGTCACCAGTCTAGCACCATCGTCTCCCACTAGATCTCCACGCCGCCCGGTCTATTATGTACAGAGCCCATCACGGGACTCTCACGATGGGGAGAAAACGACGATGTCTTTCCATTCCACGCCGGTGCTTAGCCCTGCGGGATCTCCACCTCATTCTCACTCCTCTGTTGGCCGCCACTCGCGTGAGTCCTCTACCAGCAGGTTTTCTGGGTCGTTGAAACCGGGATCCCGGAAGATTTCACCCAATGATGCGTCGAAAGGCGGGCAGAAAAAGGGACAGAAGCAATGGAAAGACTGTGTGATGATTGAAGAAGAAGGACTTCTCGAAGATGACGAGCGTGAAAGGGGTCTACCTCGTCGCTGCTACTTTCTTATTTTTGTGTCGGGTTTCTTTGTTCTCTTCTCTATGTTCTCTTTAATTCTCTGGGGTGCCAGCAGGCCACAGAAGCCCAAGATCACGATGAAGAGTATAACTTTTGAGCATTTCAGCATTCAAGCCGGCTCAGATTACACAGGAGTGGCAACTGATATGATCACAGTGAACTCCACAGTGAAGATGATCTATCGCAACACTGGAACATTTTTCGGAGTCCATGTAACGTCTACACCTGTAGATCTATCCTATTCTGAGATCACCATAGCCTCAGGAAATCTAAAGAAATTTTACCAATCAAGGAAAAGCCAAAGATCAGTAGCAATATCTGTAATGGGCAATAAAATCCCTCTATATGGAAGTGGAGCAGGTCTGAGCAGCTCAACGGGAACGGCTACACTACCAGTGCCGCTAAAACTGAACTTCATTGTCAGATCAAGAGCTTACGTTTTGGGAAAACTGGTTAAGCCAAAATTCTACAAGAGAATCGAATGTGATGTTACTTTTGATACAAAGAAGCTCAATGTTCCAATGTCACTCAAGAATTCTTGCACATATGATTGATTGATGATATGAACAGAGCAGAGCAGCCGCATCAAGATGATGAATTTTACATATTTAATTTCCCCTTTAATTCATTGTTTGTTTCTTTTCGTGGAAATGAGAAACAGCTGAGCAGAGCGGGCAGCTTTGAAGATGGGTGGGCAAGGGGCTTTTCACCTTTTGGTTTCCCAAGTGCCCGTAGAATTTGAAAACAGGCTGGAGTGGATTCGGTAGTGACTTGCGAGCGATAACTTTTCTTTTGTTCACTTTACTTTCTATATATACTTATGTTTTGTTTATTAATGTAAAAGCAATAAATTATTACCTAGTTAAAAAAAAAAAAAAAAAAAAAAAAAGT
>CL1Contig408
TCTCCTCAGCGTTATATCTCTTCCTTTATGCAACATTCTACTTCTTCACAAAGCTTGAAATAACGAAGTTTGTTTCTGGGGCGTTATACTTTGGCTACATGCTAATAGCATCATATGCTTTTTTTGTGCTAACTGGCACCATTGGGTTTTATGCTTGCTTTTGGTTCACAAGGCTTATCTATTCATCAGTGAAAATTGATTAATTCTGGCTGATCCTTNTCTTCCCCAAAAACNGGGTAATTTCAAGGATAGTAGATAATTATGTTTTTAGATGTAAACACTTTTGCTCATTTTTGAATGGAGCCTTGATGATTCTGATGTATATAGTCCTTTGTTT
>CL1Contig409
TAGATAATGCAGCTGCATCACCAGAAACATCACCAGACTTATATTACTAACTACAACAAGGCTCTCGAGCAACTCAACGACGCTATAGAGAAGGGCGATTCTGCTGCCGTCGTCAAGTTGCAGAGCGCCATCAAGTTCAACGGTGGAGGTCATGTCAACCACTCCATTTTCTGGAAGAATCTTGCCCCCGTCGTGAAGGAGGTGGTGAACTCCCGCATGGTTCCCTTGGTTGGGCTATTGACGCAGATTTTGGCTCATTGGAAAAGTTGATACAATTATGAATGCAGAGGTGTTGCGCTGCAAGGNTCTGGATGGGTGTGGCTTGCCTTGGACAAAGATTGAAGA
>CL1Contig410
TATTTGAATGGGTGGAAGATAGGATCTAGTGTTAACAGTTATGGACTTGGACCTATTGGTCAAGTTGGTGGTGGATCTCAGAAGAATGCTGGGATCAATGGTGGGTTTAACAAGGGGATTTATTCAAAGAATAATTATAACAATAACCTCAATGTTCATGTGAAGGGCAATAAGAACAAGGGAGAGGACGATTATGGAGGCAAAGTTTGAAGTATGTACCCTCAACTGATCACTGAATTGCCAAAATGATTGCTGGTTATTCTCCATCTTCAACTCCAATTCCCTTCACAAGCCGATTAAAAAAAATAAAAACAATAAAACACGAACTGGGTATCCCAGAAAATAACAGAATTTTATACTAAGATCAGGAAATGGGACTGTAATCTATGAGAGAGAGAAGAGGGT
>CL1Contig411
TTGATTTAAATATTCAAGAATTAAGATTAGAACAACACCCACTGCTCAGGATTATCCATATCCACTCATCCATAGGATATTTAACATCCCACTTTCCACAATGCTCCTGATGGCACTGACACCTGCCAGAGACTTCACTATTTCACAACTTATTGGATTTTATAATAAACACAACTTAATTAAATAACAGAGCAAACAACAAAATAGAAATCCAAAAGCTGCTGAACACTAGTTTTAAAGTCGATAACTGCCAGCTGTCAGTTAATATTTTTCAAAAATTACGAAAAATATCCATCCTGAACTAGATCTTAGTATTTAATAGCCAAGAGCAACCTCCAGCATCCACCCTATCCATCACCTAAAGAGGTAGAAGCATATAATTTTTCCTGCTAGGAAGGGTCCCAGCATTGCATTCAAGTCAAAACCTAAACAAGCCAGACTACGAAAGAAACAACTACAACTAATTAGAAGGTCAGGATCGAGATCGGATCGAGCGGCCTCTAAGCTTCCACGTCAGTGTTCGACTTCTTGGCAGGGAGAAGAATGACCACACTAACCCATAAGGATCCTTCACCTTGCCCACGCGCCCAGCACCGCAGCATGCTCCATCGCCCTCGAGAACTCTCCCCTCGGCGACT
>CL1Contig412
TCTGTTTGTCGTAGGCAGATGGAGCTTGTTATAATTATGCCTCATAGGGATAGTACAAGGAAGGGGTAGGCTATGTGTTTTGTCAGGGGGTTGAGAATGAGTGTGAGGCGTATTATACCATAGCCGCCTAGTTTTAAGAGTACTGCGGCAAGTACTATTGACCCAGCGATGGGGGCTTCGACATGGGCTTTAGGGAGTCATAAGTGGAGTCCGTAAAGAGGTATCTTTACTATAAAAGCTATTGTGTAAGCTAGTCATATTAAGTTGTTGGCTCAGGAGTTTGATAGTTCTTGGGCAGTGAGAGTGAGTAGTAGAATGTTTAGTGAGCCTAGGGTGTTGTGAGTGTAAATTAGTGCGATGAGTAGGGGAAGGGAGCCTACTAGGGTGTAGAATAGGAAGTATGTGCCTGCGTTCAGGCGTTCTGGCTGGTTGCCTCATCGGGTGATGATAGCCAAGGTGGGGATAAGTGTGGTTTCGAAGAAGATATAAAATATGATTAGTTCTGTGGCTGTGAATGTTATAATTAAGGAGTATTTGGTAGGGAGATTAGTATAGAGAGGTAGTAGTTTTTTCGTGTATAGTGGTTCACTGGATAAGTGGCGTTGGCTTGCCA
>CL1Contig413
TATGCTTGCTGGAGGCTCAGGCATTACTCCAATGTTCCAAGTTACTAGAGCAATATTGGAAAACCCGAAGGACAAGACAAAGGTACACCTCATTTATGCCAATGTTACATACGAGGACATTCTTTTGAAGGAAGAATTGGATGGCCTTGCTGCTAGTTACCCTGATCGCTTCAAGGTCTACTATGTTTTGAACCAGGAAGAATTGGATGGCCTTGCTGCTAGTTACCCTGATCGCTTCAAGGTCTACTATGTTTTGAACCAGCCTCCTGAAGTATGGGATGGTGGTGTTGGCTTTGTATCCAAGGAAATGATTGAAAAGCACTGTCCTGCACCAGCCGCCGATATCCAGATTCTGCGATGTGGGCCACCACCTATGAACAAGGCCATGGCTGCTCACCTTGAGGCTCTTGGCTACGCACCTGAGATGCAGTTCCAGTTCTTCCTTCAAAAGAATGTCCTCGATGTAACATTGGCATAAATGAGGTGTACCTTTGCTTGTCCTTCGGGTTTTCCAATATTGCTCTAGTAACTTGGAACATTAGGAGTAATGCCTGAGCCTCCAGCAAGCA
>CL1Contig414
AAAATTCCACATTAATCCACATTGTGAACCCAACAAACTAGAACCAAAAGGAAGAACAGGGTTCTACAATATACTGGACAGAGTTTCACAACTTCACCCCAAAAAAAAAACAAGCGCTACCAATTGTGTGCAAACACAGTGACAGGCATATAAATTCCTCTAAACCTTCTTCTTATCCTTCAATGGCCCCCTGGGAATCTTACTTAAAACCTTGGAATCTAGTACAGCATACTGCTTCTTGATTTCGATCATTGCCTTCTCAGCAAATGCATCTATCTTATCATCATACTTCTCATAGAAAACAGGAACTGTGTGCAACAGTACAAAAACGATATAGAACAAGGTTAGGAAATTGCACCACCTCCCCACGATAGACAAGATCCACAAGCCAGCTATAACAGAGAGGAACTTCTTCAGATCCCTTCCCGATGCAATATCCCGAAGGACAGAAAAAGCCCGATTGATCTCAATCCTAAGTGCAGCAGCTACCTGAAGAACAGGCTCCTCAGGGATATGAATTTCCTGGGAATCCGTGGTGGGCTCTTGTTGATGAAGGTGGAGGCATTCGACC
>CL1Contig415
TTTTTTTTTTTTTTTTTTTTTTTTTTTTTTAGACCAACAAGCATTTGTCATTCAGTACTTTATTTTCACAGGGCCAACAAGTTTATTAACAAGAACACAACATGCTTGTTAAAAAACAAGTCACAGAAATTACAAAAACTACACAAACCCAACGCCCATTTCATTTGTTGCTGCCTGGAAACAACCTCTTCGATCCTAGTACTTAGTAGCTACCAGTTAAGACTAATGAACTTCTTTATCTCATTTCAGCAGATGATCCCATATTCTCCTCTTCAGTGATAGACACCAAGTACTTGTTGTCAGAATTCCTGGCAGAGCAATTGGCACGAATTTCCCCTTGATTCCCTGTCAGCACGTCCAATTGCCCCATCTTGATCATGGAAAGCACGAATTCTCAAAGAACAATGTTTCATTGATAGCAAAGCTAGTGACAATGCCCCTTGTTCTCTTATCCGTGTACAGATCTTGGTGAGAATGGTGGTAGTGTTAGCGTCAGGTCCTA
>CL1Contig416
TCCTGGATCTTGGCTTTTACATTGTCAATTGTATCTGAGCTCTCAACTTCCAAGGTAATCGTCTTGCCAGTAAGGGTCTTCACAAAGATCTGCATACCACCTCTGAGTCGGAGTACCAAGTGAAGGGTGGACTCCTTTTGAATGTTATAGTCAGCAAGAGTGCGTCCATCCTCAAGCTGTTTGCCAGCAAAGATCAACCTCTGCTGGTCTGGTGGGATTCCTTCCTATCCTGAATCTTGGTTTTCACATTGTCAATGGTGTCGCTGCTCTCGACCTCGAGAGTTATCGTCTTTCCGGTNAGGGTCTTAACGAAGATCTGCATCTTGAAGGGCTTTTTGATTAATTTCCGAGAGCTTCACGAGAGAAGGGAAGAGAATAAGTGAAATACAACGGT
>CL1Contig417
GATGCTTCTTTACTTGCTGTTGCTGCTTATAACTTTTCATCATTTTCTATTTCCTTCGCTCCATTCGGTTTCAATCTTCATCTCTGATCTCACTCTTTATTTATCTAAGCACAATTCTCTGTAATTCTCTGATCCCAAAAGCCCAATGGCTAGATCATTGTTGCTGCTTGCCCTCTGCGTGCTTCCGGCACTTGTGAGCGCCGCTCGCCCTGCCAGAAACCCATTTGAGTTGGAGGGCCGTGTGTACTGTGACACTTGCCGTGCTGGTTTCGAGACCTCCAAAACCACGTACATAGCTGGTGCTAAGGTTAGAGTGGAATGCAAGAACAGGAAGACAATGGATCTTGTATACAGCAAGGAAGGAACAACAGACTCAACAGGAACTTATAAGATGTATATTGATGAGGACCATCAGGATCAACTCTGTGATGCTATGCTAATCAGCAGCCCCATCAAGGACTGCAAGTCACCCTCATCTGGGCGTGATCGTACCCGTGTTATCTTGACCAATTACAATGGCATTGCATCGAACAAGCGTTTTGCCAATGCTATGGGTTTCATGAGCGAGGAGGCCATGTCTGGTTGTGCTGAGCTTCTCAGGCAATACCAGGAGTACGAGGATTAAGATTTTTATTTCAAGGCCTACTCAGATGAACTTAGTTATCTTTGCTCAGGTCTATTCAATTTATGTATGATTACTATTTATTATTACTGTAATCTG
>CL1Contig418
TGTAGTTGGACCTTGGGTTGGGTCGACCGGTCCGCCTCGCGGTGTGCACCTGTCGGCTCGTCCCTTCTGCCGGCGATGCGCTCCTGGCCTTAACTGGCCGGGTCGTGCCTCCGGCGCTGTTACTTTGAAGAAATTAGAAATCAAGAAGAAAATTGAAGAAAAGAAGAGAGACTTGCAAAAAATCGTAAGCCAGATAGAGAAGTGGAATAGAATGCATGATAAAGCAATGAAAAAGTTCACAAAGAAACGTAACCGGTATATGAAGTTCATTGATCTAATGGAGCCTGGACTTGAAGACCATAACAGATCTAACATGAACAGTGGAGATATCTTCCGTAGGTAATTTGCTTCGTATTCTGCATTAGAGAAAATAGTTGCTTGTTCTTTATATCATTCGCGAATGTTCAATTTACAGAGTAGAAAAGATATAGAGGCTGACACAGACAAAAATCTTCCCTCTATTTATTGTAATATGTAGTAGTTAAATTAAACAAACATCAGTTCTGAATAAACAAAAAAAAAAAAAAACT
>CL1Contig419
GGAATAAAATTCCCAGATGTGATACATGCCTTTAAGCCCAATCCAAAGTCTCACATCCAAGAGTACTGGAGGATCTTTGACTTCTTATCACACCATCCCGAGAGCTTGAGCACCTTCACCCTTTAGATATTTGGCCTCACATTGAGACGAGATGCAAGCTTTTGACACAGAGATCTGTCGCACTGAGACCAATATGAGACCCAGATAGCCCGAATCTCGTAGGTGATACGCGGGTCTGATAAAGCGTTAACCAATCT
>CL1Contig420
TTTCCTGATGTTTGCTACTCATGGTGGGTTCTCTCTAGCTTGACTATGATTGACAGAGTTCATTGGATTAACAAGGAAAAGCTTGTTAAATTCATCTTAAACTGTCAGGACAAAGAAAATGGAGGGATTTCAGATAGACCTGATGATGCTGTGGATGTGTTCCATACATTTTTGGAATTGCTGGTCTTGCCCTTCTTGAATATCCTGGTTTGAAGGCCGTAGATCCAGCTTACGCTATGCCAGTTGATGTTTTAAATAGGATTTTCTTTGGGAAGTGACTGTCATTAGATGGTAATCTTCAACATTGACATCATGAAATCATTTTCATTTCATAAACTAAAGTTGCTCTGCACT
>CL1Contig421
GGAGACGACGAGAAACTCTTCTTCTTCACTACGGTCGCCGGTGCGTTTTCCTTTTACGTCGCGATTCTTCTTATCAAAATGGCCCAATCTGTCCCTTCACCTTCTCCTGCTGTAGACTCGTCTAAAGCGGCGGTTCATATTGTGTACACTGAGAGGCCACAGGATGAGGAGCCTGAGGCCTACCATCTCCGAACCCTAGCCTCCGTCCTCGGCAGTGAAGAAGCTGCAAGGGAGGCTTTGGTTTACAGTTACAAGACGGCTGCGAGTGGTTTCTCAGCCAAGCTGACCCCTGAGCAGGTTGAGCAAATCTCAAGAGGTCTTATAGCGAGCGTGTAAACATGTCTTGATGGAACAACCAGGCGTTCTTCAAGTTGTCCCCAGCAGGACACTTCAGCTGCATTCAGAACCTGGGAAGCTGCACTCAGGACCCGGGAAGCTGCACTCAGGACCTGGGAAACTGCACTGAATCACCTCTATACCCTCCTGCCCATGACTGAATATACATATATATATATATATATATGTTTGGTGAATGACTGAATAAATATTT
>CL1Contig422
TATCACCGCTGCTATTATTAAAATGATAGGAGCAACAAAATGTGCAGAGCATAAATCAAATCAAACTAAGTATTAAATATAAATTTCATACGGTTTACGACCGCAAACTGACACTAGATAAAATTTCTCATACAATACCTATTAACATTAATGTTCCCAAGGGGAAAAAAACCCTTCAAATATTGGAAAAAAAAAAAAGCAGCATCACAATCACTCTCCAGCTACGAGCATCCTACTAAAAGACATGGTTGAACCACAAGATTTTGAGGAAAGTAATGACTCCGAGTACCAAAGTGTCTGCCCTCAACATCCAGAGGGACATTACAGTTAATGCCTCAAATTTGCAGCAATAACAACATGAATCT
>CL1Contig423
GAAGAGCAATTCAACAAGGTCTGCGAAGAAAGCATAGGGTCGGGTTTTTGACATTGATAGGGAGTTGAAAAGAAAGCGAACGAAGATCTTCTCTCATTAAAAATCCCAACTTTTTTCCATTTTAAGGTTTTAGGGTTCTCAATCGCATCGAAAATGGCAGGAGAAGCGACTATGTTTAAGTTCCTTAAGCCTAGGCTTCGTCCTCAATCCACTGATATCCAGGCCGCTGCCTTTTGGGGCGTCGCCGCCTCCTCCACTGCTCTTTATCTCATCCAGCCATTTGATTGGATTAAGAAGACCTTTTTCGAGAAGGGTGAAGCCGAAGGAAAGTGAATGGGGATCAGATTTCTGAATAGCTTTTTCATTTCTTTCATCATGTTTGCAATGAAAAACCATGAGTGAAGGTGATATGAATAATGTTGTTTCATTTTCTAGTTATTGTTGAGGCCTGTTGCCGCCCGTTAAGGTTCCTGGCCATACTGTATATGGACAATTGTTTGTGAAA
>CL1Contig424
CTGCAGCGACTCTATCTGGAAATTCAAAGATGAAATCATCCCAGTTTCTACAAGATCATAGCCAAAAACTGGTGAAGAGAAGTCTGTCACAATTTCAGTGGATGATGGAATTCGACCAAACACAAACATGGCAGATCTGGCGAAGCTGAAGCCTGCGTTCAAAAAGGATGGGTCCACAACTGCTGGTAATGCTAGCCAGGTCAGTGATGGTGCTGGTGCAGTCCTTCTTACTAAAAGAAGTGTGGCTGTGCAGAAGGGACTTCCAATTCTTGGTGTGTTCAGGAGTTTTGCCGCTATTGGTGTGGATCCTGCTGTTATGGGAGTAGGCCCAGCTTTTGCAATTCCAGCTGCAGTGAAAGCTGCTGGACTAGAAATTGATGATATTGACCTGTTTGAAATTAATGAGGCATTTGCATCCCAATATGTTTATTGTTGTAAGAAACTGGAGCTTGATCCAGAAAAAGTCAATGTCAATGGTGGTGCAATTGCTCTTGGGCATCCTTTGGGTGCTACAGGTGCCCGCTGTGTTGCAACTCTTCTGTATGAAATGAAGCGTCGTGGGAAGGACTGCCGCTTTGGAGTAATCTCAATGTGCATAGGCACAGGTATGGGGGCTGCTGCTGTTTTTGAACGAGGAGACTGTGTCGATGAGCTATGCAATGCTCGAAAGGTTAGAAGTAACGAGTTTTATCAAAGGATGCTCTTTAGACTATTTGTTTTCATGTAATTCATTATGTCCATGTGTAGCTCTAGAGGATATCAAATAAAACAGACATCTTATGGGTGCTGCAAGTTTGAAAAA
>CL1Contig425
GATATTATCTCTCTACGGAATCAGGGGTTTTTCGAACGAAGAATAGCAAAAAACTTTAATCATAAAATTTTCAGCGGCCGTCGAAGCATCACCGGGCAAAACTAGCAATGTCAACTAGCAATGTCACTGTCAACGGCCGTCGAAGCATCACACTGAAAAGTTCTGATGGAGAGACTTTTGAGGTGGACGAGGCGGTGGCGCTTGAATCTCAGACGATAAAGCACATGATAGAGGACGACTGTGCTGACAACGGTATCCCTCTACCTAATGTCACAAGCAAGATCCTTTCTAAGGTAATTGAGTATTGCAAGAAGCACGTCGAGACCCCCAAGTCCGAAGATCGTCCCTCTTCTGGTGGTGACGGCGATTTGAAGGACTGGGACGCCGAGTTCGTCAAAGTTGATCAGGCTACTCTCTTCGATCTCATCCTGGCTGCCAACTATCTAAACATCAAGAGCTTGCTGGATCTCACTTGTCAGACAGTAGCAGGCATGATCAAGGGCAAAACTCCAGAAGAAATTCGCAAGACTTTCAACATCAAGAATGACTTTACACCAGAGGAAGAGGAGGAAGTTCGCAGGGAGAACCAATGGGCCTTTGAATGAAAGGCCAGGAAAAGAGTATCTGTATTTCTAGTTCCCTTTTTATGTTGGAGATGGGTGTTCAGGATTACTGCTTTGCAAACTATTATTAGTTTACTTGGCTTGTTCCCTACCCAAAACTATCACTTACTCTGATGTCTGGCTGTAACCTTTTCATTATGTTAATATGGTATCTGCTGTTCGTTTTAAAAAAAAAAAAAANAA
>CL1Contig426
GAGCCGCAGCCCTCTTCCTCCTTCAACTACAGCATCTTTCTCTGCTCGTTTCTGCTCTGCGCTTTTCCGAGCTCAGTGTTGTGAAAATGTATACTACAAAGCAGAAGATTCACAAGGATAAGGATGCTGAACCCACTGAATTTGAAGAGTCAGTGGCACAGGCTTTCTTTGATCTGGAAAATACCAACCAGGAACTGAAAAGTGACATGAAGGATCTCTACATCAATTCAGCAATCCAAATCGATGTTGCTGGGAACCGTAAGGCTGTTGTTATCCATGTTCCTTTCAGATTGAGGAAAGCTTACAGAAAGATTCATGTTAGGCTTGTGAGAGAACTTGAGAAGAAGTTCAGTGGGAAGGATGTAATCCTGATTGCTACTAGGAGGATATTAAGGCCTCCAAAGAAAGGTTCAGCTGCTCAAAGGCCTCGCAGCCGTACGCTTACTGCTGTGCATGAGGCAATGTTGGAGGATATTGTACTGCCTGCTGAAATTGTTGGGAAGCGCACCAGATATCGAGTTGATGGGTCTAAGATAATGAGGGTTTACTTGGACCCAAAGGAGCGAAACAACACCGAGTACAAATTAGACACTTTTGCTGCAGTTTACAGGAAGCTTTCAGGTAAAGATGTTGTGTTTGAGTTTCCGGTGACCGACGCCTAAAAGATGCAGAACTGACATCTTCCATGTTCTCCAGAAATTGCATTAATGGGCTATTTGAATTTGAAAATTAGGATTTTGTATGTGGTGGATTCAAATTTTTCTTAATTGTGATCAGTACTGGCTTCAAAGTACTTTAATCTTAAATACGATTGTTTTTTGTTAGCGTTCAAAAAAAAAAAA
>CL1Contig427
TAGAGAAATTTGCAGACCTGCGATGATGTGCCTTCGAGCTTGGATTGGAGGAAGAAGGGAGTTGTTACTGCTGTTAAGGACCAAGGAGACTGTGGAAGTTGTTGGTCATTCTCTACAACTGGAGCAATAGAAGGAGTAAATGCCCTGGTCACTGGAGACCTCATTAGCCTTTCAGAACAAGAACTTGTAGATTGTGATTCAACCAATGATGGATGTGATGGAGGCTATATGGACTATGCTTTTGAGTGGGTTATTGACAATGGTGGAATTGATACAGAAGCTGATTATCCTTACACTGGTGTAGATGGCACCTGCAACACCACCAAGGAGGAGAGAAAAATTGTATCTATTGATGGGTACGAAGACGTAGCTGAATCAGACAGTGCTCTCTTGTGTGCTACTGCTTATCAACCTATTAGTGTGGGTATGGATGGTTCTGCAATCGATTTTCAACTTTATACAAGCGGGATCTATGATGA
>CL1Contig428
TATACTGGGAAACACTGCCCTGGGAGCATCATCACCAGCAAACCCAGCCTTCACCATTCCAGTTCCATTGTCACAGACAAGGGGCTGAATATCCTCAGCATCGGCCATTTTTTAAAAAGCTTAGAATTTAGAAGAGATCGAAGCGAAGAAGAAAGATCGAAAAGAACCCAACCAAGCCAATCTACAGAGACGGCCTGGGTTCTTTCACGGGTTTTTCTTTGTACCCGGAAGAAAGNGATGCAGAGACAGAAAACTAGCTACT
>CL1Contig429
AGTAGTACTTTTTTGTTTTTTTTTTTTTTTTTTTTAATTTCAAACTGGCAAAATCACTATGAGAAACTGTAGAAAACAATAGCCATTCGAAAAGAAATTGCAAATGATATTTAATCTCTCTTTTCATCCTCTTTTTTGGTGAATAAATTTGATAACCAGCTGCAACAGAGCTCGAAAGGCAGCAGTTTACAATACACATCCCACGCAACCCCATCCATTACCTTATTCAATCCCATGTGGTCTTCTTCAATAGAGACCAATCCATTTCTTTCCTTCCAACTTTTCCCCACCAAAACACAAATCCTACAAAAATAAAAAGCCTAACATTCTACCACAAGTCATCTTCAAATTGTAAAAAACAATCAAGCCCTCCCAATATATTGTTTTTCTCTCTCTTTGTCCCGTCTTAATACCTGTAGTGAGGTGGCTTGTAAGGACCCTCAATGGGCACGCTGATGTAGTCAGCCTGCTCCTTGGTGAGTTTAGTGAGGTGAGCTCCAAGCTTCCCAAGGTGAAGAGCAGCAACCTTCTCATCAAGGTGCTTGGGTAAAACATAGACCTTCTTCTCATATTTGCCAGTTCCCTTCTCCCTCCACAACTCGAGCTGCGCAATCACTTGATTGGTGAAAGAGCAAGACATCACGAAGCTGGGGTGACCAGTGGCACAACCCAAATTCATGAGACGCCCCTCAGCCAACACAATGATTCCTGAGTTGGTCTCAGGGAACACCCACCTATCAGTCTGGGGTTTGATGGTGATGCGCTTTACACCAGGGTAGGTCTCAAGTCCATGCATATCAATTTCATTATCGAAGTGACCAATGTTGACAAACATGGCATTGTTCTTCATCTTCCTCATGTGATCAACCATGATGATGTCCTTGTACCNGTGGT
>CL1Contig430
TATCTGCAGTGGCTTGATCTCTCTCTCAGAAATTATTTGCTCAATCTACTGCCAGAAACAAATACTAATATGATAAGCTCTGGCAGCCCAATCTCAACACATTTGGCAACCCCAGGAAAACCGAGCTCATACAGCCCAAAACCAACAAGAGCTACCAAAGGAACAGCTGAAAGTGGACTTAAGAACCTGGTAACATTACGCCAAAGGCGCTGAAGCAAGAACAATTTGAAGAGTTGAAGCAACAAATGAGGGCACCTTGTATTGCACGCATGATCTTCTTGAATCGCTTTATGGACATCAAACATTATCATGGAGTTAATAAAAAAACTAGGACAAAGATCCATAAGCATTCTCTTTATATGATACAACTCTTTATATGATACAACTCTTCCATTTGTCATCCTCATTTTAAATAAACCAACGAGATGGTATTTAATAAATGGTATTTTGGGCATTAATTGTGGATCACCACATTGACAAATGACAAGAACTTAATATGACAAAGAAAACAAAAATAAGTTATAGAATGCAGAAATGTTAGATCGTAAAACCTCAATAGGGTCAAGATTATCACTAAATCGACCAGCAAGGATAATTGAAATCGTAGTCGGGACAAAGGTATAAGAGCCTCCAATAACAGCAGGCAAACGNGTTCC
>CL1Contig431
TATACAGGAAAAATTGTTCTGGAGTTAGCAGCAAGAAGCAATCTCAAGCCAGTAACTTTAGAACTAAGACTGTAAATCCCCTTTTCCCTTCCAATTCCACTCATCTTGTATCCTCCGAAAGGAATGGCGGCATCAAAGATATCAAAGCAATTGATCCATACTGATCCTGCTCGTAATGCTCGGGTCAAGATGTTAGCAGTGTCTATGTTCTGTGTAAACACCCCTGCAGCCAGCCCATAGCGAGTGCTATTTGCCCTGTGTATAACTTCATCAAGATCCCTGAACTTCAAGATGGACTGAACTGGACCGAATATCTCATCTTTTGCTATTAGCATTTCATCCGTCACATTTGAGAAAACTGTGGGCTGGATATAGTAGCCCTTGGTGCCAAATCTATCTCCTCCAGTTTCAAGTGTAGCTCCACTTTGAATACCATATCTTATGTACTTCAGTATCTTCTCAAATTGTTCTGAATCAACCTGCGGGCCTTGTTCAATACCCCCTTTGAATGGATCACCAACAAGACGTTTTACAGCACGTGCCTTTGCTTTCTCTACGAATTCATCATAAACACGCTCATGCACATATGTGCGAGAGCCTGCACAACAACATTGGCCCTGATTAAAGAATAACGCAAAGTGAGCCAGCTCAACAGCATTATCAATATCAGCATCCTCGCAAATAATAAAAGGGGATTTCCCTCCAAGTTCTAAAGTTACTGGCTTGAGATTGCTTCTTGCTGCTAACTCCAGAACAATTTTTCCTGTATCAGTTGATCCAGTGAAAGCAAGCTTATCCACATCCATATGGCTGGCAAGAGCTGCACCAGCAGTTGGACCAAAGCCAGAAATCACATTCAGAACACCTTCTGGAAGTCCAGCCTCATGAAGTAGCTTAGCAGCATAGAGAGCAGTTAATGGTGTCTGCTCTGCTGTCTTGATGACGACAGTGTTGCCACACGCTAATGCTGGTCCGACCTTCCAAGCAAACATGAGAAGAGGAAAATTCCATGGAATAATCTGACCTGCAACACCAATTGGTTCATGCAAGGTTTGCACATGATGCTGCCCATCAGCTGGAACTACAAGACCATGAATCTTATCCGCCCAACCAGCATAGTATCGAAATAGACGTGCAACCATTGGTACTTCGATTTTAGCAGCCTGCTCATATGGTTTCCCATTATCCCAAGTCTCGAGTGTTGCAATTTCATCATTATGCTTATCAATTAAATCAGCAAAGCGTAACATAATCCTTGACCTTTCATAAGCAGTCATCTTTGGCCATGGTCCTTCATCAAATGCCTTGCGAGCAGCAGAGACTGCTCGATTTATATCGTCAAGATCACCTTCAGCAACATGGGCGATCACTTCCCCAGTCCTAGGATCATATGTTGGAAAAGTCTTCCCTGAGGCCGCATCAACGAACTGCCCATTAATTAAAAGTTGAGTATAATTCACAGCTACAGAAGGAATTATTGGTCCCTCAGCAGCAGTAGCAGCTGCAGTGGTACTGTTATATCTGCTGATTCCTCTACCAAGGCTAGAATTCCTCCCTCCTGAAAACAGAGCAGAAACAGAACCAGAAGTGAAGGAACGAGAGAGCAAACTAGATATCCTCCTAGCAGCCATAGCAACTTCCTCTCGGTGCTCTCTCTCTCTCTGTCTCTCTCGTCAGTCTCTCTG
>CL1Contig432
GAAACACACACAAATTAACCAGCAGCCATGGCTAGTATTACTCCTCTCCTTTTGATCTCTTGTGTGTTGCTTGCTTCTTGCTTTAGTGCCATTGAAGCACAAAAAAACCTCCTATTGTGAATGGTCTCTCCTGGACTTTCTACAAATCTAGCTGTCCTAAAGTTGAATCCATTATCAGAAAGGAGCTCAAGAAACTGTTCAAGAAGGATGTTGGACAAGCTGCAGGCTTGCTTCGTCTCCACTTCCATGACTGCTTCGTTCAGGGATGCGATAGCTCGGTGTTGCTTGATGGATCAGCTGGTGGACCAAGCGAGAAGTCTGAACTTCCTAACTTGACATTGAGGAAAGAAGCATTTAAAATCGTCAACAACTCCGCGAGATTGTCCACAAAGAGTGTGGCCGTGTCGTCTCTTGCTCTGACATTGTCGCGATCGCTGCCCGTGACTCCGTTGTCCTAACCGGTGGCCCTGACTATGATGTCCCCTTGGGAAGGCGAGACGGAGTAGTATTCGCCCACATGGTGTTCCTGTCCAAGCTTTGCCACCACTTACTCAGCTCCTAAACATCATTAATTCAGGGATGACCCCTGATGCAGTTGACAACGAGGAAGCAAATAGTGTGAAGAAGGAAGCCAATGGTCAACCTTCTGATGGGGCTGTAGATACAAAAAAAGATA
>CL1Contig433
TGGCTAAGAGAACTGGGGAATATATCTCTTGACCTTTTAACTAGTTCGACGCCACTTGGCACCTTCTCCCAGGTGATCAATTCTAACAAAATACTTTCCTTGGATAGTTAAACCCTCACACCCATTTTAAGAAACAAACTGTCTCATTCAGCACCTTCACCAACACCTCTTGAATCATCATGAAGCAACCTCCTATGGAGCATCAGTTCTATTTGGCCATCCACTAAGCTAGATCCTCCCACCGAGCGGTCCACCAACACTGAGAGCTCCGAGCTGTTATCTTGCATATAAATTCCAAGATTGATAGGATAATAATTTCCGGCAACTGGTTGATTTACTTCGAGGTCCCAGTCTGTCCTAAAATCTCGAATCCGTTTAATAAAGTCACGTCCATTAGAGTCTGTATAGAATGTGTTATTGGTCTTCATAGTGGTTGTAATTTGGGTAGTAATTTCTTTTCCAATCCCATCATCCACAGGTATAGGCCCAATAGTGAACTCAACTTTCAGCATGTTCCTTCCCCTTGTAGATCCTAGTAATCTGAA
>CL1Contig434
TATTCACTGCCCCAACTGGGGAGGAAATCACAGGCAGAAGACAGTTGGAACAATATCTCAAAGCGCACCCTGGTGGTCCAGCTGCATCTGAGTTTGATTGGGGCACTGGTGAGACCCCTAGACGATCAGCACGGATTAGCGAGAAGGCAAAGGCAGCTCTAACCCCTGAAACTGAAACCCCAAGGAAACGAAGCAGGAAATCATCAGCTTCTAAAAAGGAGAACAAAGAAACAGAAACTGCACCAGAAGGAGCTGAGGAGACGAAAGAAATTCAAATGCAGGAAGCTAGGAAAAACCGGAAAGGATGATGCAGAAGTGGAAGCT
>CL1Contig435
TTTTTTTTTTTTTTNTTTTTTTTTTGGCGCAACAAAACCAAAACTCTGGAACTAGATAGGAATTATCTCAAACATCCACCAACAAAAATAGTGTTAAGCACAAACATAACAGTATCGCCACCGCCTATCTAGCATCCAATTCTGGGTGCAGCAACTAGATGATGGACAACAAAAAAGGT
>CL1Contig436
CCAAAGGAAAAAGACCTTTTGGATGCAAAAAAAATCACAAGTTCCTTTTTTTTTTTTTGGACAAACAATATATCTTTTTTTCCTTTTGCATTAAAATAACAGATTAAAAAAAATGATATGATCCAATCTCAGACCCATTTGAATGTAGCGGATAACAGCGGAGCTCGAGAATTGATGTGTATTCGAATCATAGGGACTAGTAATCGCCGATATGCTCATATTGGTGACGTTATTGTTGCTGTGATCAAGGAAGCAGCACCAAATTCACCTCTAGAAAGATCAGAAGTAATCAGAGCTGTAATTGTACGTACTTGTAAAGAACTCAAACGTGATAATGGTATGATAATACGATATGATGACAACGCTGCAGTTGTCATTGATCAAGAAGGAAATCCAAAGGGAACTCGAATTTTTGGTGCAATCGCCCGGGAATTGAGACAGTTAAATTTTACTAAAATAGTTTCATTAGCACCTGAAGTGTTATAAGAAAAAAAATTATAAGATATAAGATGAGATATAACATTTAAAATTAAGATGAGACCATGATATAGTTATAGTATTTATACCATTGTTATAGTATTTAAATAAAAATTAAATAGAATTAAAATTAATTAGTAAATTGTGTTTCACGCATATACCTTAAAAAAAATTAATTCATAAAAAAAAAAAAAGAGTATGTTGATTATATCAAAACTAGAGAGAAATAATAATTTTAGTTTATCATGGGTAGGGATCCTATTGCTGACATAATAACCTCTATAAGAAATGCTGACATGAATAGAAAAGGAATCGTTCGAATAGCATCTACTAACATCACCGAAAACATTATTAAAATACTTTTAAGAGAAGGTTTTATTGAAAATGTCAGGAAACATAAGGAGGA
>CL1Contig437
TAAGAATTCCCTGTCATTTCTTGCCTTTTTTTTTAACTTTTTTGGCTGGTCTGTCTTCAGGGACAAGATTCAAAATCATGTTATTTATCATTGGCATCTTTTCAAGCATGTAAAATTTATTCTTCCTTTTTATATTTCCAGCTTTGCAGCTCCAGTTATCCTTGGGCATCGCCATTAGAAAACCAGCACAAGACGGTGTAACCAAACAAGGGAAAATTGAGAGTGTTGACAAATGAAAAAACATAACAAAAAAGCTTAAAAAATATGGCGAAGGTGGTCCCATGTGTTTCATGTATGCATCCATGAACATCAAGACAAATGAACCTTGTTACTGAAATGCATTCCATCAGCTTTTGCAGATCTAGATGCTGAAGAGGCCCCACCACCAGAAGTTTGAGGTGGACAGGTACGGATAGTCTTCACACTTCCAACAGCAGAGAATATCTTCATGAGGTTTTGATGACAATGATCTA
>CL1Contig438
CATAATCAATCAAGCTCCTGCAGGTGTGCTGGAAAGAACTTCTACTCAAGGGATGCTTTCTTAAAGCTCTCAATTCATATCCTCAATTTGGAAATTAGGTTCCGCTGATGATTCTAAACGGGAAGTTGCTGCCTTTTTTGCTCATACCACCCATGAGACTGGATATTTCTGCAACAAAGAGGAGCAAAATGTTCCTGCTAATGAGAACTACTGCGATACAAACTTCCCAGATTATCCATGTACCCCAGGCAAGAGATACTTCGGGCGCGGTCCACTTCAACTAACATGGAACTACAACTACGGAGCAGCTGGTAAAAGCATCGGTTTTGATGGGCTGAACAATCCTGAAATTGTGGCCACAGATCCTGTCATATCATTCAAGACTGCCTTATGGTATTGGATGCAAAATGTCCGCCCTTCTGTGACCCAAGGATTTGGAGCTACAATTAAAGCCATTAATGGTGCTGTTGAATGCAATGGAAAAGAACCTGCCAAAGTTCAAGCTAGAATTGATCTCTACACTAAATATTGTGGCCAATTTGGTGTTTCTCCAGGGGGTAATCTCCAATGCTGAGATACTTTTGTATTGAAGAAGTCAGAATAATAAATGCACGTACGCCAATCCTGCTAGCTTAGTTGATATCCTTATCTAGGAGAAGGTCGAGTTTGAGTTTTCTTATTGGTCAATAGTCATGTCCTGTATTGACTGAATTATTATGTGAGGTGGGATTGTAAAAGAGGATGAGTATCCTCCCATTGTATGTGAGCTTGCTGCGCGTGCAGATAAATAATAGAAATATATAATAATTGCATCATTTTCTAAAAAAAAAAAAAAAAAAAAAAAAAAAAAAAAA
>CL1Contig439
TACATGATCATCCCAGGGCTTGTCCTGATTGTAGATAACAGCAGCTCCTAGACTCCTGGCTGGGTTGATGCCGGTTCCAGTGATTGGAATGGTGGCCAAGTGAACCATGAATACAGCAAATCCAATTGGGAGTGGAGCCAAAACCTAATTTTACAATTAAATAAAAAAAAATTGTTAATCATTAATATATAAACAGGCATTAAGATTTGCTAAAGTCAGCAAAACACATGGTTCATGATATCATACCATAGCACATGTGAAACAAGCATGCAAATCTTTA
>CL1Contig440
GAGAGAGGAGAGTTACAGGGCNTTAAAAAAAAAGATTTTANACCCCCCACAGAGAGACTGAGAGAGAGACAGAGAGAGAGAGAGCACCGAGAGGAAGTTGCTATGGCTGCTAGGAGGATATCTAGTTGCTCTCTCGTTCCTTCACTTCTGGTTCTGTTTCTGCTCTGTTTTCAGGAGGGAGGAATTCTAGCCTTGGTAGAGGAATCAGCAGATATAACAGTACCACTGCAGCTGCTACTGCTGCTGAGGGACCAATAATTCCTTCTGTAGCTGTGAATTATACTCAACTTTTAATTAATGGGCAGTTCGTTGATGCGGCCTCAGGGAAGACTTTTCCAACATATGATCCTAGGACTGGGGAAGTGATCGCCCATGTTGCTGATTTAATTGATAAGCATAATGATGAAATTGCAACACTCGAGACTTGGGATAATGGGAAACCATATGAGCAGGCTGCTAAAATCGAAGTACCAATA
>CL1Contig441
GGCTGCGCCTCCGCTCTATAACCACCTTCGTTTTTGTTAGCTGTCTTTATCCCCTTAACACCCAATCTCAGGCCAAACTATGCCGCCAAAGTTCGACCCAAGTCAGGTGGTGGACGTTTTCGTCAGGGTCACCGGAGGTGAGGTCGGAGCAGCATCATCTCTCGCTCCAAAGATTGGTCCTCTTGGTCTCTCTCCCAAGAAGATTGGTGAAGATATTGCCAAGGAAACGGCCAAGGACTGGAAGGGTTTACGTGTCACCGTCAAGCTTACTGTCCAGAACCGTCAAGCTAAGGTCACGGTGGTCCTTCGCTGCTGCTCTTGTGATCAAGGCATTGAAGAGCTGAGCGTGATAGAAGAAGACGAAGAA
>CL1Contig442
TCTATCAAAAATTCCTAGAATTTTGGGCGGGATGGGTCTATTGTAATTCTTTCTACTTCTCGGGGTATAATGACAGACCGAGAAGCTCGACTCGAAAGAATCGGCGGAGAAATCTTGTGTTATATATGGTAATCTTTCTGATATCCGAATTGTATCCAGACTTCCTATTTGTGAAAAAAAAGAGAAGAACGAGT
>CL1Contig443
TACTTTTTTTTTTTTTTTTTTTTTTTTGACCAAGCAAAAGGCTTATAGATTGAGTACAAATAGAGATCATAACAGTAACTCATTCACTTACATAAAATTCATTGACATATATAATCAAAAAATGGTTTGAAATCAAAGCAGATGAAAGAAATGCGGCCAGATATGCTCTCTCAGCATAAGTTACAAAGATTCTTATCAATGAAATTTTCTCTTACAAGAACAAGACCAGAACACCTGAAACTGCCAAAACCATTTGAATCCAAATACCCAAGTTGCTGATTCTGTATGCTGAGTTAGGAGGGCCAATTCCCGGAGCATGTCCTTCTCTAGTCAATTCAGATGATGGAGAGTCCGCAGCAGGGCTAATCTCAGGAGCTGGTGTTGGGGCAGGGAGTTGGAGGTATAGTCAGTACCAAAAATT
>CL1Contig444
TATCTTAACAATCTAAGATATGAAGCATACCAACATAAATTTAGAAAAAGAAAGCAATTGATTATCTGACACATTTCATTATGTCCTAACATAAAAGAAACATCACAACAAAAATAATGCTTCCAGTTCATCATATATCATAAGGTGACAAACAAACTATGAAAAAAATAGGTTGAAATCCACTCTCAGACTATAGCATTGGCAGCACTGGCAATTCTTGGCCACAAATCAGCACACTCTTTCCCAATGGGCCCAGTAATAGCAGATCCTTTCATCTCCCCCTTGGGATTCACAATGACACCAGCATTTCTCAAAATACATGTAGACTCCATCCTTTCTGCGCCACGGTTTGCGCTGTCTGACAATGACGGCTGGCATGACCTTCTTCCTGAGATCGGGCTTCCCCCTTCTTCACGGTGCCATCACCATGTCT
>CL1Contig445
TTGAATCCTAATCGATTTGAAGAAGCCAAGAAGTTTGGTGTCACTGAGTTTGTGAATCCAAAAGATTATGATAAGCCTGTTCAACAGGTGATTGCTGATATGACTGATGGAGGAGTCGATCGGAGTGTTGAATGCACTGGGAGTATCCAAGCCATGATCTCAGCATTTGAATGTGTTCATGATGGTTGGGGTGTTGCCGTATTGTGGGCTCCAAGCAAGGATGACTCGTTACAAACTCATCCTATGAATCTGTTAGAATAGAAAGAACTCTACAAAGGTAACTTT
>CL1Contig446
TGAAGAGGCTTGTCTGAGGGCCTCTTGGGCTCCTGGATCTGGTCCAGAGCTTCAAGAAGGGTTGGACCCTTGTACCAGTCAAGGTTGGTGGACCTCTCAATCATGTTGTCACCTTCAAAACCAGAGATGGGCACAAAAGGAATCTTCTCAGGGTTGTATCCAACCTTCTTGAGGTAGGAAGAAACTTCCTTCACAATTTCATCATACCTAGCCTTGGAGTACTTAGGGGTAGTAGCATCCATCTTGTTGCAGCAGCAAATCATTTGTTTGACCCCAAGGGTGAAAGCGAGAAGAGCATGCTCACGGGTTTGACCATCCTTGGAAATACCAGCTTCAAAACCACCAGTGGTAGAATCAATGATGAGGACAGCACAGTCAGCCTGTGAGTACCAGTAANCATGTTACTTAANAAGTCACGATGGCCAGGANCATCAATGAC
>CL1Contig447
GCAAGTCATTGTGAGAAGCTTGGTGAGCCACCCAAAGCTATGAGGATTTACTGCAAGCTTCCTGCTGATGAGTGCCGATATGCTGTTTATGATTTTGATTTTGTCACAGAGAAAATTGCAAAGAGCAGAATTTTCTTCATAGCATGGTCTCCTGATACATCAAGGGTGAGAAGCAAGATGATTTACGCTAGCTCCAAAGACAGATTTAAGAGAGAACTTGATGGAATTCAGGTAGAATTGCAGGCAACTGATCCAACTGAGATGGGACTTGATGTCTTTAAAAGCCGTGCCAGCTGAATGTGAACTGTAGGTCTTTGAGCGAGGACCTCCTCCATTCGGTGTCTACTGGAGTGAAATGTTTATAGTTTGTGGGATGGTGAAGCAGGACACAATTGTTATATTGTTTCCCAGTTTTTCCATGAAGTCTTTTTATTCATTTGGAGCATGAATCTATGGTTTCTGGTATATCTTTCTGATATCCGAATTGTATCCAGACTTCCTATTTGTGAAAAAAAGAGAAAA
>CL1Contig448
GATCGCGATGCTGCTAAGAACCAGGTCGCCATGAACCCTATCAACACCGTTTTTGATGCTAAGCGTTTGATTGGTCGGCGATACAGTGACCCTTCTGTACAGAGTGACCAGAAACTTTGGCCATTCAAGGTTATTGCTGGCCCCGGTGACAAGCCCATGATTGTGGTTACATACAAGGGCGAAGAGAAACAATTTGCTGCTGAGGAGATTTCTTCTATGGTGCTCATTAAGATGCGCGAGATTGCCGAGGCCTACCTCGGACTAACAATAAAGAATGCCGTTGTGACTGTCCCTGCTTATTTCAATGACTCTCAGCGCCAGGCAACTAAGGATGCCGGGGTAATCGCTGGCCTCAATGTTATGCGTATTATCAATGAGCCCACTGCCGCAGCTATTGCTTATGGTCTTGACAAGAAGGCGGGAAATGTTGGTGAAAAAAATGTTTTGATCTTTGATTTAGGTGGTGGTACTTTTGATGTCTCGCTGCTAACCATTGAAGAGGGTATCTTTGAAGTGAAGGCCACAGCTGGTGACACCCACCTTGGAGGTGAAGACTTTGATAACAGAACGGTGAACCACTTTGTTCAAGAGTTTAAGAGGAAGCATAAGAAGGATATCTCTGGAAACCCTAGAGCTCTTAGGAGGTTGAGGACAGCTTGTGAAAGGGCTAAGAGGACTCTCTCATCTACTGCTCAAACAACTATTGAGATCGATTCTTTGTACGAGGGTATTGATTTTTACACAACAATCACCCGTGCCAGATTTGAGGAACTTAATATGGATCTTTTCAGGAAGTGTATGGAACCTGTTGAGAAGTGTTTGAGGGATGCAAAGATGGACAAGAGCGGCGTACATGATGTTGTTCTTGTTGGTGGTTCTACTAGAATTCCCAAGGTGCAACAGTTGTTGCAGGACTTCTTCAATGGGAAGGAGCTTTGCAAAAGCATAAACCCTGATGAGGCTGTTGCCTATGGGGCTGCTGTGCAGGCGGCGATCTTAAGTGGCGAGGGTAATGAGAAGGTGCAAGATCTGCTGCTCTTGGATGTTTACCCTCTATCTCTTGGACTGGAAACTGCTGGAGGAGTGATGACTGTCCTGATACCAAGGAACACCACCATTCCGACCAAGAAAGAGCAGGTGTTCTCGACCTACTCTGACAATCAACCTGGGGTTTTGATCCAGGTTTATGAGGGTGAGAGAGCAAGAACAAGGGATAATAATTTGCTTGGAAAATTTGAGCTCTCTGGCATTCCTCCAGCTCCAAGGGGTGTTCCTCAGATCACTGTCTGCTTTGATATTGATGCTAACGGTATCTTAAATGTTTCTGCTGAGGATAAGACTACTGGACAGAAGAACAAGATAACAATTACTAATGACAAAGGAAGATTGTCCAAGGAAGAGATTGAGAAGATGGTACAGGAGGCTGAGAAGTACAAGGCTGAGGATGAGGAACACAAAGAAGAAGTTGAGGCCAAGAATGCCTTGGANAATTANGCGTANAACATGA
>CL1Contig449
GGTCGCTGTAATCTTTTTTTGTATAAGCTCTCTGTGCACTAAAATCTCGGCTTCAAATTTCATTTTCTTAATTATTAACGATGGCTGGTGATAAGAAGATTAAGATCGGTATCAATGGGTTTGGAAGAATTGGCCGTTTGGTTGCTAGAGTCGCACTTCAGAGGAATGATATTGAACTTGTAGCTGTTAATGATCCTTTCATTCTACTGATTACATGACATATATGTTTAAGTATGATACAGTTCATGGTCACTGGAAGCACACCGATGTTAAGGTCAAGGACGAGAAGACACTTGTCTTTGGTGATAAGCCAGTTGCTGTTTTTGGGATCAGAAACCCAGAGGAGATTCCATGGGGCCAGACTGGTGCCGAGTATGTTGTTGAATCTACTGAAGAGTCTGAGGGTAAGCTTAAGGGAATTTTAGGTTACACTGAAGACGATGTGGTGTCTACCGACTTCATTGGAGATAGCAGATCAAGTATTTTTGATGCCAAGGCTGGAATTGCTTTGAATGAAAACTTTTTGAAACTTGTCTCTTGGTATGACAATGAATGGGGCTACAGTACTCGCGTGCTCGACTTGATTCGTCACATGGCCTCACCCTGCCTTGAAGAAGTTGACAATGATTATTGAGTGCTGTAATGAGTCAAATGTGTAGGTGCAAGCATCTGATGTTTAAATAAAATTGAGCGTAGTCGTACTGATTTTGTTAATGGTTTTAGCTGTCAAAAGCTATGGAGTTTGAAAACTATATTGTTATATTGGAATA
>CL1Contig450
TAATTTGTGTGTTGCTGAAGTTACTGATGTTGGCCTTAGCGTCAGTTCTTTTGCTTTTTTTAGCTACTTGTTTTGATCTTACGCCAAAACCTGTACTAGAGCTTTATTTTTATCATCTATGGGCACAATTTTGAAGTATACTTGTTTTTGAATGTCAATTAGCTTTTCATTGGTGAATGACTGAATAAATATTTTATCAAATGGTATTCCCGTGTATAAACAAGTTTGTCCCGTGTTTGTGTTCTTTCTGCAATGTATTGGGTGCTAAGAAAGCTTTGTATCTAAATTCATATGTACTTCTCTCCTATGCATCTATATACTATGGTTCCCATAC
>CL1Contig451
TACTGGTCTCAGTGCGACCGATCTCTGGGTCAGAAGCTTGCATCTCGTCTCAACGTGAGGCCAAATTTCTAAAGCTTGTAGGGGTAGGAGTTCCTGTTACTTCTTTTTGATGCTTGCTTCATACTCTCAATGGATTTTGAGCACTGAGTACAGAACTAAGCTGAGAAAGAAGTTTAATTTGGAAGAAGCTCCCTACACAGATGTGGTATCTCATATATTTTGTCCATGTTGTTCCCTTTGCCAGGAGTTCAGAGAGCTTAAAAACAGAGGACTTGACCCTGCTTTAGGTTGGAAAGGAATCCTGGCTCAGCAACAGGGAAGACAGGCTGATGATGAACAACTAAATGTTCCTCCTCCAAATCAAGCCATGTCTAAGTAAATTCATGTA
>CL1Contig452
TAAATCTTTCATTAATAAGAGAAGGTTGAAAAGCACATAATTTATATATATAGTTTTCAACAGGATCAAAAGCTACAACTTTCCAGTACATGAAATGAAATGATGAACACTTTTATCCTTCAAACATGCACGCCTTTATTAATTTTTCTTCTAAAAGGAGATAGCATATGCTAAAGCAAACGCGGAAACTCGCTTTCTTTTCTCCGCATCAACATTTGATCTCTTCTTCTTATTCTCATCGCATTTCCTTTCCTGAAACTATGAAACCGCGCACATATAGTCTAGTAGTGGTGGGAGGAGGGGGANATGCATAGAC
>CL1Contig453
TACTTAATCCTAGTTTAAATTCTTCACAGAAGATAGTAGCATCCCAGAGCTACAAGCACAAGAAGTAGCGAAGCAGCAGCAGCAGCAGCCCACATCCAATAGTTGGTCGACTTTTTCCTCCTCAGGATAGCTTTTGAAAGTGAATCTGGGCCCCTTGGCCGAGTCCTGTGCCTGACGCTGTTCTCCTTCTTAACTTTTCCCTTCACTGAAGCAGGAGGCTCATCATGCACTTCCACCTTCTCAGTGTCTGCTGCCTCTGCAACTTCTTCAGCTGGATCCTCAGGTTCTTCCTTCGCTCGTTTATATTAGCTTTTGCCACTGGCTCCTGCTCAGGGGTACTGTTGTCTCCATACCACCAATGGCTTCTCATCAGGGTTTCTGATTCGTCCATCTCTGCTCAACTGTCGACTGTCAAGTGATGGCTAAATTATTTCTCGTAAT
>CL1Contig454
CAATGCTTTAGGTATGCAAAACCCTCAATAATATGATGAAGACCCCCAACCAAGTATACCAAAGAGTGCTGCAGCTAAAATACAACCCAACCATGACACACATGATGATGAAATGATATGATATGAATGATAAAAAAGACAAAAAAAAGGGAGGGGTAAAAAAAATCAGGAATGAAATGTGGGTCTTCCAAAATGTGGCACCTGTTCATCTTCAAGTGTCACTAAACTTCAACCAATCACTAGTAATCTACTTCAACAACCTTAGAGATTACCACCAGAACAGCATGAGATGTCTCAACCATGACAGAGATCATTAA
>CL1Contig455
TGTGGTATTTGATGAGCACACTCGTGAGGTGGACTATGTTGACAGATCAGTTACAGAGAATACTCGAGCATCTTACCCTATTGAGTACATTCCTAATGCAAAGAATTCAAGTAATCAACAGCTCGTTCCCTGTTAACCATGAAAGTGTGCTCGTCCA
>CL1Contig456
TACTCAAGCCCATGTTTCCTGATGCCTATCTAAATCTTGGAAATGTTTATAGGGCCTTGGGAATGCCCCAAGAGGCTATTGTGTGCTACCAGCAAGCTGTTCAGACACGGCCGAACTATTCAGTCGCTTATGGAAGGTTTTTGGAGGCTTACAATAATTTGGGTAATGCACTGAAAGATGTGGGTAGAGTGGATGAAGCAATCCAATGCTATAATCAATGCCTTGCATTACAACCGACCCACCCACAAGCACTCACCAACCTTGGGAACATATATATGGAATGGAATATGGCATCAACTGCTGCTTCATATTATAAGGCTACATTGGCTGTTACAACAGGACTGTCTGCTCCTTTCAACAATCTTGCTGTAATCTATAAACAACAGGGAAATTATGCAGATGCCATATCTTGCTACAATGAGGTTCTTCGCATTGATCCCTTGGCAGCCGATGGACTCGTAAACAGGGGCAACACTTATAAGGAGATTGGTAGAGTGAGTGAAGCAATTCAGGACTACATACGTGCTATCACTATCCGACCAAATATGGCTGAAGCTCATGCAAATTTGGCTTCAGCTTATAAGGACAGTGGTCACGTGGAGGCTGCTGTAAAGAGCTATAAGCAGGCTTTGCTTCTTCGACCAGACTTTCCTGAAGCGACTTGCAACCTTCTGCATACATTACAGTGCGTCTGCAGTTGGGAGGATCGCACTAAGATGTTCACTGAAGTTGAAGGGATTATACGGAGGCAAATTTCTATGTCCGTCCTTCCTAGCGTGCAGCCTTTTCATGCTATCGCGTATCCCATTGATCCAATGCTGGCACTTGATATCAGCCGCAAGTATGCAGCTCATTGCTCCATGATTGCATCGCGTTTTGGACTTCCTCCTTTCAATCATCCTCCACCAATTCCTATAAAGCGTGATCGTGGCGAGAGACTTAGGATTGGTTATGTGAGCAGCGACTTTGGTAATCATCCCTTGTCACACCTTATGGGATCCGTCTTTGGCATGCACAACAGAGAGAATGTTGAGGTTTTCTGCTATGCTTTGAGCCCAAATGATGGTACAGAATGGAGGCAGCGTATCCAGTCCGAAGCTGGGCATTTTGTAGATGTTTCTGCCATGTCGTCAGACATGATTGCCAAACTGATTAATGAGGATAAAATACAGATCCTCGTTAATCTCAATGGTTATACCAAGGGTGCCAGAAATGAAATATTTGCTATGCAGCCTGCGCCCATACAGGTGTCATATATGGGATTTCCTGGGACCACCGGAGCAACATACATTGATTATTTAGTCACTGATGAGTTTGTTTCACCCACACGTTACGCGCATATTTATTCTGAAAAGCTTGTTCACATGCCACATTGCTACTTTGTGAATGATTATAAACAGAAAAATTTGGATGTTTTGGATCCAACATGCCAACACAAGCGATCAGATTATGGTCTTCCTGAAGATAAATTTATATTTGCATGTTTCAACCAATTGTACAAGAT
>CL1Contig457
GGTCTCTTTTCCTTCAACAGAGCTCATCTTCTCAACTGGCGGAATAGACAGCCGCGTGAAAAATGGCAAGAGGCTTGAAGAAACACTTGAAGAGGCTTAATGCCCCAAAACATTGGATGCTTGACAAACTTGGCGGTGCATTTGCCCCAAAGCCATCATCTGGTCCTCACAAGTCAAGGGAATGTTGCTTTGGATCCTATTTTGCGGAATAGGCTGAAGTATGCTCTTACATATCGTGAAGTTATGCTATTTGATGCAGCGGCATGTTCTTGTGATGGGAAATAGGACAGATAAACNTACCCTTNTGGTTTCATGGATGTTG
>CL1Contig458
TATAGGGTAAGATGCTCGAGTATTCTCTGTGACCGATCTGTCAGCATAGTCCACCTCTCGAGTATGTTCATCAAATACCACATTTTCCAAAACGGTTCCAAACTTGATGGCATTCCAGATATCAGGCTCCTTTTCCTGTGAGAGATCAATGCACTTGGCATAGCACCCCCCTTCAATATTTGACACTCCAGTCTCAGTCCAGCAGTGTTCATCATCTCCAATTAGGAACCTATTTGGATCAGTAGACAGAGTTGTCTTTCCAGTACCTGACAATCCAAAGAAGAGAGCAACATCTCCATCTTTTCCCATATTGCAGCCAGAATGTAAGGAGAGGATTTGACGCTTAGGCATGAGATAATGCATAACACTGAACAG
>CL1Contig459
TGTCATCAGGTACTGAAAGCTATTCAGAACTGAAATCAGCTGAGCCACAAAGTGACTATAATTTTCCTTGTTTGGATCTACAAGGACAGAAAATCAGTGAATCGAGAGATAAAGATTCATTTTGCTCTTCGCCCAAACAAGCAAAAGATGGCTTTGCCCTAGAAACTTCACAGCCAACTTCACAGCCATTACCCTCAGGTGGTGAAAGTTGTTCAGCAGTAAACCAAAGCAACTCACGGGGATGTTTCTTTAGGGATGACACTAGGGTTATACTGCCTAAATTAGAACAACAGGAACAGAAAAGAAATGCCTTGGAAGACAAGGGCACAATCCTCAAGTTCTTCAAGAAGAGCAATCCCTCTTGCTCTAAACCAAAACTGGAGAATGTTGGCGTGGTT
>CL1Contig460
GCTGCTGTTGAATATGGAAAATAGTCATAATAAAAATTTTAGTCACAAACAAAACTTTGGAATGAGCCAGCAATGCTCCATCTTCCCAGCAATTCAGAGATCAGCTTTCCATGCGTAAGTGCTACAGCTTCCGTTTGCCATGGTAGTGCTGTGGGAGACTGCAATATCATCCAGAAAACGCCATCAAGTGTTAAAGAATCTTGCCACAGGAGATTTCACTTTGTATTTCCATTTGTAACACACGATAATAAGAAATTTTACTTGTGATTTTTATCTGATATTGTGTATAGGATTTGCTTTTATCTATATGGAAGATGAGAGAGATGCTGAGGATGCAATTCGAGGGCTTGATCGAATGGAATTTGGTCGCAAGGGTCGTAGGCTTCGTGTTGAATGGACAAAGCAAGAACGAGGCATTAGAAGGCCTGGTGGTTCTAGAAGATCGTCAGCTAATACTAGACCATCCAAGACCTTGTTTGTTATCAATTTTGATCCACATTATACGAGGACAAAGGACTTGGAGAGGCACTTTGATCCATATGGCAGGATAGTTAGCGTTAGGATTAGAAGAAATTTTGCATTTGTTCAGTATGAATCGCAGGAGGATG
>CL1Contig461
TGGATAACCCAAGGCTGTTTTATTTACAGCAGCAAGCCAAGCACTATTATACATATTCATTAACGAACTTTTTTTTTCCTATTTTTGTTATTATTGAGAACATCGAGTACAGCTTTGTCTGGGTCCATTTCCATGCTGCTTTCTCATTTGCAGTTGCATGGATCACAGCTGCAGTTTGATCCACACTTGCAGCCATTCCCACTCTCAGCACCAAAGTTCATCTCAGAACCCCTCATAGAACTTCTTAGGAGGTGCAACTCCTGCAATGAGGGTCTCAGTTCTGGTGTTCTCTACGATGTCAGGGTACATACCACATCCGCCGCAGCCGCTGCCGCACTTGCATCCAGAGCCACAGCCACAGTTTCCTCCGCAGCAAGCATTTCTTTAGATTTGGAAGGGGCCTTTACTGGAATTGAATTCTTCAACT
>CL1Contig462
CCCAACAAAAAGAACAAGATAAATAGGCACTAATTGCATACACAATACATTTATTATTTTAGTAAATACAATTAACTTACAACTGCAAACACTGTAAACTAGTTCCTAAAACCCTCAAAAGGTAAACTACATCATTAGAGAATTTGGGCTAACGCACAGCAACATAAAGTTGCTTTATTATATAACTATTTCAGTAACTGATCCAGCAAATTATAAACATTCAGCAAATTTTCAGTACTATAACTAGCTGTAACTGATTTGATGATTGAGAGACAATAACAACAAAATATTGTTTGATCGGCATATGCTTGGACGAAACAATATGATTATTTGCATTGGCATCGGGGAAAAATGAAAAATAAATATTAACTCCAGATACATGCTTGCAAGATCATTAAATAATTGGAATTTGTTAATTTGCAGGATCAGGCCAACTCATGAATCAACATAGGCAGTGATTTCTTTTGTTTAGCTTTAAAAAGACAAATTTTATACCATTTTCTCCAAATCATAAACGCAATTTCTTTTACCTTGATAAGGTAACCCGGGTTTCGAAGAACTCCACAATCTATGAAAACTGCCAATTTCAAACATCCAAAATATTATTTAGTTATACCCATTTAGAAAATTAAAGCAATCAAAGAGAAGCATTGCCCCGAATAGCTAGCAAGCATGTTGCAAATGTAGATTTGAGCAATATAATTCAGGAAGGCCTTTTGAACAAATTCGAATACGGGAGATCAGTTAGAGAATACCTTGAGAGCAAAAGCCTTCAAGTTGTGAATTGTTGACGCGCTTCAAGAGAGCTCTGGTATCAGTTACGGATTGGAATTTTGGAGGAGAAATAAAATAAGAAAGCGGAACAAATCACACCAGAGAGAGGAGAACCCGGGCAATTCCCGTGCGATCTCCCCTCAAAAAACACGAAATCAAAAATTTTATTAAGAATTTTGGTGACCT
>CL1Contig463
CTCATTATAGTCAACAACATTTTATTTGCACGAAGGTATGCTTCTATCATTGCCACAGTTTCATCACTCTTCCAGTCAATTTTAGATATTGTAAAGTACATGATCCACAGGGAAGAATCCCATGGTTGCACCATACTCGGGAGACATGTTAGCTATAGTGGCCCTATCTGCCAATGATAGCTCACCCATACCATCCCCATAAAACTCAACAAATTTGCCAACAACACCATGCTTCCTCAGCATTTGAGTCACAGTCAAAAACCAAGTCAGTAGCTGTGACACCATTGCGTAATTTTCCAGATAACTTGAACCCAACAACACCAGGCAACACCATGCTCATGGGCTGGCCAAGCATTGCAGCTTCAGCTTCAATACCTCCAACCCCCCAGCCAGCAACTCCTAATCCATCAATCATGGTTGTATGAGAATCAGTTCCAACCACACTATCAGGGTAGAGTGTGCCATCAGTGTTGAAAACACCCGTCCAAGGTATTCAAGATTCACCTGATGCACAATACCAGAACCTGGAGGAACTACAAGCATATTATGAAAGCATTGATCCCCATTTAAGAAAAGCAAATCTCTCCTTGTTCCTCTGAATTCAAGCTCCATATT
>CL1Contig464
GAGAGATAACCATTTCAATCTCTTTATCCATGGACATATCAAGTTCCAATTCATCAAACCCATCTCCTCTACCACTCCAAGACCGGGTTGCTATAGTCACTGGCGCATCCCGCGGCATTGGGAAAGCCATAGCGGTCCACTTGGCCTCACTGGGTGCAAAACTTGTCATCAACTACTCTTCCAACAGGGACCAGGCTCAACTTGTAGCCGAAGAGATCAATTCTCTTTTCCTCACAATCATTCCCCTCGTGCCATAACAGTCCAAGCCAACGTCTCCGATCCATCCCATGTCAAGTCTCTTTTTGATGAGGCTGAGAGGGTTTGGGTCGCCCGTTCATGTCTTGGTGAACTCAGCTGGAGTGTTGGATCCCAAGTATCCATCCATAGCTAACACTTCCTTGGAGGATTTTGACCTTACTTTCAGTGTTAACACGAAAGGTGCATTCTTGTGCTGCAAAGAGGCGGCAAATCGGCTCAAACGCGATGGTGGTGGCCGAATAATATTGGTATCATCATCTATGGTAGGTGGATTGAAGCCAGGCTTTGGTGTATATGCAGCTTCAAAAGCAGCAGTAGAGACAATGGTAAAAGATATTAGCAAAAGGAACTCAAGGGAACTGGGATTACTGCAAATTGCATTGCACCAGGTCCTATTGCAACAGAGATGTATTTTCTGACTTCTTCAATGCAAAAGTATCTCAGCATTGGAGATTACCCCTGGAGAAACACCAAATTGGCCGCAATATTTAGTGTAGAGATCAATTCTAG
>CL1Contig465
TCGATGCTAGTTTATCTTGTAAGGTGTAAACAATATGCAAAATTTCTGTAATTATCTATTTTAGTGATATCATTTTCAGTCATTAATTATGAATGAAAATAGCCATTAAA
>CL1Contig466
TGCATAACGTACGCTTGTGTGTACATATACTTCATTACGAATCCAAATTAACAGGCGTAGCCACACTGACAACATTACGTACATAAGCCAGATAAGGATCCAAGAGTCTCATATTTCACACGTCGTAAGGAGGAGGAGGACTCCTGGGTCTAACCTCGCTTGCCTTCTCGTATGCATCCGATGTCGAACTTCTTCGAAACCGAAAGGACTCTCTGCCTCCGGAGGAGTAGAGCCAGCGGGTGAAACCGGTGGAGAACCGTTCTGGTATCCAGGCGGTTTTACTATCATGATACTGCGTGTAACTCTAGTCACCTCCTCGGATCCATCGTCAGCATACGATCTCGCGTTGCGACTGTCGGATTCCTTGCTGGAGGTTGACCGGAAATTGAAGGTGGAATGCTTCCGCAGCTTGCCAAGGCCGTTCTCCGGTCTAGGCCCCGCCACGGTGTCGTCCCACAGCTGGTCAAGAAGGCCCATGGCACACGTTAGAAATCTGCGACTACTTAAGCAGAAAACCAGCGGACACCCTCACTACCGAGCATC
>CL1Contig467
ATAAAAGGTGGTCAGAAGGATGTGCTTATCGTCGTAGAAAATATCAATTTGAGAAGAATCCGTAAATACAAGGAAGAGAGAAAATTTTGTTTTGTTGAAAAATACAGAAAATGGCTGAAGAAGGACAAGTGATTGCTTGCCACACCGTTCAGGCCTGGACCGAGCAGCTCGAGAAGGGACAGGAGAGCAAGAAATTGATTGTGGTGGATTTTACTGCTTCCTGGTGTGGGCCCTGTCGTTTCATCAGTCCAATTCTGGCAGAGTTCGCCAAGAAGATGCCACATGTCACTTTCTTGAAGGTGGATGTGGATGAATTGAAGACTGTTGCTGAGGATTGGGCTGTCGAGGCAATGCCTAATTTTATGTTCTTGAAAGAAGGAAAAATATCGACAAGGTTGTGGGTGCCAAGAAGAGGAACTGCAGCAGACCATT
>CL1Contig468
TTTTTTTTTTTTTTTAGATTTTTTTTCCAAAGAAGTGGCCCCATATGACCACATAATAAGCAGAAATACGAAGATCTATGTTCATCACATACATAAACACGCTAGTCATAAATATCTATAAGAACACAACTACACTGCCCTGGGCATGCATTATTTGAATACCACTAAAGACCCAGCATGCTTCATCCATTACGCTGCTGCCACCTCAGTAGCATGCTTTGCAATGGTCTGCTGCAGTTCCTCTTTCTTGGCACCCACAACCTTGTCGATTATTTTTTCCTCTTTTCAAGAACATAAAAGTTTGGCATTTGCCTCAACAGCCCAATCCTCAGCGACAGACTTCAATTCATCCACATCCACCTTCAAGAATATAACATTGGGCATCTTCTTGGCCAACTCTGCCAGATTGGATTGATGAGACGAC
>CL1Contig469
TTGAGTTTGCATTAGAAGGATTGGTAAGGCTTTGGAGATCTGAGTTTGGAACACCTAGCATGAGTTGAATGTTTGAGCCTCTAAGGGCTTGCAATGCTGCTTGATTTGGATCATAAATTCTCATTCTCTTAATGTTCGCTTGTTTATAGAGAGAGATAACCTGTGAAGCAGGTGGAAGGTTGTTGCCTAGCATTCCATAGCAAACACCTACTGGGCATCTGTTATACTAAGGCTTGCTATAAAGAGAACCAGAAGTATGGAAGTAGTTCTTGAGGGCAAGGAACTACTAGTTGCTGAATTTGAAGAGAAGATAGCCATTAAGAAGGGGGGAAATTAGAAGAAAGTAGCTTAATTTGGGGCATGCATATGT
>CL1Contig470
TCGCGTTGGATTTTCTGTTTGTAGTTTTGATGGGTGTTTGTTTTTTCCCTTTTCTGTGTGTGGTTTGAATGGGGAATGTTTCAGGATGTTGCATCCACATTCTGTTGTAGTTTGGGTGTGTACTAGTTTTCCTGTGCCTAAAACTTAGAAGTGGAAGACGGTTCTGTTTGTTGAACTGTTATTCTGCACATCTCCTGTGAGATGTGAAGTTCCTATTTCACCTTATGTTATTGTACAATTACTTTTTTTTTAATGACGCATTATGGCATCAAGTGTTCATCAAAT
>CL1Contig471
TCTCTGGGTCATCATCTTCGTTTTTCGTTTTGGTGGTGTGTGGTAGAGGTGGTTGTGGTTGTCGTCGTCGTTATCGATTAAACAACCCCAAAATTCAGCTCATATTGAATCTATTGCAGTAGGAGAAGTGCAGCTCTTGTTATTTTGAACTATTGGTCAGGTTTGGTGTAACATATGGCGACTTTTGAAGGAAAAGTTACATTCGCTTCACTTTCTAAGCAAGGAAAGGAGAAAAATCTATACCCTCATGTCGATGAGTATGGTAATTCTGTATGGCCTGCCTCGAAAGGTGTGGCTGGTCACCAATTAGGCTCAAAGTCTGCGAAAGAAGATTTTTCTATCCAGTTTCCATTCGAGTCTGAAGACTTCATTGATGGGGGATATGATTCAAGTGAGGATCCTTGTAATACAATGCAAATAAGTAGGCCTCCAGAAGTCAACTTGAAAAATGTTTTAAGTGGGATAGTTGCTAATTTTGACTGGGCGAACAAGGCCCAAGTGTTTCCATGCATCAACA
>CL1Contig472
GCCTTATGGTATTGGATGCAAATGTCGCCCTCTGTGACCAAGGTTTGGAGCTACGATTAAAGCCATTAATGGTGCNGTTGAATGCAATGGAAAAGAACCTAGCCAAAGTTAAAGCTAGAATTGATCTCTACACTAAATATTGCGGCCAATTTTGGGTGTTTTCTCCAGGGGGTAATCTCCAATGCTGAGATACTTTTGTATTGAAGAAGTCAGAATAATAAATGCACGTACGCCAATCCTGCTAGCTTAGATGATATCCTTATTTATGAGTGGGTCGAGTTTGAATTTTCTTATTGGTCAATGGTCATGTCTTGTACTGACTGAATTATTATGTAAGGTAGGATTGTAAAAGAGGATTTGTATCCTCCCATTGTACGTGAGCTTACTGCGTGCAGATAAATAATAAAAATATAAAATAAATGCATCATTTTCCAACAAAAAAAAAAAAAAAAAAAAAAAAAAAGT
>CL1Contig473
CATAGGATTTCGGTCCGTATTGTGTTGGCCTTCGGGATCGGNGTAATGATTAACAGGGACAGTCGGGGCGATTCGTATTTCATAGTCAGAGGTGAAATTCTTGGATTATGAAAGACGAACAACTGCAAATGCAAACTGTACATCTTGAGAAGCTAAGTGACATACAATGTCAACCTGAGTCACAGCTAAAGTTCATTACCGAGGCCTGGCTACAGATAGTTGAATGCAGGCGAGTTTTGAAATGGACTTATGCCTATGGATATTATTTACCTGAGCATGAACATGGGAAGAGACAGTTCTTTGAGTATTTGCAGGGTGAAGCTGAGTCTGGGTTGGAACGACTTCATCAATGTGCTGAGAAGGAGCTCCAGGTTTATCTAAATTCAGAGGGCCCATCAAAAGGATTTTAATGAGTTCCGTACCAAACTTTGCTGGGTTNACCAGTGTCACTCGGAACTATTT
>CL1Contig474
TGTGCTTTATACATCTATTAGTAACAACATAAATAAATGATAGTAAAGATTACAGATGAATACATTTGCATGGGTCCTGATATAAGATAACTAGTACAAGTTAAAGATCGTCATAAATGGCAGCAACTATTTACAGCTGATTTCAGAAACAAGTCAAACAGGTGAAGTTTCTACCTTCCCTATTTCCATTCTCCATCATTGCTCTTCAGGTCTTAAAGCAGAGAAATTATTGGAGCATTATTCTTTCACTCAGCAATGATCTAAAAGGTGTTTCCCCAAAACAATTGGACAGCCAAAGAGGCAAAACGGATAATTCCTGTCTAGGCGGCCTGCCGGTGAAGAAAATGAAATTTAACGACATTGTTGGCAGATCGCACAAATGGTAGCCGACCTGATATTTGCATACGTACAATGTTCACATGACCAGTGGCCTGAATCATCAATGTTTCTGCTAGGGCCACTTGATCTGGATGTTGAACCCTTGCCTCTCCCACTTCTCCCCCTGCTGCTTCCACCTCCCAAGCTCTTTGAGTTTGTTGTCCTGCTGCATGCACCATGAGAGTCCACATCTGATAAACCATTCTCCAAAGCTCGTACTAAGTTCTCGAAATAGTTCCGAGTGACACTGGTCAACCCAGCAAGTTTGGTACGGAACTCATTAAAATCCTTTGATGGGCCCTCTGAATTTAGATAAACCTGGAGCTCCTTCTCAGCACATTGATGAAGACGTTCCAACCCAGACTCAGCTTCACCTTGCAAATACTCAAAGAACTGTCTCTTCCCATGTTCATGCTCAGGTAAATAATATCCATAGGCATAAGTCCATTTCAAAACTCGCCTGCATTCAACTATCTGTAGCCAGGCCTCGGTAATGAACTTTAGCTGTGACTCAGGTTGACATTGTATGTCACTTAGCTTCTCAAGATGTACAGTTTGCATTTGCTGTAGGTCTGCCAGTGCCTTTTGCCTAGATGATTGGTTGGTTGCCCATCGTTCATAATAATGTGTATATCTCTCCAGAGAGTTTTTGGCCATTTCTCTTCGCTTCTCAGAATCATCATACACTCCCTCTTGCTTTGCTGTCTCATAACGATTACATGCATAAAAGCCACCAGTCCTCTCTCCATGATCAGACCATGCACCAAGGCAAAGCCAGCAAAACTCAAATTTACAAGGCGGTGTGCATGTAATATGCATACAGCCTTGGTTTTTCTCAATTGGCCGNTTGCACTTTGGACAGGTTTGAATTAGCCAGTATCCAGTTCATATTTTCAG
>CL1Contig475
TTTCACTAAAAAGCTTGAAGCCTACAATTTGCTGGCTTAATTTTAACCGCTTAGCAGTTTAACTTTCAAAAGGACAGATGAGTAAGGTTGATAAAGAAAACTAACCAGACTTCATATCCACTCTTTCAACTCTTCCATATCGTCTAAAAAGTCGTTCCAGCTCAGTACTTGTCGCGCATCATACTCAAAGTTTCCACAGAAGATGGGCCTCATATTGCCTCTTGAAAGCAACCAAANCCCTGTGAAACCCTATGACAAGTCAGACCTC
>CL1Contig476
TCCAAACGACACTGCTGGGTTCATGGAGGTCTTCCATCGAAAGCACCTCCCGCCAAAATGTTAGCTCCTACGATGAAACCAATTGCGATGGGTGCGATAATTCCCAAATTGCCCTTCTTTGGATCAATGGCTGTGGCGTATACTGTGTACACAAGCCCGAAGGTCATCACGATCTCCAAAACGAAAGCGTTCCATACACCAACACCAGAAGAGAGAGCGAAAGCTGAGGTGGTCAGGCCACCGGTGCTGAACTTGAGAAGCAAGCAAGCGACGGTGGATCCGAGGAGCTGAGCGATCCAGTAGAGGATACCACGGAGGAGAGTGATGTTCCCACCAACGAAGCACGAAGGTACAGCAGGTGACATGGCACCGGAGATGTTGGCGCCAACGGAAACAGCAACGAATAGGG
>CL1Contig477
GGGCAAAGTTGTTAGCAGCATCTTCTTTGCCACTGATGAGCTGCTCAGGTGGAAGAGCTGGCGGTAAGTTCCAGTCCTAACTTCATCAATGACAGTGGGCTCAAGATCTACAAAGACAGCGCGAGGCACGTGCTTCCCTGCACCAGTTTCACTGGAAAAGTGTTGAAGGCATCGTCACCTCCGCCAACGGTCTTGTCACCTGGCATCTGGCCATCAGCTGGATGCCATGCTCGAGGCAGTA
>CL1Contig478
TATAAGAAGAGTTCCCATGCCAGAACCAGTGCCTCCACCCAATGAATGACAAACTTGAAATCCCTGTAAGCAATCACAATTCTCAGCCTCTTTCCTGACAACATCAAGCACAGAATCGATCAATTCAGCCCCTTCAGTGTAATGTCCTTTAGCCCAGTTATTCCCTGCCCCAGACTGTCCAAAAACGAAGTTATCAGGCCTGAAGATCTGCCCAAAAGGACCAGATCTAACGGAATCCATGGTACCAGGCTCCAGATCCATGAGAACGGCACGAGGCACGTATCTGCCACCACTGGCCTCGTTATAATAAACATTGATACGCTCAAGCTGAAGTTCAGAGTCGCCGCTGTACTTTCCAATGTTGTCAATGCCATGCTCGTCGCAAATCACCTCCCAGAACTTAGCTCCGATCTGGTTACCGCATTGGCCACCTTGGATGTGGAGGATTTCTCTCATTTCTACCTGGAAATCGAGTTTTCTTCTTGTTCTTGAATTGGGTTTTCTCTAGTTTTTCTTGGGAAACAGAGGGAAAGTGCGGAAAAGGAGAAATTGATGGGGTTGGAGTC
>CL1Contig479
TATTATCAGCTCCAGCATCAGCATGAGCATGTACATCAAATGCATCCATGCCATCATCTGCATCCGTGCCATCATCATCCTCATCCTCATCTTCCTCCACTCCTTCATTGTCATCAGTAGGATCACCAAAATCATCCTCATCATCATGCAAGTAGCTTCCAGCTTCCAACTTCCATAATCACTTCCGTCATTGTCAGTCTCAACATCATGTATGCTCTTTCCTGTTCTTGAAGGGTTCGGCAAGNGCAAGGTCAGCATCGACCTGACTGAGA
>CL1Contig480
GGAATTGAACGCGACTCTCACATTTAATTCGGTGTTTTGGGGTCTCCTTTTCTCACCAAACCCATCAAAAATTCACAAATATCTCTTGCTATGGATCCCTACAAGAACCGTCCATCAAGCGCTTACGATTCCCCCTTCTGGACTACGAATTACGGTGCTCCAGTATGGAACAACAATTCGTCCTTGACTGTTGGGCCCAGAGGTCCGATCCTTCTTGAAGACTATCATCTGGTGGAGAAACTTGCGAACTTTGATAGGGAGAGGATTCCAGAGCGTGTTGTCCATGCTAGGGGAGCAAGTGCAAAGGGTTTCTTTGAGGTCACACATGATGTCTCTGACCTTACATGTGCTGATTTCCTTCGAGCCCCAGGGGTTCAGACTCCTGTCATTGTCCGTTTCTCCACTGTTATTCATGAGCGGGGCAGCCCAGAAACCATAAGGGATCCTCGTGGTTTTGCTGTGAAGTTTTACACCAGAGAGGGCAACTTTGATCTGGTGGGAAACAATTTCCCTGTTTTTTTTATCCGTGATGGAATAAAGTTCCCAGATTTGATACATGCATTTAAGCCCAACCCTAAGTCTCACATCCAGGAGAGCTGGAGGATCTTTGACTTCCTATCCCATGTTCCTGAAAGCTTGCATATGCTCAGCTTCCTTTTTGATGATTTGGGTATTCCACAAGATTACCGGCACATGGAAGGCTCTGGTGTTAACACCTATACTCTAATCAACAAGGCTGGAAAAGTACACTATGTGAAATTTCACTGGAAACCTACTTGTGGTGTGAAGTGTTTCCTGGAGGAAGAGGCAGTCAAGGTTGGAGGAACCAATCATAGCCATGCCACCCAGGATCTGTATGACTCCATTGCAGCTGGCAACTATCCAGAGTGGAAGCTTTACATCCAAACAATGGATCCCAATCATGAAGACAAATTTGACTTTGATCCACTTGATGTGACTAAGACCTGGCCTGAGGATATCCTGCCTCTGCAGCCAGTTGGCCGCTTGGTCTTGAACAAGAACATTGACAATTTCTTTGCTGAGAATGAGCAACTTGCATTCTGCCCGGGTATTGTGGTCCCAGGTGTTTCATATTCGGATGATAAATTACTTCAGACTAGGATCTTTTCCTATTCTGATACCCAGAGGCACCGACTTGGACCAAACTATCTGCAGCTCCCTGTTAATGCTCCAAAGTGTGCTCATCATAACAATCACCATGACGGTTTCATGAATTTCATGCACAGGGATGAGGAGGTCAATTACTTCCCGTCGAGGTATGATCCAGTTCGCCATTCTGAGAGGTTCCCCATTCCTTCAGCCATTTGCAGTGGAAAGCGCGAGAAGTGTGTCATTGAGAAGGAGAACAATTTCAAGCAACCTGGAGAGAGATATCGGTCTTGGGCACCTGACAGGCAAGAGCGATTCCTACGTCGGATGGTCGAGTGCTTATCTGACCCCCGTATCACTCACGAGCTTCGTAGTATCTGGATCTCCTACTGGACTGAGTGTGACAGATCTCTGGGTCAAAAGCTAGCATCTCGTCTCAATGTGAGGCCAAGCATTTGAAGATGATGCCAGCATAATATTCCAACTCAGAGCGATGATAGTGATTCAGAAGTACAAAATCAATGAATCGTTGGATTGCTTTATCTTCCATGTAATGTGTCTCTTTTGACTCGATGTTATCATCTAATAAATTCGAGTTGTATGCTGTTCATTCAGACTTGTTTTACTGTCTCTTAAGATGGTACGGCATGTGGTTTACTGGATTCACATCTTAGCTGTTCTTATCTGCTTACTGCTTAGTATTTGCTCTGCCACAACGTGTTTGGGCAATCTTATTAGTAACTTGAGGGCTGCGGCTATGTCCTGCATTAGCGCATCCCAAGTTTGCTAGAATACTTTCAA
>CL1Contig481
TTTGTTTCTCAGGTGATTTCATCCCTCACCGCCTCTTTGAGGTTTGATGGAGCTCTTAATGTGGATGTCACAGAGTTCCAGACCAACCTGGTTCCCTATCCCATATGGAGAAGAAAGGGGCTCTAAGTTCTGGCTCTTCTTTCTTTGGGGTTCTCTGTACCTGAGGAAACCAGGCCCTGGGTGACTTTGCAGATCTGCTCACCCTCGGTGAGCAACAGTGTCAGCATGCAAGCAGGACAGAATGGTGACTGGGTGCCCTTGGTGAGCTGTGTATTTCCTAGGAGGTAGAAAACTGTGGGAAACTGTGGCTAATAAAACTAAGTGTGAGCG
>CL1Contig482
CAAGATTTGGGTTTGGTTTGATATTTAGNGAAAAGAAAANGGGTTTCTCANAGGTAGAGAAAGCATGCAAGGAGCACCCATACCACAATCAAAAGCAAGGGGTTTGTCCATCATGTTTAAGAGAAAGATTATCTCAACTTTATGTAGTTGTTTCAAGCAACAAAGAAGCAGTGGCACCATCTTCTTCTTCGATGTCTTTTTCCTCTGCTTCATCTTCGACCCATATATCTCCAGTTATTCATCATCATCGTCATCAGCGAAACATTTCTGATATTATGGGTTCCATATCTTTCAGGGTAAGTGCAGGAAGTGGGTTAAAAGAAGAGTAGATCGGATTGCTTTTGNGTCGAGAAGCAGCCTTGTTGGAGAGTTGAAGCACGTAGCCATGGAGACAACTTCGGTACCGCTACCCCTCCTTCCTTTTTGAAGCAAGTCTATACATTCAAAG
>CL1Contig483
GACTCTATGCGTGCGCACCTAGGGCTTTTCTCTCTCAAACTATAAAAAGCTTAATCAGAAATCTTTAGAAGTAGAAATCAACAGAGGTAGAAGAAGAATCACCACCGGCCACAGTAACAATGTCAACAGGCAAGAAAATCACTTTGAAAAGCTTAGACGAAGAGACCTTTGAGGTGGATGAGGCGGTGGCTCTGGAATCGCAGACGATAAAGCACATGATAGAGGTGATAGAGGACGATTGCGCAGATAACTGTATCCCTCTGCCTAATGTCACCAGCAAAATTCTCTCTAAGGTAATTGAGTACTGTAAGAAGCATGTCGATACCTCCAAGTCTGATGATCGTCCTTCTTCTGTTGATGACGAGTTGAAGGCCTGGGACNTGAGTTCGTACAAAGTTGATCAGGCTACTCTCTTCGA
>CL1Contig484
CGCAGCTCGACCAGTATCCGGATCCTCCAAGATAGAAGCTGCAGCCTTTTTGTCATCCTTCAAAAAGCTTTTAGCAATGGAACAGGGGGGAACTTGTCCACAAGACCAACTTCATATGTAAAATGCACCGCATCAAGCTGTTGTCCCCTTCTAATTAGTTCTTCAATCATATCAGGCATTTTATCACCCAAACCAAGCGAGACAGCAAGCTTAGGCATCTGCTTGCGCCAAGCGGACCCAACTACGAGCTTCCTGTACAAATCAACATCCTCCTTCTTCACAATCCCAAAAGTGACCAAATGCTGCAAGAAAGTATGCACATCAGGAGTCTTCACATTCTCAATCCCACCGCGCTCTTCCAGACTTCTCTTCCAAGTCTCGGCAATCTCCTTGGCCTTCTCCTTCACGCTCGGCGTCACTAACAGCCTGGAATTGCCTATCAGTGGGTCTACCACCACTGGAATCAAGCTCTCCAGAATCAGCACACAAGCCCATCCCAAATCATTCCCTTTCTCAGTCCTTTCTCCTCTCTTATCCACGGGAAAAACCTCTGAAATTGCTTCCAAGACAAACCTAGCAGGATCCACACACTCAGCCAAAGCCAACGGAATCTGGCTCCTCAATACATCAAGTTCCTTCTTCTTCGTAATCACAAACTTCCAGAACTCCCTGGAGTGCATTTTCAAGCAGTAGGATTTGAGAAGCTGTAACAGTGCATCGCCGTCATCCACTTCGCCATCAGGATGGTCAAAATTGTGGTTCTCGAGGGACTTGAGAGCGTCTTCTCTGTGTTCCTCGACGCGCTCGAGTGCGATCTCCACGCTACCATCAATAGTGACCTCACGTTTCTTGAGGGAGGAAAGCGTAGCCTTGGTGTCATGGTCCAGGGTCTGGAATTTGTGCTTGAGGGCTTCTGATTTCTTCTGAAGGTTCTGCTCAAGAGAGGTGAAGTGGTCGGAAAGTTCCTTCCAGAGAAGAGTGCAGCTAGTCATGAGCGAGGTCTGGCGCTGGAACTCGTCAAAGCGTCGGCGAGTCAACTCGGTTAACTCGCCTGGA
>CL1Contig485
GACGGGCATTTGCAAAGAAAACTTCCTCTCTTTGCGCTGGCATCGGGTGCGAGGGGGAAGTTTCCGTCTCGTTTCTTTCTCAGGATTTTCCCCTGTCAAATCCTTATCCTTATTTTCCTGAATTCTTTCCAGATTCGTCTTCTATCCTTATCCTTACTCTGAGCTCACCTCCTTCGTTCTGCTCTTTCCTTGCCCTGAACATATAAAACACGAACTAGAAGAAGGAGAAGACTTGGTGAATTGAGTTTGTGATCATATTAATTGCAGATAAAATTACGATGGCAGAGAACGGAGAGTTTAGCTTCAAAAGCAAAAGCAGCGGACGCAACGGGCTGCCGAAAATTCAGACCCAGAAACCCAGAAACGATGTCTGTCATGATGATAGTGGACCGACGGTGAAAGCTCAGACAATCGATGAACTCCATGCTCTTCAAAAGAAGAAATCAGCACCCTCCACACCTATTCATCCAGGCACTCCTTTCTCCCCCAAGACTGAAGAGGAGCGCCAGAAACAGCAACTCCAATCCATCAATGCGTCGTTGGCTTCTTTGACGAGAGAGACAGGGCCGAAGCTGGTGAAAGGAGACCCAGCGAGGAAGACAGAGGGACAGAAGCTGACGCACGTTGCACATCCTGACTATTTTACTCCAGCTATCAGCCTTAGTGATAGTGCCCTCAAGTTCACCCACGTCCTCTACAATCTCTCGCCTGCTGAGCTGTACGAGTCAAGCAATCAAGTACGAGAAGGGTTC
>CL1Contig486
TATCTCTGGCAACCAAAGGATTGGGAATCATGATTGCCAAACTATAACATTGTTGGTCACCTGCGGCTGAAAGCTTGGGATGCCATTAAGGCCACCTTTAGATGCGCTGACGCAGTGAAGCCCTGAGCCTCCATCAGCCCATGGAACCTATAAGCATCCTGCACAAAACCTACTGCAATAAGCCCATATATAACCCTCTCAAAATCATCCAATCCCAACTGCTCCTTCTTAGATTCCAGAACCCCCAGGGCTTGAAGAGCCTTTTTCTCAATTCCAACTCTTGCATACATATCACATAGGCTTATATGAATCTTAAAAGTAGGAGTTTCACCTGCTCAGAAATCTTACCAATATTGCTCAGCCTCATC
>CL1Contig487
GATAGCCAACCCTTACAGTCTTGCTCGCACAAAACCGTAGCTACAGCTAGTTCCCTTCATCGTTGAAAAGCAGCCGATCCAGAATCTCAAAGAATGAAGGTTGTCGCTGCGTATTTGCTGGCCGTCTTGGGAGCAATACCCACCCTCGCCGAGGACTTGAAGGAATCCTTGGATCTGTTGGAGCTGATGCTGATGATGATAGGATTAGTGTTGCTGTCTGAAGTTGA
>CL1Contig488
TAAATATTATTTCAAACCTAAACAAGAAGGTGTCAAGACAAAGTTAGAAGGCACATATCATATGGCTGGGCTTGGCACCACATCGCGACCATGACATGGTGATACTATACCTGACAATCCAAAGAAGAGAGCAACATCTCCATCTTTTCCCATATTGCAGCCAGAATGTAAGGAGAGGATTTGACGCTTGGGCATGAGATAATGCATAACACTGAACAGACCCTTCTTCATTTCCCCGGCGTACTGTGTGCCGAGGATGACCATTTCCCTTCTAGCTAGATTCAAATCTATGCTAGTAGAAGATGTCATGTAGTGTGTATAACGATTACATGGGAACTGTCCAGCATTGTATATAGTGAAGTCCGGAGTACCGAAATTCTCCAGCTCTTCAGGAGTGGGTCGATACACCTGCC
>CL1Contig489
GAAGAAATGAGCTACAGTTGACATTAATAAACAAAATTAAATTCATGATACAATTAAGACTAAAATTAACAACAAACAATAAAGTTTTAAATTTCTTATGGTGGTTTCAAGCAAAAGTATATCTTACGGCCCACAGGCCCATTATCTCAAACAACCAGAGGCCCATTATCTCGAAACGGATACAGTTTTAATAGCTTATTGACATCGAAAATGTGTGCGGCGCCTGGTTTTGGAGATTTGGTCTTGCAGCAGGACATGGCCAGTAAGCCAACGACAAATAACCCAGGCACAAATCAACCAGAAAAACAGAAATTATTTAGCCCATGGCATACTTCTGGGTCCAGCTTCTCGCAGTTGTCTCATACTTATTTCTGTCTGTCTTATACATATGAGCAATCTCTGGCACCAAAGGATCATCAGGATTAGGATCCGTCAACAAGACAGATTGAAAGTACACTAGGAATACACCTAGCAGCATATGGACTGTCTGGAGGACCCATGATTGTTGTCTTGCCAATGAAACATGTCTTCAGCTACAGGACCAGCGCTGC
>CL1Contig490
TATTTTTTTTTTTTTTTTTTTTTTTTTTTGTCAAAAACAAAGAAACTAATATAGAATTTATGACATATCAAATTTGATAACAAGACATGGGACCCATCTAATCACATTGATTATGCAGCACAACACGATTAATTTAGGTAATTAAGAAGAAGAAGAAGAAGATGATGACGACGACATGAAGCATGCGAGCATTCCCAAACCTTAACGGCGCTTAAGTTTCTGATAGCTCTCGAAGAGCGAAAGGATAAATAATTAATTTTTTAATAAAAATAAAAAGTTACCCATGGCAGTCTCTAGAAGTCGTCACCATCGTAGCCAAGGTCATCCTCGTACCTTTCCGCTGCTTCATCAGCAACAT
>CL1Contig491
TACTTCTAGAACTGAACGATTCTTTTTCTTATCACTTCAACTTTATATGGAAATTTTCATCCCAATTGAAGCAGAGAGATATTCCATTCATCAAACAAAGGAATAATGCTTGACTAGTGGATAGTTGCTACAAAAACAAGATGTCATATAGCAATTTCAAAAATAAAATATCTGATCCATCTAACAGGATTCGATAAAATTTAACCACACAGTGGCTTTTGCTAAATGCAAACCAAACATGCAGGATAAAATAACAAATCTAACACTCAAATCTTTAAAACCCATAAAAGCACTACTCTGCATCAGAGTTTACTTGATCTTCTTCTTGGGCCTCAACTGATTGCTATGACCACATTTCTTCTTCCGGCAGTTAACAGCCCTTGGATGCAGTCGAGCATAACACTTGCGGCAGATCATCTTGTCTTGATTGTATTTGCGAGCCAAAGCCATAAGAGAAGGCTCTATAATTCCTCCCCTAAGCCTCAGCACAAGATGTAGGGTAGATTCTTTTGGATATTGTAATCAGCC
>CL1Contig492
ACCCCATACCCACAAGTATCACAACAGAAACACATTATTTAGTACAATTGCATTATTAGCGACTCCCCTGCAACCTCACACTATATGTTAAGTTTTTATAAGTTTAGTGACCACAAGTGCAGTCAGTGCAGGTGCAGCCAGCACCGCACTTGCACTTGCCGTCGGGCTCGCAGTAGCAGGAAACTCCATGACAACAGTGGAGACAAAGCTCTTCTCAGTATCGACTATGTCAGCAGTGTAGCTGCTGCCCTTCTTCACGCACTGGCTCTTGTCAGCGCAGTCGCAGTCTCCGCAGGTGCTAGACATGGCGGTGGATTAACGTAGAAAGAAGCTTGAAAACTTGGAAATCTGGAAGGTTATAGTGCGAATA
>CL1Contig493
TTACTGTGTATACTAGCCCAAAGGTCATCACGATCTCGAAAACGAACGCGTTCCATACACCAACCCCGGAAGAGAGTGCGAAACCAGCCGTGGTCAGGCCACCGGTACTGAACTTGAGAAGCAAGCAAGCGACTGTGGAGCCGAGGAGCTGAGCGATCCAGTAGAGGATTCCACGAAGAAGAGTGATGTTGCCGCCGACGAAGGCGCCAAATGTAACAGCAGGGTTGACATGACCACCGGAAATGTTGGCCCCAACGGAAACAGCAACAAAAAGGTGCAAAAGCGTGCGCGATGGCTGCAGCAACGAGACCAGCAGGGGTGGTTGCACCGTTGTTTGTGAGCTTGCTAAAGGCCATACCGGAACCTTCTCCGGCGAAGACGAAAATAAGAGTAGAGATGAACTCAGCCAGAGCCGCCTTCAAGGCGTCTGGGTGAGTTGCCTCCTGCGGATGGCCTACGGCGATGTTTCTGATCGGCATCTTCCTCGCGTACGATGAAGATCAAACGGTGGAAAACCAAACGATGATTACTCTGTAGAGCTCACTAGAGACTAGAGACTGCTCCC
>CL1Contig494
ATATGCTCCTGAGCTGCCTTGGGGATTTTCTTGAAAGTCTACCAACACCTGTCTCATTACAGGATCTGAGAGAATGTTCTGAATCTCTGGATCCTGCATTGCCTTGGCCTGTCTCTCTTTCAGTTCCTCAGGGCTTAGATCACCACGGCTTGCCTTGTTAACTTGCTCCACACATCTTCTTACGCCATCAAGCAATTCCTGGTTCTGAGGATCATGTTTAAGACCTTCCTGGTATGTTTCCAAAGCCTTTTCATATTCTTTCATGAAAAATTGGATAGCACCTTTTCTTGTATAACCCTTTGAAAAAGTTGGATCAAGCTCAATACACTTCTCTGCATCCTTCAATCCCTCAGGTAAAGCCCCCAATTTAGTGTAGCATGCAGCTCTATTACTGTATGCTTTTGGATCCTTGGGGTTCCGTCTCAAAGATTCCGTATAATGCTTCACAGCCTCTGGATACTTTTGTTGTTTGAAATATTCATTGCCTTTCTCACGCTCCTCATCAGCCAACTTTGGATCAAAGTATTCTTGTTGCTCAAGTTCCTTCTTTGCTCTCTCTGCATCGTTTAGTTTCTTCAATGTGTCAGGGTTGCGGTGCTCAGTAAGAGCTTTCTGGAATGTTTCAATGGCAGGATCATAGTCCTTTGAGCATTTTGCCACTTTCACTAAGGCAGTTCCCTTCCTTGTCAAAGCTCTTGCTATCATCTTGAAGTCTGATCTAAGTTCTCTTCCCC
>CL1Contig495
TTTTTTTTTTTTTTTTTTTAGATCATAAGTGAAGGGAGATGTTTTAATCAATGATCACAATACTAACTGAAGTTCCCCTTCCAAAAGTACACTGAAGACAAGTTAAGACCAGCAAAGCAGAGAGGACACAACACATAAAACAAGCCATGAAACTGCTGGAAGGAAATCCTAATACAAGGATTTGGATAACCCAAGGTCTTGTTTATTTACAGCAGCAAGCCAAGCACTA
>CL1Contig496
GCAGCAGCATGGGCGTCATTGATGATACGCATGACGTTGAGACCTGCAATGACACCAGCATCCTTTGTGGCCTGCCTCTGAGAATCATTGAAGTAGGCAGGGACAGTGACCACGGCATTCTTCACAGTGTTGCCAAGGTAAGCCTCAGCAATCTCACGCATTTTAATAAGGACCATGGAAGAGATTTCCTCAGCAGCAAACTGCTTTTCCTCACCCTTGTAGGTGACAACAATCATAGGCTTATCACCAGGTCCAGAAATAACCTTGAACGGCCAGAGTTTGGCGTCACTCTGAACCGTGGCATCGCTAAATCTCCTACCAATCAACCGCTTTGCATCAAAGACGGTGTTGATGGGGTTCATCGCGACCTGGTTCTTGGCAGCATCGCCGATCAAGCGCTCGGAATCGGTAAAGGCAACATAAGACGGCGTCGTTCTGTTGCCTTGATCATTAGCTATGATCTCCACTCTATCATGTTGCCAAACACCCACGCAAGAGTAAGTAGTACCCAGATCGATTCCGATCGCTGGTCCCTCTCCTTTGCCGGTCATCCTCACAGATCACGAAAATAACAATGTTTTGAAAAGAATAGAACGTATAATAGAATGCAAGCAAAATAGGGTTTCTTTTCCCCCTTGCACAAGGATAGTCTCC
>CL1Contig497
AACCAACAAGCCCTCAATCTGGTCGGCACACCAACAGGTGCTCTCTTACGCCGCCCAACACACATGAACTTGTTCAAACGTTTCTTCTCTGAGACGTACTGTATCTTCTTCTGAGGTCTTAAGGAGAGGAATATTTGGGACGTCTTCTCAGAGTTGCAATTTTTCTACTAAAGGCTATATAGTTGATTGAATGCAGTATTGGTGTTGGTGATTAACTAAGAAAATGATGGAGGAGACTAAGAATTTGGACCTTGATCGAAGCATAAAGAAGGAGGCTCCTCAATTAGCTGCACTGCTGAAAGAAATGAAAGGAGTGTTGGATACAGTGACAAGTAAGGTGCAGGCTTTAACTGCTAAGGTGAAAGCAAATGACTTTCCAACAGCAGGCGGAATAAGCTATCTTGAGGCTAAACATTTGCTGCTCCTAAACTATTGCCAATCACTTGTATATTATTCGCTTCGCAAGGCAAAAGGCTTGTCAATTGAGAAACATCCTGTAGTTCAGAGCCTTATAGAGATTCGGTTGTTTTTGGAGAAGATTCGGCCAATTGACCAAAAAATGGAATACCAAGTTCAAAAGCTCACCAGGGATATTGGGCGTGCAGCGGAGCAACTAAATCTGAAGGAAAAGGAATCAGAGGCAACTGAGAAATCGGAGGATTTGTAGAA
>CL1Contig498
TTTTTTTTTTTTTTTTTTCCATCAAAGAGCAATACTGATTATTGAATGTAATTAAACCACACATGGCTTTATCTTGTCATCATCAAAAGACAGCACACCAAATATTATGAAAGTTGGAACTTTTATGAGTTAATAGCTAATGTCTCGGGAATAAATAGCAAACGTAGCATGGAACATGGTCGGATGTCATATGACCAGCTGCAATTATTCCTCTTCCTCTGCCTCCTCCAGCCAATTAACAAAGGGCTCTAGGGCCTTCACAAAGGTTTGCCTATACATGAAAGTACGTAGATACGTCAGAGTAGCTGATCTGGTCCGCCAGTTAGGATCGTTGGCTGAAATAAGAATCACTGAAACAACCCTCTCAAGATGAGGTTCCCAGAAAATCCTCCATTTTAGCAATTCAAAAGCAGCCTTGGCCAGGGTTGACAAGTCTTTGTTTGATGTTTCCTGCAACGAAATTCAGGATAGAGAAATCCCANAATAACATCCAGCAAATAAGATGATCTTCCAGATTTCAATGT
>CL1Contig499
CAAGGATCAAGGCCAGTGTGGGAGTTGCTGGCTTTCTCGACTATTGTGCAGTGAAGGGATAACCAGATTGTAACTGGTGATCTAATCTCTCTGTCAGAACAGGAGTTAGTAGACTGTGACACATCTTATAACCAGGGATGCAATGGAGGTCTCATGGACTATGCCTTTGAATTTATTATCAAGAATGGTGGAATTGATACAGAAGAAGATTACCCTTATAAGGCTACTGATAATCTGTGTGATCCAAATAGGAAAAATGCTAAGGTCGTTACAATTGATGGATATGAAGACGTTCCTGAGAATGATGAGAATTCGTTAAAGAAAGCTGTAGCACATCAACTGTTAGCGTTGCTATAGAACCTGCCGAATGAGCAAGGAGAATCCATTGAGCATAAAAGCAATGCGACGAGATCCTGACAAAAAGAACCCACCATGGTGGTAACACGGCTTTCGGCAGGATCTATTAGGGTCTGGCGACATTGAAGTGAAGAAGGTGCAATGGGGCAGCGTTTCAT
>CL1Contig500
TTTTTTTTTTTTTTTTTAACCTTAAAAACTCTGGAACTAGATAGGAATTATCTCAAACATCCACCACAAAAATAGTGTTAAGCACAAACATAACAGTATCGCCACCGCCTATCTAGCATCCAATTCTGGGTGCAGCAACTAGATGATGGACACAAAAAGGTAAAAATAGAAGCGCTAATCAAACATA
>CL1Contig501
AGTAATTCTATGAGCAATTAGGGAGAAAGAAGATAAAGGACAAAGTAAGCATTAAAGAAGACTCCCTGCACTGCAAGGACCAGTAACCTCTCATACCACCTAGGCTGCACAAGCTCCACCATTGTCATCAGGTGCATCCGCTCATTCTCAGCTTCCTCAAGTAGGGCTTTAATCCAACCACCACTTGGTACCATCTTCTCTCAAGATCTTAGGCCTCGAAATCCCCCAGTAACTCGACACCACCGCACCATCACTCGCCTTCACCGATTCCACTTCTTTCTCAGCCTGCTTCCCCACCGACTTCTCTGTTTTCTCGTTCTCAGCCACCGCTGTCTCCGCCGCTGTGCTCATCATCCTCCTCCAGTAAAACACACCAAACGACGCGCCATTTCGGCTCCTAAACTCCGTCCAAACGTCCATCGGCTTCAACACACCAGACGTCTTTACTGCCGTTGCCGTCGAAAAGTACCTGCCGCCACGAGCTCCATTGACCAGGAAGCCTCGCACCACCGACCTGACTACCAAGTGGTTCATCTTCTTCTTCACGTTAGGGTTTATCTCTTCTTCTTCTAAGATTGACCTTCTCTACGCGGGTTTCAGAGGAGTCTCCATCGAAGCTTATA
>CL1Contig502
GACGCACACACAAACCAGCAGCCATGGCTAGTAGTACTCCTCTCCTTTTGATCTCTTGCGTGTTGCTTGCTTCGTCTCCACTTCCATGACTGCTTCGTTCAGGGATGCGATAGCTCGGTGTTGCTTGATGGATCAGCAGGTGGACCAAGCGAGAAGTCTGAACTTCCTAACTTGACCTTGAGGAAAGAAGCATTTAAAATCGTCAACAACCTCCGCGAGATTGTCCACAAAGAGTGTGGCCGTGTCGTCTCTTGCTCTGACATTGTCGCGATCGCTGCCCGTGACTCCGTTGTCCTAACCGGTGGCCCTGACTATGATGTCCCCTTGGGAAGGCGAGACGGAGTAGTATTCGCTCAAGTAAACCAAACTTTTGTAGACCTGGTAGGACCTGACGCTAACACTACCACCATTCTCACCAAGCTTGCCCGGAAAAACCTTGATGCCACATCTTTCACTGACCGTCTTTATCCAACCCAAGATCCTACCATGGATAAAACCTTTGCCAATAATCTCAAGCTAACTTGTCCAAAAATAGACACCAGCAACATAACTTTCTTGGATATTAGGTCCCCTAATAAATTTGACAACAAATACTTCGTTGATCTCATGAACCGTCAGGGTCTTTTTACATCGGACCAAGATCTGTACACGGATAAGAGAACAAGGGGCATTGTCACTAGCTTTGCTATCAATGAACATTGTTCTTGAAGAATTCGTGCTTTCATGATCAAGATGGGCTAATTGGACGTGCTGACAGGG
>CL1Contig503
CTGCAAGTGTGGATCAAAACTGCAACTGTGATCCATGCAACTGCAAGTGAGAAAGCAGCATGGACATGGACCCAACAAAGCAGTAGTACTTAATCATGGTGTTTAATAAATCCCTACAAAATTAGAGAAGAAAGATGAAAAAGAGTTGGTTAATGAATATGTGTGATATACTGTACTTGTGTTGCTGTAAATAAAACAGCCATGGGTTATCCAAATCCTTGTGTATGGATTTTATTATGGCTTGTTTTATGTGTTGTGTCCTCTCTGCTTTGCTGGTCTTAACTTTTGTTTGTGTAGTTTTGGTAGGGGAACTTCAATTATTGTGGTATGGATGGTTAATGCTAATCCTTTCACTCATGATAAAAAAAAAAAAAAAAAAAAAAAAAAA
>CL1Contig504
TGGACCATTAGTGCTAATCCTGGAACTACCCAAACGCACGCATTTGGGTCGTCGTACCAACTAGTCAATTTGATGCTTCTGGGAAAGGCAAGTGCGAGGACTGGTGATTGCAATGGGCTTCTTGTTTGTCAAGGCTACGGTGCAGCCCCTAACACCTTAGCCGAATACGCACTAGACCAGTTTGAACACCAAGATTTTATCGATATCTCTGTGATTGATGGGTTTAACGTTCCTATGGAGTTTAGTTCAGCTTCAGGAAGCTGCACCAGAGTGATCAAATGCACTGCTGATATTATTGGGCAATGTCTAATGAATTGAAGTCCTGGAGGTGCAATGGTCCATGCCCCGTCTTCAAGACTGAGGAGCATTGTGCAATTCTGGCACATGTAGCCCT
>CL1Contig505
TATCTGCAACCCTATTATCGCCAAGATGTACCAGGGTGGTGCTGGTCCTGACATGGGTGGCGGCATGGATGAGGATGTCCCATCAGCTGGTGGCAGTGGTGCTGGCCCTAAAATTGAAGAAGTTGATTAAGCTGCAGTTTGAGCAAGAAGTCGCGTTGGATTTTCTGTTTGTAGTTTTGATGGGTGTTTGTTTTTCCCTTTTCTGTGTGTGGTTTGAATGGGGCTTTCGGAGTGGAGACGGTGCAGTATTTGCCCATCCCTCTAGATATGAAGTTCCTCTCTCAGTCTTATGTTAGTGTGC
>CL1Contig506
GGAATTGCTTCATGCCGTGGGAAACCTACCGGTCGAACACAGCGATAGATCTGTCTAAGCATCATGTGCCCAAGACATTTCTCGATAAGTTTGCGTACAGGACAGTGAAACTGCTTCGAGTCCCAACGGATATATTCTTTCAGAGACGGTATGGGTGTCGTGCCATGATGTTGGAAACTGTGGCTGCTGTCCCTGGTATGGTGGCGGGATGCTGCTGCACCTAAGATCTCTTCGCAGGTTCCAG
>CL1Contig507
GGATGCACCACAAGGATTAACAAAGAGAGATAGGCAAAGAGAGATGGCGAGGTGGTGCCTTAGTGTTATGCTTGTGCTCGCTTTAGTAGCAGTGCAAACCAATGCTAGAGATATGCCTAGCGTAAAAACTACTCCTCCCAGTACCAAAAATGCTCCAGTGATTCTGCTGTAATGACCAAAGGACTTCCTCGGTTACGGTGGTCTTGGTGGCTTTGCGTGGCCTTGGTGGTAATGGG
>CL1Contig508
TCTTCCTCATCATCCCAATCTTCAGGTTTTGTGGCTTCAGGATCATCAATTTCCTCAGGCTCATCATCTAACCATCCTTCAGGTTTCACAGCCTCTTCATCTTCAATTTCCATAGGTGCATCCTCATCCCAGTCATCTGGTTTCACAGCATTAGGATCAGGAATTTTTGCTCTCTCATCCCAGTCCGCAGGCTTCTTATCATCTGGATCAGGAATAGTCTTGGCAGGAATTAGAGGAGGCTCAAAATCATCTGAAGAAAGGAAATTAGCCTTCTTCTTCTCCTCCCCATCAATTAAAATTCGCAGTTCATTGTCAGGTTTCAAAATAGCAGTGTACACATGAGTAAGCTTGTCTGAAGGAACAGATGGTGGGAACTTGAGATGGTGTTCAATGTACTCTCCACTCTTTGGGTTCTTATGCTTTAGGATAAAGTGTACTTTGTTTGTGGCCCCACATTTGTCAGGTCCAAACATTATTGAATAAGGAGACTCACTGTCAAAATCCTTAGGTGTCCACCCAGCTTCCTGGGGTCGTAGATATTTAAGGTATGCACCACCACATTCAAGCCCATTCTGGAAACGAGTCTCAAATTGAAGGACAATTGTCCCATCCTTTAGAATTGCAGGGTTGTCAAGCTCTTTCACAATGGCATACTTCCTAGCCTTCTCACTAACAAGAAGGCCATATTCATCATGACCCTCACTCTTTGCGTGCTTCCATACACCTTTGTAGTCATCTTTATCAGAAACAATCCATCGCCCTTCAAATGAATTCTCGAAAGACTCGTAAAGGATCTTATCGTCATCAGAGGCACGTAGCTGACCGAAGGAAACAAAAGCTACCAAAAANAAAGNGCCAATCGCAGAGAGACGCGTTTCGCTTCTCCCATCTCTATCTCTCTCTCTCTCTCTC
>CL1Contig509
TTTTTTTTTTTTTTTNTTTTTTTTTTTTCTAAAGAAAATGATGCAATTATTATATATTTCTATTATTTATCTGCACGCGCAGCAAGCTCACATACAATGGGAGGATGCTCATCCTCTTTTACAATCCCACCTCACATAATAATTCAGTCAATACAGGACATGTCTATTGACCAATAAGAAAACTCAAACTCGACCTTCTCCTAGATAAGGATATCAACTAAGCTAGCAGGATTGGCGTACGTGCTATTTATTATTCTGACTTCCTACAATACAAAAGTATCTCAGC
>CL1Contig510
TTTTTTTTTCTTTTTTTTTTTTTTTAATATTAGTCATTCAGTACTTTATTTTCACAGGGCCAACAAGTTTATTAACAAGAACACAACATGCTTGTTAAAAAACAAGTCACAGAAATTACAAAAACTACACAAACCCAACGCCCATTTCATTTGTTGCTGCCTGGAAACAACCTCTTCGATCCTAGTACTTAGTAGCTACCAGTTAAGACTAATGAACTTCTTTATCTCATTTCAGCAGATGATCCCATATTCTCCTCTTCAGTGATAGACACCAAGTACTTGTTGTCAG
>CL1Contig511
AGGAAAACAAGATTTTTTATTCGACTGCTAAAACAAAAAAAGGGAAAGTGAAAAAATTGCGGCCACAGTTCGTTCACTTCAGGCATTGCGCACGCCAAACCAAATACAGGAAAAAAAGAACAAGTAATTAAAACAACAAAATGACCCATGCATAAATGCCACCAACAGCTGTGCCCTACTGCCATCTACGCACGAGGGTTGTGGCCGACATTTGCTGGGTCCCCATGGGATACCAGGCGTCCCATTGCAGGCGAATGGGTGTGGGAATAGGCATGAGGTTCGGTGCCATAAGCAGCACCAGGCGTGCCTGTTGTGTAGTTTGCATGGCCACCAGCCTTGGCTACCTGCTTTGCTGCAGCGTTATGCTCACGCGCCTCTGGTTGTTCAATTCTGCCTCTGCCTTCTCTGTTCCTTNTTTGGGTNCCATTTCCTNTGCATTGGATCATGTGCTGACNTCCTTCNCCACCTTNTCTTCGACGGTTGTCTTTGGTTTCTCCATGCCAGCCTTAGCAGAGGCTGCNGCGTTCGGCCGTCGGTTTCCTTCATGGACTGGCTATTTCGNTTCTCTTCTCTTCTTCTTCTATATCAACGTCTTCAATTATTATACTCGTACTTGTCGTACTCCCGTCTACCTCGTGTCGTGTACTACCTACTGT
>CL1Contig512
GAGACAGAGCTTCAGATCTGACCCCCCTCTGTCAAGAGGGTCTTCTCTTCTTGCTTCCATTCCTTCATTTCTTCTGTTATCGTATCCAATTCCGTCTTTCTTTCACTTCTTCCCTGCCCCATTCTGTTTAGCTACCGTTTTGGTTCGCATCTATTGTTTTCCATTTTTCAAGGTTGATCGCTGCTCAGAAGAATGGGTGTGGAGGTTGGTGGATCTGAGATGGCTCAAGTACCTGTTGAGACTGTTACTGAAGTAGATAATTCATTTTTGCATGACAAGGAAAATGGAAAGCTGGATAAGGAATCTGGTTTTAAACCTATAAAATTTGGTTCGCATGAGGAGGAGCCAGCTAAAGGAGAAGGGGATGAGGTCGCAGATTCTAAGTTCCCAACGGATGCAGCTGATGAGTGGCCTGCTCAAAGCAGATCCATACCTTTTATTTTGAAGATACCGACCATTTGATGATACCTAAAATAAAGCCAAAATTGACCAGTATGACAGGGANATTCAGAAGAGC
>CL1Contig513
CTTTAGAACAACAAACATTAATTAACAGGTACCTCAAATATGTATGTCCATTTGCCAGACAGTGAGAACTAGACATTCCCAAGTTATTTTTGCTAAGAGTGACTAGAACCTCACATCAAACAGTACACTAGCACGCAACTTGTTAGTTCCAGCAAATCCCATCATCATCATGCAGCTGCTGCCTAAACAATGCTTATAAAATCAATGGAACACTTCTGAAAATTATCAAAATCAAAAGCCAATATGTAGCAGAAACCTTAAGATCGATCACATGAGTACCTTAGGCAGGACACTTGAACCCCGGCGGTGGAGTTTTCCCACAATCAACAAGGACCTCAAGTGCAATGGGTATGATAATATTGATGTTGAGAAGCTTAGGTGGTGTTGGAATTACAGGAGGTTTGGGTGGTTGCTGGGGTTACAGGTGGACTTGGATAGTAAGGTGGTGTTGGGGTCGACTGGAGGCTTT
>CL1Contig514
GTGAACACTTGGTCAGACAAGAAAGCTTACAATGAAGACACTGTGAAACTGGCTGGTCTGTCAGAACAACTTTACAACTTTCACAGACTACAAGATTGGAAAGGACAACAAGCTGACTGAGGAGATCCTAGCAGCTGGTCCGATATTTTAATTCCCACCGAAAGGAGAACAGGAAGATGATTCCAGGAGGAGTTGGAGTAGACAAGATAGAATAAGAGTTAGGTTGAATGTTGTAGTCATTTGTGCCAGGATATATTTATAACTATAGTAGCATTCCTGCAAGTCTCTCTGTAACGAGGCGGGACTTCCAAGTTCTGCCTAACAATCCCCCGTTTAATCCAATAAAAAAAAAAGGAAAAAATACAAGAGTTTT
>CL1Contig515
TACCATGGGGTATCTTGACATGCCAAGTTCATTCTTCACTTGATTGTAATATCAGTATGGCAGATTCCACAGCTGAGAACCTTCAACAAAACATCTTCTGGGCCTGTGTTTCTGAGCGTGTAGGTATAAGGAGAGAGGATCCCAGATGGGTCTCTTGCTGCCCATCCTACAACAACTCTCTCAGTTTCAAGGCCACCCATTCTTTTTGGAATGAGAGAGAGAGAGAGAGAGAGAGAGAGAGAGAGAGAGT
>CL1Contig516
AAGATCTAGGTCTGCTGAGATCAATGCCTCCCATCATAATTAGGGCCTGCTAAAACAGTCCCAAGGGTGAGATGATAACACTGCCTCCAGCACAGACAACAGAATCTGGTGTGAGTTCTTCTTCTATTCCAGAAAATATGTACTCTGGAGGAGATGGGTAATCTTTCCTTCGGCAGAACTGATTGGCAGATAGCACGAAACACCCACCCTCAAGAGCAATGTGCTTCATTGTTGCTTGCCAAGTGCCTCTGGCATCAGCAGTTGGTGCACAATATATCTCAACACCTTTACCATACATAGCTGTCCTTAGAAGTGGCATTCTATTTTCCCAACAAATAGCACCACCAATTTTTCCAATTGGGGTGTCAATAACAGGAATTGTTGATCCATCCCCAAATCCCCAAACTATACGCTCTGTGGCAGTTGGCATGAGTTTTCGGTGCTTTCCCAGGTAATGACCTTGAGAATCAAAAAACAAAATAGTGCAATAAAGAGTATATCCATCTCTCTCTATCACACCCATTACTAAATATAGTTTATATTTTCCAGCCATAGCTGCCAAGCGATCCACTTCAGGACCTGGGACATTAATGGCTGAAGCATGATATTTGCGGAACTCCTCTCTGCCTTTGGGAGTTCTATTTCCAACGGCAGCACCAAAATTGGATCCACGAGGGTAACCACCAATAAAAGCTTCAGGAAACACAACAAGTTGGGATCCATAAGCAGCTGCTTCCGCCAATAATCTCTCTGCCTTATCAAGAGTGGCGGGAGTGTCATAGAAGACGGTGGAGGCCTGGACGACGGTGGCTCGGACGGTAAGTGCGGAGGAGTCTGCTCCCATGTCGACCTCCGCGAAAAGCGGAGCATCGGGTGCTGGAACAAGTGCCATGCCCTCTTTGATAGAGTGGTTTTGATCGCCGTTGGTAGGCTGCATGTTTGAGCCGGCAGAGATATCCAGACTCC
>CL1Contig517
TTCAAAGCCCTTGAAACAAGGCAAGGTTGAGAAGAAGAGTACCTGCGACCACCACCTGCATTGGCACCCGAGATTGACGTCTTAGTGCCAGTGGCTTAAAGCCTTAGCGGTCAATGTCCTGATTGTTATTGATGTCATTATTATAATCTTCACTAGAGTTATTTAATCATCTCGTTCTGCAATGTTGGATACTCGAGTTTTTTACNGGACTTTTTGATACCCTTCTCAGTTGTT
>CL1Contig518
AGCTTCTACGTGCCATTGTGGACTCGGATTGAGCATCCTTCTGAAGTTCAACATGAGTGTATCCCTCAAGCCATCTTGGGCATGGATGTTATCTGCCAAGCTAAATCTGGGATGGGGAAGACTGCTGTATTTGTTCTGTCTACTCTCCAGCAAATTGAGCCTACATCTGGCCAAGTTATTGCCCTTGTTTTGTGTCATACTAGGGAGTTGGCTTACCAGATATGTCATGAGTTTGAGAGGTTCAGTACGTACTTGCCTGATATCAAGGTTGCTGTCTTTTATGGTGGTGTCCATATCAAAACTCACAAGGATTTATTGAAAAATGAATGCCCACATGTTGTCGTTGGGACACCTGGAAGAATACTGGCACTGGCGAGAGATAAGGAACTTTCATTGAAGAATGTGAGGCATTTTATTCTCGATGAATGTGACAAGATGCTTGAATCACTTGACATGAGGAGGGATGTGCAGGAGATCTTCAAGATGACTCCTCATGATAAGCAAGTTATGATGTTTTCTGCAACACTCAGCAAAGAAATCCGCCCAGTTTGCAAGAAATTTATGCAAGATCCTATGGAAATTTACGTCGATGATGAAGCCAAGTTGACCCTTCATGGTCTTGTACAGCACTACATCAAATTGACTGAGCTGGAGAAAAACCGGAAGCTGAATGATCTCCTTGATGCACTGGACTTCAATCAAGTTGTTATTTTTGTCAAAAGTGTGAACAGAGCAGCCGAGCTTAACAAGTTACTTGTGGAGTGCAATTTTCCCTCAATTTGCATTCATTCTGGCATGTCCCAAGAAGAAAGGTTGACACGCTACAAGGGATTCAAGGAGGGGCATAAAAGGATTCTCGTGGCCACAGATTTGGTTGGTCGGGGAATTGATATTGAACGTGTAAACATTGTTATCAACTATGACATGCCAGACTCTGCTGACACTTATCTACATAGAGT
>CL1Contig519
TTCTCACCCAAGTGCTGAGCTACCTCCAGCACTAGCCGGATCGAATGGTCCCTCACCTCCAGAGCCGTCAGAATCGGAGGCAGTCCCTCATCGAATCTCACATCCACAACGGCACCAATCACCTGACAAACCTGCCCGATCGCACCCTTTCCGGTGAACTCATCGGTGATCTTCCCACCACCCTTGCCCCCCTCGGGTTTCGAGGGAGGAGGGCCAGCGGCGGCAGCGGAAGTCGCGTACTCAGCCGCGCGTGTGAGTAGGAAACCATAAGGAGACGCGCGGCGCGTGAAACATGGAGATGAGGAAGAAAGCTTGGGATTGGAGTTTGACAGGGGAGATTTGGAAACGG
>CL1Contig520
TCATATTTTATGTATGATAATTACATATACCCAGAATGTCAATAAACCCTATGAAAGGTGCTAAAAAATACCTAAACCAAGTAAAGGAGATCTAAGGCATGGCCAAGGCTGAAGCTACACATCTTCTGACGGCCAATGCAGTCTCCAGCCTAACTTCTAACAAAAATAACAGATCTTTTTCTGACAGAATTAATGGAAAGAAGATGAGGAAGAGCCAACCAACTACTCACACTTAATCGACCTGTATATGTGGCGAACAAAGAGCAGGGAGGCACGGAAACCCACAGTACCAAGCATGAGAAAGAAGCCATAGCATATGCAAGCCATGTAACCAAAGAAGAAAGAGGTTTGCATGAAGCCAGACATATCCGAGCGTGCATAATAGTAATACAGGCAGTAAGCATAGATAAATAGGCCAGTTGATCCACCACACAGAAAAGACCTCCACCACCATTCATGATCTTCAGCAGCAAGTTGGAAGTATGTCAAGGCCACAGTTATGAAAGCCGTGACAATCAGAAGAATAATGAAGACAATAAACAAGATGCTATAGATGGTGTAAATCCTGTGACCCCAAACACTGGCAAATATGTAGTAAAGCTCAATGTAGATGGCACTAAAAGGCAGAAAACCTGCCATTGCCATCTGAGGAAAAGCACTCCTGTACCATGGCAATATTGGAATCTCCCGAGGATATTTTGTGGTGCGACAAGGGGCTTGAAACTCAGCCTTGCTATTTTTGCCAGCAATACCACCCAACACAAGTAATGGAGATGTTACCAATGTCCATATAAGGACTATTACCACAATAGTTCCAAAAGGTAATGCAGCAGTTGCACTGTAAATTATGGCAACAGTGTTCAGGAAGCAGAATGTGAGGAACAGAGGTCCACAGAAAAGGCATCCTGTCAGCAAAAGGTTCCTGACCCAGTTCTTTCCCTCCAGCTGACAATAGAAAGAGGTTGCAGTATATCCAGCAATTCCAGAAGTAAGTGCATATATAACCACCAGTGCAGTAAATAGAGCTCCTCGATTGTATGGATAAAATACGCCAACCAAGGCAAGCATAAAAATAAATACAGTGAGTGTAAACAACTGGGTGCCAGAACCAAGAGCAGCAGCAAACAAAGATTTGTACTTTGGGTACCTAAATACATCACCATGAATGTACTTCCATCCCGTCTCTTCCTGGTCATCAGCAGCTTCCTCATCTTGTGCATACTTCATGAAATCATTCTTCAAGACCCGCATGAGAATTGTAGCAAGAAAACCAGTCAAAAGGAGAACTGTCACACAAGAGTTTATAATTGAGAACCAATGGATTTCCAAGTGATGTGGCAGCGAAGAAGACAGGGAGTACTTCTCCATTCTCTTCTCAAAGGGAGTATCTGTTTCCTTCCACTTCACAGTATAAAGAAACTCTGCATCAACTTCCTTGTCCTCAGTCAGATCCAACAGTGAATGAGGATCCATCCGGGTACTTACTTCAATCACACGGTCCTTATTATAAAGAACATCAAATTGGATATGCTTGTAAAGGAAGTATTTGTATTCACTTGGGTCAGCTTTGCCTTCCTTGTCAACCTTTCCTATGAATCCCCAAATTGGCAAATCATCATAGTACATCTGGAAGTAATAGTCTTTCTCAACTGCAGATCGGAACTGAGCAACTTCTTCCTTTGTAAGCTTCTTCTGACAAACAACCGCTGTGTCCTTCTCATCTCTAAAGTTGAGTTTGTAGGGAGCACTGACTAAACGATCCCCATTCAACACCTCACCAAGAGCTTCTGTTTTCTCTTTCAGGTGTTCTGGAACACAGAAGGGCAGATCGAAATAGCGATACG
>CL1Contig521
ACAAGCAACAACACGAAGCTCGAAGTTTGAGTTGGTGATGTAAACTTTCTCTGCTCTCTTCAGTCTTTACAGCTTGAACTCAAATTTAGCAGGCATAATCCCGTAAGGAGCTAAAAGGCCACAGTAACAATCTCTAAAGCTTTTTGGGTCTTTCATTGGAGACAAAATTGATGGCTCCAAAGTCCAAAGACATGCTTTCTAGTCAGCTGAACAATTTTTTGTCTTCTCCCAATTGGCTCAAATGAAAGCAGAAAATGGCAGAGAAAACAATGCAGCTGTACATCTGAGATGATCTTGCATCTTGCAATCTCTCATGAAGTATAAAGTGGAGGACCATCTACCAATTTATCTTTCCTTGAAGTTCCAAAGCTTCCTTGTGAAGAAAATCACCAAAACAGCTAGCAAAGTTAATGCTGCAACAATAAACATGAAGTGATTTATAATTGAGATGGTTTAATTGAGTGTAAAGAATTTGGATAGTATCAAATTATACAAGTCTGCAGTATCTCGTGTGCATGAATTCCACGAAGAAACTCGCAAACGATCGAACCCTTCCACGAAATGTAGGTGTTTCCCTTGACATATATGGGAATCTTCACACAAATTTACAAGCCTCAGATTTGCAAATAGCTCTGCAACTTCTGCACGCAAGTCAGCATGTGCACATATTTAGCATGATC
>CL1Contig522
AAGGATTTGGATAACCCAAGGCTGTTTATTTACAGCAGCAAGCCAAGCACTATTATACATATTCATTTAACGAACTTTTTTTTTTCCTTAATTTTTTTGGTATTTATTGAGAACATCGAGTACAGCTTTGCTGGGTCCATTTCCATGCTGCTTTCTCATTTGCAGTTGCATGGATCACAGCTGCAGTTTGATCCACACTTGCAGCCATTCCCACTCTCAGCACCAAAGTTCATCTCAGAACCCTCATAGAACTTCTTAGGAGGTGCAACTCCTGCAATGAGGGTCTCAGTTCTGGTGTTCTCTACGATGTCAGGGTACATACCACATCCGCCGCAGCCGCTGCCGCACTTGCATCCAGAGCCACAGCCACTAGTTTCCCTCCGCAGCAAGACTATTTTCTTAGTATTTTGAAAGGGTCCTTTACTTGGTAATTGAATTCTT
>CL1Contig523
TCTCTAACGGCGTACCTTTTGCATGATGGGTCAGCGAGGAAATGGGAACAGCGGCTTAAGCCATTAGGTGTAGGCGCTTTCCAGAGGCGGAATCTTCTAGTTCTTCCTATTTGACCCGAAACCGATCGATCTAGCCATGAGCAGGTTGAAGAGAGCTCTAACAGGCCTTGGAGGACCGAACCCACGTATGTGGCAAAATACGGGGATGACTTGTGGCTAGGGGTGAAAGGCCAACCAAGATCGGATATAGCTGGTTTTCCGCGAAATCTATTTCAGTAGAGCGTATGATGTCGATGGCCCGAGGTAGAGCACTCAATGGGCTAGGGTGGCCCCATTTCGCCTTACCAACCCCAGGGAAACTCCGAATACAGGCCTAGATCGTTTGTACAGACAGACTTTTGGGGTGCTAAGATCCAAAGTCGAGAGGGAAACAGCCCAGATCGTACGCTAAGGTCCCTAAGCAATTACAGTTCACTGCGCCCGCTCCTTTAGGAAAGGGCGGCGGCTTGCTTGGTTTTCCATCATCCAATCCACAACAAATCGAATGAAACCT
>CL1Contig524
TCCTGCCAGATAAGTCTCCTTTATCCTTGATGCTATGTTAATTATGATATCATAAATTGGATATTATCCCCCCATACAATGGAGGAAAGTGGTAAGAAAATGTGTATGGTGTATGAGCTAAGTGTGTGCAATTGGATAACTGGGTGGGTGGCAGGTGTATCCGACCCACTCCTGAAGAGCTGGAGAATTTTGGTACTCCGGACTTCACTATATACAATGCTGGTCAGTTCCCATGTAATCGTTGCACACACTACATGACATCTTCTACTAGCATAGATTTGATTTAGCTAGAAGGAATGTTCATCCTCGGCACACAGTACGCCGGGAAATGAAGAGGGTCTATTCAGTGTTATGCATTATCTCATGCCTAAGCGACCAAATCCTCTCCTTACATTCTGG
>CL1Contig525
TTGATAAGCCCTTTTTCGCCATGCTATCCAGGACATCATTCAAGGCCTGACACAAGCCAACAATCTGTTGATCCCATTGCTGCAGCTCTTCAGAATCATCCTCAAAGTGAATGACAGCTTCCACCTGATCAATTGATCCCCTCATTCTATCCTCATAAATCATTCTTGATGCTATCTTTTCTGCCTTATTTGGAAGAATTCCCAGCAAGGTGCCCAATTCATCAAAACTTATATTTGTGTAAAGTTTACTTGCACTCAGAAGATTGTGCTCAATCATAGCACGATCCAGAACAGTAAAATTGTCTGGCAAAAGAGCTTTCTGATGTGCTTTTAATTCTTCAGCAAATGCATCAATTTCAGGTTTTCTCAAAATTCTCTCTAAATAGACCTTTTGCAATATAGGATAAATTTTTAGCTTTGAGCATCGCTCATCCTTGTACAAAGTGGCAAGAACACGAGAGCGTTGAGGACCTGCCGCAGCCAAGATTGTACATGTCACAGCAGCAGAGAGAGCTTGTTCCAAAGCTTCCTCATCAATGGTTTCATCTCCTATCCGCCTCTTCTCAATCTGCGATATATCATAATAACGCAGTGCAGCTTCCAAAAACTTCCTCTTCAAGTCCAAGATCCTGGCATAACAAACCTTGTATTGTAAGTTCAATACTTCGTGCTGGCTGTTGCTAACCAGAAATGACGCTTTATTGATGAAAGCCTCAGCATTAACTGCATCGTCATCCTCAAGATATAAGCGAGCAATTTGGACACACTTTGACAACCTAAATGTATCATCAATGACCCTCATTCCAGAGTCTAGATCAATGCCACTGAGCATCTGAGCTGCTTTTGACCACTGTTGTTCAGACTCATATAGCTCAGCGAGTTTCTCTCTAATTATTAAAACCTGTTCTTCAAAAGAAACAACCCGAGGCTGAATCTGAGCAAGAGTATAATGGGCAATCTCCTTTTGCGTCTCTGGCTCCAATCTCCCCAGTTCCTGCGCAAAAGTCTGTAATAGCTGCCTCGAAACCACCAATGGCACATCGTCCGACAACATGTGATCGATAAACTTCTTGGCCTGAATGACGTCGTTTGATGAGAGGACGGAAGCGAGAATGTGCTTGTACTGTTCGATCTTTTGCCTCTGGTCCGCGATTGCAGAGGCGCTCGCAAAGGCACTCTCCATGGCTATTAGGGTTTTTTTTTCCTCCCCCAATTTCTACGAAACCCTAAACCCTTTCAATTTTCTTATTGGAGAATTCTCGGCTTCCTCAGCTACCGGTACAGTTTCTGCGACTAACGGTGATC
>CL1Contig526
GACACGAGTGAGTGAGTGTAGAGAAACAGGAGGAAAATGGCGAAATCATCAGAAGCACAACACCCACAGAAGGTTTTTGGTTGGGCTGCAAAAGATACGTCTGGGATCCTTTCTCCTTTCCATTTCTCTCGAAGGGAAAATGGTGATGAAGATGTGAGTATAAAAATCCTGTACTGTGGTGTGTGCCACTCTGACTTGCATTCTTGCAGGAATGAATGGGGTAATGCCCATTACCCTCTGGTTCCAGGGCATGAAATTGTTGGTACAGTTACAAAAATTGGGAGCAATGTGAAGAAATTTAAAGTGGGTGATAGGGTTGGTGTTGGTGTTATGGTGGGATCTTGCAAGTCATGCGAGTACTGCAAACAGGACTTGGAAAATTATTGCCCTAAACACATATTGACTTACAACTCCATTGACAATGATGGGACAAGAACTTATGGTGGTTATGCTGATATGATTGTTGTTGACCAAAACTTTGTGGTTCACTTTCCTGACGGCTTACCTTCTGATGCGGGTGCACCGCTATTATGTGCTGGGATCACAGTGTACAGCCCAATGAAATATTATGGAATGACTGAACCAGGCAAGCATTTGGGAATAGTGGGGCTTGGCGGGCTTGGTCATGTTGCTGTGAGAATTGCTAAAGCTTTTGGGTTGAAAGTTACTGTCATTAGTTCCTCACCAAGGAAGGAGAGTGAAGCAATTAATAGACTTGGTGCTGATGCATTCCTTGTTAGCAATGACGCTGGAAAAATGAAGGGAGCTATTGGTACTATGGATTTCATCATTGATACAGTGTCAGCAGTTCATGCCCTGGCACCACTTCTTAGTCTGCTGAAGGCAAATGGAAAGCTGATCACTTTGGGCTTGCCTAATAAGCCCCTGGAGCTGCCTATTTTTCCTCTAGTTTTGGGAAGGAAGCTTGTTGGAGGAAGTGACATAGGAGGGATGAAAGAGACACAGGAGATGCTGGACTTCTGTGCAAAGCACAATATAACTGCAGATGTTGAGGTGATCAGAATGGATGAAATCAACACAGCCATGGATAGGCTTGCCAAATCTGATGTCAAGTACCGGTTTGTGATTGATGTGGGAAGTTCCTTGTCTCAGTTATGATGCATCATTAGCTACTGTCTCTCTTCCTGGTGCCTGGATTTAGAATAAATTTTTAGCACATCATTCTAGTATATTTGATGTGACTGATGAAAATTAGAAACTTTTGAA
>CL1Contig527
TTTTTTTTTTTTTTTTTTTTTTTTTTTTATAGACCAACAAGCATTTGTCATTCAGTACTTTTATTTTCACAGGGCCAACAAGTTTATTAACAAGAACACAACATGCTTAGTTAAAAAAACAAGTCACAGAAATTACAAAAACTACACAAACCCAACGCCCATTTCATTTGTTGCTGCCTGGAAACAACCTCTTCGATCCTAGTACTTAGTAGCTACCAGTTAAGACTAATGAACTTTCTTTANCTCATTTCAGCAGATGATCCCATATTCTCCT
>CL1Contig528
GGCACTAGCAAGCTCTACACCCAGTGTAAGAGAGAGATCATCGTTTGGTTTCCACCGTTTGATCTTCATCATCACACGAGGAAGATGCCGATCAGAAACATAGCCGTAGGTCATCCCCAGGAGGCGACTCACCCAGACGCCTTGAGGGCAGCTCTGGCTGAGTTCATCTCCACTCTTATTTTCGTCTTCGCCGGAGAAGGTTCTGGTATGGCCTTTAGCAAGCTCACAGACAACGCTGCAAACACCCCTGCCGGTCTCGTTGCTGCATCCATCGCCCACGCTTTTGCCCTATTCGTTGCTGTTTCCGTA
>CL1Contig529
TTTTTTTTTTTTTTGTTTAGTTCTTAATAGCATATAGTACTAGCAAATTATGTTAAACAAAGTAAGCATCTTCTGCACTAAATTTTATTATTACAAGCATCAAACAACCATAGTGTATATAAAACTCATGACCTGCTTGGAACCAACAGGCACACATGCTAGGTGCCACATAGTACAATGGATACCCAAGACATCTCCATAAAGTAGCAAATGCATGTCTGCCATGTGGTGAGTTCGCATTGGTTTTACCCAAGTAGGACATTCCCATACCCAGACCAATTACCCTAACACTACTCTTATTAAACCAAAACCTACAACAAGAAAATTACAGCATGGCATGCAAGAACCAACAAACTTTCAACAAAACCACAACCTGCGATCTCATTACTCAGTCTTCTCACCAGCAACTTCTGCTTCAGACTTCTTCTCACCAGCAACTTCTGCTTCAGACTTCTTCTCACCACCTTCTTCCTTCTTAACTTCCTCCTTTGGAGCTTCAGCTGGAGTTTCTGGTGCCCGTGACGGCGCTTCTGCCTCAGTTGCAACCTCGGTAGTCTCTTTGGGAGCCTCCTCAACAACGGTGTCTGGTGCTGGTTCCCCTTTTGGAGTCTCTTCAACACCCACAGGCTCTGGTGTTTCTTCCTTAGGTTTCTCTTCTTCTTCAGTTTTCTCTACTTTTGGCTCTTCTGTCACAGTCTTGGCCTCTCCAACTTCTAACACCTCTTTAGTTTCAACAACTACTTCAGCCGGAGCATCAGCCTCCTTTGTTGCTACAGTTTCTTCAGATACTGCAACCGCCTCAGCTTCTTTTGGCTCCTCTTTTGGCTTTTCAGCAACTGGCTCTACTGCTGGTGCTGCCTCTTCTTTTATGGTCTCTGAAACCTTCGCTTCTTCATGTTTTTCCTCTGCAAGTGCAGTCTGTGTTGATACTACCTCAGCAGTAGCCATAGTAAGCCAAGGAAAATGCAATAGAAACTAAAACTAAAGCTGAGAAGCAAACAGGAAGTAGAGAGAGAAACAGCTTTGAGAGTATCTGGTGCC
>CL1Contig530
GTCATTTTACAGGGCTCTGATTGCTGAATTTATAGCAACTTTGCTCTTCCTTTACATCACTGTTTTGACTGTAATTGGCTATAAGAGCCAGACTGATCCTGCCAAGACTCATGACGCTTGTGGTGGTGTTGGAATTCTTGGCATCGCTTGGGCTTTCGGTGGCATGATCTTTATCTCAAATTCTCACATTTTACAATTGAAAATCTCATTTCATGGAGAAATTTTACTTGCCAATGATCAAATGATTCACTGCGTCATCAGGTTGCGGATAACATACGGAAGAATTCCTCCATGGTTGAAATATGCCAATTCCACCTCAGTGTCAAAGCGAGCTGTGCAGGTGAAAGTATTTTCCATTATCAGTTGTGACAGTCAC
>CL1Contig531
TTTATGTTACTATTCTAGGTTTTTGAGATGTTATAATTGTATTGTGTTTTTGATCTTTCGGTGTCCATTTTCTAGTTGCAGCACCCAGAATTGGGTGCAAGACAAGCGGTGGCATCACATTTAATATTTTCTGAGATTTTGGTTTGTAGCACATTTTGAGGTGTTACTAAGGATATTGTTTTGTGGTTGGTGCAATGGCCCATGGAAAAATTGATTGTGATTATATAGATGATTTCATAGCAATTCATGTAAAGATCCAAGTCTTATCCATCAAGATCTGGCTGTGTTGAAGGCTATGGATCAAAAGCTGACTTAATGCAATTGTAACACTTTCTTATCAAGTATTTTCTTGCTTTTATATCTGATTAACAAGAAAAGTAATGTATAGCATGCATGCCTGTCTTCTTGTCAATACTTTTGCTTATTTCTGGAATTTAGACTCGTGAGTCTGGTTATACTTAGATTTTGAAGGAAAAAAAAAAAAACAAAAAAAGTCTCTG
>CL1Contig532
TAAATACATTTCTTGGAATGTGCATGCAATTTATTCAGATACAAGTTTTTATCTCCCCTTTACAATAAACTCATCAACTTGGTGGTTGGTAGCACAGGCAAAGACTCAAATCACCAAACTAGTTTTCAACTATAATTGCAAATTCCCGACCCAGCCTCGAGTTGTAGGTAGGGACTGACAGAGGGCTGTGTGAATCCATTCGGATATATCCCACAAATCTGATAAGCAAGCTTCATGTTACTGAAATCGTTTTGGAGACTTGAGATTATATGAGTTTTAACTCTGATGAGAGCTCGATCAGGAAGTGTTCTGCTGTGTCTAGTTGCAGTCCATCGTAGTAGAGCCTCCTAGCTTAGCTTTGGACCAAACAGGGGTTACAGAGCCTGTTATTGCAATTAATAATTTCTAATTATATCTCACTTCTTTGCCTGCGCATCCTAGCTCCCAAGACATGTTCCTCTCTCAGCTCCTNATTGC
>CL1Contig533
CAACTTGCAGTTCTCATATTCAACGGCCATTTTCTACTGTCAGTAACAAAATATAAGGTGATATATAACCACGATCAAACTGCATTCCCTCAACAACATACAGGCTGTTCTCAGCACTTTTGCCCTCTTCAAGAGTTACCACACCCTTACGACCCACTTTACTCAAGGCTTCAGCAATCATGTTCCCTACTTCATAGTTGTTCCCAGCACTAACAGCTGCTACATCTGCAAGCTCACTGTCTTCAACCTCTTTTGACATCGACTTAAGTTCATTCACTAGAGCCTTTGAGGTCTTCTCAATACCCCTAGTAATCAGAACAGGGTTTGCACCAGCAGCTACAACCTTGACACCTTCAGCAATAAGACCCTGAGCAAGAACAACAGATGTTGTAGTCCCATCACCAGCCAAGTCATTTGTCTTCGCAGCTGCCTGTCTCACCAACTTGGCACCAATATTCTCAACCGGATCCTCCAATTCAACCTCTTTAGCAACAGTCACACCATCATTAACGATTTTTGGGGAGCCATACTTGCTCTCAAGAACACATTTCGGCCTTTAGGTCCAAGAGTAACCCCAACTAGATCTGCAAGTTTGTTCACACCTAGTTTCGTAATTTCTTGATTGTTGATCCATCCTTGTTG
>CL1Contig534
TTTCCAATAAAAGAACCCTATGCCATACAATGATAGAATCATGGAAACCAGTTCAATATGTTTATTTTTTCAACATCATCAAATAGTACTTTTTAAAAAACAGTCTACCTCAAATATGATCTAAGGTTTAAAAGAACACAAATTACTAATGACAATGGTAAAGACACAAGGAAATTATATCTTCATGCAGAAGCAGTAGCCATGTGCTTTGCAATAGTCTCATGCAGTTTATCTTTATTTGCTCCCACTACCTTGTCCAAAATAGTTCCCTCTCTCAGGAATATGAAAGTTGGCATTGCTTCCACAGCCCAATCCTGAGCAACCGTCTTCAATTCATCCACATCCACCTTCAGGAAGATAACATTTGGCAGTTTCTTGGCCAGCTCTACCAAGAAAGGACTAATGAAACGGCAGGGTCCGCACCACGAAGCAGTAAAATCAACAACCACCTTCATCAAACCCATAGCAAAATAAATGACAGATAAACACAACAAAAGTTTTCAGTTGAGAATAATACTAGTAGCAAACTTAAACTTCCACATGCGAGCATTGAAGGTCTGGGACAGGGAAGGTTATTGGATGCTACAAAAATCCAACAATAGCATCTGGCCCGATGCAATCAACATGCCCACCCAGTTGGAAGCGACATGGTCATAAAGCAGTAATCAACATGGCGCAACATGCATAAAACTCATTATTAAAAATCTATGAATCTATGGACATGGATAAACTCATTAATTTAAAAATCAACATAGCCCAATTCTAGATCCCATCGCAAAAATCCAATCCCCTGTGACCATCAATCATCAAATCATCAATTGAACCTTTCATTCTCACGGCAGAATCCAGGTACAAATCACTATCACAGCGAAATCAAAGCTTCCTTTGAACGAGCTAAATATGTTCCAATCACGTCTGAATGAAAATTCACACACACAATGCATCCAAGCAAATTAATGGGCCAACAGTTGAGCACATCCCGACTGAAATATAATCAACACGATTAGCACTTATAACAAACATACCACCGCCAAAGGTTCACACAATTATAAAGTCAG
>CL1Contig535
GCTGCTCACTTGAAGGGTGGAGCTAAGAAGTGTAATTCTGCCCTAGCAAAGATGCACCCATGTTTGTTGTAGGTGTCAATGAGAAGGAATACAAGCCAGAAACATCCACAGTTGGAACACGGAAGGACATTCCGGTCAATTTTCCATTAAGTGCTGGGAGAACCTTTCCAACAGCCTTGGCAGCTCCGGTGCTGCTAGGAATGATGTTGAAGGAGGCGGCTCTTCCACCTCTCCAGTCCTTCATTGATGGCCCATCAACAGTTTTCTGTGTGGCAGTAATGGAGTGGACAGTGGTCATAAGACCCTCAACAATACCAAACCTATCATGAATGACCTTGGCCAAGGGGGCAAGGCAGTTGGTAGTGCAGCTAGCATTGGAAACAATATCAATTTCTGGCTTGTATTCCTTCTCATTGACACCTACAACAAACATGGGTGCATCTTTGCTAGGGGCAGAATTACAACCTTCTAGCTCACCTTCAAGTGAGCAGCAGCCTTTGCTTATCAGTGAAAACTCCAGTAGATT
>CL1Contig536
TTACTTATTTGCCATGTTTGATGAAATAAGAAGCAACCAGAGGTTGAGAAACACTTTGGACTTTTCTTTCCTGATAAACGGCCAAATATAATCTCAATTTTGGTGCAGAAAAGAACTGGGATATTTCTACTGAACACAATGCAACGATACTTTTCCTTAAGAGTGATATGTGAGATTGTGAGAATTTAAGTACTATATATATTTCCAATGTATGCATGTATCCATGTATTAAATAAGAGAA
>CL1Contig537
TACCAGTAATCATGTTCTTAATAAAGTCACGATGTCCAGGAGCATCGATGACAGTGCAGTAGTACTTGGTGGTCTCGAACTTCCACAGGGCGATATCAATGGTAATACCACGTTCACGCTCAGCCTTGAGCTTGTCAAGCACCCAGGCATACTTGAATGACCTCTTGTTCATCTCAGCAGCTTCCTTCTCAAACCTTTCAATAACACGCTTGTCGATACCTCCAAGCTTGTAGATGAGATGACCAGTGGTCGTGGACTTCCCAGAGTCGACATGGCCAATGACCACGATGTTGATGTGAACCTTCTCCTTACCCATTTTCTGAAATGAAGATAAAAGAGGCAGCTACCAGATGGAGGCAGCAAATCACTGCGAAGAAGAGGCAGAGGCTGAAGTC
>CL1Contig538
GGAGGATCAATAATCTCTTCGTCTCAGGTATCTTCCCCTGGATTTTCTCTCTCTATATATGTATATAAAGGCCATCATAGCTTTGTATTTTTGCTCGCGTTATTCTTTTGATCTTTGATCTGAGGGGATCTAAGCGTTGAATAGCAGATTTTGAGATGGCTTCGAAGCGGATCTTGAAGGAACTGAAGGATTTACAGAAGGATCCTCCTACATCATGCAGCGCTGGTCCTGTAGCTGAAGACATGTTCATTGGCAGCAACATCATGGGTCCTCCAGACAGTCCATATGCTGGA
>CL1Contig539
TATGACTTTGGTGCTGAGAGTGGGAATGGCTGCAAGTGTGGGATCAAACTGCAGCTGTGATCCATGCAACTGCAAATGAGAAAGCAGCATGGAAATGGACCCAGCAAAGCTGTACTCGATGTTCTCAATAAATAACCAAAAAAAAAAANAAAAAAAAAGT
>CL1Contig540
GGCTTTATTCTCTAGACTTTGCCTTCGTCGCCTCGCCAGTCTTTTCCTAGATTCTCCACCCCTGACCCCTCTCTCTCTCTCTTCAATCAGATCTCAACTAACGCCTTCGGGGAAATTGCTGTGAACCACCCATGACGCTTGGCTCAGGAGGATCTAGTGTCGTGGTGCCTCGGAACTTCAGATTGCTGGAGGAACTTGGAACGTGGTAGAAAAGGTNTTGGGGATGG
>CL1Contig541
CAGGCAATAAAATGTAGCAACTCGAGCAGAGAGAGAGAAGAAAAAAAGAAACTTGTATTTAACTATATAATGTTAAATACCTATAGAAAGCTTTCCCAAGTCTCTCAATCGTGGTGAGTGTAGGAAGAAAGGAAATGGGTGATATTCATCACCACTTATTTCCTATCATATGGGAATGAAATAAGGGCATAGGCAAGTGTAAAATATATGGTGAACAAGCACACAATGATGATGATATCCAAGAATTTCACACTGCTCATCTTCATTTCTTTTTGGGGACTCCTAGTCTCAAGCGGAAGTCCTCTTCCATAAGGGGAAGGCCGTCCCTCAACTTGACTTTTGGTTCCCAACCTAGCAATTCCTTTGCCTTTGTGATGTCAGGTTTCCTCTGCCTTGGATCATCAGGAGTATTTTCCAACCATCTTTATCTCCACATCAGGATTTGATAAGCCTCCTTCACTATTTTCAGCAAGTTCAATCAT
>CL1Contig542
GGCGCAACGGACAAAATCACCACTCTAGATCTAGCCTCGTTCTACATTTTTTTTCCTTCTCTCACTTTCCATTTCGCAGAAAACGCCATGGAGCCTCGAGGACGAAGATCTTTACCTCCATTAATGACGACGATATGCGCGATACTTGCGCTTCTGATCCATGGCGCTCGCTGCTTCTACCTTCCTGGCGTCGCTCCTGAGGATTTCGTCAAGGGAGATGAGTTGAAAGTGAAAGTGAACAAATTGACCTCTACAAAAACTCAGCTTCCTTACTCATACTATTCTCTTCCTTATTGTCGCCCATCCAAGATTTTGGACAGTGCAGAGAATCTTGGGGAAGTGCTTCGTGGTGACCGTATAGAAAATTCCCCTTATGTGTTTAAAATGCTGGAGCGAAAGATGTGCCATACTGTTTGCCGTCTTAAACTTGATGCCAAAATTGTGAAGGAGTTCAAAGAGAAGATTGATGATGAGTATCGCGTCAACATGATCCTTGATAACCTTCCTCTTGTGGTTCCAAGACAAAGGTTGGATCAGGAATCTCCTACTGTGTATCAGCTTGGCTTTCATGTTGGTCTCAAAGGCCAATATAGTGGGAGCAAGGAGGAAAGGTATTTTATCCACAATCATTTGGCATTCAAAGTCAAGTTTCATAGAGATTTGCAAACTGACTCTGCAAGAATTGTTGGATTTGAAGTTAAACCTTTGAGTGTTAAGCACAAATATGAAGGAAAATGGAATGATGAGAAAACTCGGTTAACAACCTGTGACCCCCATGGAAATGTTAATTCCAACACTCCTCAAGAAGTTGAAGAGAAAAAAGAAGTTATTTTCACATATGATGTTGAATTCCAGGAGAGCGATGTGAAGTGGGCATCTAGATGGGATACCTATCTTTTAATGAGTGATGACCAAATTCATTGGTTCTCAATTGTCAATTCACTGATGATTGTCTTGTTTCTTTCGGGCATGGTGGCAATGATCATGCTACGCACACTTTACCGTGACATATCCAAGTACAATGAACTTGAGACCCAGGAAGAAGCCCAGGAAGAAACTGGATGGAAGCTTGTCCATGGAGATGTTTTCAGGCCACCATCCAATTCCGATTTACTCTGTGTCTATGTTGGAACAGGTGTTCAATTTTTTGGAATGACCCTTGTTACCATGATTTTTGCAATTCTAGGGTTCCTTTCTCCATCAAACCGAGGTGGCCTTATGACTGCCATGCTCTTACTTTGGGTTTTCATGGGCCTTTTTGCTGGTTATGCCTCTGCTCGTCTGTACAAAATGTTTAAAGACAGAATGGAAGAAAACTGCTTTTAGGACTGCTTTTATGTTTCCTGGATCGTCTCTGCCTATTTTCTTTGTCTTAAATG
>CL1Contig543
TCTTTGAATGTTCAGCCTTCAGTCCTTGATCGCTCTTGCTTCGATTTTTGGGGTCAAATACTGTTTCTGGTTTCAAGCTTAGCTAACTAGATCTGTTTCTGAAGTGTGGAGAAATACTTTTGATCGATATATATCTGAGTGTTTTTCTTTTGTCTTCCGATTTATGATCTGATGTGGAAGTGTTTTACAGAATCGCAGAAGGAAAAATGACCAAGAACTACCCAAAAGTTAGTGAAGAATACCAGAAGGCCGTTGATAAGGCCAAGAAGAAGCTTAGAGGTTTCATCGCTGAAAAGAAATGCGCTCCTCTCATGCTCCGTATCGCATGGCACTCAGCTGGAACATACGACGTGAAGACCAAGACTGGAGGTCCATTTGGAACCATGAGGCACGCGTCGGAGCTGGCCCATGCTGCTAACAATGGGCTAGATATTGCCGTTAGACTCCTTGAGCCCATCAAGCAACAGTTCCCTAGCCTCTCCTATGCTGACTTCTATCAGCTTGCTGGTGTTGTTGCTGTTGAGATTACTGGTGGGCCTGAGATCCCATTCCACCCTGGAAGAGAGGACAAGCCTGAACCACCTCCAGAAGGTCGTCTGCCTGATG
>CL1Contig544
TGGTTAGACCACCAACTAGAAAGCTCAAGACAACATACAAGGCATCCAGGCCCAACTTATTTATGTAAACTCTATACCCTGATGAATGAGGTGCAGACTGCAGAGAGAGGTGAAAGTTGGTCTACTTCTGGATTACAATTTTTGTAGACTTCCTGTCATTTTTGTTTATTGGATATTGCTTTTATTTGCAAATCTTTAGATTTGTCAGATTTGATATTTGAGGTTAACAAATACCGTTTATGTTTACTTTTAAAGTTGTGGGATGTTTTTGTCATTTTACTGGTTACTATGATCAATGTTTGATGCTTTATTCCATTAGTATAATATTTT
>CL1Contig545
TCATTACATTTTTAACTGGTATTGACTTTTTAACATTTTTCCTTTTTGTGGTTCATTGCTTATTGTTAGTTGTTACTGCAATGACATTTTTTTTCTTGGCTCTTTGTAAACTGCTTGTATGAGATACAAATTCTTACCCCTACGTTGTGAGAACTGTTGAAGGATATTTACATGATGGATAACTTTTGGCATTTACCTGAAACATTTGGCAATTGATTTTTCATCTTTGCTACTTCACAAGCCTAAAATCACTAAATCAATTAGCGCTTAATTACCATTCCATTAAAAGAAGACAGGAAACATGAGAAAAGCTTTTGCATGCTCCAATGTGCATCTCTTTCTCACATTCTTATGATGTTTATTCTATCTTAAAAATTTTCTTTTGTCTTTTCTCAGCCATTTGATTGGATTAAGAAGAACTTTTTCGAGAAAGGGGAGCCCGAAGGAAAGTGAATAGGGATCAGATTTCTGAATAGCTTTTTAATTTATTTTATCAGGCTGACAATTA
>CL1Contig546
TTTGTTGTCTAGTATCATGGGTGTACCACGGTCATTTCTCACGTATTGCACAGCCTTAGGATCTGGGATTGAGTCAGGGCACTTGTGGAGCATGTGCTCAACATGGTCAGGGTTTAGCACTGGATCAACCTCTGGGTAGAGACGATGCACCAGCTTCACACAGTGTGTTCTACCCACACTGTGAGCTCCTAGCAAGGCAACCACTCCAGGTGTGTCAATTCCCATGGCAGCAAATCTCTCAAGAACAACAGAGATGCTCTCATTATGGTCTGGGAGGTACTGCTCTATCACATCTGCTCTGCTTTTCCTTCCATCTCTTCTTCCAGTTTTTAGAGGGATGTAAGGACCTCCTAGCGAAACAATGCCATCTCTAGCAGACAGCACAAGGATGTCTGCACAGGAAACAACTCCAGGACATTCCCTCTCTACAGCTTCTTTGATTGTGTCAAGGTACCTAAAGTTCCTTAGGCCAAAGCTCCTGTCTGTCTCCTTCTCAGACAAGATCCTCCTGGTTGAGTCCAACAGCAGTGAAGCATCGCATGACTGAACAGCACAGTCATGAAAGATGTTTCTGAGCCATGAAAATGCAGTGTTCTTGTGTCTCTTGTACAGAAGCTTAACTTGTTCTCTTATAATGTCTTCAGCTTGAGGGCACGCGTCTTGAGAAGTTCATAACAGACCTGGGTCTTCCTCATCCTNTGCAAAAGCTGCCCTGAGAGACACAGCTG
>CL1Contig547
GTGATCGAGCGATGACAACCAGGAGGTGGGCTTGGAAGCAGCCATCCTTTGAAGAAAGCGTAATAGCTCACTGGTCTAGCTCCATGGAACGCTTTCGTTTTGGAGATCGTGATGACCTTCGGGCTTGTGTACACAGTATACGCCACAGCCATTGATCCAAAGAAGGGCAATTTGGGAATTATCGCACCCATCGCAATTGGTTTCATCGTAGGAGCTAACATTTTGGCGGGAGGGGCTTTCGATGGAGCCTCCATGAACCCAGCAGTGTCGTTTGGACCAGCTTTGGTGAGCTGGAGCTGGGACAATCACTGGGTGTACTGGGCTGGGCCTCGTGATCGGTGGTGGGCTTGCGTGGGCTCATCTACGAGTTCTTCTTCATCGGCCACAACACCATGAGCAGCCTCCCACCACCGACTACT
>CL1Contig548
GTCTCAGTCCAGCAATGTTCATCATNTCCAATTAGGTACCTATTTGGATCTGTAGACAAAGTTAGTCTTTCCAGTACATGTTGTGCATGAACAATGAATGGTAAGCTCTGGCAGAGACAATCCGAACTTTGATTCTGTTCTCAGGGTCCCAGTTCAAGAATTGATCATTTACAAAGACCTTATCCAAAGAATTCAAGTAATCAACAGCTCGTTCCCTGTTAACCATGAAAGTGTGCTCGTCCATTTCAATATTAGGTGAGCCCTTTCCCCACCAAAGCTCCTCGCTTGTGTCATCATCCTTGACAACACGCTTATCTCTGGGAGCCCGGCCAGTCTTAGCACCAGAGAGGGTGGCCAATGCACCAGTAGACGTAATAAAAGACCCTTTCTCGTACTTTATGGCCTGCTCATAAAGCTCTGCACCAAATCCATAGATTTATAAAGAAAACATCACTTCATTTATTTTTTAACTTGCACTGCTTGCATTATTAACTTGATCTGTAGTTTTGCTTGTAGATGCTGATACATTAATTGATACATTAATGTGCATTATGAAACTAATGATTTTACGAGTAATTACCAGCAGGTGAGAGGTTGTAAAGACATGAGTGAATTTTAAGGCGCTGTCACTGACGCTGATGGGTGCAGTAACGTGTGATCTTTTGAAATGGGCTGGATCTTGTTAGCCGG
>CL1Contig549
CGTTGTGGACTGGTGGTGGCTTGTAGACTGGCGGCTTGTGGACTGGTGGTGGCTTGTAGACTGGCGGCTTGTGGACAGGTGGTGGTGGAGACTTGTATTTGTAGACCGGAGGAGGTGGAGGAGAATACACTGGTGGAGGGGGTGGAGGAGATTTGTACTTGTAAACTGGTGTTGGAGGTGGTGGGGAGACTTGTACTTAGTAAGGTTTCTTGGTGGGTGGCGGAGGGTATACGTGGTGGAGGGGTGGAGGA
>CL1Contig550
TAAACATTTTTTTCACCAACATTTCCCGCCTTCTTGTCAAGACCATAAGCAATAGCTGCGGCAGTGGGCTCATTGATAATACGCATAACATTGAGGCCAGCGATTACCCCGGCATCCTTAGTTGCCTGGCGCTGAGAGTCATTGAAATAAGCAGGGACAGTCACAACGGCATTCTTTATTGTTAGTCCGAGGTAGGCCTCGGCAATCTCGCGCATCTTAATGAGCACCATAGAAGAAATCTCCTCAGCAGAAAATTGTTTCTCTTCGCCCTTGTATGTAACCACAATCATGGGCTTGTCACCGGGGCCAGCAATAACCTTGAACGGCCAAAGTTTCTGGTCACTCTGTACAGAAGGGTCACTGTATCGCCGACCAATCAAACGCTTAGCATCAAAAACGGTGTTGATAGGGTTCATGGCGACCTGGTTCTTAGCAGCATCGCCGATCAATCGCTCAGTATCAGTAAAAGCAACATAAGACGGAGTCGTTCTGTTGCCCTGATCATTGGCTATGATTTCCACTCTGTCGTGTTGCCAAACACCGACGCATGAGTACGTAGTACCGAGATCTATTCCGATCGCTGGACCCTCTCCTTTTCCAACCATCGCAGAAGTCTTCTCAGATAATCAAATAAAAAAACAGTAAAAACAAGAGAAAATTCTAATTTCTTTTGCCAGAAAAAATGCTTATCGGAACC
>CL1Contig551
TTTACTTCCGAGGCAGTAAAGGAACCATGGAAGCCTCAAGATAACGTGATTTACATTCCCAAGTCTCATACAGCTGACACTCCAAAACAAAGCCAAGAATATTTCAAAAATGGAAAAATTAGGAAAAGCCAATAATCCAGCCAGTAAGAGTGCAAGACACCTAAACTGAACATCTACCAAAAGTGAAATTGATATAGACCACTTTCCCCAGTCATTCTTCTAGTTTTCACGCCTTCTTCTGCGAGGAGCAGCCGCTGCAGCATCATCTTCCTTCTCATTCTCTTCTGCTTTCTCTCCGCTGGTTCCTTCCTTGTTGGAAGTCTCAGCAACCGGTGCTGGTTTGTCCTCTACTTTTGCTGGCTTCTTCCCACCAAAAATAATCTTAAGGATAACAGTGAATATCACAATTACAATGGAGATGAGGATACCAAGTGTGAGGTTGGGTTGTTTCTCTGCCCTTTCGATTATATCAATGATTTTGTCCTTGTGCTGGCTCAAGAAAGGAATGTCTGCAATCTGGTACAGGAGGTCAAACACCTTCTTCTGGATGCCAGAAAGACCGTCTGTGCCAGAAACTGCATCCTCAGCCTTCTGTTTCTCTTTCTCAACATCAAACTTTACCTTCCACTTTGTCTGCCTGAGTGACTCTGCAACCTTCTCATCATCTGCAATCAAGATATTTCCAAACAAAATACCATCCTGCATTGTCCAGATCTCAATGCCAATTGCGGCAATGGGCTCAAAGTCTGGTTCTTCAAGCTCAAAGTAATTAAGGTTTGGAATTTCCTGTGGCTTCCATATACCCTTGTAATTGGGGTTGTCAATTAGAGGAGCTTGCCTATTTTCCTTTGTAAG
>CL1Contig552
TATGTCATCTCTCTCATTTAAAGAGGTAGTGGAAGAATTTTCTAGGTGTTGAACCAACTTCTCTGTTAGATACATCTCAGCCATATCTTCATCATCATCCAACAAGTGTTCCAATTCATCCCTAACCTTTTGAACACGGCCAGTTATTGCAACTAAACGACTTTTAATCTGGCGGACACGCTCTAAATTGAGAGTACTGATTTTTGAAGTCAGCTTATCCAACGCTGGATGAGCCTCTTGCTCCAGTGTTTTGCCTAGTTAGATACGGAAAACAAATGAACAATGAAAGCAAAAAACCAATACTGAAAGAAGTTATAAATAAACCAAAAGCTACCAAACTAGAACGTATTAACTCTCACTTCATTTTCTAAGCAACTGCAAGCAGCCTCAAGACATGCCTCCAATGCAACAAATTCAAATGGAAGAACATTTGGTCCATTTCGATTTTCAAGCCCTGGTTTCGCATCTACCTTATCCCTCTCATCTTGATCCTGAAAGCCCCCTGGAAAATTGTTATGATTTTCCCTTGATTGTGGCTCTTCAGGATCATACAAATTTTTCCAGTTTGAATCATCACCATAGCACTCCTGGGCTTTAGTGGCGTTATAATGACCCAACAACCTCGTCTTTAATTCCTCAACGAAAGGTGTAACAGAGGGGTCCTTGGAATTCAGCAAAAGACTTCCTGGGCAGTAATTATTGCCTTGATATGCTCCAAGTTGATGACAATCGCTCTCTCTCGACCCAAAATTGTAGATGGGTACGAAAGTTGTGGGTCCAGAATCCGCAGGTCACGAGCAGGTAAGCCGGTGCGGCGCATGATGGCATGCTTACCCGCCTCCACAACCTGGGCCTGGCCGGTATTGTCAAGGAGGAGCCAGGGCCGAACCCCGGTTCCTTTCTTGCGGACAGTCGGGAGGACGGAGGCGGCGGCCGGTCGGGTTAATGGGTCGGAGTCGTCATCGGGTTGTGGATAGGTC
>CL1Contig553
ATGCCCCTCATTTACATAAATATTATACTAGCATTTACCATCTCACTTCTAGGAATACTAGTATATCGCTCACACCTCATATCCTCCCTACTATGCCTAGAAGGAATAATACTATCGCTGTTCATTATAGCTACTCTCATAACCCTCAACACCCACTCCCTCTTAGCCAATATTGTGCCTATTGCCATACTAGTCTTTGCCGCCTGCGAAGCAGCGGTGGGCCTAGCCCTACTAGTCTCAATCTCCAACACATATGGCCTAGACTACGTACATAACCTAAACCTACTCCAAATGCTAAACTAATCGTCCAACATTATATTACTACCACTGACATGACTTTCCAAAAAACNCAATAATTTGAATCAA
>CL1Contig554
TATTCTCTTAAGCTTTCAACATATGCCTTCACCATCACTTTTACCCACATCCACAAAGTAATCACCACCCAATTCCCAACCCCATGGTGCTGATGTGACAACCTGAAGACTGATAACTTTGTTATCCAAAAATGGCAGATGACCTGACACAAATGCAACCCTGGACCCCGACTCAATACACCCAAATGCATGCAGGGACTTAGTAAAAGGAAGNGCATGACCAAATCACAATAAACCTCAAATAGAATTGCACGACTTATAGCCAACTT
>CL1Contig555
TCTTGATTAGTCTCTTTGGAATCAAGTTTTTCATCCCTATGAAGAAAAGCAATGCACCGAAAAGTGCAACACTCTGCAAGAATTCATTCAAGAGAATAAAGTACTCAGCCTCATCCTGACGATAATTGTAGAAGTCATACAGGAGCGGAGAGGTAATTGCCAAGTGGAGAAGCAGGAGATAAGCACCAAATGAGGTGCCAAATACAAAGAGAAAACCTCCAAGACCCTTTAGGACAATAATGCCCGCAACAATACTTGTAGGATCAATATCCGGTAACTGCACACCCAATTTGGAAAATGTGTGTTTCTTAACAATAGCAAGTTTGGGTATCAACTCCCTTGCCGCAGGGCCACCATCCTCTCCAAATTCAATGAACATTTGCCAAGCGGAGAGGATGAAAAGGGAAGCGAAGAGGACTCTGCCGAGAAAGAGAAGAACCCCATCATTCGCTGTGGAGGTGGAGCTTTTCAAATCTGGGTCTCGGGCTCTCTCTCCTCTATCGAGACAAAGGCTCAAGTTAATTCGCTCGCTCAGTGAAGGCTCGAGAATCGAAGGCAGAAGCAAGGGAGGGATTGGCT
>CL1Contig556
CCACTGTTCTGGCTGATAAGCCTTATATTTTATGCCTACTCCTCCACCGCCTTTACCACCCTAAACTTTTATTATGCCATCACCACCACATGTGCAACGTGCTCCATACGTTTACAAGTCTCCGCCTCCACCAAAGCATGTTGAGCATCCACCATATGAGTACAAATCCCCACCTCCACCGAAGCAGGTTCACCACCCACCCTATTATTACAAGTCACCACCTCCACCAAAGTATGTGAGGCATCCACCTTATAAATATAAATCTCCACCCCCACCAAAGCATTTAGAACACCCACCATACTACTATAAATCTCCACCTCCTCAATCACCACCTGACCACCGCTGTCATAAACACCACTTAGCCACCACCATCAGCACCACTCAGCCATTGCCTCTACCACCACCACTTAACTACCATTACCACCACCACAACCACAACATCATGAGAAGGGACCTCAGCTTCGTTCAAGGTGGTGACAATTTTCTTCACTTCCGCAG
>CL1Contig557
TCGCATAATTCTACAAGGCATTCTTGGCCTCAACTTTCTTCTTGTGTTCCTCATCCTCAGCCTTGTACTTCTCAGCCTCCTGTACCATCTTCTCAATCTCTTCCTTGGACAATCTTCCTTTGTCATTAGTAATTGTTATCTTGTTCTTCTGTCCAGTAGTCTTATCCTCAGCAGAAACATTTAAGATACCGTTAGCATCAATATCAAAGCAGACAGTGATCTGAGGAACACCCCTTGGAGCTGGAGGAATGCCAGAGAGCTCAAATTTTCCAAGCAAATTATTATCCCTTGTTCTTGCTCTCTCACCCTCATAAACCTGGATCAAAACCCCAGGTTGATTGTCAGAGTAGGTCGAGAACACTGCTCTTCTTCGTCGACTGGTGGTGTCCTTGGTATCAGGACAGTCATCACTCCTA
>CL1Contig558
TAGTCTAGGGCTTGAGAGCCAAGGCCAATCCAATCTTAGCACTCTTTTCAATTGCCCTTGTGTCCACCTCTCCAAATTTGGTGAAGTTCCCAGTGGCTGTGTCAAATGAGAGATCAGTCCCAAGAGCAACATCATTGTTCCCGACCACACCTGAGAAGTTTACAATCGGATTTGCAGTGAACCCAATGCTAGTGCTTATCCCAGCATACTCATGCTGGTATTGGAGTTCCACCTTGCCAGATCTCTGATCAGGAACTTTGAAGCTAAAGATTGTCTTGAGTCCAGGAGCAGGCTGATCAACTGTGATGGTTGTGAATAGATTTGGAGTTTTGTGTCCACTTTCACGTCAGTTGTGATATTCTTGTTCTCAACTGACTGCTTAC
>CL1Contig559
TGTACGCAAGGATGCCACTCATCACTTTTTCACTTACTCTATTTAGGCCAATCTCTCTCAAAATGTTAACCCACAACAGCATGATGAACCTTCTGTTTACCATCACCCTGGCAATAATTCTTGCAGGAGCCCTCCCTAAAAATGTCATGGGCCAAGGTGTCTCGGTGCCAGACCTTGTGACACCAGCTTTCTTTAATGGCATAATCAATCAAGCTCCTGCAGGTTGTGCTGGAAAGAACTTCTACTCAAGGGATGCTTTTCTTAAAGCTCTCAATTCATATCCTCAATTTGGAAAATTAGGTTCCGCTGATGATTCTAAACGGGAAGTTGCTGCCTTTTTTGCTCATACCACCCATGAGACTGGATATTTCTGCAACAAAGAGGAGCAAAATGTTCCTGCTAATGAGAACTACTGCGATACAAACTTCCCAGATTATCCATGTACCCCAGGCAAGAGATACTTCGGGCGCGGTCCACTTCAACTAACATGGAACTACAACTACGGAGCAGCTGGTAAAAGCATCGGCTTTGATGGGCTGAACAATCCTGAAATTGTGGCCACAGATCCTGTCATATCATTCAAGACTGCCTTATGGTATTGGATGCAAAATGTCCGCCCTTCTGTGACCCAAGGTTTTGGAGCTACGATTAAAGCCATTAATGGTGCTGTTGAATGCAATGGAAAAGAACCTGCCAAAGTTAAAGCTAGAATTGATCTCTACACTAAATATTGCGGCCAATTTGGTGTTTCTCCAGGGGGTAATCTCCAATGCTGAGATACTTTTGCATTGAAGAAGTCAGAATAATAAATGCACGTACGCCAATCCTGCTAGCTTAGATGATATCCTTATTTATGAGTGGGTCGAGTTTGAATTTTCTTATTGGTCAATGGTCATGTCTTGTACTGACTGAATTATTATGTAAGGTAGGATTGTAAAAGAGGATTTGTATCCTCCCATTGTACGTGAGCTTACTGCGTGCAGATAAATAATAAAAATATAAAATAAATGCATCATTTTCTCAAAAAAAAAAAAAAAAAAAAAAAAAAAAAAA
>CL1Contig560
TATCGCTTGTATCCTGTAGTAAGGATGCCCTGTTATCAGGATCTTTTTAAGCTTGTGAAGTGATGAATAAATAGTTGTTGCAGCAAGTTTGTGGCTTTGACCTTATGGACAAATAAATAAACTTCTAATATATCTATGTGGATATTTTGATGTCCTTTACTTTGTTATTTCTGTATGATAAATCACACCTGTCATTTTGAGAGCCAATAGATAATAAGAAACAACGTACAAGCAGCAATGACAGA
>CL1Contig561
TGTTGATTATGGAAAGAAATCCAAGTTGGGTTTCACTGTCTACCCCTCTCCCCAGGTCTCTACATCTGTTGTTGAGCCCTACAACAGTGTCCTTTCAACTCACTCCCTCTTGGAACACACTGATGTTGCTGTGCTTCTTGACAATGAAGCCATCTATGATATCTGCAGGCGCTCTCTTGACATTGAGCGACCCACCTACACCAATCTTAACAGGTGATTTCGTCCTTGACTGCCTCTCTGAGGTTTGATGGTGCTCTGAATGTTGATGTGACAGAATTCCAGACCAACTTGGTCCCCTATCCAAGATCCACTTCATGCTTTCTTCCTATGCGCCAGTTATCTCTGCTGAGAAAG
>CL1Contig562
TCAAACAGTACACTAGCACGCAACTTGTTAGTTCCAGCAAATCCATCATCATCATGCAGCTGCTGCCTAAACAATAGCTTATAAAATCAATGGAACACTTCTGAAAATTAATCAAAATCAAAGCCAATATGTAGCAGAAACCTTAAGATCGATCACATGAGTACCTTAGGCAGGACACTTGAACCCCGCGGTGAGTTTCCACAATCAACAAGGACCTCAAGTGCAATGGGTATGATAATATTGATGTTGAGAAGCTTAGCTTTAATGGTTGTGCAAAGGCACAAAGCTGCATCCTAGTCCACAAGCCCTTGAAGCACTGGACAGCAAGCGTCCTTAGCACTGCTGCCTATACCGACGTGTATTAGACCACCTAGGACGTCGACACATGCTCCTAGCTTGAGAGTGTCAATGGGGCAAGTCTCTTGCTGCGGAGGTGGAGGAGGGCATGGTTTTTCACTTGGTGGTGATGGTGGTTTTACTGGTGGGGTCACTGGAGGCTTTGGTGGTGTTGGAATTACAGGAGGTTTGGATGGTGCGTGGGGTTACAGGTGGTACCTTGGATAGTAAGGTGGTGTTGGGGTCACTGGAGG
>CL1Contig563
GACCCAAAAAACCCAAACACGATTCGATTCAATTCCATATGTGGAGAAACAGAAACTCTTCGTCTTCTTCTTTATCGTCGGTGCTCTTCCTGTTGCTCGCTATCCTTCTGATCAAAATGGCGGAATCTGCTCCTCCTGCCGCTGTTGACTCGTCTAATGCAGCGGTTCATATTGTCTACACTGAGAGGCCCCAGGATGAGGAGCCTGAGGCCTACCATATCCGAACCCTATCCCACCGTTCTCGGCAGTGATGAGGCTGCAAGGGNGGTCTTTGTTTACAGCTACAAGCGGCTGCGAGTGGATTCTCAGCCAAGCTCACGCCTGA
>CL1Contig564
TCTCATAAAACAAACATATCGTGTGATGTTGCAGTGGAGTTGCTAATAATGTAATTTTGCTAAATAATGTGTTTGCTGTTGAATGTTTCCTTGCTTAGTTGTGTAAAGGCCATATCGAATATGGCCTCGTGTGGCTTAATTAATGAATTACTATTAGTAAAAAAAAAAAAAAAAAAAAAAAAAAAA
>CL1Contig565
TGGTTTCATGGATGTTGTGTCAATTCCCAAGACAAATGAGAACTTCCGTCTCCTCTACGACACTAAAGGTCGCTTCCGTCTCCACTTCATTAGAGATGACGAGGCAAAGTTTAAGCTTTGCAAGGTTCGATCCGTTCAATTTGGTCAGAAGGGCATCCCGAACTTGAACACCTATGATGGTCGCACTATTCGCTACCCAGATCCACTAATCAAGGCTAATGATACCATCAAGCTAGATCTTGAGAGCAACAAAATTACTGAATTCATCAAGTTTGATGTGGGAAATGTTGTAATGGTCACCGGAGGAGGAACAGAGGGCGAGTTGGAGTCATTAAAAACCGGGAGAAGCACAAGGGGAGTTTTGAAACTATTCATATCCAAGACGCAACTGGCCATGAG
>CL1Contig566
TTGTAGACGTACATACTAGAATTCATAATCAGGATTATCCTGACTAGTGAAAAAATTGAATTATTCACATCCTTCTCTTATCTAAGAAGATATAGAACAACTGCAACAAGGAGTGCTACAATGGATAAGTCCTGTTGCATCTTCTAATGGTTCTAATTGCAAAGCAATTTCAATTGTTCATTTGGTCAATCTTTAATAGAAGTATTTATCAAATTGGGACCTCAAAGCTCAAATTGCACAAGCAACAACACGAAGCTCGAAGTTTGAGTTGGTGATGTAAACTTTCTCTGCTCTCTTCAGTCTTTACAGCTTGAACTCAAAATTTAGCAGGCATAATCCCGTAAGGAGCTAAAAGGCCACAGTAACAATCTCTAAAGCTTTTTGGGTCTTCTCCCAATTGGCTCAAATGAAAGCAGAAAATGGCAGAGAAAACTAATGCAGCTGTACATCTGAGATGATCTTGCATCTTGCAATCTCTCATGAAGTATAAAGTGGAGGACCATCTACCAATTTATCTTTCCTTGAAGTTCCAAAGCTTCCTTGTGAAGAAAATCACCAAAACAGCTAGCAAAGTTAATGCTGCAACAATAAACATGAAGTGATTTATAATTGAGATGGTTTAATTGAGTGTAAAGAATTTGGATAGTATCAAATTATACAAGTCTGCAGTATCTTCGTGTGCATGAATTCCACGAAGAAACTCGCAAACGATCGAACCCTTCCAGAATGTGGTGTTTCCCTTGAACATATATGGGAATCTTCAACACAAAATTTACAAGCCTCAAGATTTGCAAATAGCTCTGCAACTTCTGCACGCAAGTCAGCATGTGCACATAATTTAGCATGATCTTCTTC
>CL1Contig567
GGCTCTTGATGCCGCAATTGATGGTGAAAATTCAAAGCTTGAATTCTTTCCGAAACAATATTTGGCAGAGTGGAAAAGGTGGCTTGAGAATATACGTGATTGGTGCATATCAAGGCAGCTTTGGTGGGGTCACCGCATTCCTGCATGGTATATTACGCTTGATGATTTGAAAGCATTTTACCCGACTTCTGTACTTGAAACTGGGCATGACATTCTATTTTTCTGGGTTGCTCGGATGGTAATGTTAGGATTAAACTGGGAGGTGATGTTCCATTTAGGAAGGTTTATTTGCATCCAATGATTCGTGATGCTCATGGCCGTAAGATGTCAAAGTCTTTGGGAAATGTTATTGACCCTCTTGAAGTAATAAATGGGATAACACTTGAAGGCCTTCACAAAAGACTAGAGGAGGGTAATTTGGATCAAAGTGAGCTGGTTATTGCAAAAAGCTGGACAGAAGAAAGACTTTCCCAATGGTATCTCTGATGTGTGCAGATGCTCTCCGATTCG
>CL1Contig568
GACCCGCTCTGTCTCTTCAACCAACGAAGATGGCGAGATCGAGGTTGCTGCTATGGACCCTTGTCCTCTTTGGAACCCTAGCTCTTATCCAGGCGAAGAAGTCCGAGGAAGATTTGAAAGAGATAACTCATAAAGTGTACTTTGATGTTGAATTGCTGGAAAACCTGCTGTGCTGAAAGATATCTATAATCAATCATCATTCAGGTCGTATTGTCATGGGTCTGTTTGGGAAGGCTGTTCCTAAACTGCAGAAAATTTCCGAGCATTGTGCACGAGGGGAAAAAGGTNTTGGGAAGAGTGGG
>CL1Contig569
GAAATATGCCCTCTCCAGATTTCGAACCCAGCGTGTAGTATCAAACAGAGGGCAAGTCATACGGACGGCCTTCAGTTTATTGGTAAGCGCCCGCAGTTTTGGCTGATTCAAAGCCAGAGACACTGCTCTCTCTTCATATTCCTTCATACTGCTAACAATCATCTCCTCCCCGAGTCCAGTGGCAAGACACAATGATCCAGCAACTCTTGTAGCCATTTTCTCAAGGGGCAGTGTTACCATAGGTAAACCTGCCCATAAAATATCTGTCCCTGTTGTATGTGCATTACATAATGGCGTGTCTAGGAATAGATCAGCTA
>CL1Contig570
GACCGTTGTTATTCACTTATTCTCTTCCCTTCTCTCGTGAAGCTCTCGGAAATTAATCAAAAGGCCCCTTCAAGATGCAGATCTTCGTTAAGACCCTCACCGGAAAGACGATAACTCTCGAGGTCGAGAGCAGCGACACCATCGATAACGTTAAGGCTAAGATTCAGGATAAGGAAGGGATTCCCCCAGACCAGCAAAGGCTCATCTTTGCTGGAAAACAGCTCGAGGACGGTCGCACTTTGGCCGATTATAATATTCAGAAGGAATCTACCCTTCACCTCGTGCTCCGTCTGCGTGGAGGGATGCAGATTTTCGTTAAGACCTTGACTGGAAAAACTATTACCCTCGAGGTGGAGA
>CL1Contig571
TAAGGATTTAGGAGCTACAATTAAAGCTACTATTAATGGTGCTGTTGAATGCAATGGAAAAGAACCTGCCAAAGTTCAAGCTAGAATTAATCTCTACACTAAATATTGTGGCCAATTTGGTGTTTCTCCAGGGGGTAATCTCCAATGCTGAGATACTTTTGTATTGAAGAAATCAGAATAATAAATGCACGTACGCCAATCCTGCTAGCTTAGTTGATATCCTTATTTAGGGAGGGCTCCTGCAAGAATCATTGCTAGGGTGATGGTAAACAGAAGGTTCATCATGCTATTGTGGGTTAACA
>CL1Contig572
TTTTATGTCCCTCTGGAACAACAACAAGGCCTTTAGGGATGATTACGAGAAAAGAATTTTGCCATCACTTGACAGTCGACAGTTGAGCAGAGATGGACGAATCAGAAACCCTGATGAGAAGCCATTGGTGGTATTGGAGACAACAGTACCCCCTGAGCAGGAGCCAGTGGCAAAAGCTAATATAAAACGAGCGAAGGAAGAACCCAAATCCACTCAACAATGGATAATTTGCCCACCCAGAAGGTCCAGAAAGAATCAAGCAAGACAGATTCAAAGGCCACTTCAGAGCATGTTATTGTGTCTG
>CL1Contig573
AGGCAAATACTAATCTTGCAATTGAGAGGATGAAGCGGTGCAAAGCTTCCTTTCAATGGAGAGACCTATATAAGGCAAAACTGAAGGTTATTGCTAAGGAGAGGATGAAGCAGTTGCTCGACTTCGACAATCTTACAAAAGGAAGATGCTAAAAACAAAGTAAGCAAATTCGTCTTTGCACAAAGGTTCCACCTTCAGGCAGTAAAAGAAACTTTTATGGAGGAAGTGGACCTGGATACAGTCTTTCCCATGTGAAGAGCAACTTGATGAAGAAATCAAAATTAGATTTTCTTAAGAGCCGTGAAGTGAAAAATATTGCAGCCATGAAGAAAATTTCAGTGCAAAGAAACAATAGTGCCTCTACTTTGACAAAGACTGGGGGGCTTTCCTGGAAATAGTTCTGCATCATCTTCTAGACAAACAGAGTCATTCGACAGGAGATTCTAAAAGTATGTGATCTAAAGCTTTGCATATGACATGATTT
>CL1Contig574
TTTTAACGGTTAACCTTCCGTACCTTTTCCGTAACCGGTAACGTTAGTACGTAAGTACCCGTAACGAACCTTACGTTTTAGGTCTTACGGAAGTTTAACCTTGGTCGTAACGACGGTACGAAATTACGGTCGACCCGAAAGTTAACCCCTTTACCGGTAGTTAACCCCGTTACCGGTTTTCCTAAAGGTACCAACGGTTCCCGAAACGTTTTAGTACCCCCCGTAACTACCGTTTACGTAAGTTACCAATTCGGGTAAAAAGTAACGTACGAAACGTTACTTCCTAAAGGAAACCAAATAGGTTTCCTATTGACGTAAGACAAGCCTAGTGTACAATGCCCCTTGTTCTCTTATCCGTGTACAGATCTGTCCGATGTAAAAGACCTNACGGTTATCATGAGATCAACGAAGTATTTGTTGTCAAATTTATTAGGGGACCTAATATCCAAGAAAGTTATGTTGCTGGTGTCTGCTTTTGGACAAGTTAGCTTGAGATTATTGGCAAAGGTTTTATCCATGGTAGGATCTTGGGTTGGATAAAGACGGTCAGTGAAAGATGTGCAATGGCCAATGCCAATGGTGTGGGCACCTGAGAGGGCCACTGCATCGGTGGCATCAAGGTTGTTGACGATTTTAAAAGCTTCTTTCCTCAAGGTCAAGTTAGGAAGTTCAGACTTCTCGCTTGGTCCACCTGCTGATCCATCAAGCAACACCGAGCTATCGCATCCCCTGAACGAGCAGTCATGAAGTGGAGTCGAAGCAAGCCTGCAGC
>CL1Contig575
CATCCTTAAATTGAACCTGTATCTCTGCCTTTCTTGAGTTTAAGGCTTTCCCTGCCTTTAGAATGAAAGGAACACCCTCCCATCTTTCATTATGTATGTGCAGAACAACAGTCGCAAATGTTGGGGTGTTTGAATGGTCAGGAACTGTTGGATCATCCCTATAGCCTTGATATTGTCCAAGCACAACCTCTTCATCTTTGATTGGAAGTACTGATTGAAGAACCTTCACTTTCTCATCTCGAATGTGCTCAGGCTTTACAGATACAGGTTTCTCCATGGCAACTAGGCAAAGAACCTGCAATAGGTGGTTTTGAATAATGTCACGGATAATTCCATATTCATCGAAATATCCGCCGCGTCCTTCAGTTCCAAAATCCTCCCGGAATACAATCTGTACATTGGCAATGTTGTCACGATTCCAAAGAGGTAGAAAGAGGCGATTTGCAAAACGAAGTACCAACATGTTCTGCACCAATTCTTTTCCCAAATAGTGATCAATGCGATAAATTTGCGGTTCCTCAAACAACTCTCCAATCTGAGCACTAAGTCGTTCTGAAGATTCCAAATCCTTGCCAAAGGGCTTTTCAACAACAATCCGAGTCCAGCCACCAAGATCAGATTTATTCATGCAACATTTTTTTATCATCTTGCAGACAACTGGATATACTGATGGTGGAAGTGCAAAATAAAATAGTCTTCGAGATGATCCTTCTGCACTATTTTTGGCTAATTCATGCTCTGAAATTTCCTTATCCAACAGCTGAAAACCCTCCTCAGTATCATAAGAACCACTTACATATTTGATCAACTGTAAGAACTTTGATACGTCTTCTGAGTGCCCAGTTGAAGCATCTTTGCAAAGATATCCAGAAATACGACTTCTGAGCTCGTCGTCTGAAATCTTAGTCCTTGCATACCCAAAAATATGAACTTCATTTGATTGCAGAAAACCCTGACGGTAAAGATTGAAGAGAGCAGGGAAAGTCTTCTTCTTGGCAAGATCACCAGAGGCACCAAGCACAATAATTGAGAGGCAGCCAGTTTCAGGCACATTCTCAAATTCTTTAGAAAATGAATCGCTTCTGAAACTAGATCTCTTCTCCATTAACCACTGACCCGAACCCATTTTCTACCTCTATA
>CL1Contig576
CTGTCTCATAACGATTACATGCATAAAAGCCACCAGTCCTCTCTCCATGATCAGACCATGCACCAAGGCAAAGCCAGCAAAACTCAAATTTACAAGGCGGTGTGCATGTAATATGCATACAGCCTTGGTTTTTCTCAATTGGCCGCTTGCACTTTGGACAAGGTTTGGAATTAGCCAGTATCCAGTTCATATTTTCAGACTCAGCACTGTTCTTCAATATCCACTTAGCCACAGTTCCACAATCAACAGGACGATGGGCTTCTTCAGTACAATTCCAGCAGAAGCTATATGAGCAGTGGCAAGAAACATCATAGCTTCCACTGCCTACAATAAAATCCACAGCATAATCACATCCCGGAGCAGGGCACCATTTGGTCTTTCTATTATCCTCAATATAAGATCTAATGAAATAACGGGAATACTTTTCCTTGTCTTCATCAGAAGTCAATTCATTAATCATATCTTGACCAACAGCAGCACCGCAAGATGGATCAGGACATCGCAACATTAAACATCCAGGACCATCATTAATAGCTGTGCTAATGTAGCCTTGCCAGCATGAACTACAAAATGGATGACCGCAAGCAGAAGCATGCAACCTATCAGAAGGATAGATTTCAAAACAAATTCCGCATGTCACTTCTCTACCATCTGGAAATTCAACAACTGGTTTCTCCAATAAGCCAACAACCCTGCGAACCTTTTCTTCATCTGCAAACCATTCATCATTCACTTTACTGACACTCCATTTGTAATAGCGGAGCAAGATGCTAGCTGAAACCTTTGAAATGGAAAGTACAGTAGATATCCTCATAATATCATCGTCTTGACGTTGACAAATATCTGCTTCACTCAAAATGGTATAGTTTTGCTGGTGACGATGTGAGATGAGGTCATCGGAATCATCGGAATCGTTGTCGATGAACTCGAAATCAGCGACATCAGCGTCATCGCTTTCAAAAGCATCATCCCCTCCGCTGTAGAAATCATCATCAGCGGATTCAGCGGCTGCGTCCTGCATATCGAACTCATCCTCCGAATCCATTAAGAAATTGGAATAAATTAGTGAAGAAGTGGAATGAAGAAGAGAGAGAGAGAAGTGGCTTTATAGGAAATGAAAGAGAGAGTC
>CL1Contig577
TTTGTTTACCGGATTTTGAGATTGATTCAACTTTATGCAAATCTTTGTGAAAACCCTCACTGGAAAGACCATCACCCTTGAGGTGGAAAGCTCCGACACCATTGACAATGTGAAAACCAAGATTCAGGATAAGGAAGGAATCCCACCAGACCAGCAGAGGTTGATCTTTGCTGGCAAACAGCTTGAGGATGGGACGCACTCTTGCTGACTATAACATTCAAAAGGAGTCCACCCTTCACTTGGTACTCGACTCAGAGGTGGTATGCAGATCTTTGTGAAGACCCTTACTGGCAAGACGATTA
>CL1Contig578
TGATTGATTTTCGTGTTCTGGAAAGAACAACAATCACGCTGTTTTTGCAGGCCATGTCGCTTGAGCTGACATAATTATTCCAACGATCACTCCAAACAACCCAAGCGCACTACCAAAGATCTCAATCACAAGAATTTTCACAAAGAGTGAGGAGTTTTGAGCATCAGACAGTGCACAGCTGCTGCCAATTATTCCTACACACAGCCCACAGACAAGGTTAGCAAAGCCTACAATGATCCCAGAGGCAAATATTGCATATCCAGCTCTAAGGGACTCTGGAGCATATATCTGTGCAGCAGGAACACTCTCTAGTTTTGTTTGTAGAATAATCGCCACAATAACACCATATATAGCAACAGCTTCACAAAAGATTACACTGATCAGATTTTTAGAAGTAATGCGAGGAGCCTTGATCGCAGCTCCAATCAAACTGCTTCCAGTTATGTAAATTCCCCAGGCAGCGCCGAGAACAGAGACGCCGATAGCAATGGCGATGCCAACGGCGGAGAATGTGTAAGGAGAAATCTTTACCAACGCGCGCGACCAGGAGCTCGGATCTCCCACCATGGCGGACCCTGACATTTATCTTCTTCTTTGCTTCTGGTTTCTGCTTCTCCTCGTTCC
>CL1Contig579
GATATTAACAGTTAAACAAAGATCAAATAAATTCTGATTCTCATAGGGTTTCGATATGGCAAATAAACTCTACGGCTATAGTTCGAGCTACGGAGCGGCCCCACCATCATCAGCTGCTGCCGCCGGCTACACTCCCCGTTCCGTTACCGACTCATATCTTCCTGAAACGGTCATGGGCCGGTACCTCGGAGCATTTTCAGATTCGGATCCTTCTAAGTACTCGGTGACCTCTATGTATCTGACCCAGAGCGAAGCCCTCAGGTACTCGGCCGACAGAGGCATTACTTCGGCAGCTGCCTCCGCCTCTTCGCATTTGGCGCCGTGGACTCCACCGCCCGGTGTCGATGTTTCTGCCGCCGTTGAACCCCTCATCGCGGGCATCAAGCGCTCTACTGAAGTGCTCTATCATCCGACTATTTTCGGTGCCCATAACTCAATTGGGCAAAGTGAAGCTTGGTATTCTACCAACTCTTTAGCAAAGCGTTCTAGATTCGAGAGCGCAAGCAATTTGCCTATATATCCACAGAGACCAGGAGAGAAGGACTGTGCCCACTATATGCTCACACGTACCTGTAAATTTGGAGATAGCTGCAAGTTTGACCATCCTATTTGGGTTCCTGAGGGTGGAATCCCAAATTGGAAAGAGGTCCCTCTTGTTGCCACAATTGAATCCCTTCCTGAGAGACTAGGACAGCCTGATTGCCCTTACTTTCTAAAAACTCAAAGGTGCAAGTATGGTTCGAAATGCAAATTTAATCATCCAAATGATAAGTTGGCTACGTTTCAGGATGGTTTGAAAACACAGATGTTCTGTGTTACCAGAGAGGTCCTTCTAGAACCCACATGTGCATTCTATAT
>CL1Contig580
AAGGATTTTTGGTGTTCAATGCTGTTGGAGGTGGTACTGGTTCTGGACTGGGATCACTTCTCTTGGAGCGTCTCTCTGTTGACTATGGCAAAAAATCAAAGCTTGGTTTCACTGTTTATCCCTCGCCTCAGGTTTCCACATCTGTTGTAGAGCCATATAACAGCGTCCTTTCAACTCACTCACTCCTTGAGCACACAGATGTGGCCGTGCTCCTTGACAATGAGGCCATCTATGACATATGCAGGCGCTCTCTTGACATTGAGCGTCCAACTTACACCAATCTTAACCGCCTTGTTTCTCAGGTGATCTCATCCCTCACTGCCTCTTTGAGGTTTGATGGGGCTCTTAACGTGGATGTAACAGAGTTCCAGACCAACCTGGTTCCCTATCCCAGGATCCATTTCATGCTTTCCTCGTATGCCCCTGTAATCTCAGCAGAGAAGGCATATCACGAGCAACTTTCAGTGGCTGAGATCACCAATAGCGCTTTTGAGCCTTCATCCATGATGGCCAAGTGTGACCCGCGCCATGGCAAGTACATGGCTTGCTGCCTAATGTACAGGGGTGATGTTGTGCCCAAGGATGTGAATGCAGCTGTTGCCACCATCAAGACCAAGCGCACAATCCAGTTTGTTGATTGGTGCCCTACTGGATTCAAGTGTGGCATTAACTACCAACCACCAACTGTTGTTCCTGGAGGTGACCTTGCCAAGGTGCAGAGGGCTGTTTGCATGATCTCCAATTCCACAAGTGTTGCAGAAGTCTTCGGACGCATTGATCACAAGTTTGATCTCATGTATGCCAAGCGTGCCTTTGNGCACTGGTATGTGGGTGA
>CL1Contig581
TAGAAACTCTTCGTCTTCTTCTTTATCGTCGGTGCTCTTCCTGTTGCTCGCTATCCTTCTGATCAAAATGGCGGAATCTGCTCCTCCTGCCGCTGTTGACTCGTCTAATGCAGCGGTTCATATTGTCTACACTGAGAGGCCCCAGGATGAGGAGCCTGAGGCCTACCATATCCGAACCCTATCCACCGTTCTCGGCAGTGATGAGGCTGCAAGGGAGGCTTTGGTTTACAGCTACAAGACGGCTGCGAGTGGATTCTCAGCCAAGCTCACGCCTGAGCAGGTTGAGCAAATCTCAAAGCAACCGGGCGTTCTTCATGTTGTCCCCAGCAAGACAGTTCAACTGCATTCAGGACCTGGGAAGCTGCACTGAATCACAT
>CL1Contig582
TTCTCGGATGGAAGAAGAAGTTGAGAAACTTAAGGGTTTCTCTACAAGGTATGGAAAGATTTACCTGAAAGCTGCTAAGAATTGCATGGCCAAGGGTTCTGATTATGCCAATAATGAAATTGAGCGGCTGCAGCGCATTCTTGACAAGTCAATCAGCGCAGCAAAGGCAGATGAATTCACCCTTAAGAAGAATATCCTCTCAACATTTGCGTGATCTTGTGGATCTATTTTATGCGCTCATCAATTNTTTTGGGGTTNACCATCATCTTAGTTTTCTGGTTACTGGTTCCTT
>CL1Contig583
AGGAAAATTAAAATTGGAAAAAAAAAAAGATACAACACAGATGATTTACTGAAGATTCTTGAAATCTAAGCAATGGAGGTGAAGTTGAAGTTGGAGCAAGTGGTCTGCCTGCCAAAGAGCAGAGAGCTAAACCCGAGCCTTGAAGTAGCCAAGTCGAATTGCAACAGATTGTTCTCCAGCTGATACCCACCAATAACGATTGAAGTTCTTGGATTTGATCCACCATTAACCAACCCAAGGCACAGCGGACAAGTCATCGCTAACTTGCACTACTGAATTCGCACCGAAGATACTCCAAGTCACGTTCTCATTCTGCAACACCAGAGAAATGGTTGGCACACCATACCCC
>CL1Contig584
TTTAAGGTATGAGGCGACTTCCTTGACGATTTCATCATACCTGGCCTTGGAGTACTTGGGAGTGGTGGCATCCATCTTGTTGCAGCAGCAAATCATTTGCCTGACACCAAGGGTGAAAGCAAGGAGAGCATGTTCACGGGTCTGCCCATCCTTGGAAATACCAGCCTCAAAACCACCAGTGGTGGAATCAATGATGAGGACGGCACAGTCAGCCTGTGAGGTACCAGTAATCATGTTACTTAATAAATCACGATGTCCAGGAGCATCAATGACAGTGCAGTAGTACTTGGTGGTCTCGAACTTCCACAGGCAATATCAATGGTAATACCACGTTCACGCTCAGCCTTGAGTCTTGT
>CL1Contig585
TGTATATCGCTCACACCTCATATCCTCCCTACTATGCCTAGAAGGAATAATACTATCGCTGTTCATTATAGCTACTCTCATAACCCTCAACACCCACTCCCTCTTAGCCAATATTGTGCCTATTGCCATACTAGTCTTTGCCGCCTGCGAAGCAGCGGTGGGCCTAGCCCTACTAGTCTCAATCTCCAACACATATGGCCTAGACTACGTACATAACCTAAACCTACTCCAATGCTAAAACTAATCGTCCCAACAATTATATTACTACCACTGACATGACTTTCCAAAAAACACATAATTTGAATCAACACAACCACCCACAGCCTAATTATTAGCATCATCCCTCTACTATTTTTAACCAATCAACAACACCTATTTAGCTGTTCCCCAACCTTTTCTCCGACCCCTACCAACCCCCCTCTAATACTAACTCCTGACTCCTACCC
>CL1Contig586
TCAATGTTATGAACGACAACACATATAAAAGAATCATTTCCTCTGCCTCTGATTTATCCAAAAATGCAAGAAGATCATCCACCGATCGAGAATTGAATGGCTGTTGAACTTTTTGTAAAATCCTCGATGAAGTCCTTTGTCTGGTTTTCAACTGATCCCACCACACTTCAGCTAAGGCTGTCATGACCTGTTTTAGATTAATCGACTGAAGATACCCATTGATTACAACCACAGGATACTCTGCCAATGCTGTTGAAGCAAAAGATTCAATTAAAGCCTTCTTAGATCCAAATCCATACATTAGAAGGCCAAAACCACACCTGAGCTCAAAAACCCATCGGGGATATAGCTTCTTATAACTATTCACAAGAGCAATAGTCTCTTTCTCATGCTTTGGTTCAATATTAGCTACAGCTGCTCTCAGCTCCTGTTCATCAACCAGATCAATATCAGAAATCTTGCGGGTTGATTTCTTAGCCGAACTCTCTTTTGCGAGAAAGTAATTCCTCGAGAACTCAAATTCCTCTTCATCACCATTGTTAATATCCATGATTTAAGAAATCAAACCAAATAAGAAAATGGTACACAGGAATTTTGATGGGCAGTGTCGATTATTGGTGTCCTGGCGGGCGGCAGGGAGGCGGGCAGTGATGCGGGCAGTGATGCGGTGGGATTTCAAAACTCAACTTGGTTCCACAACTTCTCGCCACGGCCAATTTGGGTCCGATATCA
>CL1Contig587
AAACCAGGATCCATTGGTAACTAAAGGACCAACTTTAGTTCCTTTGCTTGGTATTGATGTTTGGGAGCATGCATACTACTTACAGTACAAAAATGTCAGACCAGACTATCTAAAGAACATATGGAAAGTGATGAATTGGAAGTATGCAAGTGAAGTGTATGCCAAAGAATGCCCTTCTTCTTAGAGTGCTTTCCATCCCATGATGGAAGTGGCTTTTTAGGCCCGGTTCAAAGATGGAATAAAATGAAATGATGTGTAATGTGTTGATGTATTGACTTTCGATTTTCCCCTATTACCCTTTGTTCTAATGGGCTATTTACTGGCATATCCAGTGGACGAGAACTGGAACATTATTGCGTTTTTGTTCATTTGTTCTATGTTGGTTCCATCATTGGACATTCTATACTCCCTTTAATGGTGTTTTTTTTTAAATTTTATTTTTGGGTATCTTTTGACTACAATTTGGTTGCTAATTGAAGGGAGTTTCAGATCGCCCTGATTCCTGTAACACCATGTTCAGGTCGGATGATCGTTTCCTCGGGATTCTTCAAACAAAAAAAAAAAAAAANAAAAAAAAAAGTACTCTAGC
>CL1Contig588
GGCTTCTCTTTCTCGGAAACCCTAGCGTCTACGTGGAGGTTTGGACTTGCGAAGCGGAGAGAAGCTTAGAATCCTTTCTCGGCAAAAATGGGGATTTCTCGTGATTCGATGCACAAGAGGCGTGCCACTGGTGGCAAGAAGAAGGCATGGAGGAAGAAGAGAAAGTATGAGCTTGGAAGGCAGCCTGCAAACACAAAACTGTCTAGCAACAAGACAGTCAGGAGAATTAGGGTCAGAGGTGGAAATGTGAAGTGGCGTGCTTTGAGGCTTGATACTGGCAACTACTCATGGGGTAGTGAGGCTGTTACTCGGAAGACCAGAATTCTTGATGTGGTGTACAATGCATCTAACAATGAGCTTGTCCGTACTCAAACATTGGTGAAGAGTGCCATTGTTCAGGTTGATGCTGCACCATTC
>CL1Contig589
TAAAACAATCACCTTGGAAGTTGAGAGCTCAGACACTAATTGAAACAAATGTCAAAGCTAAGATCCAGGACAAGGAAGGCATCCCCCCAGACCAGCAGAGACTCATCTTTGCTGGGAAGCAGCTTGAGGATGGGCGCACCCTTGCCGACTACAACATCCAGAAGGAGTCCACCCTCCACTTGGTGCTTCGTCTCAGAGGTGGTATGCAGATCTTTGTGAAGACTTTGACTGGAAAGACCATAACCTTGGAAGTTGAGAGCTCTGAACAACCATTGATAATGTTAAGGCCAAGATCCAGGACAAGGAGGCATTCCCCAGATCAGCAGAGGCTTATCTTTGCTGGGAA
>CL1Contig590
TAACAAGATCCAGCCCATTTCAAAAGATCACCACGTTACTGCACCCATCAGCGTCAGTGACAGCGCCTTAAAATTCACTCATGTTCTTTACAACCTCTCACCTGCTGAGCTTTATGAGCAGGCCATAAAGTACGAGAAAGGGTCTTTTATTACGTCTACTGGTGCATTGGCCACCCTCTCTGGTGCTAAGACTGGCCGGGCTCCCAGAGATAAGCGTGTTGTCAAGGATGATGACACAAGCGAGGAGCTTTGGTGGGGAAAGGCTCACCTAATATTGAAATGGACGAGCACACTTTCATGGTTAAACAGGGGAACGAGCTGTTGATTACTTGAATTCTTTGGATAAGGTCTTTGTAAATGATCAATTC
>CL1Contig591
AGACTATCCTTGTGCAGGGGAAAAGAAACCCTATTTTGCTTGTCATTCTATTATACGTTCTATTCTTTTCAAAACATTGTTATTTTCGTGATCTGTGAGGATGCTGGTGTCATTGCAGGTCTCAACGTCATGCGTATCATCAATGAGCCCACTGCTGCTGCAATTGCTTATGGCCTTGATAAAAAGGCATCAAGTGTAGGTGAGAAGAATGTCTTGATTTTTGATTTGGGTGGTGGCACTTTTGATGTGTCATTGCTCACAATTGAAGAGGGTATCTTCGAGGTCAAGGCTACAGCTGGAGACACCCATCTCGGAGGTGAGGATTTTGACAACAGAATGGTGAACCACTTCGTTCAGGAAACTTGAAGAAGTTTTACCAATCAAGAAAGAGCCAAAGATCGGTGGCAATATCTGTAATGAGCAATAAAATCCCTCTGTATGGAAGTGGAGCAGAGCTGAGTAGTTCAACGGGGACAACCACACTACCTGTGCCTCTAAAATTGAACTTCACTGTGAGATCAAGAGCTTACGTTTTGGGAAAACTGGTTAAGCCAAAATTCAAACAAAAGATCGAATGTGATGTTACTTTGAT
>CL1Contig592
CGTGGACACCACATCATCTTCGGTGTAACCCAAAATTCCCTTTAAGCTTACCCTCTAGATTCCTCCTTTGTATGGCATTTTTTATTTCCTTCGTATGTTGCATTCTTTCAAGTCTTACAGTGAGATCTACAACAGAAACATCCACCGTTGGAACACGGAAGGCCATTCCAGTCAATTTTCCATTAAGTGCTGGGAGAACCTTTCCAACAGCCTTGGCAGCTCCAGTGCTGCTAGGAATAATGTTGAAGGAAGCAGCTCTTCCACCTCTCCAGTCCTTCATTGACGGCCCATCAACTGTCTTCTGAGTGGCAGTAATGGAGTGGACAGTGGTCATGAGACCCTCAACAATTCCAAATCTATCGTGAATGACCTTGGCCAAGAGCCAGGCATGTGGTGCAGCTTGCATTGGAAACAATGTCAAGTTCTGGCTTGTATTCCTTCTCGTTGACACCC
>CL1Contig593
TAGAAAGTGGAAAAATTAGATCATAAGTGAAGGGAGATGTTTTAATCAATGATCACAATACTAACTGAAGTTCCCCTTCCAAAAGTACACTGAAGACAAGTTAAGACCAGCAAAGCAGAAGAGGACACAACACATAAAACAAGCCATGAAACTGCTGGAAGGAAATCCTAATAAAAGGATTTGGATAACCCAAGGCTGTTTTATTTACAGCAGCAAGCCAAGCACTATTATACATATTCATTAACGAACTTTTTTTTTTTTCCCAATTTTTTTGGTATTTATTGAGAACATCGAGTACAGCTTTGCTGGGTCCATTTCCATGCTGCTTTCTCATTTGCAGTTGCATGGATCACAGCTGCAGTTTGATCCACACTTGCAGCCATTCCCACTCTCAGCACCAAAGTTCATCTNAGAACCCTNATAGAACTTTCTAGGAGGTNACAACTCCTGCAATGAGGTCTCAGTTCTGGTNTCTCTACGATGTCAGGGTACATACCACATCCGCCGCACGCCGCT
>CL1Contig594
ATCCATCTCATGTTTAGAGGCAACTGGTTCAAACTGTTCGATGTACATTCGAACAGTTGCACCTGCAGATCCAGTTCCAGATAACCGAAATATTATCCTTGATCCATCAGTAAAAACAAATCGAACCCCTTGCTTTGTTACCACGCTTCCATCCACGGGATCAGTGTACTTGAAGTCATCAGCATACTGAAGGGCATAACTGCCATATTTATCTCCTGGTTTGCTTTTAGAGACCAAATCTCTTAGGTATTCTATCATTTTATTTGCTCCTTCAGACTCACACTCTTCATAATCATATCTAGAAAAGAAATTTCTTCCAAATGTTGCCCAGTGCTCTTTCACAACATCAGCAACAGATACTAACTTCTCCCCTGGTTTCTTGTCCTTGTTTCTGTGTGCAATAATTGAAAGCCAAGCTAACACAGCCCATATGCCATCCTTCTCACGAATGTGATCAGAACCAGTTCCAAAACTCTCTTCCCCGCAAATTGACAACTTTCCAGCATCCATAAGATTCCCAAAAAATTTCCAGCCAGTGGGAACCTCAAAAAAAGGAAGATTCAATTTTTCAGCCACACGATCCAGTGCACCACTTGTTGGCATGGACCGCGCTAAACCCTTACGGCCAGTCTTGAAATATGGGATGGCTCCTTGTGAATTGGCAGCAATGATTGCCACAGAATCTGAAGGAGTAACAAAAACCCTCTACCTAGGATCATGTTTCTGTCACCATCTCCATCACTTGCAGCTCCAAAATCACGGCCATTCTCGCTATACATTAATTTCAACCAAATCCTTGGCATTATGTTAGATTAGGATC
>CL1Contig595
TCATGATCTCCAACTCAACCAGTGTTGCTGAGGTGTTCTCAAGAATTGACCACAAGTTTGACCTAATGTATGCCAAGCGTGCTTTTGTGCACTGGTATGTGGGCGAGGGCATGGAGGAAGGTGAGTTTTCTGAGGCTCGTGAGGATCTTGCTGCCCTTGAGAAAGATTATGAAGAGGTTGGTGCTGAATCGGCTGAGGGTGAAGATGGTGACGATGAAGAGTATTAAGTTCCTGTGGTCTATTATTTCAATCAGTGTTTTTCGGCTTGTGTTTTGTTGGTTGTTTATTGCGAATATATGCAATTATTTGAAGCTATCTTGCTTCAAGGATATGCTTAAATAGATATATTCTGTGTTGAATGGTACTATTATTTTAGTAATGAATGTTATTTTA
>CL1Contig596
GTATATCCTACCGAGACAGAATTGTAACTTGCTATCCTCTTGCCTAGCAGGCAAAGATACCTCCGTGGAAAGGATGATTCATTCGGATCGACATGAGAGTCCAACTACATTGCATTGTCAGAATCCATGTTGTATATTTGAAAGAGGTTGACCTCCTTGCTTCTCTCATGGTACAATCCTCTTCTCGCTGAGCCCCTTTCTCCTCGGTCCACAGAGACAAAATGTAGGACTGGTGCCAACAGTTCATCACGGAAGAAAGGACTCACTGAGCCGGGATCGCTAACTAATACTAATCGAATACTAATAGAATAGAAAATACTAATAGAATTAGAATAGAAAATACTAATAGAATAGAAAAGAACTGTCTTTTCTGTATACTTTCCCCGGTTCCGTTGCTACCGCGTGCTTTACGCAATCGATCGGATCATATAGATATCCCTTCAACACAACATAGGTCATCGAAAGGATCTCGGAGACCCACCAAAGCACGAAAGCCAGGATCTTTCAGAAAATGGATTCCTATTCGAAGAGTGCATAACCGCATGGATAAGCTCATACTAACCCGTCAATTTGGGATCCAATTCGGGATTTTCCTTGGGAGGTGTCGGGAAGGAATTGGAATGTAATAATATCGATTCATACAGATATAGAAGAAAAGGTTCTCTATTGATTCAAACGCTGTACCTATGGGATAGGGATAGCGAAAGAGGAAAAAACCGAAGATTTCACATAGTACTTTTGATCGAAAAATCAATCTGATTTATTTCGCTCAATGAGAAAACAATGAGAAAATGGGTCAGATTCTACAGGATCAAACCTATGGGACTTAAGGAATGACGGAAGGGAATAAAAAAAAAAAAAAAAAGAAAAGAGAGGGAAAAATAATAAAAATAAATAAAAATGAAGTAGAAGAACCCAGATTCCAAATGAACAAATTCAAACTTGAAAAAATATTTCTGATTCTCGAAGAATGAGGGGGCAAAGGGATTGGTCGAGAAAGATCTCTTGTTCTTATTATAAGATCGTGATTGGACTTGCTGCTGTAAATAAAACAGCCTTGGGTTATCCAAATCCTTGTATTAGGATTCCTTCCAA
>CL1Contig597
GGAATTGCTTCATGCCATGGGAAACCTACCGGTCGAACACAGCGATAGATCTGTCTAAGCATCATGTGCCCAAGACATTTCTCGATAAGTTTGCGTACAGGACAGTGAAACTGCTTCGAGTCCCAACGGATATATTCTTTCAGAGACGGTATGGGTGTCGTGCCATGATGTTGGAAACTGTGGCTGCTGTCCCTGGTATGGTAGGCGGGATGCTGCTGCACCTAAGGTCTCTTCGCAGGTTCCAGCAAAGTGGTGGTTGGATTAAAGCCCTGCTTGAGGAAGCAGAGAATGAAAGGATGCACCTGATGACAATGGTGGAGCTTGTGCAGCCTAAGTGGTATGAGAGGTTACTGGTCCTTGCAGTGCAGGGAGTCTTCTTTAATGCTTACTTTGTGCTTTATCTGCTATCTCCCAAATTGGCTCATAGAATTACTGGGTATTTGGAGGAGGAGGCTATACACTCTTATACAGAGTTTTTAAAAGATATAAAAAATGGTAAAATTGAAAATGTTCCAGCTCCTGCCATTGCAATAGATTACTGGAGGCTGCCAAAGGATGCAACCTTGGAGGATGCTATAACAGTCATCCGCGCTGATGAAGCTCACCATCGTGATGTTAACCACTTTGCTTCTGATATTCATTATCAGGGCAAGGAATTGAGGGAGGCACCAGCCCCTCTAGGATATCACTGAGAGCAAGAGAACTAGTCTCTCCTGGTTATCCTTGAAATTTGCCTTGTATTTGGACTTCTGAAGATATAAATTTGAGATTAAGCTTAGATAATATTTCTCTTGTATATGCTGAAAGCCACTACTATTTTGAGCATGGATTAGTTTAAACAATTGTATCTTGATTTGTGAGTAATAAAGATGAGATTTAA
>CL1Contig598
TTTTTCAATTCTTCATCGGTTTCATAATTGTCAGCATCAAGTCTCCAACTAAGCACTCCAAGCTCTGCAAGTTGGTCCAATGATACAAATTCCTTAGGATCCTTGTGATGAGGCAGTCTTGGTCCTCATCACTATCATCCATGTACCATGCCTGAATGACTTCTTCTCTAGTATCCTGGTTCGGAGCAACCATGTTTCTTGCTCTCTCTCTCTCTCTCTCTCTCTGTGCTCTTCTCTCTG
>CL1Contig599
AAAACTAATATCAGTTCTCTTCTTATATTAATCCATGCGGTAACAAAAGTGAAGCCAATAAATTAGCACTGAAACGGAAACTAATAAATGCATGCTAATTAGCATTCCAAAGCATATGACCAGATGTCAAAATACCTTAACTTGAAAATGAACTAAATGTGTTGTCTAGACCCTTGCAAACAGTTACATATTAGCTTGTAGACATAAGACTACAAGTCGACACACATGAGTTCTACAAATAACAAATCACAAGATATACCAGAAACCATAGATTCATGCTCCAAATGAATAAAAAGACTTCATGGAAAAACTGGGAAACAATATAACAATTGTGTCCTGCTTCACCATCCCACAAACTATAAACATTTCACTCCAGTAGACACCGAATGGAGGAGGTCCTCGCTCAAAGGCCTACAGTTCACATTCAGCTGGCACGGCTTTTAAAGACATCAAGTCCCATCTCAGTTGGATCAGTTGCCTGCAATTCTACCTGAATTCCATCAAGTTCTCTCTTAAATCTGTCTTTGGAGCTAGCGTAAATCATCTTGCTTCTCACCCTTGATGTATCAGGAGACCATGCTATGAAGAAAATTCTGCTCTTTTGGCAAATTTTCTTCTGTGACAAAATCAAAATCATAAACAGCATATCGGCACTCATCAGCAGGAAGGCTTGCAGTAAAATCCTCATAGCTTTGGGTGGGCTCACCAAGCTTCTCCACAATGACTTGCTTTGCCTTCTCCTCAATCTTGAAAACTATATACCGGTATGTTCTTTTTGCCTTGAGCTCCAAGAACCTCAATTTGCAGTCATCATGGACTGCCATGCCAGAAGCAGCATTGGCCATTTTCTGTTTTTCTCAATGTCAGGGTTTGATACAGTAGCAGCAGAGAGGAAAANTATTGACGCAGAAGCGAATACAGAGACGAGCGTCTCTTCCGAT
>CL1Contig600
TCTGATTATATGACATATATGTTTAAGTATGATACAGTTCATGGTCACTGGAAGCACACCGATGTTAAGGTCAAGGATGAGAAGACACTTCTCTTTGGTGATAAGCCAGTCTCTGTTTTCGGGATCAGGAACCCAGAGGAGATTCCATGGGGTCAGACTGGTGCCGAGTTTGTTGTTGAATCCACTGGAGTTTTCACTGACAAGGAAAGGCTGCTGCGCACTTGAAGGGTGGAGCTAAGAAGGTTGTTATTCTGCCCCAAGCAAGAATGCACCACTGTTTGTTATGGTGGTCACGAGAAGAAGTACAAG
>CL1Contig601
GGTCCTCACTTTCAAAGCCAATACGCCAAACTCTCTCTCTCTCTCTCTGTGTATTAAGGGAACTTCTTGTTGTTTGTCTTCTGAGAAGCTGATTTAAGCGCAATTGTCGATCATGGTAAAGGACATTACAGAACAAGGATCATTCTCTGCCAAGGACTACCACGACCCACCACCAGCTCCATTGATTGATGCGGTGGAGCTAACCAAGTGGTCATTTTACAGGGCTCTGATTGCTGAATTTATAGCAACTTTGCTCTTCCTTTACATCACTGTTTTGACTGTAATTGGCTATAAGAGCCAGACTGATCCTGCCAAGACTCATGACGCTTGTGGTGGTGTTGGAATTCTTGGCATCGCTTGGGCTTTCGGTGGCATGATCTTTATTCTTGTTTACTGCACTGCTGGTATTTCAGGAGGGCACATTAACCCAGCAGTGACATTCGGGCTATTCCTGGCCCGAAAGATCTCATTGGTGCGGGCCGTGATGTACATGGTGGCTCAGTGCTTAGGAGCCATAGCCGGTGTCGGATTGGTGAAGGCCTTCCAGAGTTCCCACTATAAGAGGTATGGTGGTGGGGCCAACAGTCTGGCTAATGGGTACAGCACAGGCGTTGGATTGGGTGCCGAGATCATCGGTACTTTTGTTTTGGTCTACACAGTGTTCTCCGCCACAGACCCAAAGAGGAGTGCCAGAGACTCCCATGTGCCCGTTTTGGCTCCACTTCCAATTGGATTTGCTGTATTCATGGTTCACTTAGCCACCATTCCAATCACTGGCACTGGCATCAACCCAGCTAGGAGTCTAGGAGCTGCTGTTATCTACAACCAGGACAAGGCCTGGGATGACCAATGGATCTTTTGGGTTGGACCCTTCGCTGGTGCAGCCATTGCAGCATTCTATCATCAGTTCATCTTGAGGGCTGGTGCTGTGAAGGCTCTTGGGTCATTCAGGAGCAACCCCAGTACTGTTTAAGAAAAATCCTTCATCCGAAAAAGGAATAATAATGAAGGAAGAGAGAGCATATGCATGCAGCTGGTTGGCTGGTTTCTTTGTAGTGGTGGGTTAAAAATCGATGAATGAGAAAGAGAGAGAATGAAAGGATTATGTAATTTGTAGATATAAAAGTCTCTTTCAAAAGGGAGGCTTTTATTATTTTTACTGTTATGTGGCAATGATGTGATGGTTTTCTAGTTAGTTTCACCCTCTTTTGTCTACTTTTCTTCTATGCACTTATCATGCTTGTGAGCAAAGTTAAGCTATTTAGGTTAAAAAAAANAAAAAAAGTA
>CL1Contig602
TGTCTGCAATAACGATACTATGCAAGAGAATCTCAAGAGGCAGCTCTTTGGTTTGCCTCCACGTTACCGAGATTCAGTGAGGGCGATTACTCCAGGTCTGCCCCTTTTCCTGTACAACTACTCCACCCACCAACTCCATGGAATCTTTGAGGCCGCAAGTTTTGGAGGAACAAAACCCTTGAACAATTTACCATATACAGGCATACAGATTTACATACAATACAAGGAAAATATAAGTGTTTAATTAAAAATAGAAGATAAAAGAGGAGCTGTTAGCTTTACTATAATGGGATTTGAGAGAGAGAGAGAGAGAGAGAGAGAGAGAGAGAGA
>CL1Contig603
GACCAGTATGACAGGGAGATTCAGAAGAGCAATCAGCCCGTTTTCTAGATTACTGAAGAATTGAAAGCAAAGAGGTCAGAGCGTGCAGAATTGCTGGGACAAGTGAAGGCTCTAAGAAATGAGAATGTACAGTACAAAACAATTTTTAATGAGAAGAAAAAGGAAATAGAACCTCTGCAGCAGGCACTGGGTAAGCTGCGGAACACAAACAATGCAGGTCGTGGTGGTCTATGTTCATCTGAGGAAGAACTTAATGATCTTATATACAGCTTGCAATATCGCATACAGCATGAGAGCATCCCATTAACAGAGGAGAAGCAAATACTTAGAGAAATCAAACAGCTCGAGGGGACAAGGGAAAAAGTAATTGCTAATGCTGCTATGAGAGCAAAGATTCAAGATTCATTGGGCCAGAAAGAAGCTATTCAAGATCAGGTCAAACTTATGGGTGTGGATTTGGATGGAGTAAAAAAAGAGCAACAGGCAGTTTGGGGAAGAATTAACCAACTCAGGGAAAAAGTGAATGGATTAGATTTTGAAATCAAGTCCTTACAGGATGATCTGACAGCTGTGATGCAGAAGAGGGACAAAGCATACGACAATATCAAGTCGTTAAGGCAACAACGTGATGAAGGGAATGTTCACTTCTATAATAGCCGCAAGACCATGACTGAAGCTAAAGACCTTGCTGCAAAGAAGATATAAAGGCTCTTGAGGAGCTTTCCTGTGAAGAGGTTGATTAAATTTATGTCCCTT
>CL1Contig604
GGACCTCAGCTTCTGCCTGTTCTTCGTGCTACTCTGTTGCTTCCATCTGGTAGCTGTCTCTTCGATCTTCTTTTCAGAAAATGGGTAAGGAGAAGGTTCACATCAACATCGTGGTCATTGGCCATGTCGACTCTGGGAAGTCCACGACCACTGGTCATCTCATCTACAAGCTTGGAGGTATTGACAAGCGTGTTATTGAGAGGTTTGAGAAGGAAGCTGCTGAGATGAACAAGAGGTCATTCAAATATGCCTGGGTGCTTGACAAGCTCAAGGCTGAGCGTGAACGTGGTATTACCATTGATATCGCCCTGTGGAAGTTCGAGACCACCAAGTACTACTGCACTGTCATCGATGCTCCTGGACATCGTGACTTTATTAAGAACATGATTACTGGAACCTCACAGGCTGACTGTGCTGTCCTCATCATTGATTCCACCACTGGTGGTTTCGAAGCTGGTATTTCCAAGGATGGACAGACCCGTGAACATGCTCTCCTTGCTTTCACCCTTGGTGTCAAGCAAATGATTTGCTGCTGCAACAAGATGGATGCCACCACTCCCAAGTACTCCAAGGCCAGGTATGATGAAATTGTTAAGGAAGTCGCCTTGTACCTCAAGAAAGTTGGGTACAACCCTGAGAAGATTCCATTTGTGCCAATCTCTGGATTTGAAGGTGACAACATGATTGAGAGGTCCACCAACCTTGACTGGTACAAGGGCCCAACCCTTCTTGAAGCTCTGGACCTGATCCTGGAGCCCAAGAGGCCCTCAGACAAGCCGCTCCGTCTCCCACTTCAGGATGTTTACAAGATTGGTGGCATTGGAACTGTTCCAGTAGGTCGTGTGGAGACTGGTGTCCTGAAGCCAGGTATGGTTGTGACCTTTGCACCCAGCGGACTGACAACTGAAGTTAAGTCAGTTGAGATGCATCACGAGGCTCTCCAGGAGGCCCTTCCTGGTGACAATGTGGGGTTCAACGTGAAGAATGTTGCTGTGAAAGATCTCAAGAGAGGTTTTGTGGCATCCAACTCTAAAGATGATCCTGCTAAGGAGGCTGCCAACTTCACATCACAGGTCATTATTATGAACCATCCCGGTCAGATTGGAAATGGATATGCCCCAGTTTTGGACTGCCACACGTCCCATATTGCCGTGAAGTTTGCTGAGATCTTGACCAAGATTGATCGACGATCAGGCAAGGAGCTCGAGAAGGAACCCAAGTTTTTGAAGAATGGAGATGCTGGCTTTGTGAAGATGATTCCCACCAAGCCCATGGTTGTTGAGACTTTCTCCACGTACCCCCCATTGGGTCGTTTTGCTGTTAGGGACATGCGCCAGACTGTTGCTGTGGGTGTTATTAAGAGTGTAGAGAAGAAGGATCCAACTGGAGCTAAGGTCACTAAGTCTGCTGCCAAGAAGGGAGGGAAATGAGTTGTACGCTCACCGCGTTCCACAAATGCCATTAAGAACATTTTATGCTCTATTTTTGTGTTTTAAAATGTTTAATTAGTAGTTATACCTTGAGTTTTCTGTGT
>CL1Contig605
TACCACCACCACCACCAACAAATCCATACTATGCAGCGGCGCCGCCCACTGGATATCCGTACGGTGGTTACAACGCGCCACCTCCACCAGCACCCTACGGTCAGTCAAGTTACGATTACGGTCAGCAGCCCGTTTATGTTCAGGAGGAAAAGAAGAAAAGCAAGTTCGGTGGGATGGGGACTGGATTGGCTGTGGGCGCGGTAGCTGGGGCTTTAGGTGGACTGGCATTGGCAGAGGGCTTTGATGCGCTGGAGGACCATGTTGCTGATGAAGCAGCGGAAAAGGTCGAGGATGACCTTGGCTACGATGGTGACGACTTCTAGAGACTGCCATGGGTAACTTTTTATTTATTAAAAATTTTTTTTATCCTTTCGCTTCTTCGAGAGCTATCAAGAACTTGCGCGTTAGGTTGGAATGCTCGCATGCTTCATGTCGTCGTCATCATTCTTCTTCTTCTTCTTCTTAATTACCTAAATTA
>CL1Contig606
ACATCATCAATTTCTTTCAAGGAGTGAGTGGAGGCAATGTGACGGANCAAGCAAGCACACGGGTACTGTAGCCCCACTTCATTGTCATACCAAGTGACAAGTTTTACAAACTTTTCGTTCAAAGCAATTCCAGCCTTGGCATCAAAAATACTTGACCTGCTATCACCAACAAAGTCGGTGGACACCACATCATCTTCGGTGTAACCCAAAATTCCCTTAAGCTTACCCTCAGATTCCTCCTTGATGGCATTTTTTATTTCCTCGTATGTTGCATTCTTTTCAAGTCTTACAGTGAGATCTACAACAGAAACATCCACCGTTGGAACACGGAAGGCCATTCCAGTCAATTTTCCATTAAGTGCTGGGAGAACCTTTCCTTCTCGTTGACACCCATAACAAACATGGGTGCATCTTTGCTGGGGGCAGAAATAACAACCTTCTTAGCTCCACCCTTCAAGTGCGCAGCAGCCTTTTCCTTGTCAGTGAAAACTCCAGTGGATTCAACAACAAACTCGGCACCAGTCTGACCCCATGG
>CL1Contig607
TATCTATTGAAAAATGAATGCCCACATATTGTTGTTGGGACACCTGGAAGAATACTAGCGCTAGCGAGAGATAAGGAACTTTCATTGAAGAATGTGAGGCACTTTATTCTTGATGAATGTGACAAGATGCTTGAATCACTTGACATGAGGAGAGATGTGCAGGAGATCTTCAAGATGACTCCTCATGATAAGCAAGTTATGATGTTTTCTGCAACACTCAGCAAAGAAATCCGCCCAGTTTGCAAGAAATTTATGCAAGATCCTATGGAAATTTACGTTGATGATGAAGCCAAGTTGACCCTTCATGGTCTTGTACAGCACTACATCAAATTGACTGAGCTGGAGAAGAACCGGAAGTTGAATGATCTTCTTGATGCACTGGACTTCAATCAAGTTGTTATCTTTGTCAAAAGTGTGAACAGAGCAGCCGAGCTTAACAAGTTACTTGTGGAGTGCAATTTTCCCTCAATTTGCATTCATTCTGGCATGTCACAAGAAGAAAGGTTGACACGCTACAAGGGATTCAAGGAGGGGCATAAAAGGATTCTCGTGGCCACAGATTTGGTTGGTCGGGGAATTGATATTGAACGTGTAAACATTGTTATCAACTATGACATGCCAGACTCTGCTGACACTTATCTACATAGAGTTGGTAGAGCTGGTAGGTTTGGCACTAAAGGGCTCGCAATTACATTTGTATCATCTGCTTCAGACTCTGATGTTCTCAATCAGGTTCAGGAGAGGTTTGAGGTGGACATAAAGGAGCTTCCTGAGCAGATTGATACGTCTACATACATGCCTTCTTAGAGGAGGTTCACTTTGCGACATGAATTTAATGTTTGAGGCCGAGACAATTTGTTATGGTGCAGAGGATTTGATTGTATCATGTTCTTCGGCCTTGTGTGTAGTACTTATATCGGACCATAGAAGGCAGATTTCTCTACTCGATGGATTTCAGTGGTTTTGAGTTATTGTAGAATGAGAACTCTTGAGGCCGTGCACATGGGGAATAGGGGGTAGACTTTACTAGAGTTTCTCATGAAATGCTAGCCTTGATTTACTTTTATAACTAATTCATATTTGCAGGTTATGTGGCCAAATAGCTGAGTTGTGCGTTAGTCAACGGAATTTGGAAATCTATATATTTTAATGTCTAATCACTTGGTACTGTTGATGCTGCTTTGTGTA
>CL1Contig608
TCTCATTTTAAAAATCATGGACAAGGACACCTTCTCTGCTGATGATTTGCTTGGCCATGCTACGATCTATGTGAAGGATTTGTTGGAATTAGGAGTGGATAATGGAACTGCTGAACTTCATCCTCAAAAGTATAGCATTGTTCAATCTGATCAATGTTACAATGGAGAGATTCAAGTTGGAGTCACTTTCACCCTCAAGGTGGAAAATGGCAACCGTGAAGAAGAAGAGTATGGTGGGTGGAAGGAAAGCTGTTTTTAGTTTCTTGCTAAGTTTGTTTACATGTAAATAATAGAGTTTATCTATTGATAGAGTTTTANCTCGTGAAGTTTATCTCTTGTATATTTATTATCCCTTGTATGTATTGGT
>CL1Contig609
TTCTTATTATAGTTCCATGCACATCTTTTGAGTAGCATAGTTAGTTCATTTACATGGGTGCTGTGTGCATTATCTTCATTTAAATCTCAAAGTGATACATGTGTGCGAGTGTTCTTTATGAGATGTCAAACTTGTTCTGATGTACAA
>CL1Contig610
AAGGTAAATGGGGAGAGAGACATTGCCAGAATCACTTGCGATTATCATCATCCGTATCAATTAGTTATTCATAATACACTATTCATCTGCTAATTTTTACAACCCAAACAAACACGATTCATGCCGCAAACCATCAATCTGGTGGGTCTACAACCTAAACCCACGCCGCTTTACTCATTTTCAATGCACAAAAACCAACTTCATCGGCAAGATAGGACTTTTTAAACGTTTAAACATGAAGTTACAAAATGCCCGTGCTTCCAAATGGATTGTTAGGATGAGCAACAGGATTCACAGGAAATGTCCCCAACCCTGTATCACCAAAAGGATTTGTAGGGCTCATCATCAAATGTTGCT
>CL1Contig611
TATTACCCCATTTGTGATGTTGATGAAGGGCTCTGCCTCCAGAGCCAAGGAGATTACCTGGGAGTGGCTGCAAAGAAGCGACATATGGCTAAGCACAAGTTCCCCTGGAGCAAGCTAGATGAAAGGAAACAAGAGAGAACATATCAACCTCTCCAGTGGAAGAGGAACCCTTTCGCTGCGATTCGCTAAAGAATTGTGATCCCTTAAGATTTGAAGGTCGTGTGATTGCAAGTCTTTGTTATTTTATTGTCGCCCAGGCAGGCATTCAGTCATCCTGATTCCTGCTACAAACATGTGGTTGATTGGCATTTAAAATGTCTGTAGCAGGCAAACGCAGGAAAAGAAGAGACTAATAA
>CL1Contig612
GATGTTCTTTCAGCCTGGAGTGGTATTCGCCCATTAGCTATTGAGCCATCAGCAAAAAATACTGAGAGCATCTCCAGAGATCATGTTGTATGTGAAGATTATCCTGGTTTGGTTACAATCACAGGTGGAAAATGGACTACTTACCGAAGCATGGCAGAAGATGCTGTTGATGCAGCTATAAAGTCTGGAAAACTAAGTCCAACAAATGGATGTTTAACTCAAAACCTCAGGCTGATTGGTGGAGATGGCTGGGAGCCTTCATCATTCACTGTTCTTGCTCAACAATATGTACGCATGAAGAGGACATATGGTGGTAAAGTTGTCCCTGGAGTAATGGACACAGCTACTGCTAAGCATTTATCACATGCATATGGTACATTGGCAGAACGAGTGGCTGCTATAGCACAGAATGAAGGTCTAGGGAAGCGGCTTGCCCATGGCTACCCTTTTCTAGAAGCAGAGGTTGCCTACTGTGCTCGAAATGAGTACTGCAGATCTGCTGTTGATTTCATTGCTAGGAGATCACGGCTTGCATTCCTGGATACTGATGCAGCGGGCCGAGCATTGCCACGTGTAATTGAGATACTGGCTAATGAGCACAGTTGGGATAAGGCAAGGCAGAAGCAAGAGTTAGAGAGTGCCAAAAGATTTTTGGAAACTTTCAAGTCGTCAAAAAACGCTCAGTTCCACGATGGGAAACATTAACAGTAAGTTTAACTTCGATTATACCTGTTACTGTATTCAGTTAATA
>CL1Contig613
CTTTTATCATCGTCGGCAGCTACAAACTCTTTCACTAAGGCAATACCAAAGATTCAACTATACCAGCTTTTGAGGTAAGTTGTCCTTTTCCATCACGACTGGTTCCACATTTTTCATTAATGAAACTGACAAAGTCTTCTAAATCTCTACCACCCTCATATTCTTCCCCAGCTTTGTTGCCTTTTGGAAAGAATTTAAGTGTTGGGAATCCACTTACTCCAAACTTTTCAGCCAGATCCTTATATTTGTCAGCATCTAGATTTGCAATCACTACATCTTCCTCCGATTTAAATGCTGTAGATACCTTTTCATATGTAGGAGCAAGATTTTGCAATGGCCACACCATGGTGCATAAAACTCACCAAAACATCTTGGGTTCATCCAAGACAACTCATTAAAATNTCAGCCGTNAGCACCACTACATTGGATGGCACTGTAGCTATCTTTACA
>CL1Contig614
TCTTTGACCAAAAACCTTTCTTATTCTTCTTCGTCCCGTGCTTCAACTCTCCAACAAGGCTGCTTCTCGACACAAAAGCGATCGATCTACTCTTCTTTAACCCACTTCCTGCACTTACCCTGAAAGATATGGAACCCATAATATCAGAAATGTTTCGCTGATGACGATGATGATGAATAACTTCGATCGATGGTATCAGTGGGTTCAATGTCAATTTCAATCTCTTTTCCAGTGAGAGTCTTTACCTTGATCATAGTTCCTCCCCTAAGCCTCAGAACCAGGTGAAGTGTTGACTCCTTCTGGATGTTATAATCAGCAAGAGTTCGGCCATCTTCCAATTGCTTACCAGCAAAAATTAATCTCTGCTGGTCAGGAGGGATCCCTTCTATCCTGAATCTTAGCTTTAACGTGTCGATGGTGTCGCTGCTCTCGACCTCGA
>CL1Contig615
ATAGTGGGATCATCTGCTAGAAATGAGAATAAAAGTAAGTTCATTAGTCTTAACTGGTAGCTAACTAAGTACTAGGATCGAAGAGGTTGTTTCCAGGCAGCAACAAATGAAATGGGCGTTGGGTTTGTGTAGTTTTTGTAATTTCTGTGACTTGTTTTTTAACAAGCATGTTGTGTTCTTGTTAATAAACTTGTTGGCCCTGTGAAAATAAAGTACTGAATAGAAAAAAAAAAAAAAAAAAACAAAAAAAA
>CL1Contig616
TCATGCACAATTTACATCCAAAAAACCCTAGATCCCTAATCACTACTAGGCCAATTCTTAAACACCCAATATAGATCCATAAGAAACTTTAGATACCCTAAATTTATGAACTAGTGAACTTAGTAACAGCCTTGGTCCCTTCAGAAACAGCATGTTTAGCAAGCTCTCCAGGAAGAACCAACCTAACAGCAGTCTGAATCTCCCGGGAAGTGATGGTGGGCTTCTTGTTGTATCGAGCAAGCCTCGAAGCCTCTTGAGCGAGCTTCTCAAAAATATCGTTGATGAAACTGTTCATGATCCCCATAGCCTTGCTAGAGATACCAATATCAGGATGAACCTGTTTCAACACCTTGAATATGTATATCTTGTAAGTCTCTACGCTCTTCTTGGCCTTCTTCCTTTTCTTATCAATAGAGCCTTCCTTCGGCAACTTCTTCTCCGCTCGGGGCTTCTTCTCGGCCGGTGCCTTCTCTGCCGCCGCTGGTTTCTTCTCCGCCGGTTTCTTCTCCGCTGCCTTGGGCGCCATTAGTTAGGTATGGTATTCAACGAAGCGAGAGGGAGAGAGTTTCGAGTACAAGAATTGGATTTCGTTTGAGTTC
>CL1Contig617
GTCTCAATATCTTCAGTTGAAACCAACATAAAATCGACCCACACTGTGCACATTAAATTATACACTTCAACCATCATATAAGTCAAAATATTCCCAAGTTATATTAATCACCCATCCCTTCCTCATATTTGCATAGAAGCCTCGAGACACTGAAGCGAAGGGGAATAGCTTAAGCAAGAAAAAAAGCTTAAATCACAAGTCCAGAAAACTGATAAAAATTCTAGCCACCGTCTAAATCTTCAAAATTTATGGCAAACAACTTCATTGTAATATCCAATTCACAGCATAACATTCCATTCTATTGTGCAACTAAAAGACCCTAGCAAATACTACAATTTCAAATAAAAGACCTACTTTTTAGCCAATTTCTTCTTCGAATTCACAGGCTGAAGCTGAGGCTTGGGATGCTTCTCTGCTTCACTAGGATCCAACCATTGGAGAGGATGGCGATTAAACCAAGGCCAATTGGGAACAGTAATCAATGTAGTGAGAACCACTCCACCAGCATAAATTTGGATCATAGTTTGAAATGATCCTAATATATAGCCAGCAGTGAAGGCCACCACTGCAAATACTAGCAGCATGATCTGCATCAGTTGCTCAGCTAGCTTCTGCCCTTGCCAATCC
>CL1Contig618
TCCTCCTCCTGTGTACTTTTCCTCCACCACCCAAGATACCTTATAAGTACAAGTCTCGTCCACAAGCCGCCACCAGAACACAAGCCACCACCAGAACACAAGCCACCACCAGTCCACAAGCCGCCACCAGACACAAGCCACCACCAG
>CL1Contig619
CTCCTTCTCGAGCTCTTGCCAGAGCGACGATCAATCTGGTCAAGATTCAGCAAACTTGACAGCAATATGAGAGGTGTGGCAATCCAGCAGCCTCCTTGGCAGGATCATCCTTAGAGTTTGATGCCNCAAAACCTCTCTTGAGATCTTTAACTGCAACGTTCTTCACGTTGAACCCAACATTGTCACCAGGGAGGGCCTCCTGGAGAGCCTCATGATGCATCTCAACTGACTTCACTTCAGTTGTCAGTCCACTGGGTCCAAAGGTCACAACCATTCCAGGCTTCAGGATACCAGTCTCCACACGACCCACTGGAACAGTTCCAATGCCACCAATCTTGTAAACAACCTCGAAGTAGGCAGACGGAGAGGCTTGTCTGTGGGCCTCTTGGGCGTCCTGAATCTGG
>CL1Contig620
TGCTTACGCCTGTCTTTCCTGATTGCACCANCTTTTGGTATACAGTGTGTTGTCCAGGAAATATGCCACACACCGGAACAAATGCTTCCGATGAGAAAGGAACATTTACAATATCGTTGAACCATCTTCCTCCAGTGTGGACAGGACCATAGCCATTAATTGCAGTATATTCGTTGAAGTATTGTGGCACTGACAAGCCCAAGAAAATAGAAAAGCCTAAAATGAACTTTGTGCGGAAGCTATTGAGGTTGCAAAACTGAAGAAAGCTAAGACCTCCAACACCCACATAAGCAAAGAAAAGACAATACAAAGCAGCAATAATGGGCGCTGGTATAGAAGCAAAGACAGCTCCAAATTTACCAAGGATGGAGAAGAAAATCATGAATCCAGCAGATATTTGGACAACCCTTCGGCTACCAACTCGTGTCAAGGCCAAAAGGCCAGCATTCTCTACAGAAACAGAGGATCCATTCACAGTTCCAAACAACCCAGAAAGCAAAATGGCAACTCCCCTAGCCAGCCAATGCCACGGCTAAGAACAGAAGGTGG
>CL1Contig621
GCAGGCGAAGCTGGCTCTTACGGATTGTAGTTTCCAAGAGAATCTTGCTCCGTAGTTTGAGAAAGAGTTATCCCAGCTGGTACATATTCTCTCAATTTATCTACATCTACTTAATTAGAATTTTATATAGGGATCTGGGTATGATAGTATATTTGGTTGTGTGTAAATTTCGAGGGAAGATGGTCGTAGATTTTGCTGCATCGTGGTGTGGACCTTGTAAGTTAATTGAACCACAAGTTAAAGCCTTGGCTGCCAAGTTCACTGATGTCCAGTTTGCCAAGATCGATGTGGATGAATTGCCTGATGTGGCCCAGGAATTTGGAGTTCAGGCTATGCCAACGTTTGTGTTGGTGAAGAAAGGGAAAGAAGTGGATAGGATTGTGGGAGCCAAGAAGGAAGAGCTTGAAAAGAAGATTCAGAAACACAGGGCCACTTGATGCCTTCCTTCTTATGTAACGAGCAATGTAACTTTACTTTGTGTTGCTGCTTCTGCTGCTGCAAATGTGATGATAAAAAATAAACAATGATTTCCCTACTGTTAAACAA
>CL1Contig622
TTTTGTAACCTCATTGTCACTATGCTGTTGATAGTATTCTTGGAGTTGGTGCCCACGTTCTAATAGTCAAACAACCTACGCAAGTTCCATCATCTGANCCGGTTCCAACCTATTGCCATCTGGAAAGAACTTCACAGTATTGACATCTCCCTCATGCCCATGAAAAGTGCGCACAGCTCGACTTGCAACACGGTATCCCACAATCGGGCAGTGGAATCACATGAACCAGATACAAACATTCTTGAGTTTGATCCATTAATAGAAACACTTAGTACATCAGCAGTGTGTCCAGACTGAAACTCTCCTCCAAAGACGGAAGTTCTAAGGCCTGTTGTAATATCCCACAAAACACAAGTATGATCACCAGAACTTGTAATTAGATGAGTGTCCTCATCTGGCACATACTGGCAGGAGGAAACATAACCCTTGTGCCCACTAAGCATCTTTGATCCTGGCAGGTTCCCATCCTTATCTGATGGTGAATTGAGGTTGAAAATAGAGCAAACACTATCAAGACCACCACAAGCAACAAACTGACCAGTTGGAGAGAAGGCACAAGTCATGACCCAAGCACAAGGCAACTTATGGGCAGTGAGTTTCTGGCTTGTTAGGGCATTCCACACTATCAACCGCCCATCCTGAGATGCACTGACAATTCGATTCTTTTCAGGAGTCCAATCCAATGAATACACCTTGCCAGTATGTCCTGAAGCGTCTACAGCACACCAGATCGGTGGCCCCGAAGCTTACAGAAGACTTCCCATGCGCCTTCGCGTATCCCGCAACTGCCACAACATCAGTGTCAGCAACAGCAGGCGCCTCTGCTTCAAGCGTTCTCTAAGACTA
>CL1Contig623
GGGATACTCCGAAAGACCCATCTCTATCAACCCAGTGCAGTCACTGTTACAAGGAGAAAATTTCATACTGTAGTGAAGGCAACAGCTCGGGTTGATAAGTTCTCTAAAAGTGATATCATTGTTTCGCCTTCTATTCTCTCTGCTAATTTTTCAAAGCTAGGAGAGCAGGTAAAATCAGTGGAATTGGGAGGTTGTGATTGGATCCATGTTGATGTCATGGATGGTCGTTTGTCCAACATCACCATTGGACCTCTTGTGGTTGATGCTTTGCGGCCAGTGACAGA
>CL1Contig624
TTTNTTTTTTTTTATTAGATCATAAGTGAAGGGAGATGTTTTAATCAATGATCACAATACTAACTGAAGTTCCCCTTCCAAAAGTACACTGAAGACAAGTTAAGACCAGCAAAGCAGAGAGGACACAACACATAAAACAAGCCATGAAACTGCTGGAAGGAAATCCTAATACAAGGATTTGGATAACCCAAGGCTGTTTTATTTACAGCAGCAAGCCAAGCACTATTATACATATTCATTAACGAACTTTTTTTTTTCCCAAATTTTTTGGTATTTATTGAGAACATCGAGTACAGCTTTGCTGGGTCCATTTCCATGCTGCTTTCTCATTTGCAGTTGCATGGATCACAGCTGCAGTTTGATCCACACTTGCAGCCATTCCCACTCTCAGCACCAAAGTTCATCTCAGAACCCTCATAGAACTTCTTAGGAGGTGCAACTCCTGCAATGAGGGTCTCAGTTCTGGTGTTCTCTACGATGTCAGGGTACATACCACATCCGCCGCAGCCGCTGCCGCACTTGCATCCAGACGCACAGCCACTAGTTTCCCTCCGCAGCAAGACTATTTTCTTAG
>CL1Contig625
TCATTAAAGAACTTCCATTCTGAATGCTTCCAGCCTCGTAGTTTACTGAAGGCAAAGAGGCAATTGTATCAGCTGAAAGCCCTCTACTCTCAGTTCCAACAACTTCACCCAATGCAAGCAACTCCTCATATGAAAGTTCATCTGGATCAACCTCCTCCCATGCATCCTGAGAGTTACCACCATGATCCTCAGTGTCCTCAACTTCTCGGTCATCTATTCCAGCAAGAGCTAACAGTCTAGCCGCCATTTCTCTTTCTTCAGCATCCTGTAATGCTCTAGCATAGGCCTCATCACTAGAAAACATAGAAGGGTCAAGATCAACGCCAGGAACATTATCAGCTCCAGCATCAGCATGAGCATGTACATCAAATGCATCCATGCCATCATCTGCATCCGTGCCATCATCATCCTCATCCTCATCTTCCTCCACTCCTTCATTGTCATCAGTAGGATCACCAAAATCATCCTCATCATCATGCAAGTAGCTTCCAGCTTCCCAACTTCCATAATCACTTCCGTCATTGTTCAGTCTCAACATCATGTATGCTCTTTCCTGTTCTTGAAGGGTTCGGGCAAGAGCAAGGTCAGCATCGACCTGACTGAGATTAGTGAAGGGAGTTCTTCTGGAAGAGTGACGAGGAGGCTGGGGTTCCTCTTGGTCTCCATTATCATTTGCAAAACCTAAATTAAGGTTGTGTTCCCGCTCTTGTTCTTGTTCCCTGCTGCTGCCTATTGTTGTTAGCGTATACTTCTTTGCTTCTCCTGAACCC
>CL1Contig626
TCTCATTATGGTCTGGGAGGTACTGTTCGTATTCACATCTGCTCTGCTCTTCCTGCCATCTCTTCTTCCAGTTTTTAAGAGGGATGTGAGGGCCTCCTAGCGCAACAATGCCATCTCTAGCAGACAGCACAAGGATGTCTGCACAGGAAACAACTCCAGGACATTCCCTCTCTACAGCTTCTTTGATCGTGTCAAGGTACCTAAAGTTCCTTAGGCCAAAGCTTCTGTCTGTCTCCTTCTCAGACAAGGTCCTTCTGGTTGAGTCCAGCAGCAGTGAAGCATCGCATGACTGAACAGCACAGTCATGAAAGATGTTTCTGAGCCATGAAAATGCAGTGTTCTTGTGTCTCTTTGTACAGAAGCTTAACTTGTTCCCTGATAATGTCTTCAGCTTGAGGCATGTNTCCTNTAAAATTCATAATAGACCTGGATCTTCCTCATCTTCTGCAAAGCTGGCCNGAGAGACACAGCAAGAAGGATAACAAGACAAAGAAGAAAAGAGCGTTTGGCACCCATTCCCTTC
>CL1Contig627
TGGGAACATTAATGTTAATAGTTATTGTATGAGAAATTTTATCTAGTGTCAGTTTGCGGTCATAAACCTTATTGGAAGTTATATTTTAATACTTTGTTTGAATTGATTTCTGCTCTAATCTGCGGTTGTCCAATGACATTTATTTTGTTTTATGTTATCAGTGTCTCTTAGAGATTCAGAACTAAGGATATTTGCAGTGTTTTCTTGTTGACTTTATGTTTAATAGGCTTCTATTAATGTACAATACATCCCTAATCACCACTAGGCCAATTCTTAAACACCCAATATAGATCCATAAGAAACTTTAGATACCCTAAATTTATGAACTAGTGAACTTAGTAACAGCCTTGGTCCCTTCAGAAACAGCATGTTTAGCAAGCTCTCCAGGAAGAACCAACCTAACAGCAGTA
>CL1Contig628
GTGACCCCAACACCACCTTACTATCCAAGTCCACCTGTAACCCCAGCTACCACCCAAACCTCCTGTAATTCCAACACCACCAAAGCCTCCAGTGACCCCACCAGTAAAACCACCATCACCACCAAGTGAAAAACCATGCCCTCCTCCACCTCCGCAGCAAGAGACTTGCCCCATTGACACTCTCAAGCTAGGAGCATGTGTCGACGTCCTAGGTGGTCTAATACACGTCGGTATAGGCAGCAGTGCTAAGGACGCTTGCTGTCCAGTGCTTCAAGGGCTTGTGGACTTGGATGCAGCTTTGTGCCTTTGCACAACCATTAAAGCTAAGCTTCTCAACATCAATATTATCATACCCATTGCACTTGAGGTCCTTGTTGATTGTGGGAAAACTCCACCGCCGGGGTTCAAGTGTCCTGCCTAAGGTACTCATGTGATCGATCTTAAGGTTTCTGCTACATATTGGCTTTTGATTTTGATAATTTTCAGAAGTGTTCCATTGATTTTATAAGCATTGTTTAGGCAGCAGCTGCATGATGATGATGGGATTTGCTGGAACTAAACAAAGTTGCGTGCTAGTGTACTGTTTGATGTGAGGTTCTAGTCACTCTTAGCAAAAATAACTTGGGAATGTCTTAGTTTCTCACTGTCTGGCAAATGGACATACATATTTGAGGACCTGTTAATTAATGTTTGTTTGTTCTAAAGAATGTAAGCTTAATTATGTTGATTAATCAATACTTTTTTTTTTTCT
>CL1Contig629
TAGCACTATTATACATATTCATTAACGAACTTTTTTTTTTTCCTTAATTTTTTTGGTTATTTATTGAGAACATCGAGTACAGCTTTGCTGGGTCCATTTCCATGCTGCTTTCTCATTTGCAGTTGCATGGATCACAGCTGCAGTTTGATCCACACTTGCAGCCATTCCCACTCTCAGCACCAAAGTTCATCTCAGAACCCTCATAGAACTTCTTAGGAGGTGCAACTCCTGCAATGAGGGTCTCAGTTCTGGTGTTCTCTACGATGTCAGGGTACATACCACATCCGCCGCAGCCGCTGCCGCACTTGCATCCAGAGCCACAGCCACAGTTTCCTCCGCAGCAAGACTATTTTCTTAGTATTTGGAAGGGGTCCTTTACTTGGTAATTGTAATTCTT
>CL1Contig630
GATAGCCATTCGCACTATAACCTTCCAGATTTCCAAGTTTTCAAGCTTCTTTACTACGTTAATCCACCGCCATGTCTAGCACCTGCGGAGACTGCGACTGCGCTGACAAGAGCCAGTGCGTGAAGAAGGGCAGCAGCTACACTGCTGACATAGTCGATACTGAGAAGAGCTTTGCTCCACTGTTGTCATGGAGTTTTCCCNGCTACTGCCGAGCCCCGAGGCAAGTGCAAGTGNGGTGCTAACTGCACCTGCACTGACTGCACTTGTGGTCACTGAACT
>CL1Contig631
TACCTCGGTTTGATGGAGACAGGAACCCTAGAATTGCAAAGATCATGGTAACAAGGGTCATTCCAAAAAATTGAACACCTGTTCCAACATAGACACAGAGTAAATCAGAATTTGATGGGGGCCTGAAAACATCTCCATGGACAAGCTTCCATCCAGTCTCTTCCTGGGCTTCTTCCTGTGTTTCCAATTCATTGTACTTGGATATATCACGGTAAAGCGTGCGAAGCATAATCATTGCCACCATGCCCCGATAGAACAGGACGATCATCAATGAATTAACAATTGAGAACCAATGAATTTGGTCATCACTCATTAAAAGATAGGTATCCCATCTAGATGCCCACTTCACATCACTCTCCTGGAATTCAACATCGTATGTGAAAATAACTTTCTTTTTTCCCTTCAACTTCTTGAGGAGTGTTTGAATTAACAACTGTGTGCTTTGCAGT
>CL1Contig632
TCAACTACAATGGCCAAATATGGTCTGGTTAATCTCTTGATCCTCCTTCTCAACTTGGGTACTTTGCTTTCTTCTCTTGCTTGCCCCTACTGTCCTTACCCAACTCCACCAAAGCCTCCAGTGACCCCACCAGTAAAACCACCATCACCACCAAGTGAAAAACCATGCCCTCCTCCACCTCCGCAGCAAGAGACTTGCCCCATTGACACTCTCAAGCTAGGAGCATGTGTCGACGTCCTAGGTGGTCTAATACACGTCGGTATAGGCAGCAGTGCTAAGGACGCTTGCTGTCCAGTGCTTCAAGGGCTTGTGGACTTGGATGCAGCTTTGTGCCTTTGCACAACCATTAAAGCTAAGCTTCTCAACATCAATATTATCATACCCATTGCACTTGAGGTCCTTGTTGATTGTGGGAAAACTCCACCGCCGGGGTTCAAGTGTCCTGCCTAAGGTACTCATGTGATCGATCTTAAGGTTTCTGCTACATATGGCTTTGATTTTGATATTTTCAGTAAGTGTCCTATTGTATTTTATAATTTGTTTAGGCTAGCAGCTGCATGATGATGATGGGATTTGCTAGGAACTAACGTAAGTTGCGTG
>CL1Contig633
TTTTTTTTTTTTAACCACGAACTGGACAAAACTCTTGTATTTTTTTTTTCTTTTTTTTTATGGATTAAACGGGGGATTGTTAGGCAGAACTTGGAAGTCCCGCCTCGTTACAGAGAGACTTGCAGGAATGCTACTATAGTTATAAATATATCCTGGCACAAATGACTACAACATTCAACCTAACTCTTATTCTATCTTGTCTACTCCAACTCCTCCTGGAATCATCTTCCTGTTCTCCTTTCGGTGGGAATTAAAATATCGGACCAGCTGCTAGGATCTCCTCAGTCAGCTTGTTGTCCTTTCCAATCTTGTAGTCTGTGAAAGTTGTAAAGTTGTTCTGGAACAGACCAGCCAGTTTCAACAGTGTCTCATTGTAAGCTTTCTTGTCTGACCAAGTGTTCACAGGATCCAGGATTTCAGAAGGCACTCCTTCGACCTCTGTGGGGATCTCAAGCCCAAACACTTTAGTTTTCTTGTAATTTGCCTTCAGGAGGCTGCCAGAGTGTATGGCATCAATGATTTTTCTTGTGTATGCTAACTTGATACGGCTGCCTGACCCATAGCTTCCACCGGACCAGCCAGTGTTGACAAGCCATCCTGTTGCACCATGCTTCTGCATCTTCTCAGCCAGCATAGCTGCATATTTGGTAGGGTGCAACATTATAAATGCTGCACCAAAGCAGGCTGAGAATGTTGCCCGGGGTTCTTTCACACCCTCTTCAGTGCCAGCCACCAGTGCAGTGTAACCACTTATGAAATGGTACATAGTCTGAGCCAGGTTCAGCTTGCTCACAGGTGGAAGCACACCAAATGCATCGCATGCCAAAAGGATTACATTCTTGGGGTGTGGACCAACACAGGGTATCTTTGCATTAGGAATGTACTCAATAGGGTAAGATGCTCGAGTATTCTCTGTAACTGATCTGTCAACATAGTCCACCTCACGAGTGTGCTCATCAAATACCACATTTTCCAAAACAGTTCCAAACTTGATGGCATTCCAGATATCAGGCTCCTTCTCCTTTGAGAGATCAATGCATTTGGCATAGCACCCCCCTTCAATATTTGACACTCCAGTCTCAGTCCAGCAATGTTCATCATCTCCAATTAGGTACCTATTTGGATCTGTAGACAAAGTTGTCTTTCCAGTACCTGACAATCCAAAGAAGAGGGCAACATCTCCATCTTTTCCCATATTGCAGCCAGAATGTAAGGAGAGGATTTGGCGCTTAGGCATGAGATAATGCATAACACTGAATAGACCCTTCTTCATTTCCCCGGCGTACTGTGTGCCGAGGATGACCATTTCCCTTCTAGCTAAATTCAAATCTATGCTAGTAGAAGATGTCATGTAGTGTGTGTAACGATTACATGGGAACTGACCAGCATTGTATATAGTGAAGTCCGGAGTACCAAAATTCTCCAGCTCTTCAGGAGTGGGTCGGATACACATGTTGTGCATGAACAATGAATGGTAAGCTCTGGCAGAGACAATCCGAACTTTGATTCTGTTCTCAGGGTCCCAGTTCAAGAATTGATCATTTACAAAGACCTTATCCAAAGAATTCAAGTAATCAACAGCTCGTTCCCTGTTAACCATGAAAGTGTGCTCGTCCATTTCAATATTAGGTGAGCCCTTTCCCCACCAAAGCTCCTCGCTTGTGTCATCATCCTTGACAACACGCTTATCTCTGGGAGCCCGGCCAGTCTTAGCACCAGAGAGGGTGGCCAATGCACCAGTAGACGTAATAAAAGACCCTTTCTCGTACTTTATGGCCTGCTCATAAAGCTCAGCAGGTGAGAGGTTGTAAAGAACATGAGTGAATTTTAAGGCGCTGTCACTGACGCTGATGGGTGCAGTAACGTGGTGATCTTTTGAAATGGGCTGGATCTTGTTAGCCGGGTCTCCTCTCACCACCTTGGGTCCGGTTTCTCTTGTCAGCGATGCCAAAGATGCACTGATGGACTGGAGCTGCTGTTTTTGGCGTTCTTCTTCAGAGACAGCGGCGAAGGCACCCTGAATCCCTTTATTAGGAGTGGAAGGCGCAGATTTCTTCTTCTGAAGAGAGTGAAGCTCGTCGATGGTCTGAGCCTTCACGGTGGGTGCGCTCATATCGTGGCAGATCCCGTCATGTTTGTCGCTCGTCGTGATCTTCCTCAAAGGTGACTTCTGGGTCGCCGTTCCATTCCCATTAATCTTCACCTCTCCATTGGTTGCCATCTCTCTCCAGTCTCCGCAGCAGAGTGAAAGCTATTAAGCTAAGAGCTAGCTCGCTCGAAAAGTTAAGAAGTGATGCGATCGTGAAATAGAAAAGTATGCTTATAGCAAGAGTGATTAATGAGAAATGATGCCCCNCCGTACTAC
>CL1Contig634
CTTTCTCTTGAACTCCTGAACAAAATAGGTTCACCATTCTATTATCAAAATCTTCACCACCAAGATGTGTGTCTCCAGCTGTGGCCTTCACCTCAAAGATACCCTCCTCAATGGTGAGAAGGGAAACATCGAACGTACCACCACCAAGATCAAAAATCAAGACATTCTTCTCACCAACACTGGTGGCTTTCTTGTCAAGACCATATGCAATGGCAGCAGCTGTGGGCTCATTGATGATACGCATCACATTAAGACCAGCAATCACACCAGCATCCTTGGTGGCCTGACGCTGTGAGTCATTGAAGTAGGCAGGGACAGTAACCACAGCATTCTTGACGGCGGAGCCAAGGTAAGCCTCAGCAATCTCACGCATTTTCATAAGCACCATGGAGGAGATCTCCTCAGCAGAAAATTGCTTCTCCTCGCCTTTGTATGCAACAACAATCATGGGCTTGTCACCAGGACCAGGAATGACCTTGAATGGCCACAATTTGATGTCACTCTGAACAGAGGCATCGCTGAATCTCCTTCCAATCAACCTCTTCGCATCAAAAACGGTGTTTATGGGGTTCATGGCGACCTGATTCTTAGCTGCATCACCGATCAAACGCTCTGTATCAGTGAATGCAACATAAGACGGCGTCGTTCTGTTCCCTTGATCATTAGCGATGATCTCCACACGATCATGTTGCCACACGCCTACGCAAGAGTACGTGGTACCAAGATCAATACCGATCGCTGGACCCTCTCCTTTACCTGCCATTATTTCAAGCCTTTTCTCTTCAAGCTCTGTTCTGTCAACGGATATATTGAGAATGCGCGAAGAAGAAGAAGAAGACGAAAGGCAAAGAGCAACCACAAAGAACTAGGGTTTCACGTC
>CL1Contig635
TGTATGGTAAAGTATTACAATCAAAGACCCTCTGTAGTAATATCGAAATCCAACATAGAATAATAGGTTTAAAGTTGGGGGTGGGGAGAGGAGAAGAGAAGAGGAGGAAGGAGTTGTTCAAACTTGAGATCTCTTATAGTAAATCTCAAGCTTTTACCACTGAAACGTGCCCTTCCAAACATCATGAATATCATATGCATAGGAAGTTGCGTCAGAATTTATTCACAATTTCAATATATCATGCAACAGCCACTAAAATTTATTGCCTCGTCATAGACAGCAAGCCCCTCAGTTATTCCAGCAATCGCTTGTGCTTGCACCAGGCAATAGCAATTACATATAGGAACACGCTCCCAGTACAGCTGCCCCCAACAGTCCATAAAAACTTTTGCATCCCAACCTCCGTCTCTTCATTGAACAACTCAATGTTGATATTCATGCCAAAAACACCAGCAACAACAACAAAACAGCTGATCACTAGGGTTGCTGTTGTTAACATGACCCCCATTTGGAGGAGATGATTCTGTTTGTCGTCCAGCATTATATTGATGTAGTCCTCTGTATCATCAACGTACTCCCTCAATGTTGATAGTTTGTTCAGTGTACCATCAATTTGAACAAAGTATGCCTCCAATAGCATTTCCAGCTCCTCTACATCAAGGTGCTTGCTTATAGCACTTCGAGTGGTACTGGTATGGGTCCCATGGCTGCCCCTGCTAAGCATATGAGGAGCACTAAACAGATGATCCTGTGGATTGTCAGCATTGTGAATATCACCTTCACCACTAGTAGAAGGCCCATGAGCCTCCAATGAGACTTCAGCAGGAATTCTGTCATCCAAGTCTACTGGAAGATATTCATCATCCATGTCATCTCTCTCATTTAAAGAGGTAGTGGAAGAATTTTCTAGGTGTTGAACCAACTTCTCTGTTAGATACATCTCAGCCATATCTTCATCATCATCCAACAAGTGTTCCAATGATCTATCCCCATCACGATGAAATTTCAAAGATTACCCGGGCCTGTCGGCCAAGGCTATAGACTCGTTGAATACATCAGTGTAGCGCGCGTGCGGCCCAGAACATCTAAGGGTCATCACAGACCTGTTATTGCCTCAAACTTCCTTGGCCTAAAAGGCCATAGTCCCTCTAAGAAGCTGGCCGCGGAGGGTCACCTCCGCATAGCTAGTTAGCAGGCTGAGGTCTCGTTCGTTAACGGAATTAACCAGACAAATCGCTCACCAACTAGAACGGCCATGCACCACCACCCAATAGAATCAAGAAAGAGCTCTCAGTCTGTCAATCCTTACTATGTCTGGA
>CL1Contig636
CTCTCTCATTCTCTCTCTCTCTCTCTCTAAAACCCTTGAAGTAGCGTTCTCTTCAATCGACCACCAGCAAATGGCGAACAGTAATCTTCCCCGAAGAATCATTAAGGAAACTCAACGTCTCCTCAGTGAACCAGCACCGGGAATAAGTGCTTCACCATCAGAGGATAATATGCGATATTTTAATGTTATGATTCTTGGCCCCACACAGTCTCCATATGAAGGTGGGGTTTTCAAACTGGAATTATTTTTGCCCGAAGAATATCCAATGGCTGCACCAAAGGTTCGATTTCTTACCAAAATTTACCATCCTAATATTGACAAGCTTGGAAGGATATGCCTTGATATTCTGAAAGACAAATGGAGCCCTGCTCTTCAGATACGAACTGTACTTTTGAGTATCCAAGCACTTCTTAGTGCTCCAAACCCTGATGACCCTCTTTCTGAGAACATTGCAAAGCATTGGAAAACTAATGAGGCTGAAGCTGTTGAAACAGCAAAGGAATGGACCCGTTTGTATGCAAGTGGTGCATGATAGTGTGGTGGAAACTTTCCTTCAAATGACGTTGGTGTGATATATGCTATTAACTGTTAATCAAAATTTCAAGATTTGATGTTTGAACAAGTTATAATTTAATATTTTTCAAAGCTTCCAGGTACTGCCTATTAAATTGTCCTCTGATGTTGGAAGCATCGTCTTTGAACTTGTATGATAAGGAACGCTGTTCATCTC
>CL1Contig637
GGCACCACAACCAAAAACCAAAACAAAGATGTCTTCTCCTAAATGCTTGCTGGTGTTCCTCCTGCTCGGAGTAGCAGTGATTCTCTCCACCACCCCTTCATCACTTGCTGATGACCGCCATGAACCTCCTAAAGGTAAAGGTGAGAAACCACCCCCAAAACACAAGCCACCACATGGTCACTTTCTAAGTGAAAATGTAGAGGACTTTCATGGACCTCCAAAGGGTAAGGGAGAGAAACCACCACCTAAACACAAACCCCGCATGGACACCTTTTAATTGAGGATGAAGAGGATTCTTTTAAACATCATAAGGGAAAGGAGAAAGTTCCACTCATCACAAACCACCANATAAGCCTCCAACGGGATATAGACGACTTTGGCAGCTGAGAGGTCGTAGAGGAGGACCA
>CL1Contig638
TGTGGAGACTGGTATCCTGAAGCCAGGTATGGTTGTGACCTTCGGACCCAGCGGACTAACAACTGAAGTTAAGTCAGTTGAGATGCATCACGAGGCTCTCCAGGAAGCCCTCCCTGGTGACAATGTGGGGTTCAATGTGAAGAATGTTGCTGTGAAAGATCTCAAGAGAGGTTTTGTGGCATCCAACTCTAAAGATGATCCTGCTAAGGAGGCTGCCAACTTCACATCACAGGTCATTATTATGAACCATCCTGGTCAGATTGGAAATGGATATGCCCCAGTTTTGGACTGCCACACGTCCCATATTGCAGTGAAGTTTGCTGAGATCTTGACCAAGATTGATCGCCGATCAGGCAAGGAGCTCGAGAAGGAACCCAAGTTTTTGAAGAATGGAGATGCTGGTTTTGTGAAGATGATTCCCACCAAGCCCATGGTCGTCGAGACTTTCTCTGCGTATCCCCCATTGGGTCGATTTGCTGTCAGGGACATGCGCCAGACTGTCGCTGTGGGTGTTATCAAGAGTGTAGAGAAGAGGATCAACCTGGAGCTAAGGTCACCAAGTCTGCTG
>CL1Contig639
TATAATCATTCACAAAGTAGCAATGAGGCATGTGAACAAGCTTTTTCGGAATAAATATGCGAGTAACGTGTAGGTGAAACAAACTCATCAGTGACCAAGTAATCAATATATGTCGCTCCAGTGGTCCCAGGAAATCCCATATACGACACCTGTATAGGTGCAGGCTGCATAGCAAATATTTCATTTCTGGCACCCTTGGTATAACCATTGAGATTAACAAGGATCTGTATTTTATCCTCATTAATTAGTTTGGCAATCATATCTGACGACATGGCAGAGACATCTACAAAATGCTCAGTTTCAGAATGGATACGTTGCCTCCATTCCGTACCATCATTTGGACTCAATGCATAGCAGAAAACCTCAACATTCTCTCTGTTGTGCATGCCAAATACAGATCCCATAAGGTGTGACAATGGGTGATTACCAAAGTCGCTGCTAACATAGCCAATCCTAAGTCTCTCACCACGATCACGCTTTATGGGAATTGGTGGAGGATGACTGAAAGGAGGAAGTCCAAAACGCGATGCAATTATGGAGCAATGAGCTGCATACTTACGGCTGATATCAAGTGCCAGCATTGGGTCAATGGGATATGCAATAGCATGAAAGGGCTGCACACTAGGAAGAACAGACATAGTAATCTGCCTCCGGATAATCCCTTCAACATCAGTGAACATCTTATCACGATCCTCCCAACTGCAGACACACTGTAATGTGTGTAGAAGGTTGCAAGTTGCTTCAGGGAAGTCTGGTCGAAGATGCAAAGCCTGCCTATAGCTCTTCAAAGCAACCTCCACATGTCCACTGTCTTTATAAGCTGAAGCCAAATTTGCATGAGCTTCAGCCATATTTGGCCGGACGGTAATAGCACGAATGTAATCCTGAATTGCTTCACTCACTCTACCAATCTCCTTGTAAGTGTT
>CL1Contig640
AGACAGTTTATGGGCCGTCAATGAAGGACTGGAGAGGTGGAAGAGCTGCTTCCTTCAACATTATTCCTAGCAGCACTGGAGCTGCCAAGGCTGTTGGAAAGGTTCTCCCAGCACTTAATGGAAAATTGACTGGAATGACCTTGGCCAAGGGGCAAGGCAATTGGTGGTGCAGCTTGCATTGGAAACAATGTCAAGTTCTGTCTTGTATTCCTTCTCGTTGACACCCATAACAAACATGGGTGCATCTTTGCTGGGGGCAGAAATAACAACCTTCTTAGCTCCACCCTTCAAGTGCGCAGCAGCCTTTTCCTTGTCAGTGAAAACTCCAGTGGATTCAACAACAAACTCGGCACCAGTCTGACCCCATGGAATCTCCTCTGGGTTCCTGATCCCGAAAACAGAGACTGGCTTATCACCAAAGAGAAGTGTCTTCTCATCCTTGACCTTAACATAGGTGTGCTTCCAGTGACCATGAACTGTATCATACTTAAACATATATGTCTGCATTTCCATGCAACATTTCCATACCCATTAGGCTATTAGCAGTAAAACCACCAAAAAAAGGAGATCTAGCACTAAAAATTACCATATAATCAGTAGAAATGAAAGGATCGTTAACAGCTACGAGTTCAATATCATTTCTCTGAAGTGCGACTCTAGCAACCAAACGACCAATTCTTCCAAACCCATTGATACCGATCTTAATCTTCTTCTCGCCAGCCATTACTAATAATGGAAGAATATATATTAGAAACAGAGATCGAGTCTAGAGAGAGAGCTAAAAACAGAGAGTAACGCC
>CL1Contig641
TCACAAGGGAAAGGGAAAGGGAGAGAAGCCACCACCAAAACATAAGCCACCGCACGTACATCTTTTGGCTGAGGAAGAAGTAGTCGAGGACTCACACAAGGGAAAGGGAGAAAAGCCACCGCCAAAGCACAAGCCACCACACGGACATCTTTTAGTTGAGGAAGAAATAATCGATGACTCACACAAGGGAAAGGGTGAAAAGTTTCCGCCAAAACACAAGCCGCCCCACAAGCGTCCACCAGCCAACTGATTATCTAGCTAGCTAGCTATTAGATAAATCATTATGAATAACAGAAGTTTAGTCTTCTAGTTGTGTTCATTGTTTGCGCGGTTTATATCTTAGTGTTTTGCTTGTAGTACCATATGAATATTGGCATCTAGTTTGCTTGTAGTACCATATCCATATGCAGTGTTATCTTCGTACTTGGTCTTTCTAAAAAAAAANAAAAAAAAAAAAAAAAAGTACTCA
>CL1Contig642
GATTCGCAAGCACACCACACAAGCACTATTATCACTTCTTCTTCTCCATCTTCTCACTTTTTCGAGCCTCACTCGGGCCCTATCACCAGAAACAACTCATTTCCACCGACTGTCGCCGGTTACTAGACGTCGACTAGAACAAGAAAATGAGAGAAATCCTTCACATTCAAGGTGGACAATGTGGTAACCAGATCGGATCCAAGTTCTGGGAGGTCGTTTGTGACGAGCATGGCA
>CL1Contig643
GCTGAGAACAGCCTGTATGTTGTTGAGGGAATGCAGTTTGATCGTGGTATATATCACCTTATTTTGTTACTGACAGTGAAAAAATGGCCGTTGAATATGAGAACTGCAAGTTGCTTCTTGTTGATAAGAAAATAACAAATGCAAGGGATCTCATTAACATTCTGGAAGATGCAATCAGGTCTGGATTCCCAATTCTGATTATTGCTGAAGACATTGAGCAGGAAGCTCTGGCAACTCTTGTTGTGAATAAACTTAGGGGTGCTTTGAAGATTGCTGCTCTCAAAGCTCCTGGTTTTGGAGAGCGAAAGAGTCAGTACCTTGATGACATTGCTATTTTAACTGGAGGAACTGTTATAAGAGATGAGGTGGGCCTTGCCTTGGACAAAGTTGATAAGGAGGTCCTGGGTCATGCTTCCAAGGTGGTACTTACCAAGGATACTACTACCATTGTGGGTGATGGAAGTACCCAAGAAGCAGTAAACAAGAGAGTTGTGCAAATAAGAAATCTCATTGAGGCTGCTGAGCAAGATTATGAGAGGGAAAAACTTAATGAGAGAATCGCAAAATTGTCAGGGGGTGTTGCTGTGATCCAGGTTGGAGCACAAACTGAGACGGAGCTTAAAGAAAAGAAATTGAGAGTTGAAGATGCTCTTAATGCAACAAAGGCAGCGGTGGAGGAAGGTATTGTGGTTGGTGGTGGATGCACCCTGCTGAGACTCGCATCAAAGGTGGATGCCATAAAAAACAGCCTTGAAAATGATGAAGAGAAGGTTGGAGCAGATATTGTGAAGAGGGCTCTGAGCTACCCACTCAAATTAATTGCCAAGAATGCTGGTGTTAATGGAAGTGTGGTCAGTGAGAAGGTTCTCTCCAATGACAATCCAAAATTTGGATACAATGCTGCAACTGGAAACTACGAAGATCTAATTGCTGCTGGGATAATTGATCCAACCAAGGTGGTTAGATGTTGCTTAGAGCATGCATCATCAGTAGCAAAGTCTTTCTTGATGTCTGACTGTGTAGTTGCGGAGATCAAGGAGCCTGAGCCAGTGCCTGTTGG
>CL1Contig644
TGGGCCCTCTTCGTCATCAATGCCGTTGTTTCAGCATCACCTACCTTCCTAAGCCGAGTCGACTCCGCTCTCTCTCTCTCTCTTTCATCTCTGCTATTGTCAAGTTCTCCACCAACTGGGCTAGAGTTGAGTAAGCCACTGTCAAAGAATCCGTAGATCTCTCTCCGTCTATTTGAGTTTCACAAGGAGTAATGGCAGATGAGGGAGCCGCTGAAGTCACTGCTCCAGTTCGTCGTGTTCTTCTCATTTCCGCTGGTGCTTCTCATTCCGTCGCTCTCCTCTCTGCAAACATTGTTTGTTCTTGGGGACGTGGAGAAGATGGGCAGTTAGGCCATGGTGATGCTGAGGATCGACTTTCTCCGACAAAATTGAGTACATTGGATGGTCTTGAAATTGTTTCTGTTATTTGTGGTGCTGATCATACAATTGCATATTCTGAGTCACATGCG
>CL1Contig645
GAGCGATCCAAGAGTTGAAGAATTCAATTACCAAGTAAAGGCCCCTTCCAAATACTAAAGAAAATGTCTTGCTGCGGAGGAAACTGTGGCTGTGGCTCTGGATGCAAGTGCGGCAGCGGCTGCGGCGGGTAATTCTTTTCTTGGAAAAATATTGTCTCCTTTACCAAACATCTCTTTAAGGGTTACTCTATAATCTTTTCTCCACCGTCTTCTTGAATTCTTGCAGATGTGGTATGTACCCTGACATCGTAGAGAACACCAGAACTGAGACCCTCATTGCAGGAGTTGCACCTCCTAAGAAGTTCTATGAGGGTTCTGAGATGAACTTTGGTGCTGAGAGTGGGAATGGCTGCAAGTGT
>CL1Contig646
TGATGATACACCATGATTGTAAAGATGACTATAAAGAAACAACATATTGCATAAGTTCATTGCATCACAGATCCATAAAAATATCACCAAAATCATTGGAATAGTTCCAGAAGAAGACTGTAAGGTGAAACTCAAACAACAAACCAGTAACATAATTCAGTCAGGTTCACTGCCCATGAACTATAGACATTTCGCTTAAGAGTGCATAAGACCCTCTTCAGTGCAAAGTTGGGAGATTTATATTTAGCTGGCACGGCTCCTAATGACATCAAGGCCAATTTCAGTTGGATCAGTTGCCTGCAACTCTACCTGAATACCATCTAGTTCTCTCTTGAACCGGTCCTTAGAACTCGCATAGATCATCTTGCTTCTTACTCTTGAAGTGTCGGGAGACCAGGCAATGAAGAAAATTCTGCTCTTTTGGCAATTCTCTTCAGTCACAAAGTCAAAATCATAAACAGCATATCGACACTCATCAGCAGGGAGGCTTGCAGTAAAATCTTCATAGCTTTGGGTTGGCTCACCAAGCTTTTCCACAATAACTTGCTTTTGCTTCTCCTCAATCTTAAAAACTATGAAGCGGTAAGTTCGTTTCGCCTTCAGCTCCAAAAACTTTAGCTTGCAATCATCATGCACAGCCATTCCAGAAGCTGCATTGGCCATAGTTATAGGAATCGAGGATCTATGAGATCAAAGTAGCAAAGAGAAATTAAAATTTGAGGATATATCTAGAGAGAGATACTTATAGATGTATATGTC
>CL1Contig647
AACTGCCAACTAGGATTATTCTCATATTAGCATCAGCACAGTTCTGAGGTTCATCCACACTTTCAAAAGAAAAAGGCTTTGCTTGATCACAACGTTTCTGCCAGTTTGGTATCTTACGTTACCAGAGGAGACAAAGTTGAGGGAGACACATCACACAACCACAATGCATTGAAATTAAAAAAACTAAAACATCCTCATAATAGAATCAACACCTCAGCTTCTTCTTCTTCCTTCTTCTTTTATTACATAATTGACAGCTTATCATCATGACATTTCGACCCACCAAAAAGAAAACATCTGAAAAACCATGTATATAGTTGGAGTTTTGGTGTTTGTGATTGCTTTATTTTTTTTTCAGGGATCCAGCTTGCTACCGGCAACATCCACAACAAACCTATATCTGACATTCGTTTTTCTCCAGTCCTTTCCATTGCTGTGTTGATGTAATCCTATTTTACCATTCAATCGTGGAGTCAACTTCCCTTTTCTGCAGATTCAAGCATCTCCTCTGTTTCTTCATGCTTCCTATGAAGCTCCCTGTGATTGATTTTCT
>CL1Contig648
GGGACCACAACCAAAAACCAAAAACAAAGATGTCTTCTCCTAAATGCTTGCTGGTGTTGCTCCTGCTCGGAGTAGCAGTGATTCTCTCCACCACCCCTTCATCACTTGCTGATGACCGCCATGAACCTCCTAAACGTAAAGGTGAGAAACCACCCCCAAAACACAAGCCACCACATGGTCACTTTCTAAGTGAAAATGTAGAGGACTTTCATGGACCTCCAAACGGTAAGGGAGAGAAACCACCTCCTAAACACAAACCCCCGCATGGACACCTTTTAATTGAGGATGAAGAGGATTCTTTTAAACATCATAAGGGAAAGGGAGAAAAGTTTCCACCTCATCACAAACCACCACATAAGCCTCCAACGGGATATAGACGACTTTTGGCAGCTGAGGAGGTCGTAGAGGAGGACCATAAGGGTAAGGGATTTAAGCCACCACCAAAACATAAGCCACCGCACGGACATCTTTTGGCTGAGGAAGATATAGTCGAGGATTTACACAAGGGAAAGGGAAAGGGAGAGAAGGCCAACCGACCAAAACACAAGCCACCTCACGGACATCTTTTGGCTGAAGAAGAAGTGGTCGAGGACTTGTACACGGGAAAGGGAAAGGGAGAGAATCCACCACAAAACATAAGCCACCGNACGTACATCTTTTGGCTGAGGAA
>CL1Contig649
AAGGGTTAGAATGTCCAATGATGGAACCAACAAAGAACAAATGAGCAAAAAAAACACAACGTCCTGATTTTCATACATTGGATGTGCCAGGAAACAGCTCATTCGAACAAAGGGTAATAGGGGAAAGGGGTGCCTTCATATTCTACAACACATCAACACATAATTTCATTTATTCCATCTTCAAACCTGACCTACAAAGCCACTTCCATCATAGGATGGAAACCATTCTAAGATGAAGGGCATTCTTTCGCATAAACTTCACTCGCATACTTCCAATTCATTACCTTCCATATGTTCTTAAGATAGTCTGGTCTGACATTTTTGTACTGTAAGTAGTATGCGTGCTCCCAAACATCAATACCAAGCAATGGAATTAAAGATGGTCCTTTGGTTACCAATGGATCCTGGTTTGCAGTAGTCTCAACCACAAGCTTCTTCAATTCTTTGTCCAAGGCAAGCCACACCCATCCAGATCCTTGCAAAGCAGCACCTTCTGCATTGATTTTTTGAATCAACTTTTCCAAAGAGCCAAAATCTGTGTCAATAGCCCAACCAAGGGAACTATGTGGGGGTTCACCACCTCCTTCACGGACAGGGGCAAGATTCTTCCAGAAAATGGAATGATTGACATGACCTCCACCATTGAACTTGATGGCGCTCTGCAACTTGACAACGGCGGCAGGATCGCCCTTCTCCATAGCATCATTAAGTTGCTCGAGAGCCGTGTTAAAGTTAGTAACATAAGTCTGATGATGTTTCTGGTGATGAAGCTGCATTATCTCGCCACTAATCACAGGCTCCAGAGCGCCATAGTCGTAGGGGAGATCAGGGAGAGAGTAAGTCTGTATTCCTCGTAGCTGTCCTAGCCGTAGCCCAGTGGCGGCCTTGAAAGCAGAAGATATGGTCTTCCGGGCGACGAGAGAACGGAGAGCCATGAATTCGTGGAGAGGATTCTGTGTGGTATGGTGCTGTGAGTGATGGAGTAGTTGAAGCAAGTAAGAAACGATAGCGTGGTTTTGAAGATTATAGGCTGAATGGGAAGCGAAACGACAAAAAGAGTAGATGGGTCGAATCTGGGCGCGCACTGATAAGTATGTGAAACCAC
>CL1Contig650
GAGGCCTCTCAAGAAAAATATCACAAACGCTTTTGAGGTCTGACTTGTCATTAGGGTTTCACAGGGTGTTTGGTGCTTTCAAGAGGCAATATGAGGCCCATCTTCTGTGGAAACTTTGAGTATGATGCGCGACAGTCTGAGCTGGAACGACTTTTTAGACGATATGGAAGAGTTGAAAGAGTGGATATGAAGTCTGGTTAGTTTTCTTTATCAACCTTACTCATCTGTCCTTTTGAACGTTAAACTGCTAAGCGGTGAAAATTAAGCCAGCAAATTGAAGGCTTCAAGCTTTTTTAGTGAAAATTAAAGTAGTCAGCTTTTTA
>CL1Contig651
TTGGTTTCTGGTATATCTTGTGATTTGTTATTTGTAGAACTCATGTGTGTCGACTTGTAGTCTTATGTCTACAAGCTAATATGTAACTGTTTGCAAGGGTCTAGACAACACATTTAGTTCATTTTCAAGTTAAGGTATTTTGACATCTGGTCATATGCTTTGGAATGCTAATTAGCACGCATTTATTAGTTTCCGTTTTCAGTGCTAATTTATTGGCTTCACATTTACCGCATGGATTAATATAAGAAGAGAACTGATATTAGTTTT
>CL1Contig652
TAGGATACTCTGCAAATGCTGTTGAAGCAAAAGATTCAATTAAAGCCTTCTTATATCCAAATCCATACGTTAGAAGGCCAAAACCACACCTGAGCTCAAAAACCCATCGGGGATATAGCTTCTTATAACTATTCACAAGAGCAATGGTCTCTTTCTCATGCTTCGGTTCAATATTAGCTACAGCTGCTATCAACTCCTGTTCATCAATCAGATCAATATCAGAAATCTTGCAGGTTGATTTCTTACCCGAACACTCTTTTGCAAGAAAGTATTCCTTGAGAACTCAAATTCCTCTTCATCACCATTGTTAATATCCATGATTTAAGAAATCAAACCAAATAAGAAAATGATACACAGGAATTTTGATGGGCAGTGTCGATAATTGGTAGTCTTGGCGGGCCGGGAGGGAGGCGGGCAGTGATGCGGTGGGATATGATACAACTTGGCACCGTCTTCTAGCCACC
>CL1Contig653
GTTCATCTATGCTTATTGCTTGTATTATACCATGCACGGTCTGATATGTCTGGCTTTATGCAAACATCTTTCTCTTGGGTACATGGCCTGCATATGCTATGGCTTCTTTCTCATGCTTGGGACAGTGGGTTCCGTGCCTCGCTATTCTTTATTCGTCACATATACAGGTCGATTAAGTGTGAGTAGTATTCCAGTTCTTTCCAATTTGTTTCCATACACAGGTCGATTTTTGTTAGAAGCTAGGCAGGAGATAAGATTGACTATCAGAAGTGAACGAAGCAAACCAAGGCCTCGGCCATGGCTTTCCTAAAGGATTCTTCGATGATCCGTCATAAGAACTTTCTGAGAAACGTGGGCTATTGACATTTTGGTGTTGGAAATTATCTGACATCTATAAAGATAGAAAAATTCTTGTACTGTTCCATACACCATAAAGTTTGTAGAAGCAACGTCTCCCATCTCTCCCCCCTATGTGCTTTTCAAAACAACATTTATTTTTCGGGTTAGTTGTTCATGTAAAAGCCAAAATTATTTTGCCTCAACTCTTGCCTAGTTTCTATATAAATAATTGAAGAATAGCATGTATTCGATAAATGCATTAAATTACACGAAAATAAAAGAATAGAACAAAAAAAGGGGTAAATCAGCATTCAGAACCTC
>CL1Contig654
CCAGCATCCATCAACACCCACTGCCTAAAACCAAACTTACCCAGTACAAGAAACACATAAGAACTAAAAGGCATGCAGGTTGTCGGCACCATCCTCTACATCCAAAGGCTTAGGCCTCAGCAAATCCCAGCTCTGAGAGCTTCAAATGGGCCTCAGCATAATCAACAAAGAATGCATCTTCATCAGCAGCATATTTTTCAACATATTGGCGGAAGACGGGATCAGCAATAAGAGCCTTGTCACTTGGCAATTGTAGAAGGCCTTCTTTCTCTCCAGTCAATAGCAACAACACCAGCAAGCTGATAGAAGTCAGCATAGGAGAGGCTAGGGAACTGTTGCTTGATGGGCTCAAGGAGTCTAACGGCAATATCTAGCCCATTGTTAGCAGCATGGGCCAGCTCCGACGCGTGCCTCATGGTTCCAATGGACCTCCAGTCTTGGTCTTCACGTCG
>CL1Contig655
TTTTTTTTTTTTTTTTTNTTTTTTTTTTTTGATGCAAAACACAAATTTATTAGAATAGAAACAGAGGTCTTGCAGTGACTTTGAAGGCCATTGCTACACTGTAACTAGACTAGAAAAACC
>CL1Contig656
TCATCTTCAAATAAAACACCTTCGATTCACTAGCAGCGGCAGAAGGTATCAGATTCGAGTCTGACAAGCTCAGTATACTAGCACAAACCTCCGATAACTCGCTCTCCACTTTGGATCTATAGTCCTTGACGAGCACAACATGCTCCTCATTCTTCCTCCCTTCCTCTTTCTGCTCGATGGACGACACAATCCGCCAAGCCCGCCCGGAGAGAGCCGATCACGTTTTTTGAAGCGACAGAGAGAAGGTTG
>CL1Contig657
GATTTATGGTCGACGCCAAGTCTTNTCTGGTCCAGTAGTGACCTTAAGGTGTTTGAAGACAATGTTCTGATCCGTGAATTTCTCGAGGAGAAAGGTAATGGCAGAGTTCTTGTTGTAGATGGTGGTGGCAGTCTGCGATGTGCAATATTGGGAGGAAATCCTGTTGTACAAGCTCAGAATAACGGGTGGGCAGGTATAGTGGTTAACGGCTGCATTAGGGATGTCGATGAGATTAATGGATGTGATATTGGAGTTAGGGCTCTAGCTTCTCATCCTATGAAAGCCAATAAGAAGGGGATGGGGGAGAAACATGTACCCATAGCCATTGAAGGGACAAGAATCTGTGATGGTGAATGGCTTTATGCAGACACGGATGGGATCCTTATTTCTCGAACTGAGCTATCTGTCTGAGTAAAGATAGCCATTCATGGCAACTAAGTTATATTATAATGGTTATTTGTAAGCTTGTCCTCTTGAGCTGGTGCTTGATTTTAGAAAATTGTGTAAAATGCTATAAATTTGCAAGAATGAAGTATGGTGTTCTGTTTTGGCATTTCTAGACTAAATTTGAAAAGCTACTTTTTTAGGTAAGTAAAAAAAAAAAAAAAAAAAAAAAGTACTACTAGACGTT
>CL1Contig658
TAATCAATACGAACTAATGTTANACCGTTTGTNTTAAGTCCTTGGATCACATCAGCATCTACGATATTGATATGCACTCCAAGTTGGTTTGAGGTGTCTCCAGCCACATTAAGTCCAGAAAAGAAGAAATCATCTGCCGTCGCATGATTTGGATCCTTGCAGAATTTTCCATTCACAAACACAGCAGAATCGGTGCCATTGCTTGCTACACAGAAGTCTTGGAGAGGGCTGGGATCATAGGCAATGGCAGAGAGGAAGAAGCCAAAGCCAAGACTGCGAGAGCTACAAGGAAATTAACAACTTTCATCGTGTGGTT
>CL1Contig659
AGTACAGGATCAACCTCGGGGTAGAGACGGTGCACCAGCTTCACACAGTGNGTTCTGCCCACACTGTGAGCTCCTAGTAAGNAACCCGCAGGGTGTCAATGCCTATGGCAGCAAACCTCTCAAGAACAACAGTGATGCTCTCATTATGGTCTGGGAGGTACTGTTCGATCACATCTGCTCTGCTCTTCCTGCCATCTCTTCTTCCAGTTTTAAGAGGGATGTGAGGGCCTCCTAGCGCAACAATGCCATCTCTAGCAGACAGCACAAGGATGTCTGCCAACAGGAAACAACTCCAGGACATTCCCTNTCTACAGTCTTCTTGATCGTGTACAAGGTACCTAAAGTTCCTAGCCAAGC
>CL1Contig660
CCGTTCAAAAGACTAGACGTCGGCTTATTATTAAACAAGAGTACATTGCCATGCCCCACAAAAATTACCAGAACTAAACAAGTACCAGCTACCCTAATTTCAGAAACAACCGGATTCTGCAAAAATGAATATTAGAAAAAATACAGGACTAAGCAATTAATAATAGATTCTGATCTTTAAACACTGGACATAAATTATCCGGGGTGAAACAAAAATGTACGCCAACCCATCATGTAGCCACCTGACCAAAAAGCCTCTTTCGGATCTCAGGAAGCTTTTTACGGAACACGACATCCAACCGTGCATCAAGGGTATTCTCACACACAATTTTCCCATCTCGAGAAGCCAGGACCACACCTCCAGAGCAGTAAGGACCATGGGCATCATGATGACTAGGAGCAGGTGGAAGATAGACGTGATTATCAACTATGATTTCTGGTGCATGAACATTTACTTTCTCTGCATATTCCTGCTTTGCAGAATCCAGGACAGACTGCACCAAATGCAGGTCATCTTTTCGGCAGCGCAGCAGGACAGAAGGCTCCTTCAGTCTGAGCAAACTCTGAACTATCAGATCTTTCAGAAGCTTTTTGGAAACATGATGATCATGGCTCACATTCAGAAGATCATTTCC
>CL1Contig661
CGGGGAGTGAGAGACAGAGCCTGTTTTTTATCTTTAGCTCTGCAAATAGCGCCTCTGCTTGAATCAAAGGAGGCCTCTCGACGTGACTCTTAAATAATGGCGACCGCTAGGACTGTTAAGGACGTTTCTCCTCACGAGTTCGTCAAGGCTTACGCTGCCCACCTCAAGCGATCCGGCAAGATTGAGTTGCCTCACTGGACTGATATTGTGAAGACTGGTACACTCAAAGAGCTTGCACCCTATGACCCAGACTGGTACTATGTTAGAGCTGCCTCTATGGCTAGGAAGATTTACTTGAGGGGAGGCCTTGGTGTGGGTGCCTTCCGTAGGATTTATGGTGGGAGCAAGAGAAATGGAAGTCGTCCACCTCATTTCTGCAAGAGCAGTGGCGCTATTGCTCGTCACATTCTTCAGCAATTGCAGAATATGAACATTGTTGACATTGACCCCAAAGGTGGGAGGAGAATCACTTCAAGCGGTCAAAGGGATCTTGACCAAGTGGCTGGGCGGATTGTGGTTGCCCCTTGATCAATCAAACATTGGGCTGTGGTACAGAACTGCAGTTTATTTTGGTAGTTTTAGCTTTCTGTTATAGTCAATCAGATTACGTGTTATGACATTTTTTGGCTTTCAACTGTCCGTGTCTTTGAGATGAACATGGTTCATTCCAGTTTGCATTTTATATATGATATTTTGAGATTTAAACATTATGTAATCCCATTGTCCTAAACTTTTGCTGCGAAAAGAATCAGACAATCGCTGA
>CL1Contig662
TATTGACCAACAGCACATCCACAATGTCCAGTCCAGCAAAGAACTTGATGATGTCTATATCAGTGCAGTTGAAAGGAAGCCCCCTCAGACGAACCACAGGAAAGGCAGGGGGCTGAAATCCACCACCGTAGCTGTAGGGTTGAAAGCCACTAGGACCACTGCTCACCTCTGGATCCGTACATGGTTTTTGAAATGTTCAGTAGCCTGTTCTATTGCTTTGCGTCTTTGAAAATGTTCAGCAGTCTCGCTCAATTTCCTGCTGCTGCTTCTTCTTCTTCTTCTTCTTCTTTCTTCTTTCTTTTTGTTTTGACTAACACAATGATAGCAAGTAGAGAGAGATCGCGTG
>CL1Contig663
CCCCAAAAACCAAACTCTGCCTTACGTAAAGTTGCCAGAGTACGATTAACCTCTGGTTTTGAAATCACTGCTTATATACCTGGTATTGGCCATAATTTACAAGAACATTCTGTAGTCTTAGTAAGAGGGGGAAGGGTTAAGGATTTACCCGGTGTGAGATATCACATTGTTCGAGGAACCCTAGATGCTGTCGGAGTAAAGGATCGTCAACAAGGGCGTTCTAGTGCGTTGTAGATTCTTATCCAAGACTTGTATCATTTGATGATGCCATGTGAATCGCTAGAAACATGTAAAGTGTATAGCTAACCCAATAACGAAAGTTTCGTAAGGGGACTGGAGCAGGCTACCGTGAGACAAAAGATCTTCTTTCTAAAGAGATTCGATTCGGAACTATTATATGTCCAAGGTTCAATATTGGAATAATTTCAGAGGTTTTCCTTGACTTTGTCGGTGTCAACAAACAATTCGAAATGCCTCGACTTTTTTAGAACAAGTCCGAGTCAAATAGCAATGATTCGAAGCACTTCTTTTTACACTATTTCGGAAACCCAAGGACTCAATCGTATGGATATGTAAAATACAGGATTTCCAATCCTAGCAGGAAAAGGAGGGAAACGGATACTCAATTTAAAGTGAGTAAACAGAATTCCATACTCTATCTCATAGATACATATATAATTCTGTGGAAAGCCGTATTCGATGAAAGTCGTATGTACGGCTTGGAGGA
>CL1Contig664
CTGTCTGAGAACAACCACTCACTGGTAACAAAGGTGAGATAAGAAAGCAGTGCAATGTTGCAAACAAGCTCCACTAGAAGATTTAGTTACTTTTCTAGCTCAACTTTTCTTCCTTCTTTATATGAGGAAGAAGAGTGAGAATTAAAGAATAAGATGCTTTTCTAGATGGGTTTGCTTTGGAATTGGGCACTTGCCACTTGGTAGTCGTAGCAGTGACTAGTGAGTGGTGAGCTATTGGTGGAGACTGTTTAATTACTTGCACTGTTTGTAGTAGCCTAGCTAAGTTTGCTTCTCTTTTATGTTGGTTATGGACAGGGGTATGTTGGGATGTATGTGTATGTTATGTATGTATGGTTGGATGGTGTATTGCATGATGCATGGACTGCAATGATGACAAGTTATTGATGATTCATGCCTCTTAAGGCTTACTTTACTT
>CL1Contig665
TTTTTTTTTTTTTTTTTTTTTTTTAGGCTATAATGCAAAACACAAATTTATTAGAATAGAAACAGAGGTCTTGCAGTGACTTTGAAGGCCATTGCTACACTGTAACTAGACTGAAAACCAAAATACAAAAGCAACTGAAAAGAGTTCCAACAACTTATTTGAAGCCATTTAATAATGGCCAATGACCACAAAACAGAACCACAGAACAATCAACAATTGTAAACATAATCCAAGACCCAAGGCTTAAATAACATATCACAAGCTTAAAAGCCACCACGGAGGCGCAGGACAAGGTGCAGAGTGGACTCCTTCTGAATGTTGTAATCTGCAAGGGTACGTCCATCCTCAAGCTGCTTACCCAGCAAAGATAAGCCTCTGCGCTGGTCAGGTGGATGCCCTCTTGTCCTGGATTTGCCTTGACATTATCAATGGTGTCAGAACTCTCCACCT
>CL1Contig666
AAGATGCAGATTCTTTCAAACTAAATATCATGAAGCTGCCCTGCAATTTAAAGGACAAGGCTTAATCTTTTATTGGGTAGATTTGGAGGCTAGTCAAGGTGCCTTCCAGTATTTTGGACTCAAAGAGGATCAAGTGCCTCTCATCATCATACAAACTAATGATGGACAGAAATACCTGAAGCAAAACTTGGAGCCTGATCATATTACTCCTTGGGTGACGGAATACAAGGAAGGCAAGGTGCTGCCATACAAGAAATCTGAACCTGTCCCTGAAGTGAACAATGAGCCTGTGAAAGTAGTGGTTGCTGATAGTCTCCAGGACATAGTTATCAACTCTGGAAAAAATGTTCTTCTAGAGTTTTATGCTCCCTGGTGTGGACACTGCAAAAAATTGGCTCCAATCTTGGATGAAGTTGCCATTTCATACCAGAGTGATCCTGATGTTGTTATTGCAAAGCTTGATGCAACTGCAAATGATATCCCAAACGATGCTTTCGACGTTAAGGGATACCCCACTGTGTACTTCAGGTCAGCAAGTGGACAGTTGGTGCAATATGAAAGGGATAGGACCAAAGAAGATATCATTGATTTCATTAGAAAAGAATCGGGACAAGGAT
>CL1Contig667
AAGGAGAGAGCATTGGAGCGAACTAAAGGTGACTAGAAAGCAAAACAGTTAGCAGTTGGGTCAAAAGATGGACTTGGTATTCTATACTTTACAGCTTGGTTTTTTCTACATGGATTTTGATCTCATTTCCAAGAGCATTGACAAAGCAAAGAACTTGTTTGAAGAGGGAGGTGATTGGGAAAGGAAGAACCGGTTGAAGGTGTACGAGGGCTTGTATTGCATGTCGACTCGAAATTTCAAGAAGGCAGCTAAATTGTTTTTGGATTCCATTTCAACCTTCACTACCTATGAACTTTTCCCTTATGACACCTTCATATTTACACTGTCCTGACAAGCATAATATCATTGGATAGAGTTTCCCTGAAGCAAAAGGTAGTGGATGCTCCTGAGATCTTGACAGTGATTGGGAAAATCCCATGCTTTCTGAGTTTTAAATTCCTTATATGATTGTCAATACAATCATTTTCTCAGCATTTGCTGGCCTCACAGAG
>CL1Contig668
TATATAAGACCAGTTTCATCTTTTTAGTTTTCACGTCTCCTTCTGCGAGGAGCAGCAGCCGCAGCATCATCTTCCTTCTCATCTTCTTCTGCTTTCTCTCCGCTGCTTCCTTCCTTGTTGGAAGACTCACTGTCAAAATCCTTAGGTGTCCACCCAGCTTCCTGGGGTCGTAGATATTTAAGGTATGCACCACCACATTCAAGCCCATTCTGGAAACGAGTCTCAAATTGAAGGACAATTGTCCCATCCTTTAGAATTGCAGGGTTGTCAAGCTCTTTCACAATGGCATACTTCCTAGCCTTCTCACTAACAAGAAGGCCATATTCATCATCGACCCTCACTCTTTGCGTGCTTCCATACTACCTTTGTAGTCAT
>CL1Contig669
GAGATTTGCGCTTCTTTCTCTCTCTATCTCTCTCGTGAGATCTCTCTAAAAATTTACTGTAATTCTCTCGTCTCCACTTGCTGTTGGGCAATTCTACTTCTTCCTCCGTAGTATTGCTTCTTTCCTTTATTGGGTTTCCAAAAATGAAGGTAATTGACAAGATAAATGCAGCTATTGGAGGGGCTGGACTACCAGAGGTTAATGCAAATGGCGGAGGAGACCCCAACAACAACAGGGGTCGTTTTTCNCCTTCGAATTCTTCCCTCCAAGACTGAGGATGGTGTCGACAACCTCTTTGAGA
>CL1Contig670
GAACCACTCTCCTCTTCCTCGCGGTTTTAGTTGCCTCTTCTGTAACCCATGTCAGATCGGACGCATCTGACCACCGTTATAAGGACGGTGATCCTGTTCCTCTCTACGCCAACAAGGTTGGACCTTTTCACAACCCAAGCGAAACGTATCGCTATTTCGATCTGCCCTTCTGCGTTCCAGATCATCTGAGGGAGAAAAAGAAGCTCTTGGTGAGGTGTTGAATGGAGACCGTCTAGTGAGTGCTCCATATAAACTAAATTTCAAGGATGAGAAAACATCAGCAGTTGTTTGTAAGAAGACACTTACAAAGGAGGAAGTTGCTCAGTTCAGATCTGCTATTGACAAAGACTATTACTTCCAAATGTACTATGATGATCTGCCCATTTGGGGCTTCATAGGAAAGGTTGACAAGCAAGGCAAGACTGACCCGAGCGAGTACAAATACTTTCTCTACAAGCATATCCAATTAGATGTTCTTTACAATAAGGACCGTGTGATTGAAGTGAGTGTCCGGATGGATCCTCAATCACTGTTGGATCTGACAGAGGACAAGGAAGTTGAAACTGAGTTCCTTTATACTGTGAAGTGGAAGGAAACAGATACTTCCTTTGAGAAGAGAATGGAAAAGTACTCAGTGTCTTCTTCACTGCCACATCACTTGGAAATCCATTGGTTCTCCATTATAAACTCATGTGTGACAGTTCTCCTTCTGACTGGTTTTCTTGCTACCATTCTCATGGCGGTCTTGAAGAATGTATTTTGTAGTAAGTATGCACAAGATGAGGAAGCAGCTGATGATCGAGGAAGAGACTGGA
>CL1Contig671
TCCCTTTTGAAAACTTCTTCGTACAATACTTGCTCTTTCCTCAATTAGCCATTAATTATGGCTTGTTCAATGGCTACTAAGGTGGCTTGTGGGATGCCCAAGGTGCCTCATGTATGTGATGCTCTCGGAAGATGACCCTAAATGCCCCAAATGCAAGAGTACTGTGTTGCTTGATTTCCTCCATGACAACACTCTACAGACAAAGAACAGTTAAAAAAAAAGTAAGTAGGGCTTCCTTCTGACTGATTCTGCTGCTATTGGAACTAGTAGACTCTCTATATTCTCCCCCCTTTACTCAAATAGCACTAATCCTCCCTCTCTCTCTCTCTCTCTCTGTTCTAAATATATTTCTATTTCTGCCCTTTTTCTAGTCATAGAACAAAGAATAGGCGCTGTATGAACTCAGGTAGT
>CL1Contig672
TAACATCATCTACCATGAAACCAGGACTTAAAACAATTAGAAAAAGAGACCTACACTGAAATGGTTAACAATCCCACGACATATTAAAATGAAACCAAAACTTGCAGATGTTTGAAATTGTTATAAATGCAAGAAACATTTTAAGTTAATTCCCAAATTCTGAAGACCAATCAAAATTAACTCAAACCTATTTAAGAAATAACATTACTCAAAGCAATATGAAAAATCTACGCCACAACAGAAGGCTTTGAGGCAGCAGATAGCCTAGATCTCTTCTTTGCCAAGCTCTCACTGCGGCGGTCACGCTGCTCCTTCAACCTGGTGGCAAGGAGCTTCTGATACTCAGCTGCCTCAGCCTTGGCCTTTGAAATTCTCTTCTTCTTCTCAGCTATTCTAGCACGCTTCCTTTGCAAAGTCAAGGGAGTCACCAACCTCTGAATTTTGGGAGCTTTGCTAACTTTCTTACCAGATTTGGTTGTAAATGTTCGGCGGTAAGTGTTAACGTACTTCCGGACATCGTCCTCCTTTGAGAGGTTAAACAGTTTACGGATCTTTGATGCCCTCTTAGGACCTCTCATCCTAGGCTTCTCAATGTCTGTCAATCCAGGCAGATCATTCTCACCTTTCTTGACAATAACCAAGTTCAAAACTGAGAGATCTTGGCTAACAATGCATCCACGAACAGACTTCCTTCTACGCTCTCCATTTCGCCTGCCATATCCACGAAAGCAAGGGGTACCTCTGTGAAGCAAAAGTCGAACACGGCCAGGAGTTAGAACTCCTTGTTTCATTGGAAAACCCTGTTTGTCACAACCTCCCATAATCTTAACACATAACCCTTGAACCTCCTCACCCAGGGCACTCCCCACTGACTTCTTGTGAGATCCGTTTGTACAAAAAATGCACGGAGTTTCTGGTCATCATCTATCTCGA
>CL1Contig673
TACCCATCAGATTACTTACAATAACTTCCCCATCTAAACGCCTACCCAAACGCCATAATTTCTTGACTGCAAGACTTACAATCAGAATCAAAAGCCCTAACCACCAAACCCATATAGGGTTCTGCCCTGTCTCTTCAGTGCATACACCATATCCATGGCTGTAACAGTCTTGCGGCGAGCGTGTTCGGTGTAGGTCACTGCGTCTCTTATCACATTCTCAAGGAAGATCTTGAGTACTCCACGGGTCTCTTCATAAATCAGACCACTGATACGCTTCACACCACCTCTGCGAGCCAAACGGCGAATTGCTGGCTTTGTGATGCCTTGGATGTTATCACGAGGACTTTGCGGTGACGTTTGGCTCCTCCCTTTCCTAGCCCCTTACCTCCCTTGCCCACGCCCCAGTACCATTTTTTGTCACAAGCAGGATCTGTGTAGAAATTTGAG
>CL1Contig674
TTTTTGATTCTTCTCACATGTTTTCAAATGTTCCTCTCTTTCTTCAGGTCTGAAAGGATGCAAGCAATGTTTCCCACAAGTGGGGCAAATGTCACCATGAATATGAGGACATTTATCTCCACGAGGGCAATTACCAGCAGCAGCAAATGAACAGAGAGAACGATCTTCCGGCTTAACATTCCTTGGTTCTATAATGCCATCGTTTTCTAAAAAGTTGTTTGGTCTAGAGTCCAAATTCCATGCTGGCTTGGTTGGAGGGAAGTAAGGTCTACTTGAAGCAGAAAGCTCTCCAGAAGCAGCTGGGACTGATGTTCCCCTGCCAAATCCAGTTCTCAGAGGACGAGCCAGAGGAACGGAA
>CL1Contig675
GAGACACCCTAAGCCTTTGATTACTCATTCATTTATATTAATTTTCTGCTGCTATAATTTTTCATCACCAATACCACAACTATGGCCGAAGAGAATAAGCACCACCACCACTTCCACCATCACAAGGAAGGCGATGAACCTGTTGACTACGAGAAGGAGGAGAAGCACCACAAGCATCTCGAGCAACTCGGTGGGCTTGGTGCTGTTGCTGCTGGCGCTTATGCCTTGCATGAGAAGCACCAGGCAAAGAAAGACCCAGAGAATGCCCATAGGCACAAGGTAGCAGAGGAGATTGCTGCAGCAGCTACTGTAGGTGCTGGGGGATTTGCCTTTCATGAACATCATGAGAAGAAAGAAGCCAAGAAACAGGATGAAGAAGCTCATGGGAAGAAGCATCACCATCTCTTTTAATTTCATATATATTTTGTATTTGTATGTGCTTGTGTGTGTTCATGTTGGAGATCGACTTGGGTTGGGTTTGAAAGCTTTAATTAATTCCATTTCCTGTTCTTCCGTGTAACAGATGCATGTTAATTACTCAACTGCTTCTCTTCGTTATGTATTATCTATGTTAATTTCTGATGTTTCTACAAATTAATAAAAGATTTAATACTAAAAAAAAAAAAAAAA
>CL1Contig676
CACATTATCAATAGGTGTCGCTGACTCTCCACCTCCAAACGTGATGGNTTCCCAGTCAGGGTCTTAACGAAATCTGCATCCCTCCACGAAGCCTGAGCACAAGGTGGAGAGTGGATTCCTTCTGAATGTTGTAATCAGCCAAAGTCCGGCCATCTTCCAGCTGTTTCCCAGCGAAGATCAGCCTCTGCTGGTCTGGTGGGATACCCTCCTTGTCCTGTATTTTTGCCTTGACATTATCAATAGTGTCGCTGCTCTCCACCTCGAGGGTAATAGTTTTTCCAGTCAAGGTCTTAACGAAAATCTGCATCCCTCCACGCAGACGGAGCACGAGGTGAAGGGTAGATTCCTTCTGAATATTATAATCGGCCAAAGTGCGACCGTCCTCGAGCTGTTTTCCAGCAAAGATGAGCCTTTGCTGGTCTGGGGGAATCCCTTCCTTATCCTGAATCTTAGCCTTAACGTTATCAATGGTGTCGCTGCTCTCGACCTCCAGAGTAATAGTCTTTCCGGTCAAGGTTTTGACAAAGATCTGCATGCCACCGCGGAGACGAAGGACAAGGTGGAGGGTTGACTCCTTTTGGATGTTGTAATCGGCCAGGGTACGGCCATCCTCAAGCTGCTTTCCGGCGAAGATGAGACGCTGCTGGTCAGGAGGGATTCCTTCTTTGTCCTGGATTTTGGCTTTGACGTTATCGATGGTGTCGCTGCTCTCGACCTCGAGAGTTATCGTCTTTCCGGTGAGGGTCTTAACGAAGATCTGCATCTGTATAGTGAAAAAAGAATCCTAATTTAGCGAAACAGAACCAACAAACATGAAAACCCAGCTTGAAACACACAAAAAGTACTAAATTTACCTTGAAGGGGCTTTTTGATTAATTTCCGAGAGCTTCACGAGAGAAGGGAAGAGAAT
>CL1Contig677
TAAATTGAAGGAAGTTCTGGTCCATGTTCTTCCCCTAATCTCGAGAATTGCAGCCATATTCCCACACCGGTAGCAATAGTTTGGTGCACTAAATACAGTAACCACATTCTTTTCCTGACACCAATTGTATCCTTCCATGACGAGCTGGTGCGCTCGTGAAATCAGAGTGAGCCCATTGGTATGGTTGAATTGAGCAGCTATATCCTGTCCAAATGTATAGCCAGCACCACGAGGAGATATTCCCCAACCACATCGATCATCTGGGTCAGACCACAAGAGATCACACATAGGTCCTTCATGTGGAACCTCTTGTATACGGTCCAAAGCTCGGATATTATCTAATGTATCCAAAGATGGTGAAAGTCCACCGTGCAAACAGAAGATCTGACTCTCAATAAGGGCTGTAAGAGGTAGATAATCGAAAAGATCTGTGAAATACTTCCACACATTGGCATTTCCATATTTTCTCAAGCACTCATCATAGAAACCATACACTTGAGTGATCTGCCTGCTTTCATGATTTCCCCTAAGAATTGTAATTCTATCTCTGTAACGAACTTTCAGGGCCACTAAGAGTGTGACAGTCTCCACTGAATAGTACCCACGATCTACATAGTCGCCCATGAAGAGATAATTGGTATCAGGCGCATTCCCTCCTATCCTAAAGAGCTCGATGAGATCGTAGAACTGCCCGTGAATATCACCGCAAACGGTGACCGGACATTTCACTGGCTGCACGTTCCACTCCTCGACGAGAATCGCCTTGGCTTGATCACAGAGAGTCTTGACCTCGGCCTCCGGCAACGGCTTGCACTCCATGAGGTGTTCGATCTGACGGTCCAGATCCCCGTGAGACGGCATCCTCTCCGGTCCACAAAGATCGTTCGTACGGTCAACAACAATATTCTCAATCGGAATCGAATCAGATTATACTCGTAAAAGATTCCACGACTAACGATCTGTGGCACCGGTTTTGTTCCCAAAACGAATCGTTTTTGNGGATCTCTCTATCATCCCCCCTNTCTCTCTCTCTCTCTCTCTCTC
>CL1Contig678
TGCTTGCCCTCTGCGTGCTTCCGGCACTTGTGAGCGCCGCTCGCCCTGCCAGAAACCCATTTGAGTTGGAGGGCCGTGTGTACTGTGACACTTGCCGTGCTGGTTTCGAGACCTCCAAAACCACGTACATAGCTGGTGCTAAGGTTAGAGTGGAATGCAAGAAATTCAAGCCAATTGGCTCTACATACATTACCATTCAAACAAGAATCCATTAACAGACTCTAAACACTGAAAGAACATATGAATTCAGATTACAGTAATAATAATAGTAATCATACATAAATTGAATAGACCTGAGCAAAGATAACTAAGTTCATCTGAGTAGGCCTTGAAATAAAAATCTTAATCCTCGTACTCCTGGTATTGCCTGAGAAGCTCAGCACAACCAGACATGGCCTCCTCGCTCATGAAACCCATAGCATTGGCAAAACGCTTGTTCGATGCAATGCCATTGTAATTGGTCAAGATAACACGGGTACGATCACGCCCAGATGAGGGTGACTTGCAGTCCTTGATGGGGCTGCTGATTAGCATAGCATCACAGAGTTGATCCTGATGGTCCTCATCAATATACATCTTATAAGTTCCTGTTGAGTCTGTTGTTCCTTCCTTGCTGTATACAAGATCCATTGTCTTCCTGTTCTTGCATTCCACTCTAACCTTAGCACCAGCTATGTACGTGGTTTTGGAGGTTCGAACAGCACGGCAAGTGTCACAGAACACACGACCCTCCACTTC
>CL1Contig679
TCCTTTATATCCTTCAGAGCTGCAGCAAAACCTCCATAGATAGTTCTCATGTCCATGACGTTTCTCACAGATGACCATTTTATTCCCATTCCATTTAGATATGACTTAGATACCACCCGCTTCCAGTGCTCATAGTCAGCAGTGAAATCCTCATAACAGTCATTGGAAGTAGGCTTCCTGTATATAGCTATACCCACACCATTTACTGTATCCTTGGTAATGGACACAAGTTCCCAGCACATAGCTTTGGTTAGTTCAGTCATAGCTTTCCAAATTTGAACATCTTCAGCAACCTTCTTCTGATAACAGGAGTGGCAGACCACACAAAGAACCACCAGGTCCGCAACACACGATTCAACTCCAAAAGA
>CL1Contig680
GGAGCTCTGGTTTTAATCGCCTGTGGTTTCTATTCTCGTTTTTATCGCCCAAGCTATAAGCAACTATGGCCAGAAAATTCTTTGTCGGCGGCAACTGGAAATGCAATGGAACGACTGAGGAGGTGAAGAAGATTGTCACCATTTTGAACGAAGCCGAGGTCCCTTCTGAGGATGTTGTGGGTTGCAGCACAAAACTGTTGGGTACGTAAAGGTGGTGCTTTTACCGGAGAGATTAGTGCTGAGATGATAGTGAATTTGTCTGTTCCATGGGTCATTCTCGGCCATTCTG
>CL1Contig681
CCAGCACTAGAATACCACCCGGACGAAGAAGCCTCCATATTTTTGTAAACAAAGTAAATCAGTCCATCGTCACCCCAGTTCAAATGAATCCACTTTGTCACACTCAAGCAAAGAATTGTATCATAGTGCTCCTCTGGCCGACACCAACTTTGAACAAAATTCTCTTTTCGGAAAGAAACTATATCAAATAGATCTCTTTCCGCAGAATGCAAACCGTCCTTTGCAACCTCCTTTTCTTTAGCTGATGATGAAGTTGTACAGTGCTCTGAATCATTTGCCTTCTCTGTGACCTCCACTGTGGAAGCTTTGTACTACTCTTCCCAACATGTTC
>CL1Contig682
TGGTAAAGCATCGGTTTTGATGGGCTGAACAATCCTGAAATTAGTGGCCACAGACTCCTGTCATATCATTCAAGACTGCCTTATGGTATTGGATGCCAAATTGTCCGCCCTTCTGTGACCCAAGGATTTGGAGCTACAATTAAAGCCATTAATGGTGCTGTTGAATGCAATGGAAAAGAACCTGCCAAAGTTCAAGCTAGAATTGATCTCTACACTAAATATTGTGGCCAATTTGGTGTTTCTCCAGGGGGTAATCTCCAATGCTGAGATACTTTTGTATTGAAGAAGTCAGAATAATAAATGCACGTACGCAATCCTGCTAGCTTAGTTGATATCCTTATCTAGGAGAAGGTCAAGATTGGGCGCTTTCCTTTTGCTGCTTCTCTCTTTTGTCTTTGACTACTGCTGATTGACGAGCCCTGCTATTGCTGCAGTGCATCGCC
>CL1Contig683
TCATTATTAGTAATGGCTGGCGAGAAGAAGATTAAGATCGGTATCAATGGGTTTGGAAGAATTGGTCGTTTGGTTGCTAGAGTCGCACTTCAGAGAAATGATATTGAACTCGTAGCTGTTAACGATCCTTTCATTTCTACTGATTATATGACATATATGTTTAAGTATGATACAGTTCATGGTCACTGGAAGCACACCGATGTTAAGGTCAAGGATGAGAAGACACTTCTCTTTGGTGATAAGCCAGTCTCTGTTTTCGGGATCAGGAACCCAGAGGAAATAAAAAATGCCATCAAGGAGGAATCTGAGGGTAAGCTTAAGGGATTTTGGGTTACACCGAAGATGATGTGGTGTCCACGACTTTGTTGGTGATAGCAGGTCAAGTTATTTTG
>CL1Contig684
TAGGGTCTTATGACAACTGTCCATTCCATTACTGCTACCCAAAAGACAGTTGATGGGCCATCGATGAAGGACTGGAGAGGCGGAAGAGCTGCTTCCTTCAACATCATTCCTAGCAGCACTGGAGCTGCCAAGGCTGTTGGGAAGGTGTTGCCTGCTCTTAATGGGAAACTTACAGGAATGGCGTTCCGTGTTCCAACTGTTGATGTTTCTGTGGTTGACCTTACAGTGAGGCTAGAAAAGAAGCTACATATGATCAAATTAAAACTGCTATCAAGGAGATCAGAGGGAATGAAGGGATATTGGGCTACACTGAAGATGATGTGGTTTCCACAGATTTTATTGGTGACGACAGGTCGAGTA
>CL1Contig685
TCATTGATGCTGTCGCTATTAAGGAGCTCTTTCCTCCAAGGCCCACAAGAGATAATTTGGTAAAAATGCTGGCTTTGAAGAGGGTCCTCATCGCTTTCTCAACTCTTCCAATGGCGTTCTCCTTCCTCCAAAACAAGAAGATCTCACATCCCCACTTCCTGGTTGGATCATTGAATCACTTAAAGCTGTGAAGTTCATTGATTCAAAGCACTTCAATGTTCCTTTTGGACTTGCTGCAGTTGAGCTTCTTGCAGGGAGGGAAAGTGCCATTGCCCAGATCCTCAGAACAATTCCCAACAAAGTCTATAATCTCACATTCACTGTAGGAGATGCAAAGAATGGTTGCCATGGATCAATGATGGTGGAGGCATTTGCTGGGAAGGACACCTATAAGGCTCCATTTGAGTCCCAAGGAAAGGGTAGGTTCAAGACTGTAAGCTTCAAGTTCAAAGCCATTTCAGCAAGAACAAGAATTACATTCTACAGTTCATTCTACCATAATAGAATTGATGATTTTGGATCCCTTTGTGGTCCTGTTCTTGATCAAGTTAGGGTTTTCCCTATTGCTTAGATACTGGATTATATCAAAATACAGTGGAATTGTACAATGACCGTTGAGGCATTTGCTTTGCTTTTGTATTCATGTGGCAGGACCAGAGTTCTTTATGGGTAAGGAAATGTAAGACCTATGTGATCTTTTCTTGTATCCATGGGAATAGCTTTACGTTGACTGAAGTATGCATCCCTCCAAAGAGTTGAGAGAAATAAATAGGAATTTCAGAGATTATTCCTGGAAAAAAAAAAAAAAANAAAAAAAAAGTACTACTAG
>CL1Contig686
TCTTGATTGCCTCTTCCTCTAGCAAACACTTCACACCACAAGTAGGTTTCCAGTGAAATTTAACACAGTGTACTTTTCCAGCATTGTTTATTAAAGTATATGTGTTAACGCCAGAGCCTTCCATGTGCCTGTAATCTTGAGGAATACCCAGGTCATCAAAAAGGAAGGTGAGCATGTGCAAGCTTTCAGGAACATGGGATAGGAAGTCAAAGATCCTCCAGCTCTCCTGGATGTGAGACTTAGGGTTGGGCTTAAAAGCATGCACCACATCTGGGAACTTCATTCCATCGCGGATAGAAAAAAACAGGGAAATTGTTTCCCACCAGATCAAAGTTACCCTCTCTGGTGTAA
>CL1Contig687
TAGAGGCACTTGATCCTCTTTGAGTCCAAAATACTGGAAGGCACCTTGACTAGCCTCCAAATCTCCCAATAAAAAGATTAAGCCTTGTCCTTTAAATTGCAGGGCAGCTTCATGATATTTAGTTTTGAAAGAATCTGCATCTTCACTACTTAAGTTTGTAAACAACATTGCCTTAGCATCAGGACTATTGAAAAATTTGATAACATAAGGATGATTGCTGGCGTCACTGTTAAAGAGAGTCACAATGGGCATGCTAGATTCTTCTACAAACTTCTCTAGGGCATCCACATTAAAGTCCCTAAAATCAACAAAGAGTTCATCAAAAGGCTTGAACAGCCTAATAAGGGGCCCTGTCACAGATGATTCCCCACGAGGGAGGTGTTTAGCATCCAAGGTATGACCGAACTCATAGTCAGAGCGCAATTTATCTGCAACAGCCAAAAAGTTCTCGAACTCCTGTCCAGAGAACTTAGGGAACACCCCAACAATAACTATCTTCTTATCGCCAACAAAACTGCTAGCATCTTCTGTTGATTTTATTTCAACAGAAGAAGGGCCACCTTGTTTCTTCAAATACTCAACAATGCCATCGGCTTCACGAGGGCCTTTATACTCTTGAATTGTCTTCCCTCCATTTCTCAAAATTTTAAGAGTTGGAAATCCCTTAATATCATATTGGGTTGCAAGATCTTTGTTCGCCTCTTCATTGGCATCAATCTTGGCCAGAACAACTGGGGGGTCATGACCATGCAATATGGATGCAGCTTTCTCATACTCAGGAGCAAGCTTTTTGCAGTGACCACACCAAGGAGCGTAGAATTCGACGACGATGAAATCGTGCTTGCTAACAATATCAGTGAAATTGGAGTGATCCAGGGTCAAAACGAACTCCTTTTCCTTCTCTTCACTCTCCCCAGCTGAGATCGCTGCAATTAAAGACAGAACGAATATGCGAAACCAAATCGAACCCCCAGACGCCATTGCTGTAA
>CL1Contig688
CTGTAAGACTTGAAAGAATAGNAACATACGAGGAATAAAAATAGCCATCAAGGAGGAATCTGAGGGTAAGGCTTAAGGGAATTTGGGTTACACCGAAGATGATGTGGTGTCACCGACTTGTTGGTGATAGCAGGTCAAGTATTTTTGATGCCAAGGCTGGAATTGCTTTGAACGAAAAGTTTAGTGAAACTTGTCACTTGGTATGACAATGAATGGGGCTACAGTACCCGTGTGCTTGACTTGATCCGTCACATTGCCTCCACTCAGCCTTGAAGAAATTGATGATGATTTTTGAGTGCTGTATTGAGTTTGAATGTTGATGCAGCCTTGAAGAAATTGATGCAGGCTTCTGATGTTTAAATAAAAATTTGAGTTCAGATCTTCTGTGTTTGGTTTTGGGTTTTAGTTATCAAGCAATTGAGTTATAAAACCATATGACTTTCATGGGAAGATTTCCATCTTGTTTAACACTACTATCAGATGGTTTTTACAACTATCAGATTTCCATCTTGTTTAACACTACTATCAGATGGTTTTTACATTAGTGTGTTTCCATTTTTATGGTCTTTTGGCTTTTAATTAGATCCTTGCCTTCTATGGGTGAAGTTAAACAAAGGGGACAAGTCCAATCATGCAATGCAAATGCATAAATTTTCTATGGGTGAAGTTAAACAAAGGGGACAAGTCCAATCATGCAATGCAAATGCATAAATTTTCTTTTGTATTGACCAAAAAAAAAAAANAAAAAAAAAAAAAAAGTA
>CL1Contig689
TCTTCCATCCAGTCTCTTCCTGATCATCAGCTGCTTCCTCATCTTGTGCATACTTCACAAAATCATTCTTCAAGACCCGCATGAGAATTGTTGCAAGGAAACCAGTCAAAAGGAGAACAGTCACACACGAGTTTATAATGGAGAACCAATGAATCTCCAAGTGATGTGGGAGCGAAGAAGATGACGAGTACTTCTCCATTCTCTTCTCAAAGGGAGTATCTGTTTCCTTCCACTTCACAGTATAAAGGAACTCCGCATCAACTTCCTTGTCCTCCGTCAGATCCAGCAGCAAATGAGGATCCATCCGGACACTTACTTCAATCACACGGTCCTTATTGTACAGAACATCGAATTGGATATGCTTGTAAAGCAAGTATTTGTACTCACTAGGATCAGCCTTGCCTTCTTTGTCAACCTTTCCTATGAAACCCCAGATGGGCAGATCATCATAATACATTTGGAAGTAATAGTCTTTGTCAATTGCAGATCTGAACTGAGCAACTTCCTCCTTATTAAGCGTCTTCTTACAAACAACTGCTGAAGTTCTTTCATCTCTGAAGTTGAGTTTGTAGGGAGCTGACTAGGCGATCGCCATTCAACACCTCACCA
>CL1Contig690
TATCACACCCCTTTCTTGCACTTTCCTCACCATACCACTCCTTGACCCTCCCCTACCAAACACTGCCTCTTGTGGCGCAGCCGCATAGCTCCTCCGAAAGATAGAAAGGGAAAGACCATCAACGAGAAGCTTAACATTGGAGGGAAAGCGAGCCATTTTTTTATTCCTTATATATATATATATATATGGAGAGAGAGAGAGAGAGAGAGAGAG
>CL1Contig691
TCTGAGAAGATTCCATTTGTGCCAATCTCTGGATTTGAAGGTGACAACATGATTGAGAGGTCCACCAACCTTGACTGGTACAAGGGCCCAACCCTTCTTGGCAGCAGACTTAGTGACCTTAGCTCCAGTTGGATCCTTCTTCTCTACACTCTTAATAACACCCACAGCAACAGTCTGGCGCATGTCCCTAACAGCAAAACGACA
>CL1Contig692
TATTTCAGAGTTTTGAAGGGAAAATAATGGTTACATTGCTCCCTCATATGACGATGATGACACATCAGGGAACAGGTTGAAAATGAAACTTAAAGAATTCCACAGGAGTGCAGCATCATTCACAGCATTAGATAGGAATTACCTTACTCCTTTCTTCACAAGTCAAAATGGAGATGAAGAAGATCATGATGACCCAATGCCCAGTTCAAGAAGAGGGGGCTTCCATGGCAATGACTAATATCCGGTGACAGTTTCGAGTAACACATATGACACCATATTTAATCAGCTTTGTAGATAATTATTTACTGATGACAGGCAGAAAGGTTTCATAGTCACTCAAATGCCTACCTGCCGACTGAGATGCAAGGTTATACATTTGTAGATGTCATACCAATTAGACATTTTCNGTAGCAAGTTTAAACATTAATAAAGAATTTATACAGTGCGTCTATTG
>CL1Contig693
GGTTCTTTAGAGAGAAGGGCAAACAATTCAATAATTGAAATCCCAGAATTAACAATTATATGTGAAATATCTGATCTCCGTCATCTAACTCAAAATTCCAGAATGCAAACAACTTCTAATATCATATCCAACTACAGACCAAAAAACTTTTAATTTTTAACTAGAATACTAGCTTGAAGATAAAAGGAAGCCTTGATACAAATGAAACCAGTAATCATTTAGTCAAAGAGGCTGAAACCCATATCCTCATCAGACTCCTCTTTCTCCTCGACCTTCTCTTCCTTTTTGGCCTCAGCAGCAGGAGCTGCAGCGCCACCTCCAGCAGCAGGGGCAGCAGCAGCAGCAACAGCAACACCACCACCAGAAGGCACTGAAGCCAATTTCTCCCTACCAGCAGCAATCAACTCTGTAGGGTCCTTTCCTTTAAC
>CL1Contig694
ACAACTGACTTGTTTTCATAGTTGTTTGTTGGCAAAGGTTATATGATGCCCTGGATGTATTATTTTGCTTTTGAGGTTTCTTTTATGTTAGGGCAGAATGAAATGTGTCGGGTAAGCAATTGTTTTCCTTTTATAAATTTATGTTGGCGTGTTTCAGATAAGAGATTGTTAAGATGTCATGATCACTCTAGCCACTGGACAAGGATACTGAAAATGATTTATTTAGATCAAAACCTCCTGGCATCTTCTCGTCGCAGTAGTGTAACTGGGCCCGATCCATTA
>CL1Contig695
TAATATCATCCTTTAGTGACCCCACTCAACTTTTTTACTTCTCCATAATCAACCATAATTGAGTCCACATGACACCTTGACACAAAAAAAGCCAACTAAATGCAAATAGAACTCCCCATCAAAGCACTTATACAACTCAGAAGCACTTCCTGTGGACAATGGATGGACCAGACTCATCATATTCACCCTTGGAAATCCACATCTGCTGGAAGGTGCTGAGGGATGCAAGGATAGATCCTCCAATCCAGACACTGTACTTTTCNCTCTGGTGTGCCCACCACCTTAANCTTCNTACTGCTTGGAGCAAGGGCAGTGATCTCCTTACTCATACGGTCTGCAATGCCAGGGAAC
>CL1Contig696
[truncated: 23,548,378 more chars]
