# Supplementary material for: Post-transcriptional regulation of several biological processes involved in latex production in Hevea brasiliensis
Source: PeerJ. 2020 Apr 29;8:e8932. doi: 10.7717/peerj.8932 (PMC7195832; doi:10.7717/peerj.8932)
Supplement: Supplemental Information 4 — Consensus sequences [file peerj-08-8932-s028.zip › consensus_bark_tgicl.fasta]

>CL1Contig1
AAAGTGGTTTATGTTCCAGTATTCAATGTCTTTGGTGAATATTGAACCAATTGATTTTCTAGACCTTGCAGGCATTTGTTAATAGATATCATTAACATGTATCTGCCATCTAGAGAATTTTCGAAATGTCTACCCAATATATTGCAAGAGAAGCATCTCCTAAAGCAGTTAACTTCGACCTCGGCCAACTTTCTGATAAAGCAAAAGGCTCAAAAGTTCCTCAAGTCGCAGGAATTGAAACGCAAGGAGACCTTCAAAGACGCCCAAACACGCCCCCGCCAAAACGTCGATAAGGAAATGCCTACCAAGCAAAACCCTAGACAAGGCCGTCATTGCCGCCCACACACGAACGGCCACCACCACAATCCCCACCACTTTGGTGTCGTCCCCCGCAATCCACTGGTGAAC
>CL1Contig2
GAAGAGCTGTTGCAGCTGATCAAGCGGTTCAGCGCTTACATAACCGTCAAGATTTCACATCTCTTCCCGACTTCATTCCATAACCTGGATTCTCGATCTGTTGTGGCTATTGCTGGCCTTGCTGTTGCAGTAGTATTTACCTGGAAGCTATTGAGGTTACCTGGTGGACCTCATCAAAGGCGAAAAAAACGGCAACCTCCTACAACTAGTAGTTCTCTTGTCAGTATTCAATCAAATTCAGCATTGATACCATCTGGAGTTTGTTCATCTTCAGAGGATTTGAGGGCACAAAATGTTGTTGATGAATTCTTTCAACCAGTAAAGCCAACTTTGGGGCAGATAGTTAGGCAGAAACTAAGCGAAGGAAGAAAGGTCACTTGCCGTTTGCTTGGAGTAATCCTCAAGGAAAGTACTCCAGAGGAGCTACAGAAACAAGCTACTGTGAGGTCCTCTGTGCTGGAAGTGCTGTTGGAGATAACAAAATTTTGTGATCTTTATCTCATGGAAAGAGTTCTCGATGATGAGAGTGAACAAAAGGCTCTTGCAGCTTTGGAGAATGCAGGGGTTTTCACATCTGGTGGTTTAGTGAAAGACAAGGTTCTATTTTGTAGTACCGAAAATGGACGATCATCTTTTGTCCGGCAACTAGAGCCAGATTGGCATATTGACACTAATCCTGAAATTGTTTCTCAGTTGGCTAGGTTTATCAAATATCAACTTCGCATTTCTCCCATTAGACCCGAACGGACTGCGGCAAACGTGTTCAGCTCTCCATCCTTGGAACATTTCTTTGGACGTGATTGATGCTTCAACAGTAAAGCGTCTAATTATGAAC
>CL1Contig3
ATGGATTGCAGATGGGTTTGGGCGCCGTCGGGCTTTTCAGTTGTGTGCTTTGCCCATGGTTATTGGTGCTTCTGTAAGGTAATATTCCTGCTGCTTGAAGCAAATCTTATGCACACCATTTTATTGCATTTCCTTTGTGCTATGGTAGTCAATTTCTAACTCAGGTTCCAAGTTACTATTCTACTCTAGAATGTTATTCTTGGATAAACCCAAAGAACTTCATTGATAAAAACTATAAGTAAGCTTACAGTCCCAGACATGGGTGTTTTGCAACTATTCGTAAACAACTTGATGCATAAACTAACACACAACCAAAAGCAGACTCTCAAGGACACAAATGAATAAAAAAAAGGTAGTGAAAGAAAAAAATAGGGTAGACCTAAATTGACTTGGAGAAAAGTAGTACAACATGACCTAGAAGCATTACATATTTCTGAGGATTAACCCAAAATCGTTCAGAGT
>CL1Contig4
TAAAAAAAAAATAAAAAAAAAAAAAAAAGTAAAAACTACTGCGTTGATACCACTGCTTAAGCAGTGGTATCAACGCAGAGTACGCGGGGGTTACACACACACTGACAAAGAAAAAAGAGGCAGAGAACCACTTCTCTGCAATCTTTGGAATATCCACCAAAATCATAGATAAATTTCAGCACCTTCCTTCTCTTTTATATCTACAAAACAAGTGTTTTGACACTGGAATCCATTGAGAATCAGTTTGTTGGTCAATTTTTTTGAAGGGAAAGATGGACTACGTCTATGGACCAGGAAGGAACCATCTGTTTGTTCCAGGGCCTGTTAATATCCCGGAACCAGTTATTCGAGCAATGAATAGGAACAATGAGGATTACCGTTCTCCAGCTGTTCCTGCTTTGACAAAGACTCTTCTTGAGGATGTCAAGAAGATTTTCAAGACTACTACAGCAACTCCATTTCTTATCCCAACCACAGGTACTGGTGCATGGGAAAGTGCACTTACCAACACATTGTCTCCTGGAGATCGGATTGTCTCTTTCCTGATTGGACAATTCAGTTTGCTCTGGATCGATCAGCAGACACTGCACACACTATTAAGGCTGTTTGCATTGTTCATAATGAGACAGCAACTGGAGTTACCAACAATTTGGCAAAAGTGAGAAGAATACTTGATGACTACAGTCATCCAGCTCTCTTTCTTGTTGATGGAGTATCCTCCATATGTGCTCTTGATTTCCGTATGGATGAATGGGGAGTAGATGTTG
>CL1Contig5
AAAAANAAAAAANAAAAAANAAAAAAAAAAGTAAAACTACTGCGTTGATACCACTGCTTAAGCAGTGGTATCAACGCAGAGTTTTCCATTAGGGTTTTGGAAAGGCTGTGAAGATGAGTGACAATTTGATGGATAAAGTAAGCGCATTTGGTGAGCGCCTCAAGATTGGAGGTGCTGAGGTGGGCCGAAAGATGAGTGCTGGGATGAGCTCAATGAGCTTCAAAATGAAGGAGCTGTTCCAGGGTCCAAACCAGGCTGATAAACTTGTTGAGGAAGCCACAGCAGAGACCCTTGAAGAGCCTGATTGGGCCTTGAATCTTGAACTCTGTGACATGATTAATCATGAAAAGGTTAGCAGTGTTGAATTAATCCGTGGTATAAAGAAGCGGATCATGATGAAGAATGCTAGGGTTCAGTACTTGGCCTTGGTGTTACTAGAAACATGTGTTAAGAATTGCGAGAAAGCTTTCTCGGAGGTTGCAGCTGAGAGGGTCCTTGATGAAATGGTGAAGCTGATTGATGATCCTCAGACAGTTGTTAATAATCGTAATAAGGCTTTGATGCTGATTGAAGCATGGGGGGAATCAACTGGTGAGCTGCGCTATTTACCTGTTTATGAAGAGACATACAAGGTATTCATTCTGTTTGCTTTTTAATATTTTCACTCTCTTGTTTGGCTCCCCGAAAATCGGAGGAAAAGAAAGGAAAATTTTGTTTCAGTTTTTTGTTGCCTTTAGGCTTGTTTAAAATGAAAAATAGTGTTGATTATACTTGAAATAGTTGTCTAAATTTCAACTTAGTGGAGACCACCGGCCTTAGCATTCTCTCTCCTACTTTGTTTCATAAAAACAATGAGATGGTATTCAATATTTGTTATTTCAGCCCTTCTTCTAGGTGAGAGTCTTGGCATTTTGTCCAATACACTGAATATTAATGCTAGGATATTGAACAAAAAGGGAGTCATGCTGTAAAAAATTCATTCAAGTTTTGTTCAACAAGTTTTATAAATTTAACCTCAAAAAAGTTAGAATGTAAGTACTATGGCTATTTTTGGTTGTGGAATTTTTGACTTTGACTCTGTTGACATTACATTAGGTGC
>CL1Contig6
CATCCCTGAGCTTGGCATCAAATGGATTTTCAGGAACTCTTTCACCTGCAATTACCAAACTGAAGTTCTTGGTTAGCTTGGAACTACAGAGCAATAATCTGTCGGGTCCACTACCTGATTATCTCAGCAATATGGTACACCTAGAAAATCTGAATCTTGCAAATAATAAATTCAATGGTTCTATACCTGTTACTTGGGCCAGCTGTCCAACTTAAAGCATTTGGATCTTTCAGCTAATGACTTGATTGGACGAGTACCAGTTCAATTCTTTTCAGTTCCAGAGTTCAATTTCACCATGACAGGTCTTAGTTGTGGTTCTAGCCCAGAGCAACCTTGTGTTTCAAGCTCTCCCTTTCCAGTTTCTACCAGCAAGTCAAGACTTAGGATGATTGTAATTGCTGCAAGCTGTGGTGCTTTCATACTTATGCTACTTGGCATTGCATACCGTTACCATCAACTGCACAACTACAAATGATGTCTTTGTGGATGTT
>CL1Contig7
TAGTTGGACTAGAACGATTCATCATCTGAATCCAAGCAGGACCTCCATCTTTTTCCTCAACAAGCTTACACAAAAGCTCTAAATCATCTTCATTCACCATACTGGATTTATCATTTTGCACCTGTGAGGAACCCCGCGTACTCTGCGTTGATACCACTGCTTAAGCAGTGGTATCAACGCAGTGTACTTTTTTTTTTTTTATTTTTATT
>CL1Contig8
AACATATAATAGCTTTGAATTAAAAACTCAAAAAGACTAGTGCACACATTTGACCAAAAGAAAAAAAAGACTAATGCACACAGACATTTGCATTATTTTGGGTAAGCCTCCACACTCATGTATAATTGGTTGACAGCCATCACTTATTCTTCTCTTTATCTGAGATCGGAGCGTAACGGCAACAGTTATTGCTAGTCCCGACAGCTGCCCACTGGATTATTTCAGTTCTTCATTTATTATTTGATATTTGGTCTGCAACCAAAATGTAGAAGAGCCCCATAACTCCGGTGTGCATTTGTGTTCTGCTATATTTAGATTCCAGAATTAGATTCTCCCCTTCTGCAATCTTGACAGAGCCTGGTTTAGGATAACAAGTGGACATTCCTACGATGTAACCAGCCTCATTTCCTGCTTCTTTTCCTTCTCCATAGGTCGGTATCGAACTGCATATAACACGTTCATCCTGTCCATAGAGAGTTGAACCAGTTCCTCCTATATGCTGGTGGGCAACACCATAGATGACGTAACCACCAGTGGGCATGGTGAGGCTTGTCCTTTTCATGTCAATGCATCCATCAACACCAACACCAGAGCCATTGCAAGGCTTAACTTCATACTCAATCTGGCAGCCACTCTCTGGACTGACTTCTGTTGAACCATTAATTCTCTTTCCAGTATCAGTGACATCAAATATAAAGATTTTGACTGGGATAATTGAACTATCCCAATCGACCCACTTCACTGTATACCTCAGGTAGAGGGTCCTCTCGACAGCCTCAAAACCTGGTATTAATCTGCACTGTGTGCGGTCATAACAACAATTTAAACCTCCTTTATAATCCGGCCTCAAAGGTTTACCATTTTCATCCACTGCGACGTTGTATAGGTCACATTTGCATTCGATGCATCCCAACCTATCTTCGACACCCCG
>CL1Contig9
AGCAATTCGAAATTTGAAGGCTGAAAAATCGGACCCCAAAAGGTAGCTGTCTTCAAGCGACGAGTAGAAAATTTTTGTATTTCTTTTTTTTGCCCGGAAAGTTTCAGGTAATTGTATCATGTTTGCTGCTCTTGTTTCTTTTATGTTTCATTTCTTAATCAAGTTAATAGGCCTAATTCGCCAGGAAACTGATTGGGTTTTGTTTCTTGGTATTTGTTTTCTCTGTATTTCATCTCTGGTTTTGGTTTCAGTGTTTGCGTGTTATCGTTTGTGCTGTGTCTTGGTCATTGGCTTCTGTAAATTAAACAGGAAAATATAGAAGAAGCTAATTTTAAGGAGGCTTACTGCTTGTGTTATGCTCCATATTGGAGACATTTGTTGTTTTAAATACTGGGTTCTTCTGGGTGCGTAAAATTGTTTGTTATTATTGAGTAATAATACTTGTTTTCGGCTTAGGCTCTGTTTGTTTGAAGGAATAATGATTCCTTGAAAGATTGCGAAAAAAAGAAGGTTTTCTGAGTGCTTCTTTCCATTATTAATGATGGATATTTGTATACGCCCGAAATTCTTTCAATTTCTAGAAAACAAAGGCAGCTTTCGAAATTTTTCCTTCATTTATATCTTTTTGGCTAATTTCCATGTCCATAATAAAGAATTTCTCAACAAAATTTTTGGCTTATAC
>CL1Contig10
GAGTGTAATACATACCAAACCAGCTACACAGCAACTAAATACATCTCATCACACGCTTACCATAACTATTAGGAACAATACCTAATATCACAACATCACTAGCACCATCACCAGAAAGCCAAAAAAAAAATTGGAGCAATATGCTAGCGTCAATAATCCTATCACAACCCAAAGGAAAAGCTCACTTCACCACTTCAACCATTGTAGTCTGTTCATGGTTGTTTCATTGCAGCATACTATTTTCTACGGCTTAAATCCCTGGATATCCGTTGTAAAATCGGCATGGAATTTCTGCCAACTTCCATTGGATGAAGACATGCGCATAAAATACAATATTACAGACATTTCCCTACTTCAATCACCTGCCATGTGAAAAGAACACCAAATCCGAGCTACTAAAAGAGAATAAATCATACACTCTCAATCAAACTGGTGTTTGAAGATGGTCACTTCCAACATAGTATGACAACAACAAAGGGCAGTCTAATCTTCGTGACTATGCCTATTCTTCAAACTATCTCCAACCTCAGTACAACCCAAGTCGACAACAAACAGAAGTCCAAAATAATCCAGCACACTCACCAAACTTTATTGTTTTTTAACCTAGTATCTTCGTGATGACCTTCATCAATCAGAATCACTGTGGGCTTAATCTCCAAACTCGAATACAGGCATCCTCACCAGAGCTTACTAAACTCAGCTCACCAGTGAAAGCTAATCCATAAACCCCACCCAAGTGAGCTCCCTTTATGGTCATCCGACTAGATGCAGGCTTGTCCACTTCATATATAATGACACAAGTGTCAAGTGAACCGGTAGCAACCATGCTGCTATCAGGAGACCAAGCAAGGCAGTTTATGCGGGCAGTATGGTATAACATGTTCTTCAGCTTCACCTCTCTGGAGACACGATCCCAAACAATAGCTTCTCTATTTGCATCACCAGATGCAAACATTGAAACATCTGGAGAGTAACGTATAACACTGATAGCCCCTCGATGTTTCTCAAGGACTGCTTCTTCCTTAAGAGTATCACCTGTAATAGAATATACATGCAATTTGCCATCCTGGCCGCCTATGATTGCTTCACTTCCATCAGGTGAGATTGCAGATGCTGTCACTGCATAACCAAGATTGATGGTTGACATTACTTTTGTACCACGGAGTATGACAACACCTGAATCAATTGTGATCAAAGCAAGTTCGGGACAGAGAAGGGCAAGACTCAAGTCTTTTGGCTGACAGCCAATGTCAATGGAATTGGCATCTCCACATTGATCCCCTTGAAAATGCACTCTCCAAATCTTATTATCAAATCCAGATGTAACAATTTCTTCTTCAACAGCAGCTAAACATTTGATTTGAGAACTCTCTTTCCTCTCTAATTTACAGTTGTATCCAATGCCTTGAATCCATTTAACTATCAAACCATCATAACTGCTGGATAATATAGTTTTTGGGACATTTTTAAGCACAGCTAACGATGTAACATTCTTCATATGTCCAGATATTTGTCGTGGACTTTTGTCAAGATCGCTTGCAGAAAAGATGCTAATTGTGCCACCAAGAGACACGGTGACAAGATAATCATTCTGCCAAAGGCAACCAACTAGCATGTCATCCACTCCGCCAGAGCCGGAACATGTCAATGTTTTCTTCAATTTTCCATTACCATCATCACAGATCTCCCACACTTTGGCTGACTTGTCGGCAGAAACAGTCAGAACCTGTTTACCATCAGGACTCCAGCTAACAGCATAAATAGCTTCCCCTTGTGACTATCTTCAGAAGACAACTCTCCAATCTTCTCTCCAGTCTTCCCATCAAACAT
>CL1Contig11
TTGCAGTTGCAGCAATAATTAAAGCAAGATCGTTGAAGAAGGCTAGTGAGTCTCGCGCTTGGAAATTGACTGCATTTCAGCGCTTGGACTTCGCTGTTGATGATATTCTTGATTGCTTGAAAGAGGATAATATCATAGGGAAAGGTGGTGCAGGGATTGTTTACAAGGGTGTTATGCCAAATGGTGATCAAGTTGCTGTTAAAAGGCTACCAGCTATGAGCCGAGGGTCTTCTCATGATCATGGATTCAATGCTGAGATACAGACTTTGGGAAGGATTCGGCACAGACACATTGTTAGATTATTGGGTTTCTGTTCTAACCATGAGACTAATCTTCTTGTCTACGAGTACATGCCTAATGGGAGCTTAGGTGAAGTTCTTCATGGCAAGAAAGGAGGCCATTTGCATTGGGATACAAGGCATAAGATTGCTATTGAAGCTGCAAAAGGCCTTTGCTATCTTCATCATGATTGTTCACCATTGATTGTTCATCGAGATGTGAAATCAAACAACATCCTTCTTGACTCCAATTTTGAAGCTCATGTTGCGGACTTTGGCCTTGCTAAGTTCTTGCAAGACTCAGGCACCTCAGAGTGTATGTCTGCAATTGCTGGTTCTTATGGATACATCGCACCAGAATATGCCTACACGCTTAAGGTGGATGAGAAGAGCGATGTGTACAGCTTTGGTGTAGTTCTCCTAGAACTGGTTACTGGAAGAAAACCAGTAGGGGAATTTGGGGACGGTGTGGATATAGTTCAATGGGTTCGAAAAATGACTGACTCAAACAAGGAAGGAGTTCTGAAAGTCCTGGACCCAAGACTCCCATCGGTTCCCCTCCATGAGGTGATGCATGTATTCTATGTTGCAATCCTCTGTGTGGAAGAACAGGCCATAGAACGCCCAACAATGCGAGAAGTTGTGCAGATTCTAACAGAGATTCCTAAGCCACCAAGCTCAAAACAAGGAGACTCAACAATTATAGACTCCTCAGCTCAATCAGCTACTAATCTAGACTCTCCAATTGCAACAACTAAAGACCAAAAAGACCATCAACAGCCACCGCCGCCTCAATCACCGCCACCTGATCTTCTTAGCATTTGAAGTGTTTTTGAAAGGGAGGGCATTGTTTGTTCTCTATATTCCATGAATTGTGTTAGTTTCCATCTTTTGCTATTTTTCCTTTTTGTTTTCTTTATTTTTCCCCCTTTTTTAATTCTTTTGGGTAAGGTTTGTCTCTAACTTGGTATTAAGGTTTGTCAAGTTTTTATGTACAGTATGGGGGACATGGGGCAGGAAAAAATGAAGGGG
>CL1Contig12
ATCTGATAAAACAAAACACAACCCTCCCAACCCACAAAACATAGCTAAAACTTATTTATTTCACAGTCATATTATGTATAGTAATCAACAGCAAAGGGAATTTCTATGGGTCTTGCTGATTTCTTTATTAGCCCATTTCATGCCCCTGCTTTAACTATGTAACCAGTTCTAGACCTACAAGACAAGGGAAATACAGCAACTGATATCAGTTCTTAGCCAGGGAAAGCTTTCACTGGTTTGCAAAGCCTACAAGTACGATAGGTCCATCCCTAAAGAACACAAGCGTTCTTGCAGAGTGCTTGCAATTTTTTCATTAGAACCAGCCTGAAACATCCTGCTGCTTTGGCAGAGAATCCATTGCTAAGCCCTGCAAGTCCTCTTTGTAATCAAATGAAGATAAATCGAATGGAGAGCCAAACATCAGATTGAGCACAGGGTTGAGAAAAATCATAGGCTTCACTTCATTAACATGAAATTCGATCCTGCAACTCTAGAGAAGAGC
>CL1Contig13
CAATTAGTCCATAACTTCTCTTTGAAAAGTACTCCAGAAAACTTACTTCTCTTTTGATAACAAATTTTTATCTTACTAATAAGTTAATGACACCGTCATCATGGATTATATTTGTCATAAATATTATCTTAACAGAAACAAGAAAATTTGAGAATACACGCATATGAATGCTGAGGGCTCACAATCAATTCACATATTTAATATGTCAATCTTCTCTTATAAAGTCAAGTTATGCTGTTTCCTATTTGGAAGCCAAAAATGTCAAGTTTCTATTGAAGATGAACATGTATGCTGACATATTTATGCTCAATGTAGATGTTTATCTTGCTGGGACTGTGATGCTAATCTTTGGCATGGGCTTATACGGATTATTTATCAGCAATGTGCCTCCCGATGTTCCTTCCCATGTCGACCGAGCTCTGAAAGGCTCTTCCTTATTTGGAATGTTTGCTTTGTAAGGAGAGGCCGAAATGGATG
>CL1Contig14
AATATATGATCCGACCCAAAATAGGGTCTTTTTTATTCAAATGGCCCTTCATTAAATTTCCATATAAACTCAACAATAAAGCAACCATCGAGAAGTAACATTTCTACAAAATCATCTTCGGTAAGAGTAAAAGGTTCTGTATAACATTTACGAGCACTTTTTTCCAACCCTCTTATGATTTGGACATACCTTGATAGGTCATTCTCATCATCTCTTCGTTGAAGGAAGCTTTGAAGATATCGTATTTTGTGCTCTTGCATGGCAATTAAACGAGATTTATTGCGGTGATAAGGACCAATTGCAATTATCTGCGGCTCATATGCCTCTTCATTAACGCTTCGGAGTTGATTAGGCACTTTGAAAAATGCAACCAACAGAGGATTTTATGAGCCCGCGTACTCTGCGTTGATACCCACTGCTTAAGCAGTG
>CL1Contig15
ATGCCCAAATAATCACAGTCCCAAAATCCAATTTAAAAAGCAATCACATGAAGGAAAAAAATGAACATTAAAAAAAAAACACGTATTGAAAAGAAAGAGAGAATAAAGAACCACCACTAATAGTCGACCAACAAATGACAGAATAACAGATCTCATAAACCCCCAGCTCCATGAATCGAAATGATCTAAATTATGCCGATGATGAAAGTTCAAACCTCTTCCTAAGCCAAAGTAAAGGCCAAGAAAGTTCCCGCAATTACAGTTCCAGCGAGGATAACTCTATCAAACCTAGCAGCAGCGAAGTTGCCACTGGGTGGAGGTTGAGAAGCTGGACTCTGTGAAGG
>CL1Contig16
ACTGCTAAGCAGTGGTATCAACGCAGAGTACGCGGGGATGGACATTAAAATTTCTAGGGCTTAGAGGTTGCTGGCATTAGCCTCCCTCCTCTATATATCCGTAGATCTGCATTCTAAGGGATAGGGGCGTGCTCGTTTCACTGGAACATACAAGTTCTCAAAACCCTCATTCAAAATGCCCAAGCAAATTCATGAGATTAAGGATTTCCTTCTCACTGCAAGAAGGAAAGATGCACGCTCTGTGAAGATCAAGAGGAGCAGGGATGTGGTCAAGTTCAAGGTCCGCTGCTCCAAGTACCTCTACACCCTTTGTGTATTTGACACTGAGAAGGCTGACAAGTTGAAGCAGTCTCTTCCTCCAGGTTTGAGCGTGCAAGATCTGTAAAAGCCGGTGGTTGGCCTGTGGCTGTCAATTAGTTTCTAGGAGATGAACCAGAATTTCACTTTTGTCACATTCTATTTTTGTGATTGAAATACTTGTGG
>CL1Contig17
AGCAAAAATATGTGATCTGTCCAACTTGTACCCATTAGTTTCTCCTTCGCTAGCTCAGCTTCCTGAGAAGTGTTATACTCGATGAAGCAGTAACCCAAGGTTTTCTGGGTTTCAGCATCAACAGGCATCCAAACGCCATCATCCTTAATTACACCAATCTGGCCATAAATTTTGCGAATCACACCTTCAAGCTTCTCAAATTTTCTCGGGGAACAACTGGCAGATTATCAACAACAATGATGTTACCAAAGCCAGTCTCAAAATCGAGCTGTTCTTCTTGGTAAACATCTTCATCATCACTAATGATTCCAAAATTTTCTCCAGGAGGAAGCTGAATGGAGTTGAGATCGATAAGGGAGCAATCGATACCAGCCGCGGCAGCTCGAGCCTCTGTATCATTCATTATCATCACGTCCGCCATGATTTCCTTCCTTTGCTTTTAGGATCCTCTCTCTAGACCTTAGAGAGAGAAACA
>CL1Contig18
TATTAAGGAAGAGCAAGATAAGAAGCATGTAAAGGAGGGCAAGCAGAAGGATGAAGAGAAGAAAAAGACAAGAAAGAAAGAAGAGAGAGAGAAAGAAAGAAAAGAAGGTCAAAGATGAAGAGAAGAAGGTAGGTGAGGGATTTGTGGAAGAAACAGAGAAAAAGAAAGACAAGGAAAAAGAAGATGATGAAGGGGAAGAGAAGAAGAAAAAGAAAGAGAAGAAGAAGAAAGAGAAAAAACACAAGGATGAAACAGAGGAGGGAGAAGAAGAGGAAGGTGAAGAGAAAGAAGAGAAGAAGAATAAGAAAAAGAAAGAAAAGAAGGACAAGGAAGAGAAAAGGGTAAGAAACACAAGGATGAAGTTATTGAGTCAAAGAGCGAGGCTGAAGTTGTCAAAAGGGCGATTCAAATAGAATCAGAAGTGAGAGAAGAGGAGGAAGAGGAGAATGATAAGGCAAAGGAAGGTAAAGAGGAAGAGAAAGATAAAGAAAAGAAAGAGAATGGTGATAAGAAAAGAAAAAGGGTAGATAAGTGTAAAAGCAAGGACCTTGACAGTCTGAAAAAGAAGTTACAGAAGATTGATGGAAAAATTGAAGCTCTCCTTGAGAAAAAAGCTGACATTTTGAGGCAGATAAAAGAAGCTGAGAATGTGAGTTCTGTTTCCTGATAAGGACAAAGACGCGCAGATAGCTGATGCCAAATAGCCCCTTGTGCATAATGCTATACAGTTCATTTCTCTTCACCCATTGTAATATAGTG
>CL1Contig19
TGATGGATATATCTGGGCGAAGACCACTTCTGATGATTTCTGCAGCTGGAACGTGCTTGGGTTGCTTCCTCGTAGCATTGTCATTTTTGTCACAGGGCCTTCATAAATGGATAGAGTTCTCTCCCTTTTTGGCACTTATTGGTGTACTGATATATATAGGATCATTCTCACTAGGCATGGGAGGAGTTCCTTGGGTTATAATGTCTGAGGTATTTCCTATAAACATGAAGGGTTCAGCTGGAAGTCTTGTGACAGTAGTTGGCTGGCTATGTTCTGGGATTATCTCCTATGCTTTTAACTTCCTAATGAATTGGAGCTCAGCGGGAACATTCTTCATATTCTCAAGTGTTTGTGGCCTAACTGTTCTGTTTGTTTCAAAGCTGGTGCCAGAGACCAAGGGACGAACATTGGAAGAAATACAAGCATCCATGAATCCATTTTTTATCCAAGTGATAAATTAGGCATCCTCACCTTACACTCATTCTATGTTTTGATGGTA
>CL1Contig20
AGGAGGACGATGGTAGCGGTGGAGGTGACCAGTTAGCACCAGCTGCTGGCCTCTACCGGATAAATTGCGGGATTGTTTGGGGAATAAAAGGCAGTATAATTTTGATCTTGGGGATACCAAAGAGGAGGACAATACATGATTTCAGGTGCTGAGGAAGAGGGCCTAAAACAGGTTTTATGTTTGTAGTTTTCTTGAACTTGCGATCCCCGCGTACTCTGCGTTGATACCACTGCTTAAGCAGTGGTATCAACGCAGAGTACGCGGGGAGAGTGGAAAGAGAGAGAAACGAAGGGAATGGGTGCCAAAGCTCTTTTCTCTTTGCTTTATATCCTTCTTAGCTGTGTCTCTCAGGCCAGCTTTTGCAGAAGATGAGGAGATCCAGGTCTTATTATGAATTTTTACAGGGACACATGCCCTCAAGCTGAAGACATTATCAGGGAACAAGTTAAGCTTCTGTACAAGAGACACAAGAACACTGCATTTTCATGGCTCAGAACATC
>CL1Contig21
TGTTCTCTCTTTACAGCTATTTCAGATGTCACTGTCCTCCGCCCTATTTTAGTATCACTGTTTTCTCTGACATCTAATACTCTCGAAGAATCAGAAGAAGACAATTTCATCTCTGGAAAACTAGCATGTTTTGCAGACATGTTTTCTTCTTTAACTTTTGATGATGTCTTCTTCTCACCCATAACTTCACTTGTTGCAGGAGTTTGTCTGTTGAGTAATTTTCTAGACATTTCCGTCTTTATGCTCTCTGGAGTATTTGGTGGAGTATAGTTACCAATTTTGTGCTTATCCTTTGACGTGTTATTTCTCTCTGGCTGAAACTCTACAGAGCTTTGTTCATCAGGTGGTTTCTTTGCTATTCCTTCTTAGAAATGGACGCCTTGCTTTCTCTTCAAATGCATGTTTCCTCCCTATATTTACAG
>CL1Contig22
TGTATCAACGCAGAGTACGCGGGGTGCTCAAATTTCACACTTCTCTCTGCCTCTTCACAACTTTTCTTCTTCGCCAAAATAATCGAAGCTCATCTCTAACTCTCTCTCTGTTACCCAACAATTCTTCTTCTTCTGAGTGATGGGTGTGAGCTGCTGCAGGTGCTCCCACACTTCCCACATCACAGAGATCATCATCACCAGCTTCTTTCGCCACAAATCCTAAAATAATATTTTTTGATTTTTAGAAAACAGAGATTATACATCTTCGAATCTGGGTCTTTTGATTATTTGCTGAGGGCCGTGCTGGCAGAGTAAAAAACCTGTATTGGCAGGAAAATTCTATAAAAAAG
>CL1Contig23
AAGCAGTGGTATCAACGCAGAGTACGCGGGAGGATTCAACATATAAGTACTATGAGGTAATCTTGGTTGATCCTGCACACAATGCAATACGTAACGATCCAAGGATCAATTGGATCTGCAATCCTGTCCACAAGCACAGGGAGCTTCGTGGGCTTACTTCTGCAGGGAAGAAGTATAGAGGTCTGCGTGGCAAGGGGCACTTGCACCACAAAGCAAGACCTTCAAGAAGGGCAACCTGGAAGAGGAACAACACACTTTCTCTTCGACGCTACCGTTGATCTTAGTTACTCTATTTGTTGTTTCTATCATCCTATTTTTATTTTCTGTTGTAGGATTTGCCTATTTTGATTCAATTGTTTGGGCTACTTCTGTTAAACTTGTTTAATTTAGCTGCATTGAGGCTGTTGAGTTCCGTATCTGTGGAACTGCTTTGGGATTTTATCATATTATTTTCTTTG
>CL1Contig24
CTATGTCTTTATCAACATCAAAAATAGTCTCATCTACAGGGGCATCAATGTAGCCAGCCCTTGAGGCCAATTGGACAGTTGACTCTTTCAGCTCTTTCAGCCCCAGTGAAGGTGGCAGTTGATAGACTAAAGGAGTCTGCATTTCATTGTAGGCTTCTTGCATGTTTTGGTCCACTGCTTAAGCAGTGGTATCAACGCAGAGTACGCGGGGGTTGAACATCAAAGGCAGTGGCAGTACATCAAAGGCAGTGGCAGTACATCTCTGATTAGCGAGGAATCGAATAGTCTCGAAGAAATTAAGAATGTCGGGAGTCACCAATCAAGAGGAGGACAAGAAGCCCACTGAACAAGCTGCTCACATCAATCTTAAGGTCAAAGGCCAGGATGGTAATGAAGTTTTCTTCAGGATTAAGAGGAGCACTCAACTGAAGAAGCTCATGAATGCTTACTGTGATCGACAGTCTGTGGAAATGAATTCTATTGCATTTCTTTTTGATGGTCGTCGGCTTCGCGGGGAGCAGACTCCTGATGAGTTGGAAATGGAGGATGGGGATGAGATAGATGCAATGCTGCACCAAACAGGAGGTGCTATTGCATAGTGTATTGGTTTGTTGTAGGTTGGTTAATTTAGTTAGGGAGACAATATTAGTACTAAGCAGATTAG
>CL1Contig25
TGGTATCAACGCAGAGTACGCGGGGAAGATCTAATGGACAGTGAAAAAGACATGAGCTTCATGTTTTCTTCTTCCCATTCATGGCTCAAGGCCATATCATTCCCCTCATAGACATGGCCAAACTATTTGCTTCGCGAGGCCTGAAGGTAAGCATAATCACCACAGCTGTCAACGCCCCAGTTTATGCAAATCAATAGAGAGAAATATACTTATGGGTCACAAAATTGACATTCTAATCATCCAATTCCCTTGTGTGGAGGCTGGATTACCAGAAGGATGTGAGCAATTGGACTTGGTTACATCACCTGAAATGGGGATAAATTTCTTCAAGGCCACCACCATGCTTGTTCAACCACTCGAAGAGCTGTTGAAAGAGTATCGTCCCAATTGTCTAGTTGCAGATACTTTCTTTCCATGGTCAACTGGAATTGCATCCAAGTTAGGAATTCCTAGAATTGTTTTCTCTGGAACTTGTTTCTTCTCTTCATGTGCTTCACAGTGTATGAGATTGTATCAGCCTTACAAAAAGGTATCATCTGATACAGATCCTTTCATCATCCCCCAATTTTCCGGGCCAGATCAAGTTGACAAGAAAGCAACTACCAGACTTTGTGAAAGAAGAAACTAGCTT
>CL1Contig26
CTACGTAACATGTGGACACTTCCAATTCAATGAACACATTTGCTTTTGTCCCCTTTAAATATCCCTAGAAAAATCCCATTATAATTTTCATAAGCTATAGGCTCACAAAAATGCAGGAAGGCCAAATCAATGGCCTTTCCTCAAATCTTCCACTCACAAAATTCCATATCAGTTAAGCTTTTAAGGCAAGGCCAGGAGGAAACCAGCAAAGACATGGGATAAAGGAAGTATAACCTTGTTGATCTTCCTATAAATTTCTAGGGTTTATGGGGAATACTCAATTGCAGTTTTTAAAGGTTATGTCTCCAAGGAAAGAAAATTAAACAGTTGCAAACATGTGCATCTTGTGAAGTACAGAGGCATTTAATGTATACATACCATAACTATATCTTGAGGATCCACCTGGAGGTCATTGCAAAGTAGAGTGATCCCATCAACCAGTATCATATCAACATAAGGATCTTTATATCTGCTGTAAAGCTTCTCCAAATTTCTGGATCAGTGAACGTTTTAATATGGGC
>CL1Contig27
TGAAGAAATGTGTTTGCAGAAAGTAGATGAGACTCAAGTATCCAATGTGGTCCAAGAAAATTGGTCAGAGGACGTGAAAGAAAGCCCAAAAGAAGAAGGCCAGATAGAAATCCCTGAGAAAACAGCTCAAGCCGATAGCAGTGAAGGTGAAAACGTTAGGGATGAGATGACTCACGAACAAAAGCTTGACAATTTGCCTGTAAACCACAAGGAAGGTAAACAAAACATAGATGAACAGCTGGCTGTAAAAGAGGCATCAGCAGGGGAGAGCAGAGACAACATTGGGCATACAGTCATAGCAGCTGAAGACAACATCAATGATGCAATAACTGCTTCAGGACACAGCAAAGATGAACCAGGAAATGAAGAGATAAAAGAATCTTTGGAAATGGCTTCTGAGGAGATAGAAACAACTGCTTCAGGTGACTGCTCTGAAACAATTGCATGTGCGAAAGAGGATACTTCCATCAAAGATCAGGAAGAAAGCTTTGACAAAAAGGAGAAAGAAGAGAAATCAATGGACATTGATGCTATCAGAGATGACGGAATTGTAGAACTGGAGAATCTCCTACCAAAAGAACCGAATGAGAAGAATTGAAATTGTAGAAGTTGAGAT
>CL1Contig28
TGAACAGGACTGGAGAAATGGCATGCGAGTTAAGCTTCTTAAGCGAATGGGCAAGTATGGACAGAGAAAACAGGCCTGGAGGGAGCATTTATCTAAGGAAAAGAATGGACAGAGAGTTCGAAATTGGGGACGACCGAGGAGGAACAAATATCGTGCCACTAATGGCTTGGGTCATGGAACTACATCTGCAGCTCATGTTGTTGAACCATCGAAGCCACCTCCTGGCCCTAAAATGCCTGATGGAACCAGAGGTTTTACAATGGGAAGAGGCCGGCCTCCTGTACCTAATGAAAATTAGCAAATGGTAGGAGAAACTAAGTATGTAATGGCGTCTTTAATGGATTTATGTAGCAAGGGAAATGGAAGTGTGGTGTTTGTACTTCTGCTTTGTTTTAACTGTATTGCATTCTTGGTTTTGGGTACATTGAACAACAATTCAGCAGTACAATTACC
>CL1Contig29
CTTGGAATGAATCAAGCATTTTAGATAATGTAGCAAGCAATAGCTCCAATCCTTGCTTCACAACATCACGTCCATATTGCTCTTGCAAAGCCTTAATGCCATCAAAACGACCTACAATTAACTCTGCAGGTCCTTGACTAGCCTGCAACAGATCTTCATGCATTTCTATTGCTCTTTTACTATTGCGGAACAAAGCCAAGAGACTTGCTATGAATTCCTGGTCTGCTTTCTTTGACACATAAAGATTCATATCAGAACCACTAGCCAAGGGGATGATCAACTTTCCATTTTGTGGTTCCAAAGCATCAATACTATATGATCCAGCAGCTGAAAGTGTAGCAGGTGGTGCAAAACCAAGCAATACAGACACAGCAGCACCCAGTTCCAGCGGCGACATTAAGTGAGACTGAACGACATCGTTTGCTGATGGAGTACGAACATATTGGCGATTTTGGCCATCGATGAAGAAAACTGAACCACTGGTTTCAGCCCTAGCTAGCGAGCAGAGAATAGAAGAGACGATAAGCAGACCGAAAACGCTGCGTATATGAAAATCCATTGCTCACAGATGCACAGGCACCCCCGCGTACTCTGCGTTGATACCACTGCTTAAGCAGTGGTATCAACGCAGAGTACGCGGGGGTATGCTATATTCTTCCCTTGTAAAGGACCACGGTCATTGGCAGATGAGATGGCAGGAGGTGGACTATGATGGTGATTTGTATTTGTGTCAAGAAATCCTGAGCTGGTAGACAAATTCAATC
>CL1Contig30
AATCCATTCAGACTAGTTCTTAACAGATACTACATTTTCTGCACTACTAGTCATATTCCAATATTTCCCCTCACTTTGGCATGAAAGCACTCAAAATATTACAAGATTTTCCTTCACTTTCCGGGGACGAAGTTTGTGGCGTAAGCCCAGGCATTGTTGTTGACAGGGTCAGCAAGGTGGTCAGCCAAGTTCTCCAATGGTCCCTTTCCTGTCACAATGGCCTGAACAAAGAATCCGAACATGGAGAACATAGCCAATCTGCCATTCTTGATCTCCTTCACCTTCAGCTCAGCAAATGCTTCTGGATCGTCAGCCAAGCCCAATGGGTCAAAGCTTCCACCTGGGTAGATTGGGTCTGTGACCTCACCGAGTGGCCCACCGGCGATTCTGTAACCCTCAACCGGCACCCATCAAC
>CL1Contig31
CATTTATGCTGCTTCAAGTGTAGGTATTTTTTGATCCTTTGGGTCCTCGTTGCCACCACGGAACTGACTTTGTGAATAATCCTGAAGCTTGAGATTTGACAGAGCATCACTTAGTGAGTCGGTGGATACCAAATTGTCCGTTTCTCCTGATGTACCGCAAACTCCAATCCCTGGAACCGAAGGTTGGAGGTTTTCACTTCCTACTTCAAACTCTAATTGTTTGAACTCCTCTTCAACATCTTCATCCTCAATACCAGAATACGATGGAGTTGATTCCAGAGCCTTTTCAACTTGCTTTTGAGAATCAATACTCTCCTCAAGTTCTTCCAAACAGAGATCAACTTCGTCCACAGTTATCCTGTTTTGCTTCATTGCTTGCGCTCCAATTTGGATGGCCTCAGTTACCTTCTTTGTAGATTCAGCATTCATTATAGCATTAAGAAGCTCCTCCACTCTGTTCAAAAGTGAAGTGCATTTTTCTCTACTTTCTGAGGTCAATTTCATCTCCCTAGCATTTCTTAGAGCCATTTTCTTGTTTCCGGATTTCAGAGATGCCAAAGCTGATTTTCTTGATATTTCATAACGCTGGTCAATCAAATCAATTTGCCGCTGAAGCTTCTCTATTGTCCATATCAAGTGCAGAACATCAAAATCTAAGCTTGAGATGGTAGGCACTGGTGCTGGTGAGAGGGAAACTTTAATTCCCTGCAAAAAGGTAATTTAATTACCAATCTTATAATGACCGTGCAACACTGCAATAGTTACTATTCATAAAATGTGAGGTCGATGATTATCTCCACCACTGAGCTAGCGTCCTAGTAGTTAAGTGACTATCATCTTAAGCTTTTCTGTAGTCAGACAACCTCCTCCACTCTGCATAAACATGAAATACAAACTTGCCCTGACATCTGGATTTGCAAGAGATGTTAATTATTTTTCTAAGCATAATTTGAGCAAAGTGAAGGATTGACTTCTCTTTTAGAAATTTAAGAAACTCAATCAATGCCCTTGAGGCTTTGACAGTGATACCCTCAACATGTTTCAAGGAAGGACCATAGTGTTATACCTCTATAAATTCCTTCTTATTAACTGAGAGATATTGAGCTTTCCCTTGTCCAGACAAATAACTCAAAACTGCAGATGCTTCATTTGGTCCTCCACACATGTCCTGGAACTTCCTCATGGTAACAATGCATGAAGATGTCCAATGACTTTCAGATAAAAGTTTGATAATTTCACTAGCTTTTTCCTTCAATAAAGCTGTAAGAATGACATTGTCCTCCAGCATTAATTCCAGGGTTGTGGTTGACCTAACCACCAAATTTCTTACTTTTCTAAACAACTGGGAGAGTCGCCCAATCCTTGGATCCTCAAGATCCACACTTCGCATAATATCACCTTCACTATACATTAAAAACAGTACATGATCAAAGCATAAAGGGGTCAATCCTCCTCGATTAAACCCACTCATTTTTCACCTTAGAAGGTCGAATAACGAACATGCCCAGATGGCAGGCAATTTGAGAATCAAATCCCTCCAAATAGGTATTGGATTCCAATCCGATCTTGGCCGCTAAATGCTTTGAATCGAGCTGTGGCGATCACTTCGTC
>CL1Contig32
GGCCGTGGAGGGCTGATGGTAGCGACAACGACGGCTTTGGATCTGGTGGTGGAGAGGGGTGTAGGTTTGGAGGTTGGGATTAGGAGTGTCGGTGACGCCATGGACTTTGTTGGCAGAGGGAAGGGGAGAATAGCTTCGACAGAGGAGCTCTGGAGTGGGGAGGTGGGCTTGTGCCCCCGGCGTACTCTGCGTTGATACCACTGCTTAAGCAGTGGTATCAAC
>CL1Contig33
AAACTCTAAGCATACCAATGACTGTCCACACAATCATAACACCACAACACTTTATTCAATTACGTAATGAATAAAGACAACATACTAAAAATAAATCTCTTCAAACTTCCTCGTCCTTTTCATCCTCACTCCAACAACATCTCAGGATTGACCTTGGAGATGCACAGCCTTTGTTTCTCACATAACTTTGGTAGATGATCGATCCCCCCTTACCAAGCAGTGGTATCAACGCAGAGTACGCGGGGGACATGAGCATTGCATAAGGAAAGAGCGCCCCCTTCTTAATAATCGCAAACTCAGCAATATCCGTTCAAATCAAGAATTAACTTCTTTCCCACATCATGTAAAACNTCAGAATGCAGAGCAAATGGAGAACTCAGTTGGTT
>CL1Contig34
AGCACTAATGTGTCCTTGTGCACTGGCCTTCTGTGAGCCTCCTGGAAGTTGATATTTGAAGATTTTTTAAATTTACATCTCGCTATCTTCACAGCACTTAAGAAATATCTGTTTCCATGATTTGGAATGTCAAAGTCACCTTCTAATGCATCACATAAGTCTAATGATACTTGCCGGAGCATTGGCATCTTCGAAGCAGCGTCAAGAATGAAGCTGCTGGCTATCCCTGAGCCATTATGACGCAACAAGATATCTTCAAGAGCTCTGCAGTTGAACAAAGAAGAAACCCCAGTTGCAGTTACTTCTCCGCAATCCTCAAGATGGATTGAATCAAGCCCGGCCATCCCCTGTCGAAATGAGGCTCAGAGAATCTGAAGTGAGAAGTCTGCATCCTACTAATGAGAATTCAACCAAGCTTGCACAGTTCTG
>CL1Contig35
GAACTTGCAGATGAAACCGAGTCGGGCAAGAGAGAGAGAGAACAAAAATGGGATTTTAGTAAACCCCCGCGTACTCTGCGTTGATACCACTGCTTAAGCAGTGGTATCAACGCAGAGTACGCGGGGATAAAAATCCATCACTGCAATAGATTAGCTGGAGAAAATGAAGCTTCCTTGTTCATTATTGATGGTAGCGGCAGTTTTAGTTTATGCAATTTTGTTTGGAGGGCAATTGGGTTATGCTCAGCTCACTCCAACATTTTATGACCAAAGTTGCCCGAATGCCTCCTTTATTATACGTGAAGTCATTCAGGAGGCCATGCTAACTGATCCCAGGATCGATGCCAGCCTCATCAGGCTTCATTTCCATGACTGCTTTGTTAATGGATGTGATGGATCAATTTTGTTGGACACCACTGATACTATGGAGGGCGAGAAAGAAGCTGCTGGTAATAACAACTCAGCCAGAGGTTTTGACGTTGTTGATAAAATGAAGGCTAGCTTGGAGAGTGCTTGCCCTGCCACTGTTTCTTGTGCTGATATTCTTACTATTGCAGCTCAAGAATCTGTTTCTTTGGCAGGGGGACCAACATGGACGAATCTACTTGGAAGAAGAGATAGCTTAACAGCAAACAGAACTCAAGCTAACATTAACCTTCCAAGTCCCTTTGCATCCCTTGATGAGCTCAAGGCCAATTTCTCTGCCGTGGGGCTTGATAATGTTTCCGATTTAGTTGCCTTGTCCGGTGCTCACACATTTGGACAAGCTCAATGTCGAACTTTCAGGGCTAGAATATATAACTCTCCTGAGCTACCATTGAACTCAACCTATAATATAACACTTAGCAAAATTTGCACACAAAATGGAACTACTGATGGTAGTGCGAGAACGCAGCTTGATTCTACAACACCTAATGTGTTTGATAATAAGTATTTCTCTAATCTTCAATTTGCCAGAGGTCTTCTGGAGAGTGACCAAGTTCTGTTTTCAACCCCCGGAGCTGATACTATTGAAATTGTTGACAATTTTAGTGCTAATCAGGCTGTATTTTTTGAAAGCTTTGTGGAGGCTATGATCAGAATGGGAAATATCAGCCCTTTAACAGGAACTGAAGGGGAGATTAGATTGAATTGCAGCAGAAAAAATGAAGATACAATTGGAGCAGGCATTCGTCTTGTTACTTCTATGTGATCCTTTAAGAAATTCTCCTGTATCCAAATTAAATAAACTAATATGGTCTCTAGCTAGCTAGACCATATTTTCCTTTGTCAACTATTTTAAATAGTTGGATCTTAAAGAGTGCTGTTTGGACAATCAATTTTACTTTTTAATAGCATTTTAAAAAATAAATAAAAAATTGTGTGATTAAGAGTTCTTGCATGTTCCATTACTAAAAAAAAAAAAAAAAAAG
>CL1Contig36
ATTGATGGAAGGTTTCAAAACCAATTCAAATCGTGTAGGCATTCGCATTATTGTCAACTTTATAATTCAAGGACTGCAAAGATTCTTGAGATCCTCTTCTTTGGCAAACCAACTTGGTATTATCTTCAACACGTGAGGATAGAGGTCCTTGTAAGAATTTCTAATTGTTCCCTCGGCAACTCCTGTAGCACCTGAAATATCTTTGAGACTAGGCTTCTTCTCTTCAGAAAGCTGAGTTATGATATAAATGACTGCTGCTGCAATTGATATAGGACTCCTCCTTATGTCAAACTCTTCCGACTTCTGCACAGCTTCTTGGGCAGCTTTCACTGCTTGATTATTCATACCAAGATTTGAACAAAAACGCCTCATAAAATCCCCAGCGTGAATAGTTCCCATCTCCACTGACTGACCTGTCTCCAACCCCAGTTGTTTCACTATGTATTCTTTTGCTCGGCCAATTTCCTTCTTTGTAGCTCCATTGGCGACAGAGCAAATTTCCTTTACAGTTCGTGGCTTGTCTTCTTGTCGACAAGCAATGTAGAGGCAAGCAGCCAATAAGGCGTCCTGATTTCTTCCTCTACTTGACTTTTGATCTTCCACCCGTTTATAGATCTCATTAGCCCGGTCCTTTATAGTTGCAACAAGGCCTAACCTATCAGACATGGTAGCTATAGTTTAAAAGCCAAAATCAAACCCGATCCGGATT
>CL1Contig37
ACTGCTTAAGCAGTGGTATCAACGCAGTAGTTTACTTTTTTTTTTNTTTTTTTTTTTTTTTACTAAACTGTGAAAAATAGCTCCATTGCGTTCTATTACAGATGGGAATATATCCACCATTAAGGCTCTAAATATTTGTCATTATGGGAATGTCAACAAAGATAATAACTTCATGTCACTAAATGACCAGATTAATGATCCCTCTAGTAACAATGATGATTCATTGTATTACAAGCTTCAACCATTATCCTTCACACCAAATTCCTAAGTCTGCAGACACAGCATATTACAAATTTCAGATAGCTACAAGGGTTGCTTGTCATAGAACAAAAAGGCAAAGCAATGGATATTTCTTGAAATTCATGACATGAGCTAAGGAAATGTTTTATTTTATCATACAGTTATATATATAACAAATGGGAAAAGGAAGCTAAGTGGAGATCACACCATTTACATCCAAGGCATTTGAGAACTGACCAGAAAATGTGCATATTCAATATGAAAAAAGTGTTCACTGTTTTCTCAGACTGCTCCCATCTTAATTCCAAAGTTAGACTTGTTCATTCATCGTCTTGCTTGGCAAAAATCAAAGGAAATTCATCATCTTGCTCTGAGAAACCAAGGTCATCGCCACACGCCTTTAATGATTGGTAAACTCGGTACATGGACCATCTGTCCTTGGGCCGAGCAACCACACAATTCAAAGCAATTTTCAGGAATTGCAAGATCTCCTCATCATGTCCCTTCCCACAAAGAGTCTTATCAATTGCATCCTTCATTCTACCAGAACTTACAAGGTTATTCACCCAATCCACCAAGTTACCCTTGAATCCTTCTTCAGCAGTACTAACATCAAGAGGCTTTTGCCCCGTCACAAGCTCTAGAAGCACCACCCCAAATCCATACACATCCCCTTTCAATGAAGCAACCATAGTGCTTGAGTACTCTGGTGCCACATAACCGAATTCACCTAAATCCCCATTAACATAACTGCTCTCATTAGAATCTGAGGAATTCATGAGCCTTGCCAGTCCAAAATCCATGATCCTAGCATCAAAATCTTCATCAACAAGAATCATGTTGGAGCATATGTTCTGGTGCAAGAATGGAGGCTGGCACCCATGATGAAGCCAAGCTAGACCCCTAGCAGCACCCAAACCAATTCTGAATCTTGTTGGCCAGTCCAATAGGGCACCATTTCCATGAAGCAAAGCATACAAAGTCCCATTAGACATTTGCTTGTAAACTAAAAGTTTCTCGTCCTCCACAATACAAAAACCCAAAAGGGGTGTCAAATTTGGATGTCTAAGCTGTCCCAATCGATTCATCTCCAAGCGAAATTGCTTCTCACCAAGCTTACAAGTATTAAGACGCTTGATTGCAAGTGCAGAACCATCAGGAAGAACTGCCTTATAGGTAGTCCCTGTACCGGTCGAAATTATGATATTCCGAGGACTAAAATTGTTAGTAGCTACCATTAAATCAGCCAATTTAACCTTAACAAGAGGCTTTTGAAACAATGAAACCTGAACAAGCTTATGAGCCCTCAACCTGTCAGCCAAACTAGTATCATCACCTCTCCCAATGCCATAACCTGTCTTTCTCCTCCTAGAATACTTCAAATGATACCACCACCACACCCCAAATCCCAACAACAAAGATGCTGCAGCACCAAAGATCCCAGCAGCAATTATAATAGCAAGATTCTTCTTGCTTAAGCCACCACACTTGGATCCTAAAGGCTTCCCACAAAGTCCATCATTCCCAGAAAAATCCCCAGAATCAAAATTACTAAAGAAGGATGGAATTGTACCAGTAAGATCATTATTTGCCACAGAAAACTTCTTTAGCCTAGCCAAACTAGAGAACACATAAGGTATAGGGCCAGAAAGACGATTATTTGAAAGTATCAAATTATTCAAATAAGCACAGTTCACAAGATCAGGAGGTATCGGCCCTGAAATTTCATTATTGGATAGATCAAGAGTAACTAAATAAGGCAGCCAGGTACATATCTGAGTAGGAATCGGACCAGATAGAGCATTAGATGAAAGATCCAAAGTTTGCAGGCTCTTACAGTTCTTTAAGGACTCAGGGAATTGTCCAGACAGCTTCATGTCGCGTAATTGGAGGCTGATAATCCTGTTTTCTTGATCATTCCAACAAGAAACACCGACAAAGTTGCAGAGGAATCCAGATGATGAGTTGGCGAAGTTCCAGGAGCTGAGCTTCCCTTGGGGTCGCTAAGCGAAGTCTTAACACCTTGCACGCACTTCACATCGTCTTCACCAATTACAGAAGAAACTAAACAAACCCATATAATACCAGTTGATACTCCGAGTAAAGCAGCAATCTTTCGACTATGAATTGAACAACCCTTCATAGTGAACCAAACCCAGATCAAAAACCCTAATAAATCTTTATTTTTACAAGAAAATCAGAACCATGCTGGATTTTGGACAGAGAGACAGAGAAAAGAGGAGCGATTTTCTAGATGGATTAGAAAATCAAAGCTTGCATGCTAATGGTCTAAAGGGAAAGGAGACGATCAGAAAAAGAAGGGAGAGAAGCATTAACTTTGATAATATGAATTTTGTGTGGAAGAAATTTAGCAGAAACAATGTTAAAGAAAAGCCTCAGAAGAGAATGGTTGACAATTTCGGTTTGATTTCTGCATTTCTTTTTATTATTTATTATTTATTTACTTATCCCCGCGTACTCTGCGTTGATACCACTGCTTAA
>CL1Contig38
AGAGGATATTACAAGTGGGCTAAACGCAACTGCAACCCCAACATTCAAACAATACTAAATAAAAATTCCAGGAAAAAAAATCAGATACACACTCCTTTTTGCCCCCTCATTCTCGGGGGTCATTCACCATGATTATGACTACTTTATGAGGATTTCTCTCTCTTTTGAATGCATTAAAAAGATCAACGCCAAGACCAACATTGAGCAAATTCATTCCAGCCATCCCAAACAAAGCAAGTGGCAACTGCACACCCCTTTCAAACTTGGAAGCATCTCGGATTAGCTTGATGGTGATGAGAATGTGAGACATAGATCTTGCGAAAATGAAAGTGACCCAATTAAGAAACCATTCTAACTTCACAATTTTGCTCTTAGCATCCCGAACACCAGCCATCCGTCGCACTTTCCTAACATGTAGGAAGATTGAATGCAGCTGTAATATGAAAAGAACTTTAGAATTGTAAAATTGTACCATTGACTGGTTCTCACACCATTCCGAAGAGTCTACCTACAGGTTACAGCTACAATTCCTCCAGAAAAGATGAAAATCAATAAAGAAAATGTAGAAGAAAGACCTTCAGCCATTAAGCTCAATTTGGCCTCTCCTTTAAAATGTTGATAGCAAGAATAAGGACATGCCTTCCAGGATTTATCCCCTTTCGTAGCACAACAGTATGAAAAGAAGAAATAGAACCTTGGTAGCTTAGATTTTCTCAATCACATATATGCAACATAAAAACCCTATCAAAGCACAAGTCCCACACTTTAACCAATAGAAAATTTTGTTTCCTTTGAAATAAATAGCCATTACGAATCAAGATTTAATGTAATTTTCACTATTCGCCTGAGATTGATTAATTTCAAAATTTCAGCATTTAATTTCAAGCTTTACAAAGGTGGTCTAAAACCAAGTCAAAGTTAAACTAATTGCACCAAGTGAAAGGTATTTGTGAGGGTCTGATACCCTTTCCCTGAGAAAATTTCTTGAGTTGCAAACATCTAAATGAAATCCCACTATTGTTGTGACTTGTGAGAATGATTTCAGATACAAATGAAGCTTACACATTACAGCTTTGGGCTTGCTTATAATGATGGTGGATATATATGATATCATATACCTAATATTC
>CL1Contig39
AGGATAAATTCAGATCGCAACAGAACGGGAAATTCAACCCAGCAGTTATGCACTGCAGTCGGAGTTAATTTGCTTTCTCACGCACTGAACATGGAAAAATCGAAGTTTCCAATAAAATCACTGCTCTTTCCCTACATTTGATCACCAACCAAACTAGAATTGCTATACTAAACTCGCGTCAAATCTTACAATTTATCGCATAAAGCCATGGAAGCCGAAGTATAAACGTATAGGTGCATAGTTCAACAACAATTCAACGAAATAGAGAAAAAAGAAAGATCAGTAGTGGGTGTTTCCTCAATTCAAAGCTAGAAATGCAATTCAAAGAAACAGGAAACGCAAAAACCAAACTAAATCGAACTAAAGTAAGAACATAGTCAACATTCAACAAGCTATCAAAAACGTTGAATCACACTAACGAAAT
>CL1Contig40
GGGTTAACACGTTTAGCAATCAAATTACATAGCAAAGACAAGGAGACCCCCCTAAAATGACTCATCAATTCCATTGTGCGTAATTTGCAGAGACGACACTAAGTGAGAGATTTGCCAGCCCATTCTCGTTCTCGCCTTTTTGCTTGGCTTGCATTCGATTGAATTTCTCTTTCCCTTTCTCCAAAAGGGGGTCATGCACAACATAGTCATTTGGGTCATCTTTGCGAGTCATACGATCCTTCCCAGGTTCAGGTGCAAACTTTAGGCGGACAGAACTCCAGTCAGACAAATCCTCTTTATAAGCACCTCCGGTCTCACTGTTTGAGGTATCAGCCTTTGCAGAAACAGCCTTCTTAAACTTCTCAAGTTTTGCTAAAACCTCATCCTCACGTCCTTGAATTCTGCGCTTCTTCTGTTTTTGCAATAGTCTTCCTTGTTCAGCTTCACTGAATAACTGTAAATCTACATCTGCCTTAGCCATGCGTTCAGCTCTGGCTTCAGATCCTATTCCCTTTTTCTTCAGTGACAGCTTTTCCACCCTTGGGTGGTCATCATCAATGCTTTCAGCAGTAGACCTGGGCACAGAAATTTGATGATCTTTTGGGCTAGTGCTCCCATTTTTCTTTGGCTTAGATGAGAGACCTCCCAGGTCCATTCTTTTTCTAAGTATTTGTTGGCGCATTCGTGCATCAAAGTTGACCTCATCATCATCATCATCACTATTAGAAAATTACGGCATCTAAATCTTTCTGTGATACATCCTTCTTTGTAGCTTAA
>CL1Contig41
CAATGAAGAATCAGATGATCAACCATCTCTCCATTGCCTTCTTTTTTTTTCCCTTCATCCATGAGAAAGAAGTGAATGAAGAGAACCAGCTACACCACGCCGTCTTCCCTTTTCATTGTTGAATAAATCCTCTGCACCCGCGTACTCTGCGTTGATACCACTGCTTAAGCAGTGGTATCAACGCAGAGTTTTACTTTTTTTTTTTTTTTTTTTTTTTTTTTTAGTTTTTAGAA
>CL1Contig42
CTCATCCCATCAACACAAGAGTAAATCAAAACTCGGAAAAGAAAAAGAGGACTCATGAACCCAACCCTACACACACCAGATCCTAAATTACTAACACACCACCACCACCACCACCACCACAACCGCCGTATCATCGGCGATCGTAGATCACTTAAGAAAGCTGACCACAATCGGCGATCACAACAGGCTTGGAGGTCCTTCCGGAGCTGGACCCCACCTTTTCTATGGCCTTCACCACATCCATACCCTCCACAACTTGACCGAAGACCACGTGCTTTCCATCAAGCCACTCAGTCTTGGCAGTACAGACGAAGAACTGAGATCCGTTGGTTCCGGGACCAGCATTAGCCATGGAAAGCACACCGGGACCAGTATGCTTCTTCGTGAAGTTCTCATCAGCAAATTTCGCTCCGTAGATCGACTCACCGCCGGTGCCATTTCCAGCAGTGAAGTCGCCTCCCTGGCACATAAAGCCTGGAATCACGCGGTGGAAGGAGGATCCCTTGTAGTGCAGAGGCTTCCCGCTCTTGCCAATTCCCTTCTCTCCGGTGCAGAGAGCGCGGAAATTCTCAGCCGTACGAGGAACGACGTCGGCGTAGAGCTCCATCACGATCTTGCCGGCTGGGTGACCGCCAACGGACATGTCGAAGAAGACCTTAGGGTTTGCCATTTAAAGAGACTAGAGAACACAACTATGAAATTTTAAGAGGATAAAGACTAATAGGCTCCCCGCGTACTCTGCGTTGATACCACTGCTTAAGCAGTGGTATCAACGCAGAGTACGCGGGGACGCCACCGTCTCCTCCTCTGGGCTTCTTCTCCTGCTCCTTTCAGATCTGCCGTGTCTAGTGGTTCCTAATTGATTTTATTTACGGCTGATTCAACTTAAAAAAGAGAAAATAGAAAATGAGTATGTACGGAAGGGATCCCTGGGGCGGTCCGCTGGAGATAAACGCGGCGGATTCCGCCACTGACGATGACCGGAGTAGAAATCTTCAGGACCTTGACAGGGCTGCTCTGTCTAGGCCTTTGGACGAGACTCAACAGAGCTGGCTTCTTGGACCAACTGAGCAGAAGAAGAAGAAGAAATACGTCGATCTCGGTTGTATCATCGTTAGTCGCAAGATCTTCGTCTGGACTGTCGGTACTCTTCTCGTTTCCGGCTTCTTGGCTGGTTTCATTACTCTCATCGTCAAGACTGTGCCTCGCCACCACCACTCTAAATCCCCTCCGGATAATTACACTCTTGCTCTCCACAAGGCACTCATGTTCTTCAATGCCCAACGATCTGGGAAACTTCCAAAGCACAATAACGTGTCGTGGAGAGGTAATTCTTGTGTAAATGATGGGAAATCGGCGACGGGTACGATTTTCAAAGATCTGGCTGGTGGGTATTACGACGCCGGAGATGCTATTAAGTTCAACTTCCCTGCTTCTTTTGCTATGACCATGCTGAGCTGGAGCGTTATAGAGTACAGTGCTAAGTATGAAGCAGCTGGGGAGCTCAATCATGTCAAAGATATTATTAAGTGGGGAACTGATTACTTTCTCAAATGCTTCAATCATACTGCAGATACTATCAACACCATTGCTGCACAGGTTGGTTCAGGAGATACTTCTGGAGGAAATACGTCTCCTAATGATCATTATTGCTGGATGCGCCCTGAGGACATTGATTACCCACGAAGTGTTACTCAATGCAGTAGTTGTTCGGATCTTGCTGCTGAAATGGCTGCTGCCTTAGCATCTGCATCCATTGTTTTCAAAGATAATAAGGCCTACTCACAAAAACTCGTTCATGGTGCTAAAACTCTATTTAAATTCGCAAGGGGCCAACGAGGTAGATATAGTTCGAGTACAGAGGCTGCCCTTTTCTATAATTCAACTAGCTACTGGGATGAGTTTATTTGGGGTGGAGCTTGGCTCTACTATGCTACTGGCAATAATACTTATCTTCAGCTTGCTACCACCCGTGGTTTGGCCAAGCATGCTGGTGCTTTCTCGGGAGGGCCATACTACGGTGTGCTTAGCTGGGATAATAAGCTCACTGGTGCTCAGGTGCTTCTGAGTCGTTTGAGGCTGTTCTTGAGCCCTGGATATCCATATGAAGAAATATTAAGGACATTTCACAACCAGACCAGTATAATCATGTGTTCTTACCTGCCAATTTTTACAAGCTTTAACAGAACCAAAGGAGGATTGATCCAGTTAAACCACGGGGCACCTCAGCCACTTCAGTATGTTGTCAATGCAGCCTTCCTTGCCACCCTATTTAGTGATTATCTCGAAGCTGCAGATACGCCTGGATGGTACTGTGGACCAAATTTCTACTCAACTGATGTCTTGCGTGAATTTGCCAAGACCCAGGTTGATTATATATTGGGCAAAAATCCTCGGAAAATGAGCTATGTTGTGGGTTTTGGTAATCATTACCCAAGGCATGTCCACCACAGAGGTGCATCCATCCGTAAGGACAAGATCAAGTACAACTGCAAGGGAGGGTGGAAGTGGAGGGACTCCTCCAAGCCTAACCCAAATACACTGGTTGGAGCCATGGTTGCTGGCCCTGACAAGCACGATGGTTTCCACGATGTTCGTACCAACTACAATTACACAGAACCAACTCTTGCTGGCAATGCAGGTCTAGTTGCAGCACTTGTTGCTTTGTCAGGTGACAGGACTACTGGGATTGACAAGAACACCATTTTCTCAGCTGTTCCTCCAATGTTCCCCACTCCACCACCTCCTCCAGCGCCCTGGAAACCCTAAGCTGCCTGTATTTTTTAGTTAAAGTGCGTCTTATGTGACTTATGGTTAGAGGAATTAGCTGCAGCAGATCTTTGAACTTAGATTTGGAAGTAATGGTAATGCAAAATTGAGGAAGAAGATGAGGCATAGGAAACAATGCATTGGACAATGTTTGTGAAGACAGTTGTGCGAGGCCTGATGGATTCAGACAAGCATTAAGAAATTGATATTCTGCATCTCGGAATTTCTCTTGTTTGAATTTTTGTGATATATACATAGTATAATGTGTAAGATATCAAATCTTGTATTCTTTGAAACATTTGAATCTGAACAGTACAAATTTTATTAACAATAAACTGCCATTTAATGTCTAAGTAAAAAAAAANAAAAAAGTAAAAACTCTGCGTTGATACCACTGCTTAAGCAGTGGTATCAACGCAGAGTACG
>CL1Contig43
ATTCATGCCAACAGCCTCCATTATTAAGCTTGCACCTCCCTGGTCCACTCACTTCACAGTGACTGTAACCATCTCCTTTGAACTGAAGAGGGTTTTCGCTTCCAATTTTAGTGCAACTTTCTGCTAATTAAATCTTCTCTAAGATGTAGGAATCCTTGCCTACGAAAAATTTGGCCAAAATCTCTTTTGCTTTAGTAAATACTCCATGCGCTCGTCAATTTCTTGTCTGATATTTTTTCCAGCCTTTTTTTCAGGTGGGAAATTGTTTGATTGCTGAAAAACTAGAATAAAAGGCCTGGGAAGGATGTCCTGAGACTCTTATAAGGACTTTAGCCCATGATCAGGAGACTGGTGCAAGCAAAGATGAATATGCTTTGCAATTTGTACGAAGCATATTTAAGCTTTTGAGGGAAGCAAAGGATCTTTACCCTTCATGCACCAACTGTCAAGTTGTTTCCCATTTCTAACTTCCTCTTTTTCCCTGTCTTCACTTGAAATGAATAATCAATTGCAAG
>CL1Contig44
CCCTCACATCTTCACCCAATAGCGGGCTTTCCAAGAAGGGATCACCGCACTCTTTCAGGTCAACAGTCTCCACCTCAAAATCCTGATAACCACAGTACTCATTCCATTCAAACCACATTTTTGCAATAGCTTCCTTCCTGAAACAAGCACTATGATCTTCCTCTTCAGGTGAATCGGCAGCAACCAATCTATAAGCATAGACTTTCTTCTTTTGGCCTGGACGGAATGCACGCCCTATAGCTTGCCGAGTAACTGAAGGATTCAGATGAACATCCAAAATAAGAACGCGGGATGCCCCAACCAAAGAAATTCCCTCTCCACATGCCTTAATAGATCCAAAGAACACTTTTGCTTCGGTTGAATTGTTAAATCGTTCCATAGACCACTCCCGGTGATCAGAACTTGATTCACCGGAGATCACAAAAATTTCTCTTCCCAGCAACCAACCCTTCACTTTCACTGTCAGTCTCTCCAAAAATTTTAATGGTGTCAGATACTGACTGAAAACCAACAGCTTTTCCCCAGCTGAGTCACATAAGTTCAACATATTAAGAAAGAATTTTGATTTTGCTCCGTCTCTCACATTTAATTCCTCCAAAAACCCATCCATTTTATCATCAGTCAAGTCAGAATTTTCAGAGATATTGTACAAATTTGGGTGCATATAAACAGCACTCCCAACAGAACTTCTCTTGAATTTCCTAGCCCACTTCTTCTTCAATTTCTCAACTTCTTGCTTTTGTCTAGAACTAAGCTTGACCACTACGGTGAAATCAACAAGACCAGGGAGCTCATCCAAGAAATCTCCTTTGTAATAATGAAGGACCTTACTGGTCATCTCTCTAAGATCCTGTATGATACTCACTTTCCTTCTAAAATCTTGATCTTTCTGTAATGAGTGCTCAACCCCGCGTACTCTGCGTTGATACCACTGCTTAAGCAGTGGTATCAACGCAGAGTACGCGGGACTGCTGGCTAGTGAGAATCTTTCTATGCTGTCTTCCATCCTCCGTCCAATGATCTGATCCAATCAAACCATCTTCGTCTTCGTTCGTCTCTAAATCCTTTACTTAACAATGATATCTCTTAAACCCCTTCCTACCAACCTGAATTCCTCATTCTTCCGCTCCTT
>CL1Contig45
AAGCAGTGGTATCAACGCAGAGTACGCGGGGGAATTTTTCAATTTCTCAATCGATTCGACTTCGAATCGAGAGCTTAAGCGATGGGCGATTTCAATCTCGCTCTAGTTATTGTCGCTATAGTGGTGTGCATTATCGTTTTTATCTTCAATGTGTACCTTCTGGTCAATTACCAGCATCCAGATGACAAGAACCAGGCGTATTTCCCCAAATTCGTGGTCGTTTTGGGCCTCTCCGTCGCTCTCATTTCAATATTGATGTTACCGGCCGACGTAGCTAACCGGCAGGCGTGTCGCCACGCGATATACAATGGCGCTTGTAGTCTTACCTTGCCAATGAAAGATCTATGGATCGCTGTCTATATTATCGATGCTGTGCTCGTGTTCTTCGTTATCCCCTTCGCGATGTTCTACTATGAAGGCGACCAGGACAAGAGTGTTGGGCAAAGGATTAAAAGCGCATTGTTGTGGGTGATAACTACGGCAATTGTATGCGGTCTTCTACTTGGTATTCTATATGGGCTAGTTGGAAAGGTGGACTTCACTGTCATGCACCTCTCTTCAACCACAACTAACTTTCCGAGTACTTGGGACTTTTCTAGCGGTCAGCCATGTATTGGAAGTGGCGCACGGCAGTGCTCTGCATATCTTGCAAGTCCTTCCTCAGAGAAAACATGGACTATGCGCACCACGTTTCCAGAATATGTTGTTGCTCTGGCTACAATTGTTGGATCTGTACTTTTTGCGATATTTGGAGGTGTTGGTATTGCTTGTTTGCCATTGGGACTTATATTTTCTTTCATCCGGCGTCCGAAGGCTGTTATCACTCGCTCACAGTATATTAAGGAAGCAACAGAACTTGGTAAAAAAGCAAAGAATTGAAGAAAGCAGCTGATGCACT
>CL1Contig46
AGATCAAAATAAAAGAATTTTATACAATTAAAAAATCTTTTAAATAGAATTGAAAGGAAATAGATGTGATAACATAGACCTAAAGTTTAATTTTGGATTGCGATTACTAATTCTAAAGTATTTTTTACTGACGAGCCACAGCAATCGCACCTATCAAAGCAACTAAAAGAATTATTGAAATGAATTCAAATGGAAGAAAAAATCTGTTGATAAATGAATTCCAATTTGTTGACCATTACTTATCAAATCTTGTTCTATAATCTGATTTGTTCTTGTAGTCCAAATAATTCCATACCATGACGTATCTGGAAGAATAGTAATTAGTGAAACAAAAATACTTGTACAAACTAAAGAAGTAACCCCGCTTCCAACAGTCCAAAGATTAAAATCTTTGTAATATTCTGAACCATTCATGAACATCACGGCAAATATAATTAAAACATTTATAGCTCCCACATAAATAAGGAGCTGTGCGGCAGCTACAAAAATGAGAGTTTGATAAAAATATAGAATAAAGATATACAAACAAGAACCAATCCCAACGAAAAGGACAGAATAAAATTGGGTTGGTAAGTAATACCACTCCTAGACCTCCTAATATAAGACCTAATCCTAGAAAGACTAAAAAGAAAAATACATGAATTAGTCCAGGCAAATCCATTGCACGTAAAAATAAGAAAATAAAAAAAAAAATTAAGAAATTAGTTTTTCTATGACCTTATTGACCCGACCACGGAAAAACTTTTTTATAAATAAGTTCTTAAATTGAATTAAACCCTAAGGAGTGTAAATTAATTACTATATGTACAGCTATTCTACTAATCTCATCCTTTCTCAAAAA
>CL1Contig47
TTTAGCATGTGCTAATTTCCTTTTTCCAAGGTCCATGAACATGAATTCAAAGACTTAATTTCCCTCCTGATTAATAAGGTGGTTGGCTACACGCATCAAACAAGGTGAGAGACCGCTATCAAGCTGATTGATCTCACTTTCGTATTGTACTTAAATTTACGAGTATGATTATATAAGTCGGTAGTGAGTAGATAACTGAAGAAATTAATTATCTTCAAAGTAGGAAACTTGAGTAGAAGTAGAACCAATATGATCCCTTGTATTAATTAGCGAATATATTATTATGGATATTTGTTTTAGTTAAAAAAAAAAAAAAAAAAAAAAAAGTAAAAACTCTAGCGTTGATACCACTGCTTAAGCAGTGGTATCAACGCAGAGTAACG
>CL1Contig48
TACGAAGGATCAGTCCATCTCATGATTAGTCTTGCATCATGCAAAAATCTGTAAATATTCTGATTATACATTAAAAATATTATAACAATATTTAGGGACTGCTTGATTAAGTAGATAATTGGTTAGCTAGTTGCTAAAGTGGACCACAATAAAGATACCGACCTCTTATAACTGACTTGTACATAAGCATAAGGAATCTCTAATACAGTTGTACAGATATGAATCTGTCCTTTTTTTTTTTCCTGTACAAAATATGAAGAACAAACCTTTGAAAAAGCTTACATATAGGCATGACAGATCCATCACTACAATTGACAGCAATATGAATTTTGCTTCAAAGACCATCATAGTAACCTCCATAAGTTATGTGAGCTCTAGAAATGGGAACTCCTCTTACTGTTGTAATTGCTTCATTGAATTTTGTTGCATGGTGAACCACTTGCTTGATCCTCTTGTCATCACTGAAAATCTGGAACCTCAGCTTTTGGTTCTGTTGCTGCTGCTGCTTGTTTCTTTGTTGGCTTCCAAAAATGATAATACAAACAGTAGCAGCTGCAACACCAAAGGAGCAAATTGCTCCAATCCCATTCAAGCTCCACTTCCATAAATTCAAGCCACCATTATTCTCCTCCCAGTTAATCTCCTCCACTTCCACAATTTCTTTTTCATTCTTGATTCTTGGGAAACTAATCTTGGTCTCCAAGGTCTCACCTTTATCCTCAAAGTTAAACTTGCCAGCATCAATTTGAGGAGGCACAAAACTTTTGCTTGTTGGGGACTTGGGAGAGTCCATTTTCATGTCGACAAATTCATTTTCCTTCATTTTCTTGAAGAAAACTTGGGAAACCGGATCTTGATCAGCTTCTTTTGAAGCTATGTCAGGACCTTTGACTTCTGGCATGATCACAGAAGGCATCACCCTTATGTCAATAGCCTTTGATTTGTCCTCTTGATCCTTACCAGTGGTGATTCTTGTTGGTTCCAACTGAAATGGAACTGGGACAAGTTGATTAGGCACCATCCTTGTGTTTCTTGGAGGTGAAGATGGGCACACAAAGTAGTTCATATCGAACACACTTTTTGAATTAGAACTGCGTTTGCTTGCTGCAAAATTCTTTTTTTCACCATCTTCATGGTAATCAAGAAATCCCCCATGCGGCAGAATTTCCCATTCTTCAAGATCCATTTCTAAGAGGGAAAATTTTTCCTTTTTCGATCTTGGAAATGGAATTGGAACAAAGAGATGGGTTGATATAAGATGATTATGAACTAGGGGTTGAATTAATGATCAAAGAAGGTGGGCTTTTCATGGAGTGTTGTGTGGAAATTTCATTAGTAAAGAGCGCTAATTAAGGCCACCGCAGCTTGGTGTCTTCTAGCGTCGTTGGAGTATTCAGATTGAAACCAGAGGCACGGAAGACAGACAGATATCCCCGCGTACTCTGCGTTGATACCACTGCTT
>CL1Contig49
AAAANAAAAAAAAGTAAAACTCTGCGTTGATACCACTGCTTAAGCAGTGGTATCAACGCAGAGTACGCAGGGGGTGCTTTACTGCCGCCGCCTCAAAAATTTTCCCGGCGTCCAAACACAACTTTGGGAATTCTGGAAATCTCCCAACTTTAACACTGTCAACAATCGTTGTCATGGCTTCCTCCACTATTGTCCCTGCCTCGCATTCCTTCATCGCAAACAAGAAGGATCTGCTGGGTCTTTCTGATTTCTCCTCAACGTCATCGCCATTTTCTATTCCCAAATGCCGGAAATCAATTTCCAAGAAAATTGTGTCTGTCATGGCTCCCCAGCAATCAGAACGCAAGCCTGCCAGTACTGGATCGGTGAAGACCGCAATGACGATGACAGAGAAAATATTGGCGAGGGCCTCTGAGAAGCCTCAGTTGAGCCCAGGTGAGAATATTTGGATCAACGTTGATACCTTGATGACACATGACGTTTTTGGCCCAGGTTCCATTGGAATCTTCAAGAGAGAGTTTGGAGAGAATGCTAAGGTTTGGGACCGTGAGAAAGTTGTCATTATACCAGATCATTATATATTCACTACTGATGAACGTGCAAACCGCAATGTGGATATATTGAGGGATTTCTGCCTGGAGCAAAATATAAAGTACTTCTATGATATCAAGGATCTTAGTGACTTTAAGGTTAATCCTGATTATAAAGGTGTATGCCATGTTGCACTTGCCCAAGAAGGTCACTGTAGACCAGGCGAGGTCCTCTTAGGCACAGACTCCCACACCTGCACTGCTGGAGCATTTGGCCAATTTGCTACTGGAATCGGCAACACTGATGCTGGTTTTGTATTAGGCACTGGGAAGCTCCTGCTTAAGGTGCCTCCAACTCTGCTATTTGTAATGGATGGTGAGATGCCTGATTATTTGCTTGCGAAGGATTTGATTTTGCAAATTATTGGTGAAATATCTGTATCTGGTGCAACATATAAATCAATGGAGTTTGTAGGCACCACGGTTGAGAGTTTAAATATGGAAGAGCGGATGACATTATGTAACATGGTTGTTGAAGCTGGGGGCAAGAATGGGGTTGTTTCTGCTGATAGCACTACATTCAAGTACCTTGAGGATAAGACATCTGTACCCTATGAACCAGTTTATAGTGATGAGCAAGCAAGATTTCTTTCTGAGAACAGATTTGATATCTCAAAATTGGAACCTTTGGTTGCTAAGCCTCATTCTCCTGATAACTGTGCTTTAGCAAGAGAATGCAAGGATGTCAAAATAGACAGAGTATACATTGGATCCTGTATTGGTGGGAAAACAGAGGATTTTATGGCTGCTGCCAAAGTTTTTCTAGCTTCAGGTAAAAAGGTCAGGGTCCCCACATTTCTTGTCCCTGCAACCCAAAAGGTGTGGATGGATGTGTATAGTCTCCCAGTACCAGGATCTGGTGGCAAAACTTGCTCACAGATTTTGAAGCAGCTGGTTGTGACACGCCTGCGAGTCCCAGTTGTGGTGCTTGTTTGGGAGGCCCTAAAGACACTTATGCAAGAATGAATGAGCCAATGGTCTGTGTGTCAACGACAAACAGAAACTTCCCAGGGCGGATGGGACACAAAGAAGGCCAGATATATCTTGCTTCCCCCTATACAGCAGCAGCATCTGCTTTGAATGGTTATGTCACTGATCCAAGAGAGTTCTTGCAGTAGGCTATTTAGGTCATGTACTCTACCCATTGTTGCAATAATTTAAATGGTGAATCCAAAAGTAGATATGTAAGTCTGTTGTACCATGTTCAACAAATTTCTGTATGCGATAATTGCTAGAGGTTGGTATTTGGTTCTACGTATGTGCTGAGTTAATGTAATACGGTTTACTTTGAGGCTAATAATATATGCAG
>CL1Contig50
TACTACAATTTCAGGAAGATCAACTGCTGAGGAACCCAAGGGAATCAGGCCATAAGCAGCTTCCCATATGGTGCAATTCTCATTCAACCTCGGGGCCATGGGCACAAAGCATAGATGCAATCCCTTGAGCAGTTGCTTCAATAGTTGCTTCTGCTGCAGGCACTTCTATCTGCTTTCTGTAGCTTGAAATATAACCACCCAGGGGTTCATGTTGAGCTTCAACTCCCTCAACTTGCCTTAGTGGAGGAAACAGCAATGCAGGCTGTGAGAGTATGCGAAAAAGTAAGGCTGCTGCAGCATCAGCAGCAATTCCTGCTCTCATGGACATTGCAATCCCAATTGCACGCAAGAAATGCAAGTGCATCCAGTTCCTGGGAAGCCTTATGCCAGATGCATAATCTTCAGCAGCTCGGAGGAGTTCCACAAGCTGTACGGCAGCATCAAGTGCATCTGGAGCCCACGAAGGTGGTGCTTCTAAAAGTCCAAGAAGAAGCCGCTGGGTGGCACTTGGAGTTGCAATGGCATAATACCGATGAAACAAACGTGCATATGGCTCAAGGGCCGGTAGCCCAGCAACTAAATGTTCATCTAGAGCTGTTGTAGGAGGAGGAAGTAAAAGTGCAGGGACAGCAGCCGCAGTTAATGTAGCAGTCTCATAGCGAGCCACTTCATCATCGCACACACTTAATATAACCCCAGCACCATTGGCTACAGCCCATCTTGGGGTTGATGGCATAAGCTGAGGATGCTTCCCAGATCCACGAGATGAAGCAGTTGTAGGTGGCTTGAGCTCTCCAGCTGCATATTTACCCATGACACCACTGCACCAACGGAAGTAATCACTTCTAATACCCAAAGGTGCAGCAAGT
>CL1Contig51
TACCAATGTTTTCGATTCATGGGATTCTAGTCGTTTCATCTGTAACTTTACTGGAATCGCCTGCAATTCAGGTAATTCAGTCACTGAAATTGAACTCTCAAATCAAAACTTAGTTGGGGTTGTTCCTTTCGATTTAATATGCAAGCTCCAATCCTTGGAAAAGCTCTCGCTTGGCTTCAATTCATTGTCGGGTAGAGTCACAGATGACTTGAATAAGTGCACAAATTTTGCAATATTTAGACCTTGGCAATAATCTTTTTCAGCGGTCCTTTTCCAGAATTTTCTTCTTTGAGCCAATTACAGCACTTGTTCTTAAACCAAAGTGGGTTCTCGGGTGTTTTCCCATGGAAATCCCTGGAAAATATCACTGGTCTTGTCACGCTGAGTTTAGGAGACAATCCCTTCGATCTAACTCCATTTCCATCGGAGGTTGTTAAGCTAACCAAGCTGAATTGGCTTTACTTAGCGAATTGCAGCATCGGTGGCATGATTCCACGTGATATTGGAAATCTTTCCGAGCTGATAAGCTTGGAACTTTCCGATAATAATATATCCGGCGAGATTCCATCGCAGATAGGAATGCTCAAGAACCTCTGGGAGCTGGAACTCTACAACAACAGCTTGATTGGAAAATTACCGGTTGGAATAGGAAACCTTACAAAACTGGAGAAATTCGACGCGTCCATGAACTATCTGGAAGGCAATTTGTCTGAATTGAGATTCTTGACTAATCTGGTAACTCTGCAGCTATTCGAGAACGAGCTTTCTGGTGCAATACCGGCGGAGTTTGGCCAGTTCAAGAAACTTGTAAATCTTTCTCTGTACGGGAACAAGTTAACCGGTCCTCTTCCTCCGCAGCTTGGTTCTTGGGCAAATTTTATTTTCATTGATGTGTCAGAGAATTTCTTGACAGGTCTGATTCCACCGGATATGTGCAAGCAGGGGACCATGAAGCAGCTTCTCATACTCCAAAACAACCTCACCGGGGAAATTCCAGCTAGTTATGCGAGCTGTACTACGTTGGAGAGATTCAGAGTAAGTAAAAACTCGCTTTCGGGCACTGTTCCTACTGGAATTTGGGGATTGCCCAACGTGAACATAATCGATATCGAGTTTAATCAATTTGAAGGCCCGGTGACTCCTGATATTAGGAACGCCAAAGCTCTCGGGCAGTTGTTCCTCGGAAACAACCAATTATCCGGTGAATTGCCAGAGGAGACTTCGGAAGCTACATCATTGGTTTCGATACAGCTAAACGATAATCAGTTTTCGGGGAAGATACCGGAGGCAATTGGGGAACTTAAGCAACTGAGCAGCCTTCATCTGCAGAACAATATGTTCTCTGGTTCAATTCCAGAGTCTCTAGGCTCTTGTGACTCTCTCAGCGATCTAAACATTGCTCATAATTTGCTTTCTGGTGAAATCCCATCCTCGTTAGGATCTCTACCGACTCTAAATTCTCTGAATTTATCTGAGAATCAACTTTCAGGTCAAATTCCAGACACCTTGTCGTCTTTGAGGCTAAGCCTCCTTGATCTAACCCACAATAGATTAACCGGTCGCATACCTCAATCTCTGTCAATCGAGGCATATAATGGAAGTTTTGCTGGAAATTCTGGCCTCTGCAGTCAAACAGTGAGCACTTTTCAGAGATGCAAGCCTGAATCCGGGATGCCCAGAGATGTCCGTACGCTCATTGCTTGCTTTGCTGTAGGTGCAGCAATATTGCTTCTCTCACTTGTATACTTCTTGCACTTAAAGAAGAAAGAAAAGGATCATGAACGCTCATTGAAGGAAGAATCTTGGGACGTAAAGTCCTTCCATGTGTTAAGCTTCGGTGAGGATGAGATTCTTGATTCCATAAAGGAAGAGAATTTAATAGGAAAAGGAGGGTCCGGAAACGTGTACAAAGTAGCACTTGCAAATGGTAAAGAACTTGCTGTGAAACATATTTGGAACGCAGATTCCAGTGGCCGGAAGAAGAGCTGGAGCACCACCTCACCGATGCTTGCTAAACGGGGAGGAAAGTCTAAAGAATTTGATGCAGAGGTGCAGACCTTGAGCTCAATAAGGCATGTCAATGTGGTGAAGCTGTATTGTAGTATTACCAGTGAGGATTCTAGCCTGTTAGTCTATGAGTATATGCCTAATGGGAGCTTATGGGACCGGCTGCATACTTCAAGGAAGATGGAGCTCGATTGGGAGACGAGGTATGAGATTGCAGTGGGAGCAGCTAAGGGACTGGAGTATCTGCATCATGGATGCGATAGACCAGTGATTCACAGAGATGTAAAGTCCAGTAATATTTTGTTGGATGAGTTCTTGAAGCCTAAGATTGCTGATTTTGGGCTGGCCAAGATTGTTCCACCAAGTAATGGAGGCAAAGACTCCACCCATGTCATTGCTGGTACCCATGGTTATATAGCTCCTGAATATGGGTACACATACAAAGTCAATGAGAAGAGTGATGTTTATAGCTTTGGAGTGGTGTTAATAGAGCTGGTGAGTGGAAAGAGGCCAATAGAGCCGGAGTACGGAGACAACAAAGATATAGTAGATTGGGTTTCCAGCAACTTGAAGAGTAAACAGACGTTGTTTAGCATTGTAGACTCCAGAATTCCAGAAGTTTTCAAGCAAGATGCTGTCAAGGTATTGAGAATTGCAATCCTCTGTACTGCAAGGCTTCCATCCCTAAGACCCACCATGAGAAGTGTAGTTCAAATGCTTGGAGAAGCTGAACCGTGTAAGCTGGTTGGCATTGTCATTAGTAAAGATGGTGCTACCAAGAAAAAAGAGGTGACAGATGAGGAGAAGTTCAATCCTGAAATTTAAGTCTTCCCAACTTGTTTAGTCTTGGTTGGGCATCTTATTTAGTCATTTCCTGGGGAAAAAAAATTTCCAATTCTGCTAGTTTGAACACGCCCTTATTGTAGCATATTTGCCTGTAACATATTAGCTAGTCTGCAATTTTGATGCAGAGAGCCAGAGCTCTCGTGTAATTTCAAACAACTGAAGGAAGAATAAAATATGGAGGTTATGTTTGTACAAAAAAAAAAAAAAAAAAAAAGTAAACTAACTAGACGTTGAATAACCAAC
>CL1Contig52
AGGAGCTGCTGTTATCTACAACCAGGACAAGGCCTGGGGATGACCAATGGATTCGTTTTTGGGTTGGACCCTTCGCTGGTGCAGCCATTGCAGCATTCTATCATCAGTTCATCTTGAGGGCTGGTGCTGTGAAGGCTCTTGGGTCATTCAGGAGCAACCCCAGTACTGTTTAAGAAAAATCCTTCATCGAAAAAGAAATAATAATGAAGGAAGAGAGAGCATATGCATGCAGCTGGTTGGCTGGTTTCTTTGTAGTGGTGGGTTAAAAATCGATGAATGAGAAAGAGAGAGAATGAAAGGATTATGTAATTTGTAGATATAAAAGTCTCTTTCAAAAGGGAGGCTTTTATTATTTTTACTGTTATGTGGCAATGATGTGATGGTTTTCTAGTTAGTTTCACCCTCTTTTGTCTACTTTTCTTCTATGCACTTATCATGCTTGTGAGCAAAGTTAAGCTATTTGGGCACAAAAAAAAAAAACAAAAAAAAGTAAACTCTGCGTTGATACCACTGCTTTAGTATCCACCACACTCTGTGACTCCTTCCCCAAGTTGATTTAAAAGGTGGCCATTGACCGAGAGGGAGTATCTGAGCGTAAC
>CL1Contig53
TATAAGTAGAAGCATTTACCAGCCCTCAAGCAAGCCATAAAAAGTAATGAAATTGGTACAACAAAAGCCAGTCTCATGCCTAGAAATCTTCATATGCGAAAATTGCGTGGCTAAGGGCATATACAACCTAAACCACACAAAAGCTCCGAATATTTGCCTCCCCATAAGAATAGGATTATCATATCGCAGCTCTCATAGCTCCTCTAGCAGCCTCGCGCTTCATCTTAGCAGCTTTACCACTGCCGCGGAAATACATGTATACTTGCTGAAGAACCCAGATACTAAGCACCAATTCAATGCAGAATAATCCAAATCCAACGAAGTAGAATATCCCAACTAAAGCATGGTCACCCAAAACATCTATTGCAGACAAGATGCCAGTGAAAGATTTTCCTTTGAAAAATATAGGAGGAGCAACCGCTGCTACAATGCAGAAGCCAATGTGAATCAAATAAAAAAGGAAGAACCATCCAAAACTTCATAGCACTTTCAGTCCTAAAATGCACGATAAAAGTGGCGGATACCACAAAAACATATGCCCCAGGAACTCCTGATATGAAGTAAAATAATAAGCAAGAAAC
>CL1Contig54
CAAAGCCATCCTAGTGCAAAAATTTGCGATCAAACAACTCCACCATTCTTTTTCAGCGTTGTCCACTCCCCTTTGAAAATCAGAATAAGGATACGCCTGAGAACTAATCACTATCAGAAGAGTATGGACTGTTTGAGTTGTCATCGGAATCTGAGGAATCATCACTGCCGGACTCATAAGTCCCTCCAACCCAATTGAATTCTGTTGAAGCCATACATAATGGCACCAATACTGCCTTTACTTCATCCTGGTTGAAGTCAGGATTCTTCATGCATTCAACAGTAATCTCCTTGAGGATAGGCGAATTTGCCAGCACAAATTGGATAAACCTCATCTCAAAATCTTTACCATGGAAAGATCTCAATGTCACTTTCTGCAATTGGTTCAAGGATAAAGGAAGATGATTTTGCTCTTCCCAAAATTGTAGAATAGGTTCAGAGACAGCTTCATTTTTGCAGCTGCATGCTTTTATATCAAGTATTTGTAAGTTTAAGGCTCCTCCAATCAGAGAGAGCAAACTTGCAACTTCATCCACCTTTTCGAAACAAAATGCGTTGATTCCAAGGGTCCTCAGATGGCTATAAGAATTTGAAACTTCACCTGCATCCAAGAACTTCTGAAATCGACATCGCACATAAAGCTCCTTAATTAGAGGTGGAAGACCACGGAATTTGAATCTTAGATCAAACTGGTTATTCTCAGAACCAATTCGATATAAATTGATAGACAAAACCTCAAGAAGTGGGGTATTGAAACACATAGATTTGAATTCTCCATCAAAGCAAAAATACTTGAGTTTGGGGACATTGATGTGAAGATGATCAATGCAGCTCAAGTTTCTTACAGTCAATTGTTCAAGCAGTGGGCATCTAGAAATAAGACTTTCAAAAATGGCAGTTGCTATAA
>CL1Contig55
CCTGTTATGTATCATAATGGTTATGGATATGCACCTTATGGCCCATATTCACCTGCAGCTTCCCCAGTTCCAACATTGGTAAATGATGGCCGGATATATGGGCCTCAGCACTACCAGTATCCTGCTTATTTCCAGCCGCTGACACCTAACAGTGGATCATTCACTCCAAGTCAGGCGGTATCATCTCAGGGGGAGCTTACTCCCTCCACTGCCCCTGCTGACCAAAAGCCTTTACTGGCAGAAACCGCCAAAGTGAATTCTAGTGCTATTGTCAGTGGTGGAGGAATGAAGGGAAACAATGGCTCAATTCCCACTAAACCAACATATCAAAATTCATTGTTGTATTTGAATAATACAGATGGAAGGGGTGTTTTGCCAGGGGCTATACCTGCTACTGGTTATCAGGATCCAAGACTTGGCATTGATGGGAAGAACAGAAGCACTGGCATTGCTTCTTCAGTTTTGAAGGCTAATAATATTCCATCTCCGAGGAACCATAATTTCCGGCAAACTTCCAGTTATATGGGATTGCATCACGCTGGTCCAATTTCTGGCATGGGATCAACTCATGGATACATAAATGGGATGTACCAAACAAGTTTTATGGTCAATATGGAACACTTTTAGGTCTAGTATGAGCATTGGATCGACTGGTTATGATTCAAGG
>CL1Contig56
TTCCACAGGGCATCAGTTATGCCAATCTTGCCAGTTTACCTCCTATAGTGGGTCTCTATTCAAGCTTTGTTCCTCCTCTCGTTTATGCCGTTCTTGGAAGCTCCAGAGATCTTGCAGTAGGACCTGTTTCTATTGCTTCTCTTATACTTGGATCAATGCTTATGCAAGAAGTATCTCCAACCAACGACCCTGTCTTGTTTCTTCAATTAGCTTTTTCTTCAACTTTTTTTGCCGGTCTCTTCCAAGCTTCCTTAGGATTGTTAAGGCTGGGATTCATTATTGATTTCCTTTCAGAGGCCATTCTGATTGGATTCATGGCTGGAGCTGCAGTTATTGTCTCTCTGCAACAGCTTAAAAGCCTTCTTGGAATTACTCATTTTACAAAACAAATGGGTCTGGTTCCTGTTCTGAGCTCTGCTTTCCACAACACCCATGAGTGGTCATGGCATACAATACTAATGGGGTTTTGCTTCCTTGTGCTCCTTCTAGTGGCCAGACACGTTAGCATGAGAAAACCAAAGCTGTTTTGGGTTTCAGCTGGGGCCCCTATTGTGTCTGTGATTCTGTCTACCATCCTTGTTTTCGCATTCAAGGCTCAACATCATGGGATTAGCATTATAGGAAAATTAGAAGAGGGATTAAATCCTCCATCATGGAACATGTTGCATTTTCATGGAAGCCACCTTGGACTAG
>CL1Contig57
TAAAAAAAAAAAAAAAAAAAAAAAAAAAAGTAAACTCTGCGTTGATACCACTGCTTAAGCAGTGGTATCAACGCAGAGTACGTTCGAGAACTGAAAATGGAACGATGGAGATCGCGTTTCTCGCATGGAATGAGGGAAACGATGAGAACCGTGACAATGCGCAAATCTAACGCCCTCGTTTCTGAGGGAGATGTGAGTGGTGTAATCGATGAAGCAGGTGGTGCTGGAGAGAGAGAGGCGGAGATCCAGATAAACCCTAGGGATGATGATCGTATCGGCGGCCCTCCTCTCGATGATTGTTGCCCCATCTGTTTCGGTGCCTTCACTGTTCCTTGCAAAGCCAATTGCGGCCACTGGTTTTGCGGCAGTTGCATTCTGCAATATTGGAATTATTCTGCCGCATCTAAGCCTTGCAAGTGTCCCATGTGCACTTCTGGCATTACCAAGTTGACACCAGAGGCATCATTACACAGGCAGCACGAACAAGAAGTTACCAAAGTTTTGGACAATGTTCATAGGTACAACCGCCTTTTTGTTGGAGGTGCGCTTGGCCTTGTTCAGAAAGTGCGAGAGTCACCATTATTCATTAAGAGAATTTTTCAACAAATGATGGATCCCGATAGACCTGGTTCCTACCTTCATGAAATGCGCCTTTTTGCAATGATACTGAGTGTCTTATACGCTGCCACTCCATTTAACTTCATTCCAACTGGAGGCCTGGGGATTGTTAGATTGTTTGATTATGCTGCTATTGCTCTTGTTCTTGCCCTACGATTGGTTGGCATGTATCGCAGGCGACGTCTCACCCAGCGTGTTAGGCTTTTGGCTGAGGCTCAACCTTTAGGAGAATAAAGTAGGAATTCTCTAATTCATGCGCCTAACCAGTCTCAGTTCTTCGTTCTTGTCAATATTTGAAGATGGCTTTATCTTGTGTGCATGTGGAAGAGTATGATTATTAACGAATGTATCATTTGACTTGATCGAATGTAGTTGAAATGGTCTGAAGTGGATTCTATATGAATCACACGGGGTATATGTGTGCATTATCTACCTCTGTATATAAAAAGTATTTAAGGAAGTATGATGTTATCAACTGTTGTCTGTACATAAAGCAAGATGCAAGTAAACAGTATTGAAGGTTTATACATTCAATCT
>CL1Contig58
CTTCATTAAAATCTCACAAAAACCATATCAAACAAGGCATCAAACCTCCCAGTCATACAGCTTAATGCATCATCCTCTACTGTACATATGCAACAATAACTACCAAAACCAACTCTCTATAACCTTTGCTCTTGATTAACAGTTACATATATAATTAACTCTATATTTAACCTGTCTATCTTATGAACACAAGACCCAAAACCCAACTTCATGAAATCAGATAATAGTATAATACCAAACCAGCAAAAAGTATCAAAACACAAAACCCATGTTGAAATCAGATATCACATGATACCAAACCAACTAAAAGTATCTTGAGCATATATAGTGTCAAAACCAGCTATCAAGAAAGGCAGACTGGAATTGCGCCAAAAACAAGCAGCAACACAATCAAAGCAGCTACACCCCAGGCGGGATACTTAACGCGTTAGCTACAGCACTGCACGGGTCGATACGCACAGCGCCCAGTATCCATCGTTTACGGCTAGGA
>CL1Contig59
AAGCAGTGGTATCAACGCAGAGTACGCGGGATCAATGATGGGTGGAAGATGGGATCAAGTGGTGCTGCTACTGCGGATTTGAATGGTATCAAGGATGGGTGGAAGATAGGATCTAGTGTTGCTGCTACTGCGGATTTGAATGGTTTCGAGGATGGGTGGAAGATAGGATCTAGAGGTGGTGCTACGACGGATTTGAATGGATTTAACGATGGGTGGAAGATAGGATCTAGTGTTAACAGTTATGGACTTGGACCTATTGGTCAAGTTGGTGGTGGATCTCAGAAGAATGCTGGGATCAATGGTGGGTTTAACAAGGGGATTTATTCAAAGAATAATTATAACAATAACCTCAATGTTCATGTGAAGGGCAATAAGAACAAGGGAGAGGACGATTATGGAGGCAAAGTTGGGAAGAAGAATAGTAACAAGAAGAACAATGGTGATAGTAACAACAATAATGATAGCAAGGATAAGCAAAATGCTGTTGACAAGAGGTTTAAGACACTGCCACCATCAGAATCACTGCCCAGGAATGAAACTGTTGGTGGCTATATCTTTGTTTGTAACAACGATACTATGCAAGAGAATCTCAAGAGGCAGCTCTTTGTTTGCCTCCACGTTACCGAGATTCAGTGAGGGCGATCACTCCAGGCCTTCCCTTTCCTCTACAACTACTCACCCACCAACTCCACTGGATCTTATGGCTGCAGTTTGGAGGTACAAACATTGATCCATT
>CL1Contig60
TGCAAACCAGCAGAAAAGGCAACTGTTCCTTTCTCAGGGTAGACCTGACAATCACCAAGGAGGGGATCTTCATACGTTGCCACCCGCGTACTCTGCGTTGATACCACTGCTTAAGCAGTGGTATCAACGCAGAGTACGCGGGGATAGCCAGAAAGGGTTTCTGGAACAACACCCTCACAGCGAGCTAAGAAAGAAGCACAAATTTTACAATCCACACATACTGTACCTCAGAGAAAGCTTTCCTTTACAGAGAGACAATAATACTGCACCTTAGCTCGATATCCCAGATACTAGATAAGCTTCACTGTCATCTCTTTGCCCTCTCACTCTTTCTCTTCTCTCTGAGTCTTCTCCGATCTCGACTCTTATCTTCTGCTATGGATCCATTTGATTTGGTTCGCAAAGGTTTTGGATAAAGCCTCCTGCTACTCAAGGTTATTCTTTGTGTCAGTGTTTGTATATGCATGTAGAGCTTTTTGTTTCTATTTTGGCATAGAAATGAACTTGTCCAAGAAAGGGTCTCAAACCAACAATACAAAGGCAACGGCTTTGAATCCCAATGCAGCAGAATTTGTTCCCTTTTCCCTCAGATCATCATCTTCACCATCTGGAAGTAAGTCAAACACAGTAGCTGCTGCTGCAAGATTTCCTGCTTCTGGGACCATAGGGAAAGCGGTGCTTGACCGATCGGAGTCATCTGTTTCTAATGCTTCTGATGATGAGGGCCATCAATTCTGGCACCACCAGCTTCCTGATGATATCACCCCTGACTTTAACGTCATGAGTGAAGATGAGCCTCAAGCACTTGGAGGGATCTCTTTAGCAGGCTTGTCTTTACATGACAGCAGTGAAGTGACAAAGTTCCCTGTTTCTTTGGGCAGTGGATACGTATTGCCTGAGCAACAGGAACCATCTCCTCGACATATAAATGGTAGCTTCGGTGAAAAGATGAGACATGTTGCTAGTTCTTATGGAGAAGATCCAACTTCAGCTAGTTATTTGAATTTGCCTACTAAGCCTTGGGACAAGCAATTCGTTAGCAGTGATCAGCTTCTTGTTAATGGTAGGGAGGTACATCCTTACAATGGGAATTCAAGACCCGGATTTATGAATGATGTGTTAGGTGTGCATGCGATAGTTGATGATACTGACATGAACCCTGTGGAGTTTTTGGCTTCACAATTCCCTGGGTTTGCTGCTGAAAGTCTTGCAGAAGTTTATTTTGCTAATGGATGCGATTTAAATCTCACTATTGAGATGCTTACTCAACTAGAGCTTCAAGTCGATGGTGGTTTCAATCAGAATATGAACTCAAAGGCATTTTCAGCTCCCAGCTCGAGTGCCCTGGACTTTCCCACACTTCCTGTGCAAGATAGTCAGAATGGTCCTTCAAAATATGCTGGAGATGATCTTCAGCAGAATGGCAATCCGTATCGATCTTCTAATAAAGAGAACATGCTTTTATTCAAGTCCAGTTCTTCCATCCCATCTAGAGGTGGTGCATTAGATTTTGCATCAGCTGTCAGGAAGTTGTCATCTCAGGATTCTGGCGTATGGAAGTATGACAGAAATGGTTCTGCTGATTCCACAGTTGGCTCAAGCAGAAGTTCTCATGTTTTAGCTAGCTCATATGGTAGTGGGAATGGGAGAGGTATTTTCGCAGATAGGGTGGAAAATCGTGGTTCAGCTCGAGCAGCTCCTGTCTGGCTTGAAACTGGAGAGGCCGTGGGTAATGTTCCTCATCCAACAAAGCTACTTGCATTTATGCACCTTTTATTTGTGGGACAAATGCCTTCTGCATATATATTTGCTTTAACATTGTTGGATGGCAGCAAATATGTATTCTGAGTTGCGGGAAGAAGCTCGTGATCATGCGCGATTACGGAATGCCTACTTTGAACGGGCACAGCAAGCGTACATCATTGGAAATAAGGCTCTAGCAAAGGAATTGAGTGTGAAAGGGCAGCTGCACAATATGCATATGAAAGCAGCCCATGGGAAGGCACAGGGATCTATTTATCGCCTGAGGAACCCAGTTGGTTCAGAGATGCAGGCAGAGGGGGAGGGGACATGAGCGGATGATAGACCTTCATGGTCTGCATGTAAGTGAAGCCATTCATGTGCTAAAGCATGAGTAGTGTTCTGAGGAGCACAGGCCCCGGGGCAGCAGAACAGCATTTGCCAGGTTTATATATGTGTTGGAACAGGTCATATCACCGAGGGGTTCTCGC
>CL1Contig61
AAAAAAAACAAAAAAAAATAATTCCCCGCGTACTCTGCGTTGATACCACTGCTTAAGCAGTGGTATCAACGCAGAGTACGCGGGGGACGATCATGATACTAAGCTGCCTCAGATCTGATGGTCCTCAGCTCTTAGAAGCGGGCATACAAACTGAAGTAAGGTTTGAGAGAGAGACAGAGAGAGAGAGAGAGAGACAGACAGACAGACAATAGCCAAACCAATTACTCTCTATCTCCTAACTCGATAGGTTCTCTTGAATCCAAAAACCAGGCAAATGGGGGAGGAGGAAAAGATGCCCGCAGCAGAAGAGAAGAACACGGAGGGGAAAAAACCTGCGGAGGCAAAGAAACCTGAGGGAGAAAAGGCTGAAAAAGAAAGAAGAAAAGCCAGCAGAGAAACCACCGGCAGAAGGAAAAAAAGAAGAAGAAAAAACCAGAGGATTAAAGGAATCCAAAGAGGAGGTACCTACCAACTCCGC
>CL1Contig62
TTCCTAGGTCCTTTGCTAACTCAACACATTGCCTTGCATAAACTCCTGCCATTTCATTTGTCCTTTCTGGCAATTCCGTAGCTTTCTCACCATATACAGATCTTCAAATGCTGAACAATTTTCCTTAGATTCTCTTTGTATTCCTCCAAAGGAACATGTTGCCTGTCACTGGTTCTCCCTTTTAGAGCTGCATCGTTAGCCCCAAAGAATATTGTGACAGCAACCGGAGGTTTTGAGGAGTCAAGAGGAAAAAGGTGATGCAACAAGAACAGAGCCCATCGAGTGTTGTAACCACCATAGCCACGAACCACCACATCGGCCTTGCGGGAGTAAGTGTCGGCAAGAGAAGCACCCCAACCACCTGATCCAAAAGCTGCTGCGTTATTGAATCGCCAAATAACCCCCGCGTACCTCTGCGTTGATACCACTGC
>CL1Contig63
GAAGAATTGAGATCGAAGATAATGGAGAGAGACTGCAAGGAGGAAAATTTGACGGTTGAGCTAAAGACTCTGCATGGACAGCTCTTAGATTGCAAGGGATTACCAGAATTTACGGAAAGAGAAATGCAAGGTGGTTGATGAGCAAAGATTGCTAATGAAATCAATCTCAGACTTGGGAGAAGAGAAATGTAATTTAGAAGAAGAGAACTGTGCCATTTTTGCTGAGACAGTGTCTCTAAGTACAATTTCTCTGATTTTCAGGGATATTATTGTTGAAAAATTTTTGGATATAAAGGAGCTTAGTGAAAATCTGGATACACTTCATGATATCAATAATGGCCTTAATGAGAAGGTGAAGATGATGGAGGGGAAGTTGTTGGAGCTTAGTGTAATACAGGATGAGAAAAGAGAGCTGCATAAAATGGTGGAGGACCTGAAGTGCAAGTATGATGAGGTTGAGTTGATACGAGCAGATCAAGAAAAGCAGATCATCAAACTTTCTGGAGATTCTGATCAACAATGTAAGGCGGTAGAATGCATTCAGGACGCAAATCAAGAATTGGAGACTGAACTGGGGAAGTTGAATACAGAACTTTTAGAAACTAAGATCAGGGAGGAAAGTTTGAATTGTGAACTGCAAAAAGGAAGAATAGAGATTGAATGGTGGGAATCTCAGGGTTCGGCACTTTTTGGCAAACTGCAGATATCTGCTGTCCAACAAGCACTGTTTGAAGGAAAGGTTCATGAGCTGACTGAAGCATCTGAGAGCCTTGAAGGAAGAAATCGTTTGAATGATAGGGAGATTGACCAGATGAAAGAAAGAGTTAGCACCTTGGAACTTGAAAATGAAGAACTAAAGTCTCAGATGACTTCACATGTACCAGCTTTCACTTCTTTGAGGGATTGTGTAGCGTCTCTGGAGAATCATACTCTCTCACACGCAACGCTCCATGGAATTTACAATAAGGAAGCAAAGGATGCCACATTTGTGGTGCATACTGAAAGCTGTCAACAGATTAGTGATGACCAAACTGCCATGGGTCCAGGTGGACTTTTGGACTTGCAGGATTTGCAAATGAGGATTATAGCTATAGAAGAAGCAGTAAAGGAAAGGGAGAGACTTGTTATTCTGGAAAACTCTAATGCTAATTCAAAACTTGCTGATGCAATTAGACAGATTGAAGAGATGAAATCCGAAAGCAGCTTACATGGAGAAGCTGTTGAAGCAGGCAAGCATGGGAATCAAAATCCAGATGACAAGGAACTGGGATCTGATCCTGATAATAATCTCAGGCTTCAGAAGCGAACACATGAAAACGCTGAAGAGGGGAATGGAGTGATGACGAAAGACATAATGCTTGATCAGATATCTGAGTGTTCATCATATGGGATCAGCAGAAGGGAGACTGTAGAGGCTGATGATCAGATGCTTGAAATATGGGAAACTACTACCGACCAGGATGCCAGCATTGACCTGACTGTTGGAAAGGCCCGGAAGGCTACTGCTACTCTGACTGAGAAGAAGCGCAACAAGGATCATCCTTCTGTGGAATCAATGGTTGAGAAGGATGTTAGTGTGGACAAGTTAGAGATCTCAAAGAGATTATCAGGGTCTCGCCAAGAAGTGAATGAGAGGAAAATTCTAGAAAGACTTGATTCTGATGCACAAAAGTTAACTAATCTTCAAATAACTGTGCAAGACTTGAAGAGGAAGGTGGAGATCACAGAGAAGAACAAGGGAAAAGGTATTGAATATGATAACGTGAAGCAGCAGTTGGAAGAGTCTGAGGAGGCCATTATTAAATTGTTTGATGTGAATCGCAAATTAATGAAGAGCATTGAAGATGAATCATTTTCGGTTGATGAGAAATCTGTGTTAGCATTGGATGAGAATGGAAGTGTCGGAAAGAGAAGAATTTCAGAACAGGCCAGAAGAGGGTCTGAAAAAATTGGACGGTTGCAGTTGGAGGTGCAAAAACTGCAATTTCTTTTGCTGAAACTTGATGATGCAAATAAAAGCAGAGGAAAAACCAAAATCATAGAACGAAAAACAAGAGTTCTTCTGCGTGATTATCTGTATGGTGGGACAAGAACTAGCCAGAAGAGAAAGAAAGGGCATTTCTGTGCATGTATGCAACCTCCAACCAAGGGGGATTGAGAGAAATTACATTCTATCGGCATAAAATTGGTGTAGTTAAGACATTTAGTTGCTTTGTGCATAAATTTTAGAAATCTTCCGTAGACTTAAAATGTTATTTTCTTGTTTGCTTAAG
>CL1Contig64
TAAAAGCAAGACAATGGAGATAAAGAAACAAGATTTCAGATTTGCACAGTAAACGTCGCAAGCTTTCGTCTTTGTGAATGGAAATATTTTATATAAATGAGTGTAGGATCCAGCGGCAAAGCCAAGAACGTTCCCGACGGCCATGAAGAAGGAGTACAGTGCATTAGCTATACGCGTCTTCTTCTGATTGGCACCAGAAAGATCGGCGAGGAGAGCACGGCAAGGACCCTGGAGCATGTTATTAGCGACGTCAAGAATCCAGAACCCAACGACAAACACGGCTATAGCTCGTGGTTTGGGGCTCTTGGCAACAGGGTCACCAGAGAGTTGACCAAGGTCAGCAGCATAACCGATAAGGAAAACAGCTACAGCAACGGCCAAAGCACCGCCTGCAATAAAAGGGCGGCGACGGCCAAAACGGGAGGTGCAACGATCACTATGATAGCCGACAATTGGCTGGACAAGCATTCCTGAAATGGGTCCACATAGCCAGATGAAAGCAGCCCATGTGTGAGGTATACCAAGAAGCTGAACGTAAGGTGTCAAAAGAGAGAGCTGCAAAGCCCAGCCAAACTGGATACCAGCAGCTATGGAGGCCACCATTACAATCTTTCTAAGCTTGCTTGAAGCGGGTGGTGGAGGAACTAGGGGCGGAGGAGGTGGAAGAGGTTCAGAAGAGGGGAGTTTGGATTCTTTCGTAGGATCAGTCTCCATGGGAGTTGGTGGTGAGAAGAGTGTGGCGGCGGTGATGGTGGTTGTGGTGGTGGTAGAAGTAGAGAGGTGGTTTTGTACCCCCGNGTACTCTGCGTTGATACCACTGCTTAAGTAATGAGTTGCTAAAAGCAGCATCTCGAGAGAATTCTGATGACAATTATTTATACTATCCAAGGGCCATCAATATCAAAGAGGAGGATTTGAAGCATTTTCAATACCATTGGATGAGAGCTGAACCTGTGGTAGTTAGTAATGTTCTTGAAACTGGAACTGG
>CL1Contig65
CTCACAGCCAAGTATGCAAGAGAGCATAGGGTCCCATTCCTTGGCATTTGCCTTGGAATGCAAATTGCAGTCATTGAATTTGTACGATCTATTCTTGGTTTGCAAGATGCTAACAGCACGGAATTTGATCCTAACACTAAGAAGCCCTGTGTCATATTAATGCCTGAGGGTTCAAAAACCCATATGGGCGGTACTATGCGTCTTGGGTCGAGGAGGACATATTTCCAAGTCATGGACTGCAAATCTGCAAAATTATATGGAAATAAAAGTTTTATTGATGAGAGACATCGGCATAGATATGAGGTGAATCCTGATATGGTATCTCGCCTGGAGGAAGCTGGGCTTTCATTCACTGGCAAAGATGAAACTGGTCAGCGAATGGAGATTGTTGAGCTGCCTAATCATCCTTACTATATTGGTGTTCAATTCCATCCTGAATTTAAATCAAGACCAGGAAAACCCTCTGCTTTATTCTTAGGACTAATTGCAGCAGCATGTGGGCAATTAGATGCTCTCTTGCATGGCTACAAGGTTCCCAATGGAATAAGCAATGGAATTCCAATACAAAAAGTAAATGTTTACCAAAATGGACACGTTGCAAAGTTTGCAAAAATCGCTGCCGATGGCATATACAGCAACTGCAATAGTGTGCACTACTAGTCTGCTGCTGCCTTTGTTACAGTGCCTATTATTATTATTGTTTTTCTGGAGTGATGGTTGTTCTACTGATACTCTTGCTAGTGTCTTTGGATTGCCTTGTACAGTGAGT
>CL1Contig66
CTTGAAGCATGTATCTCTAGTGTGTCCACTTGTATTATAGTGGTCACATGTTCTAGTGTCCCTTTTCCAACTCCTTTTCTTTCCCTGACCTTTATCTTTCTGAAATTGCCCTTTGACAACCATTGCTGAATTGAATTCCTCAATTACAATAGTGTGAACCTCCCTCTGTTTTCCACCCTAAGCACTATAGAATATGCCTTGTTTATACTCGGCAATGGATCCATTAAGAGAATCAGGTTTCTAACATGATCATATGTTTCATTCAACCCCATTAAAACTACATTAGCTTGCCCTCATTATTAATTTCATCCATCTGTTTTGCTACACCACATTCACACACTAGCAGTGGCTTAAGACAAGCCAATTCATCCCATAATTTTTTGAGTTTAGTAAAACAAACTAAAACAGAAGTATTAGTTTGAGTTAGGGTACTTATCTCCCTCTTAAGCTGATATAGGAGAGGTCCATTGCTCTCTCCAAATCTTTCTTTGATCTCTTGCCACAGGTTCTTTGAAGATGTTGCATAAATGAAAGCATCCACTAGCTCTTTTGAGAGAGAGTTTAGAATTTAGGATGTGGTGGTGAAAATACCAGATGGGATGTCAGCAGAACAAGCAGCACCACTATTGTGTGCAGGATTGACAGTGTATAGCCCACTTAGCCACTTTGGGTTGAACAGAGCGGACTAAGAGGAGGCATATTAGGGCGTTGGTGGAGTAGGGCGATATGGGT
>CL1Contig67
AAGTTAACACATTCTCTAGCATTTATAAAAACAACTCTTTAGGCACATTGCGCCCAATAAGCTATAAACTAAACTCTTTATTACACTCAATAAAATGTAATCAAGAAAGGTATGATAAACCTATTAGCCGTAAATCCTTGGCACGCTTATCTTGCATCAACTTCAGCCGGTGTCTTTGCCACAATTGACAGTGCATGCAAGCCACTCTGTAATTCCTCTTGCAACAAACCATAAATGAGCCTATGCCTCTTCACCAAGCTCTTCCCTTCAAATTCTTTTGATACAACTTTCAAATTGAAATGTGTTTCACCATCACTTCCTCCCACACCAGCATGCCCTGCATGCTGATAAGAGATATCCTCCACTTCTAACTCAATGGGAGTTAACTCTCTCTCCAATATCTCCTTAATTCTTTTTCCTCTACTCCCTAAATTATCTGAATCCTTGCTGCCGCCACCACCATCACCACCAACTTTCGATTCTGAACTCGAAACAAATTTTCATTCGAATTCATTCCAGTGCTCGAATTCTCCAACACCACCATCACTATTTGAACCTTTTACTTCATTCTCAATAC
>CL1Contig68
GATGATTCACTGCAAGGCGATTGTATCCATCTTCCTTTTATCGATTACTCTGATCTTGCCTTTTGCCCAAGGCACCGATGTCAAGTATTGCAATGGGAAAACTGATTATGATGTTAAGGTGAAAGCAGTGGAGATATCGCCGAATCCAGTTGCTAGAGGGCAGCCAGCTACCTTCAGTATCTCTGCAACCACAGATGAAGCAATCTCTGGAGGCAAATTGGTGATTGACGTTGCATACTTCGGATGGCACATTCATAGTGAGACTCATGACCTTTGCGAAGAGACATCCTGCCCTGTGTCTGATGGTGATTTCTTAGTGTCCCACTCACAAGTTTTACCAGGATTTACTCCACCAGGTTCATACTCTCTTAAGATGAAGATGTATGATGGTAAAAACCATGAATTAACTTGCATTGGATTTGACTTCAGTATTGGGTTTGCATCATCCGTTGCAGATAGTTAAGCACCTGAAGATTTGCTGAGTCTATTATCACCATAGAAATAGCATGTACGAAGAAATCTCTATATCTTGTACCTTGCTGCTACTTTACCTTTATTGCTACAGTGTGTTGTGTAATATGTGAATCGTAAGCTTTCATGAGATTAGGACTAATGCAGTGGTTACTTTTATTGAGGATCTACTGTAAATGTCCATTCTTTCG
>CL1Contig69
ATGAGAAGGACGAGCATCCCTAGCAGCTGAAGAGAGTGCTTAGAAGCCATAGCCATAATGATGGTATTATGATTTCAAGTGTTTGTGTCCCCGCGTACTCTGCGTTGATACCACTGCTTAAGCAGTGGTATCAACGCAGAGTACGCGGGGATAGCAGAGATTGGAGAGAATATCAGTGACTTAACCCAGCGAAGGAGAAGAGAAGAGATGGCGAGTGAGGGAGGGGCAGTGAGCAACAAGCAGGTGATATTCAAGGACTATGTGAGTGGTTTTCCTAACGAGTCAGACATGTACGTGACCACTACTTCCACTAAGCTCAAAGTACCAGAAGGAAGCAAAGCTGTTTTGGTTAAAAATCTCTACTTGTCCTGTGATCCTTACATGCGAGGTCGCATGTCAAATCTCGCATCTGAGGATCCCCAGTTCTCTCCCTTTCAGCCTGGCTCTCCGATATATGGATTTGTTGTGGCTAAAGTGGTGGATTCTGGCACCGGATTCAGAAAGGTGACTTGGTATGGGGAATAATCGGCTGGGGAAGAGTACAGTCTTATAACAGAGCCTGAG
>CL1Contig70
TGGACCTGGGTGATGTGGGTCGTGATGTGGCGGAGGATTGTGCATCTTCTCTCCTTTCTTCTTTTGCTGCTGTTTGTGGCCCCGCGTACTCTGCGTTGATACCACTGCTTAAGCAGTGGTATCAACGCAGAGTACGCGGGGACTTATCAAAATCAAACGGCCATTAACAAGCGTCTGATCATCAATTTCAGTGTATTGGCTTTGGTCTTTTTGGAGCTAAACAGCTATGGAGGGCAAGGAAGAAGATGTTAGATTGGGAGCTAACAAATATAGGGAGACGCAGCCCATTGGTACGTCAGCTCAGAGCCAAGATGACAAGGACTACACTGAACCACCAGCAGCGCCGCTGTTCGAGCCAACGGAGCTCACTTCTTGGTCCTTTTTACAGGGCTGGTATTGCAGAGTTCATAGCCACTTTCTTGTTCTTATACATCTCTGTTTTTGACTGTCATGGGTGTAGTTTAAAGGGCACCCCACCCAAAGTGTTCGACTGTTGGGATTTCAGGGGATAGCTTGGTCCTTTTGGTGGCATGATCTTCGCTCTTGTCTATTGTACTGCTGGCATTTCAGGAGGTTCACATAAACCCGGCGGTGACGTTTGGGCTGTTTTTGGCAGGAAACTGTCCTTGCAAGGGCTTTGTACTTACATGGTGATGCAGT
>CL1Contig71
AAGCAGTGGTATCAACGCAGAGTACGCGGGAGGAAGAAGTTGAAGATGATGAAGTCCAGGCGGTGTCATCATCATCACACCTTAAGAGGAAGAAAGATGAGGATTTGGACGAGGATGATGATGATGATGGTGAGGATGATGAGGAAGACGACGATGTTGTGGAGTATAGCTGGTCATCGAAAAAGCAGCGTTAGTTGTTATCAATCTGACGAGTCAAAAAAAATTTGTTTGTTAAATGCCTTGAAGCTTGGAAAGTCATCCGAAAAAGCAGAGCAGCGTTTAGCTGTTATCAATCTGACGAGTCAAAAAAAAAATGTTTGTAAATGCCTTGAAGCTTGGAAATAGAGAAACTTATTAGATAGATTGTTTGGGTAGAATGGTAGTAGTGATTTTGGG
>CL1Contig72
ATACCACTGCTTAAGCAGTGGTATCAACGCAGAGTACGCGGGGGAGTCGAGCAGAGCAGATACAGCAGTTGGCCACCGTTGTGTGAAGAAATGGCGAGAATCAAGGTCCATGAGCTGAGACAGAAGTCGAAGACTGAGCTCTTGAATCAGTTGAAGGATCTAAAGGCTGAGCTCGCTCTGCTTCGCGTCGCTAAGGTCACCGGGGGTGCTCCTAACAAGCTCTCCAAGATCAAGGTGGTGAGGTTGTCTATTGCTCAGGTCTTGACTGTGACTTCTCAAAAGCAGAAGGCTGCACTTAGAGAAGCATACAAGAACAAGAAGTTCTTGCCCCTTGACCTGCGTCCTAAGAAGACCAGGGCTATCCGCAGGAGGCTTACTAAGCACCAGCAATCTTTAAAGACCGAACGTGAGAAGAAGAGAGAAATGTACTTTCCAATGAGAAAGTATGCTATTAAGGTGTAGGGTGGTATCTTCAGGATAGGCTGCATTTATATTTTTCAATCATAAACCAATTTTGTTGACAAGTTTTGATTTGGATTATCTTTTTGTTATGATTATGATTATGTTCGTGACT
>CL1Contig73
CATGGACTTGAGGAGCTCATGTTGTGGGTGGTCTTCAAGGCCTGGGTAGTTGACTTTGAGGCCTAGTTTCTTCATTCTTGTTGCAAACTCCATCGCTCGGTGGCAATGTTCCTTCATTCTGAGGCCCAAATGAGGAATCCTCCCTGACAACTCAAAGGCCACCTTGGCGTTCATTGTAGGCCCAAGAAGCATCAAAGTCCCTTGATGAAGGTCCATCATTGAGTTCACAAGGCTGGCCGGCCCACAAACAGCACCTGCCGATTCCATATTAATTAACAAATCATATTTCCGAGCATACTTACAAAAGAGATGGGACACCAAGGAGCAGAAACCGGGCCACGTCACAGTTAGCACCGAGGAAAAAACAACAGGAAACATCAAACTCAGAATCACATGGAAGATCCTGCAATGATATCAGCTCCGCCGCTGATGAACTTGGAAATACTATGCACAACCACGTCCGCCCCTAGACGTGCCGGAGACAGGACCACTGGGGCAAAAGTGTTGTCCACTACCACCATCACACCTTTCTCATGGCAATTCTGCTGAGTTCAGGGATATTAG
>CL1Contig74
GCTATATATTAGAGCATCTCCATTACTCCTTTGAGCAGCAGTTCGGGACACAATTTGCATTCATTAGCAGGCATACATATTAATCCTTGCATATCTTTCGTTGAATCCAATACAAACATGATCCGCTCCTAGCCTCAAACAGATGGAGGAAAGGAGTGCAAGATGTACAAGTCAAATCTCATCCACAACTCATGAGCTGTGCCTTGAATATACAGCAATTACTAGTTTGAAGCCCCTTCTGATGTTTTAGAAGCAGAAACTCCTGCCCTTGCATCTTTGAACCTTTATGACCTCAATTTGGACG
>CL1Contig75
TAACGCATTTTCAGCACCGGCCTTTTTGTGGTGCTGGTAGCCAGGTCTTTTCTCTCTGGAGACATAAACCAGACGGGGAAGTTCATTTCCCTCTACATCACGAGCTCCAGTGTTTCCAAGGAAAACCTGAATCATGCCAGGGTGGTCACGTGTGTTATTTCCAGGCCAAGGTGTTCCATCCTGCATAGTCCACCCTTCCTCAGGTGTTTTCTGCGCCTTTGCTACTAAGGCATTAATTCGAACTTTGTACTCTTCATAATCTCTTTTCATTGCTCTACGCTCCTTCACAAAAGAAGGCTGCACCTTATCTTTCAAGTAATCAATCTTCTGTGAGAAATAAAACTCAGGAGCCCTTGGTTCAATTGAGAATTTTTTGCAGAATGGAATCCACTTCCTCGCAAAATCGGCTGTTTCTACTAAGGATTCAAATGTAAGCATGGCAGCACCGTCATCAGATACATAACAGGAGACTTTATCCACAGGGTAGTCCAAAGCAAGGATGGAAAGCACTGTATTGGCAGTGATCAATGGAGGTTCTTTCAATGGATCAACTGTACTCACGAAGAAGTCCACCGCAGCAAGTTGATTAGGCTCACCCTCCCTTTCATACCTTGCAGAGAGCCTGTCAATGTATGTTTCCCTATTGACAGGACACCACTTCGGGAACTGATCCAGCACCCAGGAAAATGCAAACCAAATCTCACATATGACAGAAGTAAGCCAGAGACCATAAGCGCTATCTACAGGATTTGTTATTCTGTAATGGAAGAAAAGCCCAAGAATGATCAATCGCATAATTATCACACTTCTGTATGGTGTCAGTTTGTTCCGTGAAAGTGGAATGACAATTGAAAGTGGCTCCGCAGCATCAGAAGATCTGCAATACACAACCATATATATCTTTAACCACATCATTTATAAAAGAACATGGCAATTCAAATTGAAGCATCAAATAAATACATCTGAACCCATCATGATTCACAAACATATAGGAGCTGTTCTAA
>CL1Contig76
CACTGGTTTGGAAGTGCGAAATTCAGTGGTTGAGGAGACACTAGGTGCTGCTGAAGATGATCTTCAATCAGAACTTTCTGCCACTTCTAGTGGCAGTAAGATCTCGAAGTCCAATCAAGAGATCAAAATCGATTTTCTGGAGGTTATTGTTGAAGCCGCTAAAAACAACAAGAAAACTTTGTTTTAGCAATGGAATCAATTATGAACATGATGAGACAAGTTGAACTTCAGGAGAAAATTGCAGAGCTAGCCAAAGAGGAAGCTGCTAGTGCAGGCCTGGACATTCAAGCCAAGGTCGAGGAACTTAAACAAATGCTGAAACATGCAAAGGAGGCAAATGACATGCATGCAGGGGAAGTTTATGGTGAGAAGGCCATTCTATCCACTGAAGCGAGGGAGCTGCAGGCTCGGCTGATCAGCTTGTCGGATGAAAGAGATAAAGCTCTGGCAATTCTTGATGAGATGCATCAAACCCTGGAAGTACGACTAGCTGCAGCAGAGGAGCTAAGGAGAACTGCTGAGAAGCAGAAGCTGGAAAAAGAAGAATCTGCACGAAATGCTTATGCTGAACAAGAAGTCATCATGGAGAAGGTGGTCCAGGAGTCCAAGTTCCTTCAGCAGGAGGCAGAGGAAAATTTTAGGCTACGGGAGTTTCTGATGGACCGTGGTCGAGTCGTTGATATATTACAAGGAGAAATATCTGTTATTTGTCAGGACGTAAGACTGCTGAAAGAGAGATTTGATGAGGGTGTTCTGTTGAGCAAATCTATTACCTCAAGCCAAACAAGTTGTATCTTAGCCTCATCTGGCTCATCTATTAAAAGCGTGGCATCTGATGGACTGATTCCTGAGCAAGGGAAGATATTTAACAGCCCTAAAGGGAGAAGTCTGGCATCCTCTATTGATACGCAGTCACCCGAGAGCCAACATGAAGAGGAGAGCAATAATCGCAAGGAGCTGTTGGATGATGGGTGGGAATTCTTTGAAAATGACACAGAAATGTGAATTTTAGGTGGTCTATAAATAATGGATATAGAAAGAATAATTTCTAAATGGGTTCCATATTAGGTTGTGTTGGAGATTTTGATTTAGCGTTGTATAGGTTAATAATTTATTGTTGGAGTTTTGTATATTTGCTAATCTCTACTTTTGGTATTTTGTTAAATTGACTGATCATATAAAT
>CL1Contig77
ATGTCAGTGAGATGCTGAAGGAAGCTTCCAAAAGCTTTTTGTTGCAACCAGAATTTTTTCTCTCCCGTGTGATTCAGGTTCCTTCTCATGAATAATAGTTGTCCATCTTACAGCATGAGCTATGTGATCTACTCTGTCAATAACTTCAGGACTATCACGAATCATAACAGTTCCCTCTGGACGTAACATTCTATCCATCTCCACTATCAAATCCACAAGGTTACACCTGTTCTTGCTTGAACCCGGACTTTTTATCAGCGATTCAATGCCAGCCACATGGATGAGATCATAAGTACGAGGATATGTTGAGAAAGGCTCACACCAGTCATGGTAGACTCCAATAAGGCCTCGGTCAAAAATTACACCAAGAGTAGACAGCTTGCCAGCAGGTACAATATTCATCACCCATACAGGATCAGATGCAAGAGCTGCAGCAAAACCCCCAAAAAATGCATTCATGTCCATGACATTGCGCATGGCTTGAGTTCCTAGTTTCACATTCAACGAGTTCTTGTAGTAAGCCAACCTCCTCACCCAACGTCGTGTGTCAGCTTCAAACAAATCAATCCCATTTTTCACAAGCATGGCCCTTGAAGGAGCTTTTGTTACTCTGTCTGGCCACTTAGGAATTGTCCCTACAGCATATTCCCCATTGACAGAAGATGCCCTACTCACACATTTCTTTAATTTTAAGTACCAGGCATAGCTTGGGTCATCTGTTTCTTCACATAGTTCAAGCCCAAATTCATTTTGGTTGGGCAGGCATGAATCTCCAGCAGGCTTTTTCCAGATGACAGTGTTTCCATCCACAGCAATCAGCTCATAACACAATGCTCTTGCCACACCTTGGAGATCTGCCCATTCCTTATCTTGTTTAGCCCACTGAACAGGAGGACCAGAGATGACTAAATATCCTCCAGGGCGAAGTAATCGATCCACTTCAATGAAATAAGTTGCATTATAGGCTGTAAAAGGGATCAAACATCGAGAGCAATGCACCAAGTCAAATGAGAAAGCGGGGAATGGGAGTCTGCGAGTGCCAAGCATGGCAACAAATAGCTGGAATTCCTCCTTTCCAGTGCAATTGTATTTGTGC
>CL1Contig78
TCTGAAAGCCATTCAGATGTTTATCTCGTGTAGCAGCTGTTTCCAATCGTAATTTCCATTCCAACTATCAGCGCAGAATCAAGCCCAATTCTTAGTTTTCAATAGAGGATTCTGGGAGCTCGGTGGACCATTTTGGGGGAATGTTGAACTACGATATATTGATTCTTGATTGGTAGTTTTTTGGAAGGGAAGCTTGTGGTTTTATATTCGGTTTTGTTATTTGGCATTAAAAAAGGAAAGGGTTTGTTTGGAAGGGGAAAAAAAAACTTTTTTATGGTCAAGTTCTTCTGAGAGATGGATTGATGGTCTTCAGTTCTCATCATTGTTTTGGCCACCTCCACAAGATGCCCAACAACGAAAGGCGCAAATTACTGCTTATGTCGAGTACTTCGGGCAATTTACATCTGAACAATTTCCTGATGATATTGCTGAGCTGATTCGTATCGTTATCCATCGACAGAAAAACGCCTTTT
>CL1Contig79
CAGAACCTGCGGTGTTGTGTATTCCCATAAAAATTGTGGGGACTTTGACATAATCCATATCTTTGAAATTACTTGCAAACAGTTCAGCATTAGCAGCTTCCTTTGTGTAATCAATCTCCTGATACAAGACAGTTGCACATTCATCATAAATTGCTACCCAGTCCCTCTTTGCACCATCTGACTTTGGGTCAATCTTTTGAAGATATTCTGCTATTACCCTCAGGTTTTTAAGATCAATATCAAAAAGATCCTTGAGACCAGGTCTTTGTACTTTAACCACAACTTCCTGTCCCTTCAATCTTGCACGGTGAACCTGACCAAGACTTGCAGCAGCAATTGGTTCATAGTCAAACTGATCAAAGATGTCATCCAATGGGCCTCCAAGCTCTTCTTCAACTATAGACACAGCTGTCTCTGATGGGAAGGGAGGAACTTGATCCTGAAGTTCAGACAACTGATCAACATATTCCTGAGCAAGAATATCCACTCTAGTGGACAACTGCTGGCCAATTTTGATGAACGTAGGACCTAATCTCAATATGTTTTCCTTTAACCACTTGGCAAGGGCTTTCCGTCTCAGAACTTTTTTCTCCTCTGTCATTCCTCCTCGATAAGAGAATTTCTGGTTGTTCAGCCAAGCTCTGATTATGAATGTAAAAACAAATCCCCATATTTCCAACGTCCTTTGAATTGTTGAGTAGGATTTAAATCTACTCCAGCGGCCCCCGGGTGCAACAGAAACCTCAATCTGTTGCTGATCATTTGCACGTTTAAACCAGGCATCTTCTTTCCCAATCTCTTCTATTCTTTTCTTCCGTTCATCTTCTGACAATTCAGCCTCTTCCTCCACCACCATTTCCGCCGCTGCAACACCGCTGCCATTCACGTACTTTACCAAACT
>CL1Contig80
ACACAAACACCAAGCAGTGGTATCAACGCAGAGTACGCGGGGGATCAAAACACCATTATCTGCTCCCTCCAACTATTCCACACCACCGGTTAATCGCCATGGAATTCCCCTTCGGCCACCATCACCACCACCGGAGAAATGATGATGATGAAGAGAGAAGGGAGCACTACCCACCACCTGACACTGCGCTCCCACCGCCATATCTTGGAGGGAATGAATCGGTACCACCACCACCACGCCCACCCTCCTATTATCAAGGAAGTGAATTTCCACCGCCACACCGAAGACCTTATTTTCAAGAAAATGAGTTTGCACCTCCACCACCAGTGCAAGAAAGTCATGTTTACCACTCATCTCACAACCAAGAAGTGTACTCCTCTCTTGATTATCCACCACCGACGCAAGTGATCCATGTTTCTCATGAGAAAACTGAGAGCGAGTCCTCTCATTCTTTTAGGCCCCATTTGCCATCTTTCATTCACCACCACACTCACCAGTCTGGCTCTGGTTCTGGGTTTGACCTATCTAATAAGCCTTCCTATAAGGTTTATTGCAAGGCTGAGCCTAATTTTTTTCTCACGATCAGGGACGGCAAAGTGATTCTAGCACCATCGGATCCATCTGATGAGTTCCAAAACTGGTACAAGGATGAGAAGTATAGCACAAGAGTAAAGGACGAGGACGGCTGTCCTTGCTTTGCTTTGGTTAACAAAGCCACTGGTGAGGCCATGAAGCATTCCATTGGAGCCACACACCCTGTGCAGCTGATACCTTATAATCCAGATGTTCTTGATGAGTCTATTCTGTGGACTGAGAGCAAGGATTTAGGTGATGGTTACAGAACTGTGAGGATGGTTAACAACATTCACCTGAATGTAGATGCTTTCCATGGTGATAAGAAATCTGGTGGTGTCCATAATGGTACCACTATTGTGCTCTGGAAGTGGAACAAAGGAGATAACCAGAGATGGAGGATCACCCCACACTGAATATACCTGCTAGTGTTGCAATTTATAGCAGCTATATGCCTACATAGCATTTGCTGAAGTATTGCTTGGGAGGAATCAGGAATGCTGTTAATATCTTTTGAGTTTTGAGAGTGGTGTGTGCTCCTGTTCCTTGATATAAAATATCTACTTGTGGCGAAGATGTTACTACTACTATTTCTGCTATATAGATTGTGGATGTGTATGATCTGCTATTATATCTCGTGTGTAAGCTATTGCTATTGAAAACATATGCTGCAGAGTTCTTTGAACTTAATATATA
>CL1Contig81
GCTTGTGTGTACATATACTTCATTACGAATCCAAATTAACAGGCGTAGCCACACTGACAACATTACGTACATAAGCCAGATAAGGATCCAAGAGTCTCATATTTCACACGTCGTAAGGAGGAGGAGGACTCCTGGGTCTAACCTCGCTTGCCTTCTCGTATGCATCCGATGTCGAACTTCTTCGAAACCGAAAGGACTCTCTGCCTCCAGAGAAGGGAGATACCGGAGGAGTAGAGCCAGCGGGTGAAACCGGTGGAGAACCGTTCTGGTATCCAGGCGGTTTTACTATCATGATACTGCGTGTAACTCTAGTCACCTCCTCGGATCCATCGTCAGCATACGATCTCGCGTTGCGACTGTCGGATTCCTTGCTGGAGGTTGTCCCACAGCTGGTCAAGAAGGCCCATGGCACACGTTAGAAATCTGCGACTACTTAAGCAGAAAACCAGCGGACACCCTCACTACCGAGCATCCCCGCGTACTCTGCGTTGATACCACTGCTAAGCAGTGGTATCAACGCAGAGTACGCGGGGGCTCTTTTGGCGAAGCTCGTTCTAGGAAATCGCTTTCCTTTTCCGTTCTCTTGGCTTTTGTTTGATCATTTGCTCCTAATGAATGATCATCCTTTCTTTTCAGGTCTATTCATCTACCAAAATTCGAAGGTTAATGGCTCACTTTCACAATGATGATCTCGAATACGTTGGCGATGATTATTACGACATCGTTGATTTCGAAGATAACCCTCTCCTCGAACCCGAACCTCGAAGAGACGCCGATTTGGATTCCATAGACTCGGACTTTGAAGACGATCCCGAGTCGAGTAAACCAAAGACTGATACCTCTGCTTTGGAGGCTAGAAATGGGAAGGACATACAGGGAATTCCCTGGGAGAGACTTAATTTCACTAGAGATAATTACCGCGAGACTAGATTAAAGCAGTACAGGAACTACGAGAACCTCTCTCGCTCTCGTGAAGAGCTTGACAAGGAGTGCTTGCAAGTAGAAAAGGAAAGACCTTTTACGACTTCCAGTTCAACACAAGGATTGTCAAATCCACAATCGTGCATTTTCAGCTGAGGAATCTGCTATGGGCAACATCCAAGCATGATGTGTACCTTACTCAAAATTACTCTGTAATGCATT
>CL1Contig82
AAGCAGTGGTATCAACGCAGTGTACGCGGGGAACAGCACATTTCTTCCTCTCTCCCTCTCTCTCGTTGACAGCACCAAGCACAAAAACATCTAATCAAAACCACGCTAAATCATCCCCTGTGAATGGAAGCAATTCGAAAACAAGCCACAAAGCTTCGAGAGCAGGTTGCTAAGCAGCAACAGGCTGTTCTCAAACAGTTTGGGGCTGGTGGATATGGAAGTTCAGACAGTGTTATTACTGATGAGGCAGAACTCCACCAACATCAGAAACTTGAGAAGCTTTACATATCAACGCGTGCTGGAAAGCATTTCCAACGGGATATTGTTCGTGGTGTAGAAGGATATATTGTCACCGGATCCAAACAAGTTGAGATAGGAACAAAGTTGTCAGAGGATAGCAGGAAATATGGTGCTGAAAATACATGTACTAGTGGGAATACATTATCAAAGGCTGCATTAAATTATGGACGTGCTCGTGCTCAGATGGAGAAGGAACGTGGTAATCTACTGAAAGCTTTTGGTACACAGGTCGCAGAGCCATTAAGAGCAATGGTAATGGGAGCTCCATTGGAGGATGCTCGGCATCTTGCACAACGTTATGAAAGAATGCGGCAAGAAGCAGAAGCTCAGGCTATTGAAGTTTCCAAACGACAGGCAAAAGTGAGAGAAATGCCAGGAAGTCCTGAGCTTGCTATGAAATTAGAAGCTGCAGAATCAAAGCTGCAAGACCTGAAGTCAAACATGGCAGTATGGGAAGGAAGCAGC
>CL1Contig83
AAGCAGTGGTATCAACGCAGAGTACGCGGGGGTAGTGAGTTTATTTGGGAGGACAGGGAATATCTCTCACTCCTCTTCATTTGCTTCTCCTTGCTACATTGTTTGTCTTTAGCATGAGTACCTCAAAGTCAGTTGTTTGAGTTCTTCATTTGAGGGATCTAGTTCATTTTATTTGGTCCTGAAATGGGTATGTCTCATTTCTTGGTGTTGGGATCTGGGTTTTGAGGACTTGTTGAATATAGTGGAGTGTTTTTTAGGTTTTTGGTTATTGGGTTGTATCTGTGCATAGATAGAGAAGATGGCTCCAAGATTGGATTTTTCGGACTAGTGGGCAAAGGATAAAAACAAGGGAACTCCAGTGGTAGTGAAAATGGAGAACCCCAGCTACTCTGTTGTAGAAATCAACGGTCCAGATGCTGCATTCCAGCCAGTTGAGAAGAGCAGAGGCAAGAATGCCAAGCAGGTGAGGTGGGTCTTGCTCCTCAAGGCTCACCGAGGCTGTCGGTTGTTTTGCTTGGCTAGCTACTTTCTTCTGGGCATTGCTTGGCGCCATCAAGAAGAGGTTGATCTTTAGACAAGGAGTTACAGTGGCTAGTGAGAAGTTAGGTAAAGGGAAATTGGTACTTAGAATTATTAGAGTCTTTCTAGTGACTTCTCTGGCAATCTTGGCTTTTGAAGTGGTTGCTTATTTGAAAGGTTGGCATTATTTTGAGAATGCTAATCTACGCATTCCAAGTACTCCGGATTTGCAAAGCTTGCTTCACGTGGTTTATGTTTCTTGGTTAAATTTTCGGGCCGATTACGTTGCGCCTCCAATTCAAGCTCTTTCAAAATTCTGTGTTGTTTTGTTCCTTATCCAATCTGCAGATCGTATGATGCTTTCCTTAGGTTGCTTTTGGATTAAGTATAAGAAGATTAAACCGAGGATCAATGGGGATCCTTTCAAGTCAGATGATGCCGAGGCCCCAGGCTGCGAGTATCCTATGGTTCTTGTTCAAATCCCAATGTGTAATGAGAGGGAGGTATATGAGCAATCTATCTCTGCAGTCTGCCAACTTGATTGGCCAAAGGGTCGATTACTGATTCAAGTTCTTGATGATTCTGATGAGGAGAGCATCCAATGTTTGATTAAAGCAGAGGTTTCTAAATGGAGCCAAAAGGGTATCAACATAATTTATCGGCATCGTGTGGTTAGAACTGGTTATAAAGCTGGAAATCTCAAGTCTGCAATGAGCTGTGATTATGTGAAGGATTATGAGTTTGTTGCAATATTTGACGCAGATTTCCAACCTAATCCAGACTTCCTTAAGTTAACTGTGCCTCATTTCAATGACAATCCTGAGCTAGGGTTAGTTCAGGCAAGATGGGCATTTGTGAACAAGGATGAAAATTTGTTGACTCGTCTGCAGAACATCAATTTGTGTTTTCATTTTGAGGTTGAACAGCAAGTTAATAGTGTATTCCTAAATTTCTTTGGTTTTAATGGAACTGCTGGTGTTTGGAGAATTAAAGCCCTAGAGGAGTCTGGTGGATGGCTTGAAAGGACAACTGTAGAGGACATGGACATAGCTGTTCGTGCGCATCTCAATGGTTGGAAATTCATTTTCCTTAATGATGTAAAGGTTCTTTGTGAAGTTCCCGAGTCATATGAAGCTTATAGGAAGCAGCAACATCGCTGGCATTCTGGCCCTATGCAACTTTTTCGCTTGTGTCTTCCAGCAATTATAACTTCTAAGATAGCAATATGGAAGAAAGCAAACTTAATCTTACTGTTCTTCCTACTGAGAAAACTCATCCTTCCCTTCTATTCCTTTACATTGTTCTGCATAATTCTTCCTCTAACCATGTTTGTCCCAGAGGCTGAACTTCCTATGTGGGTTATCTGTTATGTGCCTGTTTCAATGTCATTCCTCAACATTCTTCCAGCCCCAAAATCCTTCCCTTTCATTGTCCCATACCTCCTCTTTGAAAACACAATGTCAGTTACCAAATTCAATGCTATGATATCTGGATTATTCCAGTTGGGTAGCTCTTATGAGTGGGTTGTCACCAAGAAAGCTGGTAGGTCATCAGAATCTGACTTATTGGCTGCTGCTGAGAGGGATTTGAAGGCAACAAACCAACCACAGATACAGGGAGTAGTTTCTGAGAGCGAGCTTGGAGAGTTGAACCGATTGAAGGAACAGAAAGAAACAGCTCCTAAAGCTGTTAAGAAAGTGAACAAGATATACAGGAAAGAGCTAGCTCTGGCATTCCTCCTACTCACAGCTGCTGTCAGGAGCCTGTTATCTGCCCAAGGAGTCCACTTCTACTTCCTTCTCTTCCAAGGTGTAACCTTCCTTGTTGTGGGTCTTGATCTAATTGGTGAGCAAATGAGCTAAGCACAGATAAGAGCGAGACAAAGAAATGGAAACACACTCGTCTACTTGGATTCTGCTAATCTGCTTCAAAACCAATTCCCATCACTGTTGCAACTGAGTAAGCTCAGTCCTTTCTTTCTCTGGAAAACAGTGGTGAAGGGGTATCCTCTAGTTCAATAAAATGATTTTTCATTTTCTACATTTGATTTTAAGACTACAGGATCTTCTCTATTCGTCAATCACCCCCCACACTATAGTCACACTCTCTTATATTTTTTTTTTCCACATAGGGTACCAGTCATTGTAGCTCTCCTCAAGCATTGAATTGTTGCTGGTT
>CL1Contig84
GTTGATACCACTGCTTAAGCAGTGGTATCAACGCAGAGTACGCGGGGATAATAAAAATCCATCCCTAGCCATCAAACACTTGTGCAAAGCCCAAGTAAACATCGCAAAGATGAAGCAACAATTTCTCTTCTCATTTTCATTTTTATCTTCTTCTTATTCTTCTATTGTACCACAACCCTAGCCCAGTCACCTGCGCCGGCTCCGGCTCCAGCGCCACCACGAGGCCCCACTAATGTCATCAAAATCCTCAAGAAGGCTGGCCAATTCAAGACCTTTATCCGTCTCTTGAAATCCACCCAGTTGGATAGCAACTTAAACTCCCAGCTAGGGAACACAAACAACGGATTAACAATCTTCGCACCAAGCGATAGTGCATTTTCAAGCCTCAAGAAACGTACTCTCAGCTCCTTGACCAGTCAAGAAATGGTGGAGTTAGTTCAGTTTCACATTGTCCCAACATTCATCTCCGCTACCCAATTCGATACTGTGACTAACCCCTTAAAGACACATGCTGGATCAGGCGGTAGGTTTCAGCTCAACGTGACTACAAGTGGGAGTTCAGTGAATATAAGAACAGGACTCACCAATACTACCATCTCTGACACTGTATACACAGATGACCATCTGGCTATATATAAGGTGGATAGGGTGCTACTTCCTTTGGACATATTTACCCCAAAGCCTCCGGCACCGGCACCGGCACTCGCAACAACAAAGACTAAGGCAGAGACTCCTGATGAAGAAGAAGATGAAGTTCATAAGGATACTTCTGGTGCAGTAAGTTCTGTTGTGGATTATAATCTGGTGGTGTTGCTAGGAGTAATTGGTACAGTTTCTGCAACATTTTCTTTGTAACAATATATAGCAGTTTGGTGGGTTGTGGGGTCAGTTATAGAATGGTGTATGATTTTGCTTAGTTGGAAGTAATGGACGGCGGTGATGTGATGGAAAGATGGAGAGAGATTTTGAAGAATTAAAGCAATTTGCATGATTTAATGAATAAGTTGTGGTTGAGATTGAATTTTAAAGTGTGATGATGTTTGTTTTGTCTTGTTTGAGCTATGTGATCA
>CL1Contig85
CATTTGCATTAGCCAAAGGCCAAGAAATGTATAGCATCTCAAACTATAATTTAATGAATCAACAGAAAATCTAATGATCACTCAATCCTGGAACGTGAACTATATCAATTACAACAACAGAACCCCTTTTTGTCCTAATCATTCATACAAGACAGCAGTTTATGGAATCCAGAATTCCCTATGAATATAACAATGACACACGAGCACCCAACTATTCAAGGTCATGATCTTCCAATGCGGTCAAAATCATCCAGAAAATTGACAGAAAGAGGAGAAAAATGAGATAGAAGAGTTTGAAAAGTCGCTGCTTCTTTTCCCAGTGAAGCAAGTTGAATATCTCAGTCACATCTATCAGATGCTGTCTTCGTGTGTAAAGCCTCAAATTGTAGTGAAGGTATGGAACACACAATAGTGACATACACCAGTGCCCTGTTAGGAGATAAAAGATGCATAAAACTCCTTCAGCTATATACTCTGGCAATATCACTTTGTTTATCCGAGATGAGGAGTCATAAGGATTGATATAATCAAACTCCAGATCTGCCAAGCACATAAGCTGGAATACGATGATGACGAGTAGGGCTACAAGGAAGAAGAAGGATAAAGAGGCCAGACATAACAGATCCCCCATGCTCCTTGCCCTATTCTATCTCCTCTCCGTTC
>CL1Contig86
TATTATTTGAGCAGAAATATTCCTCTTTGCTTTCCATAGTCACTTCAAGGAGTTCTCAATATCTATCACAAACCGGTACTTCACATCTCTCTTTACTACCCTTTCAAGAGCTTCATTTGCATACTCAATAGGGATTATTTCTACCTTGGGGTAAACTTTATGAGCAGCACAAAAGTCCAGCATTTCTTGTATCATTTTCGTACCACCTGTAATGCTACCAGACACAGTTCTCATACCCCGGTTGAGAGTTGCAGGACTGAATTTGACTTCACTGCCATGTGACCAAGACCACCTAGCCCAATCACTCCTAGAGATTTACCAGGTTGGTTCATCCCATGTCGCATCATGGGATTGTAAACAGTAATTCCAGCACATAGCAGAGGTGCTGCTAAGGCCGAAGGATAATCATCTGGTATCCTAAAGCAGTACCTTTCATGGACAACAATGTAGCTAGAATATCCTCCTTTTGTGATTGTACCATCCACATCAATGGC
>CL1Contig87
AAGCAGTGGTATCAACGCAGAGTACGCGGGCGTGCTGTTGAGAATTGTGAAGTTATGAATTACACCATTCCAAAAGATTCTCAGATATTAGTCAATGTTTGGGCTATTGGGCGTGATTCCTCTGCTTGGGAAGATCCTTTGTTATTTAAACCTGAAAGGTTTCTTGGCTCAAGTTTGGACTTAAAGGGTCGTGACTTTGAGTTCCTACCTTTCGGTTCAGGAAGGAGGATTTGCCCCCGGACTTCCAATGGCTACAAGACAACTTCCATTGATTTTGTCCTCTTTAATACATTGCTTTGATTGGTCTCTTGAAAATGGTGTGGATCCTGCCGAGTTAAACATGACCGAAAAGTTTGGCATAACATTGCAAAAGGACATCCTCTACTTATTGTTCCTAAAGAAACTATAATTTCAATGGATGTTTGTTAAGTATGTGCCAAAGATATTTCTTTAATTAATATTGGCAATGACTTCAGT
>CL1Contig88
AAGCAGTGGTATCAACGCAGAGTACGCGGGGAATTTCGCTTTTCTATTTCCTTCATCAATTTAGCTTCTTCTCTCGTTTGCTTTTCCTCTTCAATTTTCCCCAAATTATCCAGTCTTTCAAATAATTCTTTCTTCTGCTGATCGAATCAGAGCTGTTGGTTCGATCTCTGGCTATTGATAACCTTATGCCGCCGGAGATCGAACAAGTCGCCGAGAATGCCTTATTCGGCAAATATGAGCTCGGCAAGCTTCTCGGATGCGGTGCGTTTGCCAAGGTTTACCACGCAAGAAATCTCCGAACTGGGCAAAGCGTAGCCATTAAAATCATCAACAAGAAGAAAATCGCTAACCCTACATTAATGTCTAATATCAAGCGCGAGATCTCCATTATGCGCAGGCTTAACCATCCTCACATCGTCAAGCTCTATGAGGTTTTAGCCTCCAAGACCAAGATTTATTTTGTTATGGAGTTTGTCAAAGGTGGAGAGTTGTTTGCCAAAGTCGCTAAAGGACGCTTCAGTGAGGATCTCAGCCGTAAATATTTTCAGCAGTTGATCTCCGCCGTCGGTTATTGCCACGCTCGCGGCGTCTTTCATCGAGATTTGAAGCCTGAAAATCTTCTCCTCGACGAAAATGGGAATTTGAAGGTTTCGGATTTCGGACTCAGTGCTGTAACTGATCAGATCCCACCCGATGGACTTTTGCATACTCTTTGTGGGACTCCGGCATATGTTGCGCCTGAGATTTTAGCGAAGAAAGGTTATGATGGTGCTAAGGTGGATGTATGGTCATGCGGTGTCATTTTGTTTGTTTTAACGGCCGGTTATTTGCCGTTTAACGATCCGAATCTCATGGTCATGTATAAGAAAATCTACAAGGGCGAATTTCGGTGTCCGAAATGGATGTCTCAGGATCTGAAACGGTTGTTATCTCGGCTTCTCGACACGAATCCCCAGACGAGAATAACGGTCGATGAGATCTTGAGAGACCCATGGTTTAGGAGAGGAGGATTCAAGGAAATCAAGTTCTACGATGAGTATTATTGCGGACTTGACGATACCGATAAGGCCGATAAACAAGAACCGGATATCACGAATTTGAACGCATTCGACATCATTTCGTTCTCGTCCGGTTTGGATTTGTCCGGGTTGTTCGATGACTCGTACAACGCGGTGGAGGACGGCGAGCGGTTCGTGTCTTCTGAGTCACCAGAAAAATTGGTCCAGAAAATCGAGGAGTTTGCCAAGGCCGAGAGGCTGAGGACTAAGAGAAAGAAAGAGTGGGCCTTCGAGATTGAAGGGCGAAATGGTAATTTGGCTCTGGAGGTTGAAGTTTACCGGTTAACGGACGATCTGGTAGTTGTGGAGGCTAGAAGGAGAGGTGGTGAAGCTGGATGCTTTAAACAGATGTGGAAGTACAAGCTTAAGCCTGAACTCAGTGGCTTAACTGTTAGTCAACCGGAAAGTCAGGTCGTCGGTAACTGAAAAACGTAGTGTGTGTATATATATATATATA
>CL1Contig89
ACTGATTTGTGACGTCCATGAGTCAAATAGAACAGCCAAGCAAACATTGTCAAACCATTTTAACATGATTCTGAAAGATCATTCACGATCCATTTACAGCCATCTCCGGCGATGAGGTTTGTGGTATTAAAAGGCCATCCTCTCCACCCAACTGTCTGTTTTCTGTTGTGTTGTGCAAGCAATCACAAGAGTTTCTAGAAGAAGCAGGAGGCCCCTTCTCCTTATGGTTCTCCTCTCCTGGGTTGCTGCTATTATCACAACAGCTTCTAGAAATAGCAGTTTCCTTCCCCGCGTACTCTGCGTTGATACCACTGCTTAAGCAGTGGTATCAACGCAGAGTACGCGGGGACTGCCTTAATATTTTCTCTGTAGTTCGAATTCAGGACAGGTTGACCCAAAATGGAGACTCAGGCGACGAAGATACCTCAGGTGAAACTGAGATCATCCTCTGGAAATCGGGACATGCCAGTGATAGGATTGGGCACAGCTGCCG
>CL1Contig90
CACCATTACGGCTAAGCTCCAATTTGGGCAGTGTTTGGCTTATATGTGGATTCTTGTTTGGGCATTACGCTCCATTCCAGAGCTCTGCTATGTGATGTTGCCAGCCTACTGTCTCATCACCAATTCTAATTTTCTGCCCAAGGTCCATGAACCAGCCTTTTACGGCTATGTTGCTCTTTTCTTGATTTACATCCTATATACCATATCAGAATATCTTGAAACTGGATTATCCATTCGTGCATGGTGGAATAGACAGAGAATGACAATAATAACCTCAACAAGTGCATGGTTATTTGCAATTTTAAGTGTAATATTGAAGATCCTAGGCATTTCAGAGACAGTATTTGAAATTACTCGAAAAGAAGAATCCACTTTCACTGATGATGGTGATGCTGGTAGGTTCACCTTTGACGGGTCACCCATTTTTTTGCCTGGAACAACTATTTTGATGGTACAATTTCTTGCACTGGTTATGGGTTTATTGTCGGTGCGTGATGGGCATTATGGATCAAGATTTGGCGAGGTTTTTTGCAGCTTCTTAGTGATGATATGCTTCTTGCCATTTCTTAAGGGCTTGTTTGGGAAGGAAATATGGAATTCCTTTGTCAACTATATGCAAGTCGGTTGTTTGTCTTTGTCTTTGTGCAATTGTGCAAACGAGCCCATTAAGACATTTGA
>CL1Contig91
AAAAAAAATAAAAAAAAAAAAAAAGTACGTACTACTGCGTTGATACCACTGCTTAAGCAGTGGTATCAACGCAGAGTACGCGGGGACTGTCAACTTCCTGTTCTTCGTCTCATTTCTTCATTGACCGGCTGTAATCTCTAGGATATCCTCTCACCGGAGAAACATCTCGCTCCGGCTAACTAACATTCAGTTACCACATCGCGATAATGACTCCAGAGTATGATTACCTGTTCAAGCTTCTTCTCATTGGAGACTCAGGCGTTGGCAAATCCTGTCTTCTTCTGAGATTTGCTGATGATTCATATATAGAGAGTTACATAAGCACCATTGGGGTTGATTTTAAAATACGTACAGTGGAGCAAGATGGGAAAACCATAAAACTCCAAATTTGGGATACTGCTGGGCAAGAACGATTTCGGACAATTACCAGTAGCTACTACAGAGGGGCGCATGGTATCATTGTTGTTTATGATGTGACAGACCAAGAGAGCTTCAACAATGTCAAGCAGTGGCTGAATGAAATTGATCGATATGCTAGTGATAATGTCAACAAACTTCTGGTTGGAAATAAGTGTGATCTTACTGCAAATAAAGTTGTGTCCTATGAAACGGCAAAGGCATTTGCAGATGAGATAGGTATTCCTTTCATGGAAACCAGTGCAAAAGATTCTACTAATGTGGAACAAGCTTTCATGGCGATGGCTGCTGCTATCAAGGATAGAATGGCAAGCCAGCCAGCTTTGAATGATGCAAGGCCGCCAACAGTGCAGATCCGAGGACAGCCTGTTGCGCAGAAGAGTGGCTGCTGCTCTTCTTAGGCCAAAAGAAAGTGCTTGTGACTTCTGCTAGATCAGCTTATCCATGGCTTGTAAGATTACCAATCTGTCTTGATTCTCTTGCAATTACAAAGCTGTTCCAGATGAACCATCCTCATCAAAATTGCCTCTTTTAAAATTATTTATAGAACCTTGACAATATCTGTTTGAATGCACATGGTCTTGTACAAAGTAGAAATGCTAAAAGATATTTCATATCGTTGCTTGTGACCCATTCTTTTAAATTGAATGTAGTCTCTACTCTTAAACT
>CL1Contig92
TTGATACCACTGCTTAAGCAGTGGTATCAACGCAGAGTACGCGGGGATAACATAAATGATGCGGCGAGCACAACACAACCTCAAGCCTGAAATTTTAGCCTTCTCTCTCTTTTTTTAGGGTTAAGAGTTCAATCTCTAACAATGGCGTCCTCGAAAGTCACTGAAGTTGCGAACCTGAAAACGATAGAAGCAGCCTTGAAGCTTGTAGACACCAAAGGAAAGCCTTAAAGAGCCTTTGATGATCTCCAAGCCCACTCATCTCTTCTCTCCTCCTTCTCTCTGTCTTGGCCTGACCTCGATTCTCACTTTACCTCCCTCCAAACCACCCTCACCCGTCGTTTTCGCGATCTTCAATCCCTCAATTCTTCTTCTTCCTTGCTAAACAACCCTCCTCGCACTCATGACCCAATCGGTGCTCCCCATGACCCTGCTGCTTCCGATCAATCGCTGACTGTTGTCGGTGGCCCATTAGCTTCTTCTAACCCACATGATCATGGTGCAGTGACTCGGTCCAAGGTGGAATTGCCCGTCCCCGTGCAAGACCCTTCTTCATCTAATCCGACGAGTCAGTCCCAAACTCAGACTCAGGGAGTCCCTGTGCAAGACCCATCGAGTCTAAACCAGGCTACTTGGCCGGAATTGGGTCCTCTGTGCGAGAAGATGGATGGGCCAGGATTGAGGGATTATATAAGCGACCATGCCAAAGAGCGGGAAGCTATCCGGACAGAGCTTGTAGGCTTAATGGGGGCTGCTTCAGACCCCGGAGCAATGGTTTTGGATGCAATGGAGGGGTTTTATTCATCGAATTCGACGTCTAAAGGTGACAAGGACATGGATTTATATCGTTTACGGAAGAGCTGTTTGGACTTATTGGAGGTATTGACAGAGATTAAACCAAATTTAAGCGATGAAGTGAAGGAGAGAGCTAAAAAGTTGGCTTTTGGGTGGAAAGAGAAAGTGAATTTGAATGGGGATAGCCCTCTAGAGGCACTCGGTTTCCTGAATTTGATTGTTGCGTATGGATTAGAGAATGAATTTGATGTGGGTGAGCTTTTGAATTACTTTGTAGTCGTTGCCAGGTTTAAGCATGCTACAGTTTTGTGTCGTTCTATAGGCCTGGGCGACAAAAACTACAGATCTTGTTCAAAAACTACATTGACAATGGCAAGCAACTTTAGTCTGTCAAATTTATTTCGTAATTTGGGTCTGACTGACAAGTTCAAACCAGTTCCTCTCCTG
>CL1Contig93
AGTAGGTCGAGAACACCTGCTCTTTCTTGGTCGGAATGGTGGTGTTCCTTGGTATCAGGACAGTCAAGACCATAAGCAATAGCTGCGGCAGTGGGCTCATTGATAATACGCATAACATTGAGGCCAGCGATTACCCCGGCATCCTTAGTTGCCTGGCGCTGAGAGTCATTGAAATAAGCAGGGACAGTCACAACGGCATTCTTTATTGTTAGTCCGAGGTAGGCCTCGGCAATCTCGCGCATCTTAATGAGCACCATAGAAGAAATCTCCTCAGCAGAAAATTGTTTCTCTTCGCCCTTGTATGTAACCACAATCATGGGCTTGTCACCGGGGCCAGCAATAACCTTGAACGGCCAAAGTTTCTGGTCACTCTGTACAGAAGGGTCACTGTATCGCCGACCAATCAAACGCTTAGCATCAAAAACGGTGTTGATAGGGTTCATGGCGACCTGGTTCTTAGCAGCATCGCCGATCAATCGCTCAGTATCAGTAAAAGCAACATAAGACGGAGTCGTTCTGTTGCCCTGATCATTGGCTATGATTTCCACTCTGTCGTGTTGCCAAACACCGACGCATGAGTACGTAGTACCGAGATCTATTCCGATCGCTGGACCCTCTCCTTTTCCAACCATCGCAGAAGTCTTCTCAGATAATCAAATAAAAAACAGTAAAAACAAGAGAAAATTCTAATTTCTTTTGCCAGAAAAAATGCTTATCGGAACCCCCGCGTACTCTGCGTTGATACCACTGCTTAAGCAGTGGTATCAACGCAGAGTACTTGTTTTTTTTTTTTTTTTTTTTTTGACTATATGTCTCACTAATTACAAAATAATGAATATAAGATTATTTCTAGAACTATTTACAAAATAACTACTCTTTCCATCACACAACTCACGC
>CL1Contig94
AACTGGACAGTTATCAAGGAAATGACTGATGTGCCTGCTTTATACATAGTTGGAGCATTTATTCCTGCAACCATGATTGCTGTCCTTTACTACTTTGATCACAGTGTTGGGAGCTTTGGTTATCTTATGTGGTCTCATTGGCATCCCCCCATCAAATGGTGTAATTCCACAATCTCCCAATGCATACTAAAAGCTTAGTTACATTGAAGCATCAGCTTTTGCGAAATAAGCTCGTGTCAACAGTCCGAAAAAGTATAAGCAAAAATGCAAATCTGGGTCAATTGTACCAAAACATGCAAGAAGCCTACAATGAAATGCAGACTCCTTTAGTATATCAAATGCCACCTGCCCTGGGACTGAAAGAGCTTAAAGAATCAACTATCCAACCTGGCCTCAAGTGCTGGATATATTGATGCCCCTGTGGATGAGACTGTTTTTGATGTTG
>CL1Contig95
ATGATGAGGAAGAGGAAGAGGAGGGGTTAATGGGGTCAAGGCGAGAGTGATGTGGAAGAGCACGTGGAGGTGGAAAGGAGATTGGACCATGATTTGAGTAGGTTTGAGATGATTTACCCAACTTATGGAGGTGGGGATTATAGTTATAATAATGTTTTGGAGAATAGGGTGGATGATCAAGATACCCATATAGCACAATTGGAAGAAGAGAATTTGACACTGAAAGAGAGGTTGTTTCTGATGGAGAGAGAGTTGGGGGATTTGAGGAGGAGGTTGCAGTTCTTGGAGAGGCATCAAGGTCAGGGAAGCAGCGTTTTGGCTGTTGAAGATGTGAATGAGGAGGTTGTGGAAAATGTTTATGAGAATGATGAAAATGAGAATGAGAGTGACGGTGGATCAGATGATGGTGCGACTGGAAATGAGAATAATGGGGAGGTGATGGAGTATGTGAGTGGGAGTGGAGAAGTTAGGAGTGTTAGAAATGATGTTAAGGAGAGTCGTGATGTTTGTATGCAAGAGACTGTATCTTATAATGTCGAAATTGGGAAAGACGTGATCGAGAATAAAATTGTAGGAAGTGAGTTTGTAGTTAGTAATGAAGTAATTGAGAAGGAGGATGACGCAAAAGGTGAAGAAGTGAGGAATGATGTCGAAATAGAAAAATTGATTGCAAAGGAGGAGGAGAAGGAATTGTCTAAGAGTGAGGGTTTTGGGAATAAGAGGCAAGACGAGGTGGCGAAAGATGAGCAGAAGGAATGAAGAATCTAACATAGGGAAGAGCATTGGCAGCGGTGACTAATCTAATTGTCCCTGTTAATGTAAGTCTCTTCTCTGAATAAATAGAACATTTTACCTGTATCTTTGCGCAATGGATATATGGCGCTTTATGTAGATGTAGTTTGTTTTTCTTTTCGTTTGTGGTTTTATAGTTTGTTGGTCAAGGGGGAATTTAGGAAGAACTGAACTATATTCTCTATTTTCCCCTACTTTGGCTTAACAAATGTAGGAGGTAGTTTAGTAGTTCTTATCCTTTCGAGGTGGGTGGGAAGTTTGTATTGAGGTTCATCATGTGAAAAGTATAAATCTGAATGTATCATTTTCATTATCTGGTGTTTAAATAGAACCTCAAATGCTAAGAAC
>CL1Contig96
AAGCAGTGGTATCAACGCAGAGTACGCGGGAATCCGGAGGAGGCCAACCGGTGTAGCGGTAGACTCCGATTGAGAGGAGGAGAGAGAAAGAGGCAGGCAGAGATGCTCGAAAGCCCTGCACCTGCAGCTCAGCCTGATTCCACCACCGTCGTCAAACGCTATGCTCCTCCCAATCAAAGGAATCGTTCTCTTAACAGGCGCAAATCAGGAGACCGGTTTGATCGAAGTAACAGTCTTTATGCAAGTGATGCAGAGAAGAATCAACAGTTTGCCCCTCCAAGAAACCTTCCAATTGTAGATCATGTTGATGTAGGGAGCAGCAATGTCCTGAATGAGAACTCTCGTCCAGGCTTAATAAGTTTAGATGGGTGCTGTCGCAGTGAGGCTTCCCAGCTTTTAAATGATCGTTGGGCATTGGCAATGCATAATTACAATGACGATTCCATAGATTTATCTGAAAGGCCAGTTATGTATTCATCAGCATGGGGTCAGTTCAGACTTCCTCATCAGTTTATGTCTCCAGCAAATAGTGGTGGACCTGGTTCACAGATGGACTTCCTGAGTGAACTTCGCCGTGCAATTCACGACTCCAGTGCCAATCCCAACAACTAACAGTCTCGGATCCCTAATCAAGGACGAATGCTGTCTGAATCTGAGACTGGTGCTCAGGAGTCAGGATTACCTGTTCTATTGTGTTAATGAAAACCCAGAATCTGCTACTCTGTTGGAGAAGAAAAAAGCGAGAGAAAAAGTGTCTGCTACTTAAATATAGTCTTGTGATTTATGTTATAGAGGTTGTTCTGCGTGCAAACAAAATCAATCTCTTATGTTGTATTTTATTGAAGTAATTAAATTATTACCTATATCCAGGGAGAATGTCATGCAAGTGCACATCATGCAAGAATGGTAAATTCACTATTCATGCAGGATGTGACGAAAAGATTTTAGGTCTTTCCTTAACTAAGCATTATGTTA
>CL1Contig97
AGTAATATACTGTTCGACGAAGTATGGAACCCCATTTGGCTCGTAATTTCGGGATTAAGTGCCTTGCAGGAATGACTAAAGCCTCATCTCCAGCATCAATTTCCATGAGAGAAACAGGTGAATTCAATTCCACCATAAAAGAGGAGCTTTACATGGATATATACAATTTTGGAGAGATTATTATGGTGATCTTGACTAGTGGTAGGCTGATAAATGCTGGAGGAAGCATACAGAGCAAGCCTAAGGAGGTACTTTTAAGAGAAATTTATGATGAAAATGAAGCTGGTTCTTCTGAATCAACAAGAGAGGAGATCAAAATGGCTCTTGAAGTTGCTTTGCTCTGCACAAGAAGCAGGCCAGCTGATAGGCCATCTATGGAAGATGCACTAAAGCTTCTATCAGGGTTCAAGTCACAGAGAAAATAACAGAACTGATGAAGCAATACAGTAATACTGTCAATTTCACATTAGCAGATTAATGGATATTATAGATATAACGAGTAGCTAGCTGATATGAGTGTGATTCTGTTTGATATGGATCATAGTCTGTTTGTTGGGAGATTATTTAGTGCACATGCACCCTTACTCACATTCATGTGGGGTTCGCTTTACTTAAATTAAGGAAGACTCACATTTTTGTGAGTAAGGGAGCATTACACCCGGTGTATACAATTGCCTTATTTGTGTAGTGATTACCAAATATGTTTTCCTATAATATAGTGGCCTATAAGCTTGTGTACTTTTAGTTCATCATATACAAAATTAATTAATTAA
>CL1Contig98
CCTCCTCAATTCCTTACCTCTCTATCCACTCTATTTCTCTTTTTCATATTCTGCATCTGTTTTTTCCCTTTCTTGTTCTCTCTACATTCTTCCATTCTACCCTAAACCCTAATTTCCTCAAATCTAGGGTTTACTTTGCCTTTCCCATTTTATAATTTTCTGTTCAACATGTTGGCTATCAAAGCGTGAAAATTTTTCCAAAAAAATACAAAGGCCGGGGTTTTCAAACTGAGAGGGAACGGAATTATGTATAAAGATCGAGGAGGAGTTGCTGGTGGTTCATCGAGATCGGAGATCGAACGAAAGCGCATAAACGATGCGCTGGACAAGCACCTAGAAAAGACATCCCCTTCCACTTCACGTGCCTTGAGCAGTAAGGACAAAGAGAGATTGTCCGTACCATCCACTTCCACCGGTAAATCTCAGCTCGATCATCGCGATTCTCGCTCTGGTTCTCTCTCCAAGAACAAGTGTTCCGATGAGGAATCAGAGACTGACAGTGAAGAATCAGATGTTAGCGGTTCTGATGGAGATGACACATCCTGGATATCATGGTTTTGCAATTTGCGAGGAAATGAATTTTTTTGTGAAGTTGATGATGAATACATCCAGGATGATTTTAATCTTTGTGGTTTAAGCAGTCAAGTTCCATATTATGATTATGCACTTGATCTGATTTTGGATGTTGAATCCTCCCATGGTGATATGTTTACTGAAGAACAGAACGAGTTGGTGGAATCTGCAGCAGAGATGCTGTATGGTCTAATCCATGTGCGATACATACTAACTAGCAAGGGAATGTCAGTCATGTTAGAGAAGTACAAAAACTATGATTTTGGAAGATGCCCAAGAGTTTACTGCTGTGGACAGCCATGCCTTCCAGTTGGCCAATCAGACATTCCTCGTTCAAGCACAGTTAAAATCTACTGTCCTAAATGTGAAGATATATATTACCCTCGATCCAAGTATCAAGGCAACATTGATGGAGCTTATTTTGGAACCACATTTCCTCATCTATTCCTGATGACGTATGGGCACCTGAAGCCACAAAAGGCAACCCAGAGCTATGTACCGAGAGTTTTTGGCTTCAAGATCCACAAACCTTGAGATGGAGTTTGAGCTGCAGACGATTCAATTTGAAGGTGTCCCATTGGTGTTGGTCCACACTCTCTGCCTTGTTTTTGGTAGTCCAAGTGTTATTAAGTTAACAAACAAGGTACAGGTGCAGCTGTTCTGAAGCGATTAGAATTGATTTGATTTGATGGAAATGTTTAAAAATGCGATATGGGGTTAGTAGTTAACCTATCTTACATTTTATTTGTGAATTTAACGGTGTTTGTAAGGTTATTTTTGTTTTTCTGGGTTGAGAATTGTTTCTGGTATTTTCACTATAGTTGTTGGCTTATCGCCCCTTTCATTACATGGATAGATATGGTTAGATAATAGCTCTTATCTGCATCCTTTGAGTCGGGCAGTTAATGTCTGAAGAAGTAGAAC
>CL1Contig99
AAGGGAATGTTCACTTCTATAATAGCCGCAAGGCCATGACTGAAGCTAAGGACCTTGCTGCCAAGAAAGATATAAAGGCTCTTGAGAATCTTTGCTATGAAGAGGTTGAGAAATTTATGTCCCTCTGGAACAACAACAAGGCCTTTAGGGATGATTATGAGAAGAGAATTTTGCCATCACTTGACAGTCGACAGTTGAGCAGAGATGGACGAATCAGAAACCCTGATGAGAAGCCATTGGTGGTATTGGAGACAACAGTACCCCCTGAGCAGGAGCCAGTGGCAAAAGCTAATATAAAAACGAGCGAAGGAAGAACCAAAATCCACTGATAATTTGCCCACCCAGAAGGTCCAGAAAGAATCAAGCAAGACAGATTCAAAGGCCACTTCAGAGCATGTTATTGTGTCTGAAGAGATCTCTGGGTTAAAAAAAGCAGCAAAAATAATCCTCCTGCAAAAGCCGGAAATAGATGAAGCAAAAATTGAAGGAGCTTAAAAAGAGAGGAAGAGATGGCAAAAAGCTAAA
>CL1Contig100
AAAATACCAGTCTCTGGCTAAATGGCGACAGTCACAGACTCATCTTCATCTGAGGGGAAGCCAAGCCCTAACGCCAACCCAGCGAGTCCCTTCTACGATCGGATCCAAAACCCTAGAAGAAGTTTCTCCATGGATCGACTACGCAGTTCAACAAGCTCTTATGTACCAGAAGACCATCAAAGAAGCAGTCGATGATACCACTAATGCTCTCAGATCTCGCTTAGCGGGAATTCGTTCCACTTCTTCCGCTCACTTCCATCAAACAATGGATTCTCTGCAAGATGTCAAGTCTGAGCTTCTTGTTTACGAGGATATGCTTTTTGGAAGGATTAAAGAAGGCGTCAAAAATTGCAGCTTCATATCCACTTGTTACCGGAGGGGTTGCTGTTGGATTGGGATTCGTACTACTGAAAAGGCCGAGACGCTATTTGTACTACAATACCTTGAGCCTTTTTTGTGAGTGAAGAGTCCCTACTTTCCCGAGCAGATGCTAAGGTAAAGGAATTGAGGCAGTCGATTAGCCTTTTGAAGGCCGAAAGCGAGAAGTTAGAGAAGAGGGCATCATTAGCAGAACAGGAGTTGATTCGTGGAAGAACAAAACTCAGGTTTGTGTGTTGGAGGAAGGTATTCTCTTCTTGTTACAGTTTGTTGATTTTCTGTCCAAACTTGTTTCTATTGTTACAGACAAGCAGGAAAGCAGATTCAAGGCGTGATTCGGTCAGCTTATAAGATTGAAAGACAAGCAACAGGCTTGAAGGAAATTATTCGGGAATTGCCTAGCAGAGAAGCATCTAGATTCCGGTCACAAGAAGCAGTGGTATCAACGCAGT
>CL1Contig101
TCTAATAAACATCCCCTTTGTAACAAGAATGCTACTAATGACGATAACTTGACTGCTCTGGACATATTTTTGGCCAGGTGATTTTCCCTCTCTCATTTTTGGTAGAATGACTTTCGTTGAGCCCAAATAAGCATACCCACAAACCATGTCTTCATTAAAATCTGCTTTCGTCAGAGACGTTGCGAAATGCGGGTTCACTGGTTCTTCGAAGGTTGACCTCAGTAGCTTGCTGCTACAGTAGGAGAAAAGACTCTGAGTAGAGCCCCCGCGTACTCTGCGTTGATACCACTGCTTAAGCAGTGGTATCAACGCAGAGTACGGGGGATAGCTACTTCAGTGTTTTCGAAAAGGCAGGTCTTTTTTAATTTATTTTTTTTAAACTTCTAACGACTGCGTTTTGAATTTTCATATTCCATTTCTGCTCAAGGGAAATCTTCATTTATGGTCTGAAGATGAAGAAGTGAGAATATCCAAAGAGAGGCAACTGAGGAGGAAAGAGGCTTAAGTATTTCAAA
>CL1Contig102
GTTAGCATTGGATGAGAATGGAAGTGTCAGAAAGAGAAGAATTCAGAACAGGCCAGAAGAGGGTCTGAAAAAATTGGACGGTTGCAGTTGGAGGTGCTAAAAACTGCAATTTCTTTTGCTGAAACTTGATGATGCAAATAAAAGCAGAAGGAAAACCAAAATCATAGAACGAAAAACAAGAGTTCTTCTGCGTGATTATCTGTATGGTGGGACAAGAACTAGCCAGAAGAGAAAGAAAGGGCATTTCTGTGCATGTATGCAACCTCCAACCAAGGGGGATTGAGAGAAGTTACATTCTATCGGCATAAAATTGTAGTTAAGACATTTAGTTGCTTTGTGCATAAATTTTAGAAATCTTCCGTAGACTTAAATGTTACTTTCTTGTTTGCTTAAGAGAGGATCAAGTATTCTTTTAAGATTAGAGATCCTGTTGTACACGACGGGCCGTGTTTCATCAAAAGAAGCTACTTTAACATAGCTTCTTTCGCTCCTTTTTTTTTTTCTACTTGGTTTTATTTTCATAATCGCAAACATCAGTTGTCTTTTTGTAAC
>CL1Contig103
GAGCCAGATTTGTCATCCAATTAACATCACAAAATGTTCTTATCAAAATGAGCAAAGAAATGGTCCATCACAACAGAGAACTCGCCAATTGCATGGCAGAACATATTATCGCATAAAATCCTAACACAAACAAATTATATAAGGATACAAATACAGACCAGGAAAGGAGATTGTCAAAGCAATTCCGCACATACTTCCACAAGGAATCCAGATAAAGTTTGATGAGCAAGAGGGAGGAGATGAGACTTTCTTGGTCTATCTACGGTAGCCACGGTCAGCTGACAACGAGCGATCCCTGTGCCTCCTATGTGAATCATAATCATCTCCCCTCCTACTATATGGAGACCGTGATCTTCCACGCCGGTCCCTTGAATAATAATCTCTGTCTCTGTCTCTGTCTCTGTCTCTGTCATCCCATCGGCGAGGTGAGTAGCTGCGGGACCGTCTGTGGCCACGACCTCGCCTATCTCTCAGACCATGATACCTGCCAGGAGTTGGTGTCCTGCCACGATTCCTTTTTGCCTTTTCCACAGTGATTAATCGTCCTTCAAGCACTGAACGATTCAAATACTTGATACAGCGATCAGCATCATCAACTGTTTCCATGGTAACAAAAGCAAATCCACGGGATTCTCTGGTGCGAGGATCTGTTACCAGATGACACTCCACAACCTTCCCTTCTTTGTTAAAGAACTTCTCAAGATCACTGTTGGTAACCCTAGTGGATAACCCAGTTACATACAAATTATTTCCAGGATTTGCTGCTTCTGTAGAATCACGACTCCTGGATCGACTTCGACGAGACCTTGACAAGGACCTTGATCGACGACCTTTAACAGGTGAAACTGAGGTGCGCGGTGAAGCAGATCTCCCTTCCCTTAAGTATGACATCTCTTCGGAGCCGATTCCGCTGAGTCAACTCAGATAGCTGAGACCCGGTTTATGGTGCGTTTGCTTGCCTCTGCCGAAAGAGAAAAGCCTTCGATCCCCGCGTACTCTGCGTTGATACCACTGCTTAAGCAGTGGTATCAACGCAGAGTTACTTTTTTTTTTTTTTTTATTTTTAGTTTTAGT
>CL1Contig104
TTGCTCCCACTCTCTTCGCAGCTTCAGTTTTTGTTCGCAGACCTTGTCTTTCTAGTGGTGGGACCAGCTTATTGTTTTTGGTCTTCTTTTAGGTTTCTTTGCTCTGTTAGCCTTTTCCTTTGGGACCTTTGCTGTGCTGTTCTCTTTCTTGCCTGCCTCTGATAGCTTATAAGAGGCTTTGATCTTGATCAGATTTCCTCTGGCAGCAGAGTTCTTCAATTGTAAAGCTAGAATTTTCTTGAAATTTGCAGGAAGGACTGCCTTGTGCTTCTCTTCCATGTACTTACCTATGGCGTACGGACTCGATCCACTCTTCTCGTTTAAGGCCAACAGAGCCTCTTTGATCATCTGAAAATATGGAGGATGAGAGGCAGTTTTGGGCTGTTTAGGCTTCTTCTCCTTCAGTGGCTTCTCCGTCGGCTTGGCCTCCTCCTCCGTCAAAGGCGGCTGCTCAACGACAGCCGCAACCTCAGGTTCTTGTCGGCAGTCATTTCAACTCACAGAGACAGAACAAAAGAAGAAAATGAAAGCACACAGAATTGCTTAATGGAAAACCCCCCGCGTACTCTGCGTTGATACCACTGCTTAAGCAGTGGTATCAACGCAGAGTACGCGGGGGTATTGAAGGGCAACTAGAAGATCCACAAAGTTCTGACTGGAAGTTAGTTACGTGGATCACGAAAATGACATACTTCTTGTTGGAGATGACCCTTGGGAGGAGTTTGTAAGCTGTGTTCAGAGCATAAAGATATTGTCATCTGCCGAAGTGCAGCAAATGAGTTT
>CL1Contig105
TGAATCCTCGGGTGACTCACTAGCAGGAAGTTTCTGTAATCTCTTCTCAGATTTCCTCAATAAATCAGTAATCTCACGAGTAAGAGCCTCAATGGTTCGCTGATCTTCTTTGCCATCTCCAAACGTAGGCATTAACGCTTTCGAATGCGCCTTGACTAACTCAGCCATTTTGGTTCGGACAATTTGAATGTTTGCAGCTATTTCTTCAGTATCATCCAACCAGGCTGGAAGGACCAGGATCTTCAGTGCTAAGGGGAGCATAAGAGGCATGATTGGAACGTAGTATCGAAGTGTTAACCATTTCAATAACCGGACCGCCCAAACCTGACACCGACGATGACAAAGGATCACGCACGCTCTTCACTGCATCTCTGTGCTTTTGTACTGAATGGTCCGGTTTCTCGTCGCCATGGATTCCCAAAAAAAAATACCAGGAGAAAAGAAAACTATCGATGAAAATTACAGTGGGTTTGTTGGCGGACGAGGAACTTGTGAGTGAGGAAA
>CL1Contig106
CTAAAAAATAAAAAAAAAAAAAAAAAGTAAAACTACTGCGTTGATACCACTGCTTAAGCAGTGGTATCAACGCAGAGTACGCGGGGTTCATCTCGGACTCTTCTCTTCGCTTCCACACCACCACCACTGTCGCAGTCATCTTCACCTTGCTTCTGCCATGTCGGGCAAAGACTGCGGCAGCCACGGGCACAAGCGCCGTAAACTCTTCCGCCAGATTTTCGCCTGCATCCTTATCCTCCTGTTCCTTGTTCTCGTCACTATCCTCTTAATCTGGGCCATCCTCCGCCCCAGCAAGCCTCGTTTCGTCCTCCAAGACGTCACCGTTTACGCCTTCAATGTCTCCGTCCCTAACTACCTCACCTCCAACTTCCAAATCACTTTCTCCTCCCGCAACCCAAATGACAAAATAGGCATCTACTACGACAGGCTTGACGTCTACGCGACGTACCATAGCCAGCAGATCACTCTCCGTACAGCAATCCCGCCCAATTACCAAGGCCACAAGGAAATCAACGTCTGGTCACCGAACGTCTACGGAACTGCCATCCCAGTCGCGCCGTACAACTCTCTGTCGCTGAGTCAGGACCAGTCCACCGGAGCAGTGTTGCTGACGATCAAGATGGATGGACGGTGAGATTCAAAGTTGGAACCTTCAT
>CL1Contig107
CTGCGCAATTGGATCAACCTCATCACAACACTTAAGTCCATCTTCCTTGTGAGGAATTGTATAACTGTATCCAACAAAGTCTGGAGATGAATATGTAGATATGTAATTTGCAACATTGTCAACCAAAAGAGGCAGATAAATTCCATTAAAACCAACTGACTTAAATGCTGCATTGTAGAGGTGAGGACTTTTGCTGTGACCAATAGGATTTCCAATAACACCATGTATTTTGGTATCAGATCCTATGAGTCTGAGATTATACAAATCCAGCAAATCTTTAATGGTTGGTTGACCAGGAGCAGATACTATTCCTGCCTCGATTGAACCAAAAGTGAGAAATCCTCCATATTTTGCTGTGAGTATCCTTGACATCAAGCCTCTCTCACCCATAACAAGTCCTATCATTGGGACTTGCGAATGCACAAGCACATGAAACATCCGTGCATTGTCTGTGATGTCTAAAGCTGTTGTTGCAATCTTCACTATATCAGCTCCTGTGGCTTGAATTCTGGCAACAAGCTCTCCAATCTCCTCAATGGATGGAGTACTTTCATAATTGTGAGAAGAAACAATAATCTTGACCTTTTCAGGTTTCTTCCCTTGAATGGAACTGAAGAACCCTTGAGCTACCTTTAGCTCAACATCAACAAAATCTGATCCCAATTCGATTGCCAGACGTAGTGCTTCTTGACGCTTGCTTTCTTCACCATCATACTCACCACCTTCCCATTTT
>CL1Contig108
TTTTTTTTTTTTTTTTTTTTTTTTTTTTACAACAGAAATCTGACTGAACTTTGTTTCACAGTTTGATAGTTTTACAGATAACATTGAGACTGGGAAAAAAAATGAAACGACATGAGACTGAAACAAACACTCTGTTTATGTCATTTCAAGAAATAAAATGAAATGAAACAGACAAGCACAAAGATGGATTCTGCAAATGTTGTAATGTACTGATAGAATCAGTAGCTGAATTATCATATCTTAATCAAAGATAGGATAGAGCTACTGAGATGATTGCTGACACCAAGAGTCTCACTCAATATCATAAGAGGGTTCCTCCTTGTAGCCTCATTGTAGGATATTATGCAAATTGTATCCAGAACTTCGTTGCAGTAGATAGCAACACTAATGAACTGCTCGACTTGCAAGTTTGCACACTAAATTTTCACTAGAACCTGCTTAATTTGGGCTGCTGGATTCTAGGATACACAAAATATAGGCACCTCAACTTACAAAAACGTTTGGACTAAGAAAGAGCGAGAAAGGAACTATAAC
>CL1Contig109
ACTGAACAAGATTCTTTTCAGCTTCTGAAGGTTTCACCATTACTGGTTGACCAAGAAGAGGCTGCCTTCAAAGATATCTGATAAGCAAATACCGTTCGTTGATCCCGTTCAGGATCAGCTTCTGGCTCTGCAACTTCCTTTTTTCTTTATATCTTCTGGTTTCTCTGTCCCTTTCCCTTGACTCCTTCTCCCTCTCCCTTTCTTTTTCTTTATTCTCCCTGTCCTCGCTCCTCTCTTTTCCCTTTCATCCAAATCAGTTTGATGCCTTTCTGATTGGCTCCTGCTTCTACGCAGCCGCTTTCTTTCCCTTTCCCTGTCCATTTCATTATCACGATCATGCTTTCTTCTGTCTCGATCATGATAACATTCTCGATCTCTATCCCTGCCCCTCTCTTTCCCACTTCTCTCCTCCTTATCTCTACCTCTGTCCTTATCTCTATGTTCCCGGTTACTCCGTTGTCTGTCCCTCTCTCCATCTCCAGATCGTGAAGGATGACGAGATGAACCCTTTTCTTTATAATGGCCATGATCACGCGATTCATCTCCAGATTTTGAATGCTTTGAGCGATGATAATCATCCTCATCATCCTTCTCATTACTCCTGCGTTTTGAACTGGAGCTGCTATATTTATCCCCAGGCTTCTTGGCATCACCACCACCATTGGCAGTGTCCTTAACTTTATGAGATTCAGGGTTTTCAACTGTTTGCTCCAGGTAATCGTACTCATCAAAATCCATTTTCACTATTGTCTAACCAGACAAGCAACCCTGCAAGTAAATCTTATTACATCTCTAAAAATGATAGTTGCATGAAAATTGAGGCGAACAATGAAGCAAACGCGAAGATTGAGAGCTCACACTGTGCTCTGAAATGAAGATTTTGTCTTTGAGGAGTGAGTGTCTCTCTGTATCTCTATGACAATCGCTAGGGCCCCCGCGTACTCTGCGTTGATACCACTGCTTAA
>CL1Contig110
ACTGCTTAAGCAGTGGTATCAACGCAGAGAACGCGGGGAACTCGATCAAACACAGCCATGAACTGACATCCACAACACCTCCATCAACCGAAACAATGTCAATTTCAATGTCCTTTTTCTCTCCTCCCCCGC
>CL1Contig111
TTCTTCAATCTCAGGCTCTGGCGGCTCATCCTCATATCCCATATCCACATCATTGTAGTCGTCGTCTGCCATGGTTGAATGTCGAAGACAGAGAGAACTTGTTTCCTTTAAATCGCTCTGTGCACAAAGCCCTAAGCAGGGAAAACGAAGCAAAAACCCTTCTGTGTATTATCCGGCTCCCCCCGCGTACTCTGCGTTGATACCACTGCTTAAGCAGTGGTATCAACGCAGAGTTTAACTTTTTTTTTTTTTTTTTTTTTTTTTTA
>CL1Contig112
CAAGCATTACAGGAGCGAGTAGTCTGAAAGCACTCAACATTATTCATTACANATTTTAAGCAATTCCAGAATTTAAAGACTTGAGCAAATTTACTAATATTACTCATTCTTGCACAGAAGGCCATATTGCAATTTCAGAATACCCACCTTCGGTAGCACAAGCACGAAACATGCCAGTTGTATTAAAGGGCATGGTAACTTCTCCACTAGCAGACACAGCTACCAACCCAACCTTGCCTTTTGGAACACACTCCTCAACGACATAAGCTGCTGCTTCCCGGAGAGAAAGACCTTTGAACTCCATAAGAGCAGCCACATCCCTAGCTACAGTACCGCGAATGATTGATTCTCCTTTGCCTGTTGCAGAAACTGCACAGAGACTGTTGGCATATGTCCCTGCACCTATTATGGGTGTGTCCCCAATCCTACCCACCATTTTGTTTACCAATCCACCAGTAGAAGTTGCAGCAGCCAAGTTCCCATTCCCGTCAACAGCCACACATCCGACAGTTCCAATTTGGCTATCTCCATCACCATCAGCAATTGGATTTTCAGTTTTCCCATCTTTTTGAATGGGTTGTGTATAATCAATCTGCACTCTGTTAGCTTCTTTTGCCTGTTTTAGCCTCTCAACATTTTCAGGAGTCACAAAATGACTCGAATTAACAGTCTCAACACCCTGTTCCCTTGCAAAATACTCAGCACCTTCAAAAGCAAGATATATGTGAGGAGTCTTTTCCATGACCAATCGTGCTAATGATACAGGATTGACAACAGTGGTGAGCCCAGAAACAGCTCCACAATTTTTTTTCCCGTCCATAATGCAAGCCTCCATCTCGACTGTGCCCACAGTGGTTAAGACAGATCCCTTACCAGCATTAAAGTTGGGATGGTTTTCTAATTCACGGACCACGAGTTCGACAACATCGAGAGGATGCTTTTGGGTTTGGAGAGCGTCAACACCGATCCGGAGGCAGTGGCGCAGAGCGGCCTCGCGAGGAAGACGTCGTTCAGGTGGCATCGAAAGTGATATATCACCCGCGCCTCCGTGTAGTGCGATCGCCCAACCCATTTTCCGCTCTCCGTCTCCCTATGGGAAACTCTCCCCGCTGCTCTCCTACTTCCCTTGGGCTGTTGGAGGGAACGTCCCCGCGTACTCTGCGTTGATACCACTGCTTAA
>CL1Contig113
TTCTTATATACCATCTCATGTGCAATGAGAGAACCAATGAGTTCATCATAAGTGAATGTTTAAATCCTTGGTATCTTGGATAACTGTAGTCTTTGCTTCCCAAGATTTTGGAAGTGATCTAAGAATTTTCTTCACAAGTTCAGCTTCCTCAAATCTTTTACCAAGTGCTTTGAGAAGACTTACAAGATCGGTAAACCTTGTACTCATATCTGCAATTGATTCTCCTGGCTTCATTTCAAATAGCTCATAATCTCGAATAAGAAGATTTGCTTTGGACTCTTTGACGACATCAGTTCCTTCATAAGTGACTTCAAGCTTATCCCAAATTTCCTTAGCAGATTGACATCCTGAAACACGATTGTATTCATTAAGGTCAAGTGAGCAATGCAAAATATTAATAGCTTTAGCATTTATAGAGATTTTCTTCCAATCATTGTCATCATATTCATCTTCATGTTTTGGAACTTTTGTAGTTCCTGTACCATTCTTTTGAGGAACATGTTGGACCATTTTTAAATAAATTTTTTCATTGCATTAATATCTACAGATTTTAT
>CL1Contig114
ATTAGCAAAGAAATTTGTCAGAAGTTGTATGACATGTTCATCTGTCTCTTAAAGAGTTTGCTTGAGTTAAAAAAAAAANAAAAAAAAAGTAACTCTGCGTTGATACCACTGCTTAAGCAGTGGTATCAACGCAGAGTACGCGGGGATTTTGGTCTTGGAGATTCATATGTTTTGGAAGCCCTATTTTGGTAGAAGCCTGATTCAGTGATTACTTTCCTGCAATTTTCCAAGCAGCAAACTCTAAAATCGAACACTGTCCAGTTACTATTGAGGAACTAGTGGATGCTTAACGCAGCCTTATTATCCGCGAGACCAACACCGGGCGACTTCCTTCCGGAAGATGATGGCTCTGCGGCGAAGCCTCAGCGCATCAAAATTGCCAAGGCTACTGAAGATAGCGATAAGAAGGTCGCGAGCAGGAGAATTAAAGATGTGGAATAAGTGTTCCTGTGGTGCATGGAACAATTGCATTTTACCTTGGTCGAAAGGCCAGTGAGTCTCAATCACTACTAAGTGGACAGTCTATGTACGTGGGGTCAACAAA
>CL1Contig115
TGAACTGTGGTAACCCTGTTCTCTTGAATAGCAGGGCTGTCAGCACCAAAAATAAGCTTAGCACTCAATTTGTTGAAATCAGCCAGTCCAGTAATAGGAAGATATTCCTTTACACGTGACCTGTCATTAACAAGTTGCTGCTCAGCCTTTCTCACTACATTCAGAACAAGAGGTTTTCCTTCATCAGTTCGATAAGCGCCAACTCCCAAATTCAGCTTGCCCGCGTACTCTGCGTTGATACCACTGCTTAAGCAGTGGTATCAACGCAGAGTACGCGGGGGTCTCTTCCAAGACCAACAGATCCCTTACCCTTGCCCTCAATCTACGAGTCCTCACAGCAGCTTGAGCCTACTGCTGCTAGCTCTTCGCTTTCGCACA
>CL1Contig116
TATCAACGCAGAGTACGCGGGGGAGCTCTGATCTACGTCTCTGTCTCTGAACCAAACCACAATTCACAGATCCATAGAAACTATAACAATATAACCTCTAGAAATTCTTATTCCTCTAACCGTGGCTCCTTCAGCTACACAAGCCCCTTCTCGAAGGAAACCCTCTTCTTCATCGCAATCCTCCTCGCCTCCTAGAGTTACTCCGACGAGAATCGTGTATAGAGAACCGATACCTTTCTGGCAGCAGAATTGGTTCATTGGATTGCTTTTCGCAATGGCTCTTGCCTTTTTTGGTCTCTCAATCTTCCTCTTCCTCAACCTTGATCTTGAACAGGGCTCCTTTTCCTCCGCCTTCGCCTCCTTCTCCTCGTCGTCGTCGTCGTCGTCGTCGTCGTCCTCCTCCTCCTCCTCTGAAGGCCTTGAGATCACCTATGGAACGGTTCTCAAGCTGATGCATGAGAGGACAAAATTTCGGCTTCATTCCCACGAAGTGCCATATGGCTCTGGCAGTGGGCAGCAATCTGTTACAGGATTTCCTAATGTTGATGATTCTAATAGTTATTGGATTGTTAGGCCTCAACCAGGCACAGATGCCAAACAAGGTGATGCCATCAAAACTGGGACAATCATACGCTTGCAACACATGAGGACTAGAAAATGGCTGCACAGTCATTTGCATTCATCACCAATATCAGGCAACCTAGAGGTTAGCTGCTTTGGAGGAGAGACTGATTCTGACACTGGGGATTACTGGAGGCTGCTGATTGAAGGAAGTGGGAAGACTTGGAAGCAAGATCAAAGGATTCGGCTGCAACATGTTGACACTGGAGGCTACCTGCACAGTCATGACAAGAAATACCAACGAATTGCTGGGGGGCAGCAAGAGGTTTGTGGTATCCGTGAAAAGTGTGCTGATAATGTTTGGCTGGCAGCAGAAGGCGTGTACCTCCCTGTTAACCAGAGCTAGTAGAACAGAGTTATGCTATTTGACTTCTAATTTGCAAAAACAGGTGCATGGGTTTTGAATTTTAGCGGTGTCGGGTGCCTGTCATTATTTGTTCTAATAGCTATAGATGCTCTATTAATTGAAGAAATATGTTTCAGAGGCCAGAATGCAACATTGCTAATTGTTGTTTCTTTTCATGCATTATATGCAAATCTTTAT
>CL1Contig117
GTATCAACGCAGAGTACGCGGGGATGCCACCCCTCCTTGATTTCTTTTTCTCTATATTTCTTGCTTCCTGCTCTTCTCTTCTCTTTCTCCAGATTAATTTCAGTTTCAGTCTCCTTTCAGGATGACTATTCTCATTGATCAACCACAGTTTGTTGCAGGGTTTGAGGTAGAGGAAAAGAAGATCCCTGTGACTGTGGGTGAGAAAGAACTGGCGTTGGACGGTGGATTTGTGGTGCCACAAACCAACTCTTTTGGCCAAACTTTTAGAAATTATGATGCTGAAGGTGAGAGGCAACAAGGTGTGGAGAATTTCTACAGGATTAATCACATTAGCCAGACCTATGACTTTGTGAAAAGGATGAGAGAAGAGTATGGCAAGCTGAACAGAGTGGAAATGAGCATATGGGCATGTTGTGAGCTTCTTAATAATGTTGTAGATGAAAGTGATCCTGACTTGGATGAACCTCAAATTCAGCATTTGCTGCAAACAGCTGAAGCCATTAGAAAGGATTATCCCAATGAACACTGGCTGCACTTGACTGGCCTTATTCATGATCTTGGGAAGGTGCTTCTGCATCCCAGCTTTGGTGAGCTTCCTCAGTGGGCTGTTGTAGGTGACACTTTCCCCGTTGGATGTGCTTTTGATGAATCAATAGTCCATCACAAGTATTTCAAGGAAAATCCTGACTTTAATAATCCTGCTTACAACACTAAATATGGAGTTTATTCAGAAGGCTGTGGATTAAACAATGTTATGATGTCGTGGGGACACGATGATTACATGTATCTGGTGGCCAAAGAGAACAAGACAACTCTACCTTCAGCAACCCTTTTCATAATCAGATATCATTCATTCAATGCATTACATACGCCAGGAGCATACAGGCACTTGATCAATGAAGAGGATAATGAAAATCTCAAGTGGCTCCAAATTTTCCACAAATATGACCTCTACAGCAAGAGTAGAGTTCGGATTGATGTGGAAAAGGTCAAGCCATACTACCTCTCCCTCATTGAAAAGTACTTCCCTGCAAAGCTAAAATGGTGAATGTCAAGTTCTATTAGCGAAGATGAGGATGCTTACTAGCTTGTAGAGACTAAGGAGGCTTTGTAGCAGTAATTACGTTTCTGTAAATCTAGCTAGCTGTGGCTTGAGTGTGATAATTTACTATTAGGTGCTCTCAATGTCTTTCTGCAAGTGTACTGTGGGTT
>CL1Contig118
GGTAGCCTTCCTCACCAATTCTATTGCATAACCTATCGGATTTGAGTGAGTTCTTCAGCAGTTGCAACCACCGTCGACGACGCAAATCCGTTACCGTAATACCCTTCTGGTAATAAAGGAGGATTGAATTTTTGCGCACATTATTAAGATATATCAGGCGCATCTCTTGTTTGGGGTCTGGTTGGAGTGCGATTGTTCGACATTTCCATAAATATGCAGTTAATATTTGAAAAGTAGAACACCCATGGAGGTGCGGAGGGGCAAATCTTCGAAGAGCAGACAATTGAGTTGATCGAATAAAAATGACTTGTCAACTATGTCATGAAGCGGAAATGGAACCCTTGCATTGCTTGTACTGTTGTTGTCTTCAACCTCATCGTATTCACGGTGCATGCATGTGACACGAGGTGGGTTCCTTGCATTAAGTACATGCCTTTGCCACACTGGGAGGATGGAAGGGGCTTGCTCCCTAGAGCCATCTCGGCCACGGCTGACAG
>CL1Contig119
TTTGAAATCATTCTAAGAAGAGACCGGGCGACGTCTTCAGGTTGTAATCTTCAAGCTCTTTATAGTCAGAAACAGCCTTCCCAAAGCTTGATGCAATAGTTGTTGATGAAAGGCCAATCTTTGAATAATCCATTCCACCATAGATGTCTCCGACAAGCATGTCTATCACTCGGTTATTTCCCCTATAACTTAGCTCCAACAATTCATCAAAACTCTTGCATTTTGTTAGTAACCTTCCCAAACCCCAAAAGGTGCCACCTCCAACATTTGTTCCGCTAACTCGTTCAAATTTGCCATCTCCATCCACCTTAATCATGCTAACACCAGATCCTATATTCACAAGTAGATATGGGTACAGATCATTTTGGTCAATCTGCATAAATTCCTTCTCACCACCCACGTATGTATAAGCTTCACGATGAACTGCCTTAAGCAAAAAAATTTGCTCCTGCCACAAGACAATCCATTTCATCTTCCTTGTCAAGATCAATCCCAAGCTTTTCTCTGAAAAGCTCAGCAAACTTGTGTGCCCCACCACCTGTGGCCTTAATTAAGTTCTTGTCCTTGGCAAGATTTCACAACGCTGGAAACCACCAAGGTGAAGTTTCTTGGAACTAATAAACTCCAAGCAATCATTGATGTTCCTCGTCTCAAACTTTGCAAAATGGAGTCTTCCTTCAAGGAT
>CL1Contig120
GTCTTACCTCCATCACAATGTTCAGAATCAATCTCCAATCTACTCATGGCATAACCCATTGGTCTATGGAGACAGGAATAAAATGCATTTTACTTCAAAACCAACCACAATATTTTGTACGGCAGAAACACTCGCAATATTTTCCCGTTTTCATATCACATTAATTTGGGTTTCTGTAATGGATTCCAACAGCACCTTGGCTTTTTTTTTTTGGAACACCTTCGCTTTGGTTGCTACCTAAGGTTCTGTGGCGTTTGAATTTTAATGGTTTAATGGTTTTTCCAGACTCGTTGGCTTGGGGAGAGCAGCGGCACAGGTGATATTATAGATGGAAGGATAGCGCTGCCGGTCGACGAGAGGTTGTTGGATCCCCGCGTACTCTGCGTTGATCCACTGCTTAAGCAGTGGTATCAACGCAGAGTTTACTTTTTTTTTTTTTTTTTNTTTTTTGA
>CL1Contig121
TTTAAATTCGGTTAGTAGTACATTAGCCTAACCAATTTGCTTTATCAGGATTCCATGCAACCATTACTCAGTTCATAACAAAATGGTTCCTCGAATCCACATAACTCTCAACATCCCAAAGGAAAGAACCAAAAGTCACAGCCTCCAAAACAAGTCTCCTCAAACCACCAAAGCTGAGCTTGATAAGTTCATCCTTGGAAGCATCAACGGTCCCTTGAGGAGTAATGACAATTTCTGGTCTTCCAAACAAGGCCTCTGTGTGCTTCTCAATGATACTAACTGCCTCCTTGGATCTTATTGTAGCATATCTTTGAAGTGTCTCTCCATCTAAGGACATCACATAACTCCGAAGTCTGGTGGACTTTATGCCATCACCAAATCCCCCTGGACTGATGATACCACCAGACCAGGCTTCTGGGTGGGATGACACAGTTTGAAAGGCATCTTCCCCTCCACTAGATTTCATATCCGGCCTCGCAGCTTCTTGAACATTACTATCTCCCTCATCCACTAAATTAGGAAGGATTTTCATTGTCTTCTCAAGCTGAAACCTCTGATCAACGCGCTTGAGGAAATATCCATACATCACAGATGCTGCATAGACCTGTCCAACCCTTAATTTGCTTATCTGTGCTACCGTAGTTGAATCTGCTATCTTGTTTCCCAAAATGAGAGCTAGGTGGTTCTGAATCATCTCATATGCTTCAGGAGAGTGAAGTTGCTCAAGCTTCTCATCTTGACTCGGCCACCTATCCACTTGACCAGATGGGTCAGCGGAAGAAGGGGCCATTGTGGGTATCAGTGAAACATTAGCATCCATAAATTTCTGTACAATCAAGGCATACAATATCTCTTCGAGAGCTTTTCTCCTTTCATTAGCCTTCACCTCAGCGATTCTCCTATACAATACTAAGTCAGTGCCAGTAACAGAAGGCTCTTCCTTCTCTTTATCCGCATCACGGTCAGTTTGAAGTTGTTCAAGCTGTTGTTCAACTGCTGCTGGCACAAGATGTGGATGACTCATCAAGATTTGAGACAAGAACTGCCCAATGGGAGACTCCAACTGAAGCGGTGCTATTGGAGCTAATGAGCCAGAAGAATCTGAAGCCGGTGACGATGATGACGCTCTCACTATTGCACATCTCCTCCTTCCAAAACCCACTCTTCTATGCCCTGATTTTCCATATGAAACTGAAGGACAAGGCTTATTAACTGGGAAGTGATATTTGGCAGAAAAACGAACAAAAATCAGGACCATTGCGGCGAGAACAATGATCCCGAACCAGAAATACGAAGGTTATACATCCAATGGAGATCGAACAACAGCTGCTGTAGCTGCTTCCATCTTCACTTCTC
>CL1Contig122
ATACCACTGCTTAAGCAGTGGTATCAACGCAGAGTACGCGGGGCGGAAATTCTAAGATTTAACAAGTTTATACAAACAGTAATAATTGACCTGCGAGGGAGAAAAGCAGGTTAACCAAAATAAAATCCTCCTGTAGCCTGAAAAAATATTGAACAGGAGTGAGCGTTCGACTCAGAGAGTAAAATATCAATCTTAACTATAATCTCTATAACTATCTGAACTAATGCACCCTGTAGAGTGAAATGCAACATAAACAACATTTTCACATCATAACATCAAAAGGTAATTTGGAGCACTCACACACCCTGTAGTATCAATCATAACATATGGGAGCTGATCCCCTATACAGCTCTCTTAAATCCAACCTGGTGCCAGCGAAATTACTCAAGCTCGGACTTCCA
>CL1Contig123
AAATTTTTATCCCTAAAAAGGAAACCCTAACCTAAGAGCTAGTGAACTTCGTGACCGCCTTAGTACCCTCCGAAACGGCGTGCTTAGCAAGCTCTCCTGGCAAAACAAGTCTCACTGCAGTCTGGATCTCCCTAGAAGTAATGGTGGGCTTCTTGTTATACCTAGCAAGCCGAGAGGATTCCTGAGCAAGCTTCTCAAAGATGTCGTTGATGAAGCTGTTCATAATCCCCATAGCCTTGCTGGAGATCCCAATATCTGGGTGAACCTGTTTCAAGACCTTGAAGATGTAGATTTTGTAGGTCTCCACACTCTTCTTTGTACGCTTCTTCTTCTTGTCAGCAGCGGAGCCGCCATCCTTGGGCAACTTCTTCTCTGCTCTCGGCTTCTTCTCCGCCGGTGCCTTCTCAGCCTTCTTTTCTTCCGCTGGCTTCTTCTCCGCCTTTGGTGCCATCTGACAATGGAAAAAGATTGATGCTCTGATTTACAAGAGAGAGACACTGCG
>CL1Contig124
CCCATGAACTGAAATATGAAAGTTTCCTGCAACCCTTTGGACATCTAGAACACCAAAAACCCTGCATCCTTCTCCATTAGCCAATGCCTGTTTAACCTTTTTTATCATATTTTCAGCAGCTTGATCAAAGCCATGAGTGTGAAGTTTCATGTCCAAATCCTCATGGTGACCTTTATCATCATCATGTTTGTGAGAAGCATGCTCCTTTTCTACAAGGTCCGACAAATATTCAGTGCCAATGATATGACCATAATTGTTCAAGCGAAGTTTCCATATGTTTGTATCAAGATCTACTTCATGCTTGCCTGACATGTCAATTGCATCCACGCTCAAGACATCACAAGGTAAAGAAGGAAACGTCACATTTATGTGAATTGGAAGCGTTTCTCCACGTTTCAAGTCCACAGACATCTGATGAACCGTGTATGTAGTGAGATAATATGACAACTCGTGCAAGAATAATGTAGCCATTATTACAAGACCAATAATTGAAACAAGAGCTCCAGATTGCGTTTTCTGCAATAAATGCTCTTCTGCGCGAGGAAACGCATCCAAGCTCTTTATCGCCTGTTTAACTCCCATTTTTTCAATCTTAACGACGAATCAGCTGCATTTGAATCGATTAGAAACAATATTACATAATTTCTGAGACATTTAATCATGGATTTTTGATAAAGAGAATTCTCAGAGTACCTAGGGATTTTCACAACCCCCGCGTACTCTGCGTTGATACCACTGCTTAAGCAGTGGTATCAACGCAGAGTACGCGGGGAGGGCAGCCTGTACCACCTACTACAATTGATGTTGAGGCTTTTGATGATGATGTTATGAATCTT
>CL1Contig125
GAGGTGTGATGATACTTATCCACCATTTCTGCTATTGGATGATGAATGTTATACATGCACTACCATCTGATCTCTGTTGCATATATGCCTAAACACTTGAATAGAATATTTTGTTTTGATTCTATAAAAAAATATTTTCGTTGATATTTGATTCTTATATTGCAATCTATGATGCAATTTTTTTTTGGTTCTGATTTACTGTGATGATCATAAAAAATCACCATCTTTCGGCTGAGATTGCAAATTTTGATTTTAAGATTTGTCATGTTTAGTTTGAGCATTCTGAGTATTTGCTTTGGTCTTTTTTTACTAATTTGCCCATGGTATCTAATGTCCAGTCTTATATTTTCGCATAGCTGGGCATTTCGTTTAAAGGGCAG
>CL1Contig126
AATTACAGATAAAATGAAAAAGAAAAGTAAAACTAAAAATTTTAGAAGTAGGTCTCTCCAGGTATTATCATCTTTATGACTCTCTACAGTAAACTCTAGAGTTTTCTCTCTTTCTCTCTCTCATTGCTGATCCGATAGAATCACAGCCCCGCGTACTCTGCGTTGATACCACTGCTTAAGCAGTGGTATCAACGCAGAGTACGCGGGGACTTTTCTTCTCTCTCAATCAGATCTCTTATCTCCCATCCTCTTCAATTCCAATCTGCTTCCAAGAGGTTTTGTCAAAATGGCTGAGTCAAAAACAGGATTGCGGAAGCCTGTATTCACCAAGGTTGACCAGCTCCGCCCAGGAACTAGTGGGCATACTCTCACTGTGAAGGTTGTTAGTACAAAGATGGTCTTGCAGAAGGGTCGTCCTGATGGTCCTCAAGTACGCCAGATGCGTATTGCGGAATGTTTGGTAGGAGATGAAACAGGAATGATTATCTTTACCGCTAGAAATGATCAAGTGGACTTGATGAAAGAGGGAAGTACTGTAACCCTTCGCAATGCAAAGATTGACATGTTTAAAGGATCAATGAGACTTGCTGTGGACAAGTGGGGACGTGTTGAAGTAACTGAACCTGCCAGTTTCACTGTGAAGGAGGATAACAACCTATCACTGATTGAATATGAACTCGTGAATGTTGTTGAAGATTGACTTCTCTGTGCAGTGTTGCCCGCTTACTAGATGGTGATCTGAGAATAAAAACAACTCCAACAAAGCAAATTACTGTTACTGGGCATGTGTTGTCCAAAAATGCCTATGAAAAGTTCACTTTTAGAAAGAAGAAATCTGCAAGCTTGCGTACTAGTTGCTTTTACCTTGTGGCCGATCCAGCACAACCCTTTGATTGGGCTTCCAAACAGATGGTCAAGGCTGTAAAAATCGATAAGTTAAAGCAGCTGCCTTTGGAAACTTGGTTTGGTTTGCTTGCTACCTATCTATATTTTTGGACAGTAATTGAACTAGCACTATGTGATCACAGATATAAATTTCTACCAAGTCTATGTTGCTGTACTCTGTTATTATGGTTCATGCTTAATGTTTTTACATAATTACCATCATTAGATCTTATTTTTGTGCCTTAATTTTAAGAATTTGATAGACGGTATACAATTTTTTATTGTTGTCAAGTGAAAATTGAGTTGATGAAACAAGTATAAAACAACTATCTGTGGTCTTGACTTGTGGCAACCTGTTTTTCAACTATTGGACAACAGCAATAATATAACAGGTCCAGATTTCC
>CL1Contig127
GTTCGTGTACAATAGGATCTCTAGGCTAAAGAGTAGTCGATTCCTCTCTTATGCAAACAGGGATAATATTCAAGTCTATGGAAGATCTCTAAGAAAAAATATGCACAAAACAACTTAATGTCTTAATTTAACCTTGAGCTAGAGCTACACCAATTTTATGCCGATGGAATGTGATTTCCCTCAATCCCCTTTGGTTGGAGGTTGCATACATGCACAGAAATGCCCTTTCTCTCTCTTCTGGCTTGTTCTCGTCCCACCATACAGATAGTCTCGCAGTCGAACCCCTGTATTTCGTTCTACAATTTTGGTTTTTCCTCTGCTTTTGTTTTCATCATCAAGTTTCAACAAAAGAAATTGCAGTTTCTGCACCTCCAACTGCAACCGCCCAATCTTTTCAGAACCTCTTCTTGCCTGTTCCGAAATTCTTCTCTTTCTGACACTTCCATTCTCATCCGATGCCAATGCAGATTTCTCATCAATGGACAATGGTTCATCTTCAATGCTCTTCATTAATTTGCGATTCACGTCAAACAACTTCGTTATCGCCTCCTCAGACTCTTCCAACTGCCCTTTCACGCTATCATATTCAATACCTTTTCCCTTCTTGTTCTTCTCTGTGATCTCCCACCTTCCTCTTCATGTCTTGCACGGTTATTTGAAGATTAGTTAACTTTTGTGTCATCAGAATCAAGTCTTTCTAGAATTTTCCTCTCATTCACTTCTTGACG
>CL1Contig128
AAGCAGTGGTATCAACGCAGAGTACGCGGGGGACAACACAAAGAAAAATATCTCATCCACCAACCTGCATCCCCTCCCCTTTTATCCAACAACAACTACAACAACAAGAAAGAAAGAAAGAAAAAATATGGCGGTGGTGATCATAGATGGCTCAACAGTACGTGACTTCGTGAACGATGAAGCCCACTTCAAGAAGAGCGTGGATGAAACTTTTGCCAAGCTTGACCTCAACAGCGATGGAGTTTTGTCCCGTTCTGAGCTTCGAAAGGCTTTCGAGACCATGCGTTTGATCGAATCCCACTTTGGAATCGACGTCGTTACCCCTCCAGAGCAGCTCACCCAGTTGTATGACTCCATATTTGAGAAATTTGATTGTGATAAGAGTGGAACGGTTGATCTTGAAGAGTTTAGGTCTGAGATCAAGAAGATCTTGCTTGCTATTGCTGATGGTTTGGGCTCAAGTCCTATCCAGATGGCTCTCGAGGATGATAACCAGAACTTTCTC
>CL1Contig129
CAGCAATTATATAATTGTTATGATACAAAGTTCATTTTCAGCTATTTTAACCCTGCATCCAAATTTTCCTGTGTCAGGTGAATTCACCATCTTCACAATTTTCAGTCAGTTCAGAACCTATTCTCAAACAATTTGTCTACCTTAAGTGAAAATCCCTTCCAAACTATCAACAACTCAAACAAAAAATGAACAATATTATGCCAATCACTTCAGCCAGCTACCTTTATGGCACCAATCTCATCAATTTTTGAGCTCTTATGCTTACTTTTTTTGTGCTTGTGACCATCATTAACATATTCATCTCCATCATGCTTTCTTTTCTTTTCATGGTGTTTCTTAGAGTGATCACCACCAGAATCGTGATGTCCACTTCTCTCCTTCTTCTTCTCCTTATCTTTATCTTTACTTCGATCTTTATCTTTATGACGGTGTTTGTGCTTCTTATGCTCTTTATCCTTCTCCTTATCTTTGTCTTTGTGCTTTTTATGCTTCCTCTCCTTGTCTTTGGACTCACTTTTTGATTTTGCAGCAATTGTATGCCTTCTCCTTTTCTGATTTCAGTGTCTCCCACCACATTGTAAAGATAATGAGTGTCAGAAATTGACAAAGGAAGTGATCGCTTGCAGAAGAACTCATGGTGGGGCAACAACTTGTAATGACTTATAAGATCAACAGCACCAGTCAACTCTCTTGGTCCTCTTTCAAACTTCTTGCTTTCAGGATCCATGGGTCAATGTTTCATGAGAAGGTGAACCATTAACTTGCATGGATACGAGGATTCTTCCTCTTCGAGATCAAAAGGGGTTAAATTGGT
>CL1Contig130
CCATTACAGGCTCTGGGGACCCTCTACCCCAAGCAAGGGGATCAAACCATAACCCACCTGGGTAACCAACGTCTGGCTTTGGTTTTGATTTGTTTGGCAATGTAGGCTCTATGTCAACACACCCAGGCTTAATCATATCTGCCCATCTTCTTCCCTCAGCCCAACCCATCAAGACTAACTGCACTAAAAACAAGGTTGTTGGATCCGCAAAGTATTCCCGTGCACCAGCATCAAACCAATTGTAGTTCTCAATGAAGCCTAAACTTTCAAGCCATTCTGGAACGAGGATTCCGGTCACGGCAAGCATTGCCCACCTACTGTGCATTAGCTCAGCCTGGGCAAACCATTTCAGCAATTCCGGATCAGATCCTAATCCAAGTGGATCGAAGCCAAAATCTCCTGGAAGACTTCCATCTAGCCATTCGGGAGGTGAACTACCAGGGAACCACAAAGGTCTATCCGGAGGGAGAGGTTCACACACACTCGATACCCCTTTAGTTGCATTCACTTTTACTTCAGCTTTCCTTGGTTGGAATGTTGCAATTTTCCCCAGCAAAGATTTTTGAGGTACATCCCTGATTCTGGTAGGAACGCTTGTCAATGAAGAAGATGCAATGCTCAGAGCCATGAATGACCAATCCAAAAGTCCCCGCGTACTCTGCGTTGATACCACTGCTTAAGCAGTGGTATCAACGCAGAGTACGCGGGGGGGCAGGCCACACATCAATATCTAAATGGCAGCGAC
>CL1Contig131
TGCTTAAGCAGTGGTATCAACGCAGAGTACGCGGGGATAGAAGAAGAGACTGGAGTCAGAGAAAGAAAGAGAGAAGAAGAATAGAATAATCGGAGATGGAAGACGGACAAATCTGGTCCTATAGGCGATGTAGACTGAAGTTTTTGGTAGGCTTACTGTTATTTTGCACAATTTGTTGTTCAATCAGAGAGGTAAGTGCATCGATTCATGAGTACCAAAACGAAGAGTTTATTCCACGGTCCAATGGCTTCTTCTCCCATGGCGGCAGTGAAGGCCTCTACTCTTCTAAGGTTCATGATTCCTCTGATTCTTCCTCTGATAAGCCCCTCCAAGGAAAATCCTTCATCAGGTTTGAAGATGTCACCTTTGTTAGGACAAAGGAGGCTGCCAGTAAGCAGAACGAAATGCAGGAGAGCACTGGATTGGTAGAAGCCATCATATTTGAGGTGAAAGACAGAGAAAGGATTGGAGGGGCATTCCTAAAAACTAATGCGATATGCTGTCACCCTACTCTTGCTCAGACTGGGTCCTGTACATTAGGAGAGGTAATTATCCAGAAAGACCAAGACAACCAAGACTGGCCCAAACGCATTCGAACCTCCTTTGCGGGAAAAAATGAAGAAGCTATAATGAAACCTGAAACTGTGGAAATAAATGCTACTGGAATGTACTACCTTAATTTCATGTTTTGCAATCCAGAACTTAAGGGAACCTTGATCAAGGGAAGACTGTATGGAAGAATCCTAA
>CL1Contig132
AAGCAGTGGTATCAACGCAGAGTACGCGGGGGCCAACGTTTGCAAACTAAACTCCTTGGGCTAGACTCGAATCACGACGATGAACCCAGTGCTATTGGGGCCGATCTCCATGCTTGCGTGTGTCAATTGGATGCTGGTGCAAGGTGTGGGCGTGGCATTTCTGTGCTATTCCTGTGCTGGCGTGCCGGCGGATAGGCGATGCACTGGGCATGGTGTGAGTTCTCGGTGGCATAGGCTTTTGAGGAGTTTGGGTCTGGTGGTAGAGCCGACTTTATTGGGGTCGATCTCCTTGCTCTCGAGGGTGTTAAGTGAAAGTCGGTACAAGGTGTGGGCATGGTGCTTACGTGCTGTGCTTGTGTCGAGTGCGGGCGGACATGCAACGCCATCGGGCATGGGGTGAGCTCCTGATGGGGAAGGCTTGCAGGGAGTTGGGATGCTACATTACTCGGGGTCGTGGATGGACGTCGGGGCTGTTGCGATCGTGCATTGCTCAGGTTGTGGGAATGAGCTGGCCCGGTGCTTCCGCAAGTGTTGAGGCATTACAAGTGTTGGGAGAGGGCGTGGCGTTACGATGCCGTGCTTGATCCTATGCGCGAGCGATGTCGAGGCATGAGTTGTGGCATTGAGTGGTAGGCGCTTTCCTTCGATTGCGGTGGTGCATTGTTGCTTGCGTCGATGTGTCCCTTTGTGATCGTTGCCTTTGCTTAGGTTGAGGGGACGAGCCTGGTGCCTTTACTTGCTGAAGTTGTGCGAATGTTGAGGTGAGGGCGTGGCGTTTCATGCCACATGTGCTCGAGCCGATGC
>CL1Contig133
TGCTTGCAGAGCCAGGGGCGCCTCCACTTGCTGCTAGAGTTTCTTGTGGACCTAGATCACCACTGTACTATAGAAATGCAATATCATACCGCATGAAACAAGGTTTGCTGAAATATCAAACTCCCATGACAATGCCTTCTAGGAGCATGAATTCACAAGCACCTGAGTTTGTACCCAGGAAAGCTTGGCAAACAAATCCTGGAAATAGAGATTTAAGTGTTCCAAATGAGTCAAACTCTATGCTAGAAAAGAGCAAGGCAGAGCAGGAGTTATTAGACGAGGAATCCAGCAATAGAGTCAAAGATGGTAGTCCAAGAAAGACCAGCTGTGAGTTTGAGAAGGCGGAACTTGCAAGGCAAATAATTCTAAGCTTTATTGTGAATTCAGTTCAGCACAATGTTGATTCTGGAAGTAAGCCTGTACCCAGCGAGAAGAAGTTTGAAAGTTCTTCGGATGCATTGCCAATGAGAGTG
>CL1Contig134
GTACTCTGCGTTGATACCACTGCTAAGCAGTGGTATCAACGCAGAGTTTTTTTTTTTTTTTTTTTTGCTGATTCCTCTCAATGAAATTTGCCATGTTGCACTAAGTTACTTACGGATGTATGCATGCAGTCCAGGAACACTTTGGGGTAAACACCCATCCAAACAACTCCAACAAGAAAAGGTATAAATATGAAAACTTCTCTGCCATTTAAATCAGAGAATTTATGGAGGAAATCGGGTTTTAAATTTCCAGAAACCACACGATTATATAGCCAAAGGGAATAGGCCGCGCCTAAAATCATCCCAAGCGCTGCTAATGTGGCTACTAAGCTATTTTTTTGGAAAGCTCCTACTAAGATGAGAAATTCCCCAATAAAGCTGCTAGTACCAGGTAAACTCATATTGGCCAAAGTAAAAAAGAAGAAAATGGTAGAGAAATTCGGCATGGTGCTCACTAAACCTCCATAATATCTAACAAGTCGAGTCTTATGTCGGTCATATAGAACACCAACACATAGAAAAAGGGCTGAAGAAACCAGTCCATGACTTAACATCAGTAGAATGCTACCTCCAATTCCCTGTATGTTCAGACTAAACATACCAATAGTCACCAGATTCATATGGGCTACTGAGGAGTAAGCAATGATCTTCTTAAGATCGATCTGTCTTAAAGTGGTCAAGGAAGTATATATTATAGCAATCGCGCTTAAAGTATAAATGAAAGGAGTGAAAAAAAGTGTCGCTTCGGGAAACATGGGTATTGAAAATCTTAAAAAGCCGTAGGTTCCCAATTTTAAAAGAATTCCTGCCAAGATGACGGATCCTGCCGTAGGTGCCTCTACATGAGCTTCGGGTAACCAAATATGAACTGGTACCATAGGCACTTTGACGGCGAAAGAGGCGAAAAAAGCAATCCATAGAAAGATTTGGCGCCGCTCACTAAATTCTGTGGTTAATAATATTTGTAAATCGGTGGTTCCTGTTTGGAGAAGAATCAAGAGAATAGCTAATAGCATAAAAACAGATCCAAGTAAAGTATAAAGGAAAAACTGATATGCTGCCTTGATCTTTCTTTGTCTCGAACCCCATACCCCTATAATAATGAACATAGGGATTAGCACGCTTTCGAAAAAAACATAGAATAGTAGAAGATCCAGCATGCAGAACACGGCGATCATTAGAAATTCACAAATTAGAAATGCTATAATATACTCTTTCCCATAACTTCTCATACCAGACCAACCCACTAAAATGCAAATAGGGATCAGAAATGTGGTCAATATCACGAAGAATAAAGAGATACCGTCTATACCCAAATAAAAATTTATGTTCTCATAAGGAAGCCATCGAAGGCTTTCCACAAATTGAAATTTGGCCGTAGAAGGATCGAATTGTATCCAAAGAACAAGGGAATACAAAAAAGTAATAAGAGAGGCACACAGACCAATCAATCGTATCAGTCGTATTCTTGAATTTGGAATGAAAAGAAGAATAATGCTTCCTAGCACGGGACATAGAATAAGACCACTTAGATCAAAATAGCATTCACAGAAATGTTCTAACATAGAGTAGAATCGAAGATTGAAGAGATTAGTTGACAACAGTAAAAAGATGGGCGCCTAATTCCAATACAATAGGGGTCTATCAGTGCAAGTCAGCTGAAGACCGTGATTGATGAGTGGGTAGGTGGCTTAGGTCCACCTCTCGCCCAGTGGGAAGTAATGAGGCTAGTCTCCCCCCTGAATGAAGAAGTAGTGGGCCCCCTTCCCTTCGGCCCCCCGCGTACTCTGCGTTGATACCACTGCTTAAGCAGTGGTATCAACGCAGAGTACTTT
>CL1Contig135
CTTGGTGCTCAGCTCTTCGACAAGCCACAGCCTAACTCCCCCACCTGTCTATGACTGGCGTTTACTAGTGGAGGAAACCAGAAAGCAAGCATCGCTAAGGTGGCAATCAACTAGGGGGTGCCATGTAAATATTGTCGTTTTGTTTCCCTATCTGCACTGCATCTTTATCGTTTTAATGGTTGGTGTGATACGAGTAGCGAGTACTATCTAGCGTCTATGGCTACAAGCTGACTAGAAGTATTAGAGCTTTTGTGAGTAAAATGCTAAGGTGTGGGTTGTTGTCACGGTTGATTGATCTTCGCAAGTCTAGATCTTCCGTGGACGGTGGTGATGGATTTACTTTTGTTATTGAATAATTTATTGGGCTTCATGTATCTCTTTGATACTAGCAAAAAAAAAAAAAAAAAAGTACTCTGCGTTGATACCACTGCTTAAGCAGTGGTATCAACGCAGAGTACGGCGGGGATCGCAGTCCAAAGAAGCAGAGCCTCAGGCAGAATACGAAAATGGTGAAGAGTCGCCAAGGAGAGAATGTCAGACTCTATGTTCGAGGAACTATTCTCGGATAACAAGAGGTCCAAGTCG
>CL1Contig136
AAGCAGTGGTATCAACGCAGAGTACGCGGGGAATGAATCTGAAGCTCAAAAGGAAGAAGAAGATAACGAAGAAAAGAGGAAATTAGTATTATCGTTTAAATCACAATAGAAGCTGCTTCCCCACCCCCTTATAAACAATGATGAGGCGGCAGGGACAGTATGCTGATCCTGGTGCCAATTCATATAGTGCTCAGATGCAGCATATTTCTGCTCAGAGGATAGAAAAACAGGTCTGATACTGATCATTTCCAAGGACGACTAGAGGCCTTCACTCCTGAGAGAGAGC
>CL1Contig137
CTCTGCGTTGATACCACTGCTTCAAGTATTTACATTTATACAAACTGTTGATAGGAAAGGAGGAATTAAACAGAACTTGCACACGGGGTGACACTGGAAGGAATCACATAATTAACATAGCACGCTTACAAATTTTCAATTTATTTTGCTCATTGCAACGGAGTGGCCCTCTTCAGAGTGCCCTTAAACAGACTTTGCTAGTTGTGTGAACACCCTTTGCAGCAAGTTTTAGTATAGCTCGACTCCGATATAGCCCCCACAGGGTAAGTCCCCAGGTAGCCAAGGTATAAAACAGCTGTCCTGCATGCCAAATATCTATCATCTTCCCATATTTGCTCACCCCACCCAATGCTTTTGCCACAGTCTTCTGCAACTCCTCTGGTGTCATATTCTTAGACTTTGGATTTGACACGATGCATTTAGCTATGAAGTTGGCAACCCCATCCACCACATGTTCCTCAGTAACAACTACATAATTTTCATCATCAATTCCACTGTGTTCTTCAACATTGTTGGGAACCATTTCTTCTGTGACCCATACCCACCAACTAGGTTCATCACAAGAGACATTAATCAGAATTTCAGCAGAATGAATATCATCCCCTGTAGCTTCCTTGAAGGGGAATTCAATGATAGTGTTGTTGGCTGAAGCCTGCTGAAGGGATTTAAGTCGAGCCAAGAAGTTTTCAGAATCCACGGTAGCAACTAGGCGGGTGTATAGATCAGGGGGGCAATCATTTAACAAGCAAGGTGATTCGGATAAGTTTGGAGAAGTTTCAAATTCTGCTCAAGCTGGT
>CL1Contig138
ATCTGCATATTCCAGTTTTCAACCACTAAAATTCTTATAGAAAGTTACCCATTTAAGCCAATCCAACATCCAACGCTCAATCAAGACCCAGATCTAGTTAGCTCGGAAAGAATTCGATCAACTTTCACAATCTATCACCAACCGATCAGCCAATTATACACCCAAACAAGTATAAAAATCGAAAAAGGGTCCACAAATGTCGCAATGATGAATCCATTTATACCGTTCAAATGGTGCCAATCATTTCAGAGAATCAGCCCAGATTGATTAACAAACCCAAAAACCAAAAAAAAAACAACT
>CL1Contig139
CTTTTTTTTTTTTTTTTTTTTTGTATTTTTTAACATTGATTAATCAACACAAATGATTATTTAGTGCAAGCAAACAAAAGCTCCATTATTACAATTTAGCCCTCAAACTTTTGATCTTAAATTTGAAGTTCAACTCAAATGGGATTTTTGTACACTACCAAATACGTTTTGAGACTACATGAATACATGTACACTTTGTGTGGTTAGGGAGTAGGGAATACAATACCCCATATTCCTGTTGCTAGTTTCACTACTGTGGTTCACAGAGCTAGGCTAGCCTTATCCCTAACGGTAAGAGTAGACTGGAAGATGTTGGTAATTGTCTGCATCCTCCTTTACACACGCTTTCCCTTATCCAGAAATATCTTCAGCACCTTAATCAGGAGCGATAAGTTACCACTTCCTCTCAAGCTGAATAAAGCAGGAAAGGCACAATCAAAAAAATACTTAGCATCAAAGCTAATGTAAGTTGAACAGAACAACTGAACTGTAGGTTAGATGGTGCTTGCCTTTGGAACCCACCAACCTGACCAAAAAGCTGATTGAACATATTACATGATCCCTTTCCTCGAGAATATTCTCCAGATCTTGGCTTCCAGAAGAGATGTTTGGACCCTTTTTCTTTAGGTGTGACCTCAATTCTTGGAATTGATCCATTTCGATGTTCACTTTCATCAGCAATTACGATCTTCAAAGCACCAAAATTTGGTGAACTCCATGTTTTTCTTGCCCCATTTGTTTTATCAGATTGACAGATTATATCATCTTTCATTCTAGAAGTTTCTCTTCCCTCTATATCTACAATAAATTCATCGTGTTTGTTACTAGTAACCACATCATTAAAATCCTTTTCATTGTAAGTACCTGTACTACAGGTAGCCTTAAGATTATGATCTGCATCTTTTCTCGTATGATGAATCTCCATGAAAGGACATTCCAAAAGTCTATGTGCAGTGGAATTATCTTTTACAATTTGTGGAGTTTGGGGAGTTCCTGATAGAAATAAGGCCAAATCATCACATTCTTCTTTATTCAGAGTCACCCATTGAAGAGGTTGCTTTCCTTCCTCAGTGAAAGCTTCCCTTAATGCTGCTTCAACATCTGATATTTGACTTTGAATAGCAACAACAAATTGTTTATGCCTAGACGCTGCAATATCATCACTGCGATGTCCATGGCTCAACCTGACAGCTCTCTGGACAGTTCATCTAGATACTCCAGTGATCCCTCTTTCTTCTCTCTTATCCACATCCTATATGCTG
>CL1Contig140
TAATGAATACACTACATTTCACTGGGTTCTCATCACCAAATAAAAGAAAACAGTTCTTGTAGAAACCATCCTTTGGTGGAAGATTCAATAAACAAGACTTTGGAATTGAGGCCTTCCTTCTACCACTAGTGTTCATAAATCCTCTCTGTTCTTTTAGCATTAACATGAGACGATGTCTACGACCTAGAAGTTCTGACACATATTTCATATCACCTAGAGCTAAAGCATGGCGAACACGGGTGGATGAGACTTGTCCTCTATCCTTTAGATCATTCGAGTCAGTGTTTCCAGGATCTTTATTCTTGTCCATAACAGAATTTATAATGTAAGCCCGCATACCATACTCTTCACACAGCCTCAAAAGCTCAGATGCATCACCAGCAGCTTTATATCCAAACCGGTAGTTTTCCCCCGCCACCACTCCACATACTCTGAGCTCCTTAGATAACTTCTCAACAAACTGCCGTGGGTTGAGATGTCGAACACTTGAAAAATCAATATCGAACTCTGATGGGGCAACATTATCACAGTATGGGGCCCAGGAGGTAAGAACCCTACTCCGATCACATTTAGCGACCACTGGAGCCCTAGGCTCCCATCCAAGTACTTCTGCTATTCCTACAAAAGATAAAAGATATGGAGTTCCCACTTTTGATGCTTGAATAGCAAGTTCTCGATGACCAATGTGAAGAGCATCAAACTTTCCAAGTGCTACTATTCCTCCTGCCAAAGGAGACAACCCTTCAGATGGGAGTTGATGATCATCTTCTTCTAGGCTGAAACGATCAGGAATAATGGGGATTTCACCAGAGGATTTGGATTGGAGGCTGGAAGAAGACACCATTCCCTGCTGCAATCGATGACGAAAATGACGATTATTACAATTGTCGGCGATAATAGTAACGGAGGAAGGTGTGAAGATGAAAGAAGAGAGCTGGACAATTCTGGTACTGCAAATCCCTAACTTGGGTTGGTGGTGGAGGTAGTTAAACTCTCGCAAATGGTTGGAAATACGAGCGCCGCCACCACCGAACATTATGAGCTCTGGATTTGAGCAAATTAGGAAAATAGGAGGGAAGAGAATAGAGAGAAGACTGCT
>CL1Contig141
CTTTCGAAAAATACCCAACAAAAAAAGACCATCACCACCCTTTGTATCAGTATCAAGAGCTGCTTCTCTCCAACCCATTGAAGAACTCCCTCCAAAGCTTCAAGAAATTGTCAAGCTCTTCCAGTCTGTTGAGGAACCCAAGGCTAAATACGAGCAGCTCCTTTTTTATGGCAAAAAACTTGAAACCACTCGATACCCAATTCAAAACGAAAGAGAACAAAGTAGAGGGTTGTGTATCTCAAGTTTGGGTCCGGGCATGTTTAGATATCGATAAGAATGTTGTATTTGAGGCTGATTCGGATTCGGTTCTGACGAAGGGGCTTGCAGCTTTGCTTGTTCAAGGGCTTTCGGGGCGGCCCGTGGATGAGGTTTTGAGGGTTTCGCCGGATTTTGTGGTGCTTCTTGGGTTGCAACAGAGTTTGACCCCTTCGAGGAATAATGGGTTCTTGAATATGTTGAAATTGATGCAAAAGAAGGCACTTGAGTTGTATTTGGAGGCTGAGAAGTGTAGGGGGCTGGGTTATGGGTCGAATTCTGGGAATGTTGGCAGTGAAAATTTAAGTGATGGATTGAGTAATAAAAGGGAGAGTATTGAGAATGAAGTAAAAGGTTCAAATAGTGATGGTGGTGTTGAGAATTCGAGCACTGGAATGAATTCGAATGAAAATTTTGTTTCGAGTTCAGAATCGAAAGTTGGTGGTGATGGTGGTGGCGGCGGCAAGGAT
>CL1Contig142
AGAGAGAGGAGGAGAGAGAGAGAGAGAGAATGGTACGATGGAAGATCCCCGCGTACTCTGCGTTGATACCACTGCTTAGCAGTGGTATCAACGCAGAGTACGCGGGGACGTCATAACGTATCATTTCCCTCTGCTCTTAAACCGAGACTCTGAGAAACCAAACGTCCGAAATGGAGCTACCGGTGATTGATCTATCCCGATATTTAGAGATCTCCGGAAAACTGAGCAACGACCCGGAGAAATTATCAGGTCAGCTCCAAGAATTCGGGCCATGGCTAGGTGAATCATGCAGGGAGGTGAGTCGGATCCTCCGAGAAACCGGAGCTTTGATAGTGAAAGATCCGAGATGCTCCGCGGAAGATAATGACCGGTTCATAGACATCATGGAGAAGTACTTCGAGAGGCCTCAAGACTACAAAAAGCTCCACGAGAGACCTCAATCATATTACCAGATTGGATCAAGCCCAGATGGATTAGAAGTTGCAAAATGTGTGGTTGATGAGAAGATAAAAGAGAAGGTAAAAGCCATGCCTATGGATGTTCAACCATCCCTGCCCCATGGACCTGATCTCAAGGAGAGGTATATGTGGAGAGTAGGTTCTCCACCAGCAAACACTCGTTTCAGGGAATTTAACTTGGAGCCTCCCATACCTGAAGGATTCCTTGAGTGGAAAGAAGTCATGGACTCATGGGGATCCAAAATGGTGAATGCAGTTGAGGCTGTAGCTGAAATGGCAGCAATTGGGTTTGGCTTGCCCAAGGATGCTTTTACTTCTCTTCTGAAGCAGGGACCACAGCTTCTTGGCCCAACAGGGAGTAACCTCAGCCATTATAATCAGGAAGGAACTGTGTTTGCTGGATATCATTATGATACTAACTTTTTAACCATTCATGGGAGAAGTAGATTCCCTGGTCTAAACATTTGGCTGAGGAATGGACAGAAAGTGGAAGTCAAGGTTCCACCCGGATGTCTCTTCATTCAGACAGGAAAGCAGATAGAGTGGCTGACTGCTGGAGAATGCATGGCTGGAATGCATGAAGTTGTTGTCACAGACAAAACACTTGATGCAGTGAAAAAGGCTGCAGAGCAAAATAGAAGCCTCTGGAGAGTTTCCTCAACACTCTTCTCAAACATTGCGTCAGATGCCATGTTGAAGCCTTTAGGCCACTTTGCCAAACGCCCACAAGCCAACCAATATCCACCCATGTATGCAGGAGAGTTTATGCAAAACGAGCTGTCAGCAATCAATCTAAATGGGAATAAAATAGAAGCCTGATGTGATATATTGTAATATAATTATCAGTAACCTCTATGTTTCTGCAATAAAGAGAGAGGTCTACCGTGGGACTGGAGCATATAACAATAAGCCATTAGGAAGAGTGGTATTTCGTGATATTCAGCCTGTTCTTGCAAGTTCTTTCTGAATATGTGACAAGTGTATGCTCATGTATTCTTCAAACTTGTCAGATTTGGTAATGTAATGTGTTTTTTTCATCTACTTAATCTGAATATTGAAAANAAAAAAAAGTACTCTGCGTTGATACCACTGACTTAAAAAACTTCTGCAACTTCATGATCTTCTGCTATGATACAGTCAGTATGTGCACTTCCATGTTGATGTATATGATCAATGGCAGCATACACATCATCAA
>CL1Contig143
TCACAAGTCGGCGGGTTTCTTCAGGTTTTGGAGAAAAAATCTTCTCTTCCCTTGACTAAGTCCATGTACAATGGAGGCAGCTGCTCCACCAAAGGAAGAACTTGCCTCATAATGGGTGGGCTTAGGTTCTCTAGTTGCTTCAAAGTCATCTCTGCCTGCAAGAACCCAAGGCGGACTGTTGGTGATGATGCAATTTGTGATAGAAATGGTCCAATGCTTTGGGCCACAGGAACAAGAACAGGCGAGAACAAAGGGATAGCTAAGCTTGCCTCCTTGTTGTTAAAAGCCATTAACACATTCCCACTTCTTTGCACAGCATATCGTGATCCAATCAAAAGGTGAATAACAGAACCCAATGAGTGGCCAATGCCAAAAGTAGGAAGATCTTCTGTCATTTCTTTTAAAAACGAAACACCTATCAAATTTAAACTGCACTTCATCCGCAATGAAGAAATGATCAAAGCCACTAGCATATGGTGTGGCAATCACCAAA
>CL1Contig144
TAGGATATGCTTATTATCAAATCTATATTCTGATTACACGGAGGGAGAACCCCTTAAAATCCTGCGATTTTCGATTACATTGCCATCTAATTAATTGCTAAAACCCCCATTTTTGTGGCTCTGCCTGCAAGTGCATGGCTTTGGCAGTGGTGTTCCAAAAATTTTGGACTGCAAATCACTAGATAAACCACATATATAAGGTGCACCAAAGGGTAAGAGCAAATGCAGCCACAACGTAAGTCCACAACATGATCACAGAACATTCACTCTCTCCAGCTTCAAACAGCTGCGCGATTATGCCTACGGCCATTGCAGGCGGAAGTGCATACTGAAGCATAAGAACAAACTGATATAATGAGTCTGATCCAACCATACCAAAATGGTATGCTGCTTTCACTACACCAAGGCCCAACAGAGGCATCAAAATATATCGCACTCCTATAATTCCAACAATCACCCATGTGTTTACTCCTGATGTTGTTAAACCTTT
>CL1Contig145
ATACACAGAGTGAAGAAGTGGCAACAGAGACGTTACATGATGCAATAGATACACAGAGCGAAGAAGTGGCAACGGGTATGTTACATGATGCAGTAGAAACACAGACTGAAGAAGTGGCAACAGTGACCTTAGATGATGAATTAGATACACAGAGCAGAGAAGTGGCAATAGAGACTTTAGATAATGAAGTAGTTATACAGAGCGGAGAAATGGCAACAGAGAGGGCAATGAGAGTAGTGAGGGAGATGTTAAGGAAGGTAAATGAAAAAGGAGAAACGGCCTTGCATGTGGCAGCACGAAATGGAAGAAGTCTGGGTGTTTTGAAAGCAATATTGAGCAAGGAAGCTCCTCAGTTCGCATATCCTCTTAATAAACTTAAGCAATCTCCTCTTTACTTGGCTGTTGATAACACATGTACAAAAATAGTGGCTGAACTGTTAAATAATCCCAATTCACAATCTCTGGATTATAATTGCTGTTATGGCGATTATAATGAAACGGTGTTGCATACAGCTGTAAGACGATGGGATGAAGAGATAGTACGTATGCTCTTGGAGAAACAGAGTAGTTTGGCTAAAACAAAAGATAAGAGAGAAAAGACTCCACTTCATTACGCTGCATATGAAGGTTCTAGCTCAATGGTGGCAACTTTATTAGAGAAGGATGAATATATTGATAATGAATTACAGGTTATGGGAGCTCTTCACATTGCAGCCGCTCAAGGCTATAAACACGCAATGAATGAGATTATTTCTAGACGTCCAGACTGTTGTAAACGCACTGACATAGAAGGCAAAAGCGTTCTTCATTATGCAGTATACAGTAGAAATGAAGAAGTACTGAAAGCAATCCTTGAAAAGTCATCATTAATTTCCCTTATAATTGGGAAAGATCATAATGGGAATACGCCTGTCCATATATTCAAGGCTCTTAATCAGCCTTTATCTTCTTTCATACTTGATGGAGATACTGATGCCTACATCCTCTGGAAGAAATTATACTGTAGCCTCCCCGAAGATTTTACCATAAAGAGTTTCTTGCTTTGGAGGAACAAAGATCATTTCAAAGTTACGAAAAGCCATCCGGAACGTAAAACAGAAATGGAAAAAAGAGAGAAGAAAGATAATACTTCAATTAAGAAAAAAGACCAAAAGACTACACCATCTGGTGGCCGCAGCACTTGT
>CL1Contig146
TTACAAGAGAATTGCTTTTCTAAACAGAAACTGACAAGCTGTGCCTGTCTATAAATGTAATCTTCTTGTTCATTGTCAATTTGACGCCTTTACCTTGGTGGATTGGCAAACTCACCTCAAAGCAGTTGTTCATAGATGTTGATGTTGACAATTGGATGGGAATCATTTTTGAAATGAGATAACTACTTCTGCAAGTTAAGACCTCTGTCCATCTCATTAATCTAAAAAATGGGAATCTAAATTCTGCCCAAGGTTTTGAAGTATTCCTCCAATTATACTAAATTGAAGCTTCATATCCCCTGCCTGGAGAAGTTGCTGATTGCAAGGATTTTCATGTGTACAATAATGAATGCACCTCTTGGTCATGGATGAACTTCAAATTGCTGCCACTTTGTAACAACTTGGGACTGCAGAATTTCTTTATTGATGGCTTCTTCAAATAAGAGTTTGGTAATTGATGATGCATATCTTGTTGAAAGATGCAAGAGAAAAGCAGTTGTGAATTGGCCTCTCTTGTGCAAGAAAGTGTTTGTTTTGGTTCATTGTGCAAAATTTTCAGTCCATATGGGCCCAATAGCAGTTTAGACTTTAGAGGACACCTAGTGGGCACAACAATCTTGCAAAATTACCTGGCACATAAACAGTATACATGACCATCGCTCTAGAGTTTCACAAAAGCTATTAGGAAGGGAAAGGTGCCTTTTGGATTCAGATGAGTTCTGGGTTTCAATTATTCAATTTATTGTTACACTGATTTATGCTTGTATGT
>CL1Contig147
TGATTTTATTGCTGCTGGGCTCCAATCTGGGTGTGCAGCCTTTAACAAGGCAGCTAACCCAGAAACATGAGGACAAGCCATAGAAGTACCTGAAAGAATGTTAAATTCAGTTCTTCTGTTGTCAGTAGGAACACCAGAGGGCCCAATTTTATCGGGCCAAGCAGCAAGAATGTTCAAACCAGGAGCAATAACATCAGGCTTCAAAATTTCAGGAGACTCAGGATTTGGCCCCCCGCGTACTCTGCGTTGATACCACTGCTTAAGCAGTGGTATCAACGCAGAGTACGCGGGGGCCAAGATTCAGGACAAGGAGGGGATCCCACCAGACCAGCAGAGGTTGATCTTTGCTGGTAAGCAACTTGAGGATGGCCGCACCCTTGCAGACTACAATATCCAGAAGGAGTCCACCCTCCACTTGGTGCTTCGACTTCGTGGTGGAATGCAGATATTTGTGAAGACCCTTACAGGGAAGACAATCACCCTGGAGGT
>CL1Contig148
AATTCTCCCAGCCATGGATATTGAGGAGGAGATTCGCTCGTTACAACTTGACTCTGCAGAAGAGAATAATGGAGTGATTAACCCAGAAGATGCAAAGTCGGAAGAAGTGGAGAAGTTGGATAGAATGGAGGAAGAAGACAATAAGAAGCGACACTTGAATGTGGTTTTTATTGGCCATGTTGATGCTGGCAAGTCCACAACAGGAGGCCAGATACTTTTCCTAAGTGGTCAGGTTGATGATCGTACAATCCAAAAATATGAGAAAGAAGCTAAGGACAAGAGTAGAGAAGCTGGTACATGGCGTATATTATGGATACTAATGAAGAGGAGAGGGTTAAGGGTAAAACAGTTGAAGTGGGAAGAGCACATTTTGAAACAGAGACAACTAGATTTACAATTTTAGATGCACCGGGT
>CL1Contig149
AGCTGAACCTTCCCTTCATAAGAGATGAGAGTACCACCCTTTACATCAGCCAGGGTTTTGGGTGTTACCTCCATGCAGTACTCATTCTTGTTTCTAATCAGATGATTTAGGATTTTCAAATCAACAATAGCACCAAGGTTATCTGAGTTGGCAACAAATACATACTCCTTGTTGAAGACCAACAATTGCAATGATCTATCCCCATCACGATGAAATTTCAAAGATTACCCGGGCCTGTCGGCCAAGGCTATAGACTCGTTGAATACATCAGTGTAGCGCGCGTGCGGCCCAGAACATCTAAGGGCATCACAGACCTGTTATTGCCTCAAACTTCCTTGGCCTAAAAGGCCATAGTCCCTCTAAGAAGCTGGCCGCGGAGGGTCACCTCCGCATAGCTAGTTAGCAGGCTGAGGTCTCGTTCGTTAACGGAATTAACCAGACAAATCGCTCCACTGTTCTTCAAGGATGGGAACACATCACCATGTCCAGGAGGATACCATCCATCCTTG
>CL1Contig150
TTTGTACTACTGATCCTGCATACTCAGAAATCTCTATCCACCGATATCGAAGACGATGAAGAGTATGTTCTGGACACTCCTCTACCCAATCTCAGGTCAAGAAGCAGGTTCTTAGCCAGGGTAATAAAAAAAGGTGCACATTGCAATCCCAGTACTTACAACATATGTAATGGAGTCTCTGCGAACAATGGCACAAGCTTGTTGCAGTGCTGCAAGACGCATTGCAGGAATGTTCTAGGAGATGAAAACAACTGTGGCCACTGTGGTAACAAGTGCAGCTTTGGAAAGCTCCAGTTCAGAACTCTATCTTACAAAGGCTGATATTGAAGTAAATCATAGTTCAAGCTATGCTTTATGTTGTATGTTTTACAAAGAACCATGGCTAGTAAGAAAACCCTTAGCTTTACGTTAG
>CL1Contig151
CCACCATTGGCCTTGTTCATAGGCATCCCTAGTGTGAAGCCTATCAATACAGTGGAAATAATCAATAGAGCAAGATAAAGTTAGTCATCAACAGGATCTTGAGGAGTTTCTTCAGCCCTACGTTTGATTGAGATAACAGGGCACTCAGCATGCTTCTGGCAAAATTCGCTCACAGTTCCAACAAAAACCCTCTGGAAAGGACCAAGACCACGGCATCCAACAACGAGGAAATCAGGCAGGACTCGTTTCACTTCATGGCAGATTACTTCCTTGGGATCACCACTCTTAATCCATGCTTCACAAGCAACCCCAATCTGATGACATCTATTGACAAAGTACTCCAGCAGATGAAGTCCTCTCACCCTGTCCCTCTGTTTCATGCTTTTAAAATCCTCAGGAGAAGCATATATGCTATCCATATCATCAAAACCATCTTCGTCAGGGACTTGGACATGGAGGAAGAGAAGCTTGAACCCAGCAGTGTTAGAGCGAACAATCTTCTGAAGAGTCCAGTCGAAAGCTCCTTTGCTGCTAATCGAAGGGTGTGGATACCCTTTGATTGTTGACTCGTTCACTGCAATCATTATCCGAGTCGGTTCACTTTCCATTTTGAACTTAACTCACTGAGTCGCTCTCACTTATTCTCTAGCGCTCTCCCTGAACTCGCTTTGTCTTGCAAATGCGAAAGCGGGCCTCTCTCCCCCCGCGTACTCTGCGTTGATACCACTGCTTAAGCAGTGGTATCAACGCAGAGTACGCGGGGATGTTGAGCGCCTGATTAGCACCATCAAACTCAATTTGAATGATAAAAAAAGCATTGTTCTCGCCGGTACCTATTCAGTTCGCATCTGCGATTCGAGAAGCAAAGCCTGAGTTGGAAAAGCTGGGCCTTTCGGTTTGATCCCTCAATCGAAACCCTTATC
>CL1Contig152
TTCCCCTTCTTCTCCTCATCCAGTAGGTCCCTAATAGGAAAGTAAGCCGCTTTCTTGCAAAGTTCAAGAAGATCAGAACCTGTGTAACCCTCGCACAAGCCGGCTATGTAGTCATAGTCAATGCTTTCATCCACTCTCTCCCCCTTCAAAATAACCTTCAATATTTCAGCCCTCTCCCTGCAATCAGGCATCCCAATCTCAAAGGCCTGAGGGAGACGCCGAAGTATTGCTTCATCAAGTTCTGATGGGCGATTTGTTGCAGCAAGAACCATCACTTGCGCATTCTGGTCTGTCGTAAACCCATCCCACAAAGCCATGAACTCAGTCTTCATATTTGTTAATGCCTCGTGATCTGTAGTTCGGCGCTGCCCCAAGAAACTGTCAACCTCATCAATAAATATAATAGCAGGCTGAAGTTTATAAGCCAGGCTAAAAACTGCAGCCACAAGCTTCTGTGCATCACCAAACCACTTGCTCATCAGATTGGAGATCCTTACATTAATGAAAACAGCTCCAGACTCTTTTGCTAA
>CL1Contig153
TCATTAGATTGGAACGACTCGAATGATCGGTCTTATCTTTTTTTTTTATGAATTGAGTCTGTTTTTATGTTATTTGTACTGTACAACTACTTTTGTGGGATCGTTTTCTCATGAGGAGGTAATTAAAAGAAATTATAAAATGGATTGCTACCTATGCCTAGATCTCGGATAACTGGAAATTTTATTGATAAGACTTTCAGTTGTAGCCAATATCTTATTACGAATAATTCCGACAACTTCGGGAGAAAGAGAGGCATTTACTTATTACAGAGATGGAATGTCTGCTCAATCCGAAGGAAATTATGCAGAAGCTTTACAGAATTATTATGAAGCTATGCGGCTAGAAATTGATCCCTATGATCGAAGTTATATACTCTATAATATAGGCCTTATTCACACAAGTAATGGAGAACACACAAAAGCTTTGGAATATTATTTTCGGTCACTAGAACGAAACCCCTTCTTACCACAAGCTTTAAATAATATGGCCGTGATCTGTCATTACGTGCGACTATCTCCACTATAGAAAGGGAAAAAGAAAAAAAAAGAAGAAAAAAATTTAACTAAGAAATAAGACTTTCTACATATGCATCGTCCAAAACAACGATTTTTATCAGCTGTAGCAAAAAAAGACAACTTCATAGAAGTCAAAATAGTGAAGAAAAAAATATGCCTAGATTACTTTTTTCTATGGATAAAGGATCTAATTGATAGAGGAAGCATCGTAAAGATCAATTAGCGAGATTTTTGGCCGATACAATAAGAACTGCTTACTTATGTCATAATATGAGAACAAAAGTTAGGAATCAACTTATGTAACAGAGTCGGTCCCCTAAAGTATTGAGCAGCGGTGTAGCA
>CL1Contig154
CAGGAAGAGAGAGAACTTCTATTGGGTGGGGTGGAGAAGAGTCCACAATTCGCAGACGCAATTTGCAAACAAAGGCTGGGATGACATCTGCTGCAGAAAGCATCACTGAAAGCCTTCGGCGTACTCGTCAGCTAATGGTTCAGGAGGTTGAAAGAAGTGCTAGCACTCTCATGACTTTTGAGGAATCAACGGGGGTATTAAGGAAGGCTGAAAGTGAATATAAGGGCCATCGCTCATTATTGATGCGGACCCGAAATCTTCTTTCCACAATGCAACGTCAGGATGTTCTTGACAGAGTGATACTTGCTTTAGGATTTTTCTTGTTCTCTTGTGCTGTTCTTTATGTGGTTTCAAAGCGCATCGGGCTGCTTAAGTTGCAGAGAACTGTCACTGCTGCCATAAAGGCTGGTATGGATCGACGAGGTGAAATCAGACCAAGAGGTGTTGAAGATGGGGTGGATATTGCTCAGGTTTATGAAAATGTCGTTCGCAAGGGTGAGTTACTATTGGATCAGCCTATGCATGACGAACTTTAAGATTGTAGTTTTCCTTCTTAGAAAAGAAGGATTGTGTTCTCTGCTACGGGCTTCTATTTTTCTCTGCTAGAGCAGTAGGCTCTAATATTTTGCATTTTTTGTCTCTTATTATCTTTTAGATTAATTTGATCAGATGATG
>CL1Contig155
AGGACGTCGCTTGGCAAAGTATTGTGAGCGCTTTAGTGTTCCATTTGAGTTACAATTTCTAATTTACTTCTCAGAACTGGGAAAATATCACAATTGAGGACCTCAAGATTAATAGCAATGAGGTGCTTGCTGTGAATTGTTTCGGTAGGTTTAAGAATCTACTTGATGAGACATTTGAAGTGAACTGTCCGAGGAATGCTGTTCTTAACTTAATCCGGAAGATAAAACCCAATATTTTTGTTCATTGTATCATTAATGGATCCTACAATGCTCCGTTCTTCGTCACAAGGTTCCGGGAGGCACTTTTCCACTTCTCCTCTCTGTTTGATATGTTTGATTCTACCATACCTCGTGAAGATCAAGAGAGATTGATGTTTGAGAGAGAGTTTTTATGGGAGAGAGGCCATGAATGTTGTAGCATGTGAGGGCATGGAAAGGGTAGAGAGGCCTGAAACCTACAAGCAGTGGCAGCTTCGGATTACAAGGGCAGGGTTTAAGCAGCTCCCTTTGGACCAGGAGGTCATAGAAAAGTGCAGGGATAAGATGAAGACGTGGTACCACAAGGATTTTGTAATTGATCAAGACAGCAACTGGATGCTGCAGGGATGGAAGGGTCGAATTATCTATGCTTCCAGCTGTTGGGTGCCTGCATAAGAGTTGTTGGTTGCATCTCCTTTGAAGTTGTAATGGAAAACTACAAATTTTTTCTTGAACTGGGTAGGCATGGATAATTACAAATTTGGGAAAAGATGCTCCAGTACTACCTGCCTTTACAGAAGAACCATATACAGATGAAGAATTCTCATATTAAAGCATATTAACTTTGCTTACAATTAGTACATTTGATGGTTGGAGGCCTGTTGATCATGGTATGAAATACAAAGTGCCTATATCCTGCACATGAATGCCTTTTGTGAGCATTGATAAAGCCAGAAACCGTCCTTTTTGGGAAGACTGTAATATAGATCAATAGTGGCTACTGGCTCTTTTTTTGGAAATTTTATAATCAAATTATGGGTTTTCTTTCTTGATGATTTTGCAGTTAGTATGGTGACCTTAGTGAGGTGCTGAACCTGGGTTCTTGCATGAAACTGTTTCCGGGACTTCGGATGTATCTTTATGTGATGTATCAAATTAAATAGCTTGTGAAACTTGCGGTTTTAATTTACTGCAGATTAATTGATGGTACTATTGCTGTATTTTTCACATGTTTACCTTTTAGTCGTTGGCATTTTCTTCATTACTTCATTAACTTGTTGTCAGTACTGAATCATTAATTCTATTGCAAGCATATGAAATTATAGCAG
>CL1Contig156
AACAGAAATGAAAACAAACACATCTGCTAACTTATTTTTGTTCTCATCTAATAAGCTTAAACTGCTTGATATAATGAAAGTGCAGATAACAGTGAAGCCAATATGATTCGTTGATCTATCCTGCTTCTGACCACCTCATTTAGCGCTTTCTGCTGTGCCTCCTCTTCCTCCGGCTGCTCCTATCTTCGGAATCAGATTCTGAACCTGAATCAGAGTCAGACGACTCCGAAGTTGAGCTATACCTCCTACTTTTCTTAGATGATTTACCATTCTCCTCCTTAGAATCCGGATTCTCAAGATCATATGAGATAGAAAGTTTCATCCTCAATTTAGGATTCTTAAGCTGCTGTGTCCTTGAGGGACGCGTCATATAAACTCTTTCATTCTTGCACTCGAAAGTCCAGTGTCCAGTTTGAAAACATTTCTGACACTG
>CL1Contig157
TGCAATGCATGTATTTTGTTTTCGTTCTACTTAACTTAAAGCCCTTTAACCCTAGAGTACTTCTCCAAAGCTCTAGCTTTCTATTGACTCCTTCTCGCGTCTCATTTATCAGAATTATATCATCCACAAATATCATGCACCAAGAGATACTCTCTTGTATATGTTTTATCAATTTATCTAAACTAATGTGAAAGGTAAAGCTTATAGCTGAACCTTGGTGTAATCTAACTGAGATAGTAGAGGGCTTAATATTGTACAAACTAATCTATTAAATTTTTATTGTAGGCCTTCATAAGGACTGCAGGAAAGATCCGTCAGAATATCCAGGAAGGCGTGTTCGATGTATCCAATGAGTCTTCAGGTATCAAGGTAGGATATGGACGCCCCCAGGGCTCATCAGGAGCTAGAGATGGAGCTGTTGCTGAGAGAGGAGGATGTTGTAGCTAACTAGTTGCTGAGAGAGGAGGATGTTGTAGCTAACTAAAACACAAATATAATCTGTATCGTATTTGATTATTTTCCGCACTCCTGTGAATATATGTTTACAACTGTTGC
>CL1Contig158
AACTTCTTTGTGTTGCAAATACACATGTGAATGTCCATCAAGATTTAAAGGACGTCAAGCTTTGGCAGGTTCTTACTCTCTTGAAAGGATTGGAGAAAATAGCTGCCAGTGCAGACATTCCAATGTTAGTGTGTGGAGATTTCAATTCCGTCCCTGGAAGTGCTCCTCATGCACTTCTTGCTATGGGAAAGGTGGATCCCTTGCATCCAGATTTAGTGGTAGATCCTCTTGGATGAGGAAAGCTTAAGGAAAGACACAGCCCTTCCTTCTCCAGAGTGGTCCTCTGATCATATAGCTCTTTTAGCTGAATTTCGTTGCAAGCCTAGACCAAGACGTTGACAATCCAGGCTGGGTCTAATGATGCTGAAGATGATTGTCTTGGAGGAAGGAATTAAGTAAATTGTAAGAATGGTAGATCATGGCCCATGTGTCATTTTGCTAGGTATCTCGTAGTGAGATGCTTGCTATGATCTGCTTG
>CL1Contig159
AAGCAGTGGTATCAACGCAGAGTACGCGGGGACACTCGTCCGAACATTAACTACGACAGGTCCGAAAGCCGGCCAGGGAACGCTGACAGAAACAAAAGGAGGCGGAGTGACAGAATTTTGAGTCCACTATGGTGACCAAAACAGAGGAGACACAGTTGAATAGGCTTGAGAGTCAGTTGGAGCATGGAGGAGGTGGCGCTTGGGATTATCTCTGTTTGGTCAGGAAGCTCAAGGTTAGGCGTTCTGAAAAGGTCTTGAAGCATGGTTTATCCATCTTGAATGACCCCAAGAAGAGATCTAGTCTCGGTCATGATGAATGGACTCTTTACGAACAGGTGGCAATTGCGGCTATGGACTGCCAATCTCTTGATGTTGCAAAGGATTGCATTAATGTGTTGCAGAAAAGATTTCCAGAGAGCAAAAGAGTTGGCGGGCTGGAGGGGATGTTACTCGAAGCAAAGGGATCTTGGACAGAGGCAGAAAAGGCTTACTTAAGCTTGCTAGAGGATAATCCATTGGATCAGGTAATACATAAAAGGAGGGTTGCTTTGGCAAAGGCACAAGGCAAAGTGTCAGAAGCTATTGAATTTCTCAACAAATATCTAGAAATATTTATGGCAGATTCTGATGCCTGGAGAGAACTTGCTGAGATATATGTTTCCTTACAGATGTACAAGCAAGCAGCTTTCTGCTATGAGGAGTTAATACTATCTCAGCCTACAGTCCCACTATATCATTTAGCCTATGCTGATATGCTTTACACACTTGGTGGACTAGAAAACCTTCAGGCAGCAAAGAAATATTATTCATCAACAATAGACTTGACTGGGGGCAAGAACACCAGAGCGCTTTTTGGTATTTGTTTGTGTACATCTGCCATCACACAACTTACAAAAGGGCGAAACAAGGAAGACAAGGATAGCCCAGACCTGCAATCTCTTGCAACTGCAGCCTTGGAGAAAGAATACAAGCATAGGGCTTCTGGAAAGGTTCCTGTGCTTGCTTCTGCATTAAAAAGCTTGAAAGTTTCGTAACTTCTTTGCAATTGAAGGAAGCTTTCTATCCTTGACCATGTTCCAGGATCTTCATCATAGCCTAAATGGAAGGCTAGAAATCTGCAGATTTATAATTTAAAAAGAGTGTTTAGTTTTTTTGTTTGTTTTCCTTTCGTCATGGAGTTTTTCTTTTCCGTTGGCTCCTTTTTTTCTTTCCCTCCATTGT
>CL1Contig160
ATACCACTGCTTAAGCAGTGGTATCAACGCAGAGTACGCGGGGAGAGTAGCCGACACAGACCTCGACAAAACAGCGAAGATGTCTCAGTGCATGAGAACCTTAAACCCTCCAAAAACCCTTCTCAACAACACTAATCTCTCATTATCCAATCCGACTGTACCTTCAATCTCTTCCTTTGAACCAAAATTCAAACCAAAATCAAAGAGATACCTGAGGATATCCGTAACTTCTGCACATAATCAAACCCAGAAACAAAAATTGTCACTTGATGCTCTAATCAACAATAGCGGCAAAGAGGAGCTCCTTGGCGCCATTAAAGGCTCATTATCTAATTGTCTCTCGGAGACAAATCTTCATTTGACGGTTCCCGGTCTCAAATCCAAGACCAGAGGAAAGGTGAGAGATATTTATGATGGTGGGGATTATCTTGTTTTGGTCACAACTGATCGGCAGAGTGCATTTGATAGAATTCTCGCTTCTATTCCCTTTAAAGGCCAGGTTCTAAACGAGACGAGTCTGTGGTGGTTCAATAGAACTCAACACATAACTCAGAATGCAGTTGTGTCTGCTCCTGATAAAAATGTTGCGATTGCAAAGAAATGCTCAGTTTTTCCTGTTGAATTTGTTGTTAGAGGGTATGTGACCGGAAGTACCGATACATCGCTATGGACAATCTACAAAAGTGGTATCCGAAATTACTGTGGGAACGCCCTTCCGGATGGCTTGGTAAAAAACCAGAAGCTGACTGTAAATATACTTACTCCAACAACCAAGGCTACAGATCATGATGTTCCTGTAACTCCTAGCGAGATAATTGAGCAGGGGTTAATGACTCAAGCTGATTATGATGAAGCCAGTAGAAAAGCATTGAGCTTATTTGAGTATGGACAGCGTGTGGCTTTGGAGCATGGCTTGATATTAGTAGACACAAAATATGAATTTGGAAAGGGCTCTGATGGTTCAATTTTATTGATTGATGAGGTGCATACACCTGACTCTAGCAGATACTGGATTGCACATTCTTATGAAGAACGCATTCAGGATGGCCTTGAACCTGAAAATGTTGATAAGGAGTTCTTGCGGCTGTGGTTCAAGGATCATTGTGATCCATACAAAGATGAGGTCCTTCCTGATGCTCCTGAAGAACTTGTTTGTGAGCTAGCTTGGAGATATATTTTCCTGTACGAGAAGATAACTAAATCAAAATTTGAGGTGCCATTGTTAGAGGAACCAATACACGATCGGATCTCAAAAAATGTTGAATTAGCATTATCATCCTTGAAGTGATTCTAGGCGTGAGGCTCCACATGCTTCTCTGATTGAGATTACAGCAGGAATTGGAGACTCACCTTTCTTTGACGCTATTTTATGCGTTTGGTCTTTGGCTATGCTAATTTCCAGAGGCCTTGGTTTATGATTGAGTTGTGCATAATAGGCCAAATTATTCTGGGTCAACTCACTCATATTACAAATAATCAGCTGGTCTATTGTG
>CL1Contig161
TAAAACTACTGCGTTGATACCACTGCTTAAGCAGTGGTATCAACGCAGAGTACGGCGGGGTAGCATTTTATAGAGAAAGATGAGCACTTCAGTTTTCAACTCAGTTTGCTTTGATCGAGGGTGCTTGTGGAAGGGTGAAGTGAAATTCTCAAAGTTGGGCAAACGTAATGAGGATAGGCTCTGCGTTGGAAGATCCACGTTATCGTCTCCCAGAAGCTTGCAGATTAGAAATTCTAAGCAGGAAAAGGATGTTCGTGTTGCTCTTCTTGGAGCTAGTGGTTACACTGGTGCAGAGATTATTCGACTTCTTGCAAACCATCCTTTCTTTGGCATTACTCTTATGACTGCTGACAGAAATGCTGGCAAATCGATAGGGTCAGTGTTTCCTCATTTCATCACACAAAAGGATCTACCAGTTTTGGTTTCTACAAATGATGCAAGTTTTTCTGATGTGGATGCTGTATTCTGTTGTTTGCCTCATGGAACCACACAGGAAATCATCAAAGCTCTTCCCAAGTGGTTAAAGATTGTTGATCTTTCTGCAGACTTCCGACTAGGAGATATTTCTGATTATGAAGAATGGTATGGTCAGCCACACAGAGCACCAGATTTGCAGGAAGAAGCCATATATGGTTTGACAGAGATTTTCAGAGAGGAAATAAAAACTGCACGTCTGGTTGCTAATCCTGGTTGTTATCCAACATCAATTCAACTTCCTCTTGTTCCTTTGATAAAGGCTAATCTCATTGAATTTAAAATATAATTATTGATTCAAAATCTGGCGTCAGTGGAGCAGGTCGTGGTGCAAAGGTGGCAAATCTGTATACTGAATTAGCAGAAGGAATTATGTCTTATGGTGTTACAAGGCATCGTCATGTTCCAGAGATTGAACAGGGACTATCTGATGCTGCAGGTTCAAAAGTAACTGTCAGTTTCACCCCACACTTGATGCCAATGAGCCGTGGTATGCAGTCAACTATATATGTGGAAATGGCTCCAGGAGTAACAACTGAGGATTTGTACCAGCAATTGAAGCTTTCATATGAGGATGAAGAATTTGTCAAGTTATTGGAGAAGGGAGTTGTTCCTCGCACTCATGATGTTCGAGGATCTAATTATTGCTACATGAATGTCTTTCCAGATAGAATTTCTGGTAGAGCAATAATTATATCAGTTATTGATAATCTTGTGAAGGGAGCTTCTGGTCAAGCTCTACAAAATCTGAACATAATGATGGGATTTCCTGAAAATACAGGGCTTGGCTACCTACCCTTGTTTCCTTGACAACCTTGTATTCCTTGTGCCCAAATCATGTATTGTGGAATGTTCTCTTTCTGAAAGCTCCTACACTGTCTTGAAGTTCTGGAATGAAGCTAGCAGTTGAGTTTT
>CL1Contig162
TCTTCTGTACATTCTATTCAGTCCTCTTATCATCGAGTTGAAAGGACAACGAGAACCTATTTATCAAATGGAACAACCTTTTCCGACCATGGTGGTTGGACAGTAAGAAATTAAAGAATCTTGTGGAGTGAAGCTATTAGCGGTCCGAGTCTTTTTCTCATCTTAATTAGCAAGGCCTGGCCTGTGCAACTGAAAAGTACTGCCGGTGAAATGGAATCGTGGGTTTTAAAGATTCAGGTAGTGTCTAGAATGGTGACACATAGTCAAGATGAATTTGAGCGATTCGGGTGACATGATGCTTTTGAGGTCATGCGACTACTTCATTATAGGAGATTGATTCTGATAGGGTTACGCTGTATGTCTATGAAAATCCTCTCTTTTCAACACGAAAAATTCTTATTTATAAGATTAACACGTCAATATTTATCTGATGGGTGTAAAGTTACTATAAATGGATTGTCTTAATTATTGAAATCTGTT
>CL1Contig163
AAACTGGAAGAAGAGATGGCAGGAAGAGCAGAGCAGATGTGATCGAACAATACGTGAGAAATGACCGTGGCACACCCATGATACTAGACAACAACTATTACAGAAATATATTGGATAACAAAGGCTTATTGATAGTGGATCACCAGCTAGCCACAGACAAGAGGACAAAGCCTTACGTGAAGAAAATGGCCAAGAGCCAGGACTACTTCTTTAAGGAATTTGCTAGGGCTATCACCATTCTGTCTGAGAACAACCCACTCACTGGAACCAAAGGTGAGATCAGAAAGCAGTGCAATGTCGCTAACAAGCTCCACTAGAAGATTTAGTTACTTTTCTAGCTCAACTTTTCTTCTTTATTTATGTAGGAAGAAGAGTAAGAATTGAAGAATAAGATGGCTTTT
>CL1Contig164
ATATAAAGCAGGTTGTGATGGTAATCGGTAAGACCCTCTGCCGAATAATACTGAGTCTCCAAAACTTAGTGGGAAGTGATTGTGTTGGATTCTAGCAACATATGGGTCCTCCAAATGACGCAATGTAGGAGCTGGCAAAGGTTGTAGCTTCACAGATGGATGGGTACATATTGCGGATCCATTTTAAGCATGCTGTGGGCCTTGCATCTTCTGCAGAGGATGTTAAGGCATCAAGACTGTTTATGACAAAGTTGAATCCCACCTGCATATTGATCCTCTCTTGAAGGCAGAGTTGCTATGGGCAGAAACTAATTTTCTACAGCTGGCAGGCATGGATGCACAAGAAAATTTAGGAAGAACAGGCGCTGAGTGGACGAAACGATAAAGAGCCTCCTTACCTTACAGGTCGAGCTTTCAATTTCGCCACCGGGGACAGTGGACTGTGGAGTAACGGTGGCAAAGCAACTAGGAGGAGGAGCCCCGCGTACTCTGCGTTGATACCACTGTTAAGCAGTGGTATCAACGCAGAGTACGCGGGGACACGCCCGGTCTCTCGAACCCACCCAACACGCAAAGAAGCCCAAAGGACACCATTTTCTATTCCGTCTCTGTCTTCGCTTCTCTCGCCAGCAAAACCTAAGCGTCGGCAAATATCTGCGAAGTTATCATGGCCGTGAGAATGGGGCTTTTATTCCTTCTTGTGTTGGGTGCTGGCTGGGCTTGTGCTGCTAGACAAATGGCAGACACTAGGCTTTCTTATAAAAGTATGGTGATCACTGATATAGCAGCTACACAAGTGAAAGACCATGAGCAAGAGAGGGAAGATCAAGCTTCTAATGGAATTACCAGGAATAATCAAGTTTGCACATTGTGTGAGGACTTTGCTTCCCAAGCACTTGATTACCTAACTGAAAACAAGACCCAGACCGAAATTATTGACGTTCTTCATGTAGCCTGTTCTCAAGTGCCTTCTTTCAAGCAACAGTGCATCACTTTGGTGGACTATTATGCTCCTCTCTTCTCTCTGGAGGTTTCCTCAGTTCAAGCTGAAGAATTCTGTCGAAAAGTCAATCTCTGTCATGAAATGGTGTTCATTTCCTCAAAACTCCAACAAGATAAATGTGGAATTTGCCATCGTGCTGTTTCAGAAGTATTACTCAAGTTGAAAAATCCCGACACACAGCTTGAGATAATTGAGATACTTCTAAAGGGATGTGATTCAATGGAGAACTATGCAGCAAAGTGCAAGAAGTTGGTTTTCGAGTATGGTCCTATTATCCTTGTCAATGCAGAACAGTTTCTGGAAACCAGAGACATATGTACTATGTTACATGCCTGTGATTCAAGTATAACCGGTAGTGGGGAAGCAGCAACCGTGGTAAAGGCTGATTCATAATCAAGTGGACTGAAAATGAGCTTACTGGGTATTCTTCTTTGTGAAATTATTTCATTCCAGGTGTTTGAATGATAGGATTTCTATACCATAATTGTGCTATTGCTGTAATTATATTGTAACTATAATTTCAGTACTTGTATGAAATTATGTGATCTTGTGTGTTAATCATAGATGTTTGAAGCG
>CL1Contig165
CAAGATGGAACATTCGTTATCTGCGCTTGTATACAAAGGTTCTATTCCTAAAGCCATTCTTGAATCAAAGAAGCAGAAGAAGCTCTTTGTTGTCTATATTTCTGGTTCAGATGAAAAGTCAGTTGAATTGGAAAAATCCACATGGACTGATTCAAAAGTGGCAGAGTCACTGTCAAACTACTGCATTTTCTTGCATATCCCAGAATCAAGCACTGATGCTGCAAATTTTCGTGCAATATATCCACAGAAATCTGTCCCTTCTATAGCAGCTATTGGGTACAATGGAGTTCAACTTTGGCAAAATGAAGGAATTGTTAGTGCTGAAGTTCTGGCTTCCAGCTTTAGAGAAGGCATGGTTGGGTCTTCATATCCAGGAAACAACTGCAACTGTCCTAACTGCAACACTTGCTTCAAATAAACCTGAACTATCTACTGCTGGATCTTCTGATATTAGCTCATCTGGGCAAGGGAGTTCTTCAGGTACAGTTGTTCCACCAGCTTCAGTGGACAAACATGTACAATCCTCGGATGTTGGACCACCAAATGCTTCTAAGACGATAGAAGAAAACAACAGTCATGAACATATTATTGAGTTATATGAACAGGTCAATGGTACTAGCTGTGATGACAAGGCATCTTCAAAATCATCTAATGCTGATAAGTCATTAAGTACTGAGTCTGAGCAATCCACTGCTCTTAGTGATGAAGCCAAGGAATTACCTAGTCCTTCAAGGCTAGACCCAAACATTTCTGTTGCAGATGTCATGTCTTCTAGCGTTGAAGATGAGCATCCTGCTGAAGAAAAGATTATTAACAAGTATTCAGGTGTTCCTGGTGGAGATTCACATTTAGTTACTACTGAAACAAATCAAGCAGTGCAAAATGAAAGGGACAAATGTGTTGATGATACGAAGGCTTACAGATTAGACAATAATAAGAGTGTTAATGCGTTAAGTGAGGTTCATTTAAATATCAGATTGCCAAGTGGTGTTAGCCTACAAGACAAATTTTCTGTGGCAAGCACTTTAGGAATGATCAAAGACTATGTGGACAGAAACCAAGCTAGTGGCATTGGCCCATATGATCTTGCTATTCCTTATCCTCGCAAGGTGTTCAGCAATCAAGATTTAAGCAAATCATTGTCAGAGCTGGGTCTGTTCAATAGACAAGCATTGATAGTAGTCCCTCGTCAAAGAGCCACAAATAACCACAGAGGAGGTTCTTCGTCCGACCAAACTGCTACTATAGTTGACACTGATTCATCAATTGTGCATAATGGGGGATATTTTGCCTACGTCAAAACGATGCTATCATATATCAATCCACTTTCCTATCTTGGTGGTAGTACAAGTTCATCAAGTTCTGGACAAGCTCAAACTGGCATGTGGGAGTACAGTCCAAATCCAGCACTGCAGAACAACTTAGCAAGAACAGAGAGGCCATACTCCGCTTACTCATCAAACCAAAGCACTTCGGCAACTGGCAGAAATGATAACGGGAGCGGGCAACCAACGTCATCCCGATTTGGAAGCAATATTCACACATTGAAACATGATGAAGACGATAGCCAGTTCGGCGATAGAAATCCCTATTGGAATGGCAATTCAACTCAGTATGGTGGCAACAGCGATGGTAAATAAGGCTCCTGCCAGAGTTTCGTAGTCCGATCACTGCTGAGTATGAGCTTTTTATCTCTGGGAGTTTCTTTTTCCACCAGTTACAGACTTCAATTAATCCGACTATAATAGTACAGTCCAAGAAGGAAGGCAAACGATAAATCCTTAAAGGGAAATAGAAGTCCCTGAAGTTACCTTGTGGTTGTAAATTTCTACCTTTCGCCTTTCGAATTTGAACTCGATAATCTAGTTGAGTTAAAAGTGTATTCTTGGCTGAAAAAGCCTGC
>CL1Contig166
TGGGAAAGTGAGACTTGTTCATTGAATGGCACACCAAGATAAACACCAAGTTATCAAAGCCTAACAAGGGAAAATATAAACACTACACTGAAAATAAAACAAACGACGAGAAAGGTTCCACACTTTGAAGGGCTTAAGCTTGCGAACCCCACAAAGCCCAATTGGCCTCACTACCAACACGGGGCATGCTGCTAATCCTGGATTGATTATCAACCTTAAAGTTGGCTCCACACATGGCCCCCTCACTATCAATTCTGGGCATTGCCTTCATTTTGCTCATTGGATGTTCAAAGCTCATCAACCCTTGTTCGCTATGGAACATGCACCCAGATGGAAATGGTGCAAATGACTTGGCACAACTTCCTTTAATGACCTCCAAGTTGTCGGATATCACCACCGATCCATCACCAGCAATCCCCCAGAATAGCCCCACACCTTCATTTGCACCCAGGGCAGCAAAGACATGTCCAGCTTTGGTATCATAGACCACGAATCCGAATGTGCCCTCAAGATCCTTTAGGACCTGATGGGCTGGGTATGGGCCACGATCACGTAGGGTTCTGTAAGCTTCAATTACAAACATGGCCTCGTTGGTGCCCTTCGACAGCCCATACTGTCTATTGAGGCTACATAAGTTGTTCAAGCTTCCTAAGAAAATGCAGTATATGTCATTCAATCCACAGAACAACCTCTGGTGAATAGAGTAAGGATTTTGTGGAGAAATATAAGCAAGAGAAGCAACATCTCCAAAGCTAATTGAGGGATTAGAAGATTCAAAATCCTTAAGAATGTCCTGAGGAAGCTTTGGCTTTCTCGATGATGCCAATGAAGCTGGGCTATTCAGCTCCTGAGGTGGTTTCACCAACCCTTTCTTGAATATAGCCAACATATTTCTTCAATCAAAATTGAAAAAAGATCTCAAAATGGAATGAAACAGAGGCCCAACGGATACAATACAGTACAGACACAGATATTGATGCTATCCCCGCGTACTCTGCGTTGATACCACTGCTTAAGCAGTGGTATCAACGCAGAGTACGCGGGGATGATCAAATCCATCGCCATATCTTTTCTCTCTCTGACTCTCTCTCTGGGTATCTAATCT
>CL1Contig167
ACATTAGCACCGTTTAAATCTAAAAAGAAATGCAAAAAAATCCATACAATCACACAAATATTACATTTATGAAGGAAATTAACCACAAAATCAGTGAAAGAGATACGGGAAATGGTTCTTTTAGTTCCTGGACTAATCTTCTTCCACTATTTTCTTCCCCTAGTATTGCTTCACTTGTATTCCAAGATCATATTATTCTCAGGAGCCAAGCCAACACAAGCTCTCAATATGTTCTCAAGCATTGCGCGCTGCTTTGACAGTGCATTCACCACTGGTGTGCCTGGTGGAACCTGTTTTCACCACCAAACCATTTTATGCCAATTAGTGAGAGAAGTCCTAATAATTAAACGCAACTAAGCACACAATATATCAACTATCAGATACAAAAGAACAATCCAGGGGTGGAACTTACAAGAGGAGCCTTGGTGAGGTAACTGAGAATGGTAGCCACGGGGTGGAAGGAGTGGAACTTACCCTGCAGAAAGTAATTAAAAATAGTAAGTTAAATAGAAAAGAATTTATGAAGTGAGGACAGCAATAAAGAAATTGAAAACACACCTCCCCTTCAGCTTTAAGCTGGATCCTCGTGCTGAGCTCAGCAAGGAGGACCAAATCCAGGATGATGGGTGCAGCC
>CL1Contig168
CATATCATTAATTTAAGAATTCATTATGAAATGTAGAGTAAGAGATGGGCATTGCCCACTGCATCATGAAATTCTCTGGAGGCCTTGCATCAAGGCATCTGTTTGTTCAGGCTTCCCAACCGATACCCGAACATAACCCTTCAGTTCTTTGTTATTGTAGTGTCGGATCATCACGCCCATACTTGCAAGATCATCCTTAAGTTTCTTAGCATCTCTTCCAGATTTAACCTCGCAAAGAATGAAATTAGAATAGCTTGGAAATGGATTGAGAAATGGCACTTCCAACAGAAGCTTGTAAAGCCTATCCCGCTCTTGTAACAATGCATCTTTCACTTTCTCAAGGTAAGTAGGATTCTGCAATGCTGCACATGCAGAAACTTCAGCAGCAACAGAAACATTATAAGGTTGCTTAGCTCTCCAGATGTACTCAATGATGCTCAAAGGAAATGCTCCATATCCAACTCGAAGTCCAGCTAAACCAGCCCTCTTGCTAAATGTCCGTAGGACAATTAAATTGTCATGCTTCTTCACCCATTTCATCCGAGATTCCAGTCCTGAAAACTCTATGTATGCTTCATCCAACACCACCAAGATTGGGAGCTCAAGGATTTTCAATAGATCCACATCACTGATTATACTCCCATCAGGGTTATTTGGTGAAGTTAAGAAAATGCATTTGGGGTTCTCTTGTTGAACGGCATCAACAATAAGCTCAACATTCAAGCTAAAGTCTGGCTTTCTCAGAACCTTAATAACTTCTGCCCCATTAACTGCAGCATCAAATTGATACATTGTAAAGGTTGGAGGACAGTCCACAATTTTATCACCAGGATCCAGTGTACATCGCATTATTAGATCAATAAGCTCATCGGCACCACATCCCACAAGAATGTAATCAGATTCAAGGCCAGAATCTTTGGCAAGAGCCTCACGCAACTGACGACTTTGAGGATCAGGGTATATGTAAGGGAATTTCAAAGACCCCAAAGCTTCAAATACCTCTGGAGGTGGTCCATAAGGGTTTTCATTTGCATCTAATTTAACAATATCCTCAGGCTTCCTTCCAAGATTAGCTGACAAAACCTCAAAAGGCAAAATAGGCTGATAAGGGGACAGTGTTCTCAAATGGGAACGGATAAATGAGTCGCCGGTCAACCTCTGTTGACCCTCATTGACATGTTCTACAGGTAGAGTGGAGGCCATGGCAATGCCAATGACCCTTCTTTGATTATTCACTTCTAAAGAGCAAGTGGGTCTCGGAGGCTCCAAAAATTGGTGAAGATTGTTGTTGGATTTAATCAAACACAGAGAGGCAGTGCTGTTGATATCAATCACACCCATGAATGTCTGGGGGTGAGAAGAAAAGATGGAATCTTTTGACGAGTAAGAAATGTGTACTAATGGAGAAGGAGCCAATAAGGGAAACCATGAACTAAACCCTAGAGATTATTATACTGAAAGAAAAAGGCTGCGCCGAGCTCGAGCTACAAATATGAGTCCCGNGTACTCTGCGTTGATACCACTGCTT
>CL1Contig169
TAAAAAAAAAAAAAAAAAAAAGTAAACTCTGCGTTGATACCACTGCTTAAGCAGTGGTATCAACGCAGAATACGCGGGGGGAACCATTTCTAGTTGTCGAGATCTCACCAGAAAGAAAGAAATTAACAAAACCCTAACGCTAAAGCCTTAGGACTGGGTGAGTTCTCTTAATATCTTGTTTTTAGTTTTGTCTTTTGATTATTTCTTGTTTCCTTTCTATATCTCCAACCTTTGCTTTCAATTTGCTTCTGAATTACGAAACTAAAACCCTAATTCGTCTCTGTCTACGATTTTGCTCTGAGAGAAATCGAATTCAGTCACCATGAGTAGGCCAATGGATGAGGATACCACAGACAAGAATGAGTCAGAGGATTTCAGCACTGGGCCCCTTTCTGTTCTCTTGATGAGTGTTAAAAATAACACACAGGTGCTCATTAACTGCCGCAACAACAAGAAGCTTCTTGGACGTGTGAGGGCATTTGACAGACACTGCAACATGGTTCTAGAAAATGTCAGGGAGATGTGGACTGAGGTGCCAAAAACTGGAAAAGGCAAGAAGAAAGCTCAACCAATCAACAAAGATAGGTTCATCAGTAAAATGTTCCTCCGAGGAGATTCTGTTATCATTGTCCTTAGGAATCCGAAGTGAAATGCAATGGTTCTTATTATCCTTTTTTACTCACTTGCCCATTCTCTTGGAGAAAGTGTGGTTCATGTGTTCTTATTGGGTTCTGGGACTAAATTGTTATGTGCTTGAGAGTTTATTGTAGTTCTAATATTGACCTTTTGTTTTGCTCCAACTAGTAGTTTTTAGATGGTGTTCTGGTTCCAAGGCAATTATCATTTTGTTTTTCTAGCCCAATATTTATACGAGTTTATGGGACAGCAGCATATTTTTGCGGTTCTTTGCCCCTTTTTTGCCTTGTTGCTTGCTCTTCAATGTG
>CL1Contig170
CTTTTAGTCCTGATGTGAAAGTTCAGCAGGCTCAACGGGAACAACTGGCTGTTATGAGTTTTCTTGCAGGCCTTCCTTCAGAGTATGAGACTGCTAAATCTCAGATTCTCTCCAGTTCTGAGATTTCCTCTTTGCATGAAACGTTCACACGGGTCCTTCGTATAGAGAGTACCCAATCTTCACAGCCTGCCAGTAGTGCTCTTATTAGCCGTAATCCAAATGGACAACAGGGTAATAGAAGAGGAAGTAGAGGAGGAATTACAGGTAACAGAAGTAATCAGCGTAATGGAGAGGCTAGTTCTAATCAGGACTCAAGAGGAGTCATTTGTTATTATTGCCATGAGCCTGGCCATACAAAATATAATTATCCGCAACTTCAGAGGAAAAATCAGCGATCACAGATGGCAAATATGGCAGCAGAGAATTCTACAGTATCTTCCTCTGAGAAAACTATTTTGATATCTGCAGATGATTTTGCACAATTTTCCCAGTATCAGGCATCTCTAAAGCCTACCAGTTCCCCCCGCGTACTCTGCGTTGATACCACTGCTT
>CL1Contig171
AAGTAAGGAATGAGCTGGATATCTACAACCTCGTTAAAATAAAATGCGTTTGCGTTTTGTAACTGATCCCCGCGTACTCTGCGTTGATACCACTGCTTAAGCAGTGGTATCAACGCAGAGTACGCGGGGCTTCCTTCTCTGCTTTAGCAAGCAGCTCCCACCCTCAAAATTCCAGGTGAGAGAGAGAAGTAAAAAATGGTTCAGAGACTGACATATCGGAAACGGCACAGTTATGCCACCAAATCGAACCAGCACCGGGTCGTCAAAACCCCTGGAGGAAAATTGGTGTACCAGACTACAAAGAAGAGAGCTAGTGGTCCGAAGTGCCCTGTTACTGGCAAGAGGATTCAAGGGATTCCTCACTTGAGACCTGCTGAATATAAGAGGTCAAGATTGGCACGAAACAGGAGAACTGTGAACCGGGCTTATGGTGGAGTACTGTCCGGTGGTGCTGTTAGAGAAAGGATTATTCGAGCCTTTTTGGTTGAAGAACAAAAGATTGTGAAAAAGGTCTTGAAGATTCAAAAGGCAAAGGAAAAACAAGCCTCTAGAAGTTAAGATTGAAATGTTCAATGACTTGGATGATTTGTCGAAATGGCCAGTGTTGTGAGTCAAGAAAAGTACCGAGGGCATTGTTCCCTTGTCATCCATTTTCTAAGCTTTATCTACAAATTATGCTGCAATTTTGTGCTGTTTTATTATTTATCATTTGATGCTTTCTTGAAACTCTTTCTTGGTTGACATGTGTAATGACAGATTAGTTGGTAATTGCAGTTACTGGGTTATTTACATGCAAGTTCAAAAAAAAAANAAAAAAAAAAAAAAAAGTAACTCTGCGTTGATACCACTGCTTAGCAGTGGTATCAACGCAGAGTACGCGGGGGCCGTACAAAGCTTAATCAGAAATCTCAGAGGTAGAAGAAGA
>CL1Contig172
AGGAGTCATTTAGAAAGTTCTAAGCATATCCCAGATGTTGAAGAGGTTTCGGCACCAAGGGGAGGAGAACTTTCTAAAATCCCTATTGAACTAAAAAGTGGTGATTGGATTGTTAAAATAGTTCCCTGGATTGGGGGTAGAATTATTTCCATGGACCACCTTCCATCAGGCGGGATTTTGAGCATGCAGGAGAGGATGAATCTCTAATATTAGAAGGTGATATTGGTGGGGGATTAGTTCTTCAACGGCAGTTATCAATTCGAAAAGATAATCCAAAAAATTCTTCACATTGACTCTAGCATTATAGCCCAGAAAGTAGGAGCTGGTTCTGGTGGATTTTCCAGGTTGGTTTGCTTGAGAGTGCATCCGACCTTTAACCTCTTACATCCCATGAAAACT
>CL1Contig173
TTGAGGCAATGACAGTTCAAGAACTTAGAACAACATTGAGGAATGTTGGTATCCCTGCCAAAGGTCGTAAATCTGACCTTGTAGCTGCATTAAAGCATTTTTGTGGTCAAGAACTTGGATGCTCAAGGCTCTCAGCAAGCAGAAGAACATATATCCTCTATTTTTTACAGAAGATATTTCACTGCAAAATAAAGCTGGTAATGTACCGGATGAAACCATCAATACTGTTTCAGAGGTTTCAAGTTTTAAACAGATAAAGAGAAGGGTTAAACAATTCCCTGCCAAGGATGAAACAGTCAAAGTTGATGCTGAAATTATCACAACAAAAGAGAAACTCTCAACTAAAACGGCTGAAGTCTCAGTTACCATACCTCAAGCTGAACCCTGGACAATTCTTGCTCACAAGAAGCCTCAGAAATGTTGGATTCCATATAATCCCAGAACCATGAGGCCTCTGCCTCTTGCTGAGGATGCAAAGTTTGTGAAGCTAATGTCTTGGAATGTCAATGGGTTAAAAGCATTGTTAAAGTCAGAGGGATTCTCTGCTGTTGAACTTGCCCAAAGAGAAAATTTTGATGTGTTGTGCTTCCAAGAGACCAAACTACAGGTGAAGGATGTGGAGTCTATCAAACAGTGTCTGATAGATGGGTACGAGAATAGCTTCTGGACATGTAGTCATTCCAAACTTGGTTATTCAGGCACTGCAATTGTCTCTCGGATAAAGCCACTTTCCGTGAGCTATGGTCTAGGCATACCAGATCATGATAGCGAGGGAAGACTTGTTACAGCAGAATTTGATTCATTCTATTTAATTAATGCCTATGTTCCCAACTCTGGAGATGGCTTGAAAAGACTGTCATACAGGGTTACACAATGGGATTCTTCTCTTAGCAACTACATGAAAGAGCTGGAAAAGTCAAAGCCTGTTATTTTGACTGGTGATCTCAATTGTGCTCATCAAGAGATAGACATTTACAACCCTGCTGGAAATAGAAGAAGTGCTGGTTTTACAGATGAAGAAAGGCAATCATTTGGGACAAACCTTTTGTCAAGGGGTTTTGTGGATACTTTCAGAAAACAACATCCCAATGTTGTTGGCTATACTTATTGGGGTTATCGGCATGGCGCGCGGAAAACTAACAAAGGTTGGCGGCTAGACTACTTCCTGGTCTCAGAATCCATAGCTGACAAGGTTCATGACTCATACATTGTTCCTGATGTTGCTGGAAGTGATCATTGTCCTATTGGCCTAATACTTAAGGTCTAGTTTTTTGCTGCTATTAGAAGCGTAGTAATAGATGGGGGGCACAAGGATCAGTTCGGCAGGTTATCAAACCTAACATCAGAATGCAATTTCATGGTGAGAGGTAAAATGGAAATCTCACTTGGCTTCGTTTCTTGATCTCTTAGCAGTATCATAATCTATGTTTTTGGCTA
>CL1Contig174
CGAATATATACATTTCAGAAGTCCACTATCCCAATATCAGCAATTACATTAAACCAAGCTTATAGAAGAACTGCCCACAGGGACTTCTTAGAGGTCTAGTCACCGGTTTACATAATATCTACATAGCTACACTACCAAAAGAAGAAAGAAAAGAAAACCTCTATAGCTGGGACAGAGTAACTACTATAGCCCACTACATGAACGACAATGATAAACAAGCCATGCATATGTTACAGAGTCTGTTAGCATTGAGGTTGAGAGTAAATCTCAGACGTCTCCACTTTCACTACTTGCAGACGGTCTTCAGTCTCTTTGCAGCCTGAACAAATCCCACAATGACCTGCAACTCATCCATTTGCTGGGACATAAAATGCCTCTGAACAACATCTACTAGTTGCTCTTTAGATGGGTTGGGGATAGCATCCACAAGATTGAAGTGTCTCCAATATCTCCACAAGGCAGCCATCTCCAATTTGCTGAGGTCAACTTTCGTGGCCCCACGAGATGTAGAAACAGAGCCCTTAGACTGCGAGTCGCAAGAGAGAGACCTGCTCATAGTCTTGTGAGATGACCCCGTTGATTTATGAGTCCTATGCCTTGATCTATGGGACTTTTGGGTGTCATCGGATGCCATATCAGATCCATTCCACCGCACATTATCAAATTCCAAGTCATCATCACCTTCATTGCCAGTGGGAGCCTCAATCACACTAAGGGCATTCCTCTGTAGCTTTACTTCAATGCCATTTGTAAGAACCAGCCAATGCCAACCGCCAAGCCCAACAGCCTTCTTGACCACCCCCTCGAAGACCCACCAAAGCACCGACTTGTCCTGTTATT
>CL1Contig175
TCTGGCTATTGTGGATGATACCATGCAATCTGCTATCCAACTCGCTGGACCTCTTGATGTTGTAGTTGATACCAATCATGTTGATGTTCATGTTGATGATGCACAGATTGATCAACCACTTGACATTTCCCCTATTCTTCCTCTTGTTGGTTCCACTGACGATAGGCATGGTAAAGGTGCACAACAGTGGCAAAATACTATTACTGGAGTGGGTCAAAGATTCACCAGTGTTCATGAATTTCGTGAATCATTGCGTAAATATGCCATTGCACATCAGTTTGCTTTTAGGTATAAGAAGAATGATAGTCACCGTGTGACTGTTAAATGCAAAGCAGAAGGTTGTCCTTGGAGAATTCATGCATCAAGATTGTCAACCACTCAACTAATCTGTATTAAGAAGATGAATCCAACGCATACATGTGAAGGGTCTGTAGTGACAACAGGGCATCAGGCAACTCGAAGCTGGGTGGCTAGCATCATCAAGGAAAAGTTGAAAGTTTTTCCAAATTACAAGCCTAAGGATATTGTAAATGACATCAAACAAGAGTATGGGATCCAGCTAAATTATTTTCAGGCATGGCGTGGAAAAGAGATTGCAAAGGAACAACTTCAAGGTTCATATAAAGAGGCATATAATCAGTTACCCTTGTTCTGTGAAAAGATGTAGCTAAACGTCAGCTCCAGTGCAGTAGGTGCAAGGGTCTGGTACACAACAAATCCACCTGCAAA
>CL1Contig176
GGAATAGAGATATAGTTGAAGAAGATGAGCATGTGTGTGTGCGAGTAGAAATGTGTGAGGCTGGAAGGTGTTTGCCCGCGTACTCTGCGTTGATACCACTGCTTAAGCAGTGGTATCAACGCAGAGTACGCGGGGCTATTCACAATCCCATTTTTATTTTTCTAGATAAATTATTACACCATAAGAACTAAAACAAAACCCTCTCAGTCAAGCTAAGATAGAGATAATGGAGGCTATAGAGCATAGATTTCTCAATGTCAATGGCATAAACATGCACGTAGCGGAGATGGGTCCGGTGAACGGCCCAGTGATTCTCTTCATTCACGGATTCCCTGATCTCTGGTACTCCTGGCGCCACCAGATTGTGGCGCTGGCTACTCTGGGCTACCGAGCAGTGGCACCGGATTTGAGAGGCTTCGGAGACACCGACGCACCGGCTGATCCGCGGAGCTACACCGTCTTCCACATCGTCGGTGATCTCATCGGGCTCTTGGACACCGTGGCACCCCACCAAGGAGAAGGTTTTTGTAGTGGGTCATGACTGGGGAGCTTACATGGCGTGGTTCTTGTGTCTGTTTAGACCTGACAGAGTCAAGGGTTTGGTTAATCTGAGCGTGACTTTTCCTCCTAGAAACCCCAAGATGAAATTTTTGGACGCGATTAGAGCTGTTTACGGTGATGATTACTACATGTGCAGAATTCAGGAGCGTGGAGATATAGAAGCTGAGTTTGCAGAGCTTGGTACACAGAGAATTGTGAAGGAATTCCTAACATACCGTCATCCAGGTCCTCTTTTCTTTCCTAAAGGTAAAGTTTTTAGCCGCCCAGCAGAAACGCCCCTTGTCTTGCCCTCTTGGTTGTCTGAGGAAGATGTGCAGTATTACACCAGCAAATTTGAAAGGACAGGCTTCACTGGAGGATTGAACTATTACCGGAATTTCAACTCAATATTACAGAAACTGGGAACTCACTGCGCCGTGGACGGGGGCTCAAGTGAAAGTACCTGTTAAGTTCGTTGTTGGAGATCAGGACCTTACCTACAATTCTTTAGGTAACAAGGATTATATAGAGAAGGGTGGGTTCAAGAGAGATGTTCCATTGTTGCAAGAAGTAGTTGTAATGGAAGGAGTTGCCACTTCCTCCAGCAGGAGAGGCCTGAGGAGATCACTAAACATATATATGATTTCTTTCAGAAGTTCTGATTTGCCATCTAATGTCGTCTTTGTCAGAGACTATATTTGTAGAGCTTTGCATTGCTTGCTCC
>CL1Contig177
CTTGTTCCTCTCATGCCTCCACCACCAACTCCCATGCCACCAAATGGTCTTGAAAACCCGAAGAACTCAGCAAAAATATCATCAGCACTCCGAGGATTGAATCGGAATGATGTAGGAATATCTCCAGTGGAGAAGTAGGAAGTTCCACCAGCATCAGGGGGTGGTACTGAGCCTTTTACACCCTCTTCACCATATTGGTCATACACTGCTCTTTTCTGGGGATCACTAAGAACCTCATAGGCCTCAGAGATTTGTTTAAACTTAGCTTCAGCCTCTCTCTTATTATTGGGATTCTTATCAGGATGCCATTTCATGGCAAGCTTCCTATAAGCCTTCTTCAAGTCATCATCTTTTGCATTCCTATCTACTTGTAAGATCTTGTAGTAATCCACCCCCATCCTCCCAC
>CL1Contig178
AAGCAGTGGTATCAACGCAGAGTACGCGGGGAAAAACATTCTGTTTCAAACCCTAATTTCCCGTCCGTACGTCATCTTCCTGCTAAATCTACCGGCGCGTCTCATTTCGATTAATCACTTTTCTTTTTGAGGTTCGTCGATCATTCGATCATCGCCGTCAGATCAATTTTTCGGTTTATTAATCGTTTGTTGTGGATTTTGAGGGGGAGATCGGGGTTTAGGTTACGGATTCGGATCCGAGGGGAAATATGAGTAATCAGAAGAAGAGGAACTTTCAGATAGAGGCGTTTAAGCACCGGGTCGTGGTGGATCCAAAATACGCTGATAAGACCTGGAAGATTCTGGAACATGCTATCCATGAGATTTACAATCACAACGCTAGTGGCCTTAGTTTTGAAGAGCTTTATAGGAATGCCTATAATAATGGTGCTGCACAAATTTGTGAAAAGTTGTATTCTGGTCTGGTTTCAACTATGACTTCACATCTTAAAGAAATATCAAAATCTATTGAGGCTGCTCAGGGAGATTCATTTTTGGAGGAGCTGACAGGAAATGGAATGACCATAACAAAGC
>CL1Contig179
GTTAGAGACTCAATTTCTTCACTTACTACAAAAAGTAATTTACCTAACCAAAAGTAAGGCATTTGAGACAAAGAAGGCCTTGTCTGGCAAAAGAAAAGGAAATTGAAATAACAACCTTCAAATAGATAATAGCAGTAGCTCGCAATATTCCTCTACAATAATAATCTCGTGGAAAACCTTTAAGTGCATAAAAACACTTATAGTTTTTCAATTATGTATAATATTCTCTCATTCCCAAATGTATGTACTTCTCCTACAAGCTTCACAATACACAAGTTGGCAGCAAGCAGCTTGAAAAGAAGCCCAAACCTCTCTTCTTTTTGGGCTTTGCATAAAGGAGCTCTGGTGGGATTTTGTATAAGTCTTCATCAACAGGCTTAGGTGTTGGCCTGGTCATTATAGGATTAGAAGGAGGAGCAGCAGTGGGGCTCGGTGGTTCTTTCACGTCACCAACCACCCAACTTTGCTGCTTCCTTTTCTCTTCTTTGACACGGGGTTGACGTACTTTTCCCCTTCGGCGAGGAACGACAATCATGGCCGGTGTGACCACATCATTTTCATACAAATCACCAGCAACATATAAATCCCGATCTTCAGAATAACTGTAACGAAGCAACCCAGCTTGTCTAGCAGATTCAAAGCACTGAGTGAAAGGGAGGTCATTATTCCAGTCCCAGCTTCCAAAGGCTGGTACATGGTTCCTCGAATAATAATATTCTTCCATAAGGTTTGAAGCAGCAGAAGAGTTGATGAGAAGAGTCAAGTGGTAGAGAAGTCTTGCAGGTGGACTACTTGAAAGGGTTTTTAAAATGCAATATCTTTCTTTCGTTTCTTTCTTCCCCGGTACTCTGCGTTGATACCACTGCTTAAGCAGTGGTATCAACGCAGAGTTTACTTTTTTTTTTTTTTTTTTTTTAGTTTTA
>CL1Contig180
AGGTCTGAGCAAAGATCTGATAACTTGGGCAGCTTTTAAGCCTCTGTTTGACATCAAGATAACTTGAAGGTTCATCAAACATATATATCTCTGCATTCTGTATTGCAACGACAGCAATAGCAAAAACGCTGTAGCTCTCCAACCCGACAAATCCCCCACATTACGATCTATAACCTGGTTCAGCTCAAGATCATCACAAAGTTCTGTTTTCATCTCTCTCTCATCTTTTTGGTCAAGCACCTGCCCTACATTGCCTTGGACTGCTTTAGGAATGTGATCAACATACTGAGGTTTTATGATGGCCTTCAAATTATCTTCCAGGATACGGGTAAAATAATTCTGCAATTCCGATCCTCGAAAGTAGGTCAAGATTTCCTGCCAATCTGGAGGATTATTGAAACGGCCCAAATTTGGCTTCAGCTTGCCAGCCAAAACTTTGAGGGCAGTGGACTTCCCAATGCCATTTGTTCCAACCAATCCAAGAACTTGCCCAGGCCTAGGGACGGGTAACCTGTGCAATTTAAATGTGTTGGGACCATAACGGTGAGTTGTATCTTTATCCAAATCCTTTGGCAAGTTGATGATCTGAATTGCTTCAAATGGGCATTTCTTAACACAAATGCCACATCCAATGCACAACTCCTCAGAGATGAATGCTATCTTAGATGCAGGAGTAACCTCAATACACAATTTCCCAGTTTTTGACAACAGGGCAACTCTTTTTGCATTCTTGACGGCACTTCTTGGGCTTGCATCTATCAGAGCTCACAATTGCAATACGCGTCAACCTGTCTGCCATCTCTCCCTCTCCTTTCTTTCTTTACCTCTACCACACTGAACTGCGACGGCGATATGGACAAAGCAGTTAGGCAGCGGTTAGACAGCTAGTTAGGGATCGTTACCTCCTCCTTCGGTTCAATTGCAACGACCACGCTGATTGATTCGAAGTGATGAACTAAAGCGACGAATAAGCTTATGGAAAACGGAAAAGGTGAACCACAATGGTGGTGATGGCTTGAGTGCGGTGCGGCTGAAGCAACTGAAGGACTTAGGGTTTGAGGCAGGAATCGCGAAATAGATTAGACTGCATTGATTCCCCGCGTACTCTGCGTTGATACCACTGCTTAAGCAGTGGTATCAACGCAGAGTTTACTTTTTTTTNTTTTTATTTT
>CL1Contig181
TCACAAATCTGACATCCACATTAAATCATACAAATTCAAAATATATTTTACAATGTCCAAAAATAGAGAATATATTTTTTCCTTTAACCAAACTATTTATTACAATTATGGATCCACACACACAAACTGACCTAATCATACCAGAATTACACATTCAATTACAGTTCATCATCATTTCTCCCGGAGACAACAACCCATTTTTGAGGAAGTAACATCAAATCAAGATCATGAAAAAGGCCCCCATAAAGAATTGAATTTAAGCCCAGGAATTTCACTAAATGCTATAATCCCAATTTTCTTGAGAACCAATCTGAAAGATTAGCTATTACAAATCCTGCAAACACCTGAATAGAGCCAAGAATGTAAATTGCCGAATAATGACGACCATGAATCACCATATCAGCCACCATAGCAAGAGGGATGGTGAGTGACATACCCAAGGTAGCCACCAATGGAGTTGTCCATACAACACATAATGCCCAAAAGTAGTCAGACAGGACGCTTCCAATAAAGCCATTTGCAAGAACAACTTCATCCATTTTAGCAGAATGAGGAATTGAAAACTTGGGTTCTATTCCCAAGGCAGTCAACGGCCAAACAAGCCACCATAGAGCTACAAGCGTGAACAGTCCTATGTATCCAAACAACTTTTGCACATCAATCCTTTCTCCTTCTTCACCAGCAAACTTTTTAAGGAGCACTGTAAATAGTCCATATGAAACAGCTGAAAGAAGGCCAAAAAGATCCCCGACAAGAGAGCGCTTCCCATTGATAGAAGCACTTAGTTGAGACTCATCTGCAGCCC
>CL1Contig182
AGTAATTGTACACACGGGATATGTCTTTGGGGCAGGTTTAGGCTGACACTCATAGCACTCAGTTTTCCCCTTCGCATGCACGGTGACCTGTCCTAGGAAGCCAGTAGTCCCACTTTCAACCAAAGGAACTTCAGCGGCCAAGCAAAGACGGTTCACATGCCGCCTTGCTTCCAAGTTGTCAAGACCATTCAGAACAACATTAAACTGTTTGAAAAACTCCACATTGAAGTCAGAATCCTTCACATTTGCATGGTATGGCGTAATACTTATGTTAGGCCTAAATCGCAACACAGCATCCCGAGCAACCATGGCCTTTGACTGCCCAACATGTGATTGCCGGAACAAAAATTGTCTGTTAAGGTTACTGACTTCTATTGTATCCATGTCAATGATATGAATATCTTGAAAACCAGAGAGAGCTAGCGTCTTGAGTAACTCGCAGCCAATACCACCTGCTCCAACCATAAGGACTTTGGCGGCCTTAACAGCGGATGAGTGGTGGAGGGGAAGCCATTTAGATTGAGAGAAAGAGAG
>CL1Contig183
AGTCCACGCAAGACACGTGCATTAACAAGCATGTAGAACAGTTACAAGCAAGAAACCATATATATAGACATACATTCACAGAAAATTGACCGAGCAAATGCAAACACTGAACAGCAACAAACGCTGAATCTACTGTTAACGCCAGTATTGCGCCATTGATGGAAGCCAGTACCAGTAGCATACCCTGTCCTTCCATATATTCCATATTTAATAATGTGTGATGATAATCACTTTATACAACAAGATCTGGGTGAGTACCCTTCCATCTGGAGAGATCAAAGACTTGTTACCTTTGATCCAGGAACAAGCCAGTGCGGCACCACTGATTGATGCTCATTATTTCTAGGATAAAGGCAATCATATGACTTTATTAGACCCTTCTGTCTGAAAAGATCAAAGATTTGCCGTCTTTAATTCAACACTAAGCCAGTGTGGTGCATCTGATTGATGCTCTTTATTTCTACGATGAATGCGCACACATTTTAATAGAGCTTTATCCTGGTGTGAATGATGCTTCGGCAGATAGGGCATAACTGGAGGTCTTGTCCACATTCACAGCATGTCTGATGTCCGCAACCAAAGGCCATATCCTTTGCATTGGCAAGGCAAATAGGACAAAGATGACTATCAGAAGCAGAGTTTGCAGGAGGTGCTGTACTGGCTGCATCATATCTACCAGAAGATGGTGCATTTGAATGAAAACTGCTTGATCGTGAAGGTTTTGAGTGAAAACTGCTAGATTGTGAAGGTTTCGAGTTGCTGAATGAAGCTGCACCATACTGAGGAGGGGGAAGGGAAACCCTATCTATAGCCTTCCCTCTAGTAGAACCCAATAGATTGAGCTCTATTGTTGCTTTATACTGAGAAGGTATCTCCATCAAGGCTGCAAGGGCAAACTCTGCTTCTTTTCTAGAACGGTCCATGTT
>CL1Contig184
TTTTCAACAAAGTACAGCCTTGGATTCAACAGTGATAACACCACCACGCTCATAGTACCAAACCAGTCCACTACAGAAATCCAGCACAACACAGAACAGGACCCAGCATATCCATCTGGGATTTATAAACCATTAAAACTCTTAACCTACAATCCTGTTCAAGCTATCAAAATCCAGAAACCAACATAAGCATTCTAAGGTTAAATGCTACAGGAATCGAAGTCTTCCACCGACAATACATAATTCTTGGAAGTCGCCGTCAGATGCAGAGCTAGATACCATCTTAAGTTTGACAGCTTGGACCCATTGCTAGCCTTGTTGCTACTCACTATTGTTGAATAAAGGGCAAGATATCTGGTGCAGGTTACCGGCAATATATTGCCTGATCAATATGTGGAGGAATTTGCTTAATTTCAGTCCCAAGCTCTTGCTCAATCCTATACAAGTTAAAGCGGTCCTCATAGGTGATCAAATTCACAGCCAAACCAAGGTGTCCAAACCTTCCCGATCGACCAACCCTGTGAAGATACGTTTCAGAATTCTTGGGGAAATCAAAATTAATAACTACGTTAACTGCTTGGATGTCTATACCCCTGGTAAACAAATCAGTACAAACAAGATTCCTGCATGCACCATTGCGGAAGTCATGAAACACTCTGTTGCGATGGTCTTGCAACATCTTTGCATGGATATAGAAACAAGAATATCCAAGCTCTGTGATCTTCTTGGCCAAAAGTTCTACCCGATTCACTGAGTTGCAGAATATGATTGATTGGTTTATTTGAAGCTTAGAGAAAAGAGTGTTTAGACAGTGAACTTTCTGTCTTTCTTCAACGAAGGCATAATACTGTGTAATACCCTTGAGAGTAAGCTCATCCATAAGATTGATAATATAAGACTTTTGTAAATATCTATCCTTGAAATCCTTAACAGTAACAGGAAATGTGGCAGAAAACATCAAAATCTGACGAGTTGGAGGAAGAAAGCGAATCAGCTGCTCTACAGAAGGTTGAAATTCTGGAGACAAAAGTTTATCAGCCTCGTCCATAACAAGCATTGAACAATCTTTCAAAATACAAACACCCTTCTTTGCAAGATCTAGTATCCTCCCAGGAGTCCCAACAAGCAAATGTACCGGTTGGTATAAACGCATGATGTCATCTTTTAGACTAGTACCACCTGTGGTGACCATCACTTGAATTTTCAAATGCTTACCAAGCTCCTTACAAACTTGTGATGTCTGAAGAGCCAACTCTCTCGTTGGAACAAGTATAACAACTTGAATAACATTGTTATCTTGATCAATTTTTTCTAAAGCAGGAATGCAAAAAGCTGCTGTTTTCCCAGTTCCATTTTTAGCTCTAGCAAGAATATCACTTCCAGTAAGAGCAATTGGTATGCTTTCTTCCTGGATAGGGGATGGTCTTTCAAACCCCTTCTCATAGATTCCCATAAGCAGTTCACGTTTCAGAAAATAGTCCTCAAAATTCATTTCCTTTTGTGGCCGTCACAT
>CL1Contig185
AAAAGCGGAAAACTGTTAGATAGGGAACCTGAGTACCATACTGCTGTTGAGGATTCTCCCAAACCACTTTCCGTGCCGGCCTCTGATCCTGTGGTTTCTCCGTTGAGTAATTTGGAGCGGTTTTTGGAGTCTATTACGCCACTTGTGCCGGCTCAGTACTTATCTAAGACAACAATGCGGGGCCGGAGGAATTGTGATTCGGAACTTCAGCCTTACTTTGTACTCGGGGATTTGTGGGAGTCTTTTAAGGAATGGAGTGCTTATGGTGCAGGAGTGCCTGTAATTTTGAATGACAGCGATTCTGTTGTTCAGTACTATGTACCGTTTCTGTCTGGTATTCAAATATATGGAGAGTCTATAAAGCCATGTGCGAAATCGAGGAGACTGGGTGATGACAGTGATAGTGATTTCAGGGATTCAAGTAGTGATGGTAGCAGTGATTGTGAACCTGAAAGAGGACTGAAGGGCTCTAGGGAACAATGGAATCATCACCATTTGACAAATGATGTTCCTCTTAGAATGGATATATTGTCTTTGAGAGATCAACATATTGCCCGCCAAGAGGACTTTTCTAGTGATGAAGGTGAATCTATGAATTCCCAAGGTTGCTTGCTATTTGAGTATCTTGAAAAAGATCTTCCTTACAGCCGGGAACCGTTAGCTGATAAGATATCAGATCTTGCCTTGCGTTTCCCTGGGTTGAAGACATTAAGAAGTTGTGATTTACTGTCATCAAGCTGGATTTCTGTGGCCTGGTATCCAATTTACAGGATACCAACCGGACCAACATTGAAAGACCTGGATGCTTGCTTTTTGACATACCATTCTCTTCATACACCATTGGGAGTTTCACAAACTGCTCAGGCCCCAGTGGTGGCATATCCCAGTGAGATGGATGGTGTGCCTAAGATGCGCTTGCCTGTTTTTGGTCTTGCATCATTCAAGTTCAAGGGGTCCTTGTGGACTCCTAATGGGGGAAATGAACGCCAATTGGCAAATTCTCTGTTGCAGGTTGCTGACAATTGGTTGAGACTGCTTCAGGTCAATCATCCAGATTTTGTGTTTTTCTGCCGCAGGGGATAGAAAGATATGATGGTTACCTCACTCCAACCATTCTTTGAAGCTGTTAGTCTGATGCTCTTCGTACATTCTCGACTCAGGTGAGTTAAAATCCCTTAATTTATGGAGATCAAGATGAGAAGTCGAGTCGGCTGTAATATTCTTGGTTTATATCCCTTATAATAATTATCTTGGAGAAATGAAAAGTAAAAAAAAAAAAAGTAAAAACTCTGACGTTGTATACCACTGCTT
>CL1Contig186
TTAATGCCAGACCTCAGAGGATACATGGGCAAATTCAACTAACCATGAACAGGGCATAGATGTCATGAGTGGTACTAATCATGAATCTTCTAGCGTGGTACCTGTTGGTTCCTTCAAGAGAGAGCCCAAAAAGTATATTTGGATGCCTTGTGACTAGTTGAGTAGAGCAACCTGCTCTATACTCTTGTTCCAATTTCTTTGGGTTAGGTTTTCATCCCTTGTGCAAAGTTGTTTAGATGGGGAGAACTGCAGTCTGTATATCTAAAGCAATATAGCCTGTGTTAAGAAATGACACAACTGTTAACATTTGGTCCATTTACTGGCTGAACACGCCCACTGCCTGCTGGTCCTTGCGTTTATATTCAATAAAGTGGTTGTGATTCATTTGGAATAAG
>CL1Contig187
GCAACTCGAAGATGAAATTGGGCCTTGCATGTCGTGCAGTGAGAGAAAGCAAATCCTTCCTTTACTGAGCGCCAATGATCAAGGCATGAACGATGGACAAACTGCTGGGTGCCTTTGCACATGCATGGAGATATTAATTCATCACCTAGCTCGCAATCGCTCTCGAGACAAATGCGGCAACAAGGAATAGAATCATTCTCGATATCATTCTCGATATCATCTTCAATGTTAATCTCAGTCGAACTTCCTGGTAGCGGCGATGATGAATCACCCTTGTTTACGAGCAGAGGATCAGAATCGCTCGGATTCCCTGTACCCACTGGCTCCAGCTGCACTTCCCCTATCATCGATAACCCTCTCTCTCTATATATATAAATCCAACAAAACAGAGGTCGCAAAACCCTAATTGATCACAATTCACAAATTGGCAGACACCAAACGACGATTGAACGAAAACCAAAAGCTCAAGTAAAAATGACGGAGAAAGAGAGACAGTGAAAATAGACAAACACTATACAATCTAGTTACCCCTATAAAGGCAAAGGAAAATATCGAAATTTTATAGGTTTTCAGATTTTGACTCGGAACTCTAAAAAATTGGAAATGCCGATGCATTTTCTAAGCTGCCAAACAGAGAGCTAAGAATCTAGCGAAAGGAACACGATTTCGATGATGACTAAGATTAACTAATTTACAGAAGGAAAATAGAATGCTTTGATTTAAAATAAAATAAGAAGCCGTGATTGAATTATTCGTATTGATTTCATTGGCGTTAACAACCTAGAATTTTCCCCCCGCGTACTCTGCGTTGATACCACTTGCCTTAAGCAGTGGTATCAACGCAGAGTACGCGGGGAA
>CL1Contig188
GTCGAAGTATTGGGTCACTAGAACCATGTCCATGACATCCTTAGAAGTTGTCCCTGGTACATTCTCAGAGAAAGCTAGAACACTATCTCTCAGCCCATCTACAATGGCCTGGCGCTGTCTAGCAATACCAAGACCTGCAAGATATTTTGACTCTGCATCTCCTTCAGCTCGCTTGATCTGCAAAATCTTCTCTGCTTCAGCTTTTTCATTGGCAGCCACCCTCAATCTAGCAGCTGCATTGATCTCATTCATTGTCTCCCCGCGTACTCTGCGTTGATACCACTGCTTAAGCAGTGGTATCAACGCAGAGTACGCGGGGACAGTTAGGAGGTCGCGTGTGTGCTGGCTCTCTCTCACTCTTCGGCGACCTCTCAGGTCACCATCTTGAGTTGCAAACATGGCGGATGGATCATGGCATCCATCAGTGTATCATAAGATAAGTGGGCAGTCTTCTCTTATTTCTAAGCATTCACCCAGCTTGCACAACAGAAATTATGCCATGACTGGTGCACACGGAAATGGTCAGCAAAACCATTTGCATCCTGCACTTCATGGCACTGGTCTGGCACTTTTGTCACCCCCCTCACCTGTATTTGTCCAAGCACCAGCTGAGAAAGGTGCTAGTGGCTTTATGATTGATTTCCTCATGGGAGGAGTCTCAGCAGCTGTCTCCAAGACTGCAGCTGCTCCAATTGAGCGAGTTAAACTGCTGATTCAAAATCAGGATGAGATGATCAAGGCCGGTCGATTATCTGAACCATACAAGGGAATCACTGATTGCTTTGCTAGAACCATCAAAGACGAAGGTGTACTTTCTCTTTGGAGAGGCAATACTGCTAATGTTATCAGATACTTCCCCACCCAGGCTCTGAACTTTGCATTCAAAGATTACTTCAAGAGGTTGTTTAACTTCAAGAAGGACAGAGATGGCTACTGGAAGTGGTTTGCGGGGAATTTGGCATCTGGTGGAGCAGCTGGTGCTTCATCCCTTCTATTTGTTTATTCCTTGGATTATGCTCGAACACGGTTGGCCAATGATGCAAAGGCAGCTAAAAAGGGCGGTGAGAGGCAGTTTAATGGTTTGGTTGATGTTTACAGGAAAACCATTAAATCAGATGGTATTGCTGGTCTATATCGTGGATTTAACATATCTTGTGTTGGAATTATTGTGTACCGTGGGCTCTACTTTGGAATGTATGATTCTCTTAAACCTGTTGTTCTGGTTGGTAATTTACAGGATAGTTTCTTGGCTAGTTTCTTGCTGGGATGGGGAATCACAATAGGTGCTGGATTGGCCTCTTACCCTATTGATACAGTTCGAAGAAGGATGATGATGACCTCTGGAGAAGCTGTGAAGTACAAGAGCTCTTTGGATGCGTTTTCACAGATTGTCAAGAATGAAGGTTCAAAATCCCTCTTCAAGGGAGCTGGTGCAAACATCCTGCGTGCTGTGGCAGGTGCTGGTGTGCTTGCTGGTTATGACAAACTTCAGCTCATTGTCTTTGGCAAGAAATATGGATCTGGTGGTGGCGGCTAATATGGTTACTAGTTATGATGATGATGATGATGATGAAGAGTGATATGCTTGTTTAGGTTATATTTTCAAGTTGAATAACTTTTGGAGGAACGTTAGTGATCCCAGTATTTAGGGAGTTGATATAAAGCGTATAGTTGCCTAGAACACTTTCAATTTTGAATGTTGTTAGATGGTCTTTATTTTGTTCTGTGTGTTCTTTGAGTGAGAATAATTAGACAATGTTCCTTTGGACTGGGCTTATTTTGTAATAGTGTAGTGTTTCCTAAAATTAAATATATCTTTCAATGTTGTTTCAAAAAAAAAAAAAAAAAAAAAAAANAAAAAAAAGTACTCTGACGTTGATACCACTGACTTAAGCAGTGGTATCAACGCAGAGTAC
>CL1Contig189
GTAACATCAAATCATCAATACACGTTTTAGCATCCCAGCACATAAAAAGCAGCCAACATCAGCTTGAGCAATCAAATACTTATGGATTATGAGAGCAGATAATCTAAAACCTTTTACTTTTAGTATCTGAACCAGGGATTACTGTTGGTTCTGGGATAAACCTTGCAACAATAGCGAAGAATACAACACCTCCAAAAAACTGTTCCATCAAGAAATTAGAAATAAATAGAATCTTATGAGAAATTTGTTAGGATTCAAAAAATTGAAAGGTATTGCTAACCCAAAGGTTGGCTTTTAAGAAGCCAATTGAGTTCATAGCATTATGAGCCAGATCTAGAAATGATATGCTCAACATTAGGCCTGCAGCAAAGCCCTGTAAAAGCCCAAGCATCTTTAGATTGGGAGCCTGATTAAGAATTACAAAAAGTGCACCTATAGAAGTGCTCAATCCACCCACAAGAGAAAGAGCGAGCGCTACCAAAACTTGAGAATCCATTGAGATAAGTTTAGCGAGTAAACGAGGACAGATTGATTCCCCGCGTACTCTGCGTTGATACCACTGCTTAAGCAGTGGTATCAACGCAGAGTACGCGGGGGAAACAAAGTCATCAACAAAATGGTGGAATCGGTGATAAGTGTAGCGTCTCAGTCTTCGCTTCTTCTTCTAGAGCCTTCCAAGTTTGGATTTCCAAATTACGCCAATCCATCGAAGTTCCTGCGCCTGCAGCAATCTTCGACCGAGAAGGGAAACTACAGATTCGTTGTTTCTTCTGGTAAGCATTTGAAGCCCAATCCAAAGTCTCACATCCAAGAGTACTGGAGGATCTTTGACTTCTTATCACACCATCCCGAGAGCTTGAGCACCTTCGCCTGGTTTTTTGATGATGTTGGAATTCCCCAAAATTATAGACACATGGAAGGTTTGGTGTTCACGCCTTTCTTCATCAATAAGGCTGGAAAGTAACCTACGTG
>CL1Contig190
GAGTACGCGGGGATTTCAGTTCCACGATCTCGAACAATACACATACAGAACAATCACCTCGTCGTTGCTCAGCAGAGTCTGGTTTCCTGAAACATCGATCTCTTTCGCTACAGATTCACTCCGCTCTCAGCTTCTTAATCTCAAGCGATGTCGGAACAACCTTTTCGACCACGGGAGAAGCTTCTAGAGAAGCAGAAGTATTTCCAAAGCATCCACAAACACACATATTTGAAAGGGCCTTATGATAAGATCACCTCTGTTGCCATTCCTGTGGCTTTGGCAGCCAGCGCAATATTCCTTATCGGACGAGGGATCTATAATATGTCTCATGGGATTGGGAAGAAAGAATGAGGAGGCATCTTTTTAATGACAGGCATCATGTTGATTTCTGCTCATATTTTAAAGGATTATTTGCTCTTGCACATGGACTAGTTGTGTTTGAAGTATTTCTTTGTTTAGTACCTCTAATAATTGCATACTTGTAGACTTCTTGCTACCGATGGAAGTTG
>CL1Contig191
TGTACCAACGGAAATATATTCATGCTTCTGCAATTTTCCAGCCCAGAAATTAAATACTATATTTAATTTATAAATCAAAACAACGCAATGAGACTTGCTTAGCGCATCAGATTCAACAGGCTGTAATGGGCTAGCTTTGCTGAGTACCACTGCTGTACTCACTTAACAGCATCAGCAAACCGATAAAGATCAGAGGTTGAGCTCCTATTAGCAGCATTGGTAGGTGGAGAATTTGATACACCCACAAAACCTTCGATTGATGGTGATGGCCCAAACAATCCGGATGCAGGTTGATGAACAAAGCTCTGTTCCCGTGAAAAATCAATAAAGGCAGGATCCCCAACACCATGCCATCCATATGCAACATTGCGACTCATTTTTTGCCCAGTCCTATCAACAAGCATATCCCTGTGAACTCCAGCAAATGAACTGGTGGATGGAATACTATGTGCAGGCGCAAGACCCACTCCAATACCATGCATTACACTCCCAACTCCAGCCACTGTGCCAAGGACATGTTCAGGCAAAGAGCCCACACCAGATCCATACAACATAGATCCCGCAACAGAAGAATTGTTGATATGACCAGAAAATCCTCCATCCAACACGCTCATTCGTAGGGAAGTACCATATAAGCCACTGCCTTCCACATGACCTGTAGCCCTTTGTTCATGCAACCCAATTCTTGGTGAGGATATCAGGGGTGATCCTGTAAATCGTAGACGTTTTTTTTCATGACTCTTTAAGTTATTTGAGAACTCATTCTCATCTGCTTTTCTTTTTTGTGTCACCCTGTCTTCTATCTTTTTATTGAGGTCAGCGATTTCTTTCTCTAGCTTGTCTCTCGTTTCTATAAGTTGCCATCCAGGAAGAAGCTTTATTGGATCAAGTTTGCGATCTTCAAGAAGCTTTATTACAGATTTCAGAGCAGTCAACTGCTTCTCACTTGCTTCCTTCAGCAAGTAAGGTGAATTATTTGCCTCTCTCCTTCTCCTCTTTGATGCTTCGTTAGCATCTCGAAGGAATGAAGTCAGAAGTTTCTGAGGAGGAAACTTATCCTCGATCCCAAAAGTATAAGCTACATCAACAGCTTCAATTTTCATTCCATTGTTCATCATTCTCTCTAAAATACCTGAAACCCTGGCAACAAGAACTGGGGATCTTCTAAGTGCATCCGCAATCTGCTTTGAATTACTCAACCGAATCAAATCCCAAATATCCTCATTGGTAAAACCCTTTGGGATCCCATAACAACCGATTAAAAGAAGTAAACCTCTTGCATCAATGTCGCTGGATTTCCCCACACCACCCTCAGCTACAAGCCTCTTTCTCCAAGCGACTGCAGCCTGCTCCGCTTCCTGCTTCAGGGCTGAATCAAACTCAATGCCATTGTCAATTATTCGTAAAAAGAATTCCAAAACTAAAATGCTAGCTTTCCTCCCAGGAGTCATGTGAGAATCCTTGGTGTAGGCCCGGATTCCCTGCAGATAAAACCGCCCTATGCAATCTAGCACTAGCTTGGCCGGATTTGGAGCACATTTTAGTGCAGGAGGAACTTCAGCTCGAAGCTTCGGGATATCGGATAGATGTGAGGTAAGATATTTACGGAGGCCTTTGCCACACATCATCTCGCAAAGACTTAAGAGCTCCGACTTGGCTGGTGCGGAATTTGTTGTGACTATTTCTGTTGTTTGTTTCCCAGTCACCGCTGTGGAGGGGAATCGGAAGCCGACTGAATAACTTGTGGATGTTCCTGATCACCGGAGCAGGCATCAATGGCCCTCTGGATGAAATCAAGGTGGCATTGCAATTCCTGATATCTACCATAAAATTCGCTAATGACAGTGGAGAGATTGCTGAGTTCTTCAATAGAGTTAAACAAATAAGGTCCCTTTGGTCCATCCTCTTGAGGTTGTTGTTGGTCAGATACCTGAAGAGCAACAATTGGGAGCTTTGTGGTTGGCCTTTGAGCTGAGGCTGTGGTGGTGTTCGAATGGATTGCTGTTCCTGCTTAACTTGGGCGAGGGGAGCTGTGTGGTCTGTGGAATTGAAGATAGAGGACTTGGGCCCCCGCGTACTCTGCGTTGATACCACTGCTTAAGCAGTGGTATCAACGCAGAGTACTTTTTTTTTNTTTTTTT
>CL1Contig192
TATAGTAAAATTGATGCATGATAAAATTAGTTTAGCAAATTTTCTCTAATAATGATTCATTCTTTGTAAGTGAAGGATTCACAGTGATATCTTTACTTCGATCTGTTTGATATACATATATTTTTGTTTTTTAAAAAGAAATTGTTGCTTGATCCGTACATTGCTGGTTCTGATCTAATTCTTTTTTTTTTTTTAATTGGCTTATACACTGTTTGGTTGCTGATCAAAACAAAGGAAAGCATGTATCTTGCATGCATTTATTTCTTTGTTTTTTTTTTATTCATTGCTTGGCTAAAATGGCTGTGTTTTGCATTTTGGGTAAAGGGGTTTGTTAGTGTGGATACGAAATAGCAAACTTGTTGCCTTTGGTTAATTTTGGTTGCTAACCAAGTGATAGACAATAAGAGGTAAATTTGTTTTGAAGCAGTAAATAGGGTTTCAGAGTTTTTGATCAAATGGAATGAAAAGCTCCAACATATATCTGAATTTCAATTGAGCACTTCGGCCATTATGTAGTTTTTTGGAACCTAAGAGAGGCCTGTTTTACCTACTTGTTCATGCTAAACAGACTCTTAAGTGAAATATTTGCTTGTATTTTTAGTTTGATAATTGATTTATTTTTCTTGTTCCTCAATGCATATTAATATTATGAATAAGCTTAGATGGGAAGACATTTAAGAAGCCTCGTCGTCCCTATGAGAAGGAGCGATTGGATGCAGAGCTGAAGTTGGTGGGTGAGTATGGTTTGCGGTGCAAGAGAGAGCTGTGGAGGGTCCAATATGCACTGAGCCGCATCCGTAATGCTGCTAGGATGCTTTTGACTCTTGATGAGAAGAACCCTCGCCGGATCTTTGAGGGTGAGGCTCTTCTCCGCAGGATGAACCGCTATGGTCTATTGGATGAGAGTCAGAACAAGCTTGATTACGTGCTGGCCTTGACTGTGGAGAACTTCCTTGAGCGCCGCTTGCAAACACTTGTGTTCAAGTCTGGTATGGCAAAGTCCATCCACCATGCTCGAGTGCTTATTAGACAGAGGCATATCAGGGTTGGAAGGCAGGTGGTGAACATCCCATCTTTCATGGTTAGGGTTGACTCACAGAAGCACATTGATTTCTCCTTGACAAGTCCATTTGGTGGTGGGCGCCCTGGTAGAGTGAAAAGAAAGAACCAAAGAGCAGCTAGCAAGAAAGCTTCGGGCGGAGATGGAGATGAGGAGGATGAGGAGTGAGTAATGAGTTTAGGATCATCCTATTATAACTTGTTTTACTTTCTGAGCTAGTTTTGTTGCTACCTTTGCGGCGACCTTTTAAAAAAAAAAAAACCGCATTAATGTTTGGTTCGGAACTTCTATTTGTGGCTTGCTCTGTGATGATATGTACCCGTGACCTGTGCTGAGGATTATTATTATTTTTTGTCCCATCAAATGACAA
>CL1Contig193
TCATGATCGGTAAGCTTGCTGCCCTTTGTGGAGATACTGATATTTCTTTCAAGTATCAGCTCCCAGGTGAAGATCTTGATGCTTTGATTTCTGTTACTAATGATGATGATCTCGAACACATGATGCATGAGTATGATCGTCTTTATCGAGCTTCCGCTAAACCTGCTCGTATGCGGCTTTTCTTATTCCCGGTCAATCCTTCTCCGGCAAGTTTTGGGTCTGAAGGATCCAAATCGGAAAGGGACCGTTTCGTTGAGGCCTTGAATTCTGGTCCTAGTCACGTTCCTGAGACCAACAAACCGGCGCCGAATAATGTTGATTTCTTGTTCGGGTTAGACAAGGGTGTTCCTCCGCCGCCGGCGCCGGTCAAAGTGCCTGATTTACCAGAAACTTATGTCGGGGTGGGTCACGATGATCGGGTTATAGGATCGGATCCTTTGAACGTACAGACCCAGTTGCAGAGGATGCAGATTAGAGAACAGGAGCAGCAGACTATGTATAGGAAAACAGTGATGACAATTTGGTGGGTGGTTACCCTGGCGAGTACTACGTTCAAAAATTGCCTGATAAACTTCCTCCGGCGACGTTGCCTGTTACAGTCAACCCAGCGGTGACTACTCCTGCTGGATATTGGCCTGAGAAACAGTTTACCAGTCAGGGATACCAGCCGGCGGCGGTGACTGTAACTACCACACCGGCTCCACCGGAACAACAACAGGTTTACGTGCTACAAGGTCCAGCTCCGGGCACAGTTTATCACACTCCAGTAATGCGACCTGTCACCGGCCAAACAGGTCAACAATATTACATGCCGAGGATGGGAGGACCCGATGTTTACCGGGAGCCACCGCCACCAGTGTACAATATGGTGCCACAACCGCAACAACCGCCACCTCCAATATCTGCAGCGCCGGGGCCCGTGGGGGTCGTGAGGCCAAGTGGGGCGGGAGTGGGGGTGACGGATACTGGTTACGCAACAGTGGCGTATGATAGCGCACATGGGAGGCAGGTGTACTACACTGCGCAGGGAGGTGTAATGCAGGCACCTCCTCCGTACCAGGGGGTTGGTGGGGTGGCAGTTACCGGTGAAATGAGACATGTTGGTGGTGGTGGTGGCGCTCTGACTCAGGATGGTAAGGCGTTGGTTTCAAAGGTTCCACAATCTTCAGTGTGATTATGGTAAATGAAACTATAAATATATAATTACCCATATTTAGATGTGCTTCTAATTTAAGGTTAATTATGTGCGTTAAGTTCAATATTATGTGACAATTGTTGTCTTTTTTTTCCCCCTTGTTATAC
>CL1Contig194
CTGTGCCTGCCAGTCGCGTATTTGGGTAAGCAAGCTCAATCTTCCCTTGAAAAATAAGGGAGAATGGATTGCAAACACCAAAAAAAGGGAAATTACAGCTTCACATCACATCTATCCACCCACCACCAATCTTCCATGGCCTAAACACTATAAGCTAAGGCCTAGAATCCGTCGTAAATCACTAGTAGCATCGGTGTTCTTAACACCCACGACACACTTTTTTCATGAAAAACGCCGGCAAAGGGAGCGAACTAGGCGGTGGCGAAGTAATAAAGCCGATCCAGCATAAAAGCCATTAGCTTTATTGGCCTCAGTCAGTCGGATCTGAGTCGGAACTAGCTCAGGATCAGGTCCAAGCCGATGAGTAGATTGGAGATCTAGCTCTTCAATTTTCTCAACTTTAGCAGGTTGAGAAACCTTCTCTGACGTAGGTTTAGCTAGTTGCTCGCCGCGTTTAAGAATTTTGACCTGACCCATAACCAGGTTTTTGGCAGCGACCTGGGGATAAACGACGGCGCGTGAAGAAGGTGAGGTGCTGGGGCTCCGCTTCTTGCGGTTAGGTTGAGGCCGATTCGGCCGGTTTGTATTAGGCTTTCTAGGAGTTTTCATGCGAGGGAGGGGTGATATCAGATCTTGTCGGAACGACAAAGGATTCTGGAGACAGTCCCGAGGATTAAGGACAGCAACACCCATTTGTCGCACAAAATTATGAAAGAAAAATCTTAAATTTTATTGAGATTCAGGACAGAGCTTAGTATATTTTGAAGGAAGAGGAAAACAGTCCCCGCGTACTCTGCGTTGATACCACTGCTTAGCAGTGGTATCA
>CL1Contig195
CTAAGGTGCAATATCAGTGGGCCGAAGAATCTCCAATCGCTTGTTCAATTTTATGAGATAACAACGGGACTCAAACCAGTTCAGTATTTTGCTGAAGATGAGCTAAGAATTTTGGATGCTCTTGAAGACTCAATCATGCAACCATGGGATGGCTCTTCCATGGAGGAGATGATGAAAAGGGAAAGCTACTTAGTATTTGCTATGTTGTTCGTTTGTATACGAGTACTGCTATTTATATCTCCAAAGGTTTTTATCTCATCTCAAGGCTTTCTATGGGTCATATGTTCCTCATTTCAAATTGGAAATATTTGGTGAGACAAGTCAATTATTTGGCCGTATCCTGCATATGATTGATGTGAGGAGGATTTGGACCAGGCTAAGATTACGCAAGATGAGGAATCTCCATGAAGGCACCAAAAATTTCCGGGTTTGGGCTTCTTCCCTTGCTTCTGTTTCATTGGGTAAATCATCATCATCAGCCAGGTCACAATCCTAACACAGATGCCATCTTCCTGTGGGATATGAATGAGATCAGAAAAGGGGCTTAACAAATGAGATAATGTATAACAACTCTTTTGATGCTCAGGTTTCTCTCTCTCTCTCTCTCTCCTTCCCCTCCCT
>CL1Contig196
ACCACTGCTTAAGCAGTGGTANCAACGCAGAGTACGCGGGGAGGGAAAGAAACGGAGAGAGGAGAAAGAAAAGAGTATGCAACTATGTTGTTTCTGTAAGTGTGGGCACTCTACAGACAGGAACGCCAACCCAAATTATTTGGTTCTTTGCTTATGTAAATTCTCCCCTCTTCTTCCTCGTCCTCCTTCTTCTTCTATCTTCAATTTGTGCTGCTTTTGTTAGTCTGAAAAAAGAAAAGAAAAAGAAAGGAAACAGCGACTACATTCTCTTACACTATGTCAGCATTTTAGCATTGCAACAAATAACCCATAGCCCCATTCAACAAAACTCACTCATTTTCAACTCCTTGCCATTTTCCACTTCTCTTCTATATCATCATCATCATCATCATCGTCAAGAACTAACATGTCTTCCAAGATCAAATCTGGTTTATCTGAAACTCCCAGCAAAGCATCACCAGCAACTCCTAGAGTAAGTAAACTGAGCCGGGGAGCCACTAAATCAGAGCCTGATTCACCTGCTCCTCTGCAGAGTTCACGCTTTTCAGTTGACCGTTCCCCAAGATCTGTTACTTCAAAGCCTACAATTGATCGACGGTTATCTAAGGTCACTCCACCACCTGAAAAACCACAGACAAGGGTGGTGAAGGGGTCAGAATTACAGGCTCAATTGAGTCTTCTTCAGGAGGATCTAAAGAAAGCAAAGGAGCAGATAGGATTGATTGAGAAAGAGAAGGCACAAGCAATTGATGAACTGAAACAAGCACAGAAGGGTGCTGAAGAGGCAAATGAGAAGCTTCAAGAAGCTTTGGTGGCTCAAAGAAGAGCTGAGGAGAATTCTGAGATTGAGAAGTTCCGTGCTGTTGAGTTGGAACAGGCTGGGATTGACGCAGCCCAAAAGAAGGAAGAGGAATGGCAGAAAGAGCTGGAGACTGTGAGAAACCAACATGCTTTGGATGTGGCTGCTCTTCTTTCTACCACTCAGGAGCTTCAAAAGATGAAGCAAGAACTGGCCATGACTACTGATGCAAAGAATCAGGCACTGAGCCATGCTGATGATGCAACTAAGATTGCTGAGATTCATGCTGATAAGGTGGAGATTCTTTCAGCTGAGTTGACACGTTTGAAGGCCTTACTTGATTCAAAGCTTGAAACAGAGACCACTGAAAGCAACAAGATGGTGGCTAGGTTTAAGGACGAGATAGAGACTTTGAAACAAGAACTTGAGAAAGCAAGGGTTTTTGAGGATAAGTTTATTGAAAGAGAGGCTTCCATAGAACAGCTTAATGTTGAGTTAGAAGCTGCTAAGATGGCTGAATCTTATGCGCGCAGTTTAGTGGAGGAGTGGAAAAGTAGGGTAGAGGAATTAGAGATGCAGCTTGAAGAATCAAATAAGTTGGAGAGATCTGCCTCTGAATCTTTATGTTCAGTCATGAAACAACTTGAGGGAAACAATGATCTCTTACATGATGCAGAAAGTGAAATTGCGGCCCTTAAAGATAAGGTGGGGTTGTTCGAAATGACAATTGCAAAACTGAAAGGGGATCTTGAGGAATCAGAGCATTGTCTTGGTGTGGCAAAGGAAGAAATTTCTGAATTAGCAAAAAAAGGTTGAGTCTTTGAATTCTGATTTGGATACAGTGAAGGAAGAGAAAGCTCAGGCTTTAAACAATGAGAAACTTGCAGCTTCTAGTGTTCAAAGTCTATTAGAAGAGAGAAACAAATTTATAAATGAGTTGGAGTATTCTAGAGATGAGGAGGAAAAGAGCAAGAAGGCAATGGAAAGTTTAGNTTCAGCTTTACA
>CL1Contig197
GTTAGTTGTTGCATGTTCTTCCTTGCCAGACGAAGCTTTTGATGTGGTCTGATGTGAAACCCCACCTACAGTGCTTCCTTCAGCTTCATTATTAGTTGAAGGCCGATTCTGTTCATAGAGTTCAAGCATCTGATTGCTCACCTCTTCTAATTGGCGTGGGGTGACATCAAACTCTTGCCACCAGACCTTCTCGCCATCTGACGGAAGCTTTACTTTGAGGAACTTTGCAGCAAGAAATATGGCACCAGCTGCAATGTGGTGGGGCTTAAATTGCAAGCAAAGAGATGTGCGCAGTCCATCATTCACAAAATTCCATGCCACCTGAGCAAGGGCATTTTGAGCAACCTTAAATTTCTTTATTGCATCAACAAGAGGTTTATAGGGGTGCTGCACATTTAGATCAAAACCAAGAGTTGCAAGTACAACTCTCTCTCCAAGTAAAATTAATTCTTTCTGCTGTTCATATACCTCCTTCTGTTTAATCCTCTGAACAGCTTCAGGATCCTTTTTATGAATGATTTCATAAGAAACAAGGATAACATCCTTCAGCGGACGGGGAGTCTCCTCCACCTTCCCCGCAAGAAACATACACACCGTGGCAATAGTCCTCCTATCATTCTTTGCATGAGATTGACGAAGAAAGAATCGGTGACAGAAATTATTGCTGTAGCAATTGTTAGCTGGGGCACTTTCAGTCTCATGCCCAAATCCTGTAGAAATGTACAGTAGGATTTGCGTAGGTAAGTCTCCTTCTTCAAGTCGATGCCATCACGTCTGGATGGAGAGTTTTCTTCAATTTCCTTTCTAGAAAGTACCAACGACCACCTTCCTCTAGTTTTTCCTGAGAATATTTCTGCAGGTTTGTTCCATGATGAGAAGAATCACCAGGCAGTGAACTAGCCATATGTGTCCTTGCAACTAACGTATCCAAAATGTTTATAAAGAATCTGTATATGTGCCAACTGCACTGACTAAATCACCATGTTGTATAAGAGCTCCCAGCACAAGGATTGCCGAAAGATGGGTCAATATAAGAAAGACCCTTGTGTAGAGCCCAAAAGAAAAAGGAAAGAAGAATTTGAAGAGCGTACTGCAATCAAAAACTCCTAGCTCGAACGAGTGAAGAAGAGGAAAAAGAAAGGCTTTTCTTGAATTAGGGTTTATATTTTATACAATGAGCACAGTTGAGGCCCCCCGCGTACTCTGCGTTGATACCACTGCTTAAGCAGTGGTATCAACGCAGAGTACGCGGGATCGCAGTGAGGGGAAGACGTAGTGGAGATCACCAAGAT
>CL1Contig198
TTAAGATTGAAGTACTTTGAAGCAAGTACTGATCACAATTAAGAAAAATATGAATCCACCACATACAAAATCCTAATTTTCAAAATTCAAATAGCCAATTAAAGCAATTTTCTGGGAAGAACATGGAAAGATGCCAGTTCTGCATCTTTTAGGCCTCGGTCACCGGAAACTCAAACACAACATCTTTACCCGAAAGCTTCCTGTAAACTGCAGCAAAAGTGTCTAATTTGTACTCGGTGTTGTTTCGCTCCTTTGGGTCCAAGTAAACCCTCATTATCTTAGACCCATCAACTCGATATCTGGTGCGCTTCCCAACAATTTCAGCAGGCAGTACAATATCCTCCAACATTGCCTCATGCACAGCAGTTAGCGTACGGCTACGAGGCCTTTGAGCAGCTGAACCTTTCTTTGGAGGCCTTAATATCCTCCTAGTAGCAATCAGGATTACATCCTAAGAGACAATTACAAGGAAAGATAAACGCAAGACAATTTACAACATAAAATTCAATATAAACTAAAGCCTGGTACTTCTGACTAACTTGAGAACGATAGGAAGATTCCTTTATAAAATAACCATGTCATATTGGCACCATAGGCAAACAGCAGAAAAGAAATTACAAGGAGACCGGAAGTACAAATATAAAGACTTGCAGCCATAGCAACAACAATATCAAATAGGACCTTAAACAAACAATAATGGAACATCTAAAATGATGAGTGACCAAACCTAAAAAGGAATGATTTATTTCCAATCATAGCTCTTAGTATAAAACAAACTTGGTTTAATAAAGAAACATACAAATATGATATCCCAGTTTATAAAAAAACT
>CL1Contig199
GTTTAATACGTCTCGCTGTCATCGCTGAACAGTAAGCATTTCGTGGTCACCTCCACTACCTAATCTTATTAATCTATTAAGGGGAAGGAGATGAAGATTTCCGGTGTTTGACTTTCCAATTTCTTCACAACCAATGAAATTTAGATCTTTGATAGGAACCCATTTCGAATCAGGCATTGCATTTGAGCTACAATGGCTAAATTCACGGTCTTGATCTGGGTTTTGTTGGGGTATGGATTGATGTTGTGTTGGGTGTGGAAAATGGTCAGGAGGCACCGTACAGGATTCATACTCTGTTCTCAGTGGAATGCCAGAATTACTTTGATTGGCAAACGGTGGGGCTCATGCATAGC
>CL1Contig200
TTCTTATTTCCAAGATTAGGGAGGAGTATCCTGATCGGATGATGTTGACATTTTCGGTCTTTCCTTCTCCTAAGGTATCTGACACAGTTGTTGAACCATACAATGCTACTCTTTCTGTTCATCAGCTTGTGGAAAATGCCGATGAATGTATGGTTTTGGACAATGAGGCTTTGTATGACATCTGCTTCCGCACTCTGAAGCTTGCTACTCCAACTTTTGGTGATCTTAACCACCTCATATCTGCTACAATGAGTGGTGTTACTTGCTGCCTCCGGTTCCCTGGACAGCTTAACTCTGATCTTCGAAAGCTTGCAGTTAATCTTATTCCATTTCCTCGCCTGCATTTCTTCATGGTTGGGTTTGCACCTTTGACTTCTAGAGGATCACAACAGTATCGGGCTTTGACTGTCCCTGAACTAACCCAGCAGATGTGGGATGCCAAGAACATGATGTGTGCTGCTGACCCACGTCATGGTCGCTATCTAACTGCTTCAGCCATGTTCCGTGGTAAAATGAGCACTAAAGAGGTTGATGAGCAAATGATAAATGTCCAGAACAAGAACTCTTCATACTTTGTTGAGTGGATACCCAACAATGTTAAATCCAGTGTCTGTGATATCCCACCTAAGGGTCTCAAGATGGCATCGACTTTTATTGGGAATTCAACTTCAATCCAAGAAATGTTCAGGCGTGTCAGTGAGCAATTCACAGCAATGTTCAGGCGCAAGGCTTTCTTGCACTGGTATACTGGTGAGGGTATGGATGAAATGGAATTTACTGAGGCAGAGAGTAACATGAATGATCTGGTGGCCGAGTACCAGCAGTATCAAGATGCAACAGCTGATGATGAGTATGAAGAAGAAGAAGAAGAGGAGATTGCTGGTTGAAGTGGGTTTAAAATCTTTTTCAGTTTGTCTGAAGTTTTATTGTGTTGGCTCTGGAAATGAGTGATTCTATTTCTGTTGTTGAAGTGTAAAACCAGATTGACATGTTGATATGTATTATTGTGGGTCCTTGTATCAGAAATGGGTACTGTTGTTTAAATTTAAAATTATGGATGGATGTTTTTGTAT
>CL1Contig201
AAGCAGTGGTATCAACGCAGAGTACGCGGGGAAAGAAGAAAGTCGCTTTTGTGCTTACGCGGTTCTGTCATCTGTGCCTACTGACAGAAGCAATCATTCTCTATTTTTCTTTCTCTACCATTTTCCTTAGAAAATTTTCCTAACACCAATTTTCCCGAGAAAAATTCAATGGAATTAGCAGCTCAGCGACGCCTCAAAGCTATTCAGGGCCATTTCCTATCCTCCAGCACCAACGATCACTCACCTCTCCAAGCTAACCTCACTGCTTCGCAGTTTTTCAACGGTCAAGGGTACAGCGTAGTTCTTCCAGAGAAATTGCAAACTGGGAAGTGGAATGTCTACAGGTCTGTGCGATCTCCGATGAAGCTTATAACCAGGTTCCCCAATCATCCTGCAATTGAGACATTGCACGATAACTTTGTGCATGCTGTTGAAACTTTTCAAGATTACAAGTACTTGGGCACACGAATTAGACCGGATGGAACAGTTGGAGGGTACACATGGATGACATATGGAGAAGTAGGAACTGCTAGAGAGGCAATAGGGTCTGGGCTTTATCATCATGGGATACAAAATGGAGCTTCCATTGGAATCTATTTTATAAATAGACCAGAGTGGCTGATTGTGGATCATGCTTGTGCAGCATATTCGTATATTTCAGTTCCATTGTATGACACTCTTGGTCCTGATGCAGTTGAGTATGTTGTGAATCATGCTGGTGTGCAGGCAATCTTTTGTGTCCCAGAGACTTTGAACACTTTGTTGAGCTTCCTATATAAGATGCCATCTGTGCGACTTATAGTGGTAGTGGGAGTGATGATGGACACTTACAAGCTCTTCCTTCAATATCTGGAGTGAAGCTCATATCATATCTAAAACTGCTTAGTGAGGGCCACAGCAACCGGCAACCTTTTATTCCTCCTTAAAACAGAGGATGTTGCAACCATATGTTACACCAGTGGTACTACTGGGACACCAAAGGGA
>CL1Contig202
AAAGTACTCTGCGTTGATACCACTGCTTAGCAGTGGTATCAACGCAGAGTACGCGGGGAAGAAGTAACCGAGGCCTTTCCTATGGCTGCACTGATCTCATATTCTTTCTCATGAAGCCTTCAACAACAACTAGTCCACTTTCCTTTCTTTCATGATCGAGAATCAAATGCATTTCTTTCAAAAATCTGTTTCTTCCTCTTCTCCTTCTTCCTCTTCGCCGTCTTCCCCTTCTGTTTCTTCAAAAGACAGCAGTGGCAATGCTGGTAATTTCTTTAATAATCGTGGGCAATCATCCTTTACTCAGAGGAGGCTCACGCGGCAGAGGAAGCTCAGGCACGTCAGTAACCATGAGCTTGGCTTGCAGTTCATCGATCCTTTGAATTCTCCTCATGGTTCACCTGATTCTGCTCAAAAGCCGCGATCTCTTGGCTCCTCCGATCGCTGGTTTTCGTCTGCTGTACCGCAACCGTTGCCGCTTCCTGAATGGCCTTTGACCAAGAGACCGGATTTGTTGGGCTCGATTTTCTGCCAGGGTCATCCTGGATCACCAGAAGAAGGACCGAGCTCTGTTTTGAGGAGGAATAGCGCAGATCATGTTGTTACAAAGTTTGCTACTTGTTCAAGCAATTGTCATTCGAGATTCTCTCAAGATGCTAATGATGATGGTGCTAATTACAACTTAAGACTGAACATTGCTGCTCGAAGTGCTCCAACAAGTGGATTCTCAAGTCCTATGGTTAGTCCTCGAAGATCAAATGCAGGGGAACTCTCTCCTGGCGATGCTACAGATGCATTCAAGTCTTCAAGCAATTGTTGCAAGGGACAGTCTCATGATCTAAATACTGAAAGTTTTAAGTACAAGTTGAGTCAGATTGCTTCTCCCAGGAGTGCTCCAACAAGCGGTTTCTCAAGCCCTGCTGTTAGCCCACAAAGATCAAACACTGGGGACTTTTTACCATCTTTTGTAGCTTCACAAGCATGTCATAAGCAGTCAGCTTTGGAAGTACCAGACTTGGGTAGGCATGGTGGTCATAGTTCACAAGTGTCACCACTCCAAACCCATGCATAGTCCAGATCATTCTCCATTTTGTTAGCCCATCATTGCAAAGTCCCTACCTCAACCCCAAAAGTCACTATAAGTTTCATTTCCATCGCATAATAAATT
>CL1Contig203
TTAGGACCGAGACAAATATGCTGCGGGGGCTGTTTCTGTAAGCTCTGCAGCTGTTGAATTGGCTTTGATGAAGCTTCCTGAATCTTCACATGCTACAGCCAGAATGTTGGTGATTGGAGCTGGCAAGATGGGGAAGCTTGTGATCAAACACTTGGTGGCAAAGGGTTGCACAAAGATGGTTGTCGTAAACAGAAGTGAGGAGAGAGTTGCAACTATACGTGAAGAGCTGAAGGATGCTGAGATTATTTACAAACCCCTGGATGAGATGCTAACTTGTGCTGCTGAAGCTGATGTTATTTTCACTAGCACAGCGTCAGACACTCCATTGTTTTTGAAAGAAGACATTAAAGATCTTCCTTCTGTTGGTTCAGAGTTTGGGGATTTGAGGTTATTTATAGATATCTCTGTTCCAAGGAATGTGGGTTCATGTGTCAATGGTGTTGAAAATGCACGAGTTTACAATGTTGATGATCTCAAGGAGGTCGTGGCGGCTAATAAAGAAGATCGTCTCCGAAAAGCAATGGAAGCTCAGGCAATCATTGCTGAAGAATCAAAGCAATTTGAAGCTTGGAGGGATTCATTGGAGACTGTTCCTACCATCAAGAAATTGAGAGCTTATGCTGAAAGGATCAGAGCTGCAGAGCTAGATAAATGCCTTTCAAAAATGGGTGAGGATATCCCGAAGAAAACAAGGAGAGCCGTGGATGATCTTAGCCGTGGTATAGTTAACAAGCTCCTTCATGGTCCAATGCAGCACCTGAGATGTGATGGGAGTGACAGCCGAACTCTAAGTGAGACCCTTGAGAACATGCATGCTCTTAACAGAATGTTCAGCCTTGAGACAGAAGTAGCAGTGCTGGAACAAAAGCTTCGAGCCAAAACCAGTCAGAAGTAAGCTACGTTATAAATTCACTACATGACACTTCACTCCAAATTCAATAAAGAGGAAAACTGTGTTCTCACCATTGTAGCCTTTAATATAGTTGTCAAAGTATGGGTCCCTGAGGGGGATCCTTGAATTCATTTATCTTATGTAAGACGGTCTTTCTAACTTGCATTTGGGTTCAATCACGTATATCCTGTGTCTTCCTTGGTAACAATTCATCTTTCTAGGTTACACATGAGGAATAATGAGGTGAGCTTAATTCATGTACCGATCTGGGTTTGGACATGAAGTCTGAAGATCACACGAAGAACAATGAGTTTATGGCTTGTATAAGTAATACTGTTTATTACTGTAATTACTTTATTATTCAATATAGAGATGTGCTTTTGTTGCAAAAA
>CL1Contig204
CGCAGAAGCGAATACAGAGACGAGCGTCTCTTCCGATCCCCGCGTACTCTGCGTTGATACCACTGCTTAAGCAGTGGTATCAACGCAGAGTACGCGGGCTCTCCACCTCGTCCTTCGTCTCCGTGAGGCATGCAGATCTTTGTCAAGACTCTCACCGGTAAGACCATAACTCTTGAGGTTTGAGAGCTCTGACACTATTGATAACGTCAAGGACAAGATCCAAGATAAGGAAGGGATCCCTCCTGACCAGCAGAGGCTGATCTTCGCTGGAAAGCAGCTTGAGGATGGCCGCACTCTCGCTGATTATAACATTCAAAAGGAGTCCACCCTCCACCTGGTTCTGAGGCTTCGTGGGGTATGCAGATTTTTAGTGAAGACTTTGACTG
>CL1Contig205
CATAAGGTTGACCAATGGATCCACTTTTGCTTGGCAAGATCAAGTGAAGGACATAGCTGTCATTACGGAGGCAACCCTTGTTGACGTGTGTATCTTTGTGATATACATATTTTTATCAATATCAACAACATATTTTCCTTCTGGGTGAACCTTAACTAACACCTTATTTTCCCATTACTTTGACAACTTCACCAACATATGAACCAGGTTCCTGAAGAAGCTGTAATTCTTCTCTAAGCATTCTCACTCTGGAATTGAGCTCATTACGCTGAGCTTCAAGACGATTAAGATTGTGAGTCTTTTGGCGGACCTGTAGCTGGAGCTCATGGATGTGTTGTAGATAGTATTGCCTCAGCCCCTCCCCTTGCTTCCCCGCCGCCTTGGCGGAGCATGTCTCGTCCACCATAATTGATTCCGGTTGCTTCGTCTCCACCCCTACCGCTGCCATTAATGCAAGATTTGCAAGCTTTAGATGAGAATCAGATATTTGTCTAGAGGGGTTCCTTTGGGAACAAGACTAATGAGATTCGAATTATCGGTGGCACCGTCGGTCCCCGCGTACTCTGCGTTGATACCACTGCTTAAGCAGTGGTATCAACGCAGAGTTTACTTTTTTTTTTTTTNTTTTTTTTTAA
>CL1Contig206
TGAATTTTTGGCTGGAAAATATTGTGATTTTCAGTGACTCCATTGTTGCCAGAATTTGTGTTCTTGTTGCCTTGGATGTTATTGTCATAGATTGACATGAGCTCACTGATCATCTTTTGCCCATCTTCCGGAACTCCTGATAGATCAAAGGCAGTTGCACCTGTATTCATCATTGGAGCAGCAGGCTTCGATTGAGCACAGGGTTGAGGAAAGATCACAGGCTTCACTTCATTAACATGAAAATTTGAACCTGCAAACTCTAAAGAAGAGCTTCTGTATGGGCAAGTTAATTGCCCGCGTACTCTGCGTTGATACCACTGCTTAAGCAGTGGTATCAACGCAGAGTACGCGGGGGACAGAGAAATTGGACCCGCTTGGGACTTGCTTCAGAAATACGCAAGAAGAAGGAAGAGCCTTTCTCTCATGGATCTTTCTTTGATTTCCTCAGATCTCTTCCTCTAGAAAATAGAATCTGAAACATGTCCACCCCAGCGAGGAAGAGGCTGATGAGGGATTTCAAGAGGCTCCAGCAGGATCCTCCTGCGGGCATTAGCGGTGCCCCTCAAGAAAACCATGTCTTGCTCTGGAACGCTGTCATTTTTGGGCCTGATGATACTCCTTGGGATGGAGGAACGTTTAAGTTGACTCTGCAATTCACAGAGGATTATCCCAACAAACCTCCAACAGTCCGCTTTGTCTCACGAATGTTTCATCCAAATATATATGCAGATGGAAGCATTTGCTTAGATATCTTACAAAATCAATGGAGTCCAATATATGATGTGGCTGCTATACTTACCTCTATTCAGTCCCTGCTTTGTGATCCAAACCCAAACTCACCTGCAAACTCTGAAGCAGCTCGCATGTTGAGCGAGAATAAGCGGGAGTACAACCGAAGAGTGCGTGAAATAGTGGAGCAGAGCTGGACTGCTGACTGAAAACCCTACAAAAGCACCAGCAACCTGTGCTGTATTGGAAGACAAAAAGNGTAGGTCTGGCAGTGTGCATTTTGTTGTATTTTCTTTGTAGCGGATTCCATTTCTGCCTTTTAGCAAAAGCTACTTGAATTTCTTGTTA
>CL1Contig207
TCTAAATATAGCATGAACATGATGGCCTTCTAAATTGTGGCCTTTCTCCTTCTCTCTGTCTAAACGTCTCTCAGCTGCTTTCCCTTCTTACAGTTTCTCTCGATAAAGCTTGAAAAACCAATTTGTAGGTCTCACAGTATCAGTATGGGAAGCACTGACGGAACCAACTATGGGGCTTTCACCTATGAGAATCTTGAGAGAGAAACTTACTGGCCATCTGAGAAGCTCCGAATTTCCATTACTGGGAGTGGTGGTTTTATTGCCTCCCACATTGCTCGCCGTTTGAAGAGTGAGGGTCATTACATTATTGCTTCTGATTGGAAGAAGAATGAGCACATGACAGAAGATATGTTCTGCCATGAATTCCATCTCGTGGATCTAAGGGTTATGGATAATTGCTTGAAGGTTACAAAGGATATAGACCATGTATTTAACCTTGCTGCTGATATGGGTGGGATGGGCTTCATCCAGTCCAACCACTCTGTCATTATGTATAACAACACAATGATCAGCTTCAACATGCTTGAGGCTGCTAGGATCAATGGAGTTAAGAGGTTCTTCTATGCCTCTAGTGCTTGTATTTACCCTGAATTTAAGCAGCTGGACACTAATGTGAGCTTGAAGGAATCTGATGCCTGGCCTGCAGAGCCTCAAGATGCATATGGCTTGGAGAAACTTGCTACGGAGGAATTATGCAAGCACTACACAAAGGACTTTGGAATTGAATGCCGAATTGGAAGGTTCCATAACATTTATGGTCCTTTTGGAACTTGGAAAGGTGGCCGTGAGAAGGCACCTGCTGCTTTTTGCAGAAAGGCAATCACTTCCATCAACAAGTTTGAGATGTGGGGAGATGGACTTCAAACTCGATCCTTCACCTTTATTGATGAATGCGTGGAAGGTGTGCTGAGATTGACCAAGTCGGACTTCCGGGAGCCGGTGAACATTGGAAGTGATGAAATGGTTAGCATGAATGAGATGGCTGAGATTGTTCTCAGCTTTGAGAACAAGAAGCTCCCGATCCATCACATTCCTGGCCCAGAAGGTGTCCGAGGCCGTAACTCAGACAACATCCTGATCAAAGAGAAGCTTGGTTGGGCTCCCACAATGAAGCTGAAGGACGGGCTGAGAATTACCTACTTCTGGATCAAGGAACAGATTGAGAAAGAGAAGGCTCAAGGTATTGACTTGTCCATTTACGGATCATCTAAAGTGGTGGGAACCCAAGCACCAGTTCAATTGGGTTCACTTCGTGCTGCCGATGGCAAAGAATGAAGTGGTTGAAGCTTCAATGGCCATTCTATTGTGATAAAGAATACCAAAATTTTCCCCTTGATATGGTTATGGACATACGATATTGCA
>CL1Contig208
GGAATGGTGGGTGGACTACTAGGACTAGGAGGTGGCTTCATCTTGGGACCTCTTTTCCTTGAATTGGGAATTCCTCCTCAGGTTGCAAGTGCAACATCAACCTTTGCAATGGTATTCTCATCTTCAATGTCAGTTGTACAGTACTACCTTCTCAACCGTTTTCCGGTAAATTATGCTAGTTATTTTAGTTTAATTGCAACAATTGCTGCCTTGGCCGGTCAGCACGTAGTCAGAAGGATTATTGCTCTTCTTGGAAGAACATCAATAATCATCTTCATATTGGCTTTGACAATTTTTGTGAGCGCAATCAGCTTAGGTGGAGTGGGCATAGCAGACATGGTTGAAAAGCTGGAGAATGAAGAGTACATGGGATTTCAAAATCTTTGTCACCAGTAAATAAATAGTATAAGAGTAGCAGAGTGAGATTTTCTAAGCAGAAGACGGCTAAATCCACACCATAAAC
>CL1Contig209
TCTCTATGTCCTCAACCTCCTTTACTTTGTTAAGTAGAGGGTTTTCAATAGTTTTGTTTATGTGAATTGTCTCTCTCTCAATCTCTCTGTCAATGTATATCATCTGCCTGTCTGGCTTTAAGTAAAAAAAAAAAAANAAAAAAAAAAAAGTACTCTGCGTTGATACCACTGCTTAAGCAGTGGTATCAACGCAGAGTACGCGGGACAGCAATAGAAGCCTCTCATATCTGAACTCCCAATACCAACAAAAACATGCAAGGCTTGGGACTCTTAAGGATATTTGTCTTTGCAATTTTAGCATATATAGGCTCAACTGAAGCTCAGCTTCAGTTGGGTTTTTATGCTCAAAGCTGCCCAAGAGCTGAGCAGATTGTGCAAGATTTTGTTAACCAGCATATTCATAATGCTCCATCACTGGCAGCAACCCTTATCAGAATGCACTTCCATGATTGTTTTGTCAGAGGTTGTGATGCATCTGTGCTTATAAACTCAACATCAACCAATCAAACTGAAAAATCTGCAACTCCAAATCTAACAGTGAGAGGCTTTGATTTCATCGATAGAGTTAAGAGCTTGCTGGAAGCAGAGTGTCCTGGTGTGGTTTCTTGTGCAGATATTATTGCTCTGGTCGCCAGGGACTCCATCGTAGCTACTGGTGGTCCTTCCTGGAAAGTTCCAACAGGAAGAAGAGATGGAACAATCTCAAATGCCTCAGAGGCCTTGGCGAACATCCCAGCTCCTACAAGCAACTTTACCAATCTCCAAAGACTATTTGCTAACGTGGGACTCGACCTAAAAGACTTGGTGTTGCTTTCAGGTGCACACACAATTGGGATAGCTCATTGTCCGTCATTCTCAAATCGCCTGTACAATTTCACAGGAGTAGGGGATCAGGACCCTGCTCTGGATAGCGAATATGCTGCAAATCTCAAGGCAAGGAAGTGCACAACACCTAATGATAATACCACCATTGTTGAGATGGATCCTGGAAGTAGGAAAACATTTGATCTTAGCTATTATTCTAATTTGCTCAAGAGAAGGGGACTCTTCCAATCAGATTCTGCCTTGACCACAAACTCTGCTACATTGGCTACGATCAACCAGCTTCTCAGTGGTTCACTGCAGAATTTCTATTCTGAATTTGCTACTTCCATGGAGAAAATGGGCAGAATCAATGTCAAAACTGGCTCCACTGGTGAGATTAGGAAGCAGTGTGCAGTGGTGAATAGCTGAAGGATTTTTTTTTCCTGTTTACTGTTCTTGTTTGGTATTGTTGTGTGTTGGTTTGTATAATTTTCTTTCCTTTCTTTTAGTTGATTTG
>CL1Contig210
GCTCCTGATTTATGGAGAAAGCCCTTGACCAATTTGATAATAACCCTTGCATTTTAAAAAAAACAAAAAAAAGTAACTCTGCGTTGATACCACTGCTTAAGCAGTGGTATCAACGCAGAGTACGCGGGGGAGTTTTATTCTCTCTCTAAGGCGCTCCACCCCTTTCTCTCTCTAGAAAAAATATTATCTCCAAACGGTGGCTTTTTGGCGCCGATTGAGAGGGACAACCGCACCTGGGTTTTTGTTCCTCCTCTGGAAGTGATGGTGCAGGATTTTAACTTGTGCTTGGACTTCAGAACACGTGAGTGAAAATTTTGGGATTTCTTTAAGAACTTCACAGCACAGTGTGTTTTAGCATGGGGGGTGCCTGTTGTGTTGCTGCTAGAGATAAAAATATTGTAAATGGACCAAGTAGTGACATCTTGCATAGGAATATTCGTTATTCACCAACATGGAGCTTTAGGTGGGATAATAGAGGCCGAGTAGCTGGAGAAGAGACTTCCATAACTTGGTTTTCAGATGCAAATAGTAGGAATGATGGACCAGATATTAAATATGAATCAGCATATGCATCAGAGGATGGAAGCCCCTTAGATAGTTTTAGGAGGCGTGCATGGCAGAAGTCTCCAACATCTGAAGCTACTACTGCACATGTGAGGACTCCTGCTTCAGATCAATCCATGTCAAGGATTATCTCGATGGACACAAGTTTGGAACAGGTGAAGGAGTCAATGGAATCCCCAAAACAGTTTCACATCCATCTACCGCAAAATTATCTGTCTCATTGCCTTCAACTTCATCCAT
>CL1Contig211
AGGAATCAAGCCCCCTATATATCAGACTGTGCCTTGCCGGTGTCTCATCACTGCAGGTCCAATCAAATGAGTCAGTCGTCAAGACTGGAACAACCACAGAGAGGATTGGGACAGCCGGTCTGTACTTGGCTACCAATTTAGCCGTTGTCCCTCCACGCGTCATAACTACAATGAGCTTTGCTTTTGCCTTGTTAGCAGTTCGTACAGCTGAGGACGCAAGGCTCTCCAACGGGCTCATAGGAAGTGGAGTTGATCTTATCATCTCCTTGAAGATAGCTCCATAGTCAAGGGATGATTCTGCTTCAATACAAATTCGACGCATGATCTTTACAGCAAGCTCTGGGTAGGCCCCAGCTGCACTCTCACCACTGAGCATAACGCAATCAGTACCATCAAGAACAGCATTAGCAACATCAGTGGCTTCAGCGCGGGTTGGTCTAGGAGACTTAATCATGGATTCAAGCATCTGGGTAGCAGTCACCACAGGCTTTCCCACAAGATTGCACTTATATATCATCATCTTTTGCGCCAGGAAAATCTTCTCTACCAGGAATTTCCATTCCAAGATCACCGCGAGCAACCATGAATGAATCAGTTTCCCGCAAGATCTCATCAAA
>CL1Contig212
GTCATTGGGGCCACAAATCGTCCCAACAGCATTGACCCAGCTTTGAGAAGGTTTGGTAGATTTGACAGGGAAATTGATATCGGTGTTCCAGATGAAGTTGGGCGTCTTGAGGTTCTTCGAATCCATACAAAGAATATGAAGCTTGCTGAAGATGTTGATTTAGAAAGAATTGCCAAAGACACCCATGGTTATGTTGGTGCTGATTTAGCTGCTCTTTGCACTGAGGCTGCACTTCAGTGCATCAGGGAGAAAATGGATGTAATCGACTTGGAAGATGAATCAATAGATGCTGAGATACTTAACTCCATGGCAGTGAGTAATGAACACTTCCAAACTGCACTTGGAACAAGCAACCCATCCGCTTTGCGTGAAACAGTTGTTGAAGTACCTAATGTGAGCTGGGAAGATATTGGAGGTCTTGAGAATGTTAAGCGAGAGCTTCAAGAGACGGTTCAATATCCAGTGGAGCATCCTGAGAAATTTGAGAAGTTTGGAATGTCACCATCTAAGGGGGTTCTTTTCTATGGCCCTCCTGGATGTGGGAAAACTCTCCTGGCCAAAGCTATTGCCAATGAATGCCAGGCAAATTTCATCAGTGTCAAGGGTCCTGAATTGCTTACAATGTGGTTTGGTGAGAGTGAAGCCAATGTGCGAGAAATTTTTGATAAGGCTCGCCAATCTGCTCCTTGTGTCCTCTTCTTTGATGAACTTGACTCAATTGCTACTCAGAGAGGAAGCAGCGTAGGAGATGCAGGGGGTGCTGCTGATAGGGTTTTGAACCAACTTCTGACGGAGATGGATGGCATGTCTGCAAAGAAACTGTTTTATAATTGGAG
>CL1Contig213
AGCTGGTAAAGGACAAAAGCAAGCTCTGTTGTAGATAAGAATCTTAGTGTATAGTAGAAATAGTCAGATAAAGAAATTATATGCTTTAGAATGGCTGATATTATCCAAAGTCTGTTTTGCATTTAGTGGTGAGGTATCTGGTGCAAGCTGTAGATATTGATAGGATTTTTGCTGTGGCCTTTAGTTTGGTGGCTGTTTTTAACAAAAGCTGCTTGATGGAATTGGCCCTTGTTTTTTTAAGGCTAGTTCCATAGATTATAAAATTTGGCAGAGTTTGGAGCGAATATCAATGGTTCTTATTTCTCATGTAATTTGGACTGATGCAGCCCAATAACCTTTAATTTTGGGGGGCTGAGTTCTAGCTTTTTCTCATAGGCAGATGCATTGGAAATTATTCTTCTGTCGAATAACAATGTTTTCTTTTGGGATGGGCAAGGTTTATATTCATGAGCATTAAGTAAAAAAAAAAAAAAAAAGTACT
>CL1Contig214
TGAAATCCATTCAAGAACTTTAAAAGAAGGGAATAGATTGACAAGGGTAAAACCTGTGTTGTGCTTTATAATCCTGTAGGCAGCGGATATGTATTCTTCTTTGTGTTTACAGTGTTTCCCAAGCTGCACTCATGGCTATCCAAGAAGTCATTGAAAACAGTTTCTTACTAAGATCGATTGGCGATCCTCGACATGAAGATATTTCCTTGACGAGATTAGTCACCTCCTCTTCCCTCATGGATCGGAATGAGTCAACTCGACTTTGACTTAAAAGCTCCAACTTGCAGATTCTCCTCAGCTGTCTCCAATAGGTGCCATATGGTGCAAAACCAATGTCCAAGAAATTATAAGACAGGATCTGGGAAGCTAGAGTTTTGGGTCTTTGAGCAAAGATTACATCATGG
>CL1Contig215
CAAATCTGCATTCCATTTGCCATTGAGCATTTTAAGTTGCGGACCACAATCAAAACCCTTCTTCGCTATTGGTTTACAGCAGTTGGCTGGGCACTTGGTTTAACTGATTTTTTACTGCCCAGACCTGAGGAAAATGGTGGCCAGGAGAATGTAAATGCAGAGCCAGGGAGGCAGGATAGACTTCCAGCAGTACAACCAGGTGCACAGGATCGAGCTTTGGTGGCACTTGCAGCTGCTGATGATTCAAACAGAGGTCTTCTTGCTGGAGGAAGCTCTAATGCTGCTGAGTATGATAGTGATGAACAATCTGATTCAGAGTACAGTTTTGTTCTTCGCATTGTCCTCTTGCTGGTTGTAGCTTGGATGACTCTACTTATCTTCAACTCTGCCTTGATAGTTGTACCAATATCACTTGGGCGTGCCCTTTTCAATGCCATCCCTTTTCTCCCAATAACTCATGGCATCAAGTGCAATGATCTTTATGCATTCATAATTGGAAGCTATGTCATTTGGACTGCATTAGCTGGAGCCAGATATTCCATTGAGCATATTAGAACAAAAAGGGTGACTGATTTGCTTACCCAAATCTGGAAGTGGTGTGGCATTGTTCTCAAGAGCTCTGCTTTATTGTCAATATGGATTTTTGTCATTCCAGTATTGATTGGGCTTCTCTTTGAGCTTCTGGTCATTGTGCCTATGCGGGTGCCTGTGGACGAAAGCCCAGTGTTCCTTCTGTATCAGGACTGGGCATTGGGACTTATCTTTCTTAAGATCTGGACCAGGCTGGTTATGTTGGACCATATGATGCCACTTGTGGATGAAAGTTGGCGAGTAAAATTTGAAAGGGTGAGAGAAGATGGTTTCTCAAGGCTACAAGGCCTTTGGGTTCTACGAGAGATTGTGTTCCCTATAATAATGAAATTGCTAACGGCCCTGTGTGTGCCTTATGTCTTGGCAAGAGGATTGTTTCCTGTGCTTGGATACCCATTAGTAGTAAACTCTGCCGTGTACCGGTTTGCATGGTTAGGATGTCTCTGCTTGAGTGCATTTTGCTTTTGCGCTAAAAGATTCCATGTTTGGTTCACCAACCTTCACAACTCCATACGTGACGATCGCTATCTCATCGGTCGTAGGCTTCATAATTATGGAGAAGTTATAGAAGAGAGGCAAAGTGAGGCAGGGGTTACCTCTGAATTGCAAAATTCTAATTTGGTAGGCGCTGGTTTGATTCAAAACAATCAAGAAGCTGATGTAGGGATGAGGCTAAGGCGAGTTTATCAACAAGAAGCATAACAAATGAGACAGGTGTGTAGGAGTTCTAATCTCATCAAGGCTGTGAACTTTCAATGTTTCAGTATGTGCTCCCAACTTTATAATAGAGTATTTTGTG
>CL1Contig216
TTAAAAATAAAAANAAAAATAAAAAAAGTAACTCTGCGTTGATACCACTGCTTAAGCAGTGGTATCAACGCAGAGTACGCGGGGCCCAAAAATCAACAACTACGGTTTCTTGTCCGTATTTTTTTTTCCTAATTTTTTTTCCTTTTTCCTGTGCAGAGAGTCTCCTTCTGCTCTCTATAATGTCACAGTAACCCCTTCAACCGCACGTTTATCTTCCAACAAATTTCTATAAGCTCAGCTAATATCAGCTCTTGCTCATGTACATTTAAAATCCTCCATTCTTTCCTCTTTCTTTTGATGTGAATATCATTTAGCTCTCTGAGGACCTCGCTGCATTCTACCTCTGCTGGAGACGTTTTATGGAGAAGTTTTAAACTGATAGTTTACTGTCAAGTTTTTTTAGCTTCTGGTTGTCTCTTTGGTGAATTTCTGTTCACTCCTTTTTTAGTACAGTTTGATTTTTGTTGATATTTCTTAAATCTGAGCTATAGTGAAGAGGTGTGATCCCTAAATTCGTCGAAATTAAATTTGGCATTTTGGAGATTTAGAATTTCGGTTCAAGGGAAAAACTGCCTCATTCTATGACCGCTACAGAAGTAGATGCTTTTAGTTTCATTTCATTGAACTATGTGGCCTTAGCTGTAGCCAGTATCTGAGCTGAAGAGATGCCATTAACCCGCAGTCAGCTGGAATGAAGACCTTACAGAAGACGCAAGAAGTACAGTCCTCAACCCAAGTTTCACAGGACTCCCAAAGTGACCAAAAGAACAATCACACAACAGAGGCAACTGTAGCAGACTCTGGTTCAGTATCTGCTTCAAGTAATGATAGCCGAAAGGTTTCACGCCAAGATATTGAACTTGTCCAGAATCTTATAGAGCGCTGCTTGCAATTGTACATGAATAGAGATGAGGTGGTCAAAACCCTCTTGACGCGTGCGCGGATAGACCCTGGATTTACAACACTAGTATGGCAGAAATTGGAAGAAGAAAATGCAGATTTCTTCAGGGCCTATTACATAAGGCTGAAACTGAAGAAGCAAATTCTCTTATTCAATCATTTGCTTGAACATCAATATCATCTTATGAAGTTTCCTGTACCTACGAAGGTTCCTTTGGCCCCCATACAAAATGGGATTCATCCCATGCCCGTTAACAATTTACCTATGGGATACCCTGTCATGCAACAACCTCCAATGCCAGCTCCAGGTCAGCCCCATATTGATTCCATGGGCTGTGGAATATCAAGCTGCCATGTGGTCAATGGATTCCCTGCTCCAGGAAATTTTCATCCCTTTCGGATGAATTCTGGGAACAATTTGGCGATGGAAAACAATACACCTGATATGGCTACTGTAGTTCCACCAAGCAGTGCCATGTCATCCATGTCTGATATGCCTGTGAGTCCTACATCAGTGGCATCCAGTGGTCACTTTCCGTTTGCTGCATCAGAAATATCAGGAATGGGAGTTGACATATCAGCACTTGATACAGCATTTACATCTGATGTGGCCAGCTCAGTAGGATTGCAGCTTGGATCAGATGGTGGGGCTGGTACCTCCGGATCATTAGATCAGATTCAGTGGAATTTAAGCCTCTCCGACTTAACAGCAGATCTATCAAACTTGGGAGATTTGGGAGCCCTAGGGAACTATCCTGGATCTCCATTTCTGCCCTCTGATTCAGAATTTACTTGATTCTCCCGAGCACGAGGACATAGTGGAAGTAATTTTGTGGATTCTGTCCCTGGTCCATCATCCCAATCAGATGAAGAGAAATCCTAGGCTAAGGTGAGGTCCCATTACTTTCTGGTCGTAAATTTAGGATAGAATAAACTAAACATTTGCTATCCATTCTCTAGGAACAATGATATTACAGAATTGAACGTTTGTGTTACAG
>CL1Contig217
CAATTGGCACCTTGAATTGAAGTTGAAGTAAAACCAAGTATAATCAAACCAAGTATAATCAGATCATCTACAAAAGCTAAAGCGGAGAGATCCAAATTTACGAAAAATGGAGGCTCCGCTAGGAGGAGACAAATCGAACCACCAGTCCTCTTCTCCCATTCCCGTCGTATCCAATTTCTGGAAAGAATTTGAATTGGAGAAGGAGAAAACTGTGTTGGATGAACAAGGACTTAGGATAGCTGAAAATCAAGAGAACAGTCTGAAAAACCGACGAAAGCTTGCAGAGAGCACTAGAGATTTCAAAAAGGCTTCACCAGAGGAAAAGTTAGGTTTGTTTAATTCTTTACTTAAGGGCTACCAAGAAGAAGTTGATAATCTTACCAAGAGAGCAAAATTTGGAGAAAATGCTTTTCTGAATATATATCAGAAGCTATATGAGGCTCCAGATCCTTATCCAGCTCTTGCATCAATAGCTGAGCAAGATCTGGCATTGTCTGAGCTGGAATCTGAGAATCGGAAGATGAAAATTGAGCTTGAAGAGTTTAGGACAGAAGCAACTCGCTTAAAGAATCAGCAGGCAACAATAAGAAGACTTGAAGAACGTAATCGTCAATTAGAGCAACAGATGGAGGAAAAAGTGAAGGAAATTGTGGAGATGAAACAACGTAGTTTGGCTGAAGAGAACCAGAAAACACTAGAAGTTTTAAAAGAAGGAGCAGTACTTTGCAAGATCAATTACGACAAGCTAAAGAAAGTGTT
>CL1Contig218
CCTCATCAGCAAATAGTGATTTAATAAATTATGGAGTTTGTAGGGGCTGACGGCTGGTCATTCGTGAATATACATCCTCAAGAAAATAGTAAGCATGGCCAGCTATCATTCCCCTTGGTAGGTAAGCTGCTGTAAGAGTAAAGAGGCCCAAGAAACTCATGTGGATAAATGGATTTTGCTTGTTCCAGACATACAACATCATGAATGTCAATGAAATGCTTAGGAATATGATTTTTGCAAATGATTCTGACAAATGGGGTATCATTCCCCCAAGTAGAACAATGCCAGTCAAAACAGTGGCACCAAATAAGAGCATGTAAAAGAAATCTGCAGTCCTCCCACTGAAAGAGTTCTCTTGAAGAAGTTTGCAGTATCAAGCAAGAAAGAACATGTGGAACAAAAAGTCCAGGTCTGATATAATGAAGA
>CL1Contig219
TTTTCAACCAATTCTGCGCTTCAATAATAATTTTCCGGGAGTAAGCGCTATAGCTTGTTTCCAATACTCCGCGGCTTGATCGAACCAAGCCTCCGCAATTTCAGAATCTCCCTGCCGAATGGCCTGTTCTCCTCGGTAATGACAGATCACGGCCATATTATTTAAAGCTTGTGGTAAGAAGGGGTTTCGTTCTAGTGACCGAAAATAATATTCCAAAGCTTTTGTGTGTTCTCCATTACTTGTGTGAATAAGGCCTATATTATAGAGTATATAACTTCGATCATAGGGATCAATTTCTAGCCGCATAGCTTCATAATAATTCTGTAAAGCTTCTGCATAATTTCCTTCGGATTGAGCAGACATTCCATCTCTGTAATAAGTAAATGCCTCTTTTTCTCCCGAAGTTGTCGGAATTATTCGTAATAAGATATTGGCTACAACTGAAAAAGTCTTATCAATAAAATTTCCAGTTATCCGAGATCTAGGCATAGGTAGCAATCCATTTTATAATTTCTTTTAATTACCTCTCATGAGAAAACGATCCCACAAAAAGTAGTTGTACAGTACAAAATAACATAAAAAACAGCCCGCGTACTCTGCGTTGATACCACTGCTTAAGCAGTGGTATCAACGCAGAGTACGCGGGGGAATTTCTCTTCGACTAAAAACCTACGAGACCCAGCCACGAACCACCTCCTCTTCCTCATCCCTCCACGCT
>CL1Contig220
GGGAGAATATCTAAGCTTTTCAATGGGCCCTTTAACTTCAACAACATCATCAGGCTTTAAGCTGGCAAAATGCTGACTCATTTTGCCCTCAGGATAAACCTTAATTAATAAGTCAAAATATCCCTTGGCATCTGGGTCTGATATAGGAGTATACGGGCGTATGACATATTTTGTTTTTCCTTCAGCATCTTGTCCTAATGGAGCCCTTGTAAGGATGCATGAGGCAATGTCCAAACCCAACTTGGCAGAGGGATCAAATGAGAACCTGAATAATTGAGTATTATGGCTAACTCTTGCAGTGTCTTGTAACTTAAATTCAATCCACTTATCTGGTTTAAGAGCAACTTTTGGAGAAGTCTCTTCTTTGACTTGGTCAAGATGAGCCAAGTTTGGAGACGAGTAGTAGTACACATAGGAGATTCCACCAGAAACTGCTGCAATTGCTCCAAAAGGAATGCGAAACGCACCGTAATTGGACTTGTGTTGCCCCCCAA
>CL1Contig221
CTTTGTGCGCTGGAACTGATGCAGAATGGACGGTTATAGACTGAGGAAAGGCGGATGGGTGAGAATAGCTTGAAGGGAGATAAGGTTCTGATTCTACAATGACTGTAGGGAAAACAATTGCAGTGAAGAGCCATGAGACAGAGAAAGAAGCCAGAAGAGAAAGATGTCCCGCGTACTCTGCGTTGATACCACTGCTTAAGCAGTGGTATCAACGCAGAGTAGCGGGGGGCTTAGGAGAAGCAATTCTGAGATCTCTCTCTCTTTCTTTGTTCTGTATTTGTGATTCGAAATGGTTGATGATAAAGAACCTGAAGTTGCTGCTGCTGCTGTTGTGGGGGCGCCTGCGACGGAAGAGGACACCAAAGCCGACTGAGAAGCCCGGTGAAGGAGAAGAAACCCAGGGTTCCTAAGGAGAAGAAGCTGAAACAACCAAAACTGACTTCTCATCCTCCATACTTTCAGATGATCAAGGAGGCTCTGTTGGCCTTGAACGAGAAGAG
>CL1Contig222
ATTAATCACAATCCTAAACCATCTTCAAGTCCTTCCTGCTTAGCAATGAGCTTGGCAGTGTACAGCAGGCGACCAAGAATATCACAGTGCCTCTCCTCAGCCTTAGACAGTCCAGTCAAGCCATCCTTGACTTTGGGAATGATTAAGATGTGTGTAGGAGCTTGAGGAGATATGTCCTTAAAAGCTAGGACCTTATCATCCTCATAAACAACATTACATGGGATTTCCTTGTTGATAATTTTGTCAAATATGGTGGGAGAATCTGAGGGAACAGCTGTAAGAGCCGCCGCTTTCTCTGAAGCCATGATGTCCCCGCGTACTCTGCGTTGATACCACTGCTTAAGCAGTGGTATCAACGCAGAGTACGCGGGTGTGAACCTAATTTCCCATCAAAACCATCAACTTTTGTGGCTCCATGCCAGAGAGTTAGAGAGAGAAAGCTCAGGCACATGCACCTTCCCCTGGATACTATCTATTGGATAAACAGGTGCTGTAGACGATTCAGCTTTGAGGAAGAGAGATAAGATGCGCAGGTGGCTCTGTTGT
>CL1Contig223
CAACAACTTAAGGGTGTCGATGAATTCCTTCTTGGCTGCCTCCAGCTCTTCTCCTTTTGTAGCCCATGTCTTCTTCCCAATATCATATATCTTCTTGTCGACAAAATCAGCCCAGAATCTAGCCTGGGCTCTCTGGTAAGGATCGGAGGGCAGGAGAGGAGACTTATCGTTCCACGCTTCATCAACATACTGGACAGCAACAAGGGACTCGCAAACGGGTCTTCCGTTGTGAATGAGAACAGGAATCTTCTTGTGAATTGGGTTCATCTGCAAGAGAAGAGGGCTCTTGTTCCTCAAGTCCTCATCTCTGTACTCATACTTGACACTCTTCTCAGCCAATGCTATTCTGACCCTCATCCCAAAAGGGCTTGGCCAGAAGTCCAAGAGGATCACTTCATCAGCCATTTCAGTTTGGCTTAGCTACATTATCACTGCGAGTCCCCGCGTACTCTGCGTTGATACCACTGCTTAAGCAGTGGTAT
>CL1Contig224
CATCTGCAACTAATCATCATTAGATAACAAACCATAAATATTTGATAGTTACCATGCCATTCACTTTTTTAATTCCCCTTAACTATAATTTGAGGTCATATTTAAGTAGCTTTATAGTAACAATTACAAAAGTTTCAGTAAGCAATTTTTTCTGGTATACCAAGATTTAATATAATGTTCGTTGAAAAATTTAAACATCCACAAATGCCATACCTTTTCTCTCCAGTCAACATAGTTGACATCATAATTCACTTGGCATAGTCATTCAAAAGAATTTGACAGAATCTGGAAATATGAAAAACAAAATCCCATCAGTAAGATATAATGCTATAAAAAGCATGGGTAAAAGAAAGTACCCCGCGTACTCTGCGTTGATACCACTGCTTAAGCAGTGGTATCAACGCAGAGTTTACTTTTTTTTTTTTTTTTTTTTGTTTTTTTACAAC
>CL1Contig225
GTTTACAAGCGGTTGGAAGACATATTGGATGGCTTTTGCTGATAGGGTCTCCAACCACGCTTATTTCTGACAGATAAGATGCTGATTGCTTTAGCTGGTGGTTTAGGTCATGGTGTAGCCCATGCTGTGTTTTTCTGTCTTAGCCTTTTAACACCAGCATTTGGCCCAGCGACATTCTTTGTTGATAGTTGTTCACAGATTCCATTTTTTCTTGTTTCTGCTATTATTGCGCTTGCATTCGTTACAATTCACACTTTCTCAATGGTCATCGCATTTAATGGGTATGCAGAAGGGAACAGAATAGACCAATTTTTTGTCCCCATAGTTCATCTTGTTGCAGGATTGGTGACACTGGCCAATTTAGCATATGGGGGTTGCATTGTTGGGATTCCTCTTCTTTATCTCATGGCACTATTGACCTTATTGCATTGTGGGAAAATGGTGTGGAGAAGATTAACTGAAAATGGAAGCACACAGTGATTAATAGTGAACATATGTTTGTAAAGTCTCATCTTTATTCCAGGCAATAGTGTGAATTCCTCCTGTGGAATAGTACAATCAAGAGCACCGAAGACTTTACCTTGCAGATGAAAGACGTGTTTTGTTTATGTTGCGAGTACACTACTGGATCTAAGTACGTACGTTATTCATGCTTTATCATTACAAAAACCCAGAAGCTCCTGAGACTCGTTCAAAGATGATGTTTTGTAATAGATTATGCAGCTCAAGTCCTAATATGAATTCCTATTTCAGCTTGAAATCCCTTGACTTGCTTTTGTGGGAAGATAATTTATATTGCAATAG
>CL1Contig226
AAAATCCATCAAAAGTGTTTATGACTACAGAATCAGAAAGTATCTATTAACATCTTTAGCAAGAATAAAAGGAAATCACCAGAGCAGCTGGCATATATACAGACACAGGATGACACCTCAACATGACTAATCACAGTTGAAATTCAAGTGGTAAAGGATTGATTTACCACCAAAGCAGAGCAAGTACCACCAAGACAACGATCAACAAAAGAAGATTCTTCAAAACATTATCAGCATGGTGACCTCGACTCATTGGCTGGGGGAATCCATGTGCATGGCCACCATGAAATGCATGATATCCATATGGAAAACCAGATGTTGTCCTGTATACTGTAGCATCCGGGAAACCATGAAATTGAACATTGAACAATGCAGGGAATAAAGAAAGACCACCAAAAGCCGTTGACAATGTAAAGTTACCAATCCTTGCAGTCGCCATTGGTACGAATCCCCCCATCAATCCAAACCCATAATTGGGAAAGTTATTAGCTTCATGTGGAGGGGGAGGGGGAGGGGCAGTTTCAGGTCTTTGCCCAGAAGGGCGACTAGGAATATCAATACCTGGATAAGATTTGGCTCGAGGATCTGTCTGTGTTTTGCCTCTACCATAAAGAGGAACCAAATTTTCTTCTTGTATAAGAGCCTTACAAACTGGGCACTCCTGGGAATGAGAATGATGATGTAGCCATCTATACAGGCAAGGCCAACAGAAGAGGTGACCACAAAGGGTTACAATCGGATCTTGCGCTAATTCGAAGCATATATTGCATTCAAAATCACCGGCATCATTAGCATTATTGCCCGAGCAAGTCGAACTTTCAGGCGGCATGCTTGTTGATTGACCAAACCCACTAGCCATCTCTATATCTAAAAGCCAAACTGACACTGCCTGGGCTTCACTTTTCTTGAACAGTTGACGAAGCTAAACTCTGAACAAGAAAGAGGGGGGAGAGAAAAAGAGCCAAATACGAAGTCTACGAAAGGAACCCAAATATTAAGGCAAGAACTCCACAACTTCTCTCGAAGATTCTTAAGAATCCCCGCCGTACTCTGCGTTGATACCACTGCTTAAGCAGTGGTATCAACGCAGAGTTA
>CL1Contig227
TTGAATCAATGGTGGGTAGCAAATCTAAACTGATGGGGAAATTAAATTGTTGTATTTTTCTTTTTCTTGCTTTGAAATTGGATATTATTCAGATTTCTGGCTTTGTTCGTTGTAATTGTTAAAATTGTGTGGTAGATCGAGTTCACTATTGGATTGAAAAAAAAAAANAAAAAAAAAGTAAACTCTGCGTTGATACCACTGCTTAAGCAGTGGTATCAACGCAGAGTACGCGGGGATGCGTGGTCGAAATTATAAGCAACTTTCTTCTAATTTCCGCCTTCTTAATGGCTATCTCCTCTTCAACTTCAGGAACTAGTAGTTCCCTGCCCTCAAGAACTACTGTCATGCTTCTTCTGATTTTCTTTACAGCAAGCCTTGGTATAACAGATGCCCAGGTAGGTGTTTGCTATGGAATGCAAGGCAACAACCTTCCGATCTGTTTCAGAGGTCATAGCTCTCTATAAACAATCTAACATCAAGAGAATGAGAATTTATGATCCAAATCAAGCAGTATTGGAAGCCCTTAGAGGCTCAAACATTGAACTCATACTAGGTGTTCCAAACTCAGATCTCCAAAGCCTTACCAATCCTTCCAATGCAAACTCATGGGTACAAAAAAATGTTCGTGGCTTCTGGTCAAGTGTCAGGTTCAGATATATAGCAGTTGGCAACGAAATTAGTCCTGTAAATGGAGGCACAGCTTGGTTGGCCCAATTTGTTTGCCTGCCATGAGAAATATACATGATGCTA
>CL1Contig228
TACAATATCTTTGATCGCTGAGGAAGATCCAGATGCTTGGAGAATAAGGCCTAATATTGACTTGGTAGCTATTGGGTTCTCGGCAGTGTTTGCAGTATCACTTCGAAGCATTGTTCATACATGGGCATGCCACAAGAAAGGGCCTGTCTATACTTCCATGTTTAAACCAATTGGGATGGTTATAGCAGTATTCATGGGGGGTGTCTTTTTCTGGGGGGATACTCTCCATCTTGGAAGGTATTATTTTGAGTGCGATCAACTAGAACTAATGGTTTCAATCTTCACTACTTTCCCCTCATTTTCATGCGTGCAGTGTGATAGGAGCTGTTATTATTGCCTTGGGGTTTTATGCTGTGGTATGGGGGAAAAGCCAAGAGGAGAGAACTGTTGAAGACAAAGAGAAGTGCAGCTTCGAGTCATCTTCCCCGAAAGTCCCTCTTCTGCAGAACAAAATGCACAAATGTATAGCATTTTTGCATGAAAATTATACTAAAGTCT
>CL1Contig229
CATCTGAGAGGACTTCTGGTGCTGTGGGTCTTGGAGAGGGTACTCCTAAGAGCGAGAGGTCAGATGAAAATTATTGTGATGACATATTTGGCGAGACACCAACTGGAGTTCATAAATCGGGCAAAGGAGATGGTTTACCAATTATGCGGAATGGTCTTCATGACAACTGGGATGACTCTGATGGGTATTATGGCTACCGATTTGGTGAAATACTTGATGGTCGGTATGAAATTGTGGCTGCTCATGGAAAAGGTGTCTTTTCCACAGTAATTCGTGCGAAGGATTTAAAGGCTGGTGTTGGTGAACCTGAAGAAGTGGCTATAAAAATCATTCGTAATAATGAAACAATGCAAAGAGCTGGTCAGTCAGAGGTTAAGATATTAAATAAACTAGCAGATCTAGATCAAGAGAACAAGCGCCATTGTGTTCGATTCCTTTCGAGTTTCAAGTACAGAAATCATCTTTGTTTAGTTTTTGAATCTCTTCATATGAACCTTCGTGAGGTTTTAAAAAAGTTTGGTCGCAATATCGGCCTTAAACTAACTGCTGTGAGGGCGTATGCAAAGCAGCTTTTTATTGTCACTGAAGCATCTTAAGAACTGTGGTGTTCTTCATTGTGATATAAAGCCTGATAACATGCTGGTAAATGAGGCAAAAAATAGTAGTTGAAGCTTTGTGATTTGGTAATGCCAT
>CL1Contig230
AGTTATCAATCGGCGAAATAGTTCTGAGAGGTGGGTGTGTGATGTTGGGTTATCTCAAGGACCCAGAAGGCACGTCAAAATGTTTGAAAGATGATGGTCGGTTCTACACCGGAGACGTGGGGGTTATGCACCCAGATGGGTATTTAGAGATTAAAGATCGATCCAAAGATGTGATCATTAGCGGTGGAGAGAACATAAGCAGTGTGGAGGTTGAGTCTGTGTTGTACACCAATCCGGCCGTGAATGAGGCAGCTGTGGTGGCTCGACCAGATGAGTACTGGGGGGAGACACCGTGTGCATTTGTGAGTTTGAAAGAAGGGTTGAATCAGAAACCAAGCGAGAAGGATATAATTGATTTTTGTAGGGAAAAAATGCCTCATTATATGGTGCCAAAAACTATTGTGTTTAAAGATGAATTGCCTAAGACTTCAACTGGGAAGATAAAGAAGTTTAATGCTGAGAGAAATTGCCAAATCCATGGGGTCTTCAAGAGTGAGTCGAATGTAGAGTTGCATCGGCCAAGTTTAGAGGTAGGGATTT
>CL1Contig231
TTGGGATCCTAAGGGGAAGCAGGGCCCAACAACTCCTCTACCAGATTTGGTCACAATCCATCCTCCCAAGGAGGAAGAAGAGTACCTGCGACCACCACCTGCATTGGCACCCGAGATTGACGTCTTAGTGCCAGTGGCTTAAAGCCTTAGCGGTCAATGTCCTGATTGTTATTGATGTCATTATTATAATCTTCACTAGAGTTATTTAATCATCTCGTTCTGCAATGTTGGATACTCGCGTTTTTTACTGGACTTTTTGATACCCTTCTCAGTTGTTGCTCTACTTGATTTGGTTTTTCTAGAGCCATTGGATTGGCGTTTTAATAGATTACAATAGTTGCGTTCGTCTCCTTATGATCAAGCAGTGGTATCAACGCAGAGTACGCGGGGAGATCTTCGTCTCTGCAAGTACCAACGCCATTCTTATCCCTACAAAATGGCGACCCAAATAAGCAAGAAGAGAAAGTTCGTCGCCGACGGAGTTTTCTTCGCCGAGCTTAATGAGGTCTTGACCAGAGAGCTTGC
>CL1Contig232
AACGTGAAACCCATTTCTACCCAAGTACAACAGTTCAAATTCCAACACATGCCAAAATTGTTTGTTAATTCATTATTCCAGAAAATCAATGGAAGTTCTAGTCAGTGCAAGAAAAAGGTTGATCCAAAAGCCACTAGCCAGTCTGGATAGATATGTGATTTACAAGGAGCACAACATATCAAGATGAAAGGAGTAACGTGTTCAAGTGCTGCCTCAGAAGTATCAAAGCAAACTACCATATCTGAATATGAAGTGAGGTCGGTGAACTTGTGCAGTCAGAGAAGTAATGTCGATATTGACGATAGGACCAATCCAGGTGGAACTCTGCTAAAAGGAAGAGCTGCCATTGGTAGTTTCAAACTTCTGCTCTGGTTGTTCCAGTTTCTTAGTGCAGATTGTATTATAGTCATGCTTTAAATGAGGAGCAACTATCATTTCCTTAAACTCTTCAAATGGACAGAAATCAGAATTATTGCAACCTGGCATTGTAATGGGACGTTCATTGTGGAGTACTTGGATGAAGTACTTGCTT
>CL1Contig233
TAATTGANAGGTTTGATGAGCACGACGGTCCTGTTCGCGGAGTCCATTTCCACAAATCTCAGCCTCTATTTGTGTCTGGAGGTGATGATTACAAGATTAAAGTTTGGAACTACAAAATGCATAGGTGTCTGTTTACACTTCTTGGACACCTTGATTACATTCGCACTGTTCAGTTTCATCATGAGTACCCATGGATTGTGAGTGCCAGTGACGATCAGACAATCCGTATTTGGAACTGGCAGTCACGCACTTGCATTTCTGTGTTGACAGGCCACAATCATTATGTCATGTGTGCATCATTCCATCCTAAAGAAGACCTCGTTGTTTCGGCCTCTCTAGATCAGACTGTCCGTGTTTGGGATATTGGTGCCCTCAGAAAGAAAACAGTGTCCCCTGCTGATGACATTCTGCGGTTGAGTCAGATGAATACAGATCTTTTTGGTGGGGTTGATGCTGTTGTTAAGTATGTCTTGGAAGGTCATGATCGAGGAGTGAACTGGGCTGCATTCCACCCCAACCTTCCCTTGATTGTCTCAGGAGCAGATGATCGTCAGGTGAAATTGTGGCGTATGAACGACACAAAGGCCTGGGAAGTGGACACTTTGAGAGGACACATGAATAATGTGTCATGTGTTATGTTCCATGCTAAACAGGATATCATTGTTTCAAATTCAGAGGATAAAAGCATTCGTGTTTGGGATGTAACCAAACGAACAGGAGTTCAGACTTTCCGTCGAGAGCATGACCGTTTCTGGATTCTTGCATCTCACCCTGAAATGAATCTCCTTGCTGCAGGTCATGACAGTGGCATGATTGTTTTTAAATTAGAGAGAGAACGGCCTGCCTTTGCAGTGAGTGGTGATTCTTTGTTCTATGCCAAAGATCGCTTTTTGCGGTTCTTTGAGTTTTCAACACAAAGAGAAACTCAAGTGATTCCCATCCGGCGACCTGGTACCACCAGCCTGAATCAAAGTCCAAGGACACTATCTTACAGTCCTACAGAGAATGCTGTTCTTATTTGCTCAGATGTGGATGGTGGATCTTATGAGCTGTATGTCATACCTAAAGATAGCATTGGTCGGGGTGATACTGTGCAGGAGGCAAAGAGGGGTGCTGGGGTATCAGCCATTTTTGTGGCTCGTAATAGATTTGCTGTGCTTGACAAAAGTAGCAATCAAGTCTTGGTCAAAAACCTGAAGAACGAAGTTGTTAAAAAGAGTGGTCTTCCCATTGCTACTGATGCAATATTCTATGCTGGGACTGGTAACTTGCTTTGCAGAGCAGAGGATAGAGTAGTCATATTTGATCTCCAGCAAAGGCTCGTTCTTGGGGATCTTCAAACACCTTTTGTCAAATATGTTGTTTGGTCTATTGACATGGAGAGTGTTGCCTTACTCAGCAAACATGCCATCATCATTGCTAGCAAGAAGCTTGTGCACCAGTGCACTCTTCATGAGACAATCCGTGTAAAGAGTGGAGCCTGGGATGATAATGGTGTCTTCATTTATACAACTTTAAATCACATAAAATACTGCCTGCCTAATGGGGATAGTGGCATAATCAGAACTCTTGATGTTCCAATATACATCACAAAAGTTTCTGGAAATACCATATTTTGCTTGGAACGGGATGGAAAAACTAGAGCTATTGTCATTGATGCAACAGAATATATCTTCAAACTCTCTCTTTTGAGGAAAAAATATGATCATGTTATGAGCATGATTAGGAACTCTCAGCTCTGTGGGCAGGCAATGATTGCTTATTTGCAGCAGAAGGGTTTTCCTGAAGTTGCTTTGCACTTTGTGAAGGATGAGAGAACTCGATTTAATTGGCCCTGAGAGTGGAAATATTCAGATTGCTGTTGCTTCAGCAAAGGAATTGATGAGAAAGA
>CL1Contig234
TGTCAGTTCGCTGGGTATTTGCCATATTGGGACACTCGTATGCACATATGAACAATCTACCTTTGTTGCTGTTTGCTGACCTTTTCCAATACACCAATCTAGGGAAATAATTTAAGACATTCATGGGATAGATTTTACATGTTTGTAGAGGAATTCATCTCTTGTTTAAAGTTGCATTTAGAGGGTGAATAGAAGAAGTCGTCCTTGCCAAAAAAAAAAAAAAAAAAAAAAAAAAAAAAAAAGTACTACTGCGTTGATACCACTGCTTAAGCAGTGGTATCAATGCAGAGTACGCGGGGAATGCATTGGATGGATGCCCGGGCATTGAGAAGGAAGGACGCTTCAAAGGCG
>CL1Contig235
ACATGAAGAAGCTCTGGAAAGGCCTCTTCTACTGCGTCTGGCATGCCGATAAGCTGCCTGCCCAGGCCCACCTCATCGATCGTCTCTCTTCCATTCTTCCTCAGCTCCATCTCCCTATATCTGTTCAGTACTTTTCTGTGTTTTTGCTCACTATGCGCCGCGAGTGGACTGGTATTGATGGTCTCAGGTTAGACAAGTTTTATCTATTGATTCGTAAATTCATGCTCTTCTTTTCCTTCTCCTGAAGAAAAATTCTTGGGATTTGGAGCTTTCTACTCGTTTGATGGGTGTGTTGGTGGAGAGCACCTTTTTGGCCGATGATAATTTACTAGGCAATGGTGTCAATTATCATATTGCCTCGGTGTTTCTTGAGGAGCTTAGACCTCTCCTTCCGCTGAGCAAGCAAGTGCTTGATGTTCTACTGGGACCTTTTGTTTCCGTTATGGGGAAGGTGTCGGATAAGATCCTGTTGGCTAAGATTAAGAGTAATGTGTTTGATTGGCTACTGAAAATGGGAAATAGGCTGCTGGAGGTCAAGAAATCAAAGGTTGATGTTGATTCTGGGAATGATGTGCTGGTGTTAGGTACAATAGCCTTGGCTTTCGGATTTTCTGCTAAATTTTTTGAATTGGGTTCTGCAGTTGAGTGCCCTCAGGGGAATAGGAAAGTTTTATTCGGTTTGCATGAGCAGTTTTTAAAGTTAGAAAAGGATTTTGCATCTTTAGGGATTGATATTTCTTTACCTGAGGTCAACGAAGACACTGATGAAGATGAGGTGCCAACTTTGGTTCCTCTTTCCACTGGAATGGAAGTGGCTGCTTCTAATACCGATGTTGCAAATATGTCTGGTAGCAAGCGTCTGAAAAGATGCAAGAAGGCTAAGAAGGAGTCAAGCAGCAGTAGAAAAAGGCTAAGAAGCAGAATAATTTAAGTTCCGATTGTGACACCGAAGAGGATGATAATGTGGTTATGCCAAATTATGGCAATTCAAATGAGGAAAGCAATCATGATGCGAGTTTGATAACATTTAATAAATCTGTGATATCAAACCTCCAAATGCAGTTTGAGAAAGTTGCTGCAGAAGTGGGCTTGGATAAGAACGTTGGAAGTGCCTGTGATTTTCCTGAAGTCACTGGAAATGGTATCGTCTCCAAGAAAAGGAAGAGAGCAAAAAGTACGAATAAGAAGCAATCTGATGATCCAGAATTGAGCAGTGAAGTAAATGCTGATGGCGGTGCTACTTTAAAGAGTACTGAGAAGAGTGCCAAGAAAGTAAGGTTTTCCCTGAAAAACAACTTAGTGTGGAAGCCTCACAGTCCTTTACCTCCACAAAGTTTGAGAATACCACCATCTGTGACCCCTCGGGGAAGTGCCCTTAAGAAAGGGGTACCTCCAGGTCCCATTAGGGAGATGCCTGCGGCTAAAAAGGCTAAGCAGAAGGCCAAATCTGTGAAGAAGGGTCGGAAGCTAATAATTGGTATTGCCCCTGCTATTAAACGCCTGAAGAAGTTAAAGACTGTTTCTACCTAGAGAGTTATCGTGATCCATTCTCTTGCTTTTATTCATCTCATGCTCTTTTCTGTTGGTAACCTGTCTCAACTTTGAACGATATTTTTGGTATTTGATTTCTTTTGTTGAGTGAAAGACAGATGATGCAAACGATTAATTGAGTAATCTCCTAACTGTTTGATCCATTTTAATTACTTTCGAGGAGTGCTTTAATGGGTTGAAATTAATATGCTACTATGAACG
>CL1Contig236
TTGGGGTTTCCAGATGATGGAGTAAGTGTGGAAGTTTCTTGTGGGAATCAAACCAGAGATAGAATTGCTGTTCTCTGTTGCCCTGGCCTTGGGTAAAGACGTTGGTGTGCACCCGCGTACTCTGCGTTGATACCTGCTTAAGCAGTGGTATCAACGCAGAGTTACTTTTTTTTTTNTTTTTTTTTTTTTTTTTACTAAACAACCCGTAGAATTTCCACTATTAAAGGTCGGATAATTTTTACAAGACGCACGCATCATAATTAATTAATACAAACAAGTAAAACACTCTCATCTCAGTCTTTTAAGATGTCAAGTTATCGATGATGGTTGTGTGCAGAGGGTCACTCAAGTGAGTAGCCCAGTTGTTGAGAGGACCTTTTCCAGTAACAGCAGCTTGGACAGCAAATCCTAGGAAGGCAACCATGGCAAGACGTGCGTGCTTGATCTCTGCCAATTGAAGAGTCGCCTTCTTCTCTGGATCTGAGGCTAGACCTAGTGGATCAAAGAACTTCCCTCCAGGGTACAGCCTTTTCTCAGGGTCTAGCTCTGCGTTTCTTTGGAACTCTATGTACCCAATAAGCAAAACCTCAATCCAGATCAATGTAGTAATGGAGAATGGTAGTGGCTGGCCTAGATAAGATGACCCTTCAACTAGCTCCACCTTTCCAGCATCTTGCCAGGTGACTCCAGTGAGCCACTCAACGGTGAGTGCCCCGAGAGTAGCCAACATAGCCCACCTTCCATGAATGAGCTCGCACTCCCTAAACCTTTGCAACCCAAACACCTCGCTGTAAGGCTGGAATGGCGTGGACTTCACATCGGAGACCTCTGTGCGGGTTCCAATCACATCACCAGCCGAGTTCTTAGACAAGTTCTGGTCTAAAGAGTCCAACTCGAACTGCAAATACTGCGCGGGTTTCCCCAACCCGAATGGGTCAAACCCATAATCTCCCACTAAGCTACCGTCTAGATACTCTGGTGCCTTGGCTCCTGGGTACCATAGCGGCCGGTCTGAGTTACGCTTCGCGGATTTCTTGGGTACGGACTTCTTGGTGCCAAATCCGAACCGAGATTGAACCCGACCAGAGTTGGTGTAAATGTCTGGTAGACGCGTTCCCATGAAGGATGATGCAGCGGCAGCAGCCGTGGAGGAAGCCATGGCTAGAGTGTAACGTGAGCAGAAGATAGAATTAATGGGAAGCTGGGAAGTCCCCGCGTACTCTGCGTTGATACCACTGCTTAAGCAGTGGTATCAACGCAGAGTACGCGGGGAAAGACAACCTGTACAAAGATGCTATGGAGACAGCATCGCAATCTGGAGACCGTGAACTTGCAGAGGAGTTACTTGTTTATTTCATTGAACAGGGAAAGAAAGAATGTTTTGCATCATGCCTCTTGTTTGTTATGATTTGATATGGGCAGATGTTGCTCTTGAACTTGCCTGGATGAATAATATGGTTGACTTTGCCTTCCGTACCTGCTGCAGTTTATCCGTGAGTACACTGGCAAAGTT
>CL1Contig237
AGTGGGACTACTGGCTTCTTAGGACAGGTCACCGTACATGCAAAGGGGAAAACTGAGTGCTATGAGTGTCAGCCTAAACCTGCCCCAAAGACATATCCCGTGTGTACAATTACTAGTACTCCATCCAAGTTTGTTCACTGTATAGTTTGGGCAAAGGACCTACTTTTTGCAAAGTTGTTTGGAGACAAGAATCAGGAAAATGATTTAAATGTACGGTCTAGCGATGCTTCCAACTCACCAGAAAATGGAGAAGATGTATTTGAAAGGAGAGACAATGAAAACATTGAGCAATATGGAAGGAGAATATACGATCATGTGTTTGGTTATAACATTGAGGTAGCTTTGTCTAATCAGGAGACATGGAAAAACCGTAATAGGCCAAAACCTATATATAGTAGGGATGTTCTTCCTGGAAAACTGAATCATCAAAATGGCAATGTTGATAAAAGCTGTGCAACTGATGATCTTTCATCAGTGTCTACCATGGCATCTTTGGGCTTGAAGAATCCACAGGATGTATGGAGCCTTGCAGAAAATACAAGAGTTTTTCTTGAATCTTTGAAACTATTTTTTGCTAGTAGAGAAAAGGAGATTGGAAACCTGAGTTTTGACAAAGATGATCAGTTGGCAGTGGAATTTGTTACTGCTGCTGCAAATATTCGAGCTGCTTCATTTGGGATTCCTTTGCATAGCCTTTTTGAAGCTAAAGGTATTGCAGGTAATATTGTGCATGCTGTGGCAACAACTAATGCTGTTGTAGCTGGTTTAATTGTCATTGAAGCAATCAAGGTGTTGAAAAAGGATATTGACAATTACAGGATGACATATTGTTTAGAACATCCATCAAAAAAGATGCTTCTTATGCCAGTGGAACCCTTTGAGCCTAACAAATCATGCTGTGTTTGTTCTAAGTCACCGCTATCACTGGAGATTAATACTCATCATTCAAAGCTGCGGGATTTTGTCGAGAAGATAGTTAAAGCCGAGCTTGGCATGAACTCCCCAATAATTATGCATGGAGTAACCCTTCTTTATGAAGTTGGTGATGATCTTGAAGAAGATATGATAGCAAATTATACTGCTAACCTGGAAAAGGTGCTATCTGAGCTTCCTTCTTCAGTTATTGGTGGCACAATGCTCACAGTAGAAGATCTTCAACAGGAGTTAACTTGCAATATCTATATCAAGCATAGGGAAGAATTTGACGAAGAGAAGGAACCTGATGGAATGGTTCTCTCTGGATGGACACAAGCGCCTCTTGAGAAGAAGGATGATAACAAGAAGTTGGTTGGCAATGGTGGGAGCACATCAACGTCATTGCCAACAGAGGGTCAAAAAGAAGTCGAGCTTGTTGAAATTTCAGAAGAGACTGAGATTT
>CL1Contig238
CGCAAGATGAGCTCTGGGCGGCGCTGGACAAACGCCCCGACTCAATCACTTCGAATAGAATATTTCAAGCTCCGAGTCCCGGAGTCCCGGCAGAAGTTTTTGAAGTTTCGCCCAGTCCAGACCAAGAAGCGCAACTTCAGGCTGCGCCATCCCTCCTAGCGGTAGAACATCGAATCTCAGAGGTTTTATCTTCTTTTAATCGCATAACCATGAGATCGGATATTCTAAGCTCTGTTTATGATAAACTAGGGCTGAAAACTGCGAGTTCACAAAAACTTCACCACCTCATGAACCAATTAGATATACTTGAACATTCTGAGGGGGACGAAAGGCCTAAAACCGGCGCCAAAGCAGCACAAAAGTTAATCGAGGTTATCAACGACTGGTGCAAGCAGAACCCCGGCCAATAATCTCCTACGAATACTACCAACCCAAAGAAATACGACCTCTCTGAGATATACAGTTTATGCCGGAAAGGTACGAAGTTGGACTAATTTGGAAACATTGGGCAATTTACTTTATACCTACTATTTCGTCTGGTTTTTGGTTTCTAGTCTTATTTTATTAGTAGCCATGATTGGGGCTATAGTACTGACTTTTTTTTCCAAAACCTTTCTTTTTTCGGTATGCCGCTCCGCGAGCAGAGCGAATGAACATAAATCTAACCTAATATCATGAATATCCTTCGCCCGTTATCTCCTCATCTTCCTATTTATAAGCCACAGCTTACTTCGACGTTTTCAATTTTCCATAGAATCTCCGGAGCTTTCCTAGCCACTATAGTTTTGTTTTTTATCTTCTTTGTCTGAAAATAGGTTTGATTTGCTTCACCTATGAGAATTTCTACCAATTCTTCTTTTTTTTCTATTCAAAAGCTCATTCTAATCTCGTCGAGATTACTGCCTTAGCCCTGTCCT
>CL1Contig239
CTGCTTAAGCAGTGGTATCAACGCAGAGTACGCGGGGGACAAGAGAGAGAGCCCAGGAAGACAACGCTTCAGCATGAGCGGGGTTGCAGCTTCCCCACCCTTCAGCTTCTCTTCTCTTCAATCAAAGAACCACTCTACCAGGTTTAGTCATGGACTTTGCGCAGTTAATCCGAGTATCTCGTCTTTACCAGATACTAAGCTCAAGAAACAATTGGGTCTTCGATTTGGAGCTCCGACGAGAACGCCCCATGGAATCAGCGTCCGGTGCAATAGCAGCACAAGACCCCGGCGGCCCTGGCTCCGGTGATAATGAGAGCAGGAGTGTTCTGGATGCATTTTTCTTGGGAAAGGCTCTAGCAGAAGCGCTTAATGAGCGTATTGAGTCTACAGTTGGGGAGTTTTTGAGTGCAATTGGTAGGCTGCAAGCTGAGCAACAGAGGCAAATACAGGACTTCCAGGTAGATGTGTTGGAAAGGGCCAAACGAGCCAAGGAAAATGCAGCACGTGAAGCCATGGGGGCTCAAGGACTCGTTTCGAATGCTACTACAGTTGATCCAAAATCAGCTGCATATGACATTAACTCAGAAACTTCAAAATCTTCATCATCAACCATCAATGCTGTTGCTCCTGCAAATCCACCCTCAATTCCAAATTCAACTGTTGTCCCAACTGCTGAGACGGGTCTAGATCCTGCTGCAGAGGGCCCTGTATTTGGGGTGTCAGATGATGACTGAACTTGTATCTTCATATTCTACATATCCTATCCTTTTTTCTCATTACCCTTACTAATATTATGGCATCTGAAAGTTGGAGGCTGTTAAACTTCAATTGATGCCAAAATGCGTTAATCGAGGGAAAAATGTCAGCTCGCTTGCTTGTTGGATGTGAAATCTTTTCAGTTGGTATACAAAATAATATGCAATTGGAGAATAGAGGAGTACCTTGCGGAATTGGT
>CL1Contig240
AGTTCTTTCTCAATTATAACGATAGTGTCATCCCCTACTCCAATTTTTTGGCTTCCTTCTGCATCCTCAATGACTCCATCATTGGGCTTGCATTCAGAGGCTAAGGACGACGAGTTTGTCTTCTCAGATTCTTGATTCTCCTCATTAAATGGATGCTGATCGTTATGGTGGTCCTGTGATAAAGGAGAACCAACCTCACCACTATCGCTCTCCCTCTCGTCCTGGCTTCTCGGATCTTCACTTCCTCGAGGGCTACTGTCATCTAATGAAGAAGAATTGTTGCTGTTATTGTTGGCCTCCCCGTACTCTGCGTTGATACCACTGCTTAAGCAGTGGTATCAACACAGAGTACGCGGGGATTGAAGAGTTGAAGAATTCAATTAACCAAGTAAACGGCCCTTCCAAATAACTAAAGAAATGTC
>CL1Contig241
AAGCAGTGGTATCAACGCAGAGTACGCGGGGACAAGGAGCCTGCAAACTCAAAATGGAGGTTGTTCCAATTTCTTCCGTTCTTTCATTACTCCTCATCCTTGTTCTCTTGCCTTCCTCTATACTTTCATTTCCAATTCGTGATAATTTTCTCCAATGTCTCACTGCCAATTCTAAAACTGTCATTCCTTTCCCCACTTGCTTTTACAGTCCAGACAATTCTTCTTTCTCTTCCATTTTACAGTCTTCCGCTCAAAATCTCAGGTACTTGTTGCCTTCCGTACCAAAGCCTGAATTTATCTTCACACCCTTTCATGAAACCCACATCCAAGCTGCTGTTATCTGCTCAAAAAAGCTTGGAATTAATCTCAGAGTCCGAAGTGGAGGCCATGACTATGAGGGTCTCTCTTACGCTTCTGAAATTGAAACACCTTTTATCGTTGTAGACCTTTCAAAGCTTCGTTCTATTAATGTTGATATTGAAGATAACAGCGCATGGGTTCAGGCTGGTGCCACAATTGGTGAAGCTTACTATAGAATTGCTGAAAAAAGCAATATTCATGGCTTCCGGCTGGTCTT
>CL1Contig242
AGCATATGCCTTTGCATGTGCCATATGCGATCTTCTCGATTGATCCTCAAGAACACTCGATCTCTTATCTGTAACCCATCATCTTCAACTCCATAATTGCATCCCATCTCAAAAAACTTCATTAAAAAAATCCCACTCCCTTTGTTTTGAATATTTTAACTCTTCACCAAACAATGGAGTCTTTATTTCCTCCCATGATTTCTTTTCCCATCTCCATGAATGTTTCTGTCCATCAGTTTCATTAAATTCTTGGCCTTTCTGGGACTCCTAGGTTTCTCTCTCTTCCTCTGCTCTATTCTCATGGAAATCCCCGAGGGAACGGGAACCGTACCGGCAACAACTGAGGTTCAACTTGCCCAAAAGCACGTTTATTCGTTGTGGGCGGTTCCACCGGATGACGTTGCGGAGAGGCTCAAGAAATTAATGGACGGTCTGAGATCGGAGTTCGGTGGTCCCCAGTTCGAGCCCCATGTAACTGTTGTGGGGGCCATTAGTTTAACGGAGCATGATGCTTTGGAGAAGTTTCGATCTGCTTGTGATGGGCTTAAGGCTTATACTGCCACGGTCGATCGAGTGGCCACTGGGACTTTCTTTTATCAGTGCGTTTATTTGCTCATCCATCCAGCGTCCGAGGTCGTGGGAGCTAGTGCACACTGTACTGGGCATTTTGGGTACAAGAGTTCTGCTTCCTACATGCCTCATCTTAGTCTCTTATATGGAGATCTAACAGCTGATGATAAGAAAAAGGCTCAAGAAAAGGCCAATATTCTTGACGAGAGCATCAATGGCCTGAGCTTCCAGATAAGCCGCCTTGCACTGTGGAAAACAGACACTGAGGACAATTCCTTGAAGTCGTGGGAGAAGATTACAGAATGTACTCTCAGTCCCAACTAGTTCCCCTTCTATTATTCTAATTTGCAATGTTCAATCCGTATTTTATGTTCCACGGTATACCAGTAATTGTTAGTGTTATTATTGCAAAAAAATACAACCATATGCACTTGCAGAGGTTTGTAATTAAATTCACATAAAGGAATTCTCTGTTTAGACTTTAGAATGTGGTTTGCCATAGGCAGCTTCTGGTGAAGTACAACCTTATGTTTCTGTGGTTGCAGTGTTGTGACCCTAAGTACCATCTAAACCTAGATATGTTACAAGCGTGGTGATGTCCTTTGTGGTACATGGGTTGGGGTTCTGTTCAAGTTCTCTAGTCCCTGCCAATGCCAGTTTGATGATTTAACCAAGATCAGTCTTGGATGTTCCCTGCAATGAGCCAAAGAGCGCCAGTGACTTCCCTTGCCGGACA
>CL1Contig243
CACATCTAATGATTCAAAATAGAAAACAAAATTAAAAAAGAAACCAGGCAAATTCAAAAAATTGCAAAAGGCATTGTACAAATTGCAACAAATGAGGTAGACCTGGAAGGATAAGTTTCACAGTCTACCGGATATTTGGATAGGGACGAATAAACGCAGTATTCATTTGCCATATCTTGAGTGAAGCAGTAACATTGGCTTCAATGGCATTGTTGAACAAAAAGAGCCTGGCACTTCCATAGATTGCCCTTGTTGGATAAACCCGGGAGGTGATGGTTGTTCTACCCCCTTGGGCAAAGCTTTCGATTATCGAATGATCCACCAATATCCTTAGAGTGAATTTTTCACCCTCCAGGACTGGAACGAAGTTACCATAAATTTGTTTGTTAACGTCATTTGCTGCAGAAGACCTTGATTGGTCTGTGCAGAAGAAAGTTTTGAGGGTGCCGTTACTTCCTTTTGTAACGTAGAAGTATACAGGGGTATGCTCGGCAAGGCTGTCATCAGCAAGAACCAGAAGACCGAATGGTCCTAATGCATTACGGTGAGCTGCTCCTTTACTTGTCCTGCAGCTGAACTCCTCATTGGATTCAGCTGTGTTCCGCAATACCTTCTTGTCTAACTCAAACTCCGCAACGATATCTAGCTGTGTGGCTGCATCAAGATCAAGGGGCACAACTGACCCTGGCTTGACCTCCACCTTGTCAAATTCACTGCTTCGTAGTCTCAAACTCTCTACCTCTTCCACTGGCCATTGAAGCAGATTGCTGCCAGTCTTTGCGTCTAACGAGACTCTCCTTGGAATGCCCTGAAGAGATGCCCATCCTTTCTTGACATCAGCAACTTCACTATCAGACTCGCCAATCCAACCCCACAATACCCTCCTCCCCTTATTCTGATCATAAAATGTCTTGGATGCGTAGAATATTCCATAATCATACCTAAGACCAATACCAACATCAATCTCTGGATTGTCTGGAGTCCATGTATTGTTCAATTCATCGTAAGTTCCAAGTGCAAAGTAATCATGCTTATCATCATCAAGGCTTGCCTTAACCACGTGTTTCACTTCAGGGCCATCATCAGACGTATCCAAG
>CL1Contig244
AAATACTAGTAAGGAAGAGCNCAAAATACAATGCTATGANAGCCACAACTAAGTGCCTTCTCAAACTCGAGCAATTACGTTCCTTNTACCCTAAAATCAAAGCAAAGGCACAGCTAAGTAACCTTGCCAATTATTTAAAAAACAGCACATAAACACAGGTAATATGGATATATATACTTATCTCTTCCTCCTACTCAATCCCAAACTTCTTTTTCAGCACAAGGACAAATTCATAGACCTTTTGAGGGTCAGGAAGAGACTTGGATACAGACTCTTTCTGCAGGCACCTCTTAGCCCAAGCAATCAGCACAGGACACTCAGGCTCTATGCTGAAGTTGCCACAGGTCTCATAGGCATAAAACCAGGAATAGAATGGTATAAGTGCAACATCCACATATCCCATGCTCTCACCACCAAAATAAGGCTTGTTTCCAAGCTCACCTTCCAACAACTTAAGGGCCTCAATGAATTCTTTCTTGGCTGCCTCCTGCTCATCTCCCTTTGTAGTCCATATCTTCCTCCCTATATCATATATCTTCTTGTCAATAAAATCAGCCCAGAATCTAGCCTGGGCTCTCTGGTAAGGATCGGAGGGCAAGAAAGGAGACTTATCCTTCCAGACCTCATCAACATACTGAACGGCAATAAGAGACTCACAAATGGGTTTTCCATTGTGGATGAGAACAGGGATCTTCTTGTGAACTGGGTTCATCTGCAGAAGAAGAGGGCTTTTGTTCCTCAAGTCCTCTTCTCTGTACTCATACTTTACACCCTTCTCAGCCAAGGCTATTCTGACTCTCATCCCAAAAGGGCTTGGCCAGAAATCCAAAAGAATCACTTCTTCTGCCATTTCTGCTTGGCTTAGCTACACTGTAACTGCGAGTCAACTCTCCTAGCGGCGGAGACTTAATGAACCTACGATCCCCGCGTACTCTGCGTTGATACCACTGCTTAAGCAGTGGTATCAACGCAGAGTACGCGGGGTTTATTCTTTTTTTTTTATTTTTA
>CL1Contig245
AGCAGGAATGCCAATATCCACATACCGCATGGGAGAATCAGTATCACAGAACGCAATAGTTGGAATGTTTCCAAGGGAAGATTCCTTAATAGGCTGGTGATCTGTCCTAGGATCAGTGAGAATCAAGAGACGAGGCTCACTGAAAGATGTTTGGAGCTGGTTAGTGAATGTACCAGGAGTGTGCCTCCCAGCAATAGCATGGGCACCAGTGTACTGGGCAAACTTGAGTACAGCTCTTTGACCATAAGTTGAAGTTTTTCCCATGTCCTTCCAAGATTGATAATATAAATTCCATCATTCCGGCGCTTAAAAAACGTAACGTTCCATTTGGAAGTCGCAGTTCTTAGTACCGAGGTGGACTTCGGCAGCCAACATCATCTGTATATCCAATTCCTTCTGGGACAGAGCCCGTGTTGGTGGTGCTACTGTGCCAGTCGCCATGGCCGCGCAGCGCGAGAGCTTAAGGGAAAGGAAGGAGGGCCCCGCGGTACTCTGCGTTGATACC
>CL1Contig246
TACTCTGCGTTGATACCACTGCTTAAGCAGTGGTATCAACGCAGAGTACGCGGGGATAGAAAGGGGAAGAATCGAAAGCAGGAGAAAGAGGAGGGAGAAGAAGAGTAATGGCGGACTATCACTTTGTGTACAAGGATGTTGAAGGAGCATCGACTCAGTGGGATGATATACAGATAAAGCTTGGGAATTTACCTCCAAAGCCACCTGCTTTCAAGCCACCGTCCTTCACTCCAGCTCCTGACGAAGATTCAATTCCTAAAGATAAGTCCTGGATCGATGAGAAAACTGAAGAAGAGCTCGAGGACCTCGAAGACGATCTTAACGACGATCGATTCCTTGAAGAATACAGGAAGAAGAGGATAGCTGAGATGAGGGAAGCAGCTAAAATTTCGAGGTTTGGATCAATGATTCCAATTTCAGGGTCAGACTTTATTAGAGAGGTGACCGAAGCAAGCCATGATGTTTGGGTCGTTGTGATTCTCTACAAGGATGGATATCAGGAATGTGGAGTACTGCTGCGATGTCTGGAAGAGTTGGCAACTAGATATCCTGCTACAAAGTTTGTTAAGATCATATCCACAGATTGTATACCAAACTACCCAGATCGTAATCTTCCCACTATGCTGGTGTACAATAATGGTGCAGTGAAAGGCAAATTAATGTTGGGTTTGTCATAGTTTTGGTCCGGAGATGCACCCCTGAAGGTGTTGCATTAGTCCTTGTAAATTGGCCTGTACTAAATGATGGTCAGAGTGG
>CL1Contig247
AATGCTGAATCCTCGTCCACCGACTCAGTGAGGAAAGTCAAGACATAACACTTTCGCATGCTTGGATCCAAAGGTGGTGTCATAAACCAGCCTCTTCTTCCAAAAGAAGCCTGAAGCTGTGGTGATTTGTGAACCTCAGAGTTCAAAGGCAGCAGTACACAACTTCCAGAAGGAGCAGTTTCCAAGCATTGCTGCTATAGCTTTGATGGCCAAGACCATAACTGCTTTTTGTCCTTGTGAATTCAGTAAAATGGGGTCTTATGTAGTTTGGAATACCAAGGGGTTGAGATAAGTTGTTGTGAGCAATTAATGCCGGGAATGAGGAGTTAACCAAGCAGTCTTCAGGATGGCATTGGTTCTGTCAATGCTTGATACTATTTCAACAAGAGGACGGACTCTTTGGCAATCAATCAACTATGAAATCAGTGGAGAGGATGTCAAAAGTGTGTATAACCTGAATGTTAGTCTGGTATGTACCCTGCCTGAATTTGTTTCCCTTGGTCCCTTTTTCTTTCTTTGCCCCTTTCCCTTAATGACAGAATAGTATTGTGAATGGGTCGTTTAATAAAG
>CL1Contig248
AAGCAGTGGTATCAACGCAGAGTACGCGGGGGGAGATAGCAGACTGGGGTTGGGTACATACATCGCACGTATGTTAGCTGTCCTGCGACTGGCTCCTCTTTCCTTCTGTTATTCCAAAACTGTGTGTATCGATCTTCGAAATCCCTTTTGCTATTTCTTCTTCTGAAGGATTGTTATTAATCACTAAAGTCATTACGTTTTTTTTGAATCTCAAAAATTTTAGCCAAACCCTTTTATTAACTAGAGATTATAGGAAATTTGTAATTATGGCTCAAGCAGTTGAGGAATGGTACAAGCAGATGCCTATCATCACCCGCTCGTATCTTACAGCAGCTATTGTCACCACCATCGGTTGTTCCCTAGATATAATATCTCCTCATAATCTGTACTTGCATCCTACGCTTGTGGTTAAGCCATTATCAATTCTGGCGTCTTATCACCAACTTTCCTGTACTTTCCGGGAAAAATGGACCTGGACTTTTTGTTCCACATGTTCTTTCTTGCTCGATACTGCAAACTTCTTGAAGTAGAACTCTTTTCTAGGGGTAGGACTGCAGACTTCTTTTTACATGCTCTTATTCGGTG
>CL1Contig249
ATAAGGAGTACCAGCAGGTCCTATAATGACAGCCCTCAAAAGTTCCATCCTTGCTTCATAAACTCTAACAGATATTGTATCTATTGAATTTAGAGAGAGAACGAGGCTTAGAGTCATCTAACCAACTAATGCAGTGTAACAACCCGCAAAAAAAGAAGTTTTCAACTAATGGATAGAATAATTATCAAGAAATAGAGATGCTAAGATATGACTAATTTCAAGAGTGTTCACTGATGATTGCACTAAACCCCAATGTGTCCATTAAAAATATGTTCCATGAAAATAACAATTGGCATAGAGTATCACTTGGAGCACTATTACCTATAGCAGCCTGTTAACCAATTGTGCCTGCTCATCTGACAGTGAGAAATTGCTTTTATAGGACAACTCCCTTTTGTCTCTCTCTCTTCCTCTGTTGTTCTTCTGTTCCTCTATTTCTCCAATTCTAGCTCTCGTCTGGCTTTCTT
>CL1Contig250
AGTGGTATCAACGCAGAGTACGCGGGGACTCACAATTTACATAACGCTCCTTCCATTTGCAAATCCTCTCGCTCTCTCTACCATCCCCTCGTAGAAAAATCTTGGGGTTCTACATGTGCGATTTCGCTTCCGAGAATTCGTTCATTTGCTTCGAATTCATCTGTAGAAGCGACTAGAGTAATGCAAAGCATGACAGGTTGCAATATACTCCTCAAGAGATCAATGGGAGGCAAGTATGGACAATTGTGCGGTTGGCTCCCTGACTAGTATTTTCAGCTTCTTCGTTGTGAAGTTCACCATTCATGAAGGTGCCATGAGAGTAATAAATTGTAACTCTCCAAGGAAGCAAATGACTCAGATAAGATTG
>CL1Contig251
TTCTCTTGTTATGCCGGTTTTCTCTATTTATACCAAATGAACTCATCTCATGTAGCTCCTACCCGAGGAAGTCAATAAGGACGCGTTGATTTTCTCATTCCCATCTTCATTGTCACCAGAGAGAGAGGGGTTGATCCTGTTGGTGCCAACTGACTCAGTTGCAGACACTTCCGAGTTTGAATCTGACTGACCAGATTGGTCCAGCCCCGTAACCACACTCATGGACCCAATTTGATAGAACCCTTTGCCACCACTACTGCAATAGAACTTGTCAAATTCTACATTTCCTACTTTCATTTCCTTTTCTGCAGAACCCATGGGAGCTCCTTGGGGACTGAACCTTGTGAAAAGCTTATTGTGTGCTTTGGCTGAAGGACTAAGGGAGAGATCAGTGCATGTTGAGGCAGATTCATCAATGGTGCTAGAGATGGTCGTTGATTCACTGCAAGCGTTGTTTTGCAAATTAACATCAAGTTCCTTGATGGGTGGGACGATTTGGGAGGAAGAAGAGGGTTTCCTCTTCCTGTAAATGCTGGATTGTTCTCTATGTTTTCTGGCCATGATCACATGCCAATGGTTCTTCACCGCATTATCAGTCCTGCCAGGAAACAGCCTAGCAATCATAGCCCATTTGTTACCATACAATCTATGAGCAGCTAATAGTCTCTCCTCTTCTTCCTCAGTGAAAGCCATCCTGTTGATTCTTGGATCCAGCTGGTTGAACCACCTTAATCTACAGCTCTTCCCCGATCTTCCTTCAAGATTCTCAGCAATTAAATTCCAGTTTTGAGGACCGAATTGGGCCACAAGCTCTTTGAGTTTGGCATCTTCAGCAGGTCTCCAATGGCCTCGGGCACAAAGCTTTGTGTGGCCATTTTTACCAGGAGCAGAGCTCTTAGGCTCCTCTTCTTCATCTAAATTCAAAGACAGAACTTTCTTTTGAACCCCGAAAAGCCCATCACTTCCATCACGAGGCCTCTTAGTTCCCCTGCTTCCTACCTGTTGAATACTCCATGGCTTTCCGTTTTGGTCCACTGAATGGCGAAAAATCTGAAACCCCACTTGAGGATTTTTGGTTTCTGTCTCTCTAGGGTTACCCATTACCTCAAATGTGTTAGCGAGAGACAGTTGAGAAGTAGCAGGTGGAGGCAAAAAATTTATATCTTGATACCCACTGAAACCTTTATTGTCACTCCTTACGTGTTGAAGACTCATTTTGACCAAAAAGAAACCAGAAAAAGCCAGAGAGGAAGATGAAGTAAAACAGAACTTGAAAACCCCAAAGCCCTCCTTTCTATAATGCCTCACAAGCAGAGTAAGGGACAGAGAAGAAAAGAACTGGGAATTTTTCAATAGAGAGAGAGGAGAAGAGTGATCAACTGATTAGAAAATAGAGAGGCTGATTTGCATTTTCTCTTACCTCCTCTCTCTCAAAAACCATTATAAAAGGGGACAAGAGAGAAAGGAGGAAACTTGCTTAGTTTTTGTGAGGCAGAAAAGAGAATAAACAGAGGGAGGAAACAATCAAACAATAAAAATGAAGAAGTTTGTTTAAAAAAGAAACAGAATGGAGTTTGAAAGTGTTTGTTGAATGACAAAGGAAGAGAGTAAGCAAGCAAGTAGCAGCAATAACAAAAAAGAAAAGAAGAACCCCCCCGCGTACTCTGCGTTGATACCACTGCTTAAGCAGTGGTATCAACGCAGAGTACTT
>CL1Contig252
GGTGCAAATGAACTTCTCGTACGTCTCAGCCTTTTAAAAGGGCCACAGANAGAGCACTCAAAAAATTCATTCATCTTTCTCACTTTCTTCAAACTTCATATCATTCCCCTCTTCTCATGGCTCAGAAGGCAGTGTTAAAGGTCTTGACCATGACCGATGATAAGACTAAGCAGAAGGCCATAGAAGCTGCTGCTGATATTTTTGGAATTGATTCGATTGCCGCGGATCTGAAGGAACAAAAGCTAACAGTGATAGGGATAATGGATCCAGTTGCAGTGGTCAAGAAGTTGAAGAAAGTAGGGAAAGTGGACATAATTTCAGTTGGCCCAGCCAAAGAAGAAAAGAAAGAAGAGAAAAAAGAAGAGAAGAAAGAGGAAAAGAAGGAAGAGAAGAAAGAAGAGAAGAAAGAAGAAAAGAAAGAGGAAAAGAAGTGACCCATTTTTCACTTGCTATAAATTATTCAAGTTTTTAAGAGAACTTTGTCCATTAAAGATCCCTTTCTTTATTTTCACATGGTTTTCAGGAATCTATGGGTACAAATATATTTCAGCAAATAGTACAAGGAGTGTTAGTTTAAGGTGAGCCTGCTTTCCTGCATGTTTTCACATGGTAGTAGTGCTAGCTCTCATGGGTTTTTGTCCATTTTTCTACTTTTTT
>CL1Contig253
TAAGTGAAATATAACCTAAACAACTGAATTGAACATCTAATTATCATGCTCATCCGAACCAAAAGCAGTTCTCCATTCAGAAAAGAATGAAAAAACTGTTTTGGTGGACAAAGACCCCAAATATCCTCATCCATGTAGGGAACAAGGATGCCTAAGCACATACAATCATACAATATCGGATACAAAAAAAACATCTCCTCCACCAAATATATCGGTTCAGGAGCAAATAACTGCAATAAAATTTAAAATGACCAAGCTCTTAAGATGAATATAAAATTTCCAAAGGAGAGGCCGGCGATCACGAGCCTAACTGAAATCAGGCTTCTCTGGATATGTGCAGCCTGACCTCTGGATGATCACATTTGCTGCATAGCATCCAGCTCTCACACAGTCTTCAATTGGCTTCTCTTGCACCAACTGTGACAAAAAATCCACCAACAAATGCATCCCCTGCTCCATTTGTATCCACCAACTTCTCCTTGGGTAACAA
>CL1Contig254
CTTCATCTGCTCTAGTTGCCGATCACTGTGAAAACACGCCTCTCAACAACCTCCCGATACTCTTGATGGATTATTTTCCCTTTAGATTCTGAAATTAAGCAGTGGTATCAACGCAGAGTTTACTTTTTTTTTTTNTTTTTTTTTTTTTTTTTCTAAGAGCGCTGTTTATTCAATTGACACGAAGGACGACGATTAGAAACTTCAATATACAAGTCCAGCCGATTGGTGTAGTACACCTTAACCACACTGAAATGCCAGAATCCTACACTCAGAAAACAACAGCGATAATAACCGGAAATGGGAAAAAGGGGAAACAAAAAGCAACAAAAAGAAGATTTTGCGCTGGTGGCAAGCCACAATCCCATGCATACGCCTAAGCATGAACCCCCAATTCCAATAATAAGGTGTGATTAACCGCGTCGGATCCTGGGCCCATAAATTGGATGGGACCAGGACTAATATATCGATTCTTGAGGGCCCACTCATCCCGCATGGATGCAAATTTTTTGAATGGCGCACCTTCAAGCTCCACCATGGCCTTTTTAATTACAGGCTTGAATTTACCATGTCTCCTCTCCACATCCATCATAGAAGTCAGTGCAGTGCCACCAACTGTCCATTCTGCAACAGGAGCACCCAAATTCCCGACTGATGATATCAGCCCAGTTTTCCCACTGTGAAGGAGCGCTCCAGCTCCATAGCCCAACGCATAGCAGTATGTAGCATCAAAGTTTGTTGGCAAACCGCATCTTCCTTCATAACCAAAGAAGTGGGACTGTCCTTTGAATTGGGCTTTGTATGAGCCTTGCTGCTTCCTCTTCTCCAACTCAGTTTCAACCATTTGAATAAGCATTTTCTCTGTCTCTATTTTGGCAACCTGGACGTTTCCATGTGGATCTCTTTCCAGCATCAATTGTTCCCGAATTGCTAGCGGCAGAAATTCGAAAAGCTGCAAAGATTGACTTGTAAGTTTCTTTTTCCATAGCCCACCTTCATCGACAACATCACGGGCCAAAATTTCATTCAGTTCTGCAATGAGATGCTGCACCTCAGGAATGAAATCAATTAAACCTTCAGGTATAAGGATCACACCATAGTTATAACCCAGATCAGCACGTTTACAGATTATATCTACAATGTAGTCAGTAACATTTTTCAGTGTCAGCTTCTTTGCAGCAACCTCTTCTCCAATGATTGTAATATTTGGATGAGTTTGCAAAGCACACTCTAAGGTAATGTGTGAAGCTGCACGCCCCATAAGCCGTACAAAGTGATAATATTTTCCAGTTGATCGAGCATCAATCATGACATTTCCAATCATTTCTGAATATATCTTGCATGCAGTATCAAATCCAAAACTGGTTGGGACCTCTTTGCATTTCAGATCACCATCAATGGTCTTTGGGCATCCAATGACCCTAGTTTTCATATTTTTAGTCCTGAAGTTTTCTGCAAGAAGGCAAGCATTAGTGTTTGAGTCATCCCCACCAATAACGACTAGTCCATCCAAATCGAGTTTCAATGCTGTCTCTTCAGCTTGTTTAAACTGCTCGGGTGTCTCAATTTTGTCCCTTCCACTGCAGATCATATCAAAACCACCCTGATTTCTATAGGGATAAATAAAATCAGCGGTTAATTCTACATATTTGCACTTCATGATCCCAGCAGGACCACCTCTAAACCCGTATAATATGCTTCCCTTCGCACGTTCCTGCAAGTAATCGAAGATTCCAGAGATCACATTGTGTCCTCCAGGTGCCTGACCTCCGGACAAAACAACACCAATCTTCAGCTTCAGATTCGAATGCACTGCATCAGCCCCATTTGGCACAAACATTGACGATGGCTGTCCAAACAGATTTGGAAATAGCTTCGCGATCTCATCTGGATTGCCAGCAGCGGAGCTTGGGGGCCTTCGACGACTTTGAAGGGGTTTTTGAGGACAGAAGGGACAGGAAGAGAGTGGTCGATGCGACTCGCTTGCAATTCACTGTAAACAGAAGCGAAGCGTCCCGTTGCCGGAGAGGATTTGACGGTGGGGACTTCGCCGTTGATTACAAAAGAAGGAGCCATTGATTGTTGGTTTATAACTAATTCCAGAGAGTGAGCGATGAGAGTAGAATCCCCGCGTACTCTGCGTTGATACCACTGCTTAA
>CL1Contig255
AGTTGTCCATCGACTGCTGTGGAACATGTCTTGAACTAATTCAGGAGAAAGACCTTCACCAGGGCAAACCATCCTGAATTCTGTATGCACAACAGTAAGTCCATCAGAGGCTTGCTTCAGTGTTGGACGAACATGAATCTCTACCCCCGCGTACTCTGCGTTGATACCACTGCTTAAGCAGTGGTATCAACGCAGAGTACGCGGGGCTACCTATACCATCCACATTTAAATAGAGAAAAAGAAAATGTTGGCTATATTCCACAAAGCTTTTGCTAACCCACCAGATGAGCTCAACAGTCCTGCATCTCAGAAGGTTAATAAGAAGCCTAAGCTTCCGCAAGAGACTCTTGATGAGTTCCTTTCTCATTATCCTGACAACACTTTCTCCATGAGCTTCGGTGAAGCTGCTGTGCTTGCCTATGTTCGCTAATTATAACCAGATGGGTTTTGAGCAAACAGGTTCAATAGGGCTTAACCACCTCACCCTTCTCAAATCCTCCAAATCCAAGCCCAAATTCACCTCCAGCAACTGCAACAGCAACAACAAATTGCCAATCTTACCACAACTTCGCACTCGCTCCTCAACCAAAGGCTTAATTACTTGGCTCCAAAACCTGTCCCCATGAAACAATCTACTTCCTCCTCCAAAGCCAACAAAACTCTACAGAGGAGTGAGGCAGCGGCATTGG
>CL1Contig256
ACTCTGCGTTGATACCACTGCTTAAGTCAGTGGTATCAACGCTAGTAGTTACTTTTTTTTTTTTTTTTTTTTTTTTTTTTTTTTGTTCAAATAAATCAACGTAACTTCAATTTCTCCTTCTCTGTATTCCAATTTCAAAAAATGAAATGATCAATAATCCACTATTTGTGGAATTATTCAAATAATTAGTATAAATTAGAGGGGCAGACAAGGAATAAAAACAATACTACAAAGGAGATTTTGGTACAAGAATTGGATTATTCTGAAATTATGCAGACCATGAATCTTCAACTTGCTGATAATGCCTTTCATAGCTATACACAGCGTTCCCATAACTGCGAGCATCATCACTTCTTTCGCCGTATGGATATGGATTCCCAAACAGATAATCAGCACTTTCTTTCCATTGATTGCTGCAATTTCCATAATCTGCAACTTGTTGACAATCGTTCACTCTCCTTGCATAACGAGTCAGGCAGGGCCAGTACCCAAATAAACCTTCACAAAGATCCATTGCTTCCAACCCATACCCAGATGGAATTTCAGGCACTGACACTTGTTTCTCATACTCATATATGTTGCCATACCCAGACCAAGGAGAGTGATCATCACCATACTTTTCCTTGCTTTCCTCTCCAGGATACAAGTCTAAAGGCTCCCTCTGAGAATTGCCATGGTCATGGTCATACTCACCTAGCTGCTGCTGCTCTGTCTCGTTGATGGCGGGTGGTTGTGGTTGGCTTTCGCTCGGGGTGTTTTGCATGCTCTTCAACTTCCTTTCTCCATAGGGATGTTATCGGCACAGAAGAGACTCCATTTAA
>CL1Contig257
TGATTCTTTTTTCTCAATTTTCTTCGAAGGTTTCAGTTTGATGTTACGGCTCTGATTCATTCGTGACTCTACGGTGGAGTTCTCTCAGATCTTGCGATTTTGATACTTCTGATTATCCAGTGTTGTAGAATTGGCTTGCTTAATGTAGCATTGGGCTTGAAATCTCTTTCACAGACTCTGCTTCTGTGGTGATGGTTTCTGCGTTTTGAATTGTGGGGAGAGTTTGAGGTTGAGGCTGTCAATTTAATGATTGATAGTGAATTCTACTATTTGCAAAGAATATCAATTGCAACCGAGTTTGGTGTTTGGCCCTTTCTTGAGAGGGAAGAAGCTCTCTTCCTTCTTGGCCGCCTCTGTCACCAGCGGCATTGAACACAAGATTCTCATTCCATTTCATGTCTCGTAAGTTAGACAGCCCAGTTCAGACCCAGATGGCAGTGGCAGTCTTTAAGAGCCCACTCAGTGGGGAATATCACGGGAACAGGAAAATGGAGGGGAAACAACCTGCTGGGAGGAGGCGGGTTTTTGTGCAAACTGAGACTGGTTGTGTTTTGGGGATGGAATTGGATCGTGGTGACAATGCGCATACAGTGAAGAGAAGGTTGCAGCTTGCTCTTAAAGTTCCCACTGAGGAGAGTTCCTTGACTTTTGGGGATATGGTACTGAACAATGACCTTAGTGCTGTTCGTAATGATTCTCCTCTTCTTTTAACACGGAATTGTCTGCATAGAAGCTCATCTACTCCTTGTCTTTCACCAACTGGCAAGGAAATCCAACAGAGAGATCGGAGTGGTCTTGTTGAGATATTGGGACAGTTAAATAGCTTTGCTAAAA
>CL1Contig258
CATCTCCCCCCTCAAAACCCAAAGAATATAAAATTTTAATTTGAAGTATTTGTACCTGCCATGCAAGCGCACCTGCCATGGCAAAGGTCAGGCAACAAAAAAGACAGCAAATAAAACAATCAATTAACCAAAAAATACTCCTCAGCCCTCCCAGCAACCTTCCATCATCCTACTTCTATAGTATTACCTCATTCGCCAGCCAGAAGAACACAAAACCATAATAACCGAACAGATCCGTAAATAACACAACCACAAACCCAACCTTTTGTCGCCTAATAATCTTCACGAAAGCCAGGTCCAGAATACCATCAACGCAGATCGTCAGATTAGAAGGCACCAAAATTTTCCAGATACCCGGAAGCACAGCATGCCCAACAGTCAGATCCATCTCCCATGGAGAGGCCAATCACATCGGTTCAACATCTCCCACTGCC
>CL1Contig259
AAGCAGTGGTATCAACGCAGAGTACGCGGGGGCAGAAAGATTGGGAGGGCATTTTTCTAGAGAGGAGAGGGACACGACCCGAATTCGAATTGGAAAATGGGCAAGGATCTCAGCGAGGAACAGGTATCCTCAATGAAAGAAGCCTTTACGCTCTTCGACACTGACGGTGACGGCAAGATCGCCCCTTCTGAATTGGGGATCCTAATGCGCTCTCTCGGGGACAACCCCACCCAGGCCCAACTCAAGACCATTATCGCCGAGGAAAACCTAAACGCTCCTTTCGATTTTCCCAGATTCCTCGATCTCATGGCTAAGCACATGAAACCCGAGCCCTTCGATCGCCAGCTCCGCGACGCCTTCAAGGTGCTCGACAAGGACTCCACTGGGTTCGTTTCCGTTATGGATCTGCGCCACATTTTGACTAATATTGGAGAGAAGCTCGAGCCATCCGAGTTCGATGAATGGATCCGGGAAGTAGATGTCGGTTCGGATGGGAAAATCCGCTATGAGGATTTCATTGCTAGGATGGTGGCCAAGTGAAGTAAGATCGGTTAAGAATTTGGGCATTTGTTTTGTTTTTGCTTTTTAAATTTTCTAGAAGTACCGTGGTAAGGTTTGCATTTTGTTTTTGGCTTGGAGGGCTAGTGGTTGTTTGGGTATTGACGTGATGGATGATGATGGTGTTCTTCTAATTATTGAAGTAATGGTAAACTTTTCATTTGAAGTATTTTGGGGGTTTTCTGGTTATGTTGTTTAATGTTTATA
>CL1Contig260
AAATATAAGGTTTTTGTCCGCAACAAATGCAGCATTCCAGTCCATTGGGGCATCAGGATGTACCGACACTTCAGTCCAGGTAAGATACATAAGATCTAGCTCCCACAATTTCCTAACAGCCTTGTTCCTCTGGCCTATTTGACCATCTCCTTCACACCAGGAGACTGAAAGCATGAATAATCGACCGTTACAAGATACAAGTTTAGGGTAATACTCATAAACACGGGGAGGGAATGGGAAGGTTTGGATTGCTATCCAGAAGCTCCTTTCTGTGTCATATCCCATAAGCTTGCCTGTCTCCGAATAAACATAAAAAATCCCATTACATATAACCCAGAACACACCGCCCCAAAATCTATGGGCAGCTTCTGGATTTCTGTCCATTTATTTGATAAGGGATCATAGATTTCTCCAGAATCCAGAGGCTCATCCCAAGATCCGAGACCTCCAATAGCAATCAATACAAACTTTAC
>CL1Contig261
AAGAGGAGAGGACGAAACAGCAAGCAAGGACCAAGTAATTGCGAAACTCAAGGACGACGGCGACTTCGATAATCTTCGTCTCAAGATAATCCGCAAGCTTAAGGACAATGAAGAATTACGCAATAGCATTATTTCCATTGTGAGGCAGTCAGCAGCTCTTAACCGTGCAGGGGCTGAAAACATGAAACCCAGGCAACTTTCGGATGCCATATATAATGAGGTTGGGAATGAAATGATGAGTAAGCTTTCTGATGGCGTGTGGGAAATAATTAGATCAGGTGATGGCATGAAAAATGAAATAACAGAGACTGTACAGTCTGTCTATAATAAGTTGGTGGAGCCTAAAAGGAACGAGGTGGGTGAATCTTCTACTCATGGAGTGGCGCTGGTTCAGAATGAAGCTGACAATAAGGTCCTTGTCAAGGACTCAACTGTTGCAGTGGATGATAACTTGTCTGATGGTGAACTCCAAGAACCACCAGGATTCTCTCTGTCCATTAATCATCAGAACAACCATGAACTCAAAGAGGAGTTGGAGCTGCCTATGCATTGCCAAGGGACTGTGGAAGAACGGAAGGAAGGGGTTAACCACTCAAAGATAAGCTGGAGGCTGATGATGTTGATCCTGGTTTGCCACCTGGCTTTTCTACAGATATTGAGCAAAGGCAGCCATGTGACGATTGTGATGAGGACCCTGATGTGCCTCCTGGTTTTGGTTGATGAGTCAGATTCAATGCAGTATGTTGACACTGTTTTAGTGTTTGATGGTGACCATGAACGACGTAGCTATGAATATGACTGGAGGATTCCTTTTGCCTCCTTAGAAGCTTGAAATGGATCAAACTTGAAGATCAGGTGATTTTGGTATTTTTCTCATGCTATTGGGTTTTTTGATTTAGAATATTTACTCAGAGCTTTGTTGGGAAAGCAAATTATAAGATTCTGAGTTTGACAGGGTTATTCTCATTGGATTCCTGCATTATGAAAAATCTATTGGAGGCCATTGATAATGCGGAAGTCCTTTTCCCTGAATTTTGGGTTCATTAGTGTGTATTCACATTATCGTTTAAATTCATACCATGTGCTGTTATTTCAATCAACAAGCAATGGCAACAAACTATTCTTTTGTGCCAGATATCAAGTATTTTCTACAACATTGCCCATATTTGTGTAAGCTAAAATTCTTGATTTTTCAATCTTTTTGACCCTTTTTTTGGGACTTTTCAACTCACCATTAAGGTTCAGCTTCTTTGGACCCGATGGCCCTGATGTGTGTACAAACGGATAGTAGCCTGGCTATTGAGTGCAAAGAAGCTGCACGGATGTGTTCGTTGGTTCCTTACTTAAGGTAAGTTTGGTGTCCCATAATATGATAGATGTGTTGTTACTGTTGTATGTCGCATTGAATATGGAAAGATGGCAAGCTGCCGTTC
>CL1Contig262
TTTTTACTAACCGTACTTCTTGAAAGGATTCCCATTCTATTTACAATAGTATCTTGATATTTACAAGGAATATGAGCAGCAATGTAAAAATTGAAACTGGTTTGCTGTTTGTTAGGCCCTGAATAAACAGATTCTGAATAGCTAAAGCAAGATCAAGCGAAGGGGTAGTTAAGAAACCAATAAATCAGGAGAAACCCACTTCACAAAGAAATGAAATCTGGGGTCCAACAGAGTTAGAAAAATGAGAAAACTCGTGATCGGCTGCTGGAGTTTGAAAAACAGAGTGGAAAGAAGAAAAGAAAGAATTTTCCGGGGAAAAAGAAAAGGCAGTGATTGGTGGGTAACTGGGTATCTGTCTTCCGTTCTTCTGGCGAAGCTCTGGAAAAGGGAAAATTGGATCTTGGAGAGTAGATATGTAGAATCAATTCTATTCCATTTTCCGTTACTTGGGTTTTTCTCTTGAAGATATGTTAAAAAGACTTCTCCTTTGGGTTGAATTTTCAAGTGAAAGTATCAAACTTTGTTATTTTCAAATTTGACATTTTCCTGCTGTTTCTTTTCTTTGCTTTTTTCTTCTACAATTGAATGGAATAGGACCAACCCTATTGCTTGTCCCCGCGTACTCTGCGTTGATACCACTGCTTACGCAGAGTACGCGGGGAACACAAACA
>CL1Contig263
AAGCAGTGGTATCAACGCAGAGTACGCGGGGAGAAGCAGCTGCAGCAGAGAAAATTAACGCAAAAATGGAGGCGGAAGAGCCATCGAAATCAACTACAGGAGAAACACTGAATCCAAACCTTAATCCTAACCCTGGGGCACAAGATGACGTTAACGATGATGAGCTGGAAGAAGGGGAGATCGTGGATGATGAGGAATCGTCGGCTAAGAAATCGAGCGCTGTAACCTACCAGCCGCACCCTCTCGAGCATCAATGGACATTTTGGTTTGATAACCCTTCTGCTAAGTCTAAGCAAGCCGCCTGGGGAAGCTCTATGCGCTCTATCTATACTTTTGCTACTGTTGAGGACTTTTGGAGCATTTACAATAATATCCATCATCCAAGCAAGCTGGCTGGGGGGGCTGACTTTTACTGTTTCAAACATAAAATTGAGCCAAAATGGGAGGACCCTGTTTGTGCTAATGGAGGGAAGTGGACTGTAACTTTTAGTGGTAGAGGGAAAGCTGACACCAGTTGGTTGTATACGTTGCTGGCTATGATTGGAGAACAGTTTGATCATGGAGATGAAATCTGTGGAGCAGTTGTCAATGTCAGAAAGCAGGAAAAGATAGCTCTTTGGACCAAGAATGCTTCAAATGAAGCTGCTCAGCTAAGCATTGGAAAACAATGGAAGGAATTTCTTGAATACAATGATACTATTGGGTTTATATTCCATGAGGATGCAAAGAAGTTTGACAGAAGTGCCAAGAATCGATACACAATATGAGTTGTACAGAGCATAGGAAAATGCTTTCATGATGCGAAGGGTGGCCTGAATGCCTTATAAGAAGCCAACATCTGTGACAGCTTAAATCTTTAGAACATATTGCGAATGGTTTTTTTTTTTTCACTTTTTAGCCTTTTGCTGGAGGATTTTTTAACTTGGATATGTAATACTGATTTCATT
>CL1Contig264
AAAAGTACTCTGCGTTGATACCACTGCTTAAGCAGTGGTATCAACGCAGAGTACGCGGGGAACTGTCAACCAACGACAAAGAAATTGTTTACTTGATGCGTCAAGAGACATGAGTCCTCGCCTTCCCAAATCCTATATTTCAACCAACAAAAGCTTTTTCTTTCTAAATTCTATATTCCGCCTCATTTCTCCTTTCTCTCCGGAGAGATAATTTCGAAACGTTTTTAATTCTTGTGTTCAATCTTTGTTTGGTCGGCATCTAATCTCCGATAACGATCATATACTTAGTTTTTCAGAGATCAGGATGGCGAGGAGTAGATCTTCTTCATCGTCGAGCAAATGGAGGTATTGTAATCCTTCGTATTACCTGAAGAGACCGAAACGCTTGGCTTTGCTTTTCATAGCCTTTGTTTGTGCCACTTTGCTCGTGTGGGATCGCCAAACTCTCGTCAGAGAACACGAGGTGGAGATTTCCAAGTTGTAAATACTCGTGATCATGCAATGTATTTGTTTATGCCGTGTTTGTTCGGCGATAATTGGTGGAAAGGNGGAAAAGTGAACTATTTGGTTCTAGATTGGCTGCAAA
>CL1Contig265
AGAAAGTAGGGCTGAAACTGCAGAGGCTAAAGTTACACAAATAACAGATACAAATTTGGAACTCACAGAAGAAATTAATTTTCTTAAAAGTCACAGAGATAGTAATAGCGAAAAGGTGAGCTTGCTTGAGAAGCAGGTAAGGGAATTGGAAATCCAACTACAGCATTCAAAGATATCATCTGAAGTAAGTCAGGAGCAACAAAATATGCTATATTCTGCAATATGGGATATGGAAACGTTGATTGAAGATCTAAAATCGAAAGTATCCAAAGCTGAAAGTAAGACTGAGAGTGCAGAGGAGCATTGCATGATATTATCTGAAAAAATATGGAACTTAGTAAAGAAATAAGTTTCTTAAGGTCTAGAGAGAAAGGCTTAGAGGCTTCTTTGAATCAAGTTAACAGCTCAAACGCAGCAAATGCAAAAGAAATCAATCTGAGGACCAGGCTTATCATGGATACACTAAGGGAACTAAGCAGAGAAAGGAAGCGCATCCAGAATCAGCTATTTTCTTTGATGAGGGAGAACAAAATATTGGTGGAAAAATTAAGAAATGCCAAAAGCAATGCTCCTATAAATGTATGCAAAGATGGAGATGTTGATAAAAAAGGTTCTCTTTTCCGAAAGCAACTTATCTAATGAAACTCTTGGAAAAGCTTCTGAGGAAGCGATGTTATCTAAAAGTTCTCAGGCAGGTGGATAAGGTATTTGAAGATGCAAGTCCGCATGAGATTGAAGTGGGGAGTTCTCATCCCGCACATGAAAGTTCTGACTTGGTTTCAAAGCTTCAAGTGAAGAGGACAAAGCTGGCAGGGCAAACTAACAGGTTGCTTAATTTCAAAGCAATTCTTGTTGCAGTAATTGCAGTGATGGTCATGTACTTGTTACACAAGAAGAAATATGTCCCATTTGAGAACTTCTGATGGCTGACTTTCATAGTGAAATTATGACCATAAAGACCACATTCTAGCAGCTCCCACTGTATTACATGTTGTAATAGTTTGTTGTAACTGTGTCTGTGTGTCATAGTTGAATATAATTGTTCTTTTTTCTTCCCCTTTTCTTTTCTTATCAGTGCCATCCATGGCAAAATGTGAATCTT
>CL1Contig266
TTCCCCAGCAGCAACAACAGCATCAGCAAAACCCTAATGCTGATCTCGCCAACGAGTACCGACCCGACCGGACCCGCTTTCCTCGATTCTCATGATGCTGATGTGGCGGGAGCTGATAATGGTAAAGAGGAGGATCCCATTACTATGATATACTCCATGGAGAGGCCTCTCAAGGATAGGGAGTCGTTGTTGGAGTGCAAGAACAGAGATTTTTATAGTGTGCTGGTGGCCTCTACTCGGCGTGAAGAGGAGAGGCAGAGAATCGAATCCCAGCAGAGGAAGGATGGGTTGGTGGCTAAGAGTAGATTGATGGGGGCTGACGAGAGAGGAATTGGATATGGTGATGAGCTGGGTTATGATGCGACACCCAAGCCCAAAATGCATTTGAAAGGAGGCAAATTTGGGGAAGGAGTGCCCATAATTTTAGTTCCCAGTGCGTTCCAGACTTTGATTACTATTTATAATGTGAAGGAGTTTTTGGAGGATGGAATTTATATACCTACGGATGTGAAGGTGAAGCAAATGAAAGGGGCGAAGCCAGACTGTGTCACAGTACAGAAGAAATTTAGTACTGATAGGAATAGGGTGATGACTGCATATGAGGTCAGGGACAAGCCGTCTGCGCTCAAGGCTGAGGATTGGGACCGGGTTGTGGCTGTTTTCGTGTTGGGAAAAGAGTGGCAATTCAAGGATTGGCCGTTTAAGGATCACGTGGAGATATTTAATAAAATCATTGGATTTTTCATGAGGTTTGAAGATGACAGTGTAGAATCAGCAAAGACTGTGAAGCAATGGAATGTAAAGATCATCTCGATTAGCAAGAACAAGAGACACCAGGATAGGGCAGCAGCATTGGAAGTGTGGGACAGACTTGAAGAGTTTGTGCGCTCACGATCACATTCATGAATTTGAAAATGGAACTGTATCATGAC
>CL1Contig267
CATACACTGAACCATAAGATAGAGCCATTAATAGCACAGCAGCTTGTTCTTCTTCTCCTAGCTTCCTTCTCTGCTTCTCCACAGTTGATCTCTGCATCAATACCTCTCTACCTAGAGCCAACAACCTCTGCTTTAACCCATCTCCTAATCTATTACTGTTATTGCTTGAACTACGATGATTGTTCCCTTTCCTTGCTTTCTTCTCATTTGCTGCTCTGTTCAAACCCAAATTGTCCCTTTTCTTCTTCCTGCTTCTAATTCCACATGCGTTGCACAGTGACTTAGGGCCAGCTGGGCCACCTCTCCAGAGTGGAGTCTTTGATGTTCCGCAATCGGCGCAGGTCTTCTTCTGCTGATGTTCTCCTCCTTCGGAGGATTTGCTACTCATATCCTCAGGCTCTGATCCTTTTTCGCTTGGATCCAGCATTTCAAGCAAAAACACTTGAGATCTAAAACAAACCCAGATGAGAAAAGCTGGTAAGCTGAAGTGGGTAGCGACCAAAAAATACGGTGATTGGGAAATACTAATACGAAGAATAAGCTGAACTTGAAATGGTGCACGCTAAAAGTTCTAATGATTGCAACAAGAGCTAGAAACAGACAGAGATCT
>CL1Contig268
GTGTCCATATTTGATTCAACTCCACCATCTTGATATGATGAACTGATGATCTATTTGAATTAGCTGTTGAACTTGGTTCCTCAAACTTGGACTGAGCAGCAATAAATGCAGGTTTGCTAACTTTTCTTGATCCAAATACAAACTTCTTTCCTTCAGTCTCTGGCTGTTCAGAGGCATACCTTTTCATAGATCGTTTGGGTTGATCAGTTTGTTCACCTTCTATTTCTGCCTTACAAGAAATTTCCATTTGACAATTTACATCAGATTCCATTGTTTGATTTGGGAGAGAATTTGTGTCTATTGATGGCTCTTTTGCATCAGATGCACTAATATTCTTGGGCTGAGGCTGCTCTGAATTATCTCCTACTAAAGAAGAGGTTAGATGGTGTTCCTGAAACTTAAAGTCATCTGCATCATAAGTTACCAAATTATCTTCAGTTTCAGAAGGCAGAATAGTTTCCTGTATATTGGACTTTGAATCTTCCGACTCACAAAAACCTTCAGATGGAACTGCAGCTTCCACTTCAGTAACCACATCCCCACTTTTCTCTATTTCCAATTGCTGCTCAGTTGTTAACTCTGGTTTTGGAGTTGGTTCTGTTGATGAAACGGACATCCACCTCTCCAACCAGTTCCAAGCAGAATTTGGTTTTGAAGAATCACACTTGATGTGGATAGGCCTCGTCTTTGGAGTTGATTCCATTAGCTGGCGAGCAAACCTATTGCTAAGCAGCTTCTCAATGGAAGTGTATGCTATATCTGGCTTGGTTATTGAATTTCCTTTCCCCGAGGTCTTTAAAATAGACCTTCTCATGCTTCCCATCTATCTTCTC
>CL1Contig269
TATTAAGGAGATTATTAGTTTTAGCAAAGTACAAGACCAACATCAATGGAAAACTTGTGCATTCTTTTCGTTCTGTTGTTATGGGTTGGATCAGGGATTGCAGCCTCTCACTTCACTGTTAACTATATTCCAGGGTTTCAAGGGCCACTTCCCTTTGAACTTCAAACTGGATATGTTGGTGTCGATGAATCAGAAGACGTACAGCTCTTCTACTACTTCATTAAGTCACAGGGGAATCCTAAAGAAGACCCTCTCTTGCTTTGGCTAACCGGTGGCCCTGGCTGCTCTGCCTTGTCTGGTCTTCTTTATGAAATTGGTCCAATCACTTTTGAGGTGGTGGAGTACAATGGGAGCTTGCCTACATTGGTCCTGAATCCACATTCATGGACGCAGGTGGCCAGCATAATATTCGTAGATATGCCTGTTGGCACTGGATTTTCCTATGCAAGAACCCAACTTGCTTCTCATTCAACTGACTTGATTCAAGTTCGCCAAGCAGATCAATTTCTTAGAAAGTGGCTAATGGATCATCCAGAATTCCTGTCGAACCCTGTCTATATCGCAGGGGACTCCTACTCTGGGATTACCATTCCAGCTATAACTCAAAAAGTCTCAGATGGGAACGAAGAGGGTATGGATCCACCAATAAATGTGAAGGGATATATTATAGGGAATGGTGGTGCAGATATAAGTTTTGATGCCAACTCAAAGATCCCATTTGCTCATGGAATGGGTCTTATTTCTGATGAACTCTATGAGTCTATTAAAAGGAGAAGTTGTGGAGAAGAATATGTGAATATAGTACCCAACAATACCG
>CL1Contig270
TATATCGCAAGTTTCCTGGTTTTGAAAAGACCAATTCCACAGTTCCACATGGATGGCACTTGGCTGAAACTACATCTACAGTCCTTCGTGATTGGCAAAATCTCAAAAACCGATCAAGCATGAAAAGAAATATTCCACCAGCAGACATGCTGAAAATAAAATCACCAACATGGAACGCCAAGAAGAGGACAAAGACCACATATAGTTGATGGGTGTAAAAAACAATTCAAAACTCCACTGTCTCACACCAGGAAGTGATGTCACCCACATCAAAAGTCCGGCTAAAAGGCTGACAACACCTGCAAAATTGGCAATGCCAACATCTCTCCATTCCATTATTTCATATTGCAGATTACCCTGCATTCCCCATCCAATTACATAAAATAGCCCATGGAGGGTAAAGAGCAGCATTGTCAAGTGTCCCAACCACACATGGTATCTTGTAGCATGCTCAAAAGGGATATCAATAAGGCGGAGAAGAACTGATCCTCTTGCCACCGGAAGGAATAGAAATGCCAAGCAAAATAATCCAATCATACCAAGTCGAAGCCCTGTCAATTCTAATAGCCAGATGCCTTCCTCTTTAGAAGTAAAATGCCAATTGGAGATAAGGCTGAGATTCCTTATTGTATAGGCATAAACAGCCCAGATGATGTACACAACAAAGAGAAGAATCCCAATGAACTCAGCAGCAGAAACAACCCCAAATGGTCCATCCACGAGAACAGGAAATGTCCACAAGCGGACACGTGGATACTTTGAATTCTTCTTCTGCTGGATATCCTCTTTCCCAGAGATGATAAGATGTGCAATAGCAAGAATTGCAATAAGAAGAATCGGTCCACTCAATAATAAGAATATGCTTCCTGAAAGACCAAAAGGAGTTCCCTTGGTGGCTCCAATACATTTCTCAAATATTTCATTGCCCAATTCTGTTGGATACACAAAGATAAAAACAACCCATGCAATGAAAATCACCCACATTAGAATCTTGAGAACCCATTTCGCTAATGATACAAAGAGAGGCTTCTTTTTGACACCTTGACTTGAAAGAAGAGGTTCCTGAACT
>CL1Contig271
AAAAGTACTCTGCGTTGATACCACTGCTAAGCAGTGGTATCAACGCAGAGTACGCGGCTATGGCGAAGAAGAGGAAATCAATAGCCACAAGCCTGGACGAGGTGGATCGGACCATGTATGCTTCATTTTGCAGCGCTGCTAACTCTCTCTCTCAGCTATATACCCAGGCTATGAACCACCAGAAACTTTCCTTCCAAGCCGGTGAACGTCACGGCCTTGAACAACTTTATCAGTGGATTTGGAGACAACAAGAGGGAGGATCAAGAGTAGCAACAGTTGATATACTCAGTTACATTCAGAATGAGCTGGACTATTGTGGAGAAGAGCTGCCATTGTCCCCCCGAGCGCCACAACATCAGAATTCCCAACCAATTCAGTTCTCAAATTCCAGCTTCCTTGTTTCATCAGGTTCGTCTGGTCCAATAACTGCTGGCCAAGGTACTCGCACTGATCAACAACCCAAGAATTCAGTTTTCTCAAATGCTTTGTCAAGCCCTGTCCGGAGGAGTCTCCAGAATTATCACATTGCTCAGGACAGCTATTATCCACCTGGCGGTCCACCGTCAGGAAATGGAACCCGCAGTAACGAGCCCAACTTTCTTCAGCACCAGAACAGGGATCCTAATCCTGTTAGTTCCAATGACTCTTCGATGGATATCTAAGATAGTAGGTGTAAAAGCTTGGTGGCATGCGTACTGGTTAAAAGAATCAGAGGGCTGTTGCAATTGCATTAAGGTTTTGGCACATAGAAATGGTTACTTCATACAAGAATAAATTGCATGACGCTGCTTGCTGTTGAAGTGTGTGGAGAAGAATAGGTAAATCGTGTGGGTTGGCATGGGGGCGAAAATAGGTATATGATGAGCACTGTAACCTATTAGTTCTATCTTTATTTGTCTTTCGTAATGCTTAGG
>CL1Contig272
AAATATATATGCTATTAAGGTCATCCATGACTAATTTAGTTTAAGATAGCTAATTTACTTAGGACTAGTGTTATTGTCAGCTTGATCATCTAAGTTTTGCAGGTCCTCTTTGCAATGTCTTCATAGCTGCTTCAAATTTAGAAGCAGATTGTTTTTGATCTGAAGCATACTTATAGGTCCAGGTCCATGCCACATTGTTATCTTTTGGGTAAAATATCACAGCCTTGAAGTCAAGGACATGATACTTTGAGGGGATATCACCTGCAGTAACCCTGTAAACGATTGCTTTTTCTTTGTTTTCGGTGATCTCAGTCGACGTTTTGAAATTGGGAGAATTTGGGCCATATGTGATTGTGCGCTCGTTAGGGTTTTTGGGATTTGGTGTGATGGATGTATACAGCTCAGGAATGGCAAACGGATATATTATTGTGGAGTTTTGAAGCTCCATCCAGTACACTTCTGGTGAACTCTTGATCGTAACTGTAACTCCACCTGTGCCTGTTTCAGTTTTAGACGCCATTTCTGCTAACAGAGAAACAAAGCAAATGAAAGAGAGAATTACTCGGAGGATCGCTATCCCCGCGTACTCTGCGTTGATACCACTGCTTAAGCAGTGGTATCAACGCAGAGTACGCGGGGACTCTTCCTTACCTGAAGCACTCTTTCTTTCTACGGGCAGCGGAAATGGCTACTCCTCTCAGAAGCAACAGTTTGCTGTCCATTGCCATTGAGAGAACAGGCCAATGGGTTTTTTCTCAAGAAATTCCAACAGATGTTGTGGTTGAAGTTGGAGAAGCCAGTTTTGCTCTCCAAAAGTTCATGCTGGTGGCAAAAAGCAACTACATAAGGAAATTGATAATGGAATCAACAGAACCAGACCTGACAAGAATCAATCTCTCAGATATACCTGGAGGCCCTGAAATGTTTGAGAAAGCAGCAAAATTTTGCTATGGAGTCAACTTTGAAATCACTGTTCATAATGTTGCTGCTCTTCGCTGTGCTTCTGAATATCTCCAAATGACTGATTTATACTGCGACAATAACCTCGTTGGTCGCACAGAAGATTTCCTTTCTCAGGTTGCCTTGCCTAGCCTCTCTGGCGCGATTGTCGTCTTGAAATCGTGCGAAGATCTTCTTCCCATGGCTGAAGACCTTAAAATTGTTCAGAGATGTGTAGATGTCGTCAGCGTTAAGGCCTGTAATGAGGCTAACTTTCCAAGCCGATCGCCGCCTAACTGGTGGACAGAGGAGCTGTCTATTTTAGATGTAGAATTTCTGGGGAAAACCATTTCTGCAATGAAGAAACGGGAGCCAAAGCACTAAACCCTACGCGAATGCTCTCGTTACTTACAC
>CL1Contig273
CATAAAGGCGGGGTGATTGATGGAATGGCATCAAACAACTCACTTACCACCTATCCTTGAAGAGCATGAGTTCCATGGCAACCTCAGATTTCCAAATGCTTTCTGGTCTACAATGACCAAAATCACCATCATCCATTTTTGAAGAACGCTCTCGTTTAACAGGCTCAGAGCCCTGATCTCCCCGTTCCTTTTCTTGCCCTTAACTTGAGAAGGAAAGGATGAGGCACTATTTTGTACACTATCTAAGCTAGGTTTCAACTGTGAAGTTGATGTCGGACCATTCATTTGTTTTGGTGAACGCCCACCCTGGGCACCGTTGCATGCATTTCTATGCGAGTTTTACACAATAGTTGATCTACTTCTTCTTGTCGTTCATTAATATAAATCTTGATCGGTTAGCCACCCATAAACACTTGTTCGTAATATCATAAACTCGCCGGCACACAAATGAGCAAATTCCTGATGGAAGTTCAACACCTTTTAACGAAGGAAGGCAACTTTACACGGATGCAGTA
>CL1Contig274
CTGCGTTGATACCACTGCTTAAGCAGTGGTATCAACGCAGAGTACGCGGGGAGACACATTTTCGGCGGGATCTAAGTCTCAAAAGGTACCCTTAGATTGTCTCCAATCTCACTTCAGATTCTAATTTTGAGCGTCTATAGTCAAGCTGTCTTTTATTTACACTCTCTAATGGCGGTTGATAAAATTCTTAAAGATGAAGCTAGCGAAGAAAAGGGAGAGCGTGCTAGAATGGCATCATTTGTTGGTGCAATGGCGATTGCTGACTTGGTCAAGACAACATTAGGACCAAAGGGGATGGATAAAATTTTGCAATCAACAGGCAGAGGGCGTGAAGTTACTGTTACAAATGATGGGGCCACTATCTTAAAGTCCCTTCATATTGATAACCCAGCTGCTAAAGTTCTAGTTGACATTTCAAAAGTTCAAGATGATGAAGTTGGTGATGGAACAACTTCTGTTGTTGTTTTGGCTGGGGAGCTTTTAAGGGAGGCAGAAAAGCTGGTGGCAGCAAAGATTCACCCAATGACAATAATTGCAGGTTATCGAATGGCAGCAGAATGTGCTCGCAATGCTTTGTTGCAAAAAGTTGTGGACAACAAAGAGAATGAAGAGAAGTTCAAGTTGGACTTGATGAAGATTGCAATGACCACTTTGAGTTCCAAAATTCTATCGCAGGATAAGGAACATTTTGCCAAACTGGCCGTGGATGCTGTTTTGAGGTTAAAGGGTAGCACAAACCTAGAGGCCATCCAAATTATCAAGAAGCCTGGAGGATCACTGAAGGATTCTTTCTTGGATGAAGGATTCATTCTTGACAAGAAGATAGGTGTTGGGCAACCAAAGCGCATAGAGAATGCAAAGATTTTGGTGGCAAATACTGCAATGGACACAGACAAAGTGAAGATCTATGGGGCACGAGTTCGTGTTGATTCAATGTCTAGGGTTGCAGATATTGAAGCAGCTGAGAAGCAAAAAATGAGAGAAAAGGTGGATAAGATAATAGCTCATGGGATTAACTGCTTTGTAAACAGGCAATTGATTTACAATTTCCCAGAGGAACTTTTTGCTAATGCTGGAATACTTGCAATTGAGCATGCTGATTTTGATGGGATTGAACGTCTCGCTTTAGTAACTGGTGGTGAAATTGCATCAACCTTTGATAATCCTGAGTCGGTTAAGCTTGGGCACTGCAAGCTTATTGAGGAAATCATGATTGGTGAGGACAAGTTGATCCACTTCTCTGGTGTTGCAATGGGTCAGGCATGTACTATTGTGCTGAGAGGTGCAAGCCATCATGTGCTTGATGAGGCAGAAAGATCTCTCCATGATGCCTTGTGTGTGCTGTCTCAGACAGTCAATGACAGTAGGGTTTTGCTTGGTGGTGGATGGCCCGAGATGGTGATGGCAAGGGATGTGGATGAGCTGGCTCGAGTGACTCCGGGGAAGAAGTCCCATGCTATTGAAGCATTCTCAAGGGCACTTGTTGCAATTCCAACTATCATTGCAGATAATGCTGGTTTAGACAGTGCTGAACTTGTAGCACAGCTCCGAGCAGAGCACCAGAAGGAGGGTTGCGCTGCAGGGATTGATGTTATCACTGGATCTGTGGGAGATATGGCTGAGCTCGGCATTTCTGAAGCTTTTAAAGTTAAGCAGGCCATACTACTCTCTGCAACTGAGGCTGCTGAAATGATTCTCAGAGTGGACGAAATCATTACTTGTGCCCCAAGAAGGAGAGAAGACAGAATGTGAAAACTAGGACGTTTTTTCTGGACAAGGACATTTGTTGTAATGCTCTC
>CL1Contig275
AATGCTGTGTCGTATAGGAGATCAACAGCTCTCTTGGCATCACTGCTATCAGGCACATTCTTGCATGCAGCATTTAAGTCTTTAATGATGGGGTGATCTGGATTAATCTCCAATATTCTCCTTCCTCTCATGAACTCCAAGCTGGAAGGCAACTTCATCAATAGGCTCAATTAAGTAAGAACCTCAATTCCTTTCTGAACCAACTTCTCCAAGAATGGAGCACTCTTAGCACTTTTCTAAGCTGTCTGTTGCCAGGTAATAGATAGCCTTCTGCTGTTCCCCCATGTTCTCAACATACTCATCTAAGGTTGTGAGTTCATCCTCACTTTTGGAGGTGTAGAACCGCAGCAAAGGAGTTATGCGCTTGTGATTACCAGTGTCCTCAATACATCCTAATTTGAGAAACCTGCCAAAATTCTCCCAGAATTTCTTCCCGCGTACTCTGCGTTGATACCACTGCTTAAGCAGTGGTATCAACGCAGAGTACGCGGGAAAGCAAGAAAAATTAAAAAAAAATACTCTAAGAGCATCTGCTGTCCTAATCCCAAAGAAACGAAAGGGGCAGCTTAATTAAAACCATGTTCATTCCACTTCAGAAAGTGCAAACACAAGATCCCGTAAGATCCCATCGGAAGACAAAAGCTCTCAGATTATTACACGCTGTTTAATCGATGTTCTCAAGATTTTGCTCATCAACTCCCAATAATTCTTGAAAATTCTATGTAATTCTGCTCCCTCAGGTCTCCTAAGACTGTTCCACGTTTGTCATACTGTTTTCATTGGCCTCCAATGGTGCAAACAGCCACTGCTGTCAGGATTAGTGG
>CL1Contig276
TCAAAACCTTCGGAACCACTAATGTACCCTATGACGCCCTGAGTTATAGAGAACCCCCTGCTCTGCAGTGCATAGACAGCTCCTCTGGCAAAATTTCCCCAATTACAATCTTCTTGTAGTTTTTGAGAATTGCTTGCATGGTTCTCACTGTTTTTTCTAATGGGTCTTGGGTATTGTACTTCATCAACGCTGATTCTAACTTCTCCACTGAATTGTCCTGAACGCAGTATAACCTTGGCATCACCAGAAGGAACAAACCCCCAGAAGTATTCCTTTGTTAATCGTCATAGCTGAACAATTCCACCCTGATGATCAATGTGCGCACCCAGAGGACAAATCCGATAAGGAGAGAGTCTCGTAGAACTTCTTCCCACGTGGTGGCCATACCTGCATGCATTGGACCCCTGCCACCGTTGCTGGCGATGGAGGTGATATCAGTGGTGGTTTGCGGGTGGTTGGGAAGGCGGATGTGGACTTAAGGCCGGTGAACGG
>CL1Contig277
AAGCAGTGGTATCAACGCAGAGTACGCGGGGAGAGTCGCCAAGAGTTCTTAGTTAAAGAGGACTTGTTGAAAGGTCAGCTTCTGCTGTAATTTGAAATCTCTAGATCTGCTCTCTCAAGGGTTTTTCATTAACCGTTGCCAGAATGGAAACCTTCCTATTCACATCTGAATCTGTGAACGAGGGCCACCCCGACAAGCTCTGTGATCAGGTTTCAGATGCCATCCTGGATGCGTGCCTTGAGCAAGATCCTGACAGCAAGGTTGCGTGTGAGACTTGCACCAAGACCAACATGGTCATGGTCTTTGGGGAAATCACAACCAAAGCCAATGTAGACTATGAGAAGATTGTTCGCGACACCTGCCGTTCAATTGGATTGTTTCTGATGATGTGGGTCTTGATGCTGACAAGTGCAAGGTCCTAGTTTACATTGAGCAGCAGAGCCCTGATATTGCCCAGGGTGTCCATGGCCATCTTACCAAGCGCCCCGAGGAGATTGGTGCTGGTGACCAAGGTCACATGTTTGGCTATGCCACTGATGAAACCCCCGAGCCCATGGTGGTGGTGCCTTCTCTGGAAAGGATCCCACCAAGGTAGACAGAAGTGGCGCCTACATTGTTAGGCAGGCTGCCAAGAGCATTGTTGCCAGTGGGCTTGCTCGCCGGTGCATTGTTCAGGTCTCTTATGCTATTGGTGT
>CL1Contig278
AAGCAGTGGTATCAACGCAGAGTACGCGGGGATCTTTTGCATTTCTTTACATATTAAAGCGGCTTTCTGACCTTTGAACAGTGCTCCAGCCTTATCCTCCACTCAGGGATAGGTCACTCAGGCCTCTCTGGCTTTCTACAAACCCACAGGCTACAGCTAAATTCGACTTTTCTGGTTCTAACAATTTCGATAAGGAGAACCCAAATCATGGTTTCGACTATCTTCATGTCTTTACCTCAATCTTCATTGTACTGTATCTCTGATTCTCCAAAGATATCTTCACCCAAATTATTACCGAAACAGAATCACCCTCTTATTTTCAACAGGCCAAATTCATCATTAAGCTTCAGTACCACGAGATTATGTCCAATTTCTAAGAGAGGGTTACATTCAGTTTGCTTCTTCGATGCTCGAGAAAAATCTAATGGCAATTTTGATGGGCAGGAAGGTGGACTGGACTGGCCGATACTTAAAAGATGGGACGTGCCTTGGCCATGGCAAACTGCTTCCTTAACCTCATTCGCATGTGGATTAAGTTTGTTTTGACAGGTTTAGCAGAGACTGCAGCTATACCATTGCTAGGAATCAAAATTGAAGAATTAAGTTTAGATGAGAAAGCGGAGTTGCTGTTCTTGGACCAGAGCATTACAACTGCAGTGGTACTTGGAGTTATTTATGGCATCACAAACACCTTTTAAACCGCTTCCTGAAGATATGTTTCGCTATGGTACTGATCTTTTAAATGTTATTCACTGCTGGATCCTATATGCCTTGTTGTTTGATGTTCACTACACTGATTTCTGTTAATTCTGAAAAACTTTGGGGTGAATTACTGCCTGCTGCTTTATTTTTAAGTCTGAGAAGGGATGATTAATTTTATATGCCCCTGTAATGGATAATCTAGTTCCAAATTTTATGCTTTCAGTTTTATTTGATA
>CL1Contig279
GCTCTGCTGAATGTTTCTCTGAGCATTCACCAAGGAAGGGCTTGTGGCCTTGGTTGAATACAATGAAAGAAAATATTTGAGGTAAAACTGAAGGAAATGAAATCTGCATTAACAACCCAGATAGCAGAGGAAGCTGATATAGCTGAAGTTATAGACACTGTCAAGCAACAGGTTAAAGATGCGAAACTCCCAGACATTGAGGTTGTGCGTGTATTATGGGATGTTTTAATGGATGCTGTTCAGTGGTCTGGTAAGAACCAGCAGCAGAATGCAAATGCAGCTTTGCGCCAGGTGAAAACATGGGCAAAACTGTTAAATGCCTTCTGTACCAATGGAAAGCTTGAGCTGGAACTCATGTACAAGGTTCAAATGCAGTGCTATGAGGATGCTAAGCTGATGAAGCTGTTTCCTGAGATAGTGAGGTCTCTCTATGATCAGGATGTGCTTGCGGAAGACACCATTCTTCACTGGTTCCGCAAAGGAGCAAACCCAAAGGGCAGGCAAACCTTTGTGAAGGCCCTAGAGCCCTTTGTTAATTGGCTGGAGGAGGCAGAGGAAGAGGAATAATTGCAGCTGGTCATATGACATCCGACCATGTTCCATGCTACGTTTGCTATTTATTCCCGAGACATTAGCTATTAACTCATAAAAGTTCCAACTTTCATAAT
>CL1Contig280
AAGCAGTGGTATCAACGCAGAGTACGCGGGGAAGACTGTGTTTTGGGTCTTGTTTGGATTCGTAGAAAAACTATGCTCTAATTTTCCACATAGAACCGAAAAAAGAAGGATAGATTATGTAGAATGTAGTTTGTGTTGAGGAATTAACTTTGAATTTTCAAAGAGGTCAATCCATTGATGCAATAAAAGCAAGCTTCTCTTCGCTAGTGCGTCGTAGACTCAGATAAAGAAAAGCCATGGCGAGTCTGGGTCGTAAAGAAAAGGGCCAATCACTTCGCGGATCTCGAATCGCAATAGCCATTGTGATCGGAGTTCTTCTGGGGTGCGTCTTTGCTTTTTGGTTTCCTCATGGATTCTTTAGCTCTGATTCGGCTGCCCCGAATCATCGAATTGCTACGTCCAATCTCCAGATTGGCTCGCCTTCATGTGAATCTGGGGAACGAATCAAAATGCTTAAATCAGATATTATCTCTCTATCAAAGAAAAATGCTGAATTGAAGAAGCAAGTAAGAGAGCTAAGTGAACAGCTGCGGCTGGCTGAACAAGGACAAGATCATGCACAGAAGCAGGTTTTGGTGCTGGGTAAACAGCAGAAAGCTGGGCCCCCTGGTACCGTGAAGGGTTTGAGAACTAACCCAACTGTCGTTCCTGATCCATCTGTGAATCCAAGGTTGGCAAAAATCTTGGAGGATGTTGCGGTTGGTATGGAGCTGATAGTTGCACTTGCAAATTCAAATGTGAAAAGCATGTTAGAGGTCTGGTTCACTAACATTAAGAGAGTTGGTATACCCAATTACTTGGTTATAGCATTAGATGATCATATTGTAGAGTTCTGCAAGTCAAATGATGTTCCTGTATACAAGAGAGATCCAGATGAAGGTATTGATTCAGTTGCAAGAACAGGAGGCAACCATGCTGTCTCTGCATTGAAGTTCCGTATTTTGAGGGAATTTTTGCAGTTGGGCTACAGTGTTCTTCTTTCAGATATTGATATAGTATACCTACAGAACCCATTTGATTACCTTTATAGGGATTCAGATGTTGAATCTATGACTGATGGTCACAATAATATGACAGCTTATGGATATAACGATGTCTTTGATGAACCTGCAATGGGTTGGGCTCGTTATGCTCATACAATGAGGATATGGGTTTATAACTCTGGTTTCTTTTATATAAGGCCTACAATTCCTTCAATTGAGCTTTTGGATCGGGTGGCTGATCGTTTGTTAAAGCCAGCATAACTCATGGGACCAAGCAGTTTTCAACGAGGAGCTCTTTTCCCTTCACATCCTGGGTATGATGGACTTCAAGCTGCCAAGNGAACTATGGATTTCTAT
>CL1Contig281
GCAAATTCACACTCTAGCAAGAAGAAATTCAACATATTGGTATCTCTGAGTGGACACCTATTTGATCAGTTTTTAATAAATGAGGCTTTGGATATTATTGAAAATGCTGGTGGTTCTTTTCACTCGGTTAAGTGTCAAGTGGGTCAAAGTGCTAACGCTACCTCATACTCAGAGCTTGAAGTTGGTGCAGATGATAGGGAAGTTCTGGATCAAATTATTGATTCTTTAACTTCTCTTGCTAATTTAGATGAGAATCAAGGAGTTTTAGATAAAGAAGCAAATAAAATTTCCTTGAAGATTGGTAAAGTCCAAGAGAGTGGCATTAAGAAGGGCTGTGATAGAAAATGGAAGGCTGCAGTTCTGATTATCGGTGCAGGTCGCGTCTGTCAACCAGCTGCTGAGTTCTTAGCATCAATCGGAAACATTTCATCTCATGAGTGGTATAAAGCTTGCCTAGATACTGAATTTGAAGAGGAGAACGGTGTCCAAGTAATTGTTCATCTCTCTACCTGAAGGACGCTGAAGAGATTATCGATGGAATTCCCAATGCAACAGCAGTTCAACTTGATGTGATGGATCATGAAAGTCTTTGCAAGTATATTTCACAGGTTGAGGTTGTTGTCAGCTTACTTCCCCCTAGTTGCCACATTATCATAGCAGATGCATGCATCAAGCTTAAAAAGCATCTCGTCACCGCTAGCTATGTTGATGATTCCATGTCAGCACTAGATGATAGGGCAAAAGCAGCTGATATTACAATTCTTGGTGAGATGGGTTTGGACCCTGGAATAGATCACATGCTGGCAATGAAGATGATCAACCAGGCACATGTTCGGAAAGGCATAATAAA
>CL1Contig282
CCAATAGTTCTGTTCAGCAGTCTTTCTTATAGTTTACCTAATGACCCAATTAACTACTCACCCTTCAGAACCTTCAAGAGGTTCATTTATTAACTGAAGAAATTCAGCATGATGTTCTTGAATCATTCTTAATAGGTGAGGATTTTGCTTTCCAAGTTCCTGAAGCATGGGCTGTAAAATTTGAGGATTTGCCTGAACCATTGAACGCAATGTTTGGAACTGTTGATTGCTTCTAAGGAAATCAAGGGATCCAAGTCCCCCACTGCCACCGCCACCACCACCACCAGCACCAGCAGAAAGTGTCTCCTGGGGGAACATATTCAAGGGAGATGTATTAGGTGCTCCAGATGCAGCTGCACCTGTTTCAGTTGCCTGACCTGCAGGGAAATGAGAAACTGGGACAGCAACTTCTGCTGCTTAGAGTACAAGTAATCCACTGCTCGTTCTGGATTGTTATAGGCTGCCCGAAGTGCACGAGTAACTGTTCTTATCCCAGGTCCCACTCCTATA
>CL1Contig283
AACTCTGCGTTGATACCACTGCTTAAGCAGTGGTATCAACGCAGAGTACGCGGGGACCTCGGTTCCTACTTTTGTTTTTGGGGGATTTCTAATGGAATCAACAAATGGATTAGTGACTGATGCAGAAATCAAATCGTTTTTTGATTCTGCTCCTCCTCTACGAGACAGAGTTCGTATCGCAAACAAATTGAAGGAATTCATTCAACTCAATTCTGCTTCACAAGGAAATGGAAGTGCTAGGAGGGTTGTGTGTGTGACTTCTGGTGGTACTACTGTTCCCCTGGAACAGCGTTGTGTTCGTTATATTGATAACTTCAGCTCAGGTCACAGAGGAGCCACATCCACCGAGTATTTTATCAAGGCTGAATATGCAGTTATATTTTTATACAGGAGGGGAAGTTGCCAGCCATACTGTCGATCTCTTCCTGAGGATCCACTGCTTGAGTGTTTTGAGTTCACTAACGGCTCCAATGTTCAAGTGCGGCAATCATGTTCTGAAGCAGTGAGGAGAGCCATTAATGATCATCATGCTGCTGTAGCAGCAGGTCACCTGTTAAAACTTCCTTTTACAACCATTTTTGAATATCTTCAGATCTTACAAATGATTGCAATATCAATGAGGAATCTTGGGCCACATGCAATGTTTTATCTTGCAGCTGCAGTGTCTGACTTTTACGTCCCTTGGAAAGATATGGCAGAGCACAAAATTCAATCAGCATCTGGCCCTCTGGATATGCGACTTGTGCAAGCTCCAAAAATGCTTTCGGTGTTGAGGAAAGAGTGGGCTCCCATGGCCTTCTGCATATCATTCAAGCTGGAGACAGATTCAAAGATTCTTTTGGAGAAGGCTGATATGGCACTTAAAAAGTACAAGATGCATATGGTTGTTGCAAATGAGCTTGTGACCCGCAATGAGGAGGTTATAGTTGTCACAGCTGACAAAAGATTCCAGTCTGCCGTGA
>CL1Contig284
CTTGTGTTAATGATGAGAAATCATAATCCTTTCCAGATTGTGATGAATTCCCGGATGAAACTGGAGCTCCCAATTGAGGCTTACCAACTCCAGTCGTCACACCATTAACAGGGGTAACCTGCCCTGAGGTATAAAAGCTAGACATTGGATATGGTACAGAGCTTCCTGCTAGATTTGTGAGTCCTGAGTTACCAGTCTGCATAAGTTTCCGTGGGTCACCCTGCTCTGGAAGCCATGTGTCAAGGGCTGCAGATCGAACCTTCGATATGTGCACCCCCAGACTTCGGTGTATCCCTGAACATTGCATGCATATAAAGATACCTAAATTCACACTTGCCCACCTTGGACCTTTGGCTTTGCAGTCAGCACATTCTCTATTCTCAGGCAATTTAAGGAGACCTTCCAAGATCTTTCTGTGCTTAGCATTAAGCTCTTTAGAGACGTTGGCCTTCTCGTTCATGGCGACAGTACCAACCAAACCTAGAAATCGGC
>CL1Contig285
ATAGTCATGCTTTAAATGAGGAGCAACTATCATTTCCTTAAACTCTTCAAATGGACAGAAATCAGAATTATTGCAACCCTATTCACAAAAACACAAAAAATTAACATCTAAAGTATATATAGGTATAGATCAGAAATTAATAAAATCACAATCAGATCAGTACAAAAAAGGAACAATTGATCAATTGGACCAGAAAAACATACTGGCATTGTAATGGGACGTTCATTGTGGAGTACTTGGATGAAGTACTTGCTTGAAGGATTTGCTGGACAACTGTGAAGGACCAGTAAGTTGTTGCCGGCAAAAGGTGCTACCATGCTGCCCCACCAATTCTACTGTGGGGAGGCCTTGGAGGAGTTCCAAAGGTTGTTCTCTCTGTATATTTTCAAAATTCTGATCGTTCAAGGAAA
>CL1Contig286
AGAACTTCCTGAGAGTTATCTTCAGCTTTATCAGCTTTCAGCTCAGATTTGAGTTTTAGACTAGACCATGCTGAACTTCTAAAATCAAATACCTGAACATCAGATAGGTACCGACCATTGCGACTCCCACCAGAGATGTACAGCTTTTCATCAGCAACTGCTGCAGCATGCTTATAGCGAGCTGAAGGTCGTGCACCAGAAGCAGGTATTGCTATCCACTGGTCATAGGTCAGCTGTGAAAACCACTCGCTCACATCCATATCCTTCTTAATCTCCTCTGTTCCCATAGAAGCTGTTTCTGGTTAAATTGTTTCCTGGATGGATAGAGAAACGAAATCTGGTAAGATGAAGTAGGAAGATCAGATCGAGATTTCTCCTTGTTTGGGTGGATCTGAGAAGAAGATATTGGAACTGAGATCGTCC
>CL1Contig287
GGGGTCTGGGAAGACAACATTACTTAACCATATATTGACTGCGGACCATGGGAAGCGCATTGCAGTCATTGAGAATGAGGTATGAAGTTTCATTTTTCGCTGTTTGTTAATAAATTAGAGTAGCGTCTTTCTTGTAATTATTGTACTGTTAAAGGATTTTTTTTTAAATTGTAATCATAGCTATAGTACGTTTGGACAACTATTGTTGTTTTAAGGTACGTTATTATTTGCCACTCAGCTTTTGAGATATATTGAAGTTTATTATGTGTTGACAACTAATTTTCTTTGCTAATGTTGAATTGCAGTATGGTGAAGTCGACATTGATGGTTCTCTAGTTGCAGCAAAAACTACTGGAGCTGAGGACATTATTATGTTGAATAATGGTTGTTTGTGCTGTACAGTGAGGGGTGATCTTGTAAGGATGATCTCAGAACTAGTTGCTAAGAAGAAAGGGAAATTTGATCATATTGTAATAGAGACTACAGGGCTTGCAAATCCGGCACCAATCATTCAGACTTT
>CL1Contig288
CTTAAAAAAGAGTATAAATATCATGTTTTTTATTTAAGATTTGACATAAAAAACTTGATATAGGAGAATCACTCATTCAGGTCAGAATAGCATTCTCCCACCAAACATCAAGCAGAATCCTTCAGAATTATGCTGTTTTTGCATTACAAGTTCTAACATTAAAAGGGGAAAGAAAGTGATACTTCTGCAAAATCTAAGACACAGCATTGAGGCCTGACTTGCAAGTTCTCCATGAAAGGCAGATAACTTAAAAAAAGAAAAAGACAATAAAATATAGAACTACCATGTCCTTATACCACTTTAATCACTTCTATTTTTCTCAAGAAGCTTCTCAATCAGATCTGCCGCATCTTGAACAGTGATAATACTCTGGGCTGTTTCTTCTTCCACGCTGATTCCAAATTCCTCCTCGAGTCCCATTACGATCTCAACCGTGTCAAGAGAATCAGCTCCCAGCGCAACAAACTTTGACTCTCCATTGACAACAGAGTCAGGTGCTAGTGCTAGCTGATTCCTCACAATTTCACATACTTTGTCCAGAGTCTCTGGTTTAGCCGCACAGGAAACACGGAAATGAGATGCTCCCTTTTGCAACCTAAGAGAGGGGAAGCTTCTTCCACTAATAGGAAGTGAAACCGACCTGAGACTAGAGATACCATTGCTTGGTGTCCGGGAGGTAAGCTTAAGGGACCTTGAGAAAGAGGTCATGGAGATTGAAGCTCCTGAAATAGAGGCCATGGCTGGTGGTTAACAAGAAGAAAGAACACGCACACACAAAGAAAGAGGGGGAGAGAGAGAGAGAGAGAGAGAGAGCACGAGGAGCGTGTGTGCGTAGAAGGGCAAGTGCTCAAGTCCCCGCGTACTCTGCGTTG
>CL1Contig289
CTCTGTTTCGCCGCGCCGGCGATTAGAATCTCGCCGGAGACATGGGTATTCCTGCGACTGCATTTTCTGCTTCTATACGCAATGCCCGTGCTTCCGATCAACCCCGCCACGAAAAGACCCTAAGCTGAAAGGCATAATTTTCTATTGCATAGCTTCTAAGTTATTCGATTTTTCTAATCATGGAGGGAAGGTACCGGATTTTGCTTGCACAGAAATTTTTGTGCATGGGATTAGATCAAAATTTTCTGAGGCTTTTTGATTGGATGTGGTGATCCTGTTGAGGGTTCCAATTTTGAGGGTTTTTTTTGTTGCTTTTTCTTCCTTAGGTAAGGCGTTACTGTTGTGGCTTATTGGAGGGAGTAAAATGTGCATGAATTTGATTGTTAGCCTGTGGCATTGATTTTTTTAATTGTCTAGTTCATGGGTTTTGTAAATGTACTGGAAGAATCAGGACCAGAAGAAGTAATTGATTAGTCACTCTGCTGCAAATCTGCGAGTCTCTGCAATCCACGTATTTGAGAGAGCTCTGAATATGGAGCAGAACTGACACGCAGAGCTTAAACCAGAGCATTCAATCCATTTTAACTTCTAACCTTCAATCTTAGGATCGGGTCTTCTCTTTTCTATATC
>CL1Contig290
GGAATATAGACAGAAGGTCGAATCAGAGCTTACAAATATCTGCAATGATATCATGACCATAATAGATGAGCATCTCATACCATCTGCTTCTGCTGGTGAATCAACAGTGTTCTTCTATAAGATGAAGGGAGATTATTATCGGTATCTTGCAGAATTCAAAACTGGTAATGAGAAGAAGGAAGCTGCTGATCTTTCTATGAAAGCATATGAGACAGCTACTACTGCTGCGGAGGCTGATTTGCCTCCTACACATCCTATCCGATTGGGTTTGGCATTGAATTTCTCAGTGTTCTATTATGAGATCTTGAATTCACCTGAAAGGGCCTGCCACCTTGCAAAGCAAGCTTTTGATGAAGCAATATCAGAGCTTGACAATTTAAATGAGGAATCGTACAAGGATAGCACCTTAATAATGCAGCTTCTCAGGGACAACCTGACCTTGTGGACTTCTGACATCCCAGAGGATGGAGAAGATACTCAGAAAATCAATGGCACTGCCAAATTAGGTGGGACAGAGGATGCAGAGTGATGCAGATGATACCCCACTACATCTTGTTCAGGGGAAAGGATGAGACCTGATTATCTATTGTTGTGTTTAGTTAAAAATGGAATTTCATTGCTTTTTCTGTGTTTGCATTTCCATCATTATGTTGTGATTTATAGTGATGTGTGGACGTGGTTGGTCTGACTTCCAATACCCATAGCTTTCCCCTTCAGTTGTGGTGGATGGAGTGTAGAGCATGGCATGCTTGCCTAAGGTGGTTTTTGTTGCTTTGTTGTAAATCCCAGAGTCATGGTTGAGGAATTATGAGGGTGTTTCCTCGCAAGTCCAAAAGTTTCAAGTCTGAATCTATTTAATTTGCTTGGATCGCAATATATATGTTTTCAACTGTTGTCGCTATCACTATTAATGAGCGATAATGGCTGAAAGTTGTTGCATTGTGAATCCTCCTGATGTAGACTATTTTACTTGGAGAATAATGAAATACCATTTACAGTCTTGCGGGAACAAAAAAAAAGTAAAAAAACTCTAGCGTGATACCACTGCTTAAG
>CL1Contig291
ATCAAGCATTTCTCTGCCAAATTGGAAGCAAAATTAGTGTCAATTGCTTCTTTAAATTGCTTCAATCTTTGAACATCAGCGTAAGATATGAGGCCAGTTGAATTGGGTGGAACATTGAGCAAAAGTACACAATTTCGTCCAGCAGAATTGTAGTAGATGTCAAGTAGCTGGCTTAGCTTCTTGGGTGACTCGGATTTATGCCAAAACCATCCCTTTCTGATGGAAACATCACACTCTGCTGGTAGCCAATCTGTCCCTTTTGGATCACCGGTGTTTAGATGATCAACAATACTACCATTCCCGATTGAAAGAGAAGTCCGATTAATGGTGGACCAGGATGTAGTTCCCGCAAATCCATTTTCATTTCCAACCCATCTGACATCAGGACCTGCATCAGAGAATATATTGATGGAACTCTGAAACTCTTTCACCATTGCAAACCAATCTGAGAAATAATATGACATATTTGGCGCATTTGAACCCTTAGCTCCATCAAACCAGATCTCTTTCACATTCCCATACTTGTTTAGCAGCTCTTGCAACTGAGCCAAGTAGTACTCGTTGTATGGCAAATCATGTCCATATCTTCTATCGTGTCGATCCCACGGAGATAGATACAATCCCACGTCAACCCCACCATGATTCTTGGCTGCATTCACTAATTCTCGGACGACATCTCCATGGCCGTTCTTCCATGGACTACTAGCCACAGAATGGTGAGTGTATTTACTTGGCCACAAGCAGAACCCGTCGTGGTGTTTTGCAGTTAGTATCATCAGAGAGACTCCTGCTGCAGCTGCTGTATCGACCCATTGGTTGGCGTCCAGCCCAACCGGGTTAAAAATGGCCGGATTCTCATGGCCAGTGCCCCACTCGGAGTCTGTGAAAGTATTAACCCCGAAGTGGAGGAACATGATGAGCTCCCTCTGTTGCCATTTCAATTGGGAAAATGATGGGAGTGGTAGGATTGGCAATGGTGGTGTTGGGACTAGTTCCCGTTTTGAAATAACATTTTTTGGAAGTTGAAAGAATGTAACTATGCACAAAAAGCACCATAGCTTAGCCATCCCCGCGTACTCTGCGTTGATACCACTGCTTAAGCAGTGGTATCAACGCAGAGTACTTTTTTTTTTTTTTNTTTTTTTTTTAGTTGATTCTGGACCCAAATGACAAGCATCTCACAGGCTGTGCATAGAAGATCATCCCAATAGACGATTCCT
>CL1Contig292
TTAAAAAANAAAAAATCCCGAGTACTCTGCGTTGATACCACTGCTTAAGCAGTGGTATCAACGCAGAGTACGCGGGGGGTTTACTAAAATCCCATTTTTGTTCTCTCTCTCTCTTGCCCGACTCGGTTTCATCTGCAAGTTCCAATTCACCTCCCGCCTGGACCGGCCCGGTCCCGGTCGTCTTCACCATCATGAATCCTGAATATGACTATCTGTTCAAGCTTTTACTGATTGGAGACTCTGGAGTTGGCAAATCGTGTCTTCTTCTGAGGTTTGCGGATGATTCATATCTGGACAGTTACATCAGCACATTGGAGTTGACTTTAAAATTCGCACTGTAGAGCAAGATGGGAAGACCATTAAACTTCAAATTTGGGATTACGTGCAGGACAAGAA
>CL1Contig293
AATGGAAGAATTGGTCTTTTACAGACAAGGCTTTGTTTTTTCATATCCATGTTTATTCTCTGGAGCTATCACCACCACAAAGAGAGTAAAAAAGCTGGCAGTACATCGTCTTCGATCTCACACTCAAACTCACTATTTTTTTCAAGGCCCATTAGGAACAAGGGTTACATGCCCTTGGTCATCGCCGATCAAGGTGAGTGCCGCGTTTTTCACATGCGTATGCCTCACAAGCTCCACCAGGGCAGCAGCACCGGTCGTGTCTGTAATGTTAGCAACGGCGCCGTCGGCGGTGAGGCCAACAAGCAGCTGTGGGAGACACTCAAGGAAGCAATAACCGTCTATACTGGGCTCTCTCCAGCCACTTTCTTCACAGTCTTGGCTTTGGGTTTGGCGGTCTACTATGTTATATCTGAGTTCTTTGGTATCCTCGGATAATCATGCGAGGCCTAGAAGTGTTGAGGAGCAGGTGCAGCCTCTGCCTCCTCCTGTTCAGCTTGGTGAG
>CL1Contig294
AAGCAGTGGTATCAACGCAGAGTACGCGGGGACGCTTGCTTCTTCCTCATTTTGAGCTCATAGTATCCCCAATCATGCTTCTCTTCCGCCATCGTTATTCCAATGACTTATCTTACTTTTATGGTGAGATGCCCAGTGGAACAAGATCAACAACTGAAGCTCATGTTATTCCAAGCTCCAGGGCTCAACAAGACGAAGACAAAGGTCAGACTTCTTCTTTAGCAGCTTTCAAATCTAATTATGAAAAGCTTCCTCATTATCTCAAATCCTGCTTAGATTATTGTTATGTTGTTTCCAAGGAATTTTATACGGGTGTGAGTAAAGGAAATGTAGTTCGGCTATTGTTGGCACAAGGTCTAATACCAGAAAAACCGGGGGAAATTAATGGAGGATACAGCAGAAAATATTATTAACGAATTAATTGGCTTAGAGATGCTTCACGAACTTTATACTTATAACGGTCTAATAATAGAATTCTCCGAATTCTATGAAAAATCATGCCTTTTGGAAGTTGAGGAGCAAGATTTCGTTTCTAAAGCTGCCGATTCGCCAATCCATGCAAGTATTTTTCATTTTGGAGAAGACCTGCCTCCTAACTTCAAAAGTCTTCTAATTCGATCCTTGATTATTCAAAAGCTACAAACGTTGCATCTACCTAATTGTTCAAAGCTATTCCAAGTACCTGTAGAAATTTATAAATATTAAACAAACTTCGGCACCCTTTTGTTTGCCAATTGCCACGAATATAGTGATGGAATTAGAGTTCCAAGAGGTATTGGTACATTGGCAAATCTTCAGACTTGCACTGGTGTCTATGCCTAGCGCTGGCATTGCTAGTGAATTGAGTAGTTTGACCCAACTACGAACACTTCATGTTT
>CL1Contig295
TACGCGGGGAAAGCAGGATTGTGAAAAGCACAGCAGCTACTGGATTTGGCAAATATGGCGCGTTGTTCTTATTATGGTTGCTTGCTTTCATTGGTAATACTGCTACTTGTATTTAACTTATCTTACTCGCAAGGTCCCTTGGAAAATGGAAATCATATCAAATCTGCTACTTTCCTGTCACCGAAGTTTGTATTGGGACCAGGATCAGTTGAGAACAGAAATTACTACAATATTGACTTCCCAAAAGGTCATATTGCTCTCAAAAGCTTTAATGCTGAAGTAATTGATGAAGCTGGGAATCCTATTCCTCTTCATGAAACTTATCTTCACCATTGGGTTGTTGCTAGATACTATCATCGTAGGGTTGCTTCAGCTACTGAGAAGAGTCACCCATCAGATGATATTTTTGCAGGGAATAGTGGAGTGTGCCAGGGTAGTGTTCTCAGACAGTATTTTGGCCTTGGATCAGAAACACGAAAAACAGCAACGCATGTTCCTGATCCTTATGGAATAGAAATTGGTAATCCTACTAAAATTCCTGCAGGGTACGAGGAGAGATGGATGCTAAACGTCCATGCTATCGATAGTCGGGGTGTCGAAGATAGGTTGGGATGCATCGAATGCAAATGTGACCTATACAACGTCACAGTGGATGAAAATGGTAAACCTTTGAGGCCGGATTATAAAGGAGGTTTAAATTGTTGTTATGACCGCACACAGTGCAGATTAATACCAGGTTTTGAGGCTGTCGAGAGGACCCTCTACCTGAGGTATACAGTGAAGTGGGTCGATTGGGATAGTTCAATTATCCCAGTCAAAATCTTTATATTTGATGTCA
>CL1Contig296
AAAAGACGGACTTGAGAACCGTCCACTGCCTATCATTCAATTGAACAATACAAAAACTATTATACAGGGCACGGCAAAAAAAGATAATTTGCCGCTGAGGACCTCTTCAACAGGCCCTCTCACCACTACTCCTACCTGCCTATATCTCCCTTACTTCTCCAAGATTCCTCCTCTCTGATAGTGCTTCCATTTTGCCCACCATACTGTTCAGTTTTAGAGTAGTGCATTTTTAGGGCGGCTACTGGATCTGAAACACCCGTGCATGGTCCGCCAACAAGAACTCCCCCTCTTCCTACAACATTCATTCCTACCATTCCCCTTCCCTGCTCCTGTAAACTTGAGATTGAATCAAACCCATTTCTTCTTGGCATCTCAGAGAATATATCCTGCCGCTGTTTCATATCTACAGAATACGGCAGCACATTACTACTGTCGTAACTCCTGTATATATGATAATCCACAACTCCATTGCTACCACTTATTTCCCTCGGAGGTAAAACTGAGACACTGTTCAAATTATGATCATTACACTTCACAGCAGCCTGCAAAGCCTGCGGCTCCATTTTCAATGAGGGCACATGATAATTGCCAAATGCTGCAGGATACTTTGCCAAAAAGTACTCGGGTAAAGATGAAAACCCAGTCTGTATCTTGTTCCCATCCCAGAAGCCATAACTCTTCACGGGAACATTCTCAAGGCCTCGATAATTATTACTATCAAACTTCAAGACAGAAGAGCTTCCATCTGTTGTTTGATGGCCAGTGAATTTCAAAGTTGATGACTTGCTACCTGGCTTAGGACAATGTGTCCCCAGTTCCACATTCTCATTAATGCTAGGATTCTGCTTCTGTGAAGACGAGGGATTAGTGAGTATTTGGCCAAACAGTTTAACATCCCCATTCCTGCATGGCTTTTCCATTTCTGACAAACTCCTTGACTGGTCTCTTGAATGATCGTTGCCTTGTTCAGTGTGATGGGAAAGAAGTGGAATCTTAGGCACTGAGTACTGATCTTGTGAAACGTTACAACTTTGAAGATAGCAATCTTGACCTACAAACTGATTGCCAGCATTCCTTTCAGACGTTGAAAGGCTTTGAACTTCAGGCAGAGGTCTGCAAGAAATATCCCCATTCGTCTCTCTCTTTGTTGGAATTTGAAGTGGATAACCCCTAAGAATCTGGGAAGACTCATTACTACTCACCAAACATTGCCCCGGCAAATTTTGTAAATGATTATCCCCACTGACCAATTTTTGACCCTGCTCATCTCTTTCCTCCTGGATATCAAGTTGTGATGAAAGTTTTCTGAATTGTATGGCAGCGGAGTCTTGTAACACAGAATTAGCAGTAGCAGGTTTATTTTCCTGCAGCAATGAAACAACAGGGGACTTCTCCACAGACTTGAATTCCATGGACGCGTGATGTGTGTTTTCCATAGCTAGACTGAAGTTCGAACAGGAACCCATATCCAAAAGGCTGGTGGGACACATCTCTAGAAGCATTTGAATCTTGCAGCAAGCCACTTTGGTGGTTCAAATTATTTTCAAGCAACAGAATTTCTTCTGCCCCCAAATGATTTACATTTGCATTAGCAGAAACCCCCACTATAGCTTTAACATCAACAGCAGCAACGGGATTGGATGGGCCAGGGTCCACTGTATCTCCAACAGAAATGTCTTCGATTGGTTTCCCTATTCCAGCTTCTGAACTGACGGACTCATTTGAAATTTCCTGGGCCTGCATTAACTCAGATTGGCGGACAAAGCCATTGTTTTCAATGTCAAAAGTTTGAAAGCGAGAATCGCCAAAAAACGGAAGGCTGAAGAAAAAACTCTATAACAAACCTGAAAGAAGCGGATAATCGCC
>CL1Contig297
TCATTTACATACTCATTTGGATTTGGTGGAGGAGAGCAACATGCCGTGGGCTGCTTCATTTGTGAATTATAGCAGGAACTGTGTTCGCCTGGTGGTCTTCTTTCGTGTTATAATCTAATTTAGATTGCTTTGGTATCGTGCTGTGAAGGAAGTAGGGAAGATTAAAATGATAGTTGGGATTACTGCGTATTACCAAGTGATGCAAGTTTGCCAGGCTGAATATTTCCGTCAGTTGCTGAAACCTGTGACGTAGTCTAGCATTACAACGCTCTAGGGGATTGGGTTTTGGGACAGATTGCCTCTGGTTTTGTTTATACATAAGAAGGCAATGACAAAGTCACGAAGATGAACTGTTTGATTCTGGTAGTTGTTCGTTTAGAATAGACAGCTCTTTATGCAGGATGGCAATACATTGATTCGCTATATAGTGTTCTTCTCTTTTTAGGAACCTTCTTCCAATTGG
>CL1Contig298
AGTACTCTGCGTTGATACCACTGCTTAAGCAGTGGTATCAACGCAGAGTACGCGGGGGCACACAACAGAACTACATAAAAAGAGAGAACATTCTGAGAGAAGTTCATTTTAGACTGAGATAAGAAGAGAGAGAAGAAAATGGAGACCTTCCCTGTTATTGACCTGTCAAAGCTGAGTGGTGAAGAGAGAAAACCAACCATGGAGATGATCAAAGATGCCTGTGAGAACTGGGGCTTCTTTGAGTTGGTGAACCATGGAATTTCTCATGGGCTCATGGACACGGTGGACAGACTCATGAAGGAGCACTACAGGAAGTGTATGGAGCAAAGATTCAAGGAAATGGTGGCCAGCAAGGGTCTGGAGTCCGTTAAGTCTGAAATCAATGATTTGGACTGGGAAAGCACCTTCTTCTTGCGCCACCTTCCAGTCTCGAACATGGCAGAAGTACCCGATCTTGATGAGGAATACAGGAAGACCATGAAGGAGTTTGCAGTGGAACTGGAGAAACTAGCTGAGCAACTTCTGGAGCTGTTGGGCGAGAATCTTGGGTTGGAGAAGGGTTACCTGAAGAAGGCCTTCTATGGGTCGAAAGGGCCAACCTTCGGCACAAAAGTCAGCAACTACCCTCCATGTCCAAAACCAGACCTTATCAAGGGACTGAGGGCCCACACAGATGCAGGTGGCATCATATTACTGTTTCAAGATGATAAGGTGAGTGGCCTCCAGCTCCTCAAGGATGGGCAATGGATTGATGTGCCACCCATGAAACACTCCATCGTCATCAACTTAGGTGACCAACTTGAGGTAATTACCAATGGCAAGTACAAGAGCGTGATGCACCGTGTGATTGCTCAAACGGACGGTACACGAATGTCCATAGCCTCATTCTACAACCCAGGTAATGATGCTGTTATCTACCCAGCTCCAGCTTTGGTTGAGAAAGAGGAAGAGAAGACCCAAGTGTATCCTAAATTTGTGTTCGAGGACTACATGAAGCTCTATGCCGGCCTCAAGTTCCAAGCCAAGGAGCCTAGGTTTGAAGCCATGAAGGCCATGGGTCCTATAGCAACTGCTTGAGAGAGAGGATCAAATCAACTCTAGTTTGTGTGTGCGTACATGTTTCAAAAATAAGACCAATAGGCCCTACTGATGATGAGTTTACTGATTAGTGGTGTGGAACTTAATTAGTGTTAACTATAGAACTAACTATGCCGAAATTAAGCTTGGTCGTCCTCATTAATGTGTGTATGTACGTAGAGATATGATGTTTGGTGTGGCTGTGGCTGTTTCACAAATTAATTACAAAGTGACC
>CL1Contig299
ACTGCTTAAGCAGTGGTATCAACGCAGAGTACGCGGGGGAGCCCAAAGATTTGTCTTTCGCCTGCTATTTCTGTCTATCACCGAAACCAAACGTAAGTTTCTGTATTTTGATATAAAATTGTTGTAAATTTATTGATTTGTTTATGGTAGTTTGTATTATCTATTGTTGATCAAGTTTGATTTGCTTTGCGTTCGTCTAGGGTTTGTTGATTCTCGATTTATTTGGATGCTTTATTTTTGTTTCTATTGCATGTTAGGTTAGAAAATTGGGAAATTGAGGGAAATTTTGGTTAATTTTTGTAATTTCAAATTGTGTTTCTGGGACCTTTCATATGCGAGATAATGTTTGCATATTTATATTTTTGGGGCTACTCAAGATCCATGGTTAGAGATTAAAAGGATAAGCAATCTATTTTATGGCTAAAAAGTGCCTGGTTGTGGAGCAGAATATTCTTCTTTTATTTTCTTAGGTGGACAGATTGTTGAAATTCTTGATGGAATGATAATATGTGCATAGCCTATTTCATAAAGGTTCTGGTTTGCTTGCAGGGTTTAAAAGTTGTTTCATTATTATAAATTGCATCCTTTTAGCCTAAAACAAATTAAACAACAATCTTTAAAAGAGTAAACAATTTAGTTGCAACTTAGTAGTGGTTCATA
>CL1Contig300
AAGCAGTGGTATCAACGCAGAGTACGCGGGGGGGACTCAGCAGAGCAACTCAAAGGAAGGAGAAGGCCTTTAGAAAATGGCAAGAGGGCTGAAGAAACACTTGAAGAGGCTTAATGCCCCAAAGCATTGGATGCTTGACAAACTTGGTGGTGCATTTGCCCCCAAACCATCATCTGGACCTCACAAGTCAAGGGAATGTTTACCTTTGATCCTTATTCTGCGAAACAGGTTGAAATATGCTCTCACATATCGTGAAGTTATTGCTATATTGATGCAGCGACATGTTCTTGTTGATGGGAAGGTTAGGACGGATAAGACGTACCCTGCGGGTTTCATGGATGTTGTGTCAATTCCCAAGACAAATGAGAACTTTCGCCTCCTTTATGACACTAAAGGCCGCTTCCGTCTCCACTCCGTTAGAGATGATGAGGCCAAGGTTATTTTCTTATTGCTTATGTGTGTATTTTTTCCTTTAATTACATTTTGCATTGTTGTTTCATTATCAAAATGCAATGAATTATATTAGTATGTGGTGTTTGTCAAGTTTGCGTGATGGACTGATAGTGCATGACTTCTTGTCAATGCCATT
>CL1Contig301
GATATTTATCACTGTTCTTAAGCTCCTTCACTAGCTTCTTCATTGATGCAGAAAGCCTTCCAAGCTCTCCAATCTCCACCAAGGTAGAGCAGACTGAGGATCCCATCCAACAGTAGAGAGATATCTGGCCAATTAGCTCAGCGTGTTCTTTATCCTTGTAGATCCCGCGTACTCTGCGTTGATACCACTGCTTAAGCAGTGGTATCAACGCAGAGTTACGCGGGGGTACTATCTCCACTTTGTTATCGTCTATAAAATAAGCAGCAAAAAGGAGTTTGTGTTTTTGTGCGTGTGAAACTTCATAGTACACTGAGATTCACGAAATCAGGTCACTGTCTTGATTTTCTCGAGCTCCCAAGTACACGTGGCGATCTGGGTCTTGCTTCACTTCCCATTTCACTGTTCAAATCAAAAGAAGAAAATGTGGTTATGCATGAGAATTGGGTGTCTTATGACGTTATGCATGCTGAGCTGGTCATAGCTTTTGCGTCAAGATTTTGGCTTTATAAGTTAATTGAATTTCCACATGGAAGCCAATGTAGAGGAGGCCCTTAGAGCAAAAGCGATTGCTGAGAAGCGATTTGCTGAAAAAGACTTTGCGGGTGCGAAGACTTATGCTCTAAAGGCAAAAAATCTGTGTCCTGGACTGGAGGGTATATCTCAGATG
>CL1Contig302
CTTGAAGACAGTGAGGGCAAGCATGAGCTGAAATGGATGAGGGCCATAGGTCCAGCCATTGAGCAAATGGGTCAATCCACAAAGTACAATGAAGGCAATGAATTCAAATAGGACCCATTTGAACGGGACATTTGTGCAGCTAACAAAGTATAGCAGCTCAATAGGGATCGAGAAATAGGCCACGGCAATCAAGAAATCGCTCACTCTTTGGCAATCTAAAATGTTCTCTATGCTCCATAAACTGCCCTCATCGTCACAATTACACCGGGGAAAGCCATTGTCATTTGCAGATACTGATATCAAGAGTAAAGAAAGCAACAGCAGCCTAAGAGCTAAAGGTTTTAACATTGTGAACAATAAGGCTGCACCTGCTATTTCAATACATATGGGGGATAAAGATTAAAATCTTTCACGGAAGTTGCAGAACAGCTGCCTTCATCTAAAAATTAAACATCAGCATCTTTCATTCCGATCACCTGCAAAGCAAGCTCACTTCCAGATCTTCTTTACCCTCAAACATGCAAAGGAGTAGTAGATGGTTCATATACAGAGAAAGATAGACAAAAAAGCAGAAATCTCCTCAGTAACACATTT
>CL1Contig303
AAGCAGTGGTATCAACGCAGAGTACGCGGGGAAGATAGTGATGGAGAAGTACCAGCGCCAGCAGATCTGGATAGTCTTAGGTATCTTGGTGTTGCTAGCCGTATCAGCCTTAGCGGACGACGTCGTTGTTATTACGGAAGATAGCTTCGAGAAGGTGGTCGGTCAAGACAGAGGCGCTCTCGTCGAATTCTATGCTCCTTGGTGTGGACATTGTCAGAAGCTTGCTCCTGAGTATGAGAAACTTGGAACAAGCTTTTAAGAAGGCAAAGTACCATTT
>CL1Contig304
AGTGGTATCAACGCAGAGTACGCGGGGAAGACTCTTGAGTTCAGATGCTGTGGAACCCTAACAGAATTTAACCAAATAGAGACAGTAGCTCGCTCAAGCTTTGAAGGTTTCCGATCCTTTCGGATTTCTCGTTTACTACGCATTCGCATTCTCGTTCGCTCCCAAGTAAAGAGCAGAGTTGAAAGAGGAGGATAGCGAAAATAAGAATCCAGAGATGTCGGTGCAAGAGTACCTAGACAAGCACATGCTCTCTCGGAAAATCGAGGACGCCGTCAATGCCGCGGTCAGGGCCAAAACTTCTGATCCCGTTCTCTTTATCTCTAATCACATGAGAAAAGCGGTTCCCTCTGTGATAACAAAGATAAAAGCCAGGCAGATCCTCGATAGCAGAGGGATTCCAACTGTCGAAGTTGACTTACACACTAACAAAGGGATGTTCCGTGCCTCAGCTCCTAGCGGCGATGTTACTGGCATGTACGAAGCTGTTGAACTGCGTGATGGAGAC
>CL1Contig305
CAATCGAAGCAAGTGCAAGAACGTCCTTGCTAGCAGACATGCTCAGCACAAACTTGAGAATAAGGAGACGGACCACTGAAGCATAGACCCCGCGTACTCTGCGTTGATACCACTGCTTAAGCAGTGGTATCAACGCAGAGTACGCGGGGCCATCGGTAGCCTACCTACTTACTTTCTTCGCACACACGCACACAGATGAGAGTGGAGAGCACAACCACATTGCTGGAGGATCTGGTAGAGAAGGCCGGCGGCTCTGCCGTCATCGATGGTGGTTTTGCCACCCAGCTCGAGAGACACGGCGCCGCCATTAACAACCCTCTTTGGAGCGCTCTTTGTTTGATCGAAGATCCAGATCTGATCAAAAGGGTTCACTTGGAATATTTGGAGGCTGGTGCAGACGTTTTGATCACTTCTTCTTACCAGGCTACTCTTCCTGGATTTGCATCCCAGGGATTGTCCATTGAAGAAGGAGAGTTCTTACTAAAGAAGAGCGTTAAATTGGCTGTTGAAGCCCGCGATAAGTTCTGGGATGCAGTGAAAAGTAATCCTGTACATAGATATAACCGAGCTTTGGTTGCAGCCTCCATTGGAAGCTATGGAGCTTATCTTGCTGATGGATCAGAGTACAGTGGACTGTATGGGCCAGACGTGAATCTGGAAAAGCTCAAGGATTTTCATCGACACAGATTGCAAGTTCTTGTGGAAGCAGGTCCTGATTC
>CL1Contig306
AAGTACTCTGCGTTGATACCACTGCTTAAGCAGTGGTATCAACGCAGAGTACGCGGGGCTGCACTCAAAAATCGAATTTCTCTCAATTTGGTATCAGATTTTCTGCTATACTAATTAAGAAGGAGAAATTGAGAAAAAAATTAACATAAGAATGGCCTCTCGTTTATCTTATTCTTGCATGGTTTTGACAATAGCAGTGTTATTGATTTTCTCAAGCTTGCCATGTAATGCGCAACTTTCTTCCAACTTCTATGATAATACATGTCCTAATGCACTCAGTACTATTAGGTCGGCCATTGATGCTGCAGTTTCGAATGAGCAAAGAATGGCTGCTTCACTCATTCGCCTTCATTTTCATGATTGCTTTGTTCAGGGTTGTGATGGTTCAGTTTTGCTGGCAGATACGGCGTCATTTACTGGCGAGAGAACTGCTCGCAATAACGCGAATTCCATCAGAGGATTCGAAGTCATAGATGATGCCAAGGCTCAAGTGGAGAGCATATGTCCTGGAATTGTTTCTTGTGCTGATGTTCTTGCAGTTGCAGCTCGCGATGCATCTGTCGCTGTTGGTGGACCATCTTGGACAGTGAATCTTGGAAGAAGAGACTCTACCACTGCTAGCCTAAGTCTAGCTAATAGCGACCTTCCTGCCTTCACAGACAGCCTTGATAGGCTTATTTCTTTGTTCGGAAACAAGGGATTAAATGCAAGAGATATGGTTGCCCTTTCAGGAGCACATACAATTGGACAAGCTAGATGCCTGACCTTCCGTGGTAGGATTTACAACAACGCAAGTGATATTGATCCTGATTTTGCTAACACCCGAAGAAGCCAATGTCCAAATACTGGTGGAGATGGAAATCTTGCACCACTTGATTTGGTGACACCCAATACTTTCGACAACAACTACTACTCAAATCTCATTGCAAGAAGAGGACTTCTTCAATCAGACCAGGTGCTTTTCAGTGGCGGATCTACAGATAGCATTGTTAATGAGTACAGCACAGACTCTTCATCTTTCAGTTCTGATTTCGCATCTGCCATGGTAAAGATGGGAAACATAGACCCCCTCACTGGTTCTCAAGGAGAGATACGCAGGGTTTGCACTGCTGTCAACTAATTTCTCGACGAATCGCTCAAGCGTCTATAGTGTCAAACACTATATATATGTTCCGGAATAAAAAGTAGCTTAAGATCTGTTCCACTTGAGGCATTTTCTCATTCTTGTATTTTCAACTTAAGTGTGATTAAGTCTTGTTTCCTTTTTTTTCCCTCCTAGAAGTTATAAAGTGTAATTCATCTCCGCTTGTCCTGAAATAGAAAGTTA
>CL1Contig307
GGCTGAACGTTGCCGGCTTTCTGTTGGACATGCAGAAGTGCTGACGAATGATCCAGATATAAATTGCAGCTTTGAGTGTGACAGGGAACTTTTCATTCCAACCCTGTTCTCATGGTGACTTCCTTGGTGCAATTCTAGGTACAGGGATCTCCAGGGAAAAGGTTGGGGATATTATCTTGCAGGGAGAGAAAGGGGCTCAAATCCTTCTTGTTCCAGAACTTGTTGACTTTATTATGTCGTCACTGGACAAGGTTGGTAATGTTTCAGTTTCTTGTGCAAGAATACCATTGCTTGCTCTTGAATATGAACCTCCAAGGACTAAGACATTTAAAACCATTGAAACATCACTTAGGGTTGATGCCCTAGCTAGTGCAGGATTCAAGATTTCACGGTCAAAACTAGTTGATTTGATTAGTAACAGGGATGTGCGCGTGAATTGGACTACCATCACAAAAAATAATACTACACTGAAAACTGGTGATATTGTTTCAGTTAGTGGAAAAGGAAGACTTAAGATAGGAGAAATAAATTCTACAAAGAAAGGAAAGTTTGCAGTTGAGCTCATTCGTTATCTGTGAGCACCAGCATGTGTTGGTAATTTAATATCACTCGTTTACTCTGGTTGGTTCCTTGTGGATGACAGCTTCTTCTAACGTAAAGCAAGGGTTTTCTTACTAGCCATGGTTCTTTGTAAACATCAACATAAAGCATAGCTTGAACTATGATTTACTTCAATATCAGCCTTTGTAAGATAGAGTTCTGAACTGGGTAATGATCTGATTCACTTGTCACAAATACAGGGGTAGATTATATTAACTTTTTGACGATGTAAATTTTGTTTCATTTTGTATTGAAAGCATTGATAATTTAGTCTTAGAAAAAAAAAAANAAAAAAAGTAAACTCTGCGTTGATACCACTGACTTAAGCAGTAGGTATACAACGCAGAGTACGGCGGGGCACTGACTGTAG
>CL1Contig308
CTTAAGCAGTGGTATCAACGCAGAGTTACTTTTTTTTTTTTTTTTTTGTACAGAAACAAGAGACATTAATATATCTGAATTGCAGTGTGCGCCCTCCAAAGTCCTGATCAACCACATGCCATTAAGGAGGGAAAAAAACTGATGGCATTGGATCACAGGACAGATCTACAGATACTTGTATACATATAAAAAAGGACAAGCTTAATTTACATGTAGAAGACGGCCGGAAGAAAAGTAAAACTTATCTTCATAGAAGGCAAAAACCTAAACAAGTACATGAAGCACCACCACTACCAGCAATGACTTCAACAAACAAAACTGGGATGTAAGTAGCCGGGCTGAGGCAGCTGATGGTTTAGATGGAGCTCTTCCAGCAACAGCAGGTGAAACCGCATGTCCTCCAGGAGTGCTCTGCTGCTCATTTGTTGGTAATGGGTTAGCTGGTGCCCCACTGGGAGAAGTAAGAGGCATCCTCTTGCCATCACTTCGACCTTCACAATCGGAGCGTGACCATCCCAACTTCAAATTTTCCCTATCAAACACCACTCGATATCCCGTCATGAAATTTTGTCCAATGGCTCCAATATCTTCATCAGTTGGTTGAATGGCTAAACAAAATCCAGCAACTCCCTGCATGCCATAGATCATAAAAACAGGATTATGGATCACAAAGCTGTTGTTTAACGGGAAAATGAGCTTCACAGATGGCACCTTGGGCGAGTCCTTTGAACTGGATTTGTAACAATACTTCCAGGGATAACCGTCAAAGCTGGAGATCGTAACATTCACTTGTCGGTCAAACTCCTCAGTAACTCTTTCATAAACATCTTCTGGAAGAAATGTGAATGATGTGCCAGTATCAACTAGTGCCCTAAAGCTTGTCTGCTTAAGGCAAGAACTGCCAACACAACAGGCCTCCACTCCCACGATGTATGTTGTGTAATTCCCATTTAGAGTGAGGAATGGAGTAGATTGCTGGGTTGTTGGTCCCTGATCACCAAAAAATATTCTCCCAGAATCATCCTCATCAAAGCACATTGAGAAAGAGTTTCTGATCAATCCTGCTTTAGCAAGAAAACTGGGAACTGAAATTTCTGACAGTCCTAAACCCATCAGACCATCAGGTGCAACCCCGTCCAAGTAACCACCACTTTGCTTCATGCCACATCCTATGACCACTGCAGCCTGCACAGAAGCATTTAATGCATTATCACCATCTGATGCAAGATGTAATATGTCCTCAAGCAGCAATCCAGAACTTGATGTGTTTTCTGTGTAATAATCAATAGCGTAAGGGCATGGCTGTTTAGGGCTTTTGCAGTTCGAACCTGATTCACATAACCGATGGCTGCAAGATAGGTGCTTGCTGGTACTTGAATGAGAAGGACTATATTCATTCAGATCTCTATCCAGACTGTTATAGTAACTTGCAGATAGGGGGGCACATTGCACGCAATCGCAAGGCACCACGAGGGTANAGTNNTC
>CL1Contig309
AACAGTGGTATCAACGCAGAGTACGCGGGGATAGACGCAGAAAATTTGATCCCAAATTCTCCGGCGACGGAGCTCTTTCCCTTTCTGTATAAATCCACTAACTGAAAGAGCTCCTTTTTAAGTGTATAATAAAGCTAAGGGTTTTAGGTTTCACCGCAGAGCCATGTCTGCTATCAACCGATCTTCCAGCACTCCGTTGAAGAACGGCGGCCTCCCTCCTCAAGAGCTTCTTGACGATCTCTGCAGTCGGTTTGTTTTGAATGTACCAAAAGAAGATCAACAGTCATTTGAGAGAATTTTATTCCTCGTCGAGTATGCACATTGGTTCTATGAAGATAATTCAGTGGAAAAGAATCCCTCACTGAAGTCGTTCAACCTAAAGGAATTCACATCCTTACTGTTTAACAGTTGTGACGTATTGAGACCTTATGTTGCTCACATAGATGACATATTTAAAGACTTCACTTCATACAAGGTTCGAGTTCCTGTAACTGGAGCAATCATTTTGGATGAAACCTTTGAAAGGTGCCTGCTAGTGAAGGGTTGGAAAGGGACGAGCTGGAGTTTTCCACGGGGCAAAAAGAACAAAGATGAGGAAGACCATGCATGTGCCATCAGAGAAGTTTTGGAGGAAACAGGTTTTGACGTTTCAAACCTTCTCAACAAAGAGGAATGCATTGAAGAGATGTTTGGACAGCTAGTAGGGTGAAGCTTTACATTA
>CL1Contig310
TGAAATGGGTTTTCTTTTATTTTTCTTGGTCAATAACTACAAAAATTACAAATTCCAACTATTGATTTGATTGATTGATGATAATTGCGTCGCGACTTAATTTGGATTGAAAATCTATTAATATATCTTTAATTCTATCCATAATTATTTCGAAAAAAAATTTAAGAATGCCTTTTTGAGAAAGGATGAGATTAGTAGAATAGCTGTACATATAGTAATTAATTTACACTCCTTAGGGTTTAATTCAATTAAGAACTTATTATAAAAAAGTTTTCCTGGTCGGGTCAATAAGGTCATGAAAAAACAATTCAATTTTTTTTTTTATTCTTATTTTTACGTTGCAATGGATTTGCCTGGACTAATTCATGATTTTCTTTTAGTCTTTCTAGGATTTAGGTCTTTATATTTAAGGGAGGTTCTTAGGGAGTGGTATTACTTACCAA
>CL1Contig311
TCTTTGGAGGACCTCATGCGAAGTACGGAAAGTACCCATAAAACACTGATGAAGATCCAGTTGGCATCAATGTGTTCATGATCACTGTTGTTGGCCTTGCCGACTCTGAGCACCACCATACCCCCCCGCCATAACCAACTTGCCCACCATGAGGTCCATTTGCCTGAGGAGTCCCATAATTTCCGGAAGCTTGTGATGGCTCAGATCTCCAACCTGCATTTCCATATCCTGGATTTCCATTTGAATCACCCCCGCGTACTCTGCGTTGATACCACTGCTTAAGCAGTGGTATCAACGCAGAGTACGCGGGAGGGATTAGTGGCGCTCCTCAAGACAACAATATTATGCTATGGAATGCTGTTATATTTGGGCCTGATGACACCCCGTGGGATGGAGGAACGTTTAAGTTGACCCTTCAGTTTGCAGAAGATTATCCAAATAAGCCTCCAACAGTGCGTTTTGTTTCTAGAATGTTCCATCAAACATTTATGCGGATGGAAGCATTTGTTTGGATATCCTACAGAATCAGTGGAGTCCAATCTACGATGTGGCAGCCCATACTCACATCAATCCAGTCATTGCTCTGCGATCC
>CL1Contig312
TTTCTAAAAGTTGGCAGAGCTGCAGTTCGCATCCAAACAATGAGGTCCTCCTGATCACTTAACGGTATTGATGTATTGAGAATTGCACCGCCTTTGAGACTTCCATTCTGAAAGTTCTTAGGAAAGACATCTTTGCCAAATTTGTGGTCCCTATCACTCTTCCATGAGATGCCCTTCTTATTCACCTGCAACTGCTGGTTGTTGTGGGAGAAACTGTAGGTATCATTAAACAAACTCCAAGCTATAAGACCACATGGTACAATTGCCGTCCCATTGATAACGTCTTCAGGCTCACAACTGCTGGTTTCATTCTCACCACTTCGACTCCTCAATTGCCCGCGTACTCTGCGTTGATACCACTGCTTAAGCAGTGGTATCAACGCAGAGTACGCGGGGAGTGGTGCTTTGGCCAACAAAGATACACTTTCTTAAATGACACTCTCATTCTCCCTTCTTGCTTAGG
>CL1Contig313
AAAAAAANAAAAAAAAAGTAAAACTCTGCGTTGATACCACTGCTTAAGCAGTGGTATCAACGCAGAGTACGCTCTGATTCATAACTTATTTCTATCTTTCCTTCTGGGAGCGTGGAGGATGGGGAGAAAACTCGTTAAATACTTTGTGGTGGATGCGTTCACAGACTCCGCCTTCAAGGGGAACCCCGCAGCGGTGTGCTTACTTGAGGAAGAGAAAGATGAAAATTGGTTGCAAGGTGTGGCAACTGAGTTCAAATTATCCGAGACCTGCTATTTGACTCCCATCGCTGACTCCAGTACTGTTAATTCAAATCCCAAGTTCCGTCTCAGGTGGTTTACTCCTGTTGCTGAGGTTGAGCTTTGTGGTCATGCAACGCTAGCGGCTTCACACGCCCTCTTTTCTAATGGTTTGGTAAATTCTAACATAATTGAGTTTGTCACACTATCTGGCATCCTAACTGCTAAGAAGGTTCCTGATGGCGAAGCAAAAGATTGCTTTCTCGTTGAGTTGAATTTCCCTGCTCTCCCAATTACAGAATTCAACTCTATTGATCTTGCACCAATTTCTAAAGCCCTGAATGGTGCTTCAATAATTGATATAAAGAGTTATGCAGATGACCTCTTTGTTGTGCTGCCGTCTGCAAAAGCTGTTACAGAATTACAGCCACAGTTTGATGAGATGCTAAAATGTCCTGGAAAGGGGGGGATACTTGTTTCTGGGGTTGCTCCATCAGATTCTGCATTTGACTTTTATAGTCGATACTTCTGTCCCAAATTTGGGATCGATGAGGATCCTGTTACTGGGAGTGCGCATTGTGCTTTAGCCCCCTATTGGAGCAAGAAGCTGGGCAACTGCGATTTTATGGCCTATCAGGCATCACCTAGAGGTGGAATATTAAACATTCATCTGGATGAGCAGAATCAGAGAGTGCTGCTGCGAGGGAAAGCTGTTACTGTGATGGAAGGTTCTCTTTTAGTTTAGATTTTGGTGGTATTTCCACTGGGCATGTATTACTAAATTGAAATAATGGC
>CL1Contig314
ACCTATAGGCCGTAGCAACACAAAAGCATCTCTCACACATTCAGATTTCACTCGATGATCATTCCATCATTTACAATTCAGGCGAATGACAGTCACCAGACATGTGGTCGATGATGAGTTTCATATTCAATTATTAGCATCAGCCATTGGAAGATCATTTTGCACTTGACGAACAAACTGCCCTTTTACTCGAGGGCGCTGCTCTGCTAGTCTTTTCCGGCTTTGGTATCGAACCTGTGTAAAAGTTGTCCACATCAAACTTCTTGAGAAATTTTTTGTCTTAGGGTCACAATGTGATTTTGCTATATGGCAAAAGACAGGTGAATTTCATTCTAAGAATCTGAACCTGAACGATAGACCATAGTATACATACTCGGGAAATCTGAGATGTAAATTTAAATTGATCTTCCTCAACTTGTCTAAATTCCTAATAGTCATATGCAATTTGGTACAGGATCAATAATTGCTGAAAGGATAACAGAAGGAAACAACTTCATGATAGAATTATAACATAAAACTAACATGGCTGCAGACAGGTGCTGTTGGAATCACCCAACCCCACATTAAGAGGCTTGTGAACCATCAACATCTGCATATAATGCATGGTTGTATATTAAAGGCTGTGCATCCATTTGCATACATAACATGAGATGCTGATGATTTTTTATTACCTTTTTCTTCGTAGCATCGATCTTTCCGCTTCAGTTCGGAACTTTGTCNGGGCTGCTTCTCTTTGGCTAAACGATGAGA
>CL1Contig315
AAGACTTTTAGGGTGTATTATCCAACAAAAAGTCTGAGAATATTGCAGTAATTTTGATTTCTGAAAATATTATTAAACTAATGAGAGTAGGTTGGGTGAGGGTTTAGAGAGAGAAATATGTTTGTCTTTGAAACAATAAACAACAGAGGATAATTTTCAGTAAATCATTCCATGATCAAAAAAATTTCTTTCAAACACTCAGGCATTTGCATTTGTAGAAACATAAATTACCTTGTGTTGAAAAATGTTTATGATACCATGAAAGATCTTACAAAATTCTCTATTTGGTCAGGTAAAATATGAAGATTGGGGCTAGCCCAGTCCTTCCTTTTTCATCTCAGCTAATACCTAAAGGCTTCCTTTAAAATATCACATAAAAACTGCACCATTAGGCATTCAAAACATAAAACCATCAGACATTTAGTACATTAATCAAACCCTGGTCATTTTCATAATAAGTACTACTAGGCAAAGAACAATTGTTCCATAACCAAATATCGAACAGAAAATAGAAACAAAATACAAAACATACTCGCTATGTTCCATACTCACACGAGGTTCAATAGTCATAAGTCTCTGCTCCAATCGCTGCACTCGTGAAAGCAATGCTGCTTCAACAACCTCAAGCTCAAATGGCATGCATGGCCCTCCATTGATATTTCTGGGATTTAATCGAGGCAACAATGTATCTATAAAAGCTTTCCCTCCTTTACTAAAGGATTAGCCATAAAATAAATCTTCCATTGTCAGTTCAATTTAGAACAAGCTAAATAAATAAAAGAGATTATATAAGACAAGGTGAAGAAGATAACTTGCCCTACTCCAGAAGGGAAAGATTACCAGTTATAGT
>CL1Contig316
AAGCGTGGTATCAACGCAGAGTACGCGGGGCCCATTTCCACTTTCCTTAATTTTGATAAACATATGGCGTCCCATAGTAGCGTCGCTGTTTCTACCTCTCCGAAAGGCGGCGCCAACGGAGAAGGAGTCACGGCGGGGTCGAGCTCACCAAAAGGCCAATGCCTGTGTTCGCCGACGACGCATGAAGGATCGTTTAGGTGCAGATTTCATCGGGCAAAGTCGTCATCGTCATCTGCTTGGATGAAACGATCAAAGTCTATGCCCACAAATCAAGCTGTAAATTCTCTCTCTCCCAAGTCACTTGAGTCTACTTGAGAATTTTTATGTAGTTGATGTTTTAGATCGATAACAGCAACCGATCCCGCTACAAAA
>CL1Contig317
GATGGGTGCTGTTGAGGGTTACAGAATTGCCGGTGGACCGCTCGGTGAGGTCACAGACCCAATCTACCCAGGTGGGAGCTTTGACCCATTGGGCTTGGCTGATGACCCAGAGGCATTTGCTGAGCTTAAGGTGAAGGAAATCAAGAATGGCAGATTGGCTATGTTCTCCATGTTTGGATTCTTTGTTCAGGCCATTGTGACAGGAAAGGGACCATTGGAGAACTTGGCTGACCACCTTGCTGACCCTGTCAACAACAATGCCTGGGCTTATGCCACAAACTTTGTCCCTGGAAGTGAATGGAAAATCTTGTAATATTTTGAGTGCTTTTCCTTCCAAAGTGAAGGCAAAATTTGTGATATGACTAGTAGCGCGGAAAATGTATTATCTGTCAAAAACTAGTCCAAGTGGATGATAATTTTTTTTTAATCCAATTTTAACCTTCTTGTCCTCAGT
>CL1Contig318
CCTTAAATGAAGTATACACAATTTTGTTGAAAGATCAGTGTAGGCAAATAACTCTTCAGCAAACTCTTTTTTAGCAGGATCATCAGGGAGCAGAGATGGCCCTTCAAAGTTGCTATCAAGGTATTTAATCAAATCAAGACTCTCCCCAATGATTTTGCCGTTGTGTTCCAAAGATGGCACCTTATTGGCGGGTAAACTTTCTCCCCGTACCAAGCAGGCCTACTTTGAAGGTTGAGAGGAATTAGCTTGATCTTGTCTTGTAATCCCTTATAGTTCCTGGTGATCCACACTCGCTGTGCAAATGGACATATGTAGGCGGTATACAGCCTTATGGTTCCATCGAAGAGAGGAGGTTGCTCAGCAGTGGGTTCCAGCACTGGAGGCCATTTCTCTGGCACGCTCTTATCCAAAGCAGTAGCAGCCATTGGTTGAAGCGAGTTCTTCAAAGGAGAAATGAGAATGGGTGAAGGTATTTGGACTGATGAGATCCCCGCGTCCTCTGCGTTGATACCACTGCTAAGCAGTGGTATCAACGCAGAGTTACTTTTTTTNTTTTTTNTTTTTTA
>CL1Contig319
CTCATCAGGCAAAGGTACCGTGAAGCAGCAGATATCATTAAGAAGAAGGGAAAATGTGCTGCCTCTTTATCAACGATCTTGATGCTCCTCTTATCCGTGATGGTCGTATGGAGAAATTCTACTGGGCACCCACCAGGGAAGATAGAATTGGTGTCTGCACTGGAATTTTCAGAACCGACGGTGTTCCTTTTGAACACATTGTCAAGCTTGTCGATGCCTTCCCGGGTCAATCCATTGACTTCTTCGGTGCTCTGAGGGCAAGAGTTTACGATGATGAAGTGAGGAAGTGGGTTACAGGCGTTGGAGTGCAGGCCGTTGGGAAGAAGCTTGTAAACTCAATCGAAGGACCCCCAACATTCGAGCAGCCAAAGATGAACCTG
>CL1Contig320
GAGATCAGACGTCTTCAGAAGTAGTCGTTGTCGCCGCCGCCGGCGGTGGCAATAATTCACGGAGGCCCCGCGTACTCTGCGTTGATACCACTGCTTAAGCAGTGGTATCAACGCAGAGTACGCGGGGGCCTGCTACTTTCTCGGAGTCCAAACAGAAAAAGAGAAGATGTCCGTGCTAATAACTACAAGTTTAGGAGACATAGTGGTTGATTTATTCACAGAGAAGTGCCCCTTGACCTGCAAGAATTTCTTGAAGCTTTGCAAGATTAAAGTATTATAATGGCTGCCTATTTCACGCGGTTCAGAAGGATTTTACTGCACAGACTGGTGACCCAACTGGTACAGGAACTGGTGGTGATTCAGTTTACAAATTTCTTTACGGTGATCAGGCTCGATTTTTTAGTGATGAAATCCATCTTGATTTGAAACATTCCAAGACTGGAACTGTTGCAATGGCCAGTGCTGGAGAGAATCTGAATGCTTCCCAGTTCTATTTCACACTGCGTGATGGTCTGGACTACCTAGATGGGAAGCATACAGTCTTTGGAGAGGTGGCAGAAGGGCTTGACACTTTGACTAGGATAAATGAAGCTTATGTGGATGAAAAGAACAGGCCATATAAAAATATTCGAATCAAACACACCTATGTACTTGATGATCCTTTTGATGATCCTCCTCAACTAGCAGAGTTGATTCCTGACTCTTCTCCTGAAGGCAAACCAAAGGATGAGGTTGATGATGAGGTGCGGCTTGAAGATGATTGGGTGTCTATGGACGAGCAATTAGGTCCAGTGGAGCTTGAGGAGGTTCTTCGAGCAAAGGAAGCTCATTCTAGTGCAGTTGTACTTGAGAGTATTGGGGATATTCCTGATGCCGAGATAAAACCTCCTGAGAATGTTCTCTTTGTCTGTAAACTGAATCCTGTTACTGAAGATGAGGACTTGCATACAATCTTTTCACGATTTGGAACCTTTGTATTGGCTGAAATAATACGTGATTACAAGACTGGAGATAGTTTGTGCTATGCTTTTATAGAGTTTGAGACCAAAGAGGCATGCGAACAAGCATATTTTAAGATGGATAATGCTTTAATTGATGATAGAAGGATACATGTGGATTTTAGTCAAAGTGTTTCAAAACTATGGTCTCAATATAGGCGCAAGAACAGCCAAACTAGTAAAGGAGGAGGTTGCTTCAAATGTGGTGCACCTGATCACATTGCTAAGTATTGCGCTGGGGGTCCTGCCAACAAGCAACTTCAACCTCCAAAATATGTTCTGAAGGATGATAATCTGCAACGTGGTGGAAATAATAACTCTAGATATGAAATGGTATTTGATGGAGACACTCCGGAAAGTCCAAGACAAGAAATGAGAATTGGGCGCCATGATCCAGAGAGAGAGAGGAAGTACAGGACAAGTTCAGAAGACCTGAAACACAGGGATGAAGAAAAGAAATATTCAAGTGATAGGCACAGGCATAGTGGACACAAGGAGGATGATAGACATCATACAAAGGAAAAAAAGTAAATAATCCTGAGGAGCGAATTGATAGAAGAAAAGAACGAGATGATGATAGGAGAGA
>CL1Contig321
AAACGGACAACCAATTACTCCAAAATGACCAAGTAACTTATCATAAGAAAGTACTTGAAACAAATAAAAAAAAATAAAAAATAAAAACATATTTTCACATGCAACTACTCAATTAACTAAAGCATTCAGAACCCATCATTGAAAGCAATTTCTTTTCCACTTGTAACCACTTCCCATTAAATTCACAGCCCTTGATCACAGCCCTCACCGTTTTCTTGGAAGAGGTAGACTGAGGTGGGTCAGAATTGGCTTGAGGAGGAGTGGTCATGGGGGACAAAGGAGATCGGAGATGAGGAAAACGAGATTGGAACAGAGAGCGAAGAGAAGGACAAGAAAGAAGATAACTAGAGCAAAGCGGAAGAAAAGAATAAAGAGAATAAGAGCGATAATTAGGGAGAACGGAGAATCTAGCACGAAGACTAGCATTGTTGTGAGTGTGGGAATTGATCCCCCCGCGTACTCTGCGTTGATACCACTGCTTAAGCAGTGGTATCAACGCAGAGTTACTTTTTTTTTTTTTTTTTTTTTTACTTT
>CL1Contig322
ACAAAACAGAGAACCTACAGTTCCAGGTTTTCTTTGTACAGTTTCCAGAGGCAAGGAAGACAACTGCGACGGAAGATGTGGCTGCAGAATCTCCAAATGAAGTTGATGGTAGGAGGAGCAATCCTTGCTCTGATTGTTATACTTTGGCTTCTTGTCTGTCGAGGTTTCAAATGTTAAGTGGGGGACACATCCAGATGGCGAAAGATGGTGGTAGCATTTTCTGTTTTTTAGCCTTCGGTGTACAAAAATTTTATATGTTCTTTGAAGAGATCGGTGGTGGAATGAGATCCAACTATTGCTTAGTGCTG
>CL1Contig323
TCAGAATTTGAGATCACAAATATGAAACAATTGAAGTGTTGTGTAATAGGGGAATGTGACAAGCTTCAAGCAATCATAGATGGAGATCAAATGGTAACCAATGCTTCTGGAGGACTAGAAGTTGGTTTTAAATCACTTGAATATCTGTATATATATTGTGCGAGGAGTTTAAGGAGTATATGGGAGGGGCACTGGATAACAGTGGCTTTAAAGCTAAAATACTTGGTGCTATACATGTGTCCACAGCTGACCACCATTTTCACACCAGGATCGCTTGCAAATCTTTCCAGCCTTGAAGAGCTCACAGTTGATGATTGCTCCCGAGTCACTAGTTTAGTGAGCGGCAGTGATTGTGAGAACGAGATCAAGCATGTTCTCCCTGCCTTGAAGAAGATATCTCTTCGTTTCTTAGCTGAATTGGATAACATCTCTGATGTGGTATGCATTTCACCAAGATTGGAATGGATGAACTTTTACCATTGTCCAAATCTCAAAAGTCTCCCAATTGGCAAAGTTTTCCAGTCCAAATGGAGGCAGATCAAAGGTGAGGAGAGCTGGTGGCAAGCATCGGAGTGGCAATACACAGAGCAAGATTCTTGGAAAGGCATTTTTACTTCATATGGAGAGATTGTAGGATTTAGCCCATCATCTAAGAGATCAGATGCATTATCAGAAGCAACGGCCTCATCTCTCTTTGAAGGTAGGATCCTGGAGAAAGAAGTCCTTTCTGAAGGTTGCTCGTCTCCGTCAAATAATACTGACGATCACAACGCCGCCGGCAATGATCGTGGAGATTATAAAAGTTTAACAGTAATGGAGCCAGTTTATAGCATTTCTCCAAATGGGAAATTCAGAAGAAGCATTAGTTCGTGGCAAAAGGGGAAGCTTTTAGGAAGTGGATCTTTTGGAACAGTGTATGAAGGATTCACCGATGATGGATTCTTTTTTGCTGTAAGAGAAGTTTCTTTACTGGATCAAGGAAGCCAAGGGAAGCAGAGCATTTTGCAACTTGAGCAGGAGATTTCTCTATTAAGAAAGTTTGAACACGAGAACATAATTCAATATCTTGGGACAGACAAGGATGAATCTAAGCTTTACATCTTCCTTGAGCTAGCAACAAAAGGTTCACTTGCCAAACTTTATCAGAAGTACCATTTGAGGGATTCCCAAGTCTCCGCATACACAAGACAAATATTAAGTGGTTTAAAATATCTCCATGATCAGGATGTGGTTCATAGGGATATCAAATGTGCCAATATTCTAGTGGATGCGAATGGATCCGTAAAGCTCGCAGATTTTGGGTTGGCCAAGGCTACTAAATTAAATGACGTTAAATCTTCCAAAGGGACTCCATATTGGATGGCCCCAGAAGTTGTTAATTTAAAGAATCGTGGCTATGGACTTGCAGCTGATATATGGAGCCTTGGATGTACGGTGTTGGAGATGTTAACTGGTCGACCACCATACTCTCACTTGGAAGGGATGCAAGCATTGTTTAGGATTGGCAGGGGTCAACCTCCTCTCGTACCTGATTCATTATCAAAAGACGCCCAGGATTTCATCTTTAAATGCTTGCAAGTAAATTCAAATGATCGGCCCACAGCAACCCAGCTGTTGAGCCATCCATTTGTGAAGAGACCACTTCAAACCTTTGTGAACCCTGCTTCTCCTCGTTAGAGCAGCTAATAGTCATGAAAAATTTTGACCAACCGCTGAGGCGCGTGTGTGGAGGAAAGTTAGCACCACTTGCCCTGCTATCGATAATAGTTAATACTTTCTTCTGATTGTAGTTGTTGCATCTAACTGGCATGTATATCAATAAAATCTTCATAGTAACTCTGTTCATAATATTTAAACATTCACATCATCGGCCCAGTTGGCTGCACTCCTTGCTTTGGGTCCATAATTATGCACTTAAGAAAAATTTATA
>CL1Contig324
AATATAATGACCAACAGCTGAGGGCAACTGTAAATTTGCCCAAGGGAACTGGACAAACTGTTAAAGTGGCAGTGCTTACACAAGGTGAAAAGTTCGATGAAGCAAAAATATGCAGGAGCAGATTTGGTTGGTGGGGAGGACCTGATAGAACAGATAAAAGGAGGATTCATGGACTTCGACAAATTAATTGCATCCCCAGACATGATGCCTAAGGTTGCCAGCTTAGGTAAGATTTTAGGACCTCGGGGACTCATGCCAAATCCAAAAGCTGGTACTGTTGCAACTAACATACCTCAGGCAATAGCAGAGTTCAAGAAGGGAAAAGTTGAATATAGGGCAGATAAAACTGGAATTGTTCACATACCTTTTGGAAAGGTCGACTTCTTAGAAGAAGACCTCCTCGTAAACTTGCTTGCTGCAGTAAGATCAGTAGAATCAAACAAGCCATCAGGTGCAAAAGGAGTGTATTGGAAAAGTGCGCACATATGCTCATCAATGGGGCCGTCAATTCGGTTAAATATAAGGGAGATGCTTGATTACAATCTCCCATTGAACATTTGAATACAATTAAAACCTGTAAATGATGTAGTAAAGTGTCTCCAGAACCCATCAATGATCGGTAAAAATGGCAGGTAAAAGCAGGATGATTAGAGGCAACCTCTCTTCTTTCTTCTTTGTTGTGGATGGAAGTTGACATGCATATCCTTGGTCATCCTCTACAAAGACCAAGAAACGTGTATGCGAATGAAATTATCAAATTTAGTCCCTCATTAAACTAAAAAAAAANAAAAAAAAGTAAAAACTCTGCGTTGATACCACTGCTTAAGCAGTGGTAT
>CL1Contig325
AGACTCTACAAATTGAGTTATAATTATCTACCTTCTCATTTAAAGCGTTGTTTTGCTTATTATAGTTTACATACCAAAAATTATACAATTGCTGTAAGACATTTGGTGGGTCTTTGGATAGCACAAGGATTTATCAAATCTTCAGATTACAAAACAAAGTCTTGGAGATATAGGCTTAATATATTTCAGGGATCTTGTATGGAGGTTTTCTTTGAAAAAGTAGAAGAAGATTCATCAGGTAATTTAATATTTTGTAAAAATGCATGATTTGATGTATGATCTAGCTAAGCTACTAGCAAGAGAGGAAAATATTTTACTAATTTCAGATGAAGAGCGTGTTCAAGAAGGAATTCGACACTTGTCTATGGATTTTCAAATTGAGTCATGGGAGAAAGTTTATGACAAAGTTGCGAACATTTATATCATGGCCAGAAAAGCAAGATAAAGAAGTAGAATGCCATGAAATTTTGTCCAGATTAAGTTGTGTAAGGGTGTTGATTTTGCGTGGTATGGGATTTGAGAGAGTGCCACCTTCCATTGGCAATTAAACTTATAAGGTTTCTCGATCTTTTCTGATTAGTAAAAGGCATTGAGATCC
>CL1Contig326
CGATATTCAACCTGCTTAAAAGAAAATAAGGATTACAAACTGCAGAGTTTCTCCAGTGTCCCGTTCAGTGCACATGAATTACATTCATTGCGCTGATTAGACATACCTGACCTGTATTCTGCTAAATCCCATAAGAAAATCAGTTTTTTTTTT
>CL1Contig327
AGGATATTTACAGGATGTCTTACTATTGCTTTCTCAATGTTCAGGCCGAAAGCTTACCAAATTGGGAAGTGCTGTTAACTGAAGCTTCTTGATTTCTGATGCAGTCACCTTGCAAGACTCTAAAGATAATGAGCGTAAATTCTTTAAAGGCTTCAGATACCGCAATCCCTCATTGGTTATGAGAGAATTTGAAACATTCAATGACACTAATTCTGCCAATCCAGAAATCAACTCCAAGGTTTTGTCCGTCAGGCTGCAATTTTGTGATAGATTCAGTACTGTCAGGTGGGCTAGGTCTTTAATATTTTTCACCCCAGCATCAGTTAATCCTCCACCACAGATTTCAAGGCACTGGAGATTCTTGAAGTATAGCAAAGAATTTGTTCCAGCATCTGAAATGCGAGCCCCAAAGAGATCTAGATGTATCAATCCTGTCAGTTTTGTAAGAGCTGCAAGTCCAGCATCTGTAATTTGTCGAGCATCCAAGTTCAGTGATCTAAGAGATGTCAATTCAGATAGCTTCTTTAAACCACTGTCAGTTACTAAGGTGAATGACAGATTTAAGTCCTCCAGATGAGTTAAACCAGAAAGATGGCGGAGCCCATTGCTTCCAACATCAGTATCAGACAACTCCAAACTTTTAAGTGGAAGGCCAGTCAAATTAGCAAGCCCTTCATCACCAATCTGACAAGAATCCAAGTTCAAGCTTTCCAAATTTGTTAGGCCTTTTAGATGCACCAGACATGCATCTGTTATATTGTTAAATCCCAAGCTCAACACCTTCAAGTTTTTTAGTCCAGAAAATTTATCCCACCCATCATCAGATAGACCACATCTGTTCAGATTTAAATATGCAAGGGCAACAAGAGCAGAGATAGAATCCAAGCATCTGGTGGTAACATTGCATCCCTCTAAGTTCAACATAATCAGCTTCTGCAACCCTCTCAAATAAGAAACTCCCAAATCAGTGATGTTGCTGTAATTTGTCGAGCATCCAAGTTCAGTGATCTAAGAGATGTCAAGTTGGTAAGACCACTAACGTGTTTCAGCCCACGTTCAGAAATGTGGTCACAA
>CL1Contig328
ACACATTGATAAGAGATGAAGTCATTAATTCAATTCAACTGAATCAAAGAAAATAATACATGGACTTCCATTCCCCCATGTAAGTAAGCTAATCCTTCAGCTGCACCAAGCATAACCTCTAATCTCATTTTCCAAGGCCAAGTGGGCAAACCTTTGCTAAATAAATGATCTTCTAGGCTCTTATTAGGCATAGATTCATACACAAATAATCGCTGGATCCCCATTAAGTGAGAGGTTTTCCTAGTATCATGATGACATGAAGTTGGT
>CL1Contig329
GTTTGAAATCCCTTAAAAACTCATAAAAATCCAATGTCTTCTTTTGTGGCCAACTAGAACACATGGACTCAAATACACCTCATCGGCACCGAATTTACAAAACAACCCTACAAACGCTGAAGCCTATGGTATGCCTCCATGTTATGATCACTTCCTTCCCTTCCTAGCTGAAGTCCTCTTAGCTGAAGTCCTCCTTGACGGTGACTTTACGCTCTTCGGCTTAACGGATTTAGCCGGCGTCTTCTTTGAAGTAGGAGCCTTTTTCGGTGCTGCCTTGGGAGCCGCTGGCTTCTTCCCTGGATTAGTCCTAGTCGATGTCCTCGCCACCTTAGCCGGCCTCTCCTTAGGCTTTGGTCTAGCTGGAGCAGCCTTAGGCTTTGCAGCAGGCTTAGACTTAGCAGGCGCAACCTTAGCTTTGGCAGCCACCTTTGGCTTTGGGTTCACCTTAGGCTTAGCAGCTGCCTTCTTCTTGGCTGGAGTAGCGACAGCCGCTTTCGTCGACTTGGTTTTCTTTGGCTTGCCAGAAGCCTTAGGCTTGGTAGCAGCTGGCTTCTTCTTGGCCTTGGCTGGAGCAGGAGCAGGAGCAGGAGAAGCAGGTTTCGGCACCGATGACCTTGCTGGTGGGAGCTTGAATGATCCTTTCACCTTCACAAGCTTACCAGCAGCTACAAGCTTTTTCAGATGGAATAGCAACAGCTTTTTGAAGTTAGGAGGCAGCTGCTTCTGCTTCTCTTCAATGAACTTGGTAATCGCATACTGACTTGAACCAGTCTTTTCCTTTAAAATCACAATGGCATCCTTGACCATCTCTTCGTATGGAGGATGGGATGGTGGACTACGTTTCCTAGGTACAGCGGCTTTTTTGGCTTTGGGTTCCTTGGCCTTCTTGGTCTTACCGGTCTTGGTAGCCGGTGCTTCCTCGACAGTTTCAGTGGTGGCCGGTTCAGTATTGACCTCGACAGCCGCAACCGGATCTTCAGTGGCCATTTGAGAAAAAAACGAAGGATCAGAATCAAAATCTAATGTTTAGGATTCAAGAACAGAAATTTGATGGAAATAAAGGGAAAGTATTGGATCTATGAAAATTATCGATATCGATCGAATCCCCGCGTACTCTGCGTTGATACCACTGCTTAAGCAGTGGTATCAACGCAGAGTTTACTTTTTTTTTTTTTTTTTGTTTTTTTTTTGTA
>CL1Contig330
AAAAAAAACAAAAAAANAAAAAAAAAAAAAAGTACTCTGCGTTGATACCACTGCTTAAGCAGTGGTATCAACGCAGAGTACGCGGGGACCCTCGGATTTCCTTCTGCATCCGGTTCCTCGTCTCCTTGTCCTTCGTTTCCTTGTTCGATTTCTCCCCTCTAATCTTCTCCCTTTCGCCGACGACACCACCAGCTCCTTCATCTCATCAAGGTTTTATACCGTCCGCCTCTCTTCGATCCTGCTCCTGTGCTCCTCTAGAATGGATTGGCAAGGGCAGAAGCTAGCTGAGCAACTGATGCAGATCATGCTGCTAGTATTTGCAGTGGTGGCCTTCACTGCTGGCTATATATTAGGATCATTTCAAACTATGATCCAAATTTATGCTGGTGGAGTGGTTCTCACTACATTGATTACTGTTCCCAATTGGCCTTGGTTTAATCGCCATCCTCTCCAATGGTTGGATCCTAGTGAAGCAGAGAAGCATCCCAAGCCTCAGCTTCAGCCTGTGAATTCGAAGAAGAAATCGGCTAAAAAGTAGGTCTTTTTATTTGAAATTGTAGTATTTGCTAGGGTCTTTTAGTTGCACAATAGAATGGAATGTTATGCTGTGAATTGGATATTACAATGAAGTTGTTTGCCATAAATTTTGAAGTATTTAGACGGTGGC
>CL1Contig331
TACTTAAGAAGGATAGGTATCTAGATCGTCGGAAGCGGTTGCTAATAGCTATGGACGCTGCATTCGGAATGGAGTATTTACACTCAAAGAACATTGTGCATTTTGATTTGAAATGTGACAACTTACTTGTGAACTTGAAAGATCCCCAGCGACCAATCTGCAAGGTTGGTGACTTTGGCCTGTCAAAATTAAACGAAATACCCTGGTTTCTGGAGGTGTACGGGGAACTCTGCCTTGGATGGCACCAGAACTGCTAAATGGAAGCAGCAATAAGGTCTCAGAAAAGGTGGACGTTTTCTCCTTTGGAATTGTCTTGTGGGAGATCCTTACTGGTGAGGAGCCATATGCCAACATGCACTATGGTGCCATCATAGGAGGAATTGTAAATAACACATTGAGGCCAACCATTCCAAGCTTTTGTGATCCTGAATGGAAAAGGCTGATGGAGCAGTGTTGGGCCCCTAATCCTGCAGCCAGGCCATCCTTCACTGAAATTGCTGGCCGATTAATGTCAACAGCTGCTGCCCAAACCAAAGGACACAATAACAAAACATCAAAGTAAATGTGATGCAACACAGGCAGTCCCATATTTTAGGACTGCATATAT
>CL1Contig332
AGATATATGATCAATATGGAGAGGACGCCCTCAAGGAGGGAATGGGCAGTGGAGGTGGTGCTCATGACCCATTTGACATTTTCCAATCCTTCTTTGGTGGCAACCCATTTGGTGGTGGTGGTAGCAGCAGAGGCCGTAGACAACTTGGTCCCTCTATGATCCAGCAAATGCAGCATCCTTGTAATGAATGTAAGGGTACTGGTGAGACCATTAATGATAAGGATCGTTGCCCTCAATGTAAAGGTGAAAAGGTTGTTCAGGAGAAGAAAGTGCTGGAAGTTATTGTTGAGAAGGGTATGCAAAATGGACAGAGGATTACTTTCCCTGGAGAAGCTGATGAAGCTCCTGATACTATTACAGGGGACATTGTTTTGTCCTTCAGCAAAAGGAGCATCCTAAGTTCAAGCGAAAGGGTGATGACCTAATTGTTGATCACACTTTATCTCTTACAGAGGCACTTTGTGGCTTCCAGTTTATATTAACCCATTTAGATGGAAGACAACTCCTCATAAAAATCCCAACCTGGGGAGGTAGTGAAGCCTGATCAATTCAAGGCCATAAAATGATGAAGGGGATGCCCAAATGTATCAGAGGCCATTCCATGAGGGGGAAAACGTGTACATTCATTTCAGTGTTGATTTCCCNGACTCTCTGCCCCCTCGATCAGTGCAAAG
>CL1Contig333
AGCATAATTCTCTGCCTTCTTTATCAGGGTTTTCCACATCACAGCCAAACATGATGAATTCCCTGCAGCCAACGTCCAATTTAGATTCAAGCCAAGGAAATGCAATGAGCTCATTGCAGCAGCCAGTAGTAGGATCTCTACAACAGAATCCTGTGAGCGCTGCCCAACAGGCCAATATTAACAATTTGTCATCACAGAGTGGGTTAAATATGCTGCAGCCAAAATATTCCCCTTCAGTCAAATCCCAATATGCTTCAACATCAGCATCTAAAACAACAGCCAGAACAACAGATCTTGCAGAGTCAACAGCTCAAACAACAATTTCAACAGCGCCAGATGCAGCAACAGTTCATGCAGAAGCAGCAGTTGTTGCACCAACAGCAGCAGCAGCAATTGCACCAGCAGGCAAAGCAGCAGATGCCTTCACAAATGCAGGGGCACCAAATGCCACAGGTTCATCAGATGAATGATGTCAATGAGCTTAAGATCAGACAGGGGATGGGTGTTAAGCCAGGTGTTTTTCAGCAACACCTCCCTGTAGGTCAGCGCACAACTTATCCCCATCAACAGATGAAATCAGGATCTTCATTTCCTATTTCTTCAACTCAGCTGCTTCAGGCTGCCTCCCTCAATTATCTCAGCATTCATCTCCACAAGTTGATCAGCAAAATCTACCATCATCNCTAACAAAACCGGAACCCTTTACAGTCTGCAAATTCTCCTTTTGTTGTCCCATCTCCTTCAACTCCTTTAGCTCCATCCCCTATTCCAGGAGATTCTGAGAAACCAGTATCTGGTATTTCCTCTCTTTCAAATGCTGGAAATGTTGGACAGCAACAAACAACTGGTGCTCAAGCAACTGCTCCAATCCCTTGCAATTGGCACTCCTGGGATA
>CL1Contig334
ATCCTGGGGAAAGTTGAGAAGAAAACAACAAAATAATACAGAAAAGGGAACTCAGGCTTTCGCTACTTTTCACCCTTCCCAAATGGTGATGGCCTTCCATATTCTCAAGTGTAAACCATAGAAGTAGACTCAGAAGAGAAAGTGTAGATAAAAATGGCCACAGCAATCGCCGGAGGACCGAAGAGGATAGGCCTGTGCGTGGTTGCAATGGAGGAGTCAGATTTGTCCGATGTTGATGATCCGGTAGAAGTAGTGGGAGCAGTTGTTGTAATATTTGTGAAAATTGCAGCATCTGGGGAGCTAGGAGAGAGGCCAAGAAGCTTAGGGCAAAAGCTAACACTGGCATTTTGGAGCTGGCAAGCAGAAGGAAGTTGAAGCAACCTATCCTTTTGGATACCCAAGTTCTTGATCTGAGCACTACCATTATTAGTCTGTTGGATGATATAACACAAGCATTTTGGGTCATTTTCCTTCAAATCCTTCACTGCACTACAACATTCTTTGAAGGTGTATTCCCTTCCTGTTGCGTAATCCAGGCATGGCATCACCTTCTGAATATCTTTGTTACACTCCGCACTTACCATATCTCCATCTACACCTCTAAACACACTAAAAACTCGAAAAAATTATCAACAAACACTGAACAGAACAATTGAGTGGCCACCCATTTCCTGATATTGAACTTTTCAAGCTCTTTTTGTTCTCTGAACCCCCGCGTACTCCTGCGTTGATACCACTGCTTAAGCAGTGGTATCAACGCAGAGTACGCGGGGCACCATCAAGAACCCATATAGCATGTCTGCCAA
>CL1Contig335
GAGAGANAGAGAGAGAGAGAGAGTAGGGAAGTAAATTGGTGGCTGAAGCAGGATTTTGTTGGTCAAGAAGTTGTAGAGCTTTTGATTCTAGGTCTGAGACTGAAGATTTATATTCTGTTACTGAGTTTAGAGAGAAAGAAAAGGTAGAAAAGTAGTAATGGTTGATTAGAGAGGGAATTTCTTAGTTTATATGAAGTAGAGCTTTGAATTTGAGGCTTTAAATGAGAGATCTGTGTTGAACAAAGAGAGATTTATGGATTCTTCGGAGATTTCAATAAAGGGTAACGGTGGAAACGTAAGAGGAGACAGCTTCTCTTCGGGTTATAGCGAACCCAACGACCCAAGGAACGCCATGGAAGGACAGAAAAGCCATTCTACTCGTACTGTCTCTGCAAGAGACGCCGAAACGGCACTTTACACGGAGCTTTGGCATGCCTGTGCCGGCCCCTTGGTCACCGTTCCTCGTGAAGGAGAGCGCGTTTTCTACTTCCCTCAGGGACACATCGAACAGGTGGCGGCGTCCACAAATCAGGTGGCGGACCAGCAGATGCCAGTTTATGATCTTCCATCTAAGATCTTGTGTACCGTGATCAACGTCCAGTTGAAGGCTGAGCCAGATACAGATGAGGTATTTGCGCAAGTGACTTTGCTTCCTGAACCCAACCAAGATGAGAGTGCAGTGGACAAGGAGCCTCCCTTACCTCCTCCTCCACGGTTTCATGTGCATTCATTTTGTAAAACCTTAACTGCCTCAGATACAAGTACCCATGGTGGGTTTTCTGTTCTTCGTCGACATGCAGATGAATGTCTGCCACCTCTGGATATGTCAAGGCAACCTCCAACACAGGAATTGGTTGCCAAGGATTTGCATGGAAATGAATGGCGTTTTAGGCATATCTTTCGGGGTCAACCGCGGAGGCACTTGCTTCAAAGTGGATGGAGTGTATTTGTTAGCTCAAAAAGGCTTGTTGCTGGTGATGCGTTTATATTTTTAAGGGCGAGAATGGGGAACTTCGAGTTGGTGTTAGACGTGCAATGAGACAGCAGGGTAATGTTCCATCATCTGTCATATCCAGTGTCAGCATGCATCTGGGTGTGCTTGCTACTGCATGGCATGCCATCTCTACGGGAACCATGTTTACTGTTTATTATAAGCCAAGGACAAGCCCAGCTGAGTTCATTGTTCCAGTTGATCGATACATGGAGTCTGTCAAGAACAACTATTCCATTGGAATGAGGTTTAAAATGAGATTTGAAGGAGAAGAAGCTCCTGAGCAAAGATTTACTGGTACAATTGTTGGAATTGAAGATGCTGATCCCAAAAGGTGGCGAGAATCCAAATGGAGATGCCTGAAGGTGAGATGGGATGAAACCTCCACTATGCCTCGCCCAGAGAGAGTTTCACCATGGAGCATAGAACCTGCACTGGCTCCTCCCGCATTGAATCCCCTTCCTGTGCCCAGGCCCAAAAGGCCTCGATCTCATATGGTGCCTTCATCCCCAGACTCCTCTGTTCTTACCAGAGAAGGTTCATCCAAAGTAACTGTAGACCCTCCAACACCAAGTGGATATGCCAGGGTCTTGCAAGGTCAAGAATTCTCGACCTTGAGAGGCAATTTTGCAGAGAGCAATGAATCTAACACTGCTGAAAAATCTCTAATGTGGCCATCTTCCATAGATGAAGAGAAGATTGATGTGATATCTGCTTCGAGAAGGCATGGATCAGAGAGTTGGATGACCTCTGGGAGGCAGGAGCCAACCTACACAGATTTGTTATCAGGCTTTGGGACACGTGCTGATTCCTCCCATGGATTTGGTGTACCCTTTGTTGATCAAACTGCAGCAGCCGCTAGCAGAGAACTTGCATTAGATCAGGAAGGCAAGATTAACTCGCTTGCCAGTCCATGGTCCTTGATGTCATCTGGTCTTTCCCTCAGGTTATCAGAGTCTAATATGAAGGCTCCTGTAGAAGGTCGTGATATGCCTTTTCAAGCACGAGGAAATATCAGATGCAGTGCGTTTAATGAGTATCCAATGCTTAATGGTCATAGAGTTGAGCAATCGCATGGAAACTGGTTGATGCCTCCCCCACCACCATCTCATTTTCATAATAACGCTCATGCAAGAGAGAGAGTTTCAAAACCTATTTTGGTACAAGAACATGAGACTGTCACATCCACGGATGGAAAGTGTAAGCTGTTTGGCATTCCCTTGTTTAGTAATCCTGTTACACTGGAACCAGCAGCTTCACATAGGAACACGGTCAATGAGCCCATTAGTACACATCCTCAGAGTCAGCAGCTTCGTGTAATGGAATGTGATCAAAGGTCAGAACAATCCAAGGGTTCTAAACTGGCTGATGATAATGAGCATGAGAAACAAGTCCAAGCTGGTGCCCTGCATACGAGGGACAATCAAGGCAAAGTTCAAAACGTTTCCACTAGGAGTTGTACCAAGGTTCACAAGCAGGGCATTGCACTTGGAAGGTCTGTTGATCTTACCAAATTCAACAACTATGATGAGTTGATTGCTGAATTGGATCGGTTGTTTGAATTTGATGGTGAATTAATGGCTCCCAAAAAGAATTGGCTGATTGTGTATACAGATGATGAGGGCGATATGATGCTTGTTGGAGATGATCCCTGGCAGGAATTTGTTGGCATGGTTCGCAAGATTTTTATCTATACAAGAGAGGAGGTACAAAAGATGAATCCAGGGACCTTAAATTCAAAGGGTGATGAGAATTTGTTGGATGTGGAGGGCGTAGATGCAAAAGAAGTGAAATGCCTACCTCTTCCTCCAGCGCATGGTACTGAAAATTGTTAGGTTGGGTTCTCTTGGGTGAGGTTTTCAACAAAAAGCAAGCGGGGCAAGGGTTTTTATGCCCATTTCAATTGGAAAAATTGGGATGGGAGCGATTCTACCTCTTTTAAGATGGCAAAGCTTGTTGGTTATCTCAGAAATAGATGGCAAGAATGTTATACCCAATTTTGGACCTCTTAATGGAGTTAGTATTGTATGGTATCTAGTTATACACACAGATATATAAAAATATATATACCCCCTATGCTGAGCAAGGCAATGGTAGCCCTGCCTTTTTAATTTAATCCATCCCCACCTTGTACATAGTTTTACCCTCTCCCCCATCTATGTTCTATCGAATGTAAGTCTATACATCTTTTAGTGGTTTTTCGGGCTAGTCTACAATTTTCTAAAGTTCATTTTGTTGTTTTCTACATGTATCATAAATTTTTAATTGTTGGTGCTATTGGATTCGTAAGTGCCAAGTATTTGTCTTGAAAGTCTCAAATGAGCTGTAAGATGTAGCTTGTACGTAAAAAA
>CL1Contig336
AACCATGCAGCGGAGATTAGCCACAGCAAAAACAGACATGGAGGACCTTATAGCAAGATTAAATCAAGAAATAGCTGTAAAAGATTACCTTACAACAAAGGTCAAGGACTTAGAGGCAGAACTTGAAACTACAAAACAGAAAAATAAAGAAAACCTGCAGCAAGCTATTTTAATTGAGAGGGAAAGGCTTACGCAAATGCAGTGGGATATGGAGGAACTGAGGCGGAAATCATTAGAAATGGAATTGAAATTGAAGTCCAGAGAGGATGAAAATTCAAGTGCAGGATTAAAAATGGGGTCCACTGATCAGGAGAAAGATACAGCATTGCAGGAGTTGGATGCTACTAGAAAGGAGCTTGAGAATTTGTCAAAACAGTATGAGGAGCTAGAAGCAAAATCAAAAGCAGATATAAAATATCTGGCAAAAGAGTTCAAATCCCTCAAAAGCTCCCAGGCAGAACTGAAGGAGAAACTTAGTCAATTATTGAAAGAGAAATATGAAGTTGAGAAACTTCTTCAAGAGGAAAGAGAAATGAGTATGCATGAGAATAATGCTCGAAAAAAGTTGCTACATTATTGCTGGACTCTTTGTAACCAGCTTAAAGAGTGCAACCTCTATTTGTCTAACAAGGAGGATAAATTTATTGTGGATTCCTCACAGGCAGATGCTTTAGATTTGTTGTCTACGTCTGATGATCAAATTGGCCATCTACTTGCAGAGGCACAAGCATTGTTGAAGATGGTAAAATTTCTACATCTGAGGAT
>CL1Contig337
GCGTTGATACCACTGCTTAAGCAGTGGTATCAACGCAGAGTACGCAGGGGAGGCAAACGTCGATTTAGCTTTTAACTAGTTCTTTTCCTTCGTTTAATATCATTGCTGAAATGGTGATAGTTGACCGCAAAAGACTTCGTTTTTACAATCTACTTCTCCCCAGGGAGCAGGTTATTGTAACCTGCTCTTACGTTTGCAAGCAGAATGATGGAGATGGCGATGACGATGACGATGATGATGGCACAGACATAGCCCCTGCCGCATAATATATATATATTCTCTATAATGTGATGACTCCTATATGTATTAGGATCAACAGTATAGGGATGTTGTATGGCTTATATTGCATGAATATTGGAGTTAAGGAGGTACTTGCGTACGTAGGAGCTATTGAGTACTCAATGGTGAGAATATTTTATGTATGCCTTTGTTGAAGAGAAGACATTGGTCTTCTCTTGTTCTTGGATAACTGGGCATGGTATAATATATGGCTCGGGCTAGCGGTGGCAAGACTGGGTTTGGTACTTTTACTGTTTGAGCATTGATTAATGGGTATAGATGCGGATCCATTAAGAGCAGCTGCGGGCGGAGAACTTGCATGAAGCTTCCTCTGTGATCGATTTTCCTGACTTCTTGTTCTCTGATTTTGATCCTGGTTGCCTTACCTTCACTTCTCGGATCAAATGTATGGTTGCTATAAGTTTATATAACGAAAATAATCATACTTATTTATTATTAATGCCTTCTCTCACGTGCATTGAA
>CL1Contig338
CTTCTCCATCTCCTGTGTTCTCATCAAAGATACACAATTTGCTGGCTGTGGAGGAGAACATAGAGAAGATTATTTATGGATGCCGCTTCTTGGCGATTCTTGGGGTTTTTGGTTCCTTGATTGGATCATTTCTGTGTTTTGTGAAGGGATGCACTTATGTCGTGTCATCTTTCATGGAATACTTTGTGAATCATGGCAAAGTGATTATATTGCTTGTAGAGGCCATAGATGTCTATCTTTTAGGAACAGTGATGCTGGTTTTTGGAATGGGTCTTTATGAGCTTTTTGTTAGCAATCTTGACATTGCAAAGTCGTTGTCAGGGCAAAGCGTGCCTCATAGATCAAGTTTATTTGGATTATTCACCTTGAAGGAACGACCGAAATGGTTAGAAGTAAAAACCGTGAATGAACTGAAAACCAAGCTGGGACATGTCATTGTCATGCTTCTTCTGATTGGTTTCTTTGAAAAAGTAAGACAGCAGTTATGCACTCTCCCATGGATTTACTTTGCTTCTCAGCTTCTGTTCTACTTTGCTCTGGTTGCCTCTACTTGCTATCTAAGCTCAATGACTCCAAATGATATATGTTTTTCTTTTCCACCACTGATAACACATAGCTTTAGAATATAGTTGTGGCAAATTGAAAATGATCATACAAATATATTTGTATTGTAGACTATTTGTTATAAAGTGTATGTGCTTGAAATGTTACGAG
>CL1Contig339
CAGTCATCATGGACTGCCATGCCAGAAGCAGCATTGGTCCATTTTCTTGTTTTTCTTTCAATGTCAGGGTTTGGGATACAGTAGCAGCAGAGAGGAAAAAGAATATTGACGCAGAAGCGAATACAGAGACGAGCGTCTCTTACTCCCCGCCGTACTCTGCGTTGATACCACTGCTTAAGCAGTGGTATCAACGCAGAGTACGCGGGGAGAGCGCGACGCCATCATCCGCCTTTCACCATGGTTCTCAAGACTGAGCTTTGTCGCTTCAGCGGTGCCAAGATTTACCCTGGTAAGGGTATCAGATTTGTTCGATCTGATTCTCAGGTTTTCCTCTTCGCCAATTCAAAATGCAAGAGGTACTTCCACAACCGCCTAAAGCCTTCAAAGCTTACCTGGACAGCCATGTACAGGAAACAACACAAGAAGGACATTGCTGCTGAGGCTGTTAAGAAGAAGCGCAGGACCACCAAAAAGCCATATTCAAGGTCTATAGTTGGTGCCACCTTGGAGGTCATACAGAAGAGGAGGACTGAGAAACCAGAGGTCCGAGATGCTGCTCGTGAAGCTGCTTTACGTGAAATCAAGGAGAGGATCAAGAAAACAAAAGAATGAAAAAAAGGACAAAAGAAAGACTGAGTTGATGGCCAAAACTCAAAAAAACACAAAACCAAGGGACAATGTG
>CL1Contig340
CCTCCTTCTACAGTTTGGACCATCCTTACAAGGCTGAGTTCTGTAACGCGCAGGATGCAGCCAGCACTCGAACACGCCATGGGCGAACTCACACGCATCACCTTTTTTGCAATTCCCCTTTCGCCCGCGTACTCTGCGTTGATACCACTGCTTAAGCAGTGGTATCAACGCAGAGTTACTTTTTTTTTTTTTTTTTTTTTTAGTC
>CL1Contig341
AAGCAGTGGTATCAACGCAGAGTACGCGGGGTTGGAGGATTACCTCCCACTCTGACTGAGGACGGATTCCGTCAGTATTTTGAAGCTTTTGGCCATGTTACTGATGTAGTAATAATGTATGACCAAAACACCCAACGGCCTCGTGGATTTGGATTTATTTCCTTTGATAGTGAGGATGCCGTTGACCGGGTCTTGCGCAAAACTTTTCATGATTTGAATGGTAAGCAAGTTGAAGTAAAGAGAGCTCTTCCTAAAGATGCTAATCCTGGTGGGGGAAGCCGCTCTATGGGTGGCGGCGGCGGCGGCGGCGGTGGTGGTGGTGGTTATCAGGGCTATAGTGCTTCTGGGGGCAACACAAATTCATATGATGGTCGAATGGATTCAAATAGGTATATGCAGCCTCAGAGCACGGGAGGTGGCTTTCCTCCTTATGGTTCCTCTGGCTATAATGCACCTGGTTATGGATATGGCCCTGCCAATAATGGTGTTGGCTATGGTGGTTATGGTAGTTATGGTGGTGGTGGTGGTGCTGCTGCATATGGAAATCCCAATGTCCCAAATGCTGGGTATGCAAGTGGTCCACCTGGTGCCCCTAGAAGCTCATGGAGCAGTCAAGCTCCATCTGGCTATGGTGCCATGGGCTATGGAAATGCTGCTTCATGGGGTGCACCAAATATTGGTGCTGGTAGTGGTGGTCCCAGTTCAACACCTACTGGTCAATCTCCTAGTGGAACTGCTGGCTATGGGAATCAAGGTTATGGATATGGAAGTTATGGTGGAAATGATGGATCTTATGGGAATCCAGCTGGATATGGAGCTGTTGGGGGGCGTTCTGGGGGTACTCCAAACAGTAATTTTGGAGGTGCAGGTGAACTTCAGGGGAGTGGCAGTGGCTACATGGGAAGTGGCTATGGTGATGCAAATGGAAATCCAGGATATGGAAATGCAGGTTGGAGATCTGAGCCATCACAAGCTTCCGGAAATTATGGGACTCCTCAGGCAAATGGACCTCATGGTGGGCAAGTTGGTTATGGCGGGGGGTATGGTGGTGCTCAGAGTCGGCAAGGCCAACAACAGTGATCATGAACACATTGATGCCAACTGGATCTTCATCAGTGTTTTATGGGTACTTTCCGTACTTCGCATGAGGTCCTCCAAAGATTTCTTGTTCCCAGCGGCAGGGGGAGTGGCTCAAATTGGATGCTGATGCTCATTGGGACTGGTTGGATTGCTTAAATCCCAGTAGTTTGCACTATCTATTTTGCTAGTCTATGATAACTAGTTCAGGGCATACTAGATGCCCTTCTTTTTTAATATTTTTGC
>CL1Contig342
TACATTACTTCAGCAGAACCACTAGGGCGACCATGCTTGTCATAGTGAACAGCATATCGTTTCAGATCCCCAATCTCAGCGAAGAGCTCCTGAATTTTCAGGAAAACGTGTTTTAGGAATCCATTGAACATAGCATCTAAGATGAAAAACATTTAGCTTTAAGTTGTACCCTTATATCTTCATTGGACACTCCATAATCCAAGTTTGAAACATATAACTTGGTACCAACTTCTGCTCCAGTTATCCCTGCAGCTCTAATGCTATCTTCAAGCAAATCATGCTGCCAAGGTAAACTCCTGATTCTGCGTGGAGGCTAATGAAGCCAATAAACAGGTCAGCTTATGGCCAATAAAAGATCACCATCCT
>CL1Contig343
CTTTAAACTCTCCAAGTACTTTTCTAGCTACTTCTCTAATCTTTGATGCCATCTGTATCCACATATCATTAGCCTTCATATCCAGCTTTCATACTTCGGACTCGAGAAGCTCATTTTTGAACTTCGCTTGCTTTACTCTTTTGAACTCCTACCACTTTGTTCGAGCTACACTATTTCTTCTGACCTTACTTGAATTGTTTCTAAACTTGACATCCAAGACCACTAACCGATGTTAACTTGTTAAAACCTCTCCTGGAATGACCTTGCAATCCTTGCATAGAGCTCTAATTGTCTTCCTGGTTAAGAGGAAGTCGATTTAGCTTCTATGTTGCCCACTTTGAAAGTCACTAAATGTGACTCTCTTGTCATGGATTAGACGTATTCTTTAAATTCTTG
>CL1Contig344
AAGCAGTGGTATCAACGCAGAGTACGCGGGGACTTCTCTCTCTCTCTCTCGCTTTTGCGCGCGCTCGCTCTCTCTTTGATTTTACCCACAGATCCTATTCTCTCCAAAGGGATCAACAGCTGAGGGTGGAAATGGGGTTGACATTTACGAAGCTTTTCAGCCGGCTTTTTGCCAAGAAGGAAATGCGAATTCTGATGGTGGGTCTTGATGCAGCTGGTAAGACTACAATCCTCTACAAGCTCAAGCTTGGTGAGATCGTCACCACTATTCCCACTATTGGATTTAATGTGGAGACTGTGGAATACAAAAACATCAGCTTCACTGTGTGGGATGTTGGTGGTCAGGACAAGATTCGTCCCTTGTGGAGGCACTACTTCCAAAACACTCAAGGTCTCATATTTGTGGTGGACAGCAATGACAGAGACCGTGTTGTGGAGGCAAGGGATGAGTTACACAGAATGTTGAATGA
>CL1Contig345
AGGAAGAGGATTCAGCATTCCTCATTGATTCTGCAGTCTGATCTATAACCATCTGTTTTTACCAGAAGACTTGCCCACTCTTTTGGTATCTGAACTAGTTTTGTCTACAGTTAAGTATTTTGTCTGAAGAACTTGTTAACTTTTTCTATGGGAAGGAGGCTTCCCCCACTTTTTGTAGCGCTTAGTACCATGAGCAAAAGAACTCTGAAGCACTTGGTTTTGAGACGTTTAACCCATCTGCTATATGGATCCAATCCCCAGTGGACTATCAGCACAAGCACTAGATTTTAAATTTGTGGGATGTTCAGCATAGGAAAGAAAGTGTTCCACATCTAAACTCTGGGTTCTGGAGGTGCTTGTCTCTGCATCATCTGCTGAATTTGCCACTCCTGAGACTACAGGAAGTTCCTGGTTAATATCAGGTAACTCTACGTTAGGCAGTCTGCCTTTACTCCCTTCTTTGTCTGAAGCTATTGCGGTATGAGATATTGGTGACTTTTGGGCCACCTCAATGTCCTTATTTGAGAGGGATGAAGCCACACCAAAGAGATGGTTCCCCGGGAGAGTATCCATGTCCATGGTATGAGTTTCAGCTGATGATTCATTCTTTAAATCAACTGCAGAAGTGTGGACATTTTCAATGTTTTCTTTTCCTTCACTATCTGTGGAGCTGTCCAGAGTTTGCAGTTTCACTCCTTGCTTAACATTCAAACCATAATCCGGAGATAAGCTGAGGAACTCACTCGTTGGTTTTCCTTCAATTTTGGTGGATATCATGGATTCTCTGAATGTTTGAACTCCATCAGATAAGTTTACATCAGTCTTTTTAGTGAACAAGAAGTGGTGAGTAGTTTGTGCAAATTTTGAAGGACCTGTGAAGAACTCTTTTACAGAGTCAATAGTGGTACATATTTTCATAGTCTTCACATCATGAACAGAAGAGGGAATTCTTGGTGGTT
>CL1Contig346
CAAAAGCGGCTCCTGATATAAATCCCAATTTGATAGAGGTATCAGAGAGAGTTATAATTAAAGAAAAGGTCAAGGAGCCAATTCCTGAAATTGAGTGGTGGGATGTACCTCTTCTGCCTAGTGGTGCCTATAGTGACATTGAGGATGGTGATATAATTGACAAGTTGAAAATGGAGAAGATCACAATCTATGTAGAACACCCACGTCCCATTGAGCCCCCAGCTGAGCCAGCTCCTCCACCGCCTCAACCTTTGAAGCTAACAAAGAAAGAGCAGAAGAAGCTTCGAACTCAACGTCGTTTGGCTCGGGAAAAAGATAGACAGGAGATGATTAGGCAAGGCTTGATTGAACCCCCAAAACCTAAAGTCAAAATGAGCAATTTAATGAAAGTTCTTGGCTCTGAAGCTACACAGGATCCCACAAAACTTGAGAAGGAAATCCGTAGTGCAGCTGCTGAGCGTGAACAAGCTCATATTGACAGGAATATTGCACGCAAGCTTACTCCCTGCTGAGCGCCGTGAGAAGAAGGAGAAGAAGCTCTTTGATGACCCAAATACTGTAGAAACCAATGGTTCTGTCTACAAATCAATGACCTGTCACACAAGAA
>CL1Contig347
AGCAGTGGTATCAACGCAGAGTACGCGGGGGACCCAGTACATGATAGAAGCAGTGGTATCAACGCAGAGTACGCGGGGTACTAAAGTGGAATTTCGACGATTGGTTGCTCTTCTTCCTGCTCCGTCTCTCGTCCATGCATTAGAGCTCTACCAGAGGACTTCACTGAATCAGAGAAGAAGAAGAACAGAGGATGCCCAGGCCACAATTTGCCACTCTGATACTTTCTTTCTTCTGTCTTATCAGTTTGTTTTCATGGACCCTACATGCTCAGACCCTACCACCTGCAAGGTACGATGGGTTCGTTTACCAGGATCGCCCAGGTGATGCCGACTCCATCCTGATTGAGGCCTTCTATGATCCTGTCTGCCCCGATAGCAGAGACTCATGGCCTCCTCTCAAACAAGCCCTTCGTTACTATGGTTCTCGCACTTCGCTCGTTGTTCACCTCCTTCCATTGCCATACCATGACAATGCTTTTGTCGCTTCTCGTGCTTTGCATATTGCAAATCTGCTGAACACTTCTTCTACGTTCCCCTTGTTAGAGCAGTTCTATGAACATCAGGAGAGGTTCTATAATAATGAAACACACAACTTATCAAGAGCTTCTTGTCGT
>CL1Contig348
AGGCTAATGTTCAAAGCCTACAGGAGTTAGGAAACGAGAGGAGAGATCCTTTCGTATGGATCTACAACAGGTAGTTTCTTGACAACTTCTGCAAGGTCCCCGCGTACTCTGCGTTGATACCACTGCTTAAGCAGTGGTATCAACGCAGAGTACGCGGGCACGCAGAGTACGCGGGGAACGCAGATTTTTCCTTTTGATTATCTTGTAAATTTTTTTTTTTGCTTTCTTAAGATCAAAGAAAAAGCAATTAGAAATGGCAGATCAACTTACCGATGATCAGATCTCCGAATTTAAGGAAGCCTTTAGTTTGTTCGACAAAGATGGAGATGGTTGCATTACCACAAAGGAGCTTGGGACTGTGATGAGATCTACTGGGACTAGAAATCCTACCGAGGCAGAGCTCCAGGACATGA
>CL1Contig349
TTCTTTATGTTGTCAGCTGATGCAGAGGCAAAGCAATTCTCAGTAGGATGCAGTGCCATGGCTCGAACAGATTTCTTGTGGTGTGTGAGTGTTAACATAGTCTTACCATATCTTAGATCCCAGAATTTAATGGTTGTGTCATGGGAACCAGTGACGACTTGTGGATCCGTTGGTCGAGTAAAAACTGAGCATACTGTATTATCATGCCCAGACAGTGCAAAAACTTGAACTTTTGTTCGAACATCCCAGACCCGGCAAACAGAGTCACGCCCCCCAGTTAGCAAAAGGTCAATAGTGGGATGAAGAGCCAAGCAATAGACACCACTTAAAATGGCCATGATAAGACCGGACAGCCTTGTTCTGTGTGTCCAGTCAATGTGAGCCTTCAACCTTCCACTTCCTACATCCCATATCTTAATTGTGCGATCTGCAGAACCAGTACAAAACCATGAATTACTTGGATCAAATGCGATAGATCTCA
>CL1Contig350
TTCTATCAGCAGACGGTGTTCCGTATCATAAGTCTTGCTTTAAGTGCTTTCACTGCAAAGGCACTTAAAGCGGTAAAGCGAATTATTCCTCGATGGAGGGTGTACTCTACTGTAAGCCTCACTTTGAGCAGCTGTTCAAGGAGACGGGTAATTTCAACAAAAATTTTCAATCACCTGCAAAGTCAGCTGAGAAGTTGACTCCTGAGCTGACAAGGTCACCTAGTAAAGCTGCTGGCATGTTTTCTGGGACGCAAGAAAAGTGTGCCACTTGTGGTAAAACTGCTTATCCACTTGAGAAGGTAACAGTGGAGAGCCAGGCCTATCACAAGTCATGTTTCAAATGCTCTCATGGTGGCTGTTCCATATCCCCATCAAATTATGCAGCCCTTGAGGGTGTTTTATATTGCAAACATCATTTCTCCCAACTTTTCAAGGAGAAAGGAAGCTACAATCATCTTATCAAGTCTGCATCAATGAAACGAGCTGCAGCTTCTGTGCCAGATGCCTGAATACCCCGTCCAAAATTTGAAATCTGTGTGTGTGGCTTTACTATTTTTCAGTGTGCTTTCCTTCGGATCCGACTTCCATCATGAGGAATTGGCAAAACTTCGTTTTGCTTCCTTTTGGTTTTGGTTTCAATTTATTGGGTCATTGTTGTGTTTGATTGATGGATG
>CL1Contig351
TTTACATATACCACTGGAATCATACACACCAATCACATTCTTGTGCCCAACCTATATGTTTCTTTCAATAAAAATTTATTACACTGTACATGAAGCTACACAAGGTTGATGGCAGGATATTTACAGGATGTCTTACTATTGCTTTCTCAATGTTCAGGCCGAAAGCTTACCAAATTGGGAAGTGCTGTTAACTGAAGCTTCTTGATTTCTGATGCAGTCACCTTGCAAGACTCTAAAGATAATGAGCGTAAATTCTTTAAAGGCTTCAGATACCGCAATCCCTCATTGGTTATGAGAGAATTTGAAACATTCAATGACACTAATTCTGCCAATCCAGAAATCAACTCCAAGGTTTTGTCCGTCAGGCTGCAATTTTGTGATAGATTCAGTACTGTCAGGTGGGCTAGGTCTTTAATATTTTTCACCCCAGCATCAGTTAATCCTCCACCACAGATTTCAAGGCACTGGAGATTCTTGAAGTATAGCAAAGAATTTGTTCCAGCATCTGAAATGCGAGCCCCAAAGAGATCTAGATGTATCAATCCTGTC
>CL1Contig352
AAGCAGTGGTATCAACGCAGAGTACGCGGGGGGTTTTACGGATACCAGAATACCAATTATTTACAAAACAATCACCGGAAAATGTTGGCAATCTTTGACAAAACGGTGGCCAAGTGCCCGGAGGCGCTGCAGAGCCCGCTTTCTGGCTCTAATTCCGCTCTAAAAGATGGGTTTTTGGCCAAGCATTTTGGCTCTGTCCACTCCGGTTCTGTTACTGTCAATCTTGGCTCTGCTGGTGTTATTGCTTACTCCCTTGACAAGCAAAACCCTCTCCTTCCTAGATTATTTGCAGTTGTAGACGACATTTTCTGCTTGTTCCAAGGGAACATTGAGAATGTTGCAGTTCTTAAGCAGCAATATGGCTTAAATAAAACAGCAAATGAGGTGATCATTGTTATTGAAGCTTACAGAACCCTCCGAGATCGAGGACCTTATCCTGCTGATCAGGTTGTCCGAGATATACAAGGGAAATATGCTTTTATTCTATATGATAGCAGTTCAAATGCCACATTTATAGCTGCTGATGCTGATGGGAGCGTACCCTTTTTCTGGGGAGCTGATTCTGAAGAAAATCTTGTACTTTCAGATGATGTTCAGATTTTGCAGCAGGCCTGTGGGAAATCATTTGCTCCATTTCCTAAAGGATGCTTCTGTACAACTACTGGAGGCTTGAGGAGCTTTGAGCACCCTCTGAATGAGTTGAAGCCAGTTCCAAGAGTGGACAGTTCAGGTCAGATATGTGGTGCAACTTTCAAGGTGGATGCAGAGACTAAGAAAGAAGGTGGCATGCCCAGAGTTGGGAGTGCTTATGACTGGTCCTCAAGCTACTAAGGAGCTTTAAAGTTTTCTGAACGGGGCTCTGGTTATTAACGGGCCTTCTGTTGGTTTTGCAATATCTTTTTCTGATCTTATATTCTGATCTTTGATGATTTTACTGCAAAAGTATACCACCTTATATTGTTGCTACTTGTTAGCATTTCCCAAAAACAAGATAGCAATTTACAGTTCTGTAAATGTTGCTTACTGTCCAGCTAAGTCCAAACTTGTATGGGGCATAACATAAAATAAGATTTACCGTGCATATAGTTTCTAGGTAAAAAAAAAAAAAAGTAAACTCTGCGTTGATACCACTGCTTAAGCAGTGGTATCAACGCAGAGTACGCGGGTGGAAAAGGAGAGGAGGAAAGAGCAAAGAGATGTTGCTTCAATTTTCAATTCAGCGAGTGAGAAATCTGAAGGCCTTCAGTCCTCAGATCCTTGCTTTGAGGTTCTCTCATTTTTCTACTGCTGCTCAGCCTTCTTCCAGCAAGCGAAAAACTCTGAGGGTACCAAATTTCATTGGAGGCACATTTGTTGATTCGCAATCATCTACAGCCATTGATGTGATAAACCCTGCAACGCAAGAAGTTGTATCACAAGTTCCTTTGACTACAAATGAAGAGTTCAAAGCTGCAGTGTCTGCAGCAAAGCACGGCTTTTCCATCTTGGCGTAGCACACCAG
>CL1Contig353
TTGTACTATTAAACACTACATTGTAGATTATACATGCAGAGCTCCCAAAGCAAATTTTACGGATTTCAATCTCCAATCTTGTATTTCCTTCAATTTTGTAATTTGGACAGAGCTTCAGCGTTGCCTATGTCATATATTGACTCTTGAGAAATAAATTAGTTGATCAAAGCAGAGCAGTGGTTGCTTGATTTACTTGTAATGAGCAAACAGGCTGCTTGATTGCTTATGAAATGTTCTTCAACCAAGCAGGATAATTATTTTTTTTACATGGATGTATGATGTTGGGGAAGTACTTGTCTACCATTTTTCTCTATAAATACCATGGTATTGGAAAATTACACTTTTAAGGCAATGGTGATGCTAGACCTTCTTGAGAAGACAATGGATGGAGAGGTTGGTGTCTCTTGGAGATGGTGTATTTGTCCCTTCCAAGAGAATCTGAGAGTTTATTGGCCAAGGATTCAAGATTGTGTCTGACAAGAGCCCTAGCGATAGCCATAGGGCTCTATCCTTGTATTTGAGTTATCATAAAAAAAGATAAACCTGTGACACAAAAATAAG
>CL1Contig354
TCCCACCATTCATCCCATGGCAACACAGCGACAATATCTTCTCCTGATCATTCTCATGTCCTGATTCACCAACCCACAATTTTCCTTCAGAATCCCTTAAGCAAACAGCAGTATGACCAGCATACGCTCCACTGACCCCCGCGTACTCTGCGTTGATACCACTGCTTAAGCAGTGGTATCAACGCAGAGTTACTTTTTTTTTTTTTTTTTTTTTATATTTTTTAA
>CL1Contig355
ATTGGCCTCTCGAGTTAGAGTCTGCTGTTTTTAGTTTTAGTTGGTTGTTTGTGAACAAGAAATTCACAGATATACCTTCTTATTCACCAAAACTTTGAACCATAATGGAGCAAACTTTTGCAGAGATGCCAAAGGAAGAAAAGAACAAAATTTCTCATCGATACAGGGCTCTTTCATCAGTGAAAGCCTACTTTGCTGAATCTGAGTTTGTGTTTAAGACTGATGACTCAAAGGAGAATGAGCAAAATGCATCTGACAAGAGTAAGAAAGATTCTTCTGTTGAAAATGAGAAAGGGGACTCCACACCTAACAATGAATCTAACAAGAGGAAAAGGGAAGATGATGTAGATTCAGAAGCAACAGAAGAGGATGGATCTGGAAAAAAAGGCTAATGTGGAAAAGATGTAAGCTCTTATTTTGGGATGGAAGTCACAGAGGATATTGGCATTAGTTACTACATTTTGTTTGGGTAGAAGTATTTTTATCTAGTCGGAGTTGTTGGAGATGTACCATCTCCATGCAAATTCTAAATTATGTTTTTATATGTGTAGAATCTATGAATTTTATTACTCTACCTAGTCAATATGAACCTTTTGAAATATCATATATGCTATTAAATTTTAG
>CL1Contig356
TGGTAGTCTTCAGTCTATGTCAATTGCACCTGCAAGATTAGGAAAGCAAACCACTTATGCATTTTTAGCCGGAGAAAACAAGCTGACTGGGCCATTCCCAGGGATTTTGTTTGATAAGTGCAATGAATTGGACAAATTAATTCTTAATGTTAGCAACAACAGAATGGCTGGTCAGATTCCAGCTGATATTGGTACAATATGCAGATCTCTCAAACTTCTGGATGTGTCTAACAATCAGATTGTTGGTTTCATTCCTCTAAGTGTTGGTGAAATGGTGTCTTTAGTTTCTCTTAACTTGAGTTGGAACCTTTTGCAAGGTCAGATTCCCACCAGACTCAGCCAAATAAAGGGCCTGAAGTATCTTTCCTTGGCCGGTAATAAAATGAATGGTTCTATCCCTTATAGCTTGGGCGAGTTGTGGTCTTTAGAGGTGCTGGATCTTTCTTCAAACATGCTATCTGGAGAGATTCCAAACAATCTTGTGAACTTGAGAAACCTTACTGCTCTTCTGCTCAATGACAATAAACTTTCTGGGCAGATTCCATCTGGTTTGGCAAATGTGACTATGCTCTCAGCATTCAATGTGTCCTTCAACAACTTATCTGGGCCCCTGCCATTGAGTAACAATCTGATGAATGTAGTAG
>CL1Contig357
TACAACTGCGATCAACGGAACCATCTATCACAGCCCGAATCCAGCAGTAACAGCACCTCGTTCGCTCACGGCTTCACCAAACTACCTTTCCCGTACTATAGATAAAAATTATTTGTGGGGAGGAAGAAGCTTCTGCTTCAGCAACTGAACCGCCATGTCCTCCTCCGATCCCGATAAGTTGATCGTCAAGGCCGATAAGCTAACAAAACTGAGTCTCACAAGGTGGAGTGCTGATTGGAAAAGTGCCACTCTTTTGTACGAGCAAGCTGCTAATGGTTTTAGGGTTGCCAAGAAATATGAGAAAGCAAAAGCAGCATTTGAAATGGCTTCCAAAGGACAAGAGATACTCTCTTCCCCCTGGGATGCTGCTAAGCATATGGAGTCAGCTGCTGCGCTAGCAAAGGAACTAGGCAAGTGGAATGAAGTTGCTGATCTTTATAGAAGGGCATCTGAGCTGTATATTGAGTGTGGGAGATCACAACCTGCATCGGATGCTCTAGCGAAGGGTGCTCGTGCCTTGGAAGATGCTGTTCCTGATGTTGCTGTTCAACTTTATATTGATGCTTCTGATATTCTTGAAGAGGATGGCAAGGAGCAAATGACCTTTGATCTATATCGTGCTGCTGCTGGTGTTTATATAAAGCTTGAGAAGTATACAGATGCTGCGGCTGTCTTGTTGAGATTGGGTCTAGCGGCTGATAAATGCAATGCCACCAATAGCCAGTGCAAAGCATATCTTGGGGCAATTATTGTGTATCTTTATGCTCATGATTTCAAGCAAGCAGAGAAGTGCTACAATGATTGTTCACAGATTGATGCTTTCTTGAGAAGTGACCAGAACCGCTGTGCTAGTAAACTTCTTTCTGCTTATACTGAAGGTGATATTGAAGAGATTAAACGTCTTTCTCAGTCTAGCACTATTTCAAATCTTGACCATGTGGTTATTAGGCTTGCAAGAAAACTTCCTACTGGAGATCTTAGCGCATTTAAAACTGATGCTGCTGAAGAAGAAGAGCCATTGGATGAGAATGACCTCACATAGTTTTCTCATTCTCTAGAGGATTGGTAACAGTTATATAATTGGGGTTTTGGTGTGTGTAAAGCATATTATAATTTCATTTGGTTTGATAATCAGTGTTATTCCTTGCCTTTTGTTCTTTAAGAGGTGTAATGTTTCACAAAATGATTTTATTGTATGCAATTAGTATTGTTTCACAATCAAAAAAAAAAAAAAAAAAAAAGTAAACTCTGCGTTGATACCACTGCTTAAGCAGTGGTATCAACGCGAGTACGACGGGGAAAA
>CL1Contig358
CAACCTTCTTAGCTCCACCCTTCAAGTGCGCAGCAGCCTTTTCCTTGTCAGTGAAAACTCCAGTGGATTCAACAACAAACTCGGCACCAGTCTGACCCCATGGAATCTCCTCTGGGTTCCTGATCCCGAAAAACAGAGACTGGCTTATCACCAAAGAGAAGCCCGCGTACTCTGCGTTGATACCACTGCTTAAGCAGTGGTATCAACGCAGAGTACGCGGGGAGAAGAAAATGGGTGATTCAAGATTTGGCCCCCAATGGCATTGTCTTCTACTTGTAGTCTGCTTATTGCTCAGAGCAGAAGGAGATAGCATTCCTATTACTATTGTTGAAACTGCAAAAGCTAGAGGAGCGGTTTGCTTGGATGGAAGTCCACCAGCTTACCACATTGATAAGGGATACGGTTCTGGGATTAACAACTGGATAGTTCACATGGAGGGAGGAGGATGGTGTGATGATGTAAAGAGCTGCCTGGAAAGAAAGAACACATACAAGGGTTCATCATTGAAAATGGAGAAGACAATGGGTTTCTCTGGTATACTAGGGAAAAAGCAAGCAGCTAATCCTGATTTTTACAACTGGAATAGAATCAAGATTAAGTACTGTGATGGGTCATCATTTACTGGTGATGTAGAAGGAGTTGATCCGAAAACTAAACTGTACTTCAGAGGAGAAAGGATTTGGCGGGCTGTTATTGATGATCTGTTGGCGAAAGGGATGAAAAAATGCTCAAAATAGCTATTCTTTCCGGCCTGCTCAGCTGGTGGATTGGCTGCTATTTTGCATTGTGACAAATTCAATCTCTCCTGCCTGCAACTGCTAAAGTAAAA
>CL1Contig359
CAATGACAAATTGTAGGCTTCAGGCAAGAAATCTTACCATCCAAGATGGAATGACTGGGACAAGGAAAATTAGGCGATATACAAGTGCCATGCCCTTGAATATTGGATCATCAGCTAGTAGCATAAGTGACAGTTTTAAGCAGTTGAATGGTCCAGAGACATCTGATTTGGAGTCTACTGCAACATCAAGTGTCAAGAGGCCAAAAATTGAGGCTAATCATGCTCTTTTGGAAGAGATACGGGAAATAAATCAACGACTTATAGACACTGTGGTTGATATTAGTGAGGAAGATGTTGATCCAACTGCTGCAGCTTCTGCTACAGAAGGGGGTGAAGGAACCATTGTTAAGTGTTCTTTCAGTGCTGTAGCTCTTAGTCCAAACTTGAAATCACAGTACACTTCAGCACAAATGTCACCAATTCAGCCCCTTAGATTGCTCGTGCCTACAAATTATCCTAATTGCTCCCCAATACTATTGGACAAGTTACCAGTTGAAATCAGTAAGGAATACAAGGATCTT
>CL1Contig360
AAGCAGTGGTATCAACGCAGAGTACGCGGGGGTCGCGGCCAAAACAAATCACTATAATTGCGCTCAGTTCACTGCTGAAGCTTGGTTCTTTGAATCCCATGGCCAATAATCCTTCCCAGCTCCTTCCATCAGAGCTAATAGACAGGTGCATAGGGTCGAAAATCTGGGTGATAATGAAAGGAGACAAGGAGCTTGTTGGTACTCTCAGAGGCTTCGATGTCTATGTCAACATGGTCCTCGAAGACGTCACTGAATATGAAGT
>CL1Contig361
CAAATGAAAAGACCCGCCTGCATCAAGCTTCAGGCATCTATCAAAAAATATCCACGAAAAAAAAAAAAACGTAAAAGAATGGAGGGAAAGTTTGAGTAAAAACGAAAGTACTACGAACCATCTCTTTCAAGTTTTTCAATTTCCTCACGGTGCTTTCTTTCTGCCTCCTGAAGTTCTCTTGCGGCATCCTCCTCTTCCTCAATTTGGTCAAGATCATCAAATTCCTTGCTGGCTGCCATTGCTTTCACAACAGGATCTCTCAGCTCAGATATTAGTCCACCGCCAACCTTATACTCATCCTCATCTCCAATCAGAAACAATCTCTGGTCAGGTCCCGATGCCATGGGAATGTCAACAGCTAATAGCTTCATATCATACTGCACAGCAGAATAACACCATCAGGACATTACCATCCATTGAAGCATCTCTATAAATATTTCCATCGAATGAAAAGAAAAGAGGGTCCCAGAGATGCATGCTCAAGCAGCTCTGGGATGTTGAGATATTTAAGAGATATGGAGAAATGAATGTGCAGAGAAAGCTTCAGGATAGCTAATTTTTTTTTATCTCTATTCTGCAGAAGAGGATGATGTGAATGACCATCAATTATTCTCCACTACTGCACATTTGCTAGCCATAATTTCATGAGGTGTCAGGATTCTACTTGCTAATGTTACAACAATACCATGTAGGTATTGTGTTGTACAAACCCTAAAAAATTAACAAAATAACAACAAGAACAAATTAAATAGAGAACCAGAACTTTAAAGCAGTTTGGCAAAATTGTGCCCATCCCATATGCAAGAAAAACAATCTTCAATAATGGAGACACAGAGACTAAAATATAATTAACGCAATTTCCTTTTGAAACAAGAATTCCCCTATTTTTAAATGGAAGCTTATTTTCATTGAAAAT
>CL1Contig362
TACTAAAAAAAAAAAAAAAAAAAAAAAAAGTAACTCTGCGTTGATACCACTGCTTAAGCAGTGGTATCAACGCAGAGTACGCGGGGAATGAGGAAGTGAGTTGCTGCTCTGTTTGGTCTGCTTTTAAAAGGACAGATACAGAATTTGCAGCTCCAGCGAGTATACCCAGGTGGAGACTTTGGTCACAGCGTTGTTTCCTTTACCCTTGGATTGAGTCACAATGCATCCTCCAATTGCTCCTGTTCCTGAAATTGCTGTTGATTTTACTAATGAGGAGCTCTTTATCTCTTTGGAGAAAATGATGGGTGGATATCCTCCTCCAGCCAACGTGATTACTGATGTCAATCCATACAACTATGCACCATCAAATTTACCAGCTGGAATTTGGTACTTGATTCGCTCCAAGGAGAAGGGGGCTATGGAAGTTGGATCCTGGAAGGTCAAAGGGGAAGCCTGTAAACTATTTTGGAACTCTTCCATCACTGGTTGGAGGACCACCCTTGAATATTTTGAGGGCCAAGTGCCTCATGAGCGTAAAACTGATTGGGTGATGCAAGAGTACTGGATAATGGGGCCAGTTGAAAACAGCAAGGTGAAGGTAATTAATGGAATATGCTAACTCTGTATGCTTTAGGTGACATTTTTTATTTTATTTTCATTCTCCTCCAAACCTGCCAGTCAACTGCCAGTTTGGTTGGACATTTTGCAGGAAGCCAGTTCACTATGCAGAGTCTTTCTTAGTGGTGAACAAGGTCCAGATCATAAAAAGCAGCAGAAAAAGTCTAGCCTCCATATTGCATGTGAAATCCTCATTCACTCAACACAGGCAACTGTTAAAAAGGCTCATGTTGATGCTAGCAGTGGTTCCACAAGCAGACCTGAGGTGGATGGACATGCTGAAACAGGAAATTTGGCTGTGGCAGGAGAACCTCCATTTAATCTAGTAGAAAACCCACCAGAAATTGACTATATTTCCAGAGGTGACTTCTTGGAACTGCTGGATCTTGATAATCCAGCATCATCTTCTTCAAGTTCAGATGATTCAAGTTGCTTGACCTCATCATCAGATGAATGTTTTGACTCGTTGGCTTTGCTGCAACAACTAGATTCTGAAATTAACCAACACTCCCTACAGAAGAATGAAAGTTGTAAGCTCAGCGTCTCTGCATCTTGCAGACCAAATGAGGTGGTTATGGCTCCAGCATCTCCAGCAGGATCTTTTGTTAGAGTTGAAGAAAACAAGCCACCTACTGAAGAAATTCTTGGAACTAATCCATCACTTCTACCCATTTTGGCTAATGGCTCTAAAGATCTAGACAACAGAGTTTTACAGCATGCAGTCAGAAGCCACAATGCAGGTTACATGGATGAAGGTCCATCAAATTCTCATGATGTAGGTGCATCTTCCAGTCGCTTGGGTCCATCTCGAGATGGAGAAAGGAAGGTTGCTAAGGTCAGGACGAAGAAACATAAGAAGTATCTATGCTTCCTCTTCTAATTTGACGCCTATAGCTTCATAAT
>CL1Contig363
GAAGAGGGATTCGGTGAAATTGCAAAACGGTTTGGCTTTAGCTTGGCTTAGCAGACTATCTCATCCCCCGCGTACTCTGCGTTGATACCACTGCTTAAGCAGTGGTATCAACGCAGAGTTACTTTTTTTTTTTTTTTTTTACTTTTTTACT
>CL1Contig364
TATTGCTATTGCATGTGATAACAGCAGCAGCATGACATATCCTCCCCTGCAGCATACTTCTCGACGCAGCTTACTCCTAAAGTTATGTTACTAGGAACGAAACAACTTTGTACATTGGTTGGGATCACAACAATCTCCACCAGATGACCACTAAACAAAAAAAAGAAAGGAACATCAGACGGAATTCATACGTCCCATATCTATCTATCCACGTTAGAAGCACAGGGACGATTAAGCAGTACACGGAGGGACTGGGCAACAACAGATGAGAGAAACTAACGGAAATATATGTTCATCTCAAGTTGCTGCAACCAGGGTTGAGAATGTATCTGCCACAGATGACCCAAAAAATGCTTGGAGCCAACCCTTCTTACTGGCATACTCCAAATAGAAACTGAATTTCTCCTTTGCATTTGGAATGTCAAGAGCTAGATCATCAAGCCCGTCCTTTATGCGGGTGAAGCCTTTGGTCATCTGATTGATAGTAATCAACCCTTCATTGAAACACTCTTGTAGCAGATCAAGCATCCTATCATTCTTCTTCTCCATAGCCATGACCAACGACTTCTTCACCACCTCATGATTAAAAAGGGCATCCCAAGATCACGGATGCATTGGCAAGCCTCACTGACATCTCCCCCACTTTCATACTCCTCTAATAGCTTCTGTATCTTGTCCTTTGCATCCTCCACAGCCACCCAGTCCCACCTCCCCAACACCTAAGGATCCTCTCACCTGCATGACGTGCAGCAATAAGTGATCGAGCCATGTGCACAGTCTCACTCCCGCTGCAATTTGGAGGCAATTTGCTGCTTATCTCCTCTAGATTAAGTGGAGCCAAGACATCATCAATCACAGCCCTTGCCAGAAAGAGAGCAAGTTCATTCGAAGCATCCAAAATGTCAAGTGCTGTATCTTCTGCAGATTCCACAAGCATGACAAAGCCATTAACAATAATCTTCAGTTGAAAAAATCTCAATGTGAAGAGCTGAAGCAAAACGGACGCCATTTCTTTCTCCCTATTCTTCCTATCCATAGCCAGGGTGATGAGTTTTTTCAGGAAAATTGGGTTAAACTCAGGCATGCCAAGATCTTCAAGACTTCGGACTAGTTCAGGAATGTCATCTGAGAGAAAATACTCATGAATTATTG
>CL1Contig365
AAATTAAATAGCCCACACGCACCTCACATTGGCATACATGCAGGTATCTTCTTATTTTCCATTATTTATGTCCTACATAGATAGATATAGGCAACCCTTGTTCTTCTGATTTGATCCTGCTGCCTGCCCCCGTAGCCAATGCATCTCTTAAGTCTTGTTCTTTCCGCACTTGTCATCATCACTGTTGCTCTCGCTGCTGCTGCTGCTGCTGTCACTGTCACTGTGGCCGGAAATGCCATCCTTGATCTTCTGAAGCAGACCCCTCTTCTTGTGTTCACCACTCCTGCTCTTTCTTATGGCATTTTGTTTCTGTTAG
>CL1Contig366
CCATCCCCGCGTACTCTGCGTTGATACCACTGCTTAAGCAGTGGTATCAACGCAGAGTACNCGGGGATGCGTATATGTGGTAGAGAGGCACTAACTTAGAGGGAGATAAGATTATAGACTATTTGTAAGGCTAAGGCTTATATACTCATTAGCGGTTAGCCTCTCAAGCAGTGGTATCAACGCAGAGTACGCGGGGAAAAACATGGCCTCTGCATCACTTCTCAAGTCATCACCAGTCCTTGACAGGTCTGAGTTCGTGAAGGGTCAGTCCCTCCGCCAACCTTCTGCCTCCATCATCCGGTGCCACCCCGCCTCCTCCTCAGCCCTCACCATTCTTGCTGGCTCCTATGCTGATGAGCTTGTCAAGACTGCGAAAACTGTTGCATCACCTGGACGTGGAATTTTGGCCATGGATGAGTCCAATGCTACATGTGGGAAACGTCTTGCATCAATTGGGCTAGAGAACACTGAGGCTAACCGCCAGGCATACCGTACCCTTCTTGTGACAGCTCCTGGCCTTGGCCAATACATTTCTGGTGCCATCCTATTTGAGGAGACTCTCTACCAATCCACCACTGATGGCAAGAAGATGGTGGATGTTCTTATCGAGCAAAACATTGTCCCTGGTATCAAAGTCGACAAGGGTTTGGTGCCGTCTACCTGGATC
>CL1Contig367
TAACACAGTCCCCGCGTCCTCTGCGTTGATACCACTGCTTAAGCAGTGGTATCAACGCAGAGACTTTTTTTTTTTTTTTTTTTTTTGTTATTTTTTT
>CL1Contig368
CAAGATATATAAGGATTGCATGGCTCTCAAAAAGCTTAAGATCTCCATGAATGATAGCTGGGACTTGCCCCATAGGATTTATCTCTTTGAATTCAGGAGACTTCTGCTGTCCCTTGGTTATGTCAAGCGTCACCTCCTCAAACTCTATACTATTAGCCTTGCAGAAGATCATAACAGCGCGCGTTGGCTGAGATACCCGATGTCCATACACCTTGAGCTCCATTTCCCTTTCTCTCACAACTGGATGTGTGTGCAGTGACTGGTGAGGTCCCCCGCGTACTCTGCGTTGATACCACTGCTTAAGCAGTGGTATCAACGCAGAGTACGCGGGGACTCAGCTGCTAATTCACATTCTCTCTGTCCTTCCCCAAGTTCCAATCTTCATGAAAATGGCTCTTGCTGG
>CL1Contig369
TCTCTCTCTCTCCTTTTTCTTTTCTGTAAATCGTGCTCTCTTTTCTTTTCCCTTTCTCTGTCACTCAGCTCACTCTATATTCGCTGAAGTGGGTAAAGGAGAAAGGGAGCAGATATGAAGCAGCAGAAGCGTGATATGGTGAAGATGAAGAAATGCCCCCACTTCTGATAATGGCTCAACAAAGCAAAGCTTACAATGCCAACACTACTCTTAATATTAGCGCCGGTATCAGTCTTCTTAACTCTACTAACACCCAGCACCATCACCACCAAGTCAAGGCAATGTTTCATGACTTCCTGGGCTATGAAGCCGGCTACCACCGATGCCCCTAAGAACGCTGATGCGTCTCCCTCTGCTTCTATCTCTGCTGGGGCTGCCTCTTCTGGTGGTGCCCGTGGTCCTCTTTCCACCGCCTCTGATCTTGCCTCTGAAAGGCAGGCTGGAAATCATCTAGAAGGGATTCCATTTTATGGTCCAAGGAGTGATATCTCTGGTCCTGAGATAAGCAACAGATTAGCAGGAAGTAAGCGAAGTAATTCGGATTCTGCCTTCACGGGATCTACTAGGGATGGTTTTCAGCAGATGGGCCATGACTCGCTTGAAAGCCAGCATTTGATGAAGATGCTCAAGAATGGAGGTGGAGGAGAGCGACCTAGAAGGTCCAATGATGATGAAGTTTTCTATAATATGCAACCAATGAGACCAACTTCTGCATCTCTTATACTGCAATCTTCTGCTGGCGGTAGACTTGATGCCAATGTTTCCAAATGGGATCGGTCTTTTCCCATGGGAGCAGCCATACAATATCCTCCTCG
>CL1Contig370
CCCCGTAAAATACGTGCCCGCGTACTCTGCGTTGATACCACTGCTTAAGCAGTGGTATCAACGCAGAGTACGCGGGGAACCGTGACCCGAAGTTCTTGACCTAACTCGACTTTCATTGCCATCATCAATGTCTCTCTCAATTCCGATGCTGCTTTCCTTCTCTAAAACTTTATCGTCCGATAACCCATTCTTCTGCTCTAGGTTCTCCCAACTCACCCTACACACCTCACCCGTTCCCCTCAAAACTACTATAATCCGCATGGGCGGCGGGCCCAGAACGTACCCAGGCGGAGTATCCAAGTGGCAATGGAAGCGAATGCAAGCGAAGAAAGCTAAACAGCTTCTAAAAGCTCGGCTCTGCCGCGAGAGACAAATTTACGAAATGCGAAAGAGAGCTGAGCTCAAGGCGGCGGTTTCGGAGCTCGAGCGCCCCTGGGAGGTGGTTGAGAGAGCACCGACGTTGTTCTCGGTTAATGCGGATGAGCAAGTGAAGGTCTTGGCTGACCGGTTTCAGAAACCCGGCGGGTTTGATATGTGGTCGGAGAGGGATGGGCCTCAGTTGTTTGAGACCCCCGATGGGATCCCCTCGGCAAGGTTTTTTCCAAAGGTTGTTGTTCATAGTGTCAGGCCTTATGGTAAGATTGCTGGGAATGGGTGATTTTGGATAGTGGAGAAGAGGATTC
>CL1Contig371
CATAAAATTGACGAGAACATGTGGAAGAATCGAGAGCATATGGAAGAAATTCTGTTTTTGCTTGATCATTCCCGCTGGCCATCGGCACTTCGACAGCCATCCACACCTGAAGATAGTGAACTTGCTACTGATTTTAGCAACATGAGAGACAAGTTTCACAAGACTTTTAAGACACTGGAGTCTTTCCAAGTCAAAAATTCTGAACGTGTGTTTAATACAGTTATGACCTACATGCCTCAAGATTTTCGGGGAACACTTATCAGACAACAAAGGGAGCGTTCAGAAAAGAATAAGCAAGCAGAGGTTGATGATTTGGTTAATTCTGGTGGAAGCATACGTGATCGCTATGCATTGTTATGGAAACAACAAATGGATAGGAGGAGACAGTTAGCACAGCTTGGTTCTGCAACAGGTGTATACAAAACTCTTGTAAAGTACTTGGTAGGAGTTCCACAGGTTTTACTAGATTTTATTCGGACAATAAATGATGATGATGGGCCTATGGAAGAGCAAAGACAGCGTTATGGTCCATCTTTATACAGCCTTACATCACTGGTTCTTTCTATTCGACTGTTCGTTACACTATCATGGTGGAGGTTTGAGGC
>CL1Contig372
TACAAACCAACAGAGCTATACTTGCTTTCGTAATCACAGAAGTCAGGATTTATATATGAACACAAAGGATATATATATATATATATATATAAAAAGCGTTGGATGGGCTGACTATTTTTGCCCCCACAAGGCCAGCATCGATTTCCTTAGCAATACCAGTCATGAAATCCATGTAGATGTGTGGAGTGGGGACGTTCTCATTCAATTTCTCATACTCAATAACACAGGTCGCCAAACAACCCTTGCCCTTTGGCGCAAGAGAATAACTGGGCTTAAACACCTTGTAAGACTTCATCACATCTCCTTCCAGGCCAACAAAAACTATTTTCTTGTTCTCTTCATCCAATTCCACCTGCTCTTTCAAGATCTCAGCTTTCCCATCCGGAGTAGTGTAATTCCAGATCTTGATAGAGCCTGCAGTTTCCCAGTCACCTTCATGTACTTGAACTGCTTGTATATTGGAAGGAGTATGATTAGGAATATGGTGGGCTTGTTTCGCCAACACATTGAAATATTGCTCAGGAGTTGCCTTCAGTTCTAAGACGGTCTCCAGCTTCCCCTTCAGAGACATGGTTGTTTTTCTAGTATCTATAAAGAGTATGACTTTAATTTGATCCCCGCGTACTCTGCGTTGATACCACTGCTTAGCAGTGGTATCAACGCAGAGTTTTACTTTTTTTTTTTTTTTTTTATTTTTTAA
>CL1Contig373
GTTGTAAGGAGTTCTAGCCAATGGATGCACACCAAAGTTGTTGAGTACTTCCATTTACTTCCTTATGCTGAGATTCTATCTGACTGGCTTGCCAGGGAAATGCTTCCCAATAGTTCACAAGTGCAAAGAGTAGGATCCAAAACCATAAATGTAAACAGTTCCAAAAAGTTTAAAAAACCTTGCGAGTCAGAAGTTCCTGAAAAGGAGGAACTAGGCAGCAAGACAGGCTCTGGATCAACAAAGCAGAATGAGGATGATGGGTCTCGTGTGATTGAGTTGCTTGATGATGGACTATGCAATATGGAGGTGGATAACTCTTTTGTGATTCACACCCAAACCAAGGAGAGAGGCTCAGATGTTTCTAGTAAAGTTCCACATGACAACTACCAGAAAATGACAACTTCTATAGATGGATGTTTACATGGCTTGACTGATGGGGCTACGGCTGACTCCTTGAAGAGGCAGAGACTTACTGAATGTGGAGATGGAACTGGAACTGTTGTGGTTGGAGACAGAAAATGTAACAATATCTCTTCAGATCAAGATGGGATGCCAATAAATGACAGTGGACTTGTCAAACATCATTCAAATTCCAATGATCTTGACAAAATGCATACCATCATAG
>CL1Contig374
TACTGCTGCAGTGCTATCTTTCCAACAGCCCGAATTGACTCTCTTGCAATCGGAATATCAACCCCGCGTACTCTGCGTTGATACCACTGCTTAAGCAGTGGTATCAACGCAGAGGTACTTTTTTTTTTTTTTTTTTTTATTTATTAA
>CL1Contig375
TCTTGTGAAGAGAAACCGGAAGCCAGTGCAGCCACTCATTCATTCCACCTCTTGGTCTCGTAACTCGGTATAAGAAGTGATTATCGGAAAGGCCAAGAGCACGAACCAAGCCGATGCTCTGGTTCTCTGAACCGGGGAAGCCATTGCCAATAACGACGGCGCGCCTTACGACGCTATTAGCGCCACTCTCGAAGATCTCCGGCACGCCCGTGGTGGGGCTTGGCGGTTCCGTAAGCCTAATTGGCCTCATGGATGGGATTGAAGTTGTGATTGGAAAGCCTAGTTTAGTTTAACGTTACGTATATAGTTTATTTTGCTACGATGAGGTAGAGAAGCAGAGATTGGTGTGGCTTGCCTTGGCTGGTACAACAGCAGCTGCCCAAGAACCAGCCCCGCGTACTCTGCGTTGATACCACTGCTT
>CL1Contig376
GCTATACCCAATCACATCCAATTTGTAGTTTCTCATGGAATCTTTTGGAATCAGAATCCATTGAGCAGCCTTCCCCACAACATTGGGAGAAAAACAAAATAGTAGAACCAGCAGTAGATGAGGAAAATTGGGCAGAGGCTAAGGCAGAATTTGAGGAAGAAGATTGGGAAGATGAGAATGCTGGGAATGTTCATTCTAATTTACTTCCCCAGATGCAGCAGCGACAGCAGCCTGTTAAATTGATTGATGATGACTCATCGATGGTGAGCTGTTGTAGTAAAGATACTGCAGACGTGGCTATGGTAAAGTGGAGAAGCAAGATGACCTTGGAGGGTATTGTTAAGGAGTTAGATGATTATTTCCTTAAAGCATCAGCTGGTGGAAAGGAAATAGCTGTTCTCATGGACATTTTCAAAGGACACACACTTCTATCTCAGAATTCCAAGGAAACAAAAGGAAAAGGAGTAATTCTGTCAAGGTATTCAGTGCATTGTCATGGAGTTGGTCTTCTAAGTCACTTCAGTTTGCAAAGGATGCTACTGAGGTTTATAATCCCAGTGAACCATGCAAGCCTGGAGCTCATTGCATCACACTGGACAAACT
>CL1Contig377
CAACGCAGAGTACGGGGAGAAAATGTACCCGCACTTTCTTCCCGCCCTTATACAGTTGACAAAGAAGAAAGCAACTGGGAGGGAAGTGAATCGACGACGATCATGTGTGGTAGAGCTCGTTGTACTCTCAGAGCTGATGACATCCCTAGGGCTTGTCACCGCACCGGCGCTCCCGTCCGTTCGGTTAATATGGACCGATACCGTCCATCTTACAATGTCTCACCGGGATCGAACTTGCCGGTTGTTTGTAGAGGAGATGGATCTGATGGCGGGGGTTATGTTCTTCAGTGTATGACGTGGGGATTGATTCCCAGTTTCACTAGGAAAACTGAGAAACCTGATTTCTACAAGATGTTCAATGCTCGATCTGAGTCAGTAGGTGAAAAGGCTTCTTTTCGAAGGCTCCTTCCTAAAAGCCGGTGTCTTGTAGCAGTAGAAGGGTTCTTTGAGTGGAGAAAAGATGGGTCAAAAAAAACAGCCTTACTACATTCATTTCAAGGATGGTAGGCCTCTGGTGTTTGCTGCTCTTTATGATTCCTGGCAGAATTCTGAAGGTGAGATACTTTACACCTTCAGTATCCTGACAACTTCCTCATCTTCAGCTTTACAGTGGTTGCATGACAGGATGCCTGTCATTTTGGGCAACAAGGAAGCAGTTGACACATGGCTAAATGGTTCTTCCTCTTCTAAGTTTGATATTGTACTTAAACCTTATGAGAATTCAGATTTGGTAAGAGCTTTCCAGATGTATGACTGTTTCATTTTTCCGGTTTAGTTGCCCTTTAGAGTTTCTTATGTCCAGAATTCCAAAAAGAATTATGTAAGAAATATGTTGCAGGATATATTTTAATACATATTTTAATCTTTAAGGTATGGTACCCAGTGACACCTGCAATGGGCAAGACATCTTTTGATGGACCAGAGTGCATTAAAGAGATACATTTTAAGACCGAGGACCAAAGCACTATCTCAAAGTTTTTCTCAAGAAAGGAAATTAAAAGAGAACAAGAATCGAAC
>CL1Contig378
CCTCCATTGTAGTGACAATGATGCTTAAGTTTGACTTGAATTTAAATAAAGTCTGTTATGATGCACTATCACTTGGATTAGTTTGTATATCGTGTATCTTTAAGGGTCATATTTTGGTAATTCCTCCTCTGTTGCTTGTGTAATGGATTTCTCCCTTGGATTTTTAGAAGGGGAAAAGTCCAGTTGCAATATTAGGCTTTGAAGGATCAT
>CL1Contig379
TCTAACCCTCTTCTCCACCGTCGTCTACACTGGGTTCTGACTCTTCTCACCAGTAGACCTGGATTCTATCTCTCGCTCTCTGGAGAATACTTACTAGCTTATGAGAGAAAGTATGGGACTCTTTCCAGGTGATGGTAACAGGAGCAAAATTGTACGGAGAAATTCAAGGTTATGGAGAATGGTACAAGAGAGGAGAGCATCAAGGGTTGTGAAGTATCGAGCTTGTGAAGGAGAATATTTTTCTTCTGATTTTGTTTTTCAGATTCTTGTTCTGCTTCCAATCAAATCTCTTGTCAGATTAAGTTGTGTGTGCAAGACGTGGTTCAATTTAATCAACAGCTTTGCTTTTGCGGATGCTCACCTACAGCTCTGTGAGACTACCCTTATCTGTCTTGATCCAAAACCCCAGTTTCCAAACCCTTATACCCTCTCTATCGATTTGAGGCTTGGTTTAGAGCAGTTCTCAATCTTTCCCACTGATTCATCTAGACAATATCAGCAAGGTCACTTGCATTTTCTGGAGGTTCAGAATTCCAAGATCAAAGTTGTGGAGTTGAACATTACTTGCTCTGGCAATATTCTTGCTACATGTGATGGGCTTATTTTGGTTCAATTGGGGAAGAACAAAGGCATAGTAGTGATGAATCCTATGACCAGGAAGCTTATTCGATATCCTCTTGGTACTGTTGCTCCAATTTCTAGAAATCTGGAGTCTTATGGATTTATGTACAGCAATCATGAAGGAAAATACAAAGTTGTGCATTTGTTTATTGATAAGAGATTACATGTTGGCTGTGAGATACTGAGTGTTGGTACAAAATCATGGAGAGGAGTGGATGGTCCATCTTTAGGACTTGTGAGAAAGTTTGCACAAGAATCAGTTTCAGCAATTGGGGCTTTACATTGGGTTCCTGACACTCATAACTGCGAATACATTGTGTCTATGGATATCGACCGTGAAACATTTTTCACAATCCCACTTCCAAGCGCATACAAAAGGCGTGATAGGCTTGTAGAGCTGTGGGGTTTTTTAGGATTGATCACTCATAATGCTCAACCTTTTGTCATGGACATATGGATCTGCAAAGGCTTGCATGGGGAAGCTTGGAGCAAGCAACATACTATACATATAGATTCTGTAACTGATGATTTAGTACCTGTGACTGCTTCAAGAAATGCCAGAGAAATCTGCTTTGAGAGCAGAGGAGATGGATGCTACTATGTTTATGATTTTCAACATCAAGAAATGAGGAGGATTGAGATGGAAAAGAAACCCGGGTGGAATTATGGCCCTTACTTACCTTTTGTAAACAGCCTTGTTTCCTGGGAAATCCTAGAGATTTGTAGTGAGAGGTGATCCCTTTTCTTAAATAGAATA
>CL1Contig380
AAAAAAAGTACTCTGCGTTGATACCACTGCTTAAGCAGTGGTATCAACGCAGAGGTACNCGGGGACTCCGCGTAAACCCGTGCTTTTGGATTTCTTTTACTTCTCCTCGCTTTCCTCTGTCTGTTTGAAAAAGAAAAGAAGGCAGCAGATTGAAAGCGAAGAAACCTCCGTTTACTCCCTCTTCTCTTGCATTTCTCTTTCCCTTTTCACGCTTCTACTCTTTACTCTGCTCTACTTTACTCTTATCTCACAATCCTCTCTCTTTTTTATCACCCAAACCCTAATTTTACGAGGTGAAGATTGCTCCACACTTGCCCAGATCGTCTTCAAACTGATTTTGGACGTTTTCTGATTTCAATATTTCTCGATTTAGTCTCAGATCGCTTCTACTGCACTTCCACAAAAGTTGGGTGTGCAGTGTTAGTTCTGTGGCATCATCAAGAAGTTTCTGCCAGGCTTTCTTTTCAATCATGGCTGGTGAATCCAAGGCAA
>CL1Contig381
ATCATATTGAGGTCTGCAGGGAACTGATATTGATTCCATACTCGTGCAGTTCTTGATGGTGAGATGCTTGAGCTTTGGGAAGATGTCCAGAGGAAAATTCTGGAGTGAACAGCAGCTGCTCTCAATTAACAGCTTTTCAAGGGAGTCATAGTACAGGTGCACTGGGAACTTTAAGTTATCACTGCTCTTGATCTCAAGTACTTCCAAGGTAGTGGATAAACGGTCCATAGGTAGCCAACTGAGAGACAAACAATCATAGATGTTCAAAATTTTAAGACTTGCATCCCCGCGTACTCTGCGTTGATACCACTGCTTAAGCAGTGGTATCAACGCAGAGTACGCGGGGATAGAAACGTAATTCATTGCTGCCCATTTG
>CL1Contig382
CAAAAATTGGTGACAATATGAAGTAAAATATATTCTGAGACTTGTATAAGTATCTAGAATAATCTGATGAGGCTGAAACTATAATCTAATGTTCACTTTTAAAGTTGGAGTTTCTTTGTTTTTGTTGATCCTGGTTTTTCCCTTGCTATTTTATTGCACATCTCTCAGTTCATTATTTTTTATCATTTAATTGGATTATTGTTTTACTTGGTGCTTCCAAAGGAGTTTTTTCACCTTAAGCAATCATGTAGCAGAATATTTTCACAGTTTCTATTTCTTAAATTCTTTCTGACTATTAGTGCTTTGATTTTAATATTCCTATCTGTTTCAATTATCGTTATTATATTTTTACCTAGGATTTCAAGTTTGTCATTCATTGGGTGGAGGCACTGGTTCTGGCATGGGAACTCTTCTTATTTCCAAGATTAGGGAGGAGTATCCTGATCGGATGATGTTGACATTTTCGGTCTTTCCTTCTCCTAAGGTATCTGACACAGTTGTTGAACCATACAATGCT
>CL1Contig383
AAGCAGTGGTATCAACGCAGAGTACGCGGGGATTCCCCACCAGATCGATACGCGGGAAAATTGGGAAAGAGGCGGGAACAAGAAAGGGGAGAGGGATCACCCAAAATGCGATAACACGAAGGCTTGTTTTCACAGTATTTCGCAGCTTTCTTCACACTCCATCTCATTTCTTATCTTTGTTCAACGTAGGCACTGATATTCTCTTTATCGGCCAACATGGGGAAGAAGAAATCTAGGGTTTCTGGCGAAGGAGAAGTAGAAGAAGAAGAACAGAAGGAGAATCTGAATCAATCTCCCACAAGAGTAAAGAGTCTTTACGAGGTTCTTGGGGTTGAGCGGACAGCATCTCAACAGGAAATAAAGAAAGCATACTATAAGTTGGCCTTGCGGCTACACCCTGACAAAAATCCTGGTGATGAGGAAGCTAAGGAAAATTTCAGCAATTGCAAAAGGTGATATCAATTCTTAGGTGATGAGGAAAAACGGGCCGTACTATGATCAGACTGGTTGTGTTGATGATG
>CL1Contig384
TTCTGAAAAAAAAAAAAAAAAAAAAAAAGTACTCTGCGTTGATACCACTGCTTAAGCAGTGGTATCAACGCAGAGTACGCAGGGGGCTGGGAATCTCAGCCCAAGTACGCCTTTGAGCTTTGAGGCTCTCACCAGACCATCTCTCCTATTTTCTCCTCTTTCTTTCTCTCTTACCTAGCAAAAACCAATAAAAATGGCTTTGCAGCTGTGGGAGACACTCAAGGAAGCAATAACCGTCTATACTGGGCTCTCTCCAGCCACTTTCTTCACAGTCTTGGCTTTGGGTTTGGCGGTCTACTATGTTATATCTGAGTTCTTTGGATCCTCGGATAATCATGCGAGGCCTAGAAGTGTTGAGGAGCAGGTGCAGCCTCTGCCTCCTCCTGTTCAGCTTGGTGAGATTACTGAGGAGGAGCTCAAGCAATATGATGGCTCTGATCCTAAGAAGCCTTTGCTCATGGCTATTAAGGGTCAGATCTATGACGTCTCCCAGAGCAGGATGTTTTATGGGCCTGGTGGACCTTATGCATTATTTGCTGGAAAGGATGCCAGCAGAGCTCTTGCTAAGATGTCCTTTGAAGACAAAGATTTGACTGGTGATGTCTCTGGTCTTGGTCCGTTCGAGTTGGAGGCCCTTGCAGGGATTGGGGGAAATACAAGTTCATGAGCAAGTATGTTAAGGTCGGAACTATTAAGAAGCCTGTCCCGGTAACTGATGAAGCTGCTTCTGCTGGTGAA
>CL1Contig385
TGCAGTGGTATCAACGCAGAGTACGCGGGGATGAATAGGAATCTAGGGAAGCCTTCCCACTCAGTAGTCATCAGCAGTCAACTTACTGTTCAAGTATGATGCAGAAGCTTTTGGCCATGGTGCTTCTCTTTCTTCTCTGTTTCTTCTTGGCTGCTGCTTCGGCCTCACCGTCGCCCACCGTCATTGTCATCGGAGCCGGAATTTCAGGAATTGCAGCAGCAAAAACGCTACATGAGGCAGGGATTCATGATATGTTGATTGTAGAGGCAACTCCTAGGATTGGTGGTCGTCTCATGAAAACTCAATTTAGTGGACTTACTGTTGAGAAGGGTGCCAATTGGCTTTTTGGTGGGGGCCTGTGGCCAATCCCTTGCTGGACATTGCCAAAAAACTTAAGCTCAGAACTTCCCTCAATGACTATGAAAATCTCACATCAAACACCTTTAAACAAGAAGGTGGACTATACCCTTCCAAGCTGGTAGAGGAAATTGATAAGGTTGCCACCGCCAGAGATGATTTCTGTGAAAAGTTTTCGAAAAAATTGTCATCCAAAAAGAAGGATGTTGATGTTTCAATTTTGGCAGCACAGCGAATATTCAAACAGGTGCCCAAAACCCCACTTGAAATGGTGATCGACTTCTATCACAATGATTATGAAGACGCAGAGCCACCAAAAGTGACTAGTTTGAAGCACACTTACCCTCGAAACGAGTTTGTAGACCATGGAGAGGATCCATACTTCGTGGCTGATCCGAGAGGCTTTGAGATTGTAGTTCAGTATCTTGCTAAGCAGTTCCTTTCTTCTTTGACAAGTGATCCGAGGCTTAAGCTAAATAAGGTAGTTAGAGAGATAAGCTACTCAAAGAGCGGAGTTACCATAAAAACTGAAGATGGTTCCACATACAATTCCAAGTATGTTATCGTATCTGTCAGCCTTGGAGTTCTTCAGAGTGACCTAATTGAGTTCCAGCCCACTTTACCGCTATGGAAAAGAATTGCAATATCAGACTTTGGCATGACCATATATACCAAGATCTTTCTAAAGTTCCCTTACAAGTTCTGGCCTTCCGGCCCTGGAACCGAGTTCTTCCTCTACACCCATGTGAGGCGTGGATACTATCCACTTTGGCAGCATCTGGAGAATGAATATCCAGGATCAAATATATTGTTTGTAACGGTAACAGCTGATGAGTCAAGGAGAATAGAGCAATTGCCTGATGAAGCAATTGAAGCAGAGATAATGGTAATACTTAAAAAGTTGTTTGGGGATAACATTCCAAAACCAGAATCCATTCTCGTACCTAGATGGGGCTTGGACAGGTTCTACAAGGGCAGCTATTCTAATTGGCCTGATAGCTACAGTCAAAAAACGCAAAGACCAATTGGCGGATCCTATTGGTCCTGTATACTTCACAGGGGAGCACACCAGCAATAATTATATAGGATATGCTACTGGTGCTTATTTTGCAGGTATCGACACTGCAAATGATTTAATCGAGTGCTTCAAGAAAAAATCTTGCAGGGGCTATAATAGAAACAGATGGCATTAAGATGGGAATGCTAGCCCCTGGCCAGCATCCGTAGGTTCAAAAATGAGATGAG
>CL1Contig386
CAGAGTACGCGGGGGTCGTGCCACAAAGTGCTTGTTGACCCGTACGTTACCTCTCTCTCTCGAACACCAAGAACGAGAGGTCCAAAGTCGAAGAGCCAAGGAACAGAAAGAGCAGAGGCAGAGCTATGCTTGGATACATGAACGAAAACCGAAATATCGGGTGATGGAGTTGACGTTGGCATCTCGGACTTCGAATCACTCAGTGGCATCAGCGACGGCGACGGCAACCTCGACGGCTTCTTTTAGTGGGAGGATTGGCGCTTTCTTGAGAATCAGTGAATTTCCAGTGAGAAAGAGGAGATTGAGCTTGAGTGATGGAGGCATTAATAGAGTTCAACTTTGGTGCGCTAAAGTGTCTTCGGAGAGAAGCAGTGAAGGGATAGAAGAACGAAACAGTACGAGGGGAGGAGGAGGGTTCACAGGAAGTGCGATGGAAGTGACCACATTTGATCGGAGCTTTAGCGACACTGAGTTCCCTGTTTGGGAGAAGATTGGCGCTGTGGTTAGACTTAGCTATGGAATCGGTATATATGGTGCCATGGCTTTAGCAGGACGGTTCTTATGCTCAATCACTGGAATAGATAGCATGGGAGGTTTTGACGTATCTATAGATGCCATTGTTGAAGGGCTTGGATATGCATCTCCACCAATTATGGCGCTTCTTTTTATATTGGATGATGAAGTTGTGAAGCTATCACCTCATGCTCGAGCTATCAGAGATGTGGAAGATGAAGAACTTCGGAGTTTCTTTTATGGGATGTCACCTTGGCAGTTTATACTGATTGTTGTTGCAAGTTCTGTGGGAGAAGAGCTTTTCTACCGAGCTGCTGTTCAGGGAGCATTGGCTGATGTATTCATAAGGGGCACCAATTTGGTGACAGATGCTCGAGGAATGGCATCTCTGGCTGGTGTGCTGCCTCCATTTGTTCCATTTGCTCAGGCATTTGCGGCTGTATTGACAGCTGCTCTTACAGGTTCTCTGTATTATGTGGCCGCCTCCCCAAAAGATCCTGCTTATGTAGTTGCACCAGTTTTGCAATCTCAGTCTGGCCGCGAAGATCTGAAAAAGCTCTTTGCAGCATGGTATGAGAGGAGGCAAATGAAAAAGATCTATTCTCCCCTCTTAGAAGGACTTTTGGCTCTCTATCTTGGTTTTGAATGGATCCAGACAAATAATATTCTTGTACCGATTATTACACATGGCATATATTCAGCCGTTGTATTGGGACATGGCCTTTGGAAGATACACGATCACCGCAGAAGACTACACCAGAGAATCCGGCAGCTAAAACTAGATGAAATAAACCCTAAGTAGAGCATGAAAGAGCTGTTAATGGAGTAAATGGCAACGAAACTTGTATACTACATGTTGAGATAATTATTTGTTATGAGAGACGGTATCGAAGTTTGTATAATGTAGAAGTACACTGTATAGTAGTAGTTTATAAAATTACTGTAGCGATCGTAGGATGTGATACTCATTGAAAAGTGTAAATTTGTACACATGCTAGTT
>CL1Contig387
AACGCAGAGTTACTTTTTTTTNTTTTTTTTTTTTTTTGTTAACAAATGCAGAGGATGTATCAAAATAGTACACAGATTGAATGTTAACAATATCCAGTTTTTTCATTCATCTAAAATTCGTTCATATAAACTAAAATTCATAACCAATGTCGTTAAACTTTATAGCCCTCACAATCGATCAAATGCTAAATTTCAAGAGCCAGAAAGCTACCTGAAGTAAATGGAAATTTGAGGGATATCAATATCATTGTCTTCATCGTCCTCACAAGCAACAACCACATCAAAGTGTCGCCGATATGAAGGCAATTCTGCCTTGCCAACTTCCCTCGCCAGATCAACCAACTTCTTGCCCATGCGTTCTTTATGCCTGGGGAACATGCTGTTATAAAGCAGGCAACTGCCATAGGAAATGCTGTAAGCATTTAAGCCCTTGTTTTGTAGCCATTCAAGAAGCTCCCTTAATGTTGGATTGTCTTTTAGGATCCACCTATCCCACACTGTCCATCTCATATCTTGATGCTTGATCACCTTAGGTGGAACTGGCTCAGCCATGGAGAACAGTGGGAGTGCCAGGTTAGCAAAGCTGTTTCTATAGTCCTCCAATTTGTGTCCTCCATCAAGAACCTTGTACAGCTCCAAGCAAACAAGGCCAGTTGCCATAGCAGTGGAGGTTGCAATTGCCGGGATGATCCTTCCAGCAATGAATTTAGCCTTCAGCTTGTCAACTTCAGGTATGCCGTAATTCCTTGCCCTCATGTTCGCAAGTCCAGCTATCAAGTCCATATGATAGTTTGTGTCATCATCCTTCTCAAACTGAATTGGATTCATCCTGAAACCAGGCAATAAACACTTCTGGCAATTTTCTAACTTCATGATCAATTCACCAATTACTATAGCATCATCAACTGATGATGGAAGGGGGTTTGTAGCTTTCTCATCAGTTTCAATCTTCACATCCTCCTTGGGCTGAAATTTGGGGACTATCACTTTACTAATGGCATCAGCCAGCTTCTTAGGAGACTTAACCCAATCAGGAACTGGAATGCCAAATATTTCAGCGCGCAAGATGGATGCAGCCATAATGAAATGGAGGTGACTGAGATCATCAGTGGAAAATTGCAGTGGGCAGGGGAATCGCTTAGGAGCAGACCAGAATGGTGTTCCATTACTAGTTGTTGCATCCTCAGGAAAAGTGAATGTCAATTGCTTCACACGGTTAACAAAATAGTCTTCAAATTTCAGACGAGCCCAGGTGATGCAGTCTTGGAATTCTACGCATCTCTCCTTGTCAAGGCACTCAAGAACACGCTCCAAGTTGTCCTTCGCCTGTGCATCACCAGCACTCTTCATTGCAGATGTGTACTCATTTGGGTTTCTCAGGTAGGCATTAACTTCAGTAGGTGTCTTCTCAAGCAAACCCTCAAACTCAGATCGAGCCCATGTCAAGCAGTGATCTATGTTATGCGGGAATGAGTGAACTGTGCACATAGGTGCTTGCCTTTCAGGTGGGTCACGTGAAGCACCGTAATTTTCAGTCAAGTGCGGAATGACCATCTGAGTGTTGCACTTGGCACCTAGGGTTCCCGACTCCAGAAGAGGCTTCTGGAAATACAAGCATCTTGCATCAACGTAAAGCCTAGCATTCACATTATCCAAAGCATTTATAACGACATTTAGATTCTCCCAGAATGGGTCGTCAAAGACATTCTCAGTCTCAGGACTGGCACGGTTCTGCAGTGCTTCAATGTTGAGATGAGGATTAATCAAAGCAGCTGCAGAAGCGGCGACCGTTGATTTAGCCTGTCCAATGTTCCAGTCCCGGAAGAGAAACTGCCTACTAAGGTTGCTCTTTTCAATAACATCATCATCTGTAATTGTCAGCTTCCCTTTCTCATGACAAGAAACCCCCATCAAAGCCAAATTCTTCAAGAACTCACACCCAAGGGCACCAGATCCTACCATAAAAACGTTAGCATCTTCCAAGTTTTTCTGAAGCTTAGACCCAAAGACTGAAATTTGTGCATCATAACGGCTATTCAAGGGCTTTAAGTCATTGGGATCCAATGGTTCAGTGGGGAGGGACTCCACCGAGTCAAAATAGAAAAAC
>CL1Contig388
TGTTTCTTTTCCCCCTTTTTGTTTGGGGTCGAGTAATTGGAAATGGAAGGAGGGTCTGGTAGCAATTCTGTACCTCCTTCGGCTACGTTTGGACAAATCAAGAGTGTTGGATGTCAAACCGCTGCGTAGTTTGGTTCCTGTGTTTCCATCTAGTCCTCAGGCTCCTCCTTTTTGTTTGTGCGCCTCCTTCTGGTCCTTTCCCGTCTGGTTTTTCCCCGTTTTACCCTTTTAATGGACCGCAACCCACTCCTCCTGACCTCAACCAGCATACCCACACTCCAGCGCCTCTTCGATCTTTCCGGGCGCCACAGTCAAATGGGAAGATGGCTACAGATGGGAACGCAGATGGTTCCACAGGTGCCCCAACAAAGCGTCCTGTGGGGCGGCCAAGATCCTCCTCCGCATCCCAAAAGAAGGCCAAGAAAGACCTGGTTTTTACCTTGGCTGTTGTTGATAATAACTTCGTTTTGGGGATTACTCCCGCTCAGAGGGAGGATGGTGACACGGAAGTGGTGAATAACGTGCGAATGAGGTTTGATGCCCTTAGGAGAAGGCTTAGCCAATTAGAGGATGCTAAGGAATCGCCCAATGGGTGGATTAGGCGTGCAGATTTGAAAGCAGCCAATATTATGATGAGCAAAGGGTTGAGGACGAATCTGAGGAAGAGAGTTGGAGTGGTTCCTGGAGTTGAGGTTGGGGATATTTTCTTTTTCCGAATGGAGATGTGTTTAGTTGGGTTGCATTCCCAGACCATGGCTGGGATTGATTACATGATTGTGAGAGCTGATATAGAAGAAGATCCACTGGCTGTAAGCATTGTTCTTCTGGTGG
>CL1Contig389
TGCAACACTAGCCTCATCCCCGCGTACTCTGCGTTGATACCACTGCTTAAGCAGTGGTATCAACGCAGAGTACGCGGGGACAAAACCAAAACACATAACCATGGGGAAGGTAAGTGTAACCTTGTGCATGGCTTTCCTAGTCTTTCTCATCGCTAAAGCCAATTCCCAGAGTGCTTCCAATGTGAGAGCAACCTATCATGTATACAATCCTGAACAAAATGGATGGGACTTGAATGCTGTGAGTGCTTACTGCGCAACATGGGATGCAAGCAAGCCTCTTGAATGGCGCAAGAAGTATGGATGGACGGCCTTCTGTGGACCAGCCGGACCTCAAGGACAAGCTGCCTGCGGCAAATGTTTAAGTGTGACCAATACAGGAACAGGAACTAAAGTAACGGTGAGAATTATTGATCAGTGCAGCAATGGAGGGTTAGACTTAGAAGAAGGTGTTTTCCGGCAGTTAGACACCGATGGAAAAGGCATTGCTCAAGGCCACCTTATTGTCAACTACCAGTTGTGGATTGTGGTGATTGAATTAACTATTTTAATTTCCTGAATAAGAAAACTTGCTGATTGTAATCTCAAGTTTTTGAGTGAAATTAAATAAAGATATATATAATATCGTGTCTATTTTTCCTAGTAAAAAAAAAAAAAAAAAGTTAACTACTAGCGTTGATACCACTGCTT
>CL1Contig390
ACTCTGCGTTGATACCACTGCTTGAGTACGCGGGGGTTAGAGGGTAGAATTAGAAATAGCATAAAAACGGGATCCCCAATTGCTTCTAGGGTTTCTGGTAACCCAAATTCTGTTCTATTTACACAGGCAAATAGCCAAGCCAATCTCGTGCGTTTATGCGACAGAGATATGGCTTCAAAGGAAGAGAACCGAATTTTCGTTGGAGGCTTGTCTTGGGACGTCACCGAACGACAGCTTGAGAATGCTTTTAGCCGCTACGGAAAAATCATCGAGTGTCAGGTCATGCTGGAAAGAGATACAGGTCGTCCACGTGGATTTGGTTTTATAACATATGCAGATCGTCGGGCCATGGATGATGCTATCAGGGAGATGCATGGACGGGAGTTTGGTGATCGTGTTATCTCAGTGAACAAGGCTCAACCTAAAATGGGAGGAGATGATTTAGATCATGGCTACAGGGGTAGCTACTCATCATCGGGTGGCAGAGGAGGAGGAGGCTATGGGGGAGACAGACCTCTTGGGCAAGATGAATGCTTCAAGTGTGGGCGCCTAGGACACTGGGCCCGTGACTGTCCTGCTTCTGGTGGCCGTGGTGGAGGTGGAGGTTCATTCTCTTCACGTTCTAGGTTCCCTGCTGGTGACCGTGGCGACCGCTTTGGAGGGGATCGTGATCGATACGTGGATAACCGCTATGATGGAGGACGATATGGTGATAGGGACCGTTTTGATTGGCAGAGACAAATATGGGAGCCGTGATCGCTATGCTAGTGACAGGTATC
>CL1Contig391
CCTGCGAACCCATCTTCGCACGAAGTGGTTGCTTGGATCAAACGGATTTTGAGGGTCGAGAAAACAGGGCATAGTGGCACATTGGACCCTAAAGTTACAGGTAACTTGATTGTTTGTATTGATAGAGCTACCCGCCTTGTTAAATCTCAACAAGGTGCGGGAAAGGAGTATGTTTGTGTAGCAAGATTACATGATAAGGTGCCTGATGTTGCCAAAGTAGCTAGAGCGCTTGAGACTCTTACTGGTGCGGTTTTTCAAAGACCGCCATTGATTTCTGCTGTGAAAAGGCAGCTTAGGATTCGGACAATTTATGAGAGTAAGTTGTTGGAGTATGACCCAGATAGGCATTTGGTTGTTTTTTGGATTTCTTGTGAAGCTGGGACTTATGTTAGGACTATGTGCGTTCATTTGGGATTGATTCTTGGTGTTGGTGGGCATATGCAGGAGTTGAGGAGAGTGAGGTCTGGGATTTTGGGGGAGAGAGATAATATGGTGACTATGCATGATGTGATGGATGCTCAATGGGTTTATGACAATTATAGGGATGAGAGCTATTTGAGGAGAGTGATTATGCCTCTTGAAGTGCTTTTGACTAGTTATAAGAGATTGGTTGTGAAGGATTCTGCCGTGAATGCAATTTGTTATGGTGCCAAGCTGATGATTCCAGGATTGTTGAGGTTTGAGAATGATATTGAGGTTGGTGAGGAAGTTGTCCTGATGACTACCAAGGGTGAGGCGATTGCTCTGGGGATTGCAGAGATGACTACTGCAGTGATGGCTACATGTGATCATGGTGTCGTGGCAAAGATTAAGAGGTTGTGATGGATCGGGATACTTACCCAAGGAAGTGGGGGTTGGGACCAAAGGCTTCGATGAAGAAGAAATTGATTGCAGAGGGGAAGTTGGATAAGCATGGGAAGCCAAATGGGAATACCCCTCAAGAATGGATGAGGAATTTGGTTTGCCCACAGGAGGGGATTCGTTACAGTTGCTAGCATGGCTGCTGCAAGCGAGCCAGCAAAGGAGATTGCTGCAGAG
>CL1Contig392
AATTAAAACTCAAATCCTGCTTCGCGGAGTTTACTCCCAGGGAAGGAGATAACTGATGTCTCTGGCACAAAACCATCATTGGAAACATGGCTGAAGGATTCAGTGCTTTCTGTCTTTCCAGATACTAGGGATTGCTCTCCGTCTTTGGTTAAGTTTTTTTGGCGATGAAAAAAGAACTCCTGGAAACAAAAAAGGGAAAGTATCTCCACAAATGAATACCGCGCTAGACCACAAACCATTGTCTGTTATTGCATTGAAACAAATGGATCATGGGGAATCTCTTCCAAATATGAACTCTACTCAACATTTTGGGTCTGCTGTTAAGCAGTTGGCTCCAACTGATTTGCGAAGCTCATTGACATTGGGGAAGAATGTCAGTGGAGGCAATGTTAATGAATCATCTGTTCAATTGAAAAGGATCCTTGGTGCACAACATACTAGAGTTGTCTGGCATGAATTTAAGAAGGACAAGGATTGCATCTAAATTGGCCTTTCAGTAAACCTAGAATGAACAGTAGTTCCCTTGTTTGCACAACAGATCTCTCCTTCGATTGTCAATGTAGAGCCTGCTTATATTGGGGGAAGTAGCATTGTTGGAAGGATGAAAAGCTGTTGGCAACGATTAGAAGCAGTTCCAG
>CL1Contig393
ACTGCTTAAGTCAGTGGTATCTAACGTCTAGTAGTTACTTTTTTTTTNTTTTTTTTTTTTTTTTTTTTACTTCTTTAACTAAAAATTTTTGAAATTATATGATTTGTTTGGTTGCCAAGAATTCACTGTTTGCGCTACATGCATCTACAGCCAACTGAAAATATTTCTCCTCATAGCCTATGAATGGGCTTTTCTTTCTGAATTGGTAATCCTGAATAATTCGCTGCAGCTCTGCTTATACGCGAACATGAGTTTCAGAGCCATTGCGTCTCTTGTCGTCATTTCGGCCTACGGTTGCATTTCACTCCCCAACTCTCCCCATCAGTTGGCAAATTCCTACTCCCTGCTGAGTTTCTCATACAATGAAGCTTCATTTTCTCTCTTAAAAATCACAAAATTTCTGAAGGTCCCTCTCCTCATAGGC
>CL1Contig394
CTTGCAGATGCTTCAGATTGATTACCCTCTCCAGGAAGTTCCCCTTGGAATCCACCTTTGCAGCTTTATGAAATTGCAGCTTCCTAAGCAATCTGGGAAAGTATACCATATTGGCCTGTAATTGAAGGTGACAATCATTTTGTGCTCTTGTTGCAAGTGACTGTGTGGAAGATACATCGTTTGGCCTGCAGGTTGATTATTGTGGCCAATTGAGAAATGTCAAGTGAGCTTGGATTTTGTCTTGTGACATAAACAGTGAATTCAACAGTTTGAAACTTGATTGTCGCCTTGGGAATGACCAAGTTGGTTCTCACGAGCTCAGACGTCTATGTTTTAGCGAGATACACTGGATTTATACATGGAGACTGACTTGGAGTTGTAACAAATGCCAAAATAATCTTGCATGTAAACGCCACCTTTGTAGCATCACATACGTCATGCGGTGGCATGAAAATACTGTTGTATTCAT
>CL1Contig395
CTTCTATCATGAATTTGTTCACTAGTTAGATCATATATGAAATTTTATTTTGATGTTAGGATCACAATATCCCCCCGTCAAGACAACCAAAAATAATGGGCAGCTGGGGGAATATAATTTGTCCTGTCTACTTTCCTTGGAATTTATTTTGGCATATGAGAATATACATGTTTCCTATGTGAAAAAAAAAAAAAAAANAAAAAAAAGTCTCTGTACGGTTTAGAACTAACCCTACGT
>CL1Contig396
CATCCTTGCTTGAAGTCCCTAGCCGGAAAACTTACCCCACAAAATGGTTCCATTTTTTGTCAATCAAAATCCTGTCGATAGAGCTCAGTTCAAGAAGATATCAGGCTATGTAACACAGAGAGATACCCTCTTTCCTCTCCTCACAGTGGAAGAAACCCTCATGTTTAGTGCCAAGCTCCGTCTGCGGCTTCCTCAAGCTCAACTGCGATCTAGGGTCAAGTCCTTGGTTCAAGAACTAGGCCTGGATCATGTAGCCATGACTCGTGTGGGTGATGAAAGGGTTCGAGGGATTTCCGGTGGAGAAAGGCGTCGAGTTTCGATAGGAGTTGATGTCATACATGACCCTAAAGTTTTAATTCTTGATGAGCCAACCTCTGGTCTTGATAGTACATCTGCTTTACAGATTATTGACATGCTTAAGGTTATGGCGGAAACAAGAGGTAGAACCATAATATTAAGCATTCACCAGCCTGGGTTTCGCATTGTGAAGTTGTTTAATTCAATACTTCTGATAGCTAATGGGTCTGTTTTACATCATGGGACGGTGGATCAGCTTGGAGTTCATTTGAGGACAATGGAGATGCAGCTTCCTCTTCATGTCAATGTTGTTGAATTCGCTATCGAATCCATTGAAGCCATTCAACAACTGCAGCTGCCAGAAAGCACTCCAGTATCGACCCAACTCCAGACCACGAAAGCAGAGGACGGTGAGAGTAAAAGTGGCAAGTTCACTCTTCAACAGCTCTTTCAGCAAGCCAAAGTTGTCGACGAGGAAATTATCAAAGTTGGTATTGATTTCCCTACGGTTTTGTCAAATTCAAGTTTTCAGGAGATTGTAAT
>CL1Contig397
ATCAACGCAGAGTAACGCGGGGGAAAGATACTGTCTGCAAGTCATTTGTGTTTACTTCAAATCCAAACCACAATGTCATGGCTAGCGAGGTCAATTGCTAACTCTCTCAAGCTCGACGACGACGACGACGACCGTTCTCCTAATCCTAATGTCACCGAATCAAAATCACCCCCAATTCCTCAATCTGATCATCACTCCAAATCATCGTCACCAACATCTCCTTCATCCACAGCCTCCGCCACCACTCCACGTGGCGTCAAGGAAGACCTCTCCGAGCTCACTAAAACTTTAACCCGCCAATTCTGGGGCGTCGCCTCTTTCCTCGCTCCTGCACCTGATCCCTCCTCCCCTTCCTTTCCGTCTAGTAAGATCTCCGATGGAACAGGCGATAATCCCCAACCACACCAGTTGACCGATCCGGAGGAATCCAATGAGGATTTGATTGCGGGAATTCGTAGCGACTTCGCCGAGATTGGAGGGAAATTCAAGTCTGGGATCTCTAAGTTGTCGAGTAACGTGAATGTGTCGGAGATCAGTAAAATCGCATCAAATTTCCTCCAGATTGGATCGGAAAAAGATTTCACTGACGAGGATTTGGTTGGCAGTGCTGTCGGTGTGACCGAGGAGGTTATAGCCTTTGCGAGGGATATCGCGATGCATCCAGAGACTTGGCTTGACTTTCCTGTTCCTGACAATGAAGATTTCGATGATTTTGACATGTCTGATGCCCAACAAGAACATGCTTTGGCAGTTGAACGTCTTGCCCCCAGGTTAGCTGCTCTCCGAATTGAACTTTGTCCAGGATATATGAGTGAGGGCTGCTTTTGGAAGATTTACTTTGTACTTCTGCACCCTAGGCTCATTAAACATGATGCTGAGCTACTTTCAACTCCCCAGATAGTGGAAGCAAGGGCAATGTTGTCACATGAGTTGCAGAACAAAGCTAAGGCAACCAAGCCAGGTTGGTCAGGAATTGGCACTTGTAGATCGACAGGAACTGCTGATTTACCACATGAAGAGTCTCTTTCTGTG
>CL1Contig398
CAGAGAAAATAATTTGGGATCAGATGAGAAGCCCATCTGGAAACCCCATTTCTGGACCTGGTTCACAGACTCGAATCCTACCTAAGCTTATGGTATGGCTTATCCTATTCGTTTCACTCACCTATGTTGTTTACACCCTCAAGCTGGTCGCTACTTCGCGTGACTGCAATCACGAGCCTTTCTCTACCTATCATCATCTCTCCATTATCTCTAATCATTCTCAGCCCTTGATTCAAAAATCACACGGCCTTAACCATTCACCGGGGAGGCAACCAAGAAACCCATCAACCGACGGAGATTCACCATATAGTTTTTGGCATCGCTGCCTCAGCTAAGCTATGGGAACAGAGGAAGAACTATATCAAGATTTGGTTTAAACCTGAGAAAATGCGAGGCATTGTGTGGCTAGATGATGCTGTCAAGACCCGTGAAAGGGACGGGTTACCCCGGTTAAATCTCCGGCGATACTTCCCGTTTCGTCTTACACG
>CL1Contig399
ACTCTGCGTTGATACCACTGCTTAAGCAGTGGTATCAACGCAGAGTACGCGGGGAATCCTAATTTTCAATCTCAAAATCCTTTAGATTTTGCCTCATAAATCTCCCAGATTTCTCCTTCTTTAAATCTAATTATTCTCTCTTTTAAGTTCTTTGGCCTACTTTGCCTTTCAAGGTGTCTAATTTGATAGATTCAATTCATTGGGATAAGCATGGGTTATGAGTGTCCTCCTTCCGCGGCTGATGAGGTGAATGTAGCAGCAGAGACTACTGAGAAAAGGTGTTGCCATGGTAAGAATAAAGGGAAAGTTCCCAAACGAATTCACAAGGCTGAGAGGGAAAAACTGAAGCGTGAGCAATTGAATGAGCTCTTCCTTGAGCTAGCCAGTGCTCTTGAACTGACTCAGCCAAATAATGGGAAGGCCTCCATATTGTCTGAAGCTGCTAGATTGTTGAAGGACTTGATTGGACAGATTGACGGCCTCAACAAGGAGAATGAATCTCTATTATCTGAATCTCGCTATGTAACAATTGAGAAGAATGAGCTGAAGGAAGAAAACTCTGCCCTAGAAACTCAAATTAAGGGATTGCAAGGAGAGCTGGAAGCAAGGGTGTCTCAATCAAAACCTGACCTGAATGTGCCTCCTCCCGAGTTTGACCATCCCGAATTGACACAACATTTTCCAGGAGAGTCTCTCAGGTTGCCTGCAGCAGATGCTACCTTGCAGCAAGCACAAGCCGTCTTTGTTGTCCCCCTCCATCCTGAACTCCAAGCTTATCCAGTGACTACCTCAAATGTGAGTAAACCACATGCTAGATATCCAACACCTGCAGATTCATGGCCATCCCAACTTCTTGGGAAGCAGCTGACAGGTAGGAAGGAAGTTCAATAGCAGCCTTAGGCAATAACCTTTTGTAGAGTTTGTATATTGCTTGGTGGATGCGGATGATGGTAAATATGGCTGTCTGGCTTGGTTGGGTTAGTGACCAAATTCAAATAGTTTAGTTGGTAGGATCATGACTGGCAATAGTAAACGCTGTGA
>CL1Contig400
GCAAGAGCAGCTAGTTTCTTGGAGAATTCAGGATCATTCTTTCCTCCTCCTTGTGGAACCTTACATTCTCAAGAAGCAAGACACCTCCGTCTGAGAGCTCAGCCACCAGTTTCTCAACTTCCTCACCAATACAGTCATTAGCCATTTTAACCTGGACTCCAAGAAGTTCAGATAGCCTAGGTACAAGTGGCTTCAAGCTGTACTTGGGCGTAACACCCTTTGGACGTCCCTGAAAAGCACAATCAGATAAAATAATCATACAAGTGCTCACTATCAAAAATTGGCACAGAATAAAATCATATTTATCACATACTCGTTTATTCTATTATGCAACAGACATGTGATTGAAAGGAATGCACATACTTTCATGCCAGTAAGCAAACCATCACTCTAGATCATAGGTTTTGTTCATAGTAAAAGAGCTATCAACTTTTTCATACGCTCATGTAAACAACAGTGCATCTTTCTTCAGCCTGTCACATTTCAGTAATTTTACTCATCTTCAAATCTTAACCCTTTTAAATAACAGGTTTTAGTTCAACTTTCAAAATAATAACAAATATTCCACATAAATGAATATCTTTATCAATTCCAATTATTTTGTAATAATTTAATAGTCATCCCATATCACTCATACGTCTTGGCAACATTACTT
>CL1Contig401
CGCGTACTCTGCGTTGATACCACTGCTAAGCAGTGGTATCAACGCAGAGTACGCGGGGGCTGAGGAGCCATGGCGCGGCTGGCGCCAGTGTTGCAGAGCTCGCAACCATGGGTTGAGAAATATCGGCCGAAGCAAGTGAAGGACGTGGTTCAGCAGGACGAGGTCGTCCGTGTCCTCACCAACACCCTCGAGACCACTAATTGCCCACATATGCTCTTTTATGGTCCACCTGGTACTGGGAAAACCACCACCGCATTGGCCATCGCCCACCAGCTTTTTGGGCCTGAACTCTACAAGTCCAGGGTTCTGGAGCTAAATGCAAGTGATGATCGTGGTATCAATGTTGTTCGGACTAAGATCAAGGATTTTGCTGCTGTGGCTGTACGTTCTGGTCAGCATGGAGGGGCTTACCCTTGTCCACCATATAAGATCATTATATTAGATGAGGCAGATTCAATGACTGAAGACGCTCAGAATGCTTTGAGACGTACGATGGAAACTTACTCCAAAGTTACAAGATTCTTTTTCTTATGCAATTATATCAGCAGGATCATAGAGCCTCTTGCTTCGAGATGTGCCAAATTTAGGTTCAAGCCACTTTCAGAAGAAATTGTGAGCAGTCGCATATTGCGCATTTGCAAAGAGGAAGGCCTTAGTCTGGATGCAGAGGCTCTTTCAACCTTAAGCTCTATATCACAAGGTGATCTTCGTCGGGCTATCACATACTTGCAAGGAGCTGCTCGTTTATTTGGATCAACGGTTTCGTCTAAGGATCTACTAAGTGTGTCTGGGGTCATTCCTCAAGAGTTTTTAGGGGCACTTCATGCAGCATGCAAAAGTGGGGACTTTGATTCGGCAAACAAGGAGGTCAATAATGTAATTGCAGAAGGCTATCCAGTCTCTCAGATGCTTGTTCAGTTATTTGAGCTAGTGGTTGAAGCAGATGACATATCAGATGAACAGAAAGCTCGAATATGCAAGAGTTTGGCTGCAGCTGATAAGTGTCTTGTTGATGGCGCAGATGAATACTTGCAGCTGCTGGATGTGGCCAGCAACACAATCCGGGCTCTTTGTAACATGCCTCAAGATTTCTCTTATGAGAATTAGGTAGCACTCTAACTAAGATTGAGATGCAGCACATGGTGAGATCTTGTATGATAGCTTAGTTTGCTTTTGATCCCGAACTTGAATTTACGAGTGAGTGATGGAAATTTGTTCTCTATTTGAAACTTATTTTAGATATGGGAGCTGCAGATTTACGGGCATAGAAACTTGTTCTTGTCACCGCACGCAAGTGTAGCTTGTCAGATTTATGAACCAATTGATTGAAATATTTATAAAAGCTTGGACAAAATGAGAATGTTAAAGTAAAAAA
>CL1Contig402
TTTCTGCAAAGCAGTGGTATCAACGCAGAGTACGCGGGGAACCAAGCATTGAGCCAAACCACAACCGACCCGTCTTTGCGGAGAGAGAGGGAGAGAGCTCCTCGAGAATTCTATAATAGGAAACCCACGATCCCCAACCGCAAACCTCTCTCTCTTCAATTTACTCGCTCCTGTTTCACTGTCTCAGTTCGCTAATCGATTCTATCTTCTTCAGTTTTTATTCTTGATTGATTCCTCTTCCGTTTCATAATGAAAAAGAGAGCTAGAACCACTCCCGATAAGGCGGTGCCCAATGTTTGGCAACGGGAGGTTGGTGAGCTCTCCACCCGGAATTTCGCTCACCGTCTCGCTGCATCTGAGGATCTTGTACTGCGACTTGATATATACAAGAAGCTAGAGAAGCACAGAGGCTGTGTAAATACGGTAAGCTTCAATGCTGATGGTGACATTCTGGTGTCAGGTTCTGATGACAGGCGGGTCATACTCTGGGATTGGGAAACTGGGCGTATCAAGCTTTCTTTCCATTCTGGTCATAATAACAATGTTTTCAAGCCAAAATAATGCCTTACACAGATGATCGAAGTATTGTTACATGTGCTGCAGATGGTCAGGTTCGACATGCTCAGATTCTGGAGCGTGGAGCAGTGGAGACTGCGTTGCTAGCAAAACACCAAGGACGAGCTCATAAGTTGGCTATTGAGCCTGGGAGCCCTCATATATTTTATACTTGTGGCGAGGATGGATTGGTTCAACATTTTGATCTGAGAAGTAGGCGTGCTACAGAACTTTTTACTTGTCAACCAATTGATGATAGGAGGAATTACATGCCAGTTGTCCACCTAAATGCAATTGCAATTGATCCCAGGAATCCAAATCTCTTTGCAGTTGCAGGATCTGATGAGTATACTCGAGTTTATGATGTCCGCATGTATAAGTGGGATG
>CL1Contig403
CGGTAAAATCATTGGTCGAAACATCAAAATCTTCCAAATCGGAATACCTGCCAAGATTCGCAGGTAATTTCCCAGTAAAGCTGTTGTTGAAGAGTTTTAATTCAGATAGATTTGGATTCAAAGCCAAAAACCTCAGGGATTTCTCCGTTGAAGTGGTTGTCGTTTAAATTTAGTGATTGGAGTGGCAATGCGGAGATATTTTCCAGCAAGTTTCCGGTGAGATTGTTCTGTGAGACATCAAATTGACGCAAAGTAGTTAAATTTGACAGACTTTCAGGTAACTCACCGTACAGTTGATTGTTGAAGAGCTCTATTTGTTGTATCCTTTTCAATTCAGAAATACTCTCAGGTATCTTGCCAGTGATTAAATTGCTTGACAAATCCAGATTGTATAACGAGCCAAGCTTCCCAATCGAGCCTGGAATTTCCGCGATGAGATTCGTGCCAGCAAGAAACAAATGCTCGAGCTTTGATAAATTGCCAATCTCTTGAGGCAGAGGGCTTGGCTTGAACGGATTATAAGCGAGTTCCAAGCTGGTTAATTCGCTGAGATTGGATAAGAACCTTGGGATTGAACCGCTAAGAAGGTTAGAGACCAGAGAGAGCACTTCCAGGGACTGAAGCCTGCCAAAACTAGCCGGAATATCACCAGTGAAATTGTTGATTGAGAGATCTAGGACTCGTAAATTGTCAAGATCCGGTAAGAAATCTGGCAACTGACCGACGAATTCATTGCTGGAGAGGTTCAATACATGAAGGTGTGAGCATGGAGATAGAGCGCGATAAGTAAGAGTACCATTGAAGAAATTGTAGGCCAGAGAAAGGCTCTGGAGGGTCCGAATGAGACAGAATCCAGTAGGGAACCCACCAAAAATGGAAAACCCAGATAAATCAATTGAAACAAACCGAATTGATTCTGAGAATCACAAGTAAACGCCAGTCCAGTTACAACAGTTATGGTCAGCACTTTCAACCCAGTCACTAAGCTTTCCATTGGGTCATCAAGCATAGCATTCTTGTACACGGATCCAATATTTCTAGAGTCACCAGCGAGAGAGACGA
>CL1Contig404
TCTCTTCCTTGGTCTCTCGGCCTCGTGCCTTCGACTGAATCTCTGACTTCGCACTTCCTCCAATCCTTTAACTCTATTATTATCGCCGCCGCCCCTTAATCTTGCTGCACGCGCAGCTGCTGCTCGGCTGTTCCGTCCTCTCTTTCAGGATCGCAGAATTGCAGTTTGCAAGCGACTTGAAACAGGGCCTTCAATTTGTGTTGCAGTTGCCTGAGGATCCATTAATAATGGCGGCTCTAAGGGACCTCCTTCCTCCAGTTAAGTCAACCACTACAACTTATTATGATCATTCAAATGACCCATGGTTTAGACAACGATTCAGCTCATCTGAGGCAGAGCAAACCACGGTTGTCAATCCTAAACTTGTGCCTCCCTACTTGGAGCGTAAAGGTTTTGTTCCCCGCAGAGTGGAGGATTTTGGGGATGGGGGTGCATTCCCTGAGATTCATATTGCGCAATACCCTCTTGATATGGGTAGAGGTAAATCTGCAAAACCAGGGTCAAAGATTCTACCTTTGACTGTTGATGCCAATGGCAATGTGGCATATGATGCCATTGTGAAGCAAAATGAGAACGCAAAGAAAATTGTTTATTCACAACATAAGGATTTGATTCCAAAGATTTTGAGGAATGATGAGGAGAGAGATGAGGATGAGGATTTGCAGAAAGAGATTGAGGAGACAACACAGGAAACTAAAGATGCACTTGAAAAGATTGTGAATGTGAGATTAAGTGCGGCACAACCAAAGAATGTGCCCAAACAGTCTTCGGAGTCAAAGTATATTAAGTATAAGCCATCTCAGCAATCAGCAGCATTCAATTCAGGGGCAAAAGAGAGAATCATCAGAATGGTGGAGATGCCTGTGGACCCACTTGAGCCTCCTAAGTTCAAGCATAAGAGGGTTCCCAAGGCTTCTGGTTCTCCACCTGTGCCAGTCATGCACTCCCCACCTAGGCCTGTGACTGTGAAAGATCAACAGGATTGGAAAATCCCTCCTTGTATCTCAAATTGGAAGAACCCTAAGGGTTACACAATTCCTCTTGATAAACGTTTAGCAGCTGATGGAAGGGGTCTGCAGGATGTTCAGATTAATGATAATTTTGCAAAGCTATCAGAGGCACTCTATGTTGCAGAGCAGAAGGCTAGAGAAGCTGTAGCTATGAGATCAAAGGTTCAAAAAGAGATGATGATGAAAGAGAAGGAAAGGAAAGAGCAGGAACTGCGGGCATTAGCTCAGAAAGCTCGTTCTGAAAGAACTGGTGCAGTGCCACCGGCATCTGCCCCAATCCCATCTGATAAGAGTGCAATGGATGATGTTGATATGATAGGGGATTATGAGCGTGTAAGAGAAAGGGAGAAGGATGTCCCCAAAGAGACGAGAGAGGAAAGGGAAGAGCGGCTGCAACGGGAGAAAATTCGTGAGGAGCGACGTCGAGAGAGGGAGAGGGAAAGAAGGTTGGAGGCAAAAGATGCTGCCATGGGTAAGAAAAGCAAAATCACAAGAGATAGAGATCGTGATATCAGTGAGAAGGTTGCTCTTGGTATGGCTTCTACAGGTGCTGGCAGAGGAGAGGTCATGTATGACCAGAGGTTGTTCAACCAAGAGAAAGGGATGGACTCTGGGTTTGCAACAGATGATCAATATAATGTGTATGACAAGGGCCTCTTTACAGCTCAGCCTACACTTTCAACTCTGTACAGGCCTAAGAAAGACGTTGATGCTGATATGTATGGAGGTGCTGATGAGCAGTTAGGATAAG
>CL1Contig405
GTACTTCTCTCAACCTTGGTTCATCCTCAAGTATAGATCGATCATCCACAATCTTGCACAACAGAGCTCCTACAAATGAGTCACCAGCACCTGTTGTATCCACTGTTTTGACGTGAAAGCTTCCACTGATCCGTGGAAATTCTTAGTGTAGTATCTGCAACCCTTCTCACCAAGGGTGACCAAAAGCAGCTTCAAGTTAGGGTGCCAAAGTGACAAGGCATCAGCATCATCAATTTTATCACTTCCAGTTAGGAACTCAAGCTCAACATCACTGACTTTGATCACCTCTGCTTTGTCCCAAATGCTCATTATTTGTTCACGAGCCTCCTCAGGAGAAGGCCACAATGGCAGCCTCAGATTTGGGTCATAGGAGAGTAGAGCTCCTGCATCCTTTGCAACTTCCATTGCCTTGAGATGTGCTGATCTGCATGGCTCCACTATCAAGCTTATGGATCCATAGTGGAATACGTTCGCAGATCTAATAAGTTCAAGATTGAGCTCTTCAGGTTTCAAGAGCATATCAGCGCTAGGGTTCCGGTAGAACATGAATTCACGCTCCCCGTCAGCGCGTAGTGTCACGAATGCCAAAGCAGTCCTTGCTCCTTCGTCAAAGTTGATACCGTCTCCGATCACGCCGTTTTGCTTCAAGATCCCAGCCAGCATGTGACCGAACTCGTCATCGCCGAGCTTTCCGACGAACGCAGCTTTCCCACCAAGCCTAGCGACGGCGATCGCGACG
>CL1Contig406
TACTTCACAATTCATCAAGCACTTGGCCTTCAAAAAACTCATCTCCAATTTTGAGCTCAGCAGCATTTTCTTCCTCTTCACCAGACATGCTGAATCAAACAAAAAACTTCACAAAATCAAAGGCATCCAGAGTCCAAACCAATGCATTCCCCGCGTACTCTGCGTTGATACCACTGCTTAAGCAGTGGTATCAACGCAGAGTACGCGGGGATCGCAACCTTAACAAGCTAGTTAAGCAATAAAAACATCCTAGGCAAAACTCTAAGCTCCCAACCACACGATGAAAGTTGTTAATTTCCTTGTAGCTCTCGCAGTCTTGGCTTTGGCTTTCTCCTCTGCCATTGCCTATGATCCCAGCCCTCTCCAAGACTTCTGTGTAGCAAGCAATGGCACCGATTCTGCTGTGTTTGTGAATGGAAAATTCTGCAAGGATCCAAATCATGCGACGGCAGATGATTTCTTCTTTTCTGGACTTAATGTGGCTGGAGACACCTCAAACCAACTTGGAGTGCATATCAATATCGTAGATGCTGATGTGATCCCAGGACTTAATACAAACGGTATAACATTAGTTCGTATTGATTATGCAGCCAATGGTGGCCTAAACCCACCACACAATCACCCTCGGGCTGCCGAGTTACTTACAGTCTTGGAAGGAACAGTCTATGCTGGTTTTGTCACATCTAATCCTGATCATCGCCTTTTCACCAAAGTTCTCAAGCCAGGAGATGTGTTTCTATTTCCATTTGGGCTGATTCACTTCCAGTTGAATATTGGAAAAACCCCAGCAGTTGCATTGGCTACATTAACTAGCCAAAATCCAGGAGTCAATACAATAGCAAATGCAGTTTTTGGATCCGATCCACCCATTAATCCTGATGTTCTAACAAAGGCATTCCATCTAGACAAAAATCTGGTGAGCAAGCTTCAAAAACAAGTATGGGTGGATCCATCAGAATAGCTATAATTAGTGGATATATATATGTGTGTGTGTGTGTGTGTGTGTGTGTGTGTGTG
>CL1Contig407
GGTCTTCTTCCTCTTCAGAGGATTGGAAATTCTCAGTTGCAGACTCAATGAATGATTGCATGGTGGGCAATAGGCTGGCTAAATGTGATGGCTGGTAGACTGATAATATTGTGTTTCTCATGGTTGACCATCTTGCATCCCTGAAAGTTCAAATTGCACAATGGACTTCTGATTATTTCTTCATAATCATTAATATGCTATTAACAGATCAACTGGGATTGGCTAACAGGTACACCCAGAGATAATTTCTAACAGGTTAGAACCCTCTACTTGTACAAGTCACACCAATTTAGTCCTACCCCAAAACGAATGAGAAGTAAACTCTATTTTAACCATGGGAATTAATGACTAGTTTTCTTCTTTTCTTAGCAAGCAAGGCATGGTGGCTTGCATGCCAAATTAGAGGATAGAATTTAGCTTGTGTGGCTTTAAGACTTCATGTCCAACTGGTCTAAAATGATTAACTAGTTGAATTAGGGGTTCAGAGTAGGA
>CL1Contig408
AGAGAGGAATAAGAAAACTTATGAGAATAGGAGCTGTGGAAAAATTCCCCAATTCATAAGTTGTATGTCAATGCTTTGTAATTTTCTTCCCAAAAGCTGGTAAACTGTTAATTTTTCATTGAATTGAAGTGTTGGCCACAAGGTTTGATATGGGGTTTTTGCTTAACACAAGTTTCTTTTCCATCATTTTCATTGGAACTTCTTGCAGGGCGGGAGGTACTGGAGGTGGTACCATTGCCAAGGATGCCATTGGAAATGATATTTTCGCAGATCAATGGCTTAAGACTCATGGCCCTGGAGACCGAACCCTCACTCAAGGATTAAAGGGAGATCCCACCTACCTTGTTGTGGAGAAAGACAGAACTCTTGCAACATATGGAATTAATGCAGTCTGCACACATCTTGGTGTGTTGTGCCCTGGAATACTGCTGAGAATAAGTTCATCTGCCCATGCCATGGGTCCCAGTACAATGACCAAGGAAGCGTTGTGAGAGGG
>CL1Contig409
ATTTCTATCTCAATCGCTTCTCAGAACTCGTCGTTCATAAGCCTGGTGAAGGTTTCCTACTCAGTCTTTTGGCAAATATTCTCACACCTTTGGTAACCTTTCTTTTTCTTTTAATTTCCTCCCCTGGTATCACCTGAAAATGATTTCTAACAATTCCGATTTCAGAAGGCTGCTAATTGAGTTTTAATAAATTTACAGAGATGGGCTTTTTCAAAATTTATGGAAAGCCATTGCAAGAATAAGCTTCCATTGGCTAAATTTGGAATGGTGCCCAAACACAGTTTCCTCAAGAATATCTGTACAGTCTCAACGATTCCAGACAAATTTTTATGACAAAGTTGAAG
>CL1Contig410
AAGTTCCTTCTGGATATCTCTTGTCAGACTGAATTGTAAAGTGTTATGCCATGGGAACAAGGTGCGAGTAACCGGGAGTTTCCTCCGCAAATCCTTGAAAGTGGTATCAGGCAGATTCGAGTAGGATTCCTCAAGAGATGCTAGGTACTCTGCTTCATGGTGGCGTATAGTGTTGGTTATGGACAATGCACAATCATCTGGGGCCTGAAACATTGTTTCATCTCTGCATTCATTTTTGGCGTCCAACTGAACATTTCCTTCTTCAAAATAATGGGCATCAACCTGTATCTTGCCTCTTATTGCCAGCATTTGCATATCATCCTTGAACTCAATGTTCCATACTGAGCGCCAGCTTCCATTGCAGAAATTCTTTGGGCTATTTTTTAACAGCAGAAATCACCACAACAAGCTCAAAATTAGATCCTGGTCCCTCCACATCTTTTCCGTTAACACAGTACACAGAACAGATTCCCTTTGGATAAGCTTCACCAACATATTTTAGTATTTCGGCATCTAGAGTACACCGAAAGTCCTCTATATAAGGCGATGGAAGTTCCTCATCAGCTGCAGGTCTCACCTCTGTACAAACTTGCTTAACATGGTTAACTGTAGCCACTTGGGCAGTTCTAGGATCAAGATACTCATTCTTATCAAGCTCATTATAAGATGTAATCAACACATCTCCGCTTCTGTCGGGGAATTCGAGGCAAATAATATGAGATTTGTTGTAGAGAGGGAATGCCTCTTGAGCCGCCTCATTATATATTCTCTCATCATTCAAAACCGATCTCAAATCTTTAGCGACGTATTGGATTTCACCGGCGGGAGAGTTGAGGAGGAACCATTTAGCGATCTCTTTCTTTTGCTTGTCGCTGAGCTCCACGTCAGGATATTCTTCTTCTGCCATTGTACTCTCTCTTCCCCCGCGTACTCTGCGTTGATACCACTGCTTAAGCAGTGGTATCAACGCAGAGTACGCGGGGATTTGCTTTTCTAGGGTTTCTGCTGCGCATTTTGCGGAGGAGCCGTCGCCATGGGGAGGAGACCTGCAAGATGTTACCGCCAAATAAAAAATAAGCCATACCCAAAATCACGCTTTTGCCGTGGTGTGCCCTGATTCTAAAAATCAGGATTTATGATGTAGGGATGAAGAAGAAAGGAGTGGATGAGTTCCCCATTCTGTGTGCATTTGGTGTCTTGGGAAAAGGAAAATAGTCTCCAGTGAAGCTCTTGAGGCTGCACGTATTGCTTGCAACAAAATATATGGCCAAGTATGCTGGAAAGGATGCTTTCCATTTGAGGGTCAGGGTACATCCATTCCACTGTCTTTGCGTAATCAACAAAAAATGGCTTTCATGTGCTGGAGCTGATAGGCTCCAAAACTGGTAT
>CL1Contig411
GCATATAACTTGTTTCAAGGTTAGGGACAAATTTTTGAAGCCAAAATCTGTCAGATTTCAAAAAGTGTATTTTGGTGTCCTTACCTACAAGTAGAAGCTCAGGCTTTTAGGTTGAACAGTTCTTTTGATAAAATCAACCCTGACTTTCCTCTTCAAAATAGTAGATAGATTAATAAAATAATGAATAAAAGCTGTCAGCTGCAGTGTCTCCAGCCTCCTAATTAGAACTGTTAAAAATTTGACCATACTCTTTATTTTAGAGCTAATATGAATGCATGGTTGTTTATGGTATAAATTCTGCTGGCAGCATTTGTTGGATAATGATATATTTGTGTATATTTATTTGTTGCCAGCTGCCACTGACTCGGCCAGTGTCACCAAAACTAAACCGGAGAAAGAGCTGCAGTGATGCAATCCAGTCATCTAAAGATGAGGTGGGGAAACATTGTGCTCGGCATCGACACAGCTTGGGTTATCACAAAGA
>CL1Contig412
CCATCAGCCGCACAGGACGTTTCCACTTTGGATATCTCAGATATAAGGCGGTTGAGTTCCTTGGAGGAGATATCAATGTCGTTGCCAAGGGCAAGCATAGAGACAAACGTGTCGATGACGTTGACACCCAGAATGCTCAATGCCCTGTTGTTCTCTTCGGAGAATGAGGGGTGGGTCATTGCACGGCGGAGACGATCAATCTTGAGGAAAGTATAGTTGATTTGTTGCTGTAGCAGTACAAGAGCTGATTCCCCGCGTACTCTGCGTTGATACCACTGCTTAAGCAGTGGTATCAACGCAGAGTTACTTTTTTTTTTTTTTTTTTTTTNTTTTTTAGTTT
>CL1Contig413
AGTGACTCTATGCATGACATTCGAATGTTAGGATCAATATCTCGGTACCGATGCACAAATAACCCTGTAAAATTTTGCGCATCATGTCCTCTAGCACAACTATCATTTCATGAGTTGTAGATAACCTTTTATTTAGTGACTCAAGACGAGGTCCCTCAGTTCGTTTCTTCTTTTCAGCATTTAGCTGTCTCTGAGTAGTTTCTCGCTGAGCTCCAAGTGTTTTTGCAACTGTTATGAATGATGTTACAAGTTGAAGGCCCATCAACGAAGCAATTTGTCGGTAAACTCTTGGAGGAGTGCATGACAATGCTATTATGTAATCCATGCATTTATCAAACAAAACCTTATCAAATAGGGGTCCATTCTGGCATTCAACTACCAGATTGTCCCAAAATGAGACAATGTTCTCTTTGAAGTTCTTGAAATCCTTCCTCTTTTGAACTTTGATAATCTTCAACTTCTCCTTTTTCTAGCGAGATTGACAAGAGCAAACCACAAACATCATCAACATCAGTCT
>CL1Contig414
GGACTTCATTAAGTAAGCTATCACAATAGCCGGAGACCTATTTTTCCAGACATGCAGTGCACAAGAACACGAACCTTATCCTTTTCACATTGCTCTAAAAATTGATTTGCATCATCAAATTGTAAAGTTTTGTCATCTTGGAGGCAATGATAAGTGAAAGAATTCTTGTAGAGATTTTGACAAGCCGGTACTGTATTGAGAACTCGAGAAATCCTCTGGGTTTTGAGCAGCTCAGAGCGAGAGGCGTTATCGTAACTTCCCAAATAAAGGAACTCCGGCAGGATCTCAGAAGGGAAAGCACTAACATGGAGCGGAATTTTCTCAGCAGATTCCGGCAACCGATGGCCGCAAATCCCACAAATCTCCCCTTCCTCATACTTGTGATAGTGGCCGCAAACCCCACATGGGTTCTCTCGCTCCCTCTTCCTCATCAGCCAGCCAATCACAAAATCAGGAAAACGAAAATCAGGCAGCGAGATTGATTAGAATGATCAAGAATTGAAGATTTGGGTGATGGGAACAACAGAGCAGGTTCAGAGAGAGGGGGAGCAGGGATTGTTTATGTGTATTTATATGTCGGTAGGTTGGAAAGGGGAGTACTGATGTAGTAGTGATTAACGGAGAATCTTCAAGAAATAGAAGATTGCAGATTGGGGTTTGATGGGTATATGTGAATGATATGATCCCCGCGTACTCTGCGTTGATACCACTGCTTAAGCAGTGGTATCAACGCAGAGTTACTTTTTTTTTTTTTTTTTNTTTTTTTTTTTTAACTTTTTTTTAA
>CL1Contig415
AAAAANAAAAAAAANAAAAAAAAAAGTAACTCTGCGTTGATACCACTGCTTAAGCAGTGGTATCAACGCAGAGTACGCGGGCAGTCCATAGACCAAAACGAAGTGTGAGACTCTGAGTCGCATCTTTTCTCAGAACACGCGATTCGCTGCCATCGCTGACCGACTTCCTTCAGATCCTTCATCAAAACTGCTAAGGTTACGGATACAGAGAATCGGAGATGGGGCTGACCTTTACGAAGCTATTTAGCCGGCTTTTTGCCAAGAGGGAGATGCGAATTCTGATGGTGGGTCTTGATGCCGCCGGTAAGACTACTATTTTGTACAAGCTCAAGCTTGGAGAAATTGTCACCACCATCCCTACCATTGGATTTAATGTGGAGACAGTGGAATATAAGAACATCAGTTTCACTGTTTGGGATGTTGGTGGTCAAGACAAGATTCGCCCTCTGTGGAGGCATTACTTCCAGAACACTCAGGGTCTTATTTTTGTGGTGGATAGTAATGACAGAGATCGAATTGTTGAGGCAAGGGATGAGTTGCATAGAATGCTGAATGAGGATGAACTGAGAGATGCTGTCTTGCTTGTTTTTGCTAACAAACAAGATCTTCCCAATGCCATGAATGCTGCAGAAATAACTGACAAGCTTGGGCTTCATTCTCTCCGTCAACGCCACTGGTACATCCAGAGCACGTGTGCGACATCTGGAGAGGGTCTTTATGAGGGGCTGGAGTGGCTGTCCAACAACATTGCTACCAAGGCTTGAAATGAAGCTCAAGGATTTTGGTTGTTGTCTAGACTTTTTGAGACTTGCAATTCTGGAAAGTCTAGTCACCCCTTTTGTTCAGCGACTGTTGTAATAGCAAAATGTTTAGATCTAGTTATATATTATGGGTTTGTGCAAAGCCGTATTAGCTAGTACTTTTTATATTTTAAACAAAATTATAAATGACCGTAACACTTATTTGGGATTGGCAAGTATTGGTTATCATTGTGGGTGTTTTTATATCTCATATCATATTGTAGAGCATCTTCTCTTGAATAATTGATGGTAGTCGACTTGACAGA
>CL1Contig416
GTGAGAATATTAAGGACTGAACTATCGTTTTTGCTTTTGAAGAGCTGGCAAGCGTGAAAATGGCTTCAGTGCCTTGAGGTGTTCAGATGGATGCAGAAACAACGTTGGTATATACCTGATAGTGGTGTTTATTCGAAGTTGATATCAGTTATGGGGAAGAAAGGTCAAACTCGGATGGCTATGTGGCTTTTCTCTGAGATGCGTAATAGTGGGTGCCGGCCAGACACTTCAGTTTATAATGCACTGATCACTGCCCACCTCCACTCCAAGGATAAAGCAAAGGCTTTGTCCAAAGCTCTTAGTTACTTTGAGAAAATGAAAGGTATGGAACGATGTCAGCCTAATGTCGTGACTTACAATATTCTTTTGAGAGCTTTTGCTCAAGCTCAAAATGTGAATCAAGTTAATGCTTTGTTTAAAGATCTTGACCAAAGTATTGTTTCCCCTGATATATATACTTTTAATGGTATGATGGATGCCTATGGCAAAAATGGAATGATAAGAGAAATGGAATCTGTACTTTCTCGGATGAAAAGTAATCAATGTAAACCTGATATTATTACATTTAATTTGCTGATTGACTCTTATGGAAAGAAACAAGATTTTGACAAGATGGAGCAGGTTTTTAAGAGCCTGTTGCATTCCAAAGAGAAACCAACTTTGCCTACTTTCAATTCCATGATAATGAACTATGGGAAGGCACGGCAGAAAGAGAAAGCAGAGGGTGTTTTTCAAAAGATGACCAAAATGAAATACACACCAAGTTTCATCACATATGAGAGTCTTATCATGATGTATGGATTTTGTGACTCTGTTTCAAATGCTAGGGATATTTTTGATGATATGGTTGAATCTGGAAAGGAGATCAAAGTTTCAACCTTAAATGCCATGCTTGATGTTTACTGTATGAATGGTTTGCCCATGGAAGCAGATTTACTATTTGACAGTGCACGAAGTTTTGGGGTGCTGCCTGATTCATCAACATATAAACTCCTTTATAAG
>CL1Contig417
GTATACACGCAGAGTTTTACTTTTTTTTTTTTTTTTTTTTTTTTGGGGCCAAGCTCTTCAAGCAAATTTAACCCCTAAAACTCTAACCCAAATCAATGGTCACGACCGGCTCAAAAACTTTGTTACGAATACGGTAGGAAGAGAATAATGACAATAGCATCTACTACCATCAAGCAACGAGTGATTTGTACAAGACATTAACAATAAAATAAAAGAAAACAAACTCTTTTGAATTGCATGCAGAACAATTGATGACGCAATCATTTTATGGTTTAAGGTGGGAATAGTCTCTAACTCCAGGACAACCGAGAAGCCACATTTGGATGCACCGATGATGCCACGTGAGGTCAGTCCAGAGCCACTTAAGAAGAGCAGCATCCAGACTTCTGGTTAACCGGTTGCCCACGTATCTGCACAGTCGGTGGCCTTGCATTGTTTGCTGCTGGTTGACTTGCCATCCTGTTCTTGATGTCAGCAGCCATTGCCATAAAAGCCTCCTCTACATTGGTAGCATTTTTTGCACTTGTCTCCATGAATGGAATGCCAATTTCATCAGCAAATGCTTTGGCTGTTTCATAAGAAACAACTTTGTTAGCAGTGAGATCACACTTGTTCCCAACCAGAAGCTTGTTTACATTTTCACTAGCATAACGATCAATTTCGTTCAACCATTGCTTAACATTGTTGAAACTCTCTTGGTCTGTCACATCATAAACTATTATAATGCCATGTGCTCCACGGTAATAGCTACTTGTGATTGTCCTGAATCGTTCTTGTCCTGCAGTATCCCAAATTTGAAGTTTAATGGTCTTCCCATCTTGCTCTACAGTGCGAATTTTAAAGTCAACTCCAATTGTGCTGATGTAACTGTCCAGATATGAATCATCCGCAAACCTCAGAAGAAGACACGATTTGCCAACTCCAGAGTCTCCAATCAGTAAAAGCTTGAACAGATAGTCATATTCAGGATTCATGATGGTGAAGACGACCGGGACCGGGCCGGTCCAGGCGGGAGGTGAATTGGAACTTGCAGATGAAACCGAGTCGGGCAAGAGAGAGAGAGAACAAAAATGGGATTTTAGTAAACCCCCGCGTACTCTGCGTTGATACCACTGCTTAAGCAGTGGTATCAACGCAGAGTACGCGGGAAAGAGAGAGAATTTTTGCAAATGTCACAAGAGTCTCAGGAGATAAAGACGATTGAGCAGTGGAAATGGTCCGAAATGCAAGGCCTCGAACTCGTGCCTCCTGCTCATGACCCCTTTATAAACAACACTGCTTCCGCTCCTCCAACTCCAACTCTAACAATCAACT
>CL1Contig418
GGAAAAAGCAGTCGCAAAAGGCCAGAGGACCATGGGTCCTTATTCTTGGATTGAAGATGGGTATCTGATAGAGAATTGTCACTGGTGTAGTACTGGTTTGTTGAGCTCACCGGAATCCCAGTTGTTGTTGAATCCTGACTGAACATCGGCGGTGGGGGGCCGCAGAATTTGTCATAGGAATTTGGGTTTGTTGAGTACATGATTGGTATGGATGGAAACCAAAGGGAATTGTTAAAGACAAAAAGAGAGATGGAGGAGGATTTGAGATCGAAATTAGAAGAGAGAGACGCATTTGCTTAGTCCTTGTGGTCTCTGAAACTCTGAATAATTGGAGTGGTCCCCGCGTACTCTGCGTTGATACCACTGCTTAAGCAGTGGTATCAACGCAGAGTTACTTTTTTTTNTTTTTTTNTTTTTTT
>CL1Contig419
ATTCTATCAGGGATGAGGAAAGCAATGTATTGTTGCGTGTAAGCGTTAAAAGGATCGAATTTGCGTTTATGTTTACAATTTCAAAGGTTAAAAAAAGATTCCTGTTTATGCAAATCGTAGAAGCAAAAATCAGAAAAGAAGTGTGAATGAGTTCTACGGCCCTTGGATGTTAGGAAGAACTCGCATCTGAACCGTCCACGTATGCATCAAGATCATTTGATGGTATAATTGTGTCGCTTACGATTGCATGGGAAATGATGCACCCTCTTCTCTGGAATGTCATGCGACTAAACCAAAAGCAACTCTATTAATCTGGCTTTTCAATAACAAAAGCGTCATCTGTTGAAATACTTGTATTTTTAAGCATTAGAAATTCAGAGGGAAAACAACCCACATAAAATGGATGGAGAAATCTCAACGTAGCCAATAAAAGAAATTACTGGGATAAGAAAGGTGGTTCGAAGTTGCTCAGCAGCTTCCTTTGTCTATATCTTAATTCTGTCAAATTGCAGGCAAGGAGTGGTTATTATTTAAATTGTTTCTCGATTTGGTATATATAATTTGCATAG
>CL1Contig420
GAAATTTGGCAAGGAAGGATCTGGGAGGTAGTGGGAAGGATAGGAAGAATACAGTAAGGGGAGAAGAAGTTTTCTAGTGGAGGCAAGGGGTAATTGGTTCAAAGTCAGGGTTGATGAAGAAAGGGATGTATTCAGGGAAGTTGTCGGGGAAAGAAGATGGCGAGGTGAAGGAGATGTGGGATACAATTGCTGGGGGTGATTCTGAGGATGATCAAGAGGGTCCTAGGACTGTGGATGATGACAACTTCATAGATGACAGTGGTGTAGATCCTGCTGATCGGTATGGGAGTGACAATGAACCACGCTCTCCTGGTGATGCTCCTCAGGCAGAGGAGGGTGAAGAAGATGAGGAAATCAAGGAACTCTTCAAGATGGGTAAGAAAAGGAAGAAGAATGAGAAAAGTCCTGCAGAAATTGCTTTGCTAGTCGAGAATGTCATGGCTGAGCTTGAGGTTACTGCTGAGGAGGATGCAGAACTTAATAGACGGGGTAAACCTGCTATCAATAAACTCAAAAAGTTGCCTCTTCTTACTGAGGTCCTCTCCAAGAAGCAGCTCCAGCAAGAATTTATAGATCATGGAGTACTAACTCTACTGAAAAATTGGCTTGAACCTCTTCCAGATGGAAGTTTGCCCAATATAAATATCCGTGCAGCGATTTTGAGGATATTGACTGATTTTCCAATTGATCTGGAACAGTATGATAGAAGAGAACAATTGAAGAAAAGTGGTCTTGGAAAGGTTATTATGTTCTTATCAAAATCTGATGAGGAAACTACATCCAACAGAAAGCTTGCTAAGGATTTGGTTGATAAATGGAGTCGGCCCATATTTAATAAGAGTACACGATTTGAGGACATGAGAAGTATTGATGATGATCGGGCCTACAGAAGACCAACAGTGAGAAGGCCTGTAAATAATTCTGCAGGGATGGAATCTAGGGATGGTGATCTGGACTTGGATATTTCACGGGAGCGAAGATCTGGTCAGTCATCTGACAGACAACATGCTTCTAGGCCAGAAGCAACTCCATTGGATTTTGTGGTGCGCCCTCAGTCTAAGATTGATCCTGAAGAGATTAGAAACCGTGCTAAGCAAGTTGTACAAGATCAGCGCCGACTAAAGATGAATAGAAAGTTGCAACAGCTGAAAGCACCAAAAAAGAAGCAACTGCAAGCAACAAAAATTAGCGTGGAAGGTCGTGGCATGCTCAAATATTTGTGAATTGTGAAGCTTCTGCGACTCCCTTTGACTGCAAAGGCAGAAGTGGGCGATTCTGGAGCCAAATTATACAGACCCTGTGGCGGATTGTGTTCACTGTTCAGAAACAAACTGTTATGCTAGTTGATTTTCTGGCCTCGGGATCATTAATTGGATGGAGATGTTTGAGCTAATATAAGCCCATTTCAATTGATTTGGATAAACAATTGTCGTGAGGATGATTGTATTGTTAAATTGTCTGACAGCTTTTCATGTTAAATGTTCAAGTTGAAATGTTGATGCTAAGTTGATCAAATTTCTGGAGGAATAAAATGTTCCCATTTGCTCT
>CL1Contig421
TTTGTTAAGGAATTGATAGATTACTTAGGTTTTCTGTATTCTGGTAAAAGTACAAACATCATCTCCCGTATTTATGATGTTTGTAAGGCATTCTACCGCACTGAGAAAGAGGATAAGTCTCTCACGGCTTATTTTATGGATTTTAAGCGGGTATATGAGAAACTTAATGTATTGTTGCCTTTTAGTCCTGATGTGAAAGTTCAGCAAGCCCAACGGGAGCAACTGGCTGTTATGAGTTTTCTTGCAGGCCTTCCTTCAGAGTATGAGACTTCTAAATCTCATATTCTCTCCAGTTCTGAGATTTCCTCTTTGCATGAAACGTTCACACGGGTCCTTCGTACAGAGAGTACCCAATCTTCACAGCCTACCAGTAGTGCTCTTATTAGCCATAATCCAAATGGACAACAGGGTAATAAAAGAGAAAGTAGAGAAGGAATTACCGGCAAACAAAAGTAACCAGCGTAATGGAGAAGCTAATTCTAATCAGGACTCAAGAGGAGTCATTT
>CL1Contig422
AAGCAGTGGTATCAACGCAGAGTACGCGGGGAGTGAAAGAAAATGTTAACCACACTTTCTGATCAAGATAAGACCCTGGAACGGATTTTCTTGATCACGAATTTGGTGGTGGAGCTTCCGTCGGCGGTTCTTGATCAGCTAGCCTCAGTTCACAAGCCTCGCTATGCAACTAATCAGCTTGATAATGTCTTTCGTAATCATGCTTATCTCTGTTCTTGATCTTGTTCGAATAGGTCGAAGAGAAAGAGTCACATGGATGAGGAGAGGCAAGATCATACCTTTGTTTTACTCTCCATATCCAAGTTACAAGCCTCTGGGAACATTTGCTGATATTTTTGGATTAGTTTGTAGCATCTTCCAATGTGCTTCTGCAGCAATTGCCTTTATGCCTTTCTGTCTCGTAAAGCCGATAGTCGTATCAAAATGTCAGTTTGG
>CL1Contig423
AGAATCTAAAGGCATTCATTACCAACATAAACAAGTAAACAACTTAAAACATCACAATGGAGAGGGATTAGGGGTAGCAAAGCACAGCAGATGAAAAGATTTATCAGTAGTCAAACTAGTGAACTAAACTGCTCACACTCCCTTTACTCCCACAGCTCCTTTCACTTCCTCGTCTTCCTTGTTTTCTTGCTTAACATTCTTAGTTTCTTCAACCTCAAAAGCTGAACAAGGGAAAGATCTGTTGAGCCCAGATGGTATCTGGAAAGTGATCTTTCCAGTTGGTGGGTCATTCAAATAGATGTCACTTAGTGAGACCCAAATCAAGAGCTCCTTGGTCTTGACCCCAGTTAGCTTCTTGATCTTGCCGCCGCGGTCCACAAAAGCTGTGACCTCAGGTGCATAGGTCACAAGTTTTCCAATCTTCTCAAACTTGTGGGTTATGCTCTTCTTCTGCTTCAGCCACACAAATCCTGTCTCCATCACGATCCCACATTCTATAATGTCACGCAAGGGCAAGAGCCCATTTGGCAGCCCTATTTCCTTGAGCAAGAGCTTTGTTTTCTCTTGGCAGATTTCATCTCCATAATAGACCTCAGCTTTGGCCTTGATCTCTTCTGTGACAAGAGACATTTTCTTGAACTTGATTCTGGTTGCTGCTTCTAAATGACCTTAACTTGCTAGAGAAGCAAGGACGTCGTCCCCGCGTACTCTGCGTTGATACCACTGCTTAAGCAGTGGTATCAACGCAGAGTTACTTTTTTTTTTTTTTTTTTTTTTTATTAGTTAAACCAAAGCACTTGACTTGCTCATAAATTTGTAAACATCATCATGACTACAAGGGCCACAAAAGGGAAAGGAAATTAGCCGAGGACAATAGAAAACAGAGTGGGAAGCAACATTTTGGGCACAGATAAAAGCAAGTGCCCAAGCATCAAGCACACAAAGATACAAAATTAATGTACATATTCCAAGGTCCTAAACCCTCAAGGACCAGATAAAACTCTCAATCTTAGAAGCATAGAGTGCTTGTTTTTCTCCTGAATTATATGTTGGAATTGCTCCTGAATGACCCAAGAGCTTTAGCAGCAGATGCTCTCAAGATATACTGGTGGTAAAATGCAGCAATTGCAGCACCAATCAAAGGTCCAACCCAGAAAATCCATTGGTCATCCCATGCCTTGTCCTGGTTGTAGATCACAGCAGCTCCAAAGCTCCTAGCTGGGTTGATGCCAGTGCCAGTGACTGGAATTGTGGCCAAGTGAACCATGAACACAGCAAATCCAATTGGAAGTGGAGCCAAGACAGGAACATGGGAGTCTCTGGCATTCCTTTTGGGATCAGTAGCAGAGAAAACAGTGTAGACAAGAACAAAAGTACCGATGATCTCAGCTCCCAATCCAGTGCCTTTACTGTAACCATCAGCGAGCTCATTGGCTCCACCACCATACCTATTATAATAAGCCTTTTGGAATGCCTTGACCAGCCCACATCCACATATAGCCCCCAGGCACTGTGCTGCCATGTACAATACAGCTCGCACCAGAGACACTTTCCTCGCCAAAAACAACCCAAAAGTCACAGCTGGGTTTATATGCCCACCTGAGATGCCAGCAGTGCAGTAAACAAGAATGAAGATCATGCCACCAAAGGCCCAAGCAATGCCAAGAATCCCAACACCACCACAGGCATCAGCGTTCTTGGCAGGGTCAGTTTGGCTCTTGTAACCAATTACAGTCAAAACAGTGATGTATAAAAACAAGAGGGTAGCTATAAACTCAGCAATTATAGCCCTATAAAACGACCACTTGGTCAACTCCTCAGCATCTATCAATGGTGACGGTGGAGGGTCATGGTAGTCCTTGGCATGGAACTCACTTCCATCGCCTCCAACTTCAATGTCCTTGGCCATAGCTATACGCTGAAAGAATTTGGCAGGAGAAAGGGAAGAAAAGACTGAGGAGTTCTGGTAGTAGCTAGATTGCTAAGAGATTGAATATTCCCCGCGTACTCTGCGTTGATACCACTGCTTAAGCAGTGGTATCAACGCAGAGTACGCGGGGGCGCTGGGAGTAGGGTTTTTGTGTGCTTTAGTTGGCTTGCTTTGCGACTTCAACCTCAGCGAATTTCCTC
>CL1Contig424
AGGGAGATGAGATTGAGCTAGATATTGAAGCGGTTGACACAGAGACGCTATGGGAGCTTGATCGGTTTGTGACTAATTATAAAAAGATGGTTAGTAAGATAAAACGTCAAGCATTAATGGGTATCAACAATATGGCTACTGCTGCTAGCGAAGGCAATAAGGTATACCTTCTCTTGATTTCGGTTATTCTTGTTCATAATGTGGGCATTACTGTATTTATAGTATGTTCTAATTTGATATAGGAGGTACTTGGAAATGAGAGGATGGATGTTGGAGCTGAGGCAAAGAAGCCAAAGAAAGGGGATGCTGGTGATGAGGATGTGGACATTGGTGATGAGATGCCAATGAGCAATTTTCCTCCTGTGGAGATAGAGAAGGACAATGGGCATGCGAGTAGCAGTTCTAGCAGCTCTAGTAGTTCGAGTGATGAATCTTCCTCATCCAGCGATTCAGATTCAGGAAGCTCTTCAGGGAGTGATTCTGAGGATGCACATTCGTAGGACATTGAGATAGAAGGATGTGGGATTTTGCTTTGGAGCATTGCAGAGTAGGTTCTTGGATTGTCGTTAGACATGGAAATGGAAGAGGGGAGGGTTCTCGATTGTGGTGTTGTTGTTGGTTGCAGTTTGGAAGAATTGATGGAAAATGGGTGATAGGGGGTTTTACAATGGCTGGAGGCTGCCTGCAACTTGGAAGTATTTCTTTTGTGTAAAAAGCTGATCAAATTTGTAGGTTAGAGGTAGGAAATGCAGTAAAAGTTAGGAGAACGGTAGGGCTTTAGAGGAAGAGGTAAGGTAGAGATGAATT
>CL1Contig425
GATACCACTGCTTCAGTGGTATCAACGCAGAGTACGGCGGGGGGCTTCGGATCTAACCCTTTTTTAAGTGTTTGATCTCTGCACACTAATTTTTTTACCTCCTTTTGTTTCTCTGCGTTATCGATTCTCTACGGTTGAATTTGTTTAGGTACGTATTAATAAGATGGGAGGTGGATTTAGAGTTCTTCATCTTGTGAGACCATTTCTCTCATTTCTTCCCGAAGTTCAGAGTGCTGACAGGAAAGTTCCCTTTCGTGAGAAGGTCATATACACTGTGATCTCCCTTTTCATTTTTTTGGTATGTAGTCAACTTCCATTGTATGGCATTCATTCCACAACTGGTGCGGATCCTTTCTATTGGATGCGTGTTATTCTTGCTTCAAACCGTGGGACTGTTATGGAGCTTGGTATCACTCCAATTGTAACATCTGGTTTAGTGATGCAACTTCTTGCTGGGTCAAAGATCATTGAAGTGGACAACAATGTACGTGAAGACCGTGCTCTCTTAAATGGTGCTCAAAAATTGTTGGGCATTCTGATAGCTGTTGGTGAAGCAGTGGCTTATGTTCTCTCGGGGATGTATGGTAGTGTTAGCCAACTTGGAGTGGGAAATGCCATTCTAATTATCATTCAGCTTTGCTTTGCTGGGATTATTGTGATCTGTTTGGATGAACTTCTCCAGAAAGGATATGGCCTGGGCTCTGGAATCTCACTTTTCATAGCAACCAATATCTGTGAAAACATCATCTGGAAAGCATTTAGTCCAACCACCATCAACAGTGGCAGAGGCGCTGAATTTGAAGGTGCTGTTATTGCTTTATTCCATCTGCTGATTACTCGTACAGACAAGGTCCGTGCCCTTCGTGAAGCATTTTACCGGCAGAATCTTCCAAATGTGACGAATCTTCTTGCAACAGTGTTGATCTTCCTAATTGTTATATACTTTCAAGGGTTCCGTGTGGTTTTGCCTGTGAGGTCAAAGAATGCTCGTGGTCAGCAGGGTTCATATCCAATCAAGCTGTTCTATACCTCTAACATGCCTATTATTTTGCAATCTGCTCTTGTGTCTAACCTCTACTTTATCTCTCAGTTGTTGTACAGGAGGTACAGTAACAATTTCCTTGTGAATCTTTTGGGTAAGTGGAAGGAATCTGAATATTCAAATGGTCAGTCAGTCCCTGTTGGTGGCATTGCATATTACATCACTGCACCATCAAGCCTTGCTGATATGGCAGCAAATCCTTTCCATGCACTTTTCTATCTTGTGTTTATGTTGTCAGCATGTGCACTCTTCTCAAAAACATGGATTGAAGTTTCTGGGTCATCTGCTAAAGATGTAGCCAAGCAGCTGAAGGAACAACAAATGGTTATGCCCGGTCACCGGGAGTCCAACTTACAGAAAGAGTTAAACCGCTACATACCCACAGCTGCAGCTTTTGGAGGGATCTGCATTGGTGCATTGACAGTGTTGGCAGATTTCATGGGTGCAATTGGTTCAGGGACAGGGATTCTTCTGGCTGTCACAATCATTTATCAGTACTTTGAAACCTTTGAGAAGGAGAGAGCCAGTGAACTTGGCTTCTTTGGTTTCTAAGATTCCATCTTGTTCAGAGTGATGGATGGTAGTGAGCTCCCCGGCAATTTTGGTGAGCTGAGAGATGTATGTAGGTACTTCTGACACTAAAGGCTCAAGTTAGATTTTAGCATAATTCATTAGAAGTTGAAGTACAGATACGCATCATCTAAAGCTTAATATTTGTTTTACATCCTCTTCCCTTTCTCTTGTACACCCATGGATTTTTCGATCTTTAGTTTCCTGAGTTGAGAACTTTTGAAGATTGATTAGTTGAGACTTCTGGGTCCTACTGACCTATGATGAAGCTTCCTCGAGTTATTTTATTAAAACAATGAAGTATTATCATTATTATTTAATTTGTCTGCTTGCAATCTCTG
>CL1Contig426
TTGATAGCTGTGGAAATGTAAGTTACAAATTGGCTCTCCAAGCTTATCAAAAAGAAATGGTTGAATGGTGACAACCTCTTGCCTCCTTTCATGGCTGCTAATGTGGTCTGTTTCCTTCGCTAAAAACGGAACAGCTCCACATAACAACCCCTCGCTCCCTCACCCGCCCTCCGGCTTACGGGTGCAGCTCACTCTTTCTCTCTAGACCTATTGGTGTAGTATGGCATCTGTAACTACAATTCAAAAAAATACAGAAAAAGACTCGCACACCTCATTCGTTAACACTAGCTCATTGTCCTCCCGAGTTTGGAAGACTCCATGACACCTCTTAGAAAGTTGCACTCCATAAAGCTTTCTCACCTTCCCCGCACCGCCGATGGACCTCTTTAATCCGATCAGCAGACCTGCATATCCCGCTGCAGGTCCAATCAAATGAAGCAACACAGATGTTGCCAGCCTGCGCCTTCCACTCGCAATCTGGTGGGGTTCCACAACATAGTCTCCGATCATCAATGTGCTCTGCATCGAGTCCAATAAACCAAGATCCCAATGAAACATCCTCATTAGCATACTTGTGCAGAACATGCTGGTTTATTGATATATATGTAGCCAAATCTTTTGAAATGGCATATAGCTGTCCAGTAGCATGGCGGAAGTACTTGTTTCCTGCCTCGCCAAATTTCCAATACTCTGGTTCATGGTATCTAACCCCCTTTTGATTAAGAACAGGACCAGATTTCATGCATCCAATGTATACCCGTGGTTTCTTTCGGTGTCTAACTAGAGTTTCTCCTAGTGTTGCTATATTTACATGGACATCATCATCCACTTTGACATAGAAATCTGCATCCCATAAAGCAACAGCAGTAGCAAAATATATCTTTGTTTTCGCAGACAATTCAAGGTATCCTTCAACATGGTCCAGCCTTAAGAAATCTCCATGCTTT
>CL1Contig427
TGTCACCTCTTGCTGGAAAGAAGCAATTGTATACATACGAGACAATGAACTTCTGGGAGCAAATCAAGACTCCTGGGATGTCTTTGAAATGTTCTGCTTTATATCTTGCCCAATATCAATTAACCTCCCCTCAACTTTTGGCAAGTGGGGATGGAACTAAGAGTGCTAGCATTATTGGTGATGTCTATGTTCATCCATCAGCAAAAGTGCATCCAACAGCTAAGATCGGTCCCAATGTCTCTATTTCAGCAAATGTTCGTGTAGGAGCAGGGGTTAGGCTTATAAGTTGCATCATCTTAGATGATGTTGAAATTCAGGAAAATGCAGTTGTTATGCATTCTATTATTGGTTGGAAATCATCTCTAGGAAGATGGTCAAGAGTCCAGGCTGATGGAGACTACAATTCAAAGCTTGGAATAACAATCCTTGGAGAAGCTGTGACAGTTGAAGATGAAGTTGTTGTTACTAACTGCATAGTTCTTCCAAATAAGATCATTATGGTAGTGT
>CL1Contig428
TGATTTCCAAATGCTACCGAGTATCATCAAGGCTTATCAACCCATTCATTTTCTGCAGCCATTCTTCCCGAGCCACGACCGCCCATTTTTCCAAATGGACTCATCACTGACAAGCCCTTGAAGCTGCTGCTTCCCTCGCTGCTGAAGTTTCGCGACTTCCTTGCCTTTCTCATCTTTGGTGAACCAATCTCTCCAATGTCTTGATCAGCATCATCACAATCCTTGACTTTAGCAACCACTAGGCGTACAATGGCGCTTCGACAGAATGGGCAAACTGGCGGGTTTAGGCATGCAAACGTGCTCAAAACATATGCAGCACAGCTCTGTATCGCTTGCCTCGGATATATTGTCATCTGCACCAGTATCAGAATGTGATGGAGATGGAAGTGAATAAGCAGTTCCCTTCAAGATGTTCTTTTCCCTCTCCCTGTTTGCGTCCATTAAAGCACGTTCTAGAGAGCTTTAGCCT
>CL1Contig429
AATGTCCCCCGGCGTACTCTGCGTTGATACCACTGCTTAAGCAGTGGTATCAACGCAGAGTACNCGGGGGATCAATCCTCGTCTTCTGCTCTCTGGGTTTTTCTCAGGTTAGCTGGTCCTGGAAGAAGTTCATTTAATCATTTGTTGACAGTTGGTATTGAAGACTGGTCTATTATAAAATTATGAATTGTTTTCTTTCTTATTTGGTCAGAGTGATTCTTCAACAAAAAAATTCTTTTGGAGTTGATGAAGAAGTTGCAGGCATTCACAATGTTAAACTTTACACTTACAAGGAATTAAGAAATGCTACTGAAGATTTTAGTACGGCCAATAAAATTGGTGAGGGTGGTTTTGGTTCAGTGTACAAGGGAAAGCTTAAAGATGGGAGAATTGCTGCTATAAAAGTTCTTTCTGCTGAATCAAGACAAGGAGTGAAAGAATTCTTAACAGAGATTAATGTGATCTCAGAAATAGAGCATGAGAATTTAGTAAGCTATANGGACTGTTGTAGTGGAAGGAAA
>CL1Contig430
TGCAAATGCCTGTGGGAGCTCTCCTAATCCATACAAAGGATAAATATATGGCGATCCTCCTTGAAAACGGGCAAGAGATTCCGCATAAAGCTTCATTCTCATCACAGTATCCAGTGCTGGTTCATCTAGGTACTGATCATCTCTATGAAGCGCTAATGAATGACCCCCGCGTACTCTGCGTTGATACCACTGCTTAGCAGTGGTATCAACGCAGAGTTACTTTTTTTTTTTTTTTTTTTTTAATAA
>CL1Contig431
AATACCAAAAAACTAAAAACAACAAAGAGCACCTAAATACATGGACCGGTACTCCTCATTGGTAAGATCAGCAAACCGGTTCAATCCGACCCTGTAGGTCCGATTCTCCGAGTTATGCTCATCAATGAATCTTAGATTATCTTTAAAAAACATCAAACCTCCTCTCCTTCTCTCCCAAAGAATTATACGCCTTTCCGTGCTTCACCAGCCAGTCCCTCGTAGNTAGCCATGACCTCGTCATCGGTCCTCCAGCTGGACTTGGTACCATGACTTTGATCATAGGATATGATCGACAGGTCGGAGGCAGAGGACAAGGTGGAAGCGAAG
>CL1Contig432
TGAATTGATACAGAGACAAATTCAGAAAGCGTAGTATTTCACATGCGAGGCTCCACTGTCTTCTTGTACCCAAGAACTGGTTTTGGTCTTATTGGTGGTTTTATGAAGCATTATTCGAAGTTTTGTGTTTAATATGGAAAGAATCTTTTAGTTTTTGAAAGGTATTGTGGTTGTTAGATAGGGACATCATGAATAACATTAATCCAGTGAAAAGCTTAGCAGCACCATCTGCATTTTCCAATTCTGGTGCATTAACACAGTCTATGCCCATGAACAACCAATCAACCCACCTTCATTCACAGACACAACCTCAAAAAACAAGTTGCGTCCACCTTTCCTGGAATGCTGCAGAAACCATATCCGAAATTCTCTTCTTACTTCAAAAAAATTACAATATACTTGGACCAGAGCCTTTATCCAGATAACCATGTAATTCTTGGGAAAGTGCTCGATCACCTGTACTT
>CL1Contig433
AGGGAGATGAGCAGGAGGCAGCCAAGAAAGAATTCATTGAGGCCTTAAGTTGTTGGAAGGTGAGCTTGGAAACAAGCCTTATTTGGTGGTGAGAGCATGGGATATGTGGATGTTGCACTTATACCATTCTATTCCTGGTTTATGCCTATGAGACCTGTGGCAACTTCAGCATAGAGCCTGAGTGTCCTGTGCTGATTGCTTGGGCTAAGAGGTGCCTGCAGAAAGAGTCTGTATCCGAGTCTGTTCCTGACCCTGAAAAGGTCTATGAATTTGTCCTTGTGCTGAAAAAGAAGTTTGGGATTGAGTAGAAGGAAGAGATAGGTATATATATCCATATTACCTGTGTTTATGTGCTGTTTTTAAATAATTGGCAAGGTTACTTAGCTGTGCCTTGGCTTTGATTTTAGGTTGGAAGGACGTAATTGCTTGAGTTTGAGAAGTCACTTAGTTGTGGCTCTCATAGCATTGTCTTTTGTGCTCTTCCTTACTAGTATTTGTGTATGTATTCTGGAGGAATGCATTTGCCGTCTTCATCTGCATTTGTTACATGATAGTAGCTT
>CL1Contig434
GGATGATGGCAGGAGTTGAAGTTCAAGATTGTAATCTTGCTGACTAGAAGTAGAAGCATCATATCTATCAGATGATGAGTATAAGAAACAGGTTCAGATGGTTTTGGTATTGGCAATCCTTGATGCTCTATGAAACTCTCCACCCTGGAAAAGACACGGCCACAGTCACAGGAGTGGCCTCTTGTGCCACAAGTCTTGAGGTGGGCTTTGTAGTCAGATTGGACAGCATAACCTTTAGAGCATTTCTCACAAACCCACTGCTTGTGATTGCTGTGTTTCCTTCTAAAGTGCTTCTTTATACCAACAAGATCACCTAAAGCGTGACAAGGGTCATGGTGCAAGCAGCTTGGCTCTGGGCAT
>CL1Contig435
AAAAAATAAAAAAAAAAAGTAAAACTACTGCGTTGATACCACTGCTTAAGCAGTGGTATCAACGCAGAGTACGCGGGGGATAAGTGGTTGAATGTCATTGAGTTCCAGTTATAGCCAACTCTGGTTTTCAGTTAAACAGCTAACAACTTGGCTCGTTTTCATTTTTGAGTTCTTTTTTTCTTTCACTTCTGTGTTTGACCTCAAATTCGAGATAATTTGATATTTAGTGAGAGATAAGGAGGGAAGGTGATAGGAGTTATGATGGCTGGGATTAGATCACAATGGAGTGGTTTGAGTTTGAGGTCGGTAGGAGCAATTTGTGTCTGTTATCTTGGTGTAGCTTCCATGATTTTTTTAGCAGAGGCAAGATTGAAACAGGAAGGTTCACTTGACAATGAGAGTGAAGAGGATGAATCTGGTTTCTTGATGAGAGTACTCAATTTCTTGTGGCAAAAAGGCCAATTGGGTTATACACATGTTTGGCCTGAAATGAAATTTGGTTGGCAAATTGTGGTGGGTAGCATAATTGGATTCTTTGGAGCAGCATTTGGAAGCGTGGGTGGTGTTGGTGGGGGTGGTATTTTTGTTCCCATGCTCACCTTGATTATTGGGTTTGACGCAAAATCATCGACTGCAATATCAAAATGTATGATTACTGGTGCAGCAGCTTCAACAGTTTACTATAATTTAAAGCTTAGGCATCCAACACTTGATTTGCCCATAATTGACTATGACTTGGCACTCTTGTTCCAACCAGTGCTGGTGCTGGGAATCAGCGTTGGTGTTGCTTTCAATGTGATTTTTGCTGACTGGATGATCACAGTTCTGCTAATTATTCTCTTCTTAGGCACATCAACTAAGGCTTTCTTCAAAGGTGTAGAAACATGGAAAAAAGAAACTATTATAAAAAAGGAGGCAGCTAGACGATTGGCTTCAAATGGTGATGGTAGTGAAGAAGTGGAATACAAACCTCTTCCTGGAGGTCCCAGCAATGGTGCAAGACCAGAATCCAATGAGTCTAAAAGAGAAGAGGTTTCTGTTCTTGAGAATGTTCAATGGAAGGAACTTGGAATTCTCTTCGCTGTGTGGTTGATTATCCTCACATTAGAGATTACCAAGAATAATACAACAACTTGTTCAGTGGCATATTGGGTTTGCAATCTATTGCAGATTCCAGTTGCTCTTGGGGTTTCTTCATATCAGGCGGTTAGCTTGTACAAAGGGCGGAGGAAGATAGCATCAAAGGGAGAGGCAGGCACAAATTGGAAAGTACACCAGCTGGTTCTTTATTGTTGCTGTGGCGTATTGGCTGGTGTGGTTGGTGGGCTGCTTGGTCTTGGTGGAGGATTCATTTTGGGACCACTTTTTCTGGAGTTGGGAGTCCCTCCACAGGTGTCAAGTGCCACAGCTACATTTGCCATGACATTTTCTGCATCTATGTCTGTCATAGAGTATTATCTCTTGAAACGTTTTCCAGTTCCTTATGCTCTATACTTTGTCGCTGTGGCAACTGTCGCGGCCTTCATAGGGCAGCACGTGGTAAGAAAGATTATCAGTATACTAGGGAGAGCATCTCTAATCATCTTCATTCTGTCATTCACAATATTTGTGAGTGCAATATCACTAGGTGGGGTTGGTATAGCAAACATGATAGTGAAGATTGAAAACCATGAATACATGGGATTTGAGAACATTTGTTCCTACGAAGCGTAATCTCGAGACCTTTTTCCTTAGCTTTGCCATTGCTTATCACTTT
>CL1Contig436
CAACTTCACAATGGTAGGCTGGAGACTTCAGTTCCTCCACACACTGCAAAGCCTCATCCAGAAGCTGTGCATTGAAATATTCCTTCAAAAGTAACACTGTTTTCTTCCTAAGTTCCTCAGGATTTAATCTTGCAGCTGAAGCCGCCGGTTTCTCAACAATGGGAGGCACATAGGGAGCAGGTGAAGGTTTACTAGGTACAGAGACTTGAGAAGGAAGCTCATTACCCAAACCAAAACTGTAGGGGCGAGGAGAAGGGCCAGTACTTCCTTGCAAGAGGGCACTACTCTTTCCACCTATAAAGCCACCACTACCCTGAGGTAACAGCCTCGTGTTAAGAGATGTTGACATATTGTACATTAGTGATGGCACACGTCCTGAAGGCTGCATCGAGCGGGTCCTGGGTACCTCCCAATTATCATTATCAATTCCAGGCATCCCAGGCATCCTCCTAGTTCCTGGCATACCAGGCATCATACCCCCTGCTCCAGGTCGGTTAATGGAAAAGCCCCCAGGACCAGCAGCACCTGGAGCAGCCGAAATAACACCACGATTTATTTCTAATGATTGAAGTAGCACCTGGACGCAATCCAAGATTTTTCTCGGCCTCAGAATGTATCTCAGTGATGGTTTTGGCTTTGACCTCTTCACGTCTAGGAATCCAGTTATTTCCCCGCAGTTCAAGAACATCACGTATCATGAACCTCAGTCGTGGAGCAAGCTGAGGGTTTGCTGACAATTCCTTCAATCGAAGGAAGTATGTATCATTTATACGCTGCGACTTTGTGTTGTCATCAAGCTGCTTCCCAATGGTGTTAAAGATCTGACATATGGCCTCAACATTTTCTTCAGCAGGACAAATTTTGGTATCAGGTCCCAAAAGCTCCTTAACAATGTGATGAACAAATCTTCCCAGGAACCATCTTCTGCTTCAAAAAGTTCTCCAAATCAAAACGGATGTTTCC
>CL1Contig437
AAATACAGTGGCCACAGCACAGAATAGCTTACAAATTGACTGTTAGCTCACTCAAAATTTGACTTGCTATTTGCCAAGCCAATTGCATCTAACTTCTCCTTCAAAATGAATCTTAAGTTCATTGTGCTCATAGAGTTTAGTTGTATTGTTCATAACTGTATTTCTATGTAACATATCTTAACAAGAACCAAATGTCTCTGATATTCTGAGAGAGACTTTCAGACATATACCAATTCTCCAAGGTCTTTTTATCAAGCTATTGCAATCTAACAAGAGTAATGCACATCCACAACAGAACACACGTAACAAGCATCATTTGATTAAACAGGAGCTGGGTTCATATTCTGACGTCTATGGCCTACAGCCTGTAAACTGACTGGAAAGTAGAGTGAATATCATGAAGAGGTCCATGGCTCTTGAGAATAAACAATTCCATTGTTTCATATCCTCCCCAAAACATAGTGCTGAAAAGCCAACAGGGAATATCATCTGTACTTGCCGATTTCTGCTTTTTTCTTGATTGCTCTTTGACCATGATAGACAAATGAATCTATTATTCCAGCAATTGTGAAAATACCTCCAAATACTGCACAAATATTTGTCATGAAGTGTAAAAATGAACTGTGCTCCTCTTTAAAAGTCACCTTAATTGGAGAAAAGT
>CL1Contig438
GAGAGAGAGAGTGAGAGGCAGAGAACCAACTAATCAAAGTGGTGGAGAAGAGCTTCAAGTACGTGATCGTCGGTGGTGGCGTCGCGGCTGGATATGCAGCTAGGGAGTTTGCCAAGCAAGGGGTTAAGCCAGATGAATTAGCAATCATCTCCAAGGAGGCGGTGGCTCCTTATGAACGTCCTGCACTTAGCAAGGCGTATCTTTTCCCTACAGGAACTGCAAGGCTTCCAGGATTCCATGTCTGTGTTGGAAGTGGAGGGGAGAGGCTGGCTCCTGAGTGGTACAAAGAGAAAGGAATTGAGTTGATCCTTAGCACAGAAATAGTCAAAGCAGATCTTGCTACCAAGACTCTCACAAGTGCAGCTGGAGCAACCTTCAAGTATCAGATTTTGATTATTGCAACCGGTTCCACTGTTATAAGGTTGTCAGATTTTGGTGTCCAAGGAGCTGATGCAAAGAATATCTTCTACTTGAGAGAAATTGATGATGCTGATAAGCTT
>CL1Contig439
GAATGGAGTCCAAGAATTGATCAGGTGCTCATGATCACTGTTCAGCTGGCAAAGGCTTTGCAATATCTGCATGACCATGGGATTGTACATAGGGATGTGAAACCAGCAAATGTTCTTCTTGACAAAAACCTTTGTCCACACCTAGCAGACTTTGGTTTGGCAGAATACAGGAGGAATCTTACAAGAGTTTCTGTTGAGAGTTGGAGATCATCAGGAAAGCCAACTGGTGGTTTCCACAAAAAGAACATGGTTGGTACACTCATTTATATGGCACCTGAAATATTGAGAAAGGAGGTGCATACTGAAAAATCAGATGTCTACAGTTTTGGGATATCAATCAATGAGCTTCTTACTGGTGTTGTCCCATATACTGATCTTCGTGCTGAAGCTCAGGCTTATACTGTATTGGAGATGAACTATACTAAGCAGCAACTTACTGCAGCAGTGGTGTCTTGTAAATTGCGACCTGTTCTTGCCGGTCCTGAGTCAGGGGCATCCACAAGTATGCTGACATTGATACAGAGGTGTTGGGATGAAAATCCTCAGAATAGGCCTTCTTTTAGTGATATCATTTTGGAAATTTGTCCAATTTTGGAGCACAGAAAAAAATCAATGGAAGAAAATTTTGCCCCTGGAGCGTCTTCTATTTTAGAGGTTGAACAGTTCATTGATGGTGCCAACAACCTTCAAACATTTCTTGAGAGTGTTAACTGGTCCACTCAGGGAAAACAGTTATCAAAGAAAGCTTCTTTAGCTGTTAATTCACATATGAATAATTGGCTTGATTCTTTGAATGAACTTTTGGCTTATCGTCCGGTACTTTCTTTGGGATCCTTTGCTACA
>CL1Contig440
CATATACTCTCGCAGCCTCCTCTTCCTCTTCTTCGTCCTCCGCCTGCTCTACGAAAGACACGCGTGTCATAAGAATCAGCAAAGAAGAGGACGAGACCTGAAAATGGAGTCTACCATCGTTTCAAGTCCTCTTAGCCAAAATTACCTTTTATGCCCTTCTCGCAACTCTTCTTCTCTCCTTCCTCTTTCTTCCTCCTCTCACCGCTCACTTCATTTCTCTCCTTCTCCTTCCTCTCTCTCTCTTAAGCTGCAAAAGGGGAATCTTTTTCTAATGCCCTTCGAGCTGTCTCGCCTTTCAGTCCTGACGCTATAGTTTCTGATACTTACAGAAGTGAAACAACTGAATTAGCTGACATAGACTGGGACAACCTTGGGTTTGCATATGTTCCCACTGATTATATGTATATCATGAAATGTGCTAGAGGTGGAAGCTTTTCTAAAGGTGAATTACAACGATTTGGGAATATTGAGTTGAGTCCCTCAGCAGGAGTCTTAAACTATGGGCAGGGATTATTTGAAGGCTTGAAAGCATACAGGAAAAAAGATGGTAATATTCTTCTGTTTCGTCCTCAAGAAAATGCACTGCGGTTGAATATAGGTGCAGAAAGGATGTGCATGCCATCACCTACTGTTGCACAGTTTGTGGAAGCAGTGAAAGCAACTGTTTTAGCAAACAAACGTTGGGTTCCCCCTCCAGGTAAAGGTTCCTTGTATATCAGGCCATTGTTGATGGGAAGTGGAGCTGTTCTTGGTCTTGCACCTGCTCCTGAGTACACCTTTTTAATTTATGTTTCACCTGTTGGAACTATTTAGGAGTGTGACCCGATTAATTTGGTTATTGAGCATGAATTGC
>CL1Contig441
ATGCTTTCAGACCAAGCTCGAAACTTGCAACCTTAGAAGCAACCAAGGAGTTTCTTTGGAGTTTGCCCAGTAGCACGGTATTTTGCAGCCATTTCCTCTGCCTTTAGGACTCCTTCTCCTCTTTTGGCTTCAACCACTGCTCTCTTTTCTTCAGCCTGTTTGTGAATTAAAGCTACTTTGTTTTTCATATTCTCTGCATATTCTGCCTTTTGCTTCTCCAATTTTTCCTCAATCTTTCTCAACTTGGCTTCCAATGCAGCCTTCTTGCTGTTCTCCCAGGCGGTAACAGCGGAGAGCTTTTTCTGAGCCTTATTCTCTGCTTTAGTTTTCTCGCTATCTTCCCATGCCTTGATAAAGGAATTTTTCTTTTCCTTTTCAACCTCTGCAAGAGCAGTGTCTCTGTCATGGGATCCCCCTGAAATCTTCTTTGGAACAGATTCTGGATTCTTATCGACTACAGCGAGAGCTATGGATTCTTCAGGTGGTGGAACAATAACTTTCTCTTGTGACGCACCTTGTTTAACTTCCGCCGGTGCCGGAGTCGGTGTCGCCGGTGATTTGGCTTCTAGCTTCTTCGATTCCTGCTCTGCCATTGACACAACCTTTAGTGGAAAACTTGGCCCCCGCGTACTCTGCGTTGATACCACTGCTTAAGCAGTGGTATCAACGC
>CL1Contig442
GAATATTACTCACCAGATCGGAGCTCTCGCGGGAACTCCAATCTCAACAGAACCCATCACCACTACCACAAGTGAATCTACGGCGACGGTCAGCGCTACTGCGGCTTGGAAAACTCCTACTCCAAATATGCTGTGCAGAACTAGAAAACCAGACGTTGTGGAGCAGAAATCTCAACCGACGAGCCCTTGCCGGTCTCCAATACTAAACGGGATCCGCGCAGATCTGTCGGTAGCTTGCCGTGCTTTTGCGTTAGAGGCGACGACATTGGAGACGGCAACGGAAGGGGCGGAAGAGAGGATGTATAGAGAAGTTTCCGCAAAGGAGTGGTTGGTTTGGCTAAAGGTTTACGCAAGGTGAAGAGTGCATACCCTCTTGTGGTTGCAATCTTGGCTGATGTCCCTGAGGAGCATCGTCAAATCCTGAAGTCTCAAGGCTGCATAGTGCGTGAGATTGAGCCCATTTATCCACCTGAAAACCAGATTCAATTTGCCATGGCTTACTAT
>CL1Contig443
TAAAGGGCACCATGCACTTCATCAAATTGAGGGTTTATTGCATTTTTTGTATTCTCAATCCACTGTTGAACTTTCTTGTACGGACCCAGAAAACGATTGCGCTCATTCTCATCCAGTAGCTATATCCAACAAATAAGAATCCACGTGAAAATAAAGTCTTCCGCAAAGAACTACTCGAGTTGCATAATTTCACAGACTAGGCTGAGATCTGCTATTGATGGTTGGTTTCCACCAAGCAAGAACGTCCCACTATCCTGGAGCCAAAAGGACTCTATTGTTGACAGAGACGAAATCAAAATTTCCTCAGCTTCAGCTGCTGCCTGAGGGTTCAAGGGCAGGCCAAAATACAGGCGCTAGTCTTGCATTAAAAATATAGGGAGCTGAGCCACGGCGTAAATTTGAGTGATGCCAGTCCAACACAGAATGAATCTTGGCTCTCTTGACAAGATCAGTTGGATACCAATGATCTGCAACTCCAGGAAACGCAGAGGCAAGA
>CL1Contig444
CTCATCCATCACCTTTACCATAATACAAGGACCAACAAGTTCTTTGTCAAAATTAAGAAGAGGGTGTACTTGTTATCCAATTTTGACTTCTCCATTCACTAATGTATTTCCATCTTTGGTAGGAACACTAGTGACAACTTTATTGTTGCTTTTTTTTTGGCCTTTCTTTGTTAACATTAGGCCCATCTCTGGTAGAGCTGGCTAACTTCTTGTAAACCTTCTTTTGTGAAACTGGAGTGTCCTCTACTGCATCACTGGTTTTATCCTTAAGTTTTTCAGTCTTCTCTTCAGTTACACCATCCTGAGGTGAAATTACAGTTTTTCTAGGGTTACTCTTATCAGTTGCCTTTTGTGAGGCCAGAGTCTTTTGGTCATTTTCATCTTGCTTTGCACTGGGCTTCTCTACAGTTGGTTCTGGAAGTAGCGCCTTGCGGCTAAGGCGAAGTTGTCCCTTTTCATTTACCTCAATAAGTTTAACATCAAGACGGTCTCCAACTTTAAAAGCGTCTTCTGCCTTTGGTAGCCAGCTCGAAGTCAGTTCACTTATATGGCAAAGTCCCTCACGACCTGGGGCTATCTCAACCAAAAACTCCATAAGGAGCTATTGATTTGATCTCACAATTCCTAAAAATATACACCAACGGTTGGAACCATTGTAAGATTACTGATAATGGATTTGGATT
>CL1Contig445
ATGCATGTTCTGAGTGAGATCCAGAGTGTTCGGGGACTTGAGGTTTTATATACAAAGAATGCTGTTTCTTGGGTTCTTAAAGTAGAATCCACTCCTTGGCGACTATAATAGGTGCTTAACTCCAATGTTACCAGAATTGAGTCCCTTCCACCTCTTACCTTTTGCTTCTCCCCACGAGAATACAACTCAGTTGCAGATTTGTTGGCCAAACAAGGTTCATGGCGCAATGAGGATTTCATTGCTTTCTTTTAAATCCTGGTTTGAAATTGTTGTATGTATTTGTGTATTCAACATGTTTCTTTTGTTTGTTTGCAGTTTTTCTCTTGAGACTTGAGCTGGTTTTTGGTCTGTTTGTTTCCTTTGGTTCTGGGATTGTAATTTTGTTCCCTCCAGGTTTTTTCACTTAGCATGTATCGTCTTAGGTTGGGTGTACTAGGTAGGTCTAATGACCTGGGTTTAACCGGATAATACATGCTAAGTTTTTCCTGGATTTATTAATAAAATAATTTTG
>CL1Contig446
CTTGCCTCCACTACAAGAGTTACATATAAATATCTACAAAAGTTAATGCATCAGGTGAACAATTGCTCTCTTTCATTTTCTGAAATAATTCATAAGCATCAGCATTTTACCATTCTTTAGCAAACTGCTAATTATGTAGTTGTAAGTTTGGGAACTTGGATTACAGCCTGCCTCCCTCATCTTATCCATCATATCTCGTGCTCCTTTAAAATCACATCTCTGACACATCTCCTTAATCAAAACATTGTAGAAAGACAACCTCTTCTCTGTTTTCTCGATCACAAACTTGGACATGTCAAAGGATCCCAAATCACTGAACATCTCAATTAACGAGTAAACTCCAGTACCATAACACGTCCCCCCAACTTCACACAATATATCAATAACTCTCTGTGTTGATTTCCTTAGCAAAGTCTCAGTTGTACCCGTAGAAGGTAAGAACCCGAATGCCTTATTGGTTAGGGACAAACTCTTCAGGCTGAAATCATTCAAAAGACATTGCATAGCATCATAATCACCTAACCGCCCACAATTATCAATAATCAAACTACAGATGTCAGAATTACATTCCAATTCTGGCTGCCAATGTCTAATCCATTGAAAGAAATGCAGTGCAGACCGTTTTTTACTACTCAAAGCTCGAAGAACCCGAGCCACCGATGTAATAGATAGTCTTAGATTCAACTTACACAACTTAGATTCCAAATCATCTTCGTTACTTCTTAGCAAACCAATAATCTTAAAAACTTGTTTTGGAGTTGCTATCGGTCTAAGCTCATCAGTATGCCATTTTTTAGTATTGAGAAGCATCAGTAGAAGAAACTAGAATAAAATCGAAAGCAATAATGAGCTCGAGACTTGAACAAA
>CL1Contig447
CAAAAACAACAAGATTAGAAGATTTAGGTTACAACTCTGCTGCACCTCAAGCCTAAGATTTTAGGCTACCAGTTTCATGCCTCCAGATACCATGCCTTAGAAGCAGTCAAGTAGGCTTCGTACTCTTATTAATGAGGATGGTATGTATTTCTATCTTTGACGCAGAACCTCACAACAATATTAGGAAGCTTTGCACCAGACTCCAAGATTATAGGAAAGCAAAAACTTGATGCAGATGATGCGGATCTTAAATAAGACCAAGTGGAAAAGGCTAACACCCAAAAAGAAAAATTCAACAGACCACAGTTCCGGTAATAAGCCGTGTACGACACATACTGCACAGAGTTATCCTTCCCCAGTTGCAACAAGTTGATGTTTATACAGCTACCACAAAAAAGTCTTCATCGCCACTCAAGATGAAAATGTACTCGACAGCTTTCCTTTTAAGAGCAACAACGTCTAGAGAGTCCCCCAGTAATGTGTAGGAACCATAAAGGCTTTTTGCTCCATACAAGTGTTTCTGCAACAGAGGTGAAGAGGAGAATATAGCTAATTGGTGCAAGGGAAAAGGAATCATACCGTGATGCCCAAAGATGCATCAAGTACAGACATCTTAAAGAACATACAAATCGAGGTTCATGACTTGAATTTTGACAAAATCACATCTGTAAATTCAACCAACAGCAACAATAAGCTCTACAGCACATCACAGAAACTGGCCTTAAGAACTCGCAGATGAAGATGCGTCCTACATGCATCCCCTTGTAAATTTTGCTTAACCACAATCTCCATGAGAAAGCAGAAACGCCCCAATAACATTCTCACGCCACGACCCAGTAACTCTTCAATTGTGCCCAAAGAAAAGCCGAATCCAGCACCACTTGAAGCAGGTCATCAAGAACCAATAGTTACCACTAAATTTAGGTGCATCGCAGCACCACGAGTTGATACACTACATACAGCAACAGTACACTCTATACGAGGTGTAACAACCACTAAAGATACATTAGATACATGCTTAACATTCTGGAACAGGAAACCAACCCCATCTCTCCAACAAAAATCATTAACATGGAAAAAAAAAAAGAATTTAGCAACATCTAATAAGCCCAACACCCCACGAAGGGTATTCCTGCCCACAAGACTTTCATGCCATCATTGCACGTGCATGTATA
>CL1Contig448
TTTTTATCTCTCTCATCTTCACCTCACGTTTGTTACTCTCTGTCTTTGGCGGCTTAGTTGAGGTTTGAAATTCTGGACTTTGAGTCTTTGATATATAGTAACAGCTGATACTTGTTGAGAAGCTGTTTCTCTGGAATGAAACCCTGAAATGGTGAAAAGTCATAGCATATTTTGAAGTTGGTACCTTTTGGCTTTGTGGGTGTTTGATATTGTTATTGGGAAATTTGAAGTGTTTGGGAGGTGTTGAGTAGTACTGGGTTTTGTTACTAAGAGTTGGATTACTTTTTAATTTTTGTTCTGGGTATGTTCTGTTGTGGATAGCTTTTTGTAATATAGATGATCATGGATCCACGTTTAAAAGGATTATATGGTTCTGTCAGTGGCTTAAAACTCAACGATGAGAGCCTTTCTGTTTTATCAGGTCAGAATCTCGTTAGTGGATTAAAGTTGGATAATTCTTTTGTTAGCCAAAACTATGCCAATATTCCTCCTTTGCCATCTGATGTAACTCTAACCCCTAATAATTCAGTCTTGTCTTTGAGTAAGAGCCAAGTTGGGCATTCCCATGAGGATTTTGATTTCAGTGATGTGGTTCTGAGGTACATTAGTCAGATGCTTATGGAAGAAGATATAGAAGAGAAAACATGTATGTTTCAAGAATCTTCAACAGCACTTCAAGCTGCTGAGAAATCATTGTATTGAGCTTATTGGGGAGAAGTATCCTCCTTCACCCAATTGTGACTCAGTACTACCTCATTTAGATCAAAACCCACAGAAGTTCAGATCAAAATCCTGACTTG
>CL1Contig449
AAGCAGTGGTATCAACGCAGAGTACGCGGGGATCGATTCTTCAACTACTCCTTCAGCTCGCTCTTCAGTCACTTCTCTTTACAGAGAAAAAATGGCGACATCTCTCTCCTCTACAAGAACACTCACTCTCTCTTCTCCTTCCACTTGCTTTACACATTCAGCCACCAAGCAATTCCTCGTCGAATTCCCTCCCCGGACCAACTTCTCCGCCCTCACCCATCGCTCTACACACCTCCGTCCCATCTCTGCCGTTTCTACTCCTGAGAAAATTGAAAAATTGGGTACTGAAATCTCCTCCTTGACTCTTGAGGAAGCCCGCAGCCTCGTTGACTACCTCCAGGATAAGCTAGGAGTGTCTGCTGCTGCCTTTGCCCCCGCAGCAGCCGTCGTTGCTACCCCCGGAGCTGGTGGAGATGCTGGACCAGCAGCAGTGGAGGAGAAAACGGAGTTCGATGTTGTGATTCAGGAAGTGCCGGCTAATTCCAGAATAGCGGTGATTAAAGCGGTTAGGTCATTGACGAGCTTGGCTTTGAAAGAAGCTAAGGAACTGATTGAGGGTTTGCCTAAGAAGTTTAAAGAGAGTGTTTCGAAGGAAGAGGCGGAGGACGCTAAGAAGCAACTGGAAGAGGCTGGAGCGAAGGTTAACATTGTTTGAAACAAGAATGGGGATTTGAAGGGATGGATTTAGTGGGTAATTGTGTGTCTTTTGTTTTGGGGTAATTTGAAAATGTATTTGAATTCATAAAAATTGCTAAATTGAATGTTGATTTTCAGTGTTTTAGGAGTAAGT
>CL1Contig450
ATGAATCTCCAAGACCAAAATGGTTAAAATTCATTTGGGTAAATAACTATATATTATGAGAAGTTCGCAAAATTGATCAGTCCCCGCGTACTCTGCGTTGATACCACTGCTTAAGCAGTGGTATCAACGCAGAGTTACTTTTTTTTTTTTTTTTTTTTTTTTTGTTTT
>CL1Contig451
TAATGGAAATTCAAGAGCATAAATCCCATTACAGAAACTCTTGAGACTGGGTAGCTCTTCAAATGTCAGAGAGCTTAGTTGAGGGAACACAATTTTTTGCATGCTTTCCTCTTGTTTTTCTTCATCCTCTTTTCCAATAATTTCCTCCATCATCTTGCAGCTAGTAATCTCTATTTGTTGCAGCTTCACTAGAAGTTTGGCCAAGCCAGGGGAGAAAAGGTTTATTAAATTGTCACAAGATTTTACTTCCAACATTTTTAGGTTTTGGAAGGCTTTGATTTCTGATGGAATCTTAAAGCATATGTGCTTCAAATTTGATAACCTGTAGAAACACATCTCTTCCATAGAATTGAGTACTCCAGTAGTAGCATGGTATTCCTTGGAATCAGCCCCTCAAATAGAAAATATCACCTTCCACTGAATCATGATCAATCATT
>CL1Contig452
ACTCTGCGTTGATACCACTGCTTAAGCAGTGGTATCAACGCAGAGTACGCGGGGGTCCCTGCGACGACCATCACCTCCGGGTCTCTTACCATCTCCAAGTGACTATGAGGATCCACAGGAGGTCTTGCCTGAAGGATTCTTAAATCGAATGACTGGAATTGGAAAGGTGATAGGATGGGCTCCACAAGTGACTATCTTGGCCCATCCAGCCGTAGGAGGATTTGTTTCACATTGTGGATGGAATTCTGTGCTTGAAAGCATATGGTTTGGTGTCCCAATTGCGACATGGCCAATGTATGCAGAGCAACAATTTAATGCCTTTGAAATGGTGACAGAGTTGGAATTAGCAGTGGAAATTAAAATGGATTATAGGAATGACAGTGGAGTAATTGTGAATTGTAATGAAATAGAGAGAGGAATAAGAAGTTTGATGGAACATGATAGTAAGAAAATGAAGAAAGTAAAGGAGATGAGTGAGAACAGCAGAAGGGCCTTAATGGATGGTGGATCTTCATACTGTTGTTTAGGTCGTTTAATAAAAA
>CL1Contig453
TTAAATAAAAAAAAAAAAAAAAAAAAAAAAGTTAAACTCTGCGTTGATACCACTGCTTAAGCAGTGGTATCAACGCAGAGTACGCGGGGGTAATTGCAGATTGCAGTGTTTTGTCCTTTTGGCATTGGGAGCAAAAGCACAGATCAGCAGCGGGAGAAGATGATATACCGAAAATGGAGTCTCCTAACGGGCCCAGCGGCAATCTTGGGTGGAATCGTCGCTACGGTGGTCGCCGCTAACTTACTTTTCATTGAGAATGATCCGTTTCTTAAACCAGAGCAAAGGAAGCCAGATTCACCATCGTTGACCAAATAAAATGGAAGCAAAGCAAATCACATTATGCATGTTTTGTAAGCTTTTCGGGTGCTTTGTATTTGTTGAGTATCTGTTTCAGTGAACCAAATGTTTAAGCTGCAGTTTGGGACAAGATATCTTGGTTCAATAATGTGGAGATTCAGGATCAAGTTCAAGTAAAAAAAAANAAAAAAAAGTAAACTCTAGACGTTGATACCACTGCTTAAGCAGTGGTATCAACGCAGAGTACGCGGGGAATTGCAGATTGCAGTGTTTTGTCCTTTTGGCATTGGGANCAAAAGCACAGATCAGCAGCGGGAGAAGATGATATACCG
>CL1Contig454
AACCTTGGCAACCCGAACATTTCATTGATGCACCTGATTTGGACCCTTACCTTTGCACTTTGAGCAGATAACAGCAATTGGCACTGTAGAGTTGACTGGATTGCTAATAATGTGGATGAAAGCATCAGGGCAATTATCAGCAACAGCCTCAACCAAGGTCTTTACAATGTTGGCGTTGATGTTGAAGAGGTCATCGCGAGTCATTCCGGGCTTTCTAGGAACTCCAGCAGGTATGACGACAACATTTACTGCTTTCAAAGAATCAGCCAACTCAGAAGCGCCAGTAAAATCCAGAACTTTAGAGGGAGTGTTACAGTGGCTGAGGTCAGCAGCGACTCCCTTAACATTTGCTATATCATACAGGTGCAGGGCTGAAACTAATGGGGACATCTTGATTAGAAGGGCAAGGGGCTGACCTATCCCTCCAGCAGCGCCAAGAATTGCCACTTTGTAAGAGGCCTGGGGATTTAGGTGATGCTGTGACCTCTGGCTTGATTTCTGGGCTTTTGAAGCAAAAGATCCTCGAAGGGCCACAGCACTTTCCTTGCCTATGAAGGATGACTCTGATTCACAGTTCACAGAGGTTGATGCCTTGAGACCACTGAAGCTTGTTAGCGAGTTCTGGGAGTTGAACCTCACAACAAACTGCTTTGACTGTGGAAGTTGGCTCGCTTTCAGGCCCAAGGAGACAGCTGAGCCAACTGAAAAGGTTGCTGCTGATGTTGCTGCCATCTTGTAAGTCTTGAGAGAGAGATCTAGAGAAGACAGAGGTGTATGAATGAGAGACGATTGAAATGGGTTGGTGAATTGAATTTAAGAGGAAATGGTTTTGGGGGCTAATGGGTTGAAACCTCCCGCCAATGGGCCTTGGAGGAATCTGCCTTTTCAACACCTACTCTCTCA
>CL1Contig455
AATACATCTTGACAGAGTCCAATGATTATTCTACTATTTTAAGAAATTTCAGATCATCCAGCATGCATATCTTGTTGACACCAGTAACAGACTTCAAAGCCAATCACAGTTCTCCATGGCCACAACCCTTCACTTAGTATGGCCTATACCTCCAATCTGCTCTTGAAGGTCTAGCACCACCCATTCCATAACCCCAATCATCAAAATCAAGGCTTCCATACATCCTACCAAAGTTGCGTAAAGGACCGCCATAACCCCCAAAAGATGGACCAGTATCCATCATGAAATTTCCACTTGGGCCAGCATCATCAATAGGTGTTGCTGAATCTATTGCAACCTGGTGTCCACAAATCTCATGAGACCTTCGAGAAACACGATCTGCTGCCCCATCTTCGGCAAAGGTTACAAATCCAAAACCTCTGTGGCCAGTTCTCTTTGGGTCCTTGGGAACATAAACATCTAATATACGACAAATCTACCAAAATACTGGTGAAGATCTTCAGAAGTTGCTTCCTGA
>CL1Contig456
CATTATTGCCATCCCAATCAACTATATAATTTATGGCGCATTAGATGCACTATCTTATCATTTCAGATCAATACTAAGTTACCAACTTCTGAAATGGACTCCATTCAAGCACCGTAAGAATTGGATGGAGGTTGACCATGAGACTCTTATTTTGCAGCTCTTTCAGAGACACAGGTCACCTTGTTGATTTACATGCCTTGCAAGAGAGGCAATTGAACCAGGTGGGCAAATTTCATTGGCTGAACTCCATCAGCAATCTATATATCATCATCATACCAATCTAGCAGGGGAGGAAAGCCCGGCAGGGGTGACCTGAGAACACACGAAAACACAACCAATAGAAGATAAGGGAATATGTGAGAGTGGCCACATGTGATCTCAGGTCGCTCCTGTAGGAATTCTCCACATTTCATATCTTACAAATCCAGGGTAATGCCCCCGCGTACTCTGCGTTGTAAGCAGTGGTATCAACGCAGAGTACGCGGGGGCCTACTTACCACCCAGAAAGGCTCTTTGACGAGAACAAGGTGACTAAAGAATCAAAAGAAAGAACAAATCCAAATCTCTCAGTTGTGGCACGTGAATGGTAAATGCCCCGAGGGTACCATACCCATTAGAAGAACAAAGAAAGATGATGTTTGAGAGCAAGCTCAGTAAAAAAGGTATGGCAAGAAGAAGCGCAGAAGCATCCCCAAGCCAAGGTCTGCAGATCCTGATCTCATGAATGAAAGGTGCCATCAACATGCAATAGCTTATG
>CL1Contig457
AAGCAGTGGTATCAACGCAGAGTACGCGGGGATTTCGGTATTTATTATTACTAATCCCTCTTTCCTTGCATTTCTGCTTCTATAATCTTCTCTGATTGTTTTTCTTTCCATAACTTCCAAAACAACCGATTCAAGAATTGCCTGCTACTTAGATTCTCTGTTGAACCTAACCTCTCTGTTCGTTATCCATTCCTTCTAGATCTGTTTCAGTATTTTTCTATATCGAAATATGGCTATGGAACCAAGCTTCTACGAACATGAGGTACACTTTGAATCTGACGAAGATGTTACACTTAAGCAGAAATGGAAATCCATCACAACCCCAACAGGCATCTCAGATGTGGATGGTGATTGTTTTGATTGCAACATATGCTTGGACTCACCACATGATCCTGTTATCACTCTTTGTGGTCACCTGTATTGCTGGCCATGCATTTACAAGTGGCTGCATGTTAAAACTTCTGCCGCAGATGCTTATGAGCAGCAGCCAAGCTGCCCTGTTTGTAAGGCTAACATTTCCCCAAATTCATTGGTGCCCCTTTATGGTCGTGGTAAATCCCGAACCAATCTAGAATCGAAGAACGCATCTCCAGATTTAGTCATACCCCATAGGCCACCTCCTGCATTGAATACATTGATTAGTAACACTTCGCAACAGAGTCAGCAATTTCATCCAAATTTCTTTCAGTCACAGCCACAACCACAGTCCTTTCATCACCAGCAATATTTCCCTAACTCATATGGAGGATATGGGGCTATGGCCTCATCAAATCTTGGTGGTGCGGCAATGAGACAAATTTTCAATCCCATCATTGGGATGTTTGGAGAGATGATGTTTGCAAGAATTTTTGGGACATCAGACACGAGTTTGTTTGCTTATTCCTACCCAAATTCTGACCATCTGATGAGAAGTTATCGTCATAGAATGAGGAGGCAGGAGATGCAGCTTGAAAAAGTCTCTAAAATAGGGTGACGATCTTTCTTTTTTGTTGCATTATCTTGTGTCTTCTATTGTTCTGATTATATTAGTTTCAGCTTTTGTATATTTGTATAGAGTATTGCATAGAAGCAATTAAAAATATTCACAGGGACATAGATGCGATTAG
>CL1Contig458
CGCAGAGTACGCGGGGGGACATCAAACAGCACCATTTAATAACCCTACAAAAGCCTAGCCATCCTCCTCTTATATACCACTTGCATTTAAAGGACAGTAGCGAGAGAGAGAGAGGGAGAGAGAGAGTGACAAAAATGGTGTCCGGATCGGGGATATGTGCGAAGGTGGTGGTGGTGGACGCGAGGCATCATATGCTGGGGCGGCTGGCGTCGACGGTGGCGAAGGAGCTTCTGAACGGGCAGAAAGTGGTGGTGGTACGGTGTGAGGAGATTTGCATGTCCGGAGGACTGGTAAGGCAGAAGATGAAGTACATGAGATTCCTTCGCAAGCGTATGAACACCAAGCCTTCTCATGGACCCATTCACTTCCGCGCCCCTGCTAAGATCTTCTGGCGTACCGTCCGTGGAATGATCCCACACAAGACGAAGCGTGGGACGGCTGCACTTGCTACGTTTGAAGACTTATGAGGGTGTCCCACCTCCATATGATAAGATGAAGAGGAT
>CL1Contig459
CTCCTCCTGAAAGATATCCTATTCCTGACTCAGGATTTGATGATGAAAACCATGCTACATTGGGAGATAACAGTCGGACCCTATCAGTTGAAGAAAAGAATGAATGTCTTGTAACAACTCGGAACAGCTTTGAACTTCTGTCTAGCATTTTGAATGCTGATACTGAACCAAAACCCATTAAGATGAGTGGAAAGTGTCTTCATTAGATAGAGAAAGAGAGAGAGGAGCATGAGGATACATGACTGTAACAATGAAAGGTTCCCTTATGGTGTGGCTGCAGGAGGATCTGACAGTGAGCTTATTGGAGAAGTGCAAGCAATCACAGATTGTCATACAAAGGATCATAGAAACCACCACTGATGATGAGGCTATGCTATTTGAAGCACTTAATCTCCACGATGAGCTTCAACAGGTCATCTCCCAATATGAGGCGCTGGAAGCTGGCCTAAACTCCGGAGAGCAGCTACGG
>CL1Contig460
CGTTGCTAGAGAAGCTTATGTCAGAAAGCTAGTCTTCATGCTTTAAGCAGTGGACCGTGGATCTTTTAGCCAGGCCCAACTTTAGGAATATCGTAATGCTCACTCATGTTCGCCAAATACTGGTTGAAATCTTGAATCCTATCACGATGAGATTTATTAGCTTCTTTGGCCATCCTGTGGAGATCAATCTTCTCTCTCTGCTCTATGTATCGTCTCTCTGCAGCTGTCAGATGATCATCGTAAAGAGCAGCCTTCCCTGCTTCGCTCAATTTGCCACTGTCGTTAGCTACATCCTCACCATTGACAGTTAACTCTTCTGTGTTTTGGCCTGCAGAAAGCTCGTTTTCCAAGACTTGAGAAACTTGATCATTGTGTTTCTTATGTTTCTTTTTCCTCTTCATTCCACCAGGCTTTACATTCAAGGCTTTTCCCTTAAGTTTCAGCTTCCCACCAACAACATTATCAAAAGCCGACATCTTAGCCCAATCAAGAAAGACTGGAGCTGCGAATCCACTTCTCGAGTCTCTGAACGAAACTAGGAAGACAATTTTGGACGCAGATGAATGGATCTTCAATCCGACGAGATTACGACATAATTTTAACGGCAATACCCCCCGCGTACTCTGCGTTGATACCACTGCTT
>CL1Contig461
CTTATGGTACGTATAGGTGCTGGGCTCTCTTTGGGAGAGGAAGATGTGCTGGGTTTCTTTATGGCATTGTGGTTCTCATGTCTCTTGGAGGCTTACCTTTTGCCATGGAGGAAAAAAAGGGGCACATCTGTGATTTTGGCACTTGGAATAATAATTCTTGGGAATGGGTCTTTTATTGGCCTCGTAACCAATATGATTGGGAGCTGCAGCTGCTCACTAATCTTCTTTCTCTTTTGAGCTCTTTCAAGCTGTGTCCTCAAGGAATGATAGGCTAATGTGGAACCATCACTGAATGGAGTTTTGTCAGACAATTCTTTCTACAAATGCTTGTTAAATGCTTCTTGCCAATCCCAAGATTTTTCTGTTAACATCTGGTGTAGGCTTACAGCTCCAAAGGTAGAATTGTTGGTATGGTTGGTTCGTCATGATAGGTTATGCACGAAAAATTGGTCGTCTTCCATTGGTATTCTAGATCCTTCACAACATATCTGTCCTCGTTGTATGGTACAAGGAGAAACAACGGCTCATCTTTCCTAAACTGCCCTTATTCTTGGAATGTTTGGACTTGGATCCTAAGATAGCGGTATATTAATTTTTGTTTGCTGAGCTCCATTTTACGTTCCATTGTAGAGTGGAAGACTTTAGCCCATGGGTCTTTTCATAGACTCGGTTTGGACATCCTCATCCACTTTCCTTCTGGTCTGCTTCATCTGATTGTGTGAAACGGAAGGTGGATGGCTCTTTGTGAGGGAATCCCGGTCCCTGTTCCATTGGGGGTGTTCTCTGTGATCACATAGGTTTATTTGAGTATTTTTCTAAGTGAAGCAAATATGGCTACCAATTGTTTAGCTAAGCAGGGTCACTCTCGTATGTCTTCATATCTTTCTTTTAGAATTGTCTAGATTTTGTTGTGTCTTTGTTGATCTGATATGACTTTAGTCTGTTTTTGTTCTTAATGGGGTGAGGAGGTTGCTGCTTTAGGTCGGGTCTTGTGGGATGCCTGTTGGCATGGGCTAGGTTGCAACTCTCCTCATCTTCTGTATTTCTCTG
>CL1Contig462
CCATTCCTTCGCAATTCCTCACTTTTTGGCATCTCAGCATTANGACAAACAAGCTTCAAGCTTAGGAGAGACTTCGCCATGCATCTGCGATGTTATTTGCCAAACGAGACTGTCCTTTCGCAAATTGGTGGAAAGCAATCCCCATATCCTGTGTTTTCTGATCTTGAAAACGCACTATCTCCTCATTCATCACCCGCACAATATTCTCAAATCTTCTTGTTGCTTCCTCGCTTTCTGCCTTCAACTCCTTGTACTCGAGCTCAGCCTCTCCCACTTTATCTGAACGTGTCAACATGAGCTTGTCAAGATTTATCTCCTTCAACTTAATTGTTTCTGCCAGTTCACATTGATGCCTGAAGGCATTTGCTCTCTCAGCTATGGTGGCTTTAATAGATTGCACAGCACGAACATAATCTTTCAAAGGTTCCTCAAAATTCATTAGAAGTTGATGGGCCTCTTTCTGTAGCCTAACAGATAACATCTCTGATTTAGTCCCAAGGTCAGAAAATGCCTTCCCAAGGGCATGTCCTTCGCAAGCACCAAGGAGTTTGGCTGCCTTTCCAAAATCTGATAGAGATTGCCCCAATTCTCTGTGCCTCTTTACAAGACGATATGCATGTTTCTGAGCTTCAGACAAATGATTTTCAAGCTCAAAGATGTAATTTTTCAACTTTTCATATTCAGGATTTGATTCCTCCACTGGTTTTCCTTCCCAAGAACAACGTCACTCACTCTAGTTTGCATCTCCTTGAGATTTGCATCAAATCAGCTGGTTCTTTTAAAATACCGGTCTCTTGAGACCTTAATCTCTCCATTGTCTCTTCATCTGCCTGCAAAA
>CL1Contig463
CCCATGCCCCACTCAACAACAACTAATATCTACAAAAGAAGAAGCAAACCTAAGCTAGGCTAACAGTTCAAAGTAATCAACATGGTCTCCACTCACTAGCTAGCACTAGCAAGTGCCAAACCCCATCTAGAAAAGCCATCTTATTACTTCAATTCTTACTCTTCTTCCTCATAAATAAAGAAGAAAAGTTGAGCTAGAAAAGTAACTAAAATCTTCTAGTGGAGCTTGTTAGCGACATTGCACTGCTTTCTGATCTCACCTTTGGTTCCAGTGAGTGGGTTGTTCTCAGACAGAATGGTGATAGCCCTAGCAAATTCCTTAAAGAAGTAGTCCTGGCTCTTGGCCATTTTCTTCACGTAAGGCTTTGTCCTCTTGTCTGTGGCTAGCTGGTGATCCACTATCAATAAGCCTTTGTTATCCAATATATTTCTGTAATAGTTGTTGTCTAGTATCATGGGTGTGCCACGGTCATTTCTCACGTATTGCACGGCCTTAGGGTCTGGGATGGAGTCTGGGCACTTGTGGAGCATGTGCTCAACATGGTCAGGGTTTAGTACAGGATCAACCTCGGGGTAGAGACGGTGCACCAGCTTCACACAGTGTGTTCTGCCCACACTGTGAGCTCCCCCGCGTACTCTGCGTTGATACCACTGCTTAAGCAGTGGTATCAACGCAGAGTACGCGGGGTTACCAAGAAGATAAATCGCTTCAAGCTGAAGACAAAATTGAGTTGCTTCAA
>CL1Contig464
TCGATCAAAAGACTAGACGTTCTGTTTATTATTAAACACGAGTACATTGGCATTGTCCCCCAAATAAATTACCAGAACTAAACAAGTACCAGCTTCCCTAATTTCAGAAACAACAGTATTCTGCAAAGATGAATATCACAAAATAAATAAATAAACAAAAGAAGATGACCAAGCAATTGACAGTAGACTCTGGTCTTCAAACTCGACAGAAATTGTCGGTCAACCTATCATGCGGCAACCTGACCAAAAAGCCTCTTGCGGATCTCAGGAAGCTTTTTACGAAACACAACATCTAACCGTGCATCAAGGGTGTTCTCACACACAATTTTCCCATCTCGAGAAGCCAGGACTACACCTCCAGAGCAGTAAGGACCATGGGCATTATGATGGCTAGGAGCAGGTGGAAGATGGACACGATTATCAACTATGATTTCTGGCGCATGAACATTTACTTTCTCTGCATATTCCTGCTTTGCTGAATCCAGGATAGACTCCACCAAATGAAGGTCATCTTTTCGGCAGCGCAGCAAGACAGAAGGCTCCTTCAGCCTGAGCAAACT
>CL1Contig465
AAATACGAAGAAGAATTGCTTATGATGGAAGATGTTTATGCTCGAAGCAGTGTAGACTGCTTATTTTGCCATTTGCATGTCAAACTCCTTATGCTTTCAAATAAGGATTGATCCTTTAATGTATGTTCAAAAAGAAGCCAGCATTTTACAGCTAGCATCAAGGCACTCAGTATTGTTCTGCCAGCATTTACCAAACTCTCTCTCTTTCTCAGCTTATTGTTAACAGAATCAATGGGCTTCAATTTAATATCTAACCTTGTAATGATCCTCCTTAACTTGCTTATGCACATATATATGTTTGCGTAAATGTGCAGATATATTTTATTACAATCATGTGAAGTTCACCCTTGTTTTGCCGACAGGCCCACTATATGTTGGGACTTGCATTACTACAGAAGAATGAGTTAGCTGAAGGAATAAAGGCATTGCAAAAGGTAAGTAGTTATCATCTTGAAGCTACTTTTG
>CL1Contig466
AGATGATTCTCTGGTGCCTGAACAAGTGTGGAAGATGAGGATGTTGACTTGGTAGACCTGTGTTTTGGCTGATTTGAATTGATTGGTGATCTTGTGAGGCTTCCTTCTGTATCAGATGGACTACATGGTTGGTTATACAAATCCGTGGGGGACTCGGCACCTGATCTGTGCAGGTTTTTTGAAACAGTACCATCCATCTCAGCCTGATCAAAGTCCTGCAAGTTCATGCCACTAGTAGTGGGTTCATCTTCAGCAAATCCCTCACCCTTTTGACTCCTCTCACTGTACGGAGATCCTTTAGGCTCCGTTTGAGGACGGAAAGCTTTCAACTGCTTTCCAAGAAGAAATATGGTCTCCTGGCACTCTGCTAGCTTTTCGGCTGCAGATGCTAGTTCTCTCTCTTTTTTGGTCTTGCGGTCAACTTCAGCAGCTGAAGAACAAATGGAACAGCTCCCTTTCGTTTTTAGTTGCTCTTCTAGCTCCTTGCATTTGGTTAAAGCATCCCGATGACATTGCTTTTCATCATCAAGCTCATTCTCTAGAGTTTCTACTTTTCCTCGCAGAAGGTTCACTTCAGTTTCTAACTCCTCTGCACGAGCTTCAAGTGACCTGTATGACTCAGCCATACATTTCAGCTGTGTCTCAGCCAAGCTATTTGACTTTTGTGCAGAACCCAATTGTGATTTAACTTCAGCTAGAAGCTGCTCAGTTTCATGTAATTGAGACTTTGTTATTTCCAGGTTTTCAGTGCACCTAGCAAGATCCACAGCCATGCTTTCTTTCTCTGATTTCAATTCTTCAAATTCCTCCAGTGAGACTTTGCACAATGTTGCATTTGACCCATAGCCAGATACCAAATTTCCATCATCAGGGACCTCAGGATTAGAGGTAGGACTAGAAATGTGAGCACAACCATTTTGATATCTTTCTCCTGATGAATCCCTTTGAAGAACCTTATCCACTGGTAAGGCAACCTTATCTATGCA
>CL1Contig467
AGTCCACATCCGCCTTCCCAACCACCCGCAAAAACCACCACTGATATCACCTCCATCGCCAGCAACGGTGGCAGGGTCCAATGCATGCAGGTATGGCCACCACGTGGGAAGAAGTTCTACGAGACTCTCTCATACCTTCCACCCCTTACAAGGGAGCAATTGGCCAAGGAAGTTGAATACCTTCTTCGCAAGGGATGGGTTCCTTGCTTGGAATTCGAGTTGGAGGTGATCTTTTTTTTTTTCACATGAATGACTTGCATATTTGAGCCATAATTAAGCTATTACTTGCATGATTGACTTGTATATTTGTTGTTTCTGAAGCATGGAACCGTGTACCGTGAGTACCACAGATCACCAGGGTACTATGATGGTCGTTACTGGACCATGTGGAAGCTGCCCATGTTTGGTTGCACAGATGCAGTGCAGGTGTTGCAGGAGCTTGATGAGATGATTAAA
>CL1Contig468
AAGCAGTGGTATCAACGCAGAGTACGCGGGTTCGAGAAGGCATCTGCAAAAGCGGCTGACAGTGGAGTAAATCTTAAACTTCTTGACTTCACAAATCTTTTACTACCAAGGCCTGATGGGCATCCAGGTCCATACAGACAGTTCCATCCATTTGCTGAGGACAAAAACGCCACAGTTCAGAATGACTGTCTGCATTGGTGTTTGCCTGGGCCAATTGACTACTGGAATGATGTTATAATGGAGATGATATTTAATAGTTGAGAAAATCAGTAAGAGTTATGAGAACTAAACCTGCTGCCTTGTTATCCTATTGTTTTCAATTATACAAACACTGGTGATGTTTCCCCATTGAAGTCAGGGATTAATGGCGGCTTCCTAGTTCCTGTCCTGTGAATACTGGCACCGGCACCACCAAACTCCATTATTGCTTCTTCCTTTAGATGCTGGAGGTTGTCTTTCTCCAGGGTTCATATGTTACATACAGTGGATTTTCACCATTCAATATACATACCATTTGTGACTTAAGAGACGGGGGGAGATGGTTAAGATTTACTGTAAACGTATAATCCATGTTATTTATTATATATCATGTAATTATATTAGGCAGTGTTAAA
>CL1Contig469
ATTGCTCGACTTCTAGAGACTTCAGTGGAACGGCTGTATATCCCCGCGTACTCTGCGTTGATACCACTGCTTAAGCAGTGGTATCAACGCAGAGTACGCGGGGATTCTGGAGAAAACATTGTCTGTTCTCCTCTTTGGGCTTTACTCTCTCTGTGCTGTGATTAGTGCTTGACAATGGCTGAGGTTGCTCCAAATGCTGAGCTATTGGAATGGCCAAAGAAGGATAAGCGCCGATTCCTTCATGTCGTGTATCGTGTTGGCGATCTGGATCGCACCATAAAATTTTATACTGAATGCTTTGGGATGAAGTTGTTGAGGAAAAGAGATGTTCCAGAGGAAAAGTACTCTAATGCATTTCTTGGGTTTGGCTCTGAAGAGACTAATTTTGTTGTGGAGCTGACTTACAATTATGGAGTGACTTCATATGATATTGGAGATGGTTTTGGGCATTTTGCAATTGCGACTCAGGATGTATACAAGTTGGTTGAAGACATCCGTGCCAAGGGTGGCATTATCTCTAGGGAGCCTGGTCCAGTCAAAGGTGGGACTACTGTTATTGCCTTTGCAAAGGATCCAGATGGTTATATTTTTGAACTCATTCAAAGAGGACCAACTCCTGAGCCCTGTGCCAAGTAATGCTTCGTGTTGGTGATCTGGATCGTTCTATCCAGTTCTATGAAAAGGCCTTAGGCATGAAGTTTTAAGGAAGGTTGAATAATCCCCAGTACAAGTATACCTTGGCGATGATGGGCTATGCAGATGAATATGAAGACAACTGTTCTTGAGTTGACTTACAATTATGGTGTGACTGAATATTCCAAAGGGGAAAATGCATATGCGCAAGGTTGCAATTGGTACTGATGATG
>CL1Contig470
ACCAGGTAAACCTCTTTGAATTCTATGATGCTGAGTTATATAGAAGATTTTGAGAATTTTAAGTATCAGAAATAAACATTTATGTCCGACAAGTAATTCAGGTAATATTTCAAGTTTTCAACCTTTCCTTAGGCTCTTTTAAGTATATTTTCCAAGTCCAAGAATCAATATGCACAACGAGCAGGGTGAATCACCTGAAAGATGTTGGATTTTCTGGCCAGAACTTGGGCTTCCTTCTATCTTCTGGGTATACGTCAAGAAATAGACGATCAGACCAGTCAAGTGACTGACCTTCTGCAGGGACAGGGTCTGCTCCGTACCCTTCAAACTCATAACTCCTTTAGCATGCTTTTCTTCTC
>CL1Contig471
AAGCAGTGGTATCAACGCAGAGTACGCGGGGATAGCTACAACTAAAAACTTCAACCTCCATTCCAATTCATCTTTTCGTCTCCTCCGCCTTTATCAAACGCCTCCGTTCCACTTTCTGAAACAAGAACTTTGAAATTTCTTTCTTTTTTTTCCCCTTCCTTTTTCGGAGCCATTATCATCATGAGCTTTCAAGATCTTGAGGCTGGAAGGCCTTTCCTGCAAAAGAAGCCAAAAGAAAAAGACCCTTCTCAAGCTGTGGCCGCCGGGATTTTCCAAATCAACACTGCCGTCTACTCCTTCAACCGCCTCGTCAATTCCCTCGGAACTCCCAAGGATACCATCGAATTGCGAGAGAAACTGCATAAGACAAGACAACGTATTGGAGAACTGGTGAAAGAAACTTCTGTTAAACTTAAGGAAGCCAGTGAAACCGATCATTATGAAGAAGTTAGTCCTGCCCAAAAAGATTAGTGATGCTAAGCTTGCAAAAGAGTTTAGGAATGCTCTTAACGAATTTCAGAAGTCCCAAAGGCTTGCTGCTGAGAGGGAAACTATGTATGCTCCTTTCGTTCCCAAAG
>CL1Contig472
TTAAACTGTCGTCATCGCTGGAATCCTCAAATTCACTGCCTGGATATACATTGTCATTGGAAGTATTCCACGAGTAGCGACTCGTGAAGTAACTTGTATCAAGTGCACTCTCTGAACTGGGAACAAATGCAGCCTTCTGTCTGGCAAGAGTGTCCCAGTTAATATCCTTGAAGAATATATGCTGCTTCACCTCATATGCCCCTCCAGCTCCAAGTCTCAGATGAGGATCTTCTGTTAATAATCTATCAATTAGATCCTGTGCTTCAGGGCTCATTTCTTCAGGCACCCGTGGCCAAGGTATCTTACGGTTGAGAATATTATCAAATATTGTCTGTGGATGCTCTGCATTAAATGGCGGAATACCAACAATCAGCTCAAATAGAATGACACCCACCGACCACCAATCTGCAGTTGTGCCATGTCCTGTTCCCAAAAGTATCTCAGGCGCCAAATAGTCTGGTGTACCCACAGCAGAACGATTCTTCCGTCTTTCCTGCTGATGCTCAGAAGTGGATAGTTGTGGTTCATCATCCCCAAGCATAGAGGTCCCACTAACTTGATATGACCATCATGTGCAATCAACAGATTATCTGGCTTCAAATTCACGGTGAACCACACCGGAGGGAATGTAGATAATTACCAACGCGAGCACCACTTCTGCAATGTATATGCGAGCAACATTTTCATCTAAGCAGCCCAAATTTCTCAATAAAGAA
>CL1Contig473
TATCAACGCAGAGTACGCGGGGAAACCAGTGTATTCTATAAATCAAACATTCCAACCAAAAGTTGCCCATCTCTCTGCACATAAAGTTGCATATCCCTAGCAATCACTTCTTCTCTAAGCAGTAACCATGGCTAGGTACTACAACCAACATTCTTATCTGGACTACATCTCCTACCTCTCTATGCCTTTCCACTTATGCCTTTTCGTGACCATACTCATCTTCACATTAGGCTTTTCATGGTACATAAACTATGAGTCCAAGTTTGAAGACTTTATCAACCAAGTGAAGCTCTTTCTCATGTTCTCTCCTCTCCTTTTGCTGCTTGTTGTTCACTGCTTGTCAAGTGGGTTCCTCTTTATACCTTTCCCAGAGAGGGATTCTCTTCACAGAGCAGGAGGTTCTCCTTGGGGTGTTGCTCTTTTGCTTGTTTTTCTTCTCTTCATGATCTCTTACCAGTCTTCTTTCCATGAACGTTGGTTTCCTCTAATCACCAGATGATGATGATGATTTTCAAAGGTATATATATTAGTTATTTACTTTTTTTTTCTTTCCTTTCTTTCTAAGGAAAAGGGTTTGCGGTATAAGTTTTTTTCTTTTCTTGAGTACGGGGATTGGGGGAGAGAAAACTCTAATCTGATTTGTCTGACAGGTGAGTAGTATGAGTTCTGTCACTAGATGCTTATATTTTGTATAAAGAGCATATATATATATATATATATATGGTG
>CL1Contig474
AAGCAGTGGTATCAACGCAGAGTACGCGGGGGAGATGACAAGGGAAATGCCTTCTGGAAGCTGGTCCGTAACTTCCTGGAAAAACCAAATAAGGAACAAGTTGATTGTCAGCATCCAAAGCCCATCTTACTTGATACTGGAGAAATGAAGCAACCATATGATTGGGCACCTTCAATACTTCCAATTCAGATCCTCAGAGTGGGGCAACTAGTCATTCTCAGTGTACCAGGAGAATTCACAACAATGGCTGGGAGGCGTCTTCGTGATGCTGTGAGAACAGTGCTTACAAGTGGAAATAAAGAATTCAATGGCAATGTTCATGTTGTTATAGCTGGGTTGACTAATACTTATTCACAGTATGTGACCACCTTTGAAGAGTACCAAGTGCAGAGATATGAAGGTGCCTCCACTTTATTTGGTCCACAAACGCTCAGCGCATACATTCAGGAGTTCGAGAAGCTCGCAAGCGCCCTTGTCAGTGGACAGACTGTGGAGCCTGGTCCGCAACCACCTGATCTCCTGAATAAGCAAATAAGCTTGCTTACACCAGTTGTAATGGATGCAACACCTCCTGGTGTAAATTTTGGTGATTGCAGCTCTGATGTTCCCAAGAATTCTACATTCAAGAGAGGTGACACGGTAACAGTTGTCTTCTGGTCAGCATGCCCCAGAAATGACCTCATGACTGAAGGTACATTTGCCCTTGTGGAGATCCTTGAAGGAAAAGATAGTTGGGTTCCAGCTTATGATGATGACGATTTCTGTCTTCGCTTTAAGTGGTCAAGACCTTCAAAACTAAGTGCACGTAGTCAGGCAACCATGGAATGGAGGATCCCTCAGTCTGCCACACCTGGTGTCTATAGAATAAGACATTTTGGTGCTGCAAAGAGCTTCCTGGGTACCATTCGCCATTTCACTGGCTCATCTAGTGCCTTTGTTGTAGAATGATAGACTTATTCTGATACTATACGCATGGTCTTATATCCTTGTATTTGTTTGAACAATGAACATGATAGAATTACAAGTGGTTAGTGGCTAGCATGATACAACACTGGTTTTCAAGTTTCAATAATCTCTAATTTC
>CL1Contig475
ATATACTACTCTCCTCATATTTTATTGATCTCCATTGCGCAGAGCTTACCTCTAACAGCATGTTTACAAGGTGCTCGAAAACAAATTGATCCATTCATTACATCTTGAACATGAATTATGGGAGAATTGGAGTGAAAAAGGGCTTACTAAGCCCACCATGGAGCTTCTCCAGTTCTGAAATCTGTTTCAACCCATGGTACGAAGACCACCTTTCCGTCATCTATATCAGCATGAGCCAGAGCTAGAGACAGAGGGGCAGGCCCTCTCACAACGCTTCCTTGGTCATTGTACTGGGACCCATGGCATGGGCAGATGAACTTATTCTCAGCAGTATTCCAGGGCACAACACACCCAAGATGTGTGCAGACTGCATTAATTCCATATGTTGCAAGAGTTCTGTCTTTCTCCACAACAAGGTAGGTGGGATCTCCCTTTAATCCTTGAGTGAGGGTTCGGTCTCCAGGGCCATGAGTCTTAAGCCATTGATCTGCGAAAATATCATTTCCAATGGCATCCTTGGCAATGGTACCACCTCCAGTACCTCCCGCCCCAGGTGGGACAAAGAAGGAGGCATAAGGAACCACCATGAAACCAGTAGGGAGAGAAATAGCACCCAGAAGAAGCAGATTCATGAGCTGCCTCTTACCCATATCAGGAACTCTATCATCAGCAGGAATACTTGTGGCCTGGCAAGTGATTCTCATTGATCTGTCCTTGGTCACCATGTGAGTTCTCATTGGCTTTGCAAACAAAGCATGCGTTGGAGAGAACATTCTACTCTTGCCAGAGCATAGCTGTGAAGGAGCTACGGGAGAGAGAGTAGAGGAAGCCATGGATAAGAGAATGTTTGCAAATGAAATTTTTGATTTTTAGTAGATTATATTATTGCAGAGAAGGAATAGGGTCCCCCCGNGTACTCTGCGTTGATACCACTGCTTAAGCAGTGGTATCAACGCAGAGTACGCGGGGAATTCTCCTCTCCTCTG
>CL1Contig476
AAGCAGTGGTATCAACGCAGAGTACGCGGGGAAGAATCGACTGCCTGGCGCTGGGAGTCAAGTTCCTTGTCTCCTACTACAAGCTAAATTATTGGATTCGCTTCACTGGCATAATCACCCGCTCTTGAATTCATCAAGGGTTGACGTTGCTGTTTTCCGATTCAAGGTTGTGGGTATTGGGGTTTTACGTCATGTCAAGTAAGAAGGAAGAGAAAGGTCAGGCTGCGGCCGACAGGATCAAGGCTGCAGCATTGAGTGCTGCAAAAGGTCTTAGTCGTGCCCAGGCTGAAAGGGCTGCAGCTGCTGCTGCCCGTAATGTCAATGCTTATGGGCAGAAGGAAGAAGGGCCTAGCCGATGGCAAGAGAAAAGGGAAGCCAAACGGCAGATGTACTTGATGAGTACAGAAAAACAAGTGAGATTGGGTGAAAGAAAAGACCTTAAGTCTACAATGTCCGCTGTTGGTGGTACCGCTCAGTGTCAGAAATGTTTTCAAACTGGACACTGGACTTTTGAGTGCAAGAATGAAAGAGTTTATATGTCACGACCTTCGAGGACACAGCAGCTTAAGAACCCTAAATTGAGGATGAAACTCCCTCCTCTCTCTTATGAGTTGGATAACCCGGATGCTAAGGAGCAGAAGGGTAAAGCATCTAAGAAAAGCAAGAGGAAGCATAGATCAGATTCTCATTCTGGCAGTGATAGTGAGGCTTCGGTTTTTGAGAGTGATAGTGGATCTTCGTCTATGACAGAAGCAGAATCTTCTTCGGAGGAAGAGAGTTCAGATTGCAGCTCATCATCTGATTCGGAAGAAGAGAGTAGGCGGCAGAGGAGGAAGAAGAAGAAGAAGCAGAAGAAGGAGAGGCGTAGGAGGTACAGGTCAACTTCGGAGTCCTCTGATTCTGATTTAGGTTCAGAATCTGATTCTGAAGATAGGAGCAGCCGGGGGAAAAGGAGGCACTGCAGAAATCGCTAAATGAGTTGGTCAAAAGCAGACTAGATTAATGAATCATATTGGCTTCACTTTATTCTGCATATACCTTATATCATGCTCTTGGAGCTTATCGAATGAGAGCAAAAATTAGTTAGCAGATGTGTTTGTTTTCATTTCCTTTCCTCAGGTCTTACTTTGTGATGTAATAGTCCTGAGTCAGCGTAGTTCTCGTATCATGTTGAACTTATTGTTGGTATGATGGTGGGTTTCCTATATTAATGAACTTGATTTTACAAGTTAAGCAGGAGTCTGACTT
>CL1Contig477
TCAACAACTTGCTTCTCATATGAACACTATTGCAGAAATATCTGATAAGCAGTCAAGGGCTTTAGAACTTCATTCAGCAACTGAAGCTCGGATGGTTCAAGCAGAAACAGAGTTACAAGAGGCCATTCAGAGACTAACTCAGAAAGATGAAGAAACAAACAATTTGAACGTGAAGCTAAATGCACTTGAAGGCCAAAAGAAATTCTGTGAAGAACAGGCTCATGAAGCATCTGCAATAGCCGAAACTCGAAAACTTGAGCTGGAAGAGACTTGTCTGAAATTGAAACACTTTGAAAGTATTGTTGAGGAACTGCAAAACAGGTCAAGTCACTTTGAAAAAGAGAGTACAGGGTTAGCGGAGGCAAATTTGAAACTCACTCAGGAGCTAGCCTCATATGAGTCCAAACTGAGTGATTTAGAGTCAAAACTGTCTTCGGCACATTCCCAGAAGGATGAAACATTAGAACAGCTTCACACTTCAAAGAAGGCCCTAGAAAATTTAACTCAGCAGCTTAATGATGAAGGACAGAGACTACAGTCCCAGATATCTTCAGTCATGGAAGAGAACAATTTTCTTAATGAAACGTATCAAAATGCAAAGAAGGAACTTCAATCAGTGATCATCCAGCTTGAAGAGCAACTGAAAGACCAGAAAGCAAATGAAGATGCCCTAAAATCTGAGATTGAAAATCTCAAGATGGAGGCTGCGGAGAAGTCAGCATTGCAAACTCGTCTCAAGGAATTTGAAGAAAAATTGACAGCAGCCGAGGCTCGTCTGAAAGAAGAGGTTGAAAGCATTCAGGCATCTGCTGCTGGAAGAGAAGCTGAGTTAACTTTGAAACTAGAAGATCATGCACAGAAAATCCATGATAGAGATACACTAAGTGATCAAGTTCTTCAGCTTCAGAGAGAATTACAACTTGCTCGGAGCATTGTTACTGAACAGAAAGAAGCAAATTTTCAAAAAGATTCAGAAAGGGAAGCAGCTATGAGGAAATCCCTTGAAGACCTTGATGCTAAGAACAAGGAAATCATACTTCTGGAGAAGCAAGTAAAGGAGCTTGAGCATAAATTGCAACTTGCTGATGAAAAATTACTACAAAAGGGTGATGAAGGCAATTTGGCTGAACATAATGATGGAACAGAAATCAAATCCAGAGACATTGGATCAACCATTTCTGCTCCCACAAAAAGGAAGAGTAAGAAAAAGTTAGAGGCTGCATCTGCACAAACATCATCCTCTTCGGAGACGCATGTTCAAACTACACAGGTTTCTCAAGCCATGAACATTAAGTTTATTTTGGGATTGGCCGTTGTATCTATCATCATTGGCATAATTCTTGGGAAGAGGTATTAGTTTCGGTGTTCTGGATCTTGGTTTTTCATGTATCTAGTTTTTTGTTTCCGAATTTCTTTCTCTAGTGTTGTTCCCTTTTTTTTTCATTATTTCTTTAATGAATTTCTTGTTTTATTTAATNTTATGCACAGAAGATTGAAACCTTTGCTTGTAT
>CL1Contig478
AGTTTACATCAACAATCCATACCCTGGTTCACTTCATGCTTGTAAATATGCTTAACGAGTCCAAAATAGCTTAATAATTTATACACATAATGATGGTGGAAAATTGATTGCAGCAAAATCAAATGTGTAGCCATCATAAGAGAAATTACAATGATGATTAGTTGAAAGCAGTCACACCTGGGTCTATGCGTGTAGCCTCATGATATAGTTTCACTCAACTTTACGACTTCGTTTAGCAACCGGCTGACAGAGGCCTTTATCTCATCTGGCACTGGCAACTCTGGATGCACTTCCTCCAAAGCATATAAAGTGATGACCCGCATTACAACAGCTAAATTCAAAGTCTTGTAATCACCTTTCCATACACTCTGATTCACGAACTTACATGAATCTTTCAAGACACATTTACCACATACAGTGTCCTCTTTAATTTCAAAATAATTGCGCAATCTTTTAGCAGAGAAAACATTCTTTTTTGTAAGCGAGGGACAACCAAAGAGGGCCAACTTTTTCAAGTCACTGCCTGACAACCATTTAGCAATTTCTTGCTGATCCTGGCCAAACTTCTCTGCAGCATACTTGATATAATCCCTACCATAGCTATCATAAAAGCAACTAAAATCTAGCTCACCCCTTCTCAAAAAATTAGCATCCTTAAAATAACCATGCTGGTACAAATGGTTCACTAACATTTTCATATCCGGCGAAAACTCCTTAAAAACCCTGGGTCCTTCCGACTCCCTTCTCTGCGTTTCCATTTTCTCTCCACGTTTCTCTCCTGTAAACATCGCATACAAACTCTTGCGTTTCCCTGTTTCAATTTTCTTTACATCCCGATTTCCTTCGTCATTCTTCGAATCTGCTTCTCTTAAATCCCTCACTTCTCTCTCTAGCTCCAATAATTTCTTCTTCACCCCATTGCTTTGGCTTTCATTTTCGATGTCCGGTTCCGTTTTTTCACATAGACCGACTGCTTCTTGGAATACAAGGCTAAGCTTTTTGTTTTGTTCAGTTTGAGTATCGGGTTCGAGTTGGGGAGAGGAGGAAGTAGCAAGGGTTCTGCAGATAGCAAATCGGAAAGGGGAGGAGAAAGGTTTGCGAGAGTTGAAGAGAGGGTTTTGGGGACTGAGAAGGAGGGCTCTGAAGAGAGACATCGCATTAAGGATGATTTGGGTGCTTTAGGGAGTTGAGGATTTAGGGTGGGTTTTAGAGAAGGTGAAAAGTGAGGCATTGAAGAAACGAGAGCTGCAGCCCCCGCGTACTCTGCGTTGATACCACTGCTTAAGCAGTGGTATCAACGCAGAGTACGCGGGATTCTTTTTTTTTTTTTTTAA
>CL1Contig479
[truncated: 33,797,509 more chars]
