# Supplementary material for: Post-transcriptional regulation of several biological processes involved in latex production in Hevea brasiliensis
Source: PeerJ. 2020 Apr 29;8:e8932. doi: 10.7717/peerj.8932 (PMC7195832; doi:10.7717/peerj.8932)
Supplement: Supplemental Information 5 — Consensus sequences [file peerj-08-8932-s029.zip › consensus_reprod.fa]

>HSP8IRX02HYEK581
GACCTTGGCTGTCACTCAGTTAACCAAACCACCAGTTGTGAAGCCTCCTCCAATCCTACCACCTCCTGTTCCAATCTATAA
>HSP8IRX02GZNA4100
GACCTTGGCTGTCACTCAGTTACCGAGAAAGCAGTCTCTCATCCTCTCTTCTTCTCAAATTTCTACGCATCAGATCCGCTTGTGAACAAAATGTCTGGGC
>HSP8IRX02GX1W035
GACCTTGGCTGTCACTCAGTTGGCACCTGATGATA
>HSP8IRX02G60HA117
GACCTTGGCTGTCACTCAGTTGAACTTGAGGAGATGAATATGTGTCTAACAAGAATTCATTGCCTCGCTGAGGAGGAAGAGCAGTGGGTTTCTAAGGGAGGCTCTATATACAGAGGA
>HSP8IRX02HO66Z53
GACCTTGGCTGTCACTCAGTTAAGCAATGATCTCTTGCATGATGCAGAAAGTG
>HSP8IRX02HFIJ7119
GACCTTGGCTGTCACTCAGTTAGCACTTTCTAACTAGTCACTTCCGTAACTTAACTATTGTTGATCCAACGACTATGACTCTGTGATTCACCATTTATTGACTTGTTGCTGTACGCATC
>HSP8IRX02GZ2S856
GACCTTGCTGTCACTCAGTTATAACACATTGATCATTCAAGATCTGCCAACCTAAT
>HSP8IRX02HXC9I42
GACCTTGGCTGTCACTCAGTTAGGAATGATGTTTACTTCTAC
>HSP8IRX02JF7QB232
GACCTTGGCTGTCACTCAGTTGGGCTGTGGCTAAGCCCACTGCTTTCTAAACAAAATTAAGTAAATACTGCTAAAAAGTAAAGTAGAGAGTAGGAGTAGTAAATAGAATGCAAGTAAAGTAGAGGAGTCGGTGTGAAAATAGGATGAATGAATGCTGCAAAGAAAAGAAATAGGAGAAAGACTAAAGTTAACTGAACTCTTATTCTCAGACGCCAAGGCACACAGGGGAGTA
>HSP8IRX02H49S940
GACCTTGGCTGTCACTCAGTTCTGGACCTTGCTGTCACTC
>HSP8IRX02GZNXU73
GACCTTGGCTGTCACTCAGTTGGCAAGTCGAGGTTCAGTGGAGCTCCATACACACATATACTTCAGAAAGGAC
>HSP8IRX02H13IP46
GACCTTGGCTGTCACTCAGTTATCTGTGAACTCGATGAATCCCATA
>HSP8IRX02I36SO432
GACCTTGGCTGTCACTCAGTTCCAAGAAATTAAAAGAATGTGAGAAGGCAGTAATGAAGCTTAAGTTTGAAGAAGCAATTGCTGCACCTGAGTCTGAAAGGCGCTTAGTGGCTGATTCTATTGATTTTCGCTCTATAGATGTGGAGCAACAGTATTCAGGTGCAAGGATAGAGGGAGACAGTGCTACTTTGGATTTTGTCAAGAAAATGATGGATGACTTCAAGAATCAAAAAATGCTTGCACAAACGATATGCATTCCAGATAGTGTTACAAACAAGAGAAATGTTACAAGCTCTGCCTTCTCTGGTTGATATAAATATTCCTGATGGGAAGCATTTCACTGTTTGTGGAGATGTACATGGTCAGTTCTATGATCTGTTAAACATATTTGAGCTGAATGGTCTTCCCTCGGAAGAGAATCCATATCTGTTT
>HSP8IRX02H1OGA48
GACCTTGGCTGTCACTCAGTTACCATCACCTTCTCCTCCTCCACCTTA
>HSP8IRX02GYR9D52
GACCTTGGCTGTCACTCAGTTAGGTGCACCGGAGGCACAAGGCACACAGGGG
>HSP8IRX02HZMZL117
GACCTTGGCTGTCACTCAGTTACTCTGGACCTTGGCTGTCACTCAGTTACACCTTCCTCTCGCAGCTCTTAATCCATTTCCCATCTCCGTTTTTCGTTCTTCTTCTTTCCTACTCAC
>HSP8IRX02G7A2P266
GACCTTGGCTGTCACTCAGTTGATGAGAAGGAATAAGACTGAAGAGGAGATTAGGAATTAGAGGTACGTTATGCTCAGTCGATAAAGCAAATAAGGAACAGAGAAGAATTAGAGAAGGTTAAATTTAAGTAGATGTAGCTGAGAAGAAATTAGGCAGAGAAAGTAAAGAAGATTGAAGGTTTAAACGGAGAGATGGAGGAGATTTGTAAGGAAGAAGACTGGTATTGAAATGGAGAACAGTGGGCATTCGCAGTGAGTGACAGGCC
>HSP8IRX02GK28L42
GACCTTGGCTGTCACTCAGTTCAATCAATAAGCCAAACCAAG
>HSP8IRX02IVFLV95
GACCTTGGCTGTCACTCAGTTGATTGGAGTTATTGAATCACTCCTTGAGAAGTGTGATATCTTGCTTTGGTGGAGGAATGATCTTCACATTTTAC
>HSP8IRX02FRQJP65
GACCTTGGCTGTCACTCAGTTAATAGTGCTTGGCTTGCTGCTGTAAATAAACAAGCCTTGGGTTA
>HSP8IRX02HDPFA66
GACCTTGGCTGTCACTCAAGTAAGGACCACTCAACCAAACTAATATTAAAGACATTAAAAGGGAAA
>HSP8IRX02GUKET190
GACCTTGGCTGTCACTCAGTTGTTCGAGCTCTTGAAGGATATATGCTTACAAAGAATATGGAATGAGAAGGATGGCGATAAATTCCTAATAGAAGTGAAGAGAGAAGAGAAGAAGAGTATAGAAGTGAAGAGAGAAGAGAAGAAGAGTATAGAAGTGAAGAGAAAGAAGTTTCGCAGTGAGTGACAGGCC
>HSP8IRX02H80H647
GACCTTGGCTGTCACTCAGTTGGAATTCTGTGAAGAGAGTTCAACTT
>HSP8IRX02I4F5H79
GACCTTGGCTGTCACTCAGTTTAGACTACAAGAAGGAAGAGAGGCGTGCTCTGGCCATCAAATCTCGTGAAGCTGCCCN
>HSP8IRX02GJRWJ41
GACCTTGGCTGTCACTCAGTTAAAANAAAAAAAAAAAAAAA
>HSP8IRX02HVEZM76
GACCTTGGCTGTCACTCAGTTAGTTGGTGTTAATGGTTTCCCTAAGATGTGTGTGAAACTTGCTTCAGCTTTACCC
>HSP8IRX02JTQLJ95
GACCTTGGCTGTCACTCAGTTAGTCGAACTAAGCACTTGCAGATTTTCTAACACGTGAAATAGTGAAATTACAGAAGCTTAGTGAGATACAAGGC
>HSP8IRX02H3K0S138
GACCTTGGCTGTCACTCAGTTAGATGATGATTGTTGTAACTCATGTGAACAAGTTCGTGAAGCATACCGTAAAGGGTGGTCACTCACAAATGTGGATTTGATTGATCAGTGCAAACGAGAAGGCTTTTCTAAACGGTA
>HSP8IRX02G4T3A105
GACCTTGGCTGTCACTCAGTTAGAGGAATATCTTCATTCAAGAAACAGTTGGACAATGGCAGCTACAGGGTCCATTACGACAAGGATGGTGGCTCAAGGCACACA
>HSP8IRX02HVU4C100
GACCTTGGCTGTCACTCAGTTAGTTTCGGTTGGTGGTAGATGTACGTGATGTAGCAGAAGCGTTGCTTTTGGCATATGAGAAGCCCGAGGCAGAAGGGAG
>HSP8IRX02I9XS638
GACCTTGTCGTGTCACTCAGTTGTAGTCGATCGCGCAA
>HSP8IRX02HFCP935
GACCTTGGCTGTCACTCAGTTAGAGTGAGAATCAT
>HSP8IRX02IBO29120
GACCTTGGCTGTCACTCAGTTGACCGAGAAAGACAGTCTCTCATCCTCTCTTCTTCTCAAATTTCTACGAATCAGATCCTGCTTGTGAACAAAATAGTCTGGGCGCGGCAAAGGCACACA
>HSP8IRX02HY75V34
GACCTTGGCTGTCACTCAGTTATGCTTGATGATA
>HSP8IRX02JDH5S201
GACCTTGGCTGTCACTCAGTTAGAAGCTTTGCAAGCCAGACACATTCTTTATCTGGAACATGAGGAAGAAGATGTGCGAATTGATCAACTTTCAGATTTTGAGATTGGGAAGGAGTCGACAGTTGTGTACAATATGTTTGTGTATGTGTTCAGTAGTCAGTTAGAATGAGATTCTTCTTCTTCAATAATGAGCGGGTCGGA
>HSP8IRX02ILWTE44
GACCTTGGCTGTCACTCAGTTACCACCTTACAAGTATAAGTCCC
>HSP8IRX02IIOSA132
GACCTTGGCTGTCACTCAGTTTCCGCCAACTTATATCTATAAGTCACCACCTCCACCGCCATATTACTACAAGTCACCACCACCACCATCTCCATCACCACCACCTCCATACTATTACAAATCTCCCCCNCC
>HSP8IRX02HLOQ2187
GACCTTGGCTGTCACTCAGTTAGGAGCCAAGTTGGTCAAGGCTTCAGAACGATTCGAGAGTGAGTGGCCAACGTGGATCGTCTCAATCTCTTGAAGCTAGCTCCTGGTGGCCATCTAGGTCGTTTTGTTATCTGGACCAAGTCTGTCTTCGAGAAGCTGGACTCTATCGTACGGGTCTATTTGAGAA
>HSP8IRX02HH6RX127
GACCTTGGCTGTCACTCAGTTAAAGAACAGAAGACAACCAAGAATCCGAGATACAAGAACGGACTAAATTCCAAGTTCGTAGCCTCAGAGTTGCTGCGTAGGACGCACTGTAGGACACTTTTNTTAC
>HSP8IRX02G1X4Q37
GACCTTGGCTGTCACTCAGTTAGCAGAATTGGTGATA
>HSP8IRX02JIUVF138
GACCTTGGCTGTCACTCAGTTATGTGACAGTGATGGGAAGATTGACAAATTCATTGGCGGTGAGTCAAGCTTGCCGCTGCATGAATTTGAAGGCGGTGGGCGGTACTACTTGGGGATGTTTTTGGGTCGGGCGTTACG
>HSP8IRX02G37NW118
GACCTTGGCTGTCACTCAGTTAATTCTCTCTGTCACTCTGCCATCGATCTCCGATCCCAAAGCATAACAAAAGTAAGACGATGCCGGGTCTTGTCTCGGTCAAGACACCACCCGAGGC
>HSP8IRX02HA5O7147
GACCTTGGCTGTCACTCAGTTTCTGGACCTTGGCTGTCACTCAGTTGAGTCGATCGCGCAATCTATCTCACTCTTTGCTTCTCAAATTTCTACACAGATCCTGCTTGTGAACAAAATGTCTGGGCGTGGCAAGGCACACAGGGGATA
>HSP8IRX02ILZNL62
GACCTTGGCTGTCACTCAGTTCCACCGATACCAATTTTACAAGAAGCCACTTTCCCCCTCCT
>HSP8IRX02IK3BQ54
GACCTTGGCTGTCACTCAGTTGATCCGGATCAAATGGCAAAGATAAAGGGCGGC
>HSP8IRX02J0C0P34
GACCTTGGCTGTCACTCAGTTACGCTCTCTTTCG
>HSP8IRX02GHHP9305
GACCTTGGCTGTCACTCAGTTATCCAATCCGTCAGCAAGAAGCGGCCAAGAAGGAGGCTGCTAAACAAGGGAAGTTACGCCGCCGCCAGGAAGCTGCGTTAGCCTCCGCCGCCGCATCCCTCGCCATTGGGGAGGAGGAAGATCCATTGGCTGTCAATTATGGTAATGTGCTGCTGTATGAGCTACAATCGAAGAGGAGACGGATCTTAGCGAGTGGACTAGAGTTGGGGACTTAAGCGAGGGGTTGGAAGGATAAAAAGGTAGTTAATAAGGGGCCGGCGGCAGACGACTCGTGCAGTGGGTAA
>HSP8IRX02JRWML42
GACCTTGGCTGTCACTCAGTTAGGAATGATGTTTACTTTCTT
>HSP8IRX02JPF2539
GACCTTGGCTGTCACTCAGTTGAGCTATTCTCAGAAATC
>HSP8IRX02IUPOK309
GACCTTGGCTGTCACTCAGTTCATTATTTATTATATATATTTATATGCAGTATTTCTGGAGCTGATGAAAGTGCCTCGTGTTGAGTCGAAATTAAGAGTATTTTCTTTCAAGATTCAGTTCAGCTCTCAGATAACAGAATTTAAAGAAGCTTAAACACAGTAAACTCTGCTTGTGATGAGGTTCGGAATTCCTCAAGCTGAAGGAAATTATGAAGAAGATTCTTTATTTAGGGAATACATTGAACCAAGGAACTGCAAGAGGTTCGGCAATTGGGTTCAAGCTGGACAGTTCGCAGTGAGTGACAGGCC
>HSP8IRX02G871Y404
GACCTTGGCTGTCACTCAGTTACCTCTTGGTTCTAGCACTTACTATTATTTCCTACGTGCACCTCATCCACCTAAACGGACGAGCTGCTGTTTCTAAGGACGAAAACGTACTAACGAAGGTACAGGAAGTGACTCAAAATGATTCAATTGAAATAGGGCCAGGAAACTTAAAATTAATATATTCTGGGAAAGAAGGGAAACTTACTCAGTATATAAATGGCAGAAGCTCGGTCAAAGTATCCGTGGAGCAATCATATAGCTATTATGCTGGATACGATGGAAGCAAGGATTCTCAGGCTTCTGGAGCATACATATTTCGCCCAAATGGTACATATCCCATCAACTCCGAAGGACAGGTTGCTTTCACTGTTTTACGGGGACCTTTACTGGATGAAATACATCAT
>HSP8IRX02HBYTQ236
GACCTTGGCTGTCACTCAGTTGGCTACTGGTGCTGGACATGGCAGTGGTGGTGGAGGAGGTGGTGCTGGATATGGTTTTGGTAGGAGAAAAGGGAAGGCTGGTTATGGTAGTGGTGGTGGTGGTGGAGCTGGTGGTGGAGCTGGAGTTGGGTATGGTGGAGGTGAAGGAGTTGGATCTGGTGGAGGTTATGGTGCTGGTGGTACAGGATATGGAGGTTCGCAGTGAGTGACAGGCC
>HSP8IRX02I7QYI82
GACCTTGGCTGTCACTCAGTTTCCTTCCACCTTATTACTACAAGTCACCACCACCACCTTCACCATCTCCTCCACCACTGTA
>HSP8IRX02HISTK100
GACCTTGGCTGTCACTCAGTTAATTGGCAAGGGTTTAATTGGCATAAATACATAGTTTGCTATTGAGAGAGTCTAAGCGTCTTGAAGATGGGTTGCCGTT
>HSP8IRX02JSSYD116
GACCTTGGCTGTCACTCAGTTAAAATAAATAACAAGAAACAAAGTGCAGTGCAGAACACTGCGAGGAGAGAGAGAGAGAGCAGTGGCACGTAAAAACCAAAAAAGAAAAAGGAGAC
>HSP8IRX02IPBIV114
GACCTTGGCTGTCACTCAGTTAGGTATTGGAGGTGGTGTAGGCAATGGTGGTGGCATAGGAAAGGTGGAGGCTTAGGTGGTGGAGTTGGAAAGGTGGTGGCATTGGAGGTGGGA
>HSP8IRX02HZ6BT38
GACCTTGGCTGTCACTCAGTTCTGTTTACTTGATGAAT
>HSP8IRX02JD8BV248
GACCTTGGCTGTCACTCAGTTAGTGAAGTCCTAGCAGGTATTGTCACAGGCTGATTATATTTATTATTACATTCATGACCAATGCAATATACTTGTCAAGATTTATGGTATTCAAATTTGGTCATTTGAATAAGAATTCTGTATATTCAAAATTTTGGCATAGCGTGAGGTTTATCAAATATTCACTGCATTACATATTGAGTGTAGATTGTTTTGTTTATACGGTCCCTCGCAGTGAGTGACAGGCC
>HSP8IRX02JT9HN293
GACCTTGGCTGTCACTCAGTTAATTCTTTCCAACAACATTCCTGGAACTGCCTATCAAAAGACTCTTTTGGCAAGGAAAGACTTAATCAAATTCTGGGTGAGATCATCTGTGAAAGGAAGGAGAAAAGAATGGTAGAGAAGGATCTTTTGGGTCGTTTCTCAAGTTCAAAGATGGAAATAGGGCAAATTTTAACTGAAGATCAGATTGCTGATAACATTATAGGAGTACTTTTTGTCAGCTCAAGACACTACTGCTACTGCTCTAACATGGATTTTAAAATACCTCCATGGAC
>HSP8IRX02HVAYP105
GACCTTGGCTGTCACTCAGTTACACAACCAATTACAAGTTACAGAATTCAGATCTAAACCTAATCAAATTTCTCTCCGCTCTCTCAAGATGCAGATCTTGTGAAA
>HSP8IRX02HL1CN80
GACCTTGGCTGTCACTCAGTTGCAGAGCATAAATGACTTGAGAGCAGAGATGGGAGTGGAGGGCTCACCTTCTCCTTTGA
>HSP8IRX02HHP5C149
GACCTTGGCTGTCACTCAGTTATTCTCTCCTAATCTCCCTCTACACTGCTCTTCCATTGCTGCTCTATCTGCTTCTCTCGTCCACCTCTTCTTCGCACGCGCATTGCACGAGATCGGCATTTTTTNTTTATGTATTTGTCGTTGACTAC
>HSP8IRX02G46YP261
GACCTTGGCTGTCACTCAGTTACACGTTCTCAAGAGCATGGATATCTTGGACAAAGAGGATCAACCACTCTGCATATTTCAGGTGACATCATTTAGGTGCGGCGGCTTTGCAATCGGCATATCAACAAACCATGTCACATTTGATGGAATAAGCTTCAAAACCTTCTTAGACAACTTGGCCGCCGTGGCTGCCGGAAAACCTTTAGCCGTCATCCCATGGAAGGACCGTCAGCTCCTAGCCGCTCGCTCCCACCACGCGTC
>HSP8IRX02HEV2T164
GACCTTGGCTGTCACTCAGTTACAAGTGAGATTTAATTAAGCATGTTGGACAATGGTTAGTTAGAAAAGTAGAGTAGAAATAGGAAGTTAAGGAAATAGTGGAAGCTGATGACGTCAAAGTTCACCTCACATCGTTTTAGTTAAGTTTACTATGGACGTGTCCT
>HSP8IRX02GKAQI247
GACCTTGGCTGTCACTCAGTTACAAGTCACCACCACCACCATCTCCTTCTCCACCACCACCTTATGAGTACAAGTCTCCACCTCCACCATCTCCCAACGCCTCACTACGAGTACAAGTCTCCTCCACCACCATCTCCATCTCCACCGCCTCCTATGAGTACAAGTCTCCACCTCCACCATCTCCCAAAACCTCACTACGAGTACGAAGTCTCCTCCACCACCATCTCCATCTCCACCGCCTCCTATG
>HSP8IRX02IT8LV295
GACCTTGGCTGTCACTCAGTTGGGTGTACCTAGATAGAGGAGAGGGTTGCCCACCTTAAAGAGGAGGAAAGGTGGGTGGTACTATTGTTTGGAGATAGAACACTATATTCTCTCTCCGCTTTATTAATTGGTTTGAGACATGGAGGGAAGAACCAACACACCTGGGGATTTGCTGCATTATCGATAACTTTGAGAACAAGCTCTCTCCTCTTTGTTGCCCTTAAAAACTGTTTTTTCAGCAACCTGATTCTGTGATCATCATAGGATTCAGTGAAACTCTCTCTCTCTCTCTCTC
>HSP8IRX02HQ7BI104
GACCTTGGCTGTCACTCAGTTGGCTTCCTAGTTCCTGTCCTGTGAATTCTGGCACCGGCACCACCAACTCCATTATTGCTTCTTCCTTTAGATGCTGGAAGTTG
>HSP8IRX02GI2K274
GACCTTGGCTGTCACTCAGTTATTAACTCTCTAACACTTCTTCACTTCTTTATTCTCACAGCACAAGGCACACA
>HSP8IRX02IUJRG51
GATCTTGGCTGTCACTCAGTTATAGAGCGTATGCCTTCTTTCCTACTACTC
>HSP8IRX02HG8P0201
GACCTTGGCTGTCACTCAGTTGAATCTCCAATCTCCATAAACGAAGCTCAGTGAAGACAGGAGAGGCTGAAGAAAGGTGTTGAAACAATGGCTTCCACTTCATCTCTAAGTCTATCTCAGGCCCTCTTGGCTCCAGCCATCTCCCACCATGGATCAGCCCATTCTTCTGACCACCACCGCCTCTCTCTTTCTACACCTTCC
>HSP8IRX02HPJHT52
GACCTTGGCTGTCACTCAGTTGCGGAGGCAGCCATGAGAGTGGTGAGCTGAG
>HSP8IRX02G16VW41
GACCTTGGCTGTCACTCAGTTAAANAAANAAANAAATAAAG
>HSP8IRX02HSPAY64
GACCTTGGCTGTCACTCAGTTAATCTACTGCACAGAACATATTACTATAAGTCTCACACTCATC
>HSP8IRX02IZKD298
GACCTTGGCTGTCACTCAGTTAAGAGCAGATTGCCAAGGCCAATCCTGTGGTCAAGGCAGAAAGCTGGACAAGATATGAATTTGGAAATGGGAACATT
>HSP8IRX02JM29Y280
GACCTTGGCTGTCACTCAGTTAAATTGAAGCTGCTGGTAAGAAGAAGGAAGAAGGCAATGTTTGTTCAAGCTGGAAATATGCTAAAGCGTCTAAGAGATATGAGAAGGCAGTCAAATACATAGAATTATGATTCTTCTTTTGGTGAGGAGGAAAAAGCAGGCCAAGGCATTAAAGGTTGCTTCTAACCTAAATAATGCTGCATGTAAATTAAATTGAAGGATTGCAAACAGGCAGAAAAGCTGTTGCACAAAGGTGTTAGAGATGGAGAGTAGAAATGTG
>HSP8IRX02ISC99134
GACCTTGGCTGTCACTCAGTTGAGAGAAGAGCACATATCGATAGTAAAGAGTAAGATATCATCAGAAAATGGCATTCGCTCATTTTGTTCTTATTCATACCATATGCCACGGTGCATGGATTTGGCACAAGCTC
>HSP8IRX02HJA7H62
GACCTTGGCTGTCACTCAGTTAGCCATCAGATTGGTTCCAATGAGGATTCTCTCCGTTTTAG
>HSP8IRX02IMQXX87
GACCTTGGCTGTCACTCAGTTATTAACTCTCTTAACACTTCTTCACTTCTTTATTCTCACAGCACAAGGCACACAGGGGATAGGNTN
>HSP8IRX02F5PHK112
GACCTTGGCTGTCACTCAGTTCTCTGGACCTTGGCTGTCACTCAGTTCTCTGGACCTTGGCTGTCACTCAGTTGGAACTCTTATTCTCAGACGCCAAGGCACACAGGGAGTA
>HSP8IRX02H19WP180
GACCTTGGCTGTCACTCAGTTTGGACCTTGGCTGTCACTCAGTTTGGACCTTGGCTGTCACTCAGTTTGGACCTTGGCTGTCACTCAGTTGATCGAGAAAGCAGTCTCTCATCCTCTCTTCTTCTCAAATTTCTACGAATCAGATCCTGCTTGTGAACAAAAATGTCTGGGCGCGGCAAA
>HSP8IRX02JQQ1O55
GACCTTGGCTGTCACTCAGTTTAAACAAATTCAGTAGAGAGCAACAAACTAGTTC
>HSP8IRX02JTEOI71
GACCTTGGCTGTCACTCAGTTTCTCCATCACCACCACCACCATATTACTACAAGTCTCCCNCCACCNCCNC
>HSP8IRX02IW2RE50
GACCTTGGCTGTCACTCAGTTAGACAATTTAGACACACAGAATCCCACAA
>HSP8IRX02HAH3N82
GACCTTGGCTGTCACTCAGTTAACCGATTCACCAGCTTATAGATCGCCAATGAGTCGTATGTTGTCTTTTACGTAGGAGTTC
>HSP8IRX02IL7ZA58
GACCTTGGCTGTCACTCTGGACCTTGGCTGTCACTCAGTTAATCTAAAACGCGTTGTC
>HSP8IRX02HOXH955
GACCTTGGCTGTCACTCAGTTATCGGCAGCAAGGTTTATGACGTGACAAATTTTG
>HSP8IRX02HNITF54
GACCTTGGCTGTCACTCAGTTAAGACAATTTTGGTCAGTCCTAGAAGGAAAGGG
>HSP8IRX02HMGO0175
GACCTTGGCTGTCACTCAGTTATTAGAACGGTAGCACTCGTTTCTCTGCCTTGTCGGTCCGATCGATTAGGAGAGACCACTATCCGGATCATGAGAACGAGCTCTGCAGTTTCATTGCCGCTGCAGCCTGAGAGAAAAGAGGGTGACAACAAGGAATACGCTGATGTTCCTCCCT
>HSP8IRX02J15ZD336
GACCTTGGCTGTCACTCAGTTTGGACCTTGGCTGTCACTCAGTTAAACGTAGCCAAGAGCTAATCCTTGTTTATGAGTATGTGCCAAATGGAACTGTTGCTGATCATCTTCACGGAAACCGGTCGAAATCTGGTTTTCTTCCTTGGTCTGTTCGGTTGAGCATTGCCATAGAGACAGCCGATGCTCTGGCTTATCTACATGCTTCAGATGTCATACACCGTGATGTCAAAACCAACAATATTCTGCTAGACAACAACTTCGGGGTGAAAGTCGCTGATTTTGGATTGTCACGGTTGTTCCCTAATGATGTAACCCATGTCTCAACTGCTCCCCAAC
>HSP8IRX02JTNHQ81
GACCTTGGCTGTCACTCAGTTATTAACTCTCTAACACTTCTTCACTTCTTTATTCTCACAGCACAAGGCACACAGGGAGTA
>HSP8IRX02JHPVD63
GACCTTGGCTGTCACTCAGTTTCACCACCACCACCTTACTACTACAAGTCACCACCACCTCCA
>HSP8IRX02IYOAR38
GACCTTGGCTGTCACTCAGTTACACTGTCCATGCACCC
>HSP8IRX02JJNBL95
GACCTTGGCTGTCACTCAGTTGGCGTTACCGATGTCATTCACTTGGGTATCCAATCTCTCAACAATCGGTGCAAAAGAGCGCTGCCCTTGGTGTT
>HSP8IRX02FZHA6124
GACCTTGGCTGTCACTCAGTTACTTGTTGATATCTGACATTGCAATGTAGGTGAAAGCAGCAAATACTTATCACAGTTGCTGTGTGGTTGTAAAGAACATGCAGCGATGTGTTTATGCTATTCC
>HSP8IRX02GTC5R39
GACCTTGGCTGTCACTCAGTTAGTTCTAAGTCTCATGTC
>HSP8IRX02IYQJM66
GACCTTGGCTGTCACTCAGTTCCACCAGTGTATTCTCCTCCTCCACCTTTATTACTATAAGTCCCN
>HSP8IRX02GU6OC52
GACCTTGGCTGTCACTCAGTTCATCTTCTTCTTCTTCTTCTTCGCTAGTCCC
>HSP8IRX02I3N9D39
GACCTTGGCTGTCACTCAGTTCGGTCTCTGCCATGTCCC
>HSP8IRX02IFQO077
GACCTTGGCTGTCACTCAGTTTGGACCTTGGCTGTCACTCAGTTACCTCTCTCTCGGCCTCTGCAATTTCATCTCCC
>HSP8IRX02HXHGN46
GACCTTGGCTGTCACTCAGTTTATGTCGTCCTCGCTTGCCGTACCN
>HSP8IRX02H7AGY374
GACCTTGGCTGTCACTCAGTTTGGACCTTGGCTGTCACTCAGTTAATCTGACCTGTGTCTGCTCACTGTGAGCATTCGTCTCCTCCCGTAGCTAGTTAGCTCCATTCTTTCAAAACGACTATCTTTTCTTCCTCCTTATTCTCCTTCTCTCTCACTCTTGCTGGAGGGCACTATAAGAGAAAGAAGAGGAAGCAAAAGTAGTGAAACCCTGTGAAAATCAAATCACAAAGATTCTGCAAGCCATAAATCCATTTCTTTGGTGCTAAAACTCATCCTGCTGTCTCTCACTCTGCTTTTTGTCTGCATAATCATTCTGGGTTTCGCGAGTAGCAGCAAACAAACCCTAAAGCCCTCTTCGCAGTGAGTGACAGGCC
>HSP8IRX02GW6I5338
GACCTTGGCTGTCACTCAGTTCTTCTGCTCTGCTCCACCTACCAGACACAGCTCCTCTTCTGCTCTCCGTAGTTTGCATTTGGAAGAATGGTGAGAGTCAGTGTTTTGAATGATGCTCTTAAGAGCATGTATAATGCTGAGAAGAGGGGTAAACGTCAAGTCATGATCAGGCCATCCTCAAAAGTGATCATCAAGTTTCTTTTGGTCATGCAGAAGCATGGATATATTGGAGAGTTTGAGTATGTTGATGATCACAGAGCTGGCAAAATTGTGGTTGAACTGAATGGACGGTTGAACAAGTGTGGAGTTATTAGTCCTTTCGCAGTGAGTGACAGGCC
>HSP8IRX02HNRSN82
GACCTTGGCTGTCACTCAGTTAACCAAGCCACCAGTCTTCAAGCCTCCTCCTATACCAATCTATAAGCCAAACCAAGCCACC
>HSP8IRX02G3R46213
GACCTTGGCTGTCACTCAGTTTACCTGGTTGATTCTGCCAGTAGTCATATGCTTGTCTCAAAGATTAAGCCATGCATGTCTAAGTATAAGCAAATTTATACCGTGAAACTGCGAATGGCTCATTAAATCAGTTATCGTTTATTTGATAGTACCTTACTACTTGGATAACCGTGGTAATTCTAGAGCTAATACATGCTAAAAGCCCGACTCGTA
>HSP8IRX02G1N4447
GACCTTGGCTGTCACTCAGTTTGGACCTTGGCTGTCACTCAGTTTAN
>HSP8IRX02JZF3R86
GACCTTGGCTGTCACTCAGTTAGTCATGTTTACAAACGGTTGTCTACCCTAAGTAGGACAAGGAATTGGTCCGTGTTTACGTCAGT
>HSP8IRX02JC7FS129
GACCTTGGCTGTCACTCAGTTAGCAAGAATGAGATTGCAAATGGGAGGATGGGCGAATAGTTTGGTTTGTCGTGTTGGGTAGTGCTAACAGAGTATGCTACAGGCTCAGACTTTGTTGTATCAAGTAAG
>HSP8IRX02JENN6106
GACCTTGGCTGTCACTCAGTTCGATTCATTCTAGTTTCTTCTGGAAGTTGTATTTGCCTTACGTGGAAAGTGAATAGTCGCTGCCGTTTGTCCTTTGTGAAGACTG
>HSP8IRX02GYO4K218
GACCTTGGCTGTCACTCAGTTGATTGGCTTCCTTCTACGATTCTACAAGTTTACTCTACTTCCCTTTCTCCCAATTTTAGTAACTTAAACTTTACAGGCCTTGTGCGAACAAACAAATAAATTCCACTCTCTTCCAATGGACTTCTCTGGTAAAGTCTCCGAACGTTGCCACTGACTCCCTCCGGCCAGACTGTTTCTCCGAGTCCGGAGTATGAACG
>HSP8IRX02JW68K160
GACCTTGGCTGTCACTCAGTTAGACCACTTCCACCACCTATTCCAATTTACAAGAACCATTGCCTCCAATACCAAATTTAAGAAACCTACTTCCACCTCCTATTCCAATTTACAAGAAACCATTGCCTCCTCCAATTCCAATATTTAAGAAGCCACTTCC
>HSP8IRX02HWP5V108
GACCTTGGCTGTCACTCAGTTTGGACCTGCTGTCACTCAGTTGAACCTAAATCCGCTCAAATCAACTAAATCTGAAACAATGTCCACTGCAGACCCAATCGAATCCTT
>HSP8IRX02GVZ7N39
GACCTTGGCTGTCACTCAGTTGAGGGAGAAGTGCCCAAC
>HSP8IRX02H6MGW216
GACCTTGGCTGTCACTCAGTTGGATGGGTTCATAGGAGAAGATAAAGAATAAGGTCCATGGAGATGAGCATGGCGAAGGTCATGAGAAGAAGAAGAAGAAGGACAAGAAGAAGCATGAGCATGGCCATGAACATGGTCATAGCAGCAGTGACAGCGACAGTGATTTAGATCTCTTCATATACGTATCCATTATCTAGGTGTACTGGAGTGTGAGAA
>HSP8IRX02HAW4V84
GACCTTGGCTGTCACTCAGTTTCACCACCACCTCCATACTACTACAAATCTCCTCCTCCACCATCACCATCTCCTCCTCCACCN
>HSP8IRX02IFR9870
GACCTTGGCTGTCACTCAGTTTATGGTGGTGGCCGTGACCGTGGATACGGTGATGGGGAGGTCTCGTTAC
>HSP8IRX02G2WWS188
GACCTTGGCTGTCACTCAGTTATTGTTTTAATAAATGAGAACTTCAGAGAGTGTGTGTTTCTTTTAGAGAGAGAGAGAGAGAGAGAGTACCAAGATTGAGCTTGAGAGATTCTAAGTGAGGAAGAGAAATTACGTAAAGGAAATTACACCTGTAGATTCTAGAAAGAGAGAGAGAGAGAGAGAGAGAA
>HSP8IRX02G5CO1232
GACCTTGGCTGTCACTCAGTTTCTCTGCAACTCTTATCTTAGACGCATACGATTCTTTCAGTGCCCAACACTCACTACCATAAAACATAGCCGGTCGTATGACTGTACGGTAAAATTTTCTTTTCAACTTATTGAGAATCTTACAATCACATAAAACTCTCGTGTCACGTCTCCACTTCAACCATCCGGCTTTAATACTATGACTAACATCCTCCTCACATCCCCGTCCGTC
>HSP8IRX02IVCSB100
GACCTTGGCTGTCACTCAGTTTGGTGCTGTAGATCTGATCTTAGGACTATCATCAGCTACCGATTTAGGAGTTCATTTGGTAGGATTGAGTTTTTNTTTA
>HSP8IRX02HTZGI74
GACCTTGGCTGTCACTCAGTTAGAACCATTGCCTCCTCCAATTCCAATATTTAAGAAGCCACTTCCTCCCNCCT
>HSP8IRX02JPMXN177
GACCTTGGCTGTCACTCAGTTACTCTGGACCTTGGCTGTCACTCAGTTAGAGAAACTACTGGACCTTGGCTGTCACTCAGTTGAAATGAATGCAAGTAAAGTGAGGAGTCGGTGTGAAAATGGATGAATGAATGCTGCAAAGAAAGAAATGGAGAAAGCTAAAGTTACTGAACTCTT
>HSP8IRX02HMJYB98
GACCTTGGCTGTCACTCAGTTAATTGCGTCCCCACTTTAGTTGTGGCGTGAGGAGGAAATAGGTTTCGTTGGGCGTTATTAAATACCCAACTACCAAC
>HSP8IRX02I7UJP84
GACCTTGGCTGTCACTCAGTTCTGACAGTGGCCTCTCCAATTTAGCCAGGGCAGAAGAAGAGTTTAGGCTTTGTCTCTTCTCCT
>HSP8IRX02JDMDE44
GACCTTGGCTGTCACTCAGTTGATCTTTAATTTGCCAAAACTTA
>HSP8IRX02G784235
GACCTTGGCTGTCACTCAGTTTGTTCTCTTTCTAA
>HSP8IRX02HDXUS71
GACCTTGGCTGTCACTCAGTTAACTCTCTAACACTTCTTCACTTCTTTATTCTCACAGCACAAGGCACACA
>HSP8IRX02I1WB497
GACCTTGGCTGTCACTCAGTTGGGAAAGATGCAAGTTTGAAGGATGTGGCAAGAGCGCCCAGGGCAGCACAGATTTCTGCAAGGCACACAGGGGATA
>HSP8IRX02GWD50307
GACCTTGGCTGTCACTCAGTTGTGTTTTCAATTTCTAGTGGTAATGGAGAGTTTGTCCTGCAGATCTCTGTCTCAAGATCTTCTGTTGGTTGGATCATCAGAATCTTGCAACTGCTCAACAAGTTTGCAAAAATAGGAAGGTGTTGGCCTCAGATAATGTTCTGTGGTCTAATCTCTTCCAGGATAGATGGGGAGGAGATCGTGCTGCTTTCTATGCCCCTGTTGACTCAAATTATGGAAACATGCGTATGAGGTGCAAGATCGTTGTGATCGTATTGGATTGGGGCTTCGCAGTGAGTGACAGGCC
>HSP8IRX02JEDNZ161
GACCTTGGCTGTCACTCAGTTGCTTGAGAGTAAAGTTGAAGGTCATCTACTGGAATTTATTCCTGCATTAAACCGACTTTACATTAGTCTTTGTATGTAATTTAGTATATTCCTCCGTGGGTATCTCCCTGTGATTCCTTCTCGACTTTGTACATGCTTTC
>HSP8IRX02F25YC46
GACCTTGGCTGTCACTCAGTTAGGTGAAGCTGGATCACTCGACCCN
>HSP8IRX02JV11J61
GACCTTGGCTGTCACTCAGTTAAACCAAGGACAGTACCGGAAGCGCAAGGCACTACAAGGG
>HSP8IRX02H7K87115
GACCTTGGCTGTCACTCAGTTTCTCCTTCTCCACCACCACCTTATGAGTACAAGTCTCCACCTCCACCACTCTCCCAACGCCTCACTACGAGTACAAGTCTCCTCCACCACCACT
>HSP8IRX02H78U5102
GACCTTGGCTGTCACTCAGTTTCCTCCACCTTATTACTACAAGTCACCACCACCACCTTCACCATCTCCTCCACCACTGTACTATTACAAGTCCCACCTCCA
>HSP8IRX02IJTUI138
GACCTTGGCTGTCACTCAGTTACTCTGGACCTTGGCTGTCACTCAGTTTTCAGATGCTTGAGGCTGCATATCACAAACTTCCTCAACCTAAAGACTCGGAACGTGCTAGGAGCTATACTCCAAGGCACACAGGGGATA
>HSP8IRX02JFFA8122
GACCTTGGCTGTCACTCAGTTACCGAGAAAGCAGTCTCTCATCCTCTCTTCTTCTCAAATTTCTACGCATCAGATCCGCTTGTGAACAAATGTCTGGGCGCGGCAAGGCACACAGGGGAGTA
>HSP8IRX02INM0M86
GACCCTTGGCTGTCACTCAGTTTATTAACTCTACTTAACACTTCTTCACTTCTTTTATTCTCACAGCACAAGGCACACAGGGGATA
>HSP8IRX02IOBWK54
GACCTTGGCTGTCACTCAGTTATTAACTCTCTAACACTTCTTCACTTCTTTATT
>HSP8IRX02IYWDB63
GACCTTGGCTGTCACTCAGTTCGAACCATTGCCTCCACCGATACCAATTTACAAGAAGCCCAC
>HSP8IRX02IPXI2111
GACCTTGGCTGTCACTCAGTTTTAATGGATTTGTATGTCAGTAGTCAGATATTATTCAACCGAACTCTTGTTCAAGTGGGCCGTCTGCGCTTTTCGGGTCGTGGTTTAATT
>HSP8IRX02I7I4X294
GACCTTGGCTGTCACTCAGTTTGATGATGTTATTGGGGAGTGAGGAAATTAGATCCATTGGATGCTTTCTATGAATTCCATGGTCTTACCTGAAGTTGAGAAGCTAAACAATGCAGCAATTACTCAAACTAGTTGATGATAATAAAGTAGGAGTTAAAGAAGAAGGACAAAAGGAAGGAAGGAAGCAATGGAGAGCAGCTGAAGAAAGGACTCTAATAAATACTCTTGGGAGAATAATTCCTGGTGAAGATTCTGATTCAGATTATGGGGACCGTTCGCAGTGAGTGACAGGCC
>HSP8IRX02JKTVL53
GACCTTGGCTGTCACTCAGTTACCAGTCCACAAGCCACCACCACACTACCCNC
>HSP8IRX02JT1CE403
GACCTTGGCTGTCACTCAGTTTCTAAACCAGATGTTAAGCGAGGAAATCTTACACCTCAAGAACAGCTCTTGATTCTTGATCTCCATTCAAAGTGGGTAACAGGTGGTCGAAATTAGCACAACATTTACCAGGAAGAACGGACAATGAAATACAAGAACTATTGGAGAACTCGAGTGCAGAAACAAGCAAGGCATCTGAAAGTAGATGCCAATAGCACAGCTTTTCCAAGATATAATCAAGTGTTTCTTGGATACCAAGATTGCTTCAGAAAATAAGAAGGATCAAGTACTTCATGTTCATCGACATCAACATCATCATCATCTACCATTTTATTCCCAGAACCCAACAGTAGTTTCTGATCAGCCTGTGAATTATTCTGCTTTCGTCAGTGAGTGACAGGCC
>HSP8IRX02HK5QY285
GACCTTGGCTGTCACTCAGTTTGGTGGCGGCCGAATTTGGTTGGCCGCTGCTTGATAGCCGAAAAATCTAAGGCTTCTCGACTCCTGAGCGAATTCCGGATGTCGTGCAGTCTATGCGCAACTATCACTCCAGAGCCATAGTTGGAATAACGTGGTCAAGTTCGTTTAGGAATGAAGAAGAGCGCGAGATTGTCTATTTTTCTGTCGCAGCCTCGCGTTACAATTGCTTATTTGGCAAACTGATAGCAATCGGTCAAAGCATTAGGTGAGATAAAGACCAGGCCG
>HSP8IRX02IU4XT39
GACCTTGGCTGTCACTCAGTTCGCAGTGAGTGACAGGCC
>HSP8IRX02J1BFY48
GACCTTGGCTGTCACTCAGTTACTCTGGACCTTGGCTGTCACTCAGTT
>HSP8IRX02IVFNQ61
GACCTTGGCTGTCACTGGACCTTGGCTGTCACTCAGTTTTCTTCCTTTCTTTCTTTCTTTC
>HSP8IRX02IRHAP56
GACCTTGGCTGTCACTCAGTTCCATCTCCTCCACCACCATACTATTATAAATCCCN
>HSP8IRX02GOSSR88
GACCTTGGCTGTCACTCAGTTGACCGAGAAAGACAGTCTCTCATCCTCTCTTCTTCTCAAATTCTACGCATCAGATCCGCTTGTGAAC
>HSP8IRX02JN4AQ256
GACCTTGGCTGTCACTCAGTTGATGAGAACTTCACGAAGAAGCATACTGGTCCCGGTGTGCTTTCCATGGCTAATGCTGGTCCCGGAACCAACGGATCTCAGTTCTTCGTCTGTACTGCCAAGACTGAGTGGCTTGATGGAAAGCACGTGGTCTTCGGTCAAGTTGTGGAGGGTATGGATGTGGTGAAGGCCATAGAAAAGGTGGGGTCCAGCTCCGGAAGGACCTCCAAGCCTGCTTCGCAGTGAGTGACAGGCC
>HSP8IRX02IUXP4168
GACCTTGGCTGTCACTCAGTTTGGTAACTCATGTACAAGGTTCAGATGCAGTGCTATGAGGATGCTAAGCTGATGAAGTTGTTTCCTGAGATAGTGAGGTCTCTCTATGATCAGGATGTGCTTGCGGAAGACACCATTCTTCACTGGTTCCGCAAAGGAGCAACCAAC
>HSP8IRX02H7C9G124
GACCTTGGCTGTCACTCAGTTATGTCAATTCACTGCTGACTTATTAGCCATGAACAATGCTGATTTTATCATTACCAGTACTTACCAAGAGATTGCAGGAACGTAAGTGTGCCTCCCTTCTTAC
>HSP8IRX02HTRZK113
GACCTTGGCTGTCACTCTAGTTTTTTTTTTTTTTTTTTTTTTTTTTTTTTTTTTTTTTTTTTTTTTTTTTTTTTTTTTNTTTTTNTTTTTNTTTTTNTTTTTNTTTTTNTTTT
>HSP8IRX02IR2CH54
GACCTTGGCTGTCACTCAGTTCACCATCTCCTCCACCACTGTACTATTACAAGT
>HSP8IRX02HJUH085
GACCTTGGCTGTCACTCAGTTTCCAGTCCACAGGCCACCACCAGTCCACAAGCCACCACCACACTACGTCTATGCATCTCCCCCT
>HSP8IRX02JNLCP62
GACCTTGGCTGTCACTCAGTTGGAAAGACTGCTCTTCCACACCAAGGATAAACCTGCCCNCC
>HSP8IRX02GOMF245
GACCTTGGCTGTCACTCAGTTGGTGAATGTTAATCTCCCACATAG
>HSP8IRX02I1BUK143
GACCTTGGCTGTCACTCAGTTCGAAGGCGAACCTGAGGATAAGGAACACAATGACTTACTGAATCCGGAGGAGGATGAGAACCAAAATGATATTTTGAATCACGAGAGAACGAAAGGAAGAGGAAGAGGAGTTCGAACGAGTG
>HSP8IRX02GN8P6360
GACCTTGGCTGTCACTCAGTTAGAGGATCCTCATGTTCCTCCTCGTAGACTTGATACTGCTAGTCTTGATTCATCAGTGCCGCCTAGCTGCATGAAATTATCTATGATTTGCATCGTGAGATCCGCAAGATTTCTGTCGAGAGAGAAACATTGAAGCTTGAAATGATGAGTGCACAAGCCATGATTAACATTCTTCAATCTCGAATTGATTTTCTCAACAAGGAAATGAGGATTTAAAAGGAGCATCCAGTATACATAGAGACTACCTATGATACTGCAATCTTATCGTTATCCTGGTGTACAAATCGTGGGTGCCTGGTGCTGGTGCTGGTGCGGCCTGGCCTGTTCCCCTCCTAGTCA
>HSP8IRX02GMWPW112
GACCTTGGCTGTCACTCAGTTAATCACCTGCTCCGGAACCATATTACTATAAGTCTCCACCACCACCTTCACCATCTCCTCCACCACCATACTACTACAAGTCCCACCACCT
>HSP8IRX02JUM1835
GACCTTGGCTGTCACTCAGTTATGAGTACAAGTCT
>HSP8IRX02JVRUO77
GACCTTGGCTGTCACTCAGTTAGAATTCTCAAAATACATCGGGTTCTTGATTCTCCATTCGCAGTGAGTGACAGGCC
>HSP8IRX02IOUJ159
GACCTTGGCTGTCACTCAGTTTATGTGTGTGTGTGTGTGTGTGTGTGTGTGTGTGTGTA
>HSP8IRX02HHDOI47
GACCTTGGCTGTCACTCAGTTTTTTTTTTTTTTTTNTTTNTTTNTTT
>HSP8IRX02GTBVQ52
GACCTTGGCTGTCACTCAGTTAATGGTGCCTTACCTCAAGGAGAAGCTCAAG
>HSP8IRX02J1XFO120
GACCTTGGCTGTCACTCAGTTTAGCAGAATTGGTGATACCTAGTGGAATTTATTCCTGTACCTGGTTGTGTTTCCAGCATTTTGTACAGTTGTGGAACTATTGAGACAAGTTGTTAATGC
>HSP8IRX02ID70L143
GACCTTGGCTGTCACTCAGTTGGACCTTGGCTGTCACTCAGTTAAAGGTTGTGGTTGCCTGCTTGTTATTGATGAGAATATCACCTGATTGGAACTTTTACAGATGGTGATCTTAGGCGCACACTCAAGGCACACAGGGGATA
>HSP8IRX02GTVAS181
GACCTTGGCTGTCACTCAGTTAAAGAAATAAGGAGAGGACAGAAAAGAAAATAAAATAAAACAAAGAGCAGAAGGGACGGTGAGATCAACAGAGGGACGTGAGATCAGAAGGAGCAGAGTAGGAAAGAAATAAGGAGAGGACAGAAAAAGAAAATAAAACAAAGAGCAGAAGGGACGTTCG
>HSP8IRX02JOAOE258
GACCTTGGCTGTCACTCAGTTAGAAATGCCGATAAAGCCAACAGCAGCAATGTGGAGAAGCTTGCTGAGTGCAAGTAGAATTGCTGGTAACATTGAATTGTCAAATATGCAGCAGAGAAGGCGATTTCAGTTGATCCAAATGATAGTGGGTCATATACTTTACTTTCTAAACATGTTTGTCATCAAAAGGAAAGTAGGGTGGATGTGAAGCAGGTGAGGAAGAGAATGGATCTAGTTGGTTTAGTTGAAAGAACCCGA
>HSP8IRX02G9OBE44
GACCTTGGCTGTCACTCAGTTTCCAATTACCAATATTTAAGAAG
>HSP8IRX02GXS0O34
GACCTTGGCTGTCACTCAGTTTAACGTCTAAAGA
>HSP8IRX02IRSYG167
GACCTTGGCTGTCACTCAGTTTGAACGTGAATTATATATGATGGGAAATTTATTAGAAGGGTATAGGAAGGCTTTGAAGGAGACGCACAAGGCATTTGCTGAGTATCGCGCGAAATGCCCGCTGCCTGAAGAACCAATTTACAAGGATACTGGGTCTGGGGTCGTTN
>HSP8IRX02H3UHU64
GACCTTGGCTGTCACTCAGTTAAGTCTCTTTGGTTTATAGGCTTCCCTAGCTTGTTTCTACCCT
>HSP8IRX02GSA6153
GACCTTGGCTGTCACTCAGTTGGTAATCATCAGCAAGCTCTTGGGAACGAAGA
>HSP8IRX02ISLYA480
GACCTTGGCTGTCACTCAGTTGGACCTTGGCTGTCACTCAGTTAGTGGTGGAGAGAATTTGAGCAGCGTGGAGGTGGAGTCTGTGCTATACACGAACCCATGATCAACGAGGCGGCAGTTGTGGCTAGACCAGATGAGTTCTGGGGTGGAGACACCGTGTGCATTTGTGAGTTTGAAGAAGAATAATGGTGATGCGAGTAATCAGGAGGCAGCAACAGAGAAGTACATAATTGAATATTGCAGGGCTAGATTGCCACATTACATGGTGCCTAAAACGGTAGGTGGTGAAGGAAGAGCTACCAAAGACGTCGACCGGGAAGATTAAGAAGTATGAGCTAAGGGAAATGGCGAAGGCCATGGGGGTCATCAAGAATCAGTCGCTTGTGAAGCTGCACTTCATGGGGTGAGTACTGAGTTCACTTTGGGGAATTAGCTGAGTTGATGTCTGCCTGCCCTAGCTCTTTCGAATGGTAATGGTAT
>HSP8IRX02JC277130
GACCTTGGCTGTCACTCAGTTAAATGAGACAAGGGAAATCAAAGATAAAAGTTTGGGTATTAAGGAAGAGCAAGATAAGAAGCATGTAAAGGAGGGCAAGCAGAAGGATGAAGAGAAGAAAAGACAAGTA
>HSP8IRX02IFMJX250
GACCTTGGCTGTCACTCAGTTCTGGACCTTGGCTGTCACTCAGTTATAGGGATGAAGAACTCAATTCCCAGGAGACAGCACAAAAGAAGGTTACCAAACAAAACTTATTAGAAAAGAAGGGCTATCAATTGGTAGGGATCTTTCTTCATTAGGAGGTTCTTTGGGTGATGTCCTTTTTGGTTTGGGTTCTACGTAAACTTTATTTCATGTTATTTTCGTAGGACTACCAATGTGTAGTGGAATAAGGTTT
>HSP8IRX02JS1OS148
GACCTTGGCTGTCACTCAGTTACACAACCATTCAAAGTTCAGAATTCAGATCTAAACCTAATCAAATTTCTCTCCGCTCTCTCAAGATGCAGATCTTTGTGAAAACCCTTACTGGAAGACAATCACCCTCGAGGTGGAAGACTCAGAC
>HSP8IRX02IET5T40
GACCTTGGCTGTCACTCAGTTGTAACTAGGATTTGGGCGT
>HSP8IRX02IERLG78
GACCTTGGCTGTCACTCAGTTAACACGGACCAAGGAGTCTGACATGTGTGCGAGTCAACGGGCGAGTAAACCCGTAGG
>HSP8IRX02JCGRZ39
GACCTTGGCTGTCACTCAGTTGATCCTGCCTTTTATTAT
>HSP8IRX02HLLFJ41
GACCTTGGCTGTCACTCAGTTTCGTGGCAGTGGTGGAGGGN
>HSP8IRX02HGEUN66
GACCTTGGCTGTCACTCAGATTCTTTACTGGCCATACCAAGGATGCAAATGGACGACCTCAGTTTT
>HSP8IRX02G3U6S383
GACCTTGGCTGTCACTCAGTTAAATAATGGGGATCCCATCAGAAATGAGAGATTACTTGGCACAGACAATCAGAAACAACAAGAAGTATAACGCTTCCTTTGTGATTCCTTCTCCAGCTGAGGAAAAGAGGATTTTGGAATCTAAACGTTGCACTGAAGAAGGTGCTCGTGCCGGAGCTAAGGCAGCTGCTATCACTTGTGTTGTCACTGCTGTCCCTACTTTGACTGCTGTTCGCGTGATTCCTTGGGCAAAGGCGAATCTCAATTACGTTGCTCAATCACTCATCATCTCTGGTGCATCAATTGCTGCTTATTTCATCACTGCTGACAAAACTATCTTGGAGTGCGCAAGAAGAAATGCTCTTCGCAGTGAGTGACAGGCC
>HSP8IRX02IR6Y375
GACCTTGGCTGTCACTCAGTTGAAGCATACCCAGAAACTTAAACAAGAGAGAGAGAGAGAGAGAGAGAGAGATGG
>HSP8IRX02JR6OU56
GACCTTGGCTGTCACTCATTTGTAGGTAGTCAGATGGTGACACAGAACTCACATTG
>HSP8IRX02HT4JB64
GACCTTGGCTGTCACTCAGTTGGCTAGGGTTTAAATTAGCTCCAGCAGCCAACAAAGAATAAAG
>HSP8IRX02HXBFA162
GACCTTGGCTGTCACTCAGTTAGAAATTGAACTTGAATTATGAGGAGGCTGAGAGATGGATTGTGAATCTCATACGAAACTACAAAGCTTGATGCTAAGATTGATTCCAAATCAGGAACTGTAATCATGGAGCCTAATCATCCCAACGTGTATGAGCAGTTG
>HSP8IRX02IY8S558
GACCTTGGCTGTCACTCAGTTACCTCCAACACCAGTTTACAAGTACAAATCTCCTCCA
>HSP8IRX02HRB2Q56
GACCTTGGCTGTCACTCAGTTGAGAATATCCAACAAGGGACGTTAAGTGCTATCTC
>HSP8IRX02GE088240
GACCTTGGCTGTCACTCAGTTGACATGCAAGTATGAGATCGACGATATTATTCGATTGATGAGAGTCAGGAGAGAAGCACTCATAGTTAAGAGAAGCACTAAAAGGTAAAAGCCAGGAGGAGTTTTGGTCGGATACTTCTCAAAAAACCGAGCAGGTTATATGCGTTGGTTTTAAATTTATTTCTATTTGGGTTCGAAAATGATGGTATTTTTTACTAACTAAATTTAAATTAGTTTGTT
>HSP8IRX02G4N7T361
GACCTTGGCTGTCACTCAGTTATGATTGGCAGCTTTTAGGTGTGTGCCCAACTAAACCAGCATTTATTGGGAACATACCAGCATTTGTTGCATCCTGTAAACCTCAAGATGTCTTAGGGCATTAGGTTTTGATTGGATTTGTCCGATATGATGATTTTCTCCTTGTGCAATGCCTGGAACATGACATACCACTCGCTGATTTGTACATTGTATCATACCATTCTGTCCCATGTGTTAATTTCCGTAGGATAACTATAGTTGAGGTTTCTAGAAAATTTTTTAAGTTGTTGTATCAAGACTCCGTTAAATAGTAATAGTTTGTAACAAGTTTGGTAGTTGGTCCGGACGTTCGTCAGTGAGT
>HSP8IRX02JFIPA104
GACCTTGGCTGTCACTCAGTTACCACCACCACCTTACTACTACAAGTCACCACCACCTCCATCTCCATATCCACCTCCACCATATTACTATAAATCTCCCACCT
>HSP8IRX02IJD6A133
GACCTTGGCTGTCACTCAGTTCTCTGGACCTTGGCTGTCACTCAGTTGACCGAGAAAGCAGTCTCTCATCCTCTCTTCTTCTCAAATTTCTACGAATCAGATCCTGCTTGTGAACAAAATGTCTGGGCGCGGC
>HSP8IRX02GHR1S82
GACCTTGGCTGTCACTCAGTTGGAAGTCTTGTTCTCGCAGCAAACTTCAGGTACTCTCTCTCTCTCTCTCTCTCTCTCTCGT
>HSP8IRX02I214C118
GACCTTGGCTGTCACTCAGTTTCTTCTCGTCTCCGGCTTCTTAGCTGGCTTCATTACTCTCATCGTAAAGACTGTGCCTCGTCACCACCATTCTAAGTCTCCGTCGGATAATTACACT
>HSP8IRX02G1Q3B264
GACCTTGGCTGTCACTCAGTTAAACAGCTGCTACGCTAAGCCACCACAAAGGATATGCTTCACTCCCGGTCCCATCATCTGATCCTTGAATCTATCAGCGTAGTGATGGATTCATAGTAGGTACCAAGAACAGACCGAAGTGGGAGATGGCGGCGGCGTCCAGACCCTTGAATCTATCGTCTACAAGTTCCCGTCTTTCCTCTTCTTTCCTATCTCCTAAATCTCAGAAAATCTCAATCCCTCCTTCGCAGTGAGTGACAGGCC
>HSP8IRX02HPV3F404
GACCTTGGCTGTCACTCAGTTGAGATCGCTGTGTTAAAGGCATCATGGATTTCACGGAAAGAAGGAGTTGACCCTGCAAAGGATATGGCCTCGTTTTATGATTTCATTAAGAAATCGCTTCACTTTGATGTCTCTTTAAACCAGTTAAAGGATAAGGTTTGGAGGTTAAAGAAGAAGTTTGAGAACCATGTGAGCAAAGGGAAAAGGGTGAAGATAAGACATTTTCGAAAGCTCATGACCAGAAATCCTTCGATTTGTCAAAAAAGATATGGGGGTAGTGAAGCAACTAGCGGGGGAGGAGTGGATTTGGGTGTTAAGTCGAATGGCAAAGCAAAGAAAAGTGCCATTAATAGTCTGAGAGGTAAGAGTTTGGCTACATTGAAGGCAGAACTAGGTGTGGATGT
>HSP8IRX02HOGBB78
GACCTTGGCTGTCACTCAGTTTCTTCCTGATAGAGCGTATGCCTTCTTTTCCCATACTCACAAGGCACACAGGGGATA
>HSP8IRX02HTF9Z52
GACCTTGGCTGTCACTCAGTTTGATCCTGATGTAAGCCGATAGTAAGGAAGT
>HSP8IRX02I3RQ388
GACCTTGGCTGTCACTCAGTTGTACAAGTCTCCACCACCTCCATCTCCTAAACCTCAATATGAATACAAGTCTCCTCCGCCACCATCT
>HSP8IRX02IPJOA51
GACCTTGGCTGTCACTCAGTTGCACCAACACCATACTATTACAAGTCACCA
>HSP8IRX02G196R389
GACCTTGGCTGTCACTCAGTTTCTCTTCCACTCCATATTCGCGCCATCGTTCGGACAAGCCTTAAGCCATTCCGATCCCGATCTCGATTTCCCATTTTACCGGTATATCTCCATGGCTGCCTCTGAAGAAAATAAGTGCTTTGTTTCCCAATTTTCTATTTTGTACAATAATGGCACTGCCTTTAGTGCCTTACACAATAATGAAGTTATGCCGCGCTGCCTCAAAAAAGTAAAGAGCATCAACTGCCGGTGCTCTGAATGCTTCCGATCAGGGAAGTATCACAAATACAATATTTAAGCGGATTTCAAACTTCTCCTCGTGTAGTAACTTGACATTGATTCTTCTTTGGATCATCATGATATTCCTGGTTCGCAGTGAGTGACAGGCC
>HSP8IRX02I3VD7307
GACCTTGGCTGTCACTCAGTTGAAGAGCAAAGAAGTAAAGGTCATGATGATTGGGATTATGCAGGGCATGGAAGGGAGAAGAGGTACCGCAGGGATGAAGAGGCAGGGCATGGAAAGGAGACGAGGCACCGCAGGGATGAAGAGGCTGGGCATGGAAAGGGACGAGGCACACAGGGATGAAGAGGAACATAAAGAGAGAAAGTACAAAAGAGATGAAGAGCTTAATGACAAATATGGAAAGCATGTAAAAGTTGATGATGACCAAAGGTATGAAAGCCGAAGGCGTGTTCGCAGTGAGTGACAGGCC
>HSP8IRX02JK9L2222
GACCTTGGCTGTCACTCAGTTATTGAGGAAGCATATTCGCTCAGTGTTCAGCTATGTAGCAAACTACACTAAAGATACTTCAAGCTAAAACTTAGGTACCAGAGGATCTTCGTACTCAGGATGCTGCTGTGTGGCTTGTAATATTTTGAATCCAGGGACTCTAGAGCAGCAAGAAGTAGCACGAAATGGAACTCCAAGTCCAGTATGCATCTATTGACAAGC
>HSP8IRX02G7MVC156
GACCTTGGCTGTCACTCAGTTGGAGGTTAAACAAGGAAGCTAAACAGCGGAAGAAGGAAGAAGATGGTGATGGAGAAGTACCAGCAGATCTGGTTAGTGTTAGGTACACTGACCTTTTTCGTCCTTACTTCAGCCTTACGTCAGACGACGTCGTTG
>HSP8IRX02HK1B8169
GACCTTGGCTGTCACTCAGTTCGGTAGTTTCTTAGAGAGAGAAGAAATGGGTAGGAGGATATTGAATGATGCGTTGAGGGCAATAGTGAATGCTGAGAGGAGAGGGAAAGCTTCTGTGGAGTTGCGACCCACTCTCTACTGTCATGTCTTCTTTCCTTCCAAGAATCAT
>HSP8IRX02GDM35109
GACCTTGGCTGTCACTCAGTTGATTTGTTCATCCTCTGGAAAGCTGTCTGTTTTGGATTTTGTGGATAAAGTAACTGGGAATCTTGAGCCTGTATCACCACTCCCTCGT
>HSP8IRX02ICW7V306
GACCTTGGCTGTCACTCAGTTAGTTTGGGCAGATACACTGAACAGAGGGCTAGTCAACTTGAATATTTCTGGCCCTAAATACAATCCATTATCTGACATTGGAATTGATTTTGTATGCTATTAATCGCAAGGAGAAGAGAATGGAAACCAACAACAGCTGCTGTTACATCTACCGTCACAATGGGTAAAGCTATGGGATCTGGTTCTGGTATAGGCCGAGCAGGTGCAAGTGCTCTTAGGGCGTTCTCCAAATCCTACGATGAGTCCTGGCATGGGAATGGGTGGCTTCGCAGTGAGTGACAGGCC
>HSP8IRX02GMUJ172
GACCTTGGCTGTCACTCAGTTTGGACTCAATTATGGTTGATATGGAGAAGTGTTGAGTGGGGTCGTCTAACG
>HSP8IRX02G4W1V285
GACCTTGGCTGTCACTCAGTTATGTGAGAAGAGAAAGGAAGAGAGAGGAGCAGGGACAGAGAGATGGACAGGGATTGGAGAAGAGAGCAGCAACAAGAGAGGAACTTGGAAAGGGTGGTGGAGAGGGATAGGAAGAGGGAGAAGGAATGGGACAGGAGCGGGGACATGGAGGAGGAGCTGGATAGAAAGGCNGAAAGAAAAGATAAAGAAAGATAAGATGTGACTAGGTCTAGTGATAGTCACAGAGATCAGGAAAGGAAAAGGGAGTTCGCAGTGAGTGACAGG
>HSP8IRX02FO23O43
GTCCTTGGCTGTCACTCAGTTCGGATAAGCTCTATCGTGCAGC
>HSP8IRX02GUP8664
GACCTTGGCTGTCACTCAGTTGTTGGTTGATACAGCTGCTCCTGTGGATCAAGGCACACAGGGG
>HSP8IRX02HJEF4257
GACCTTGGCTGTCACTCAGTTAACAAATCAAACCCACTTCCTGATAAGGTTTGGTAACATGGGTCTCCAATGGCCTCTATCATTACCACCATTTTGGTGGTAGCACTCTCTCTAAGCTTGCCATGGGAAGCCTCAGCAAACTACCACTACTACTCTCCTCCACCTCCAAAATCCCCACCACCACCTGTGTACTCTCCACCTTACCATTACAAATCTCCTCCTCCTCCTCCTCCTCCAGTGTACTCTCCACCCCACCA
>HSP8IRX02G6IAV35
GACCTTGGCTGTCACTCAGTTTTTGTTTTCTTTTT
>HSP8IRX02HB613309
GACCTTGGCTGTCACTCAGTTCAATACCACCGCCATCAAGAACGACGACGTACGACGACGTAGACGTAAAGGACCTAAACGGGACCTAACTTTCGTAACGAAACTTGGGAACCGAACGGGTTTCCTACGTTTACGGGAAGGGGTAGTACGGGACAGAGGTGCAGGCGAGAGCCATTCTGATGTTGGCTGCCCAAGAAATGGAGGATAAAATGAGAATAACTTCAACTGGGCCTTCTTCTTCTTCTTCGTCTTCGTTGTCGTCGGAACAACCTGTATCGCCAACTTTGGAACCTCCTCCTCCGCCTGCTT
>HSP8IRX02IXWZT149
GACCTTGGCTGTCACTCAGTTAGATGGGAACAGGAGGAGGCTTGAAGACAGGTGACTTTGGTTTGGCTTATAGATAGGAACAGGGAGGAGGCTTGAAAACTGGTGGCGTTTGGTTTTGGTCGTTATAGATTGGAACAGGGGAGGCGTTG
>HSP8IRX02JLURW54
GACCTTGGCTGTCACTCAGTTCAGAAGAATGAATCTCAAGGCACACAGGGAGTA
>HSP8IRX02IY7KJ104
GACCTTGGCTGTCACTCAGTTTGGTGCTCTTAAGTATGTGTTGATCCTGACTGCAACGAAAGAGGTCCCTAAAATCGGGGCTACTTGTGTAGTCCAACGAAGTT
>HSP8IRX02FYFSU45
GACCTTGGCTGTCACTCAGTTTTAGAGGTGGAATAGTGAAGTGGC
>HSP8IRX02HC28T73
GACCTTGGCTGTCACTCAGTTCAAATGAGACGGTGAAATGAACAGAGTAGAGAGAGAGAGAGAGAGAGGAAAC
>HSP8IRX02JKLKV37
GACCTTGGCTGTCACTCAGTTCCATATTACCATACTA
>HSP8IRX02J3SKV34
GACCTTGGCTGTCACTCAGTTTCGTGTTCCCACT
>HSP8IRX02IJODN96
GACCTTGGCTGTCACTCAGTTTCTGGACCTTGGCTGTCACTCAGTTGTCTACATCATCTTTCAACAGTTCTCATCAAAGCCCACTCATCAAACTTA
>HSP8IRX02IVSF6136
GACCTTGGCTGTCACTCAGTTGGACCTTGGCTGTCACTCAGTTAAAGGTTGTGGTTGCCTGCTTGTTATTGATGAAGAATATCACCTGATTGGAACTTTTCAGATGGTGATCTTAGGCGCACACTCAAGGCACACA
>HSP8IRX02GFG5989
GACCTTGGCTGTCACTCAGTTACTTTCTTAACTGTTCTCTCTTTCTATTCTCCTCCTCATAGCTGCTTGCTATTTTCTTTCTTTCTTTC
>HSP8IRX02HAZ7X106
GACCTTGGCTGTCACTCAGTTGCTTCGGTTGGTTTCTTTCCCTGGTGTTTTGGCTTGGTTGTTACTTTCCCCTGGTTGTTTGGTGATCTGTTGATCTGGTCATTTA
>HSP8IRX02GO8IH157
GACCTTGGCTGTCACTCAGTTAATTCTATCTCCTACTCTTTTCACAGTTATTACTGCGTCTTTCTAATGTCCTGTCTATGATTATGCCCACTCCGTTATTGTTTCTCTCCTTTCCGGTAAATCACAGTTTGTATCCTGAATTACCCACTTACTTTTC
>HSP8IRX02I3L0H111
GACCTTGGCTGTCACTCAGTTTCTGGACCTTGGCTGTCACTCAGTTGTACTGCTCTCCATTTGCTCATTGCTGACTGATCCAAATCCTGACGACCCTCTCGTACCACGAGA
>HSP8IRX02GZX1L48
GACCTTGGCTGTCACTCAGTTGTTTACTCTCCTCCACCACCACGAACT
>HSP8IRX02HCGXQ390
GACCTTGGCTGTCACTCAGTTAATAATGGCTCTGGTGGTGCTGGTGATGCAGATGTTGTCCAAGCTCCGCTTGGTCTGTTTCCTCGTCCTTGGCCTCTAAATGCTGATGCTTCTGAGGGTAGCCAGTTTTATAAGGTTATTGAGTATTTCCGGTTGGTTGGACGGGTAATGGCCAAAGCTCTTCAAGATGGACGCCTTTTGGACCTTCCGCTTTCAACAGCATTTTATAAGCTTGTGCTTGGTCAAGAGCTTGATCTGTATGATATTCTTTCCTTCGATGTGGAATTTGGGAAGGTTTTGCAAGAATTGCAGACCCTTGTTTGCAGAAAACATTACATAGAGTCTTCAGGAACTGATAATCGTGATGCTATTCGCAGTGAGTGACAGGCC
>HSP8IRX02ITZ8M59
GACCTTGGCTGTCACTCAGTTGCATTCTCTCCGCCTCTCTCTGTCTCTCTCTCTCTCNC
>HSP8IRX02GMEL5314
GACCTTGGCTGTCACTCAGTTATCCTCATCGACTCGCCTGAGTTCATCTCGCTGTTGACCCTATCAAATAGCCACCACCCACTGACCGACGTCAACCGACCTTGTAGGTCGAAACAAGTCTGACACCGCCTGCAATTCTTCTACTCCTCAGGAACAACCGGGAGAGTAAAAGGACGTATCTTTGACACACCGGAACCTGATCGTTTTAATTCGCTGGGTTTTAGTTTATAACAGTCGGGCGAGCAGACCCGAACTGAACCGGAACCTCACCCACGTATCGCTCTTTACGTCTGCTTCGCAGTGAGTGACAGGCC
>HSP8IRX02HBCHI111
GACCTTGGCTGTCACTCAGTTATAACTCACCACCGCCTCCACCTGTAACGTATGCATCTCCACCACCGCCAGTTCACTACCATTCTCCACCGCCACCATCGCCACCCNCCT
>HSP8IRX02HHKBB35
GACCTTGGCTGTCACTCAGTTGAGAGAGAAAGAAG
>HSP8IRX02JOQ1Q45
GACCTTGGCTGTCACTCAGTTGTACATTCACCGTTGCTCTTCCTC
>HSP8IRX02IRTJB87
GACCTTGGCTGTCACTCAGTTAATCTACAAACCAAGCCAAAGCCATCCTCCTCCTGTCCCAATCTACAAACCAAACTAAACGCCACC
>HSP8IRX02JSNPK47
GACCTTGGCTGTCACTCAGTTGGCAGGTATGAGTTGAATAGAGAATG
>HSP8IRX02H6NSP52
GACCTTGGCTGTCACTCAGTTAGTGCTTGGCGAGCTGCTGGAATAGTGCATG
>HSP8IRX02GMLTX325
GACCTTGGCTGTCACTCAGTTTGGAATTTATTTCTCAAACAATCCTAGCAGACAATCATATGTGAAAATAGTGAAATCAACCAAAGAATCTCCACCACATTGTTTAATAGCACATTACTAGAGAAGCTTGGTGTGACTTGGAACTTGTACATATATTTTGCTCCTTTTCCTTTCTCTAATTGTTTAAGATGAGTCATGCATATGATTAATGGTCTTCCATAATATAAGATCAAATAAGAAGCCGTGAAATCTAACAGAATGAGTAGTTAGTTAAACTAAATCTGGCTACGTTTCGTAAACCAACCTTCGCAGTGAGTGACAGGCC
>HSP8IRX02I07YH282
GACCTTGGCTGTCACTCAGTTTAATAGCGGCATTGAGTTTTGAACGTCTGGCATCACATATCTTGCATTAGGTTGAAGCACAATGTAAATTTTAAATTAGGACTAGAATTATTATTGGCTCTAGTTTCTAGAAATACTCTGTTGACTGCATTGCTTCCAAGTTCCAACCATTGTCTTGGAGTTAGATCTGGTCACCGTCTGGAACTGGAATCTCTCTGTAAATCGGGTTCAGAATTGATTCACAGTTTCAGGAATTGAACCGATCAGAACTGGTGGTTTGAC
>HSP8IRX02G7Q6O76
GACCTTGGCTGTCACTCAGTTAGTCTGAGTGGAGAGGGAGTCCAATGAATACCACTGAATGTAATCTTGCAATTTC
>HSP8IRX02INH0X121
GACCTTGGCTGTCACTCAGTTGGATCTCACTGAAATAGACAACTACAATGGCCAAATATGGTCTGGTTAATCTCTTGATCCTCCTTCTCAACTTGGGTACTTTGCTTTCTTCTCTTGCTTG
>HSP8IRX02G227W210
GACCTTGGCTGTCACTCAGTTAGCTGCTGCTGCTAAGGAGAGGAAAGAGGAGAACCAGCTGAGGAGTCTGATGACGACATGGGTTTCAGCCTGTTTGATTAAGTTTCATGTAGGTTGCTACTATAGAACTGTTTCTAGTATAATTTTGGCGATTTAATGTTATTTTGGTACAATTATTTTTGTTGTTATTTAGTCAAGTTTACTACATAC
>HSP8IRX02J2VUR348
GACCTTGGCTGTCACTCAGTTGTTAAAAATAGAAAAGGAAGCCTAGCGATTGCCGATTGGGAGTCGAAAATAACAACGCGGTTAAAGACATACGAGTATTCGAGCAGGCAGTGGTAGTCAACGCCAAAACTAGAAGGGCGTCTGCGCGAATTGTGTATATCACCAATTCACCATCGGCCTGCGCGGCTTTTATACCGTAACAGCAAATGATCAGGAAGAATCTGCTTATCTATATGAAAGTGGTGATCGATCGGACGGAAAATGGTAAAGGAGATGGAATACTACTACGTGCTTGGGGTCAGCCCCACCGCCACTGAGGCGGAGATCAAGAAAGCTTATTACATCAAA
>HSP8IRX02FPP8A41
GACCTTGGCTGTCACTCAGTTGACTGTTTGCTACAAGGCAC
>HSP8IRX02FH9SR41
GACCTTGGCTGTCACTCAGTTGATTTCCTATCTTCCTCCCT
>HSP8IRX02JL40F50
GACCTTGGCTGTCACTCAGTTGAATGGCACTTCCAAATTCACAACTTTCC
>HSP8IRX02GZGSS89
GACCTTGGCTGTCACTCAGTTACAGAGAGTAGAGAGACAGAGAGAGAAGAGACAGAGAGAGAGAGACAGAGAGAGTAGAGACAGTAGAG
>HSP8IRX02IX5XS147
GACCTTGGCTGTCACTCAGTTACACAACCATTCAAGCTCAGAATTCAGATCTAAACGTAATCAAATTTCTCTCCTCTCTCTCAAGATGCAGATCTTCGTGAAACCCTTACTGGAAGACAATCACCCTCGAGGTGGAAGACTCAGACA
>HSP8IRX02JIE1V35
GACCTTGGCTGTCACTCAGTTATATGCATGTGGTG
>HSP8IRX02I9T3E166
GACCTTGGCTGTCACTCAGTTAGAGAGGACATCAATCCACTGCAGAATGAGATGAGTCTTCATAATGGAGAGGGAGTACTTGGTGGATGATGACTCCACTTTACTATGTCGCTGGGAGGAAATAACCACTTAAGTACTTTATTACCACGCTTGGGTAGGCAGCCAA
>HSP8IRX02HV3WY155
GACCTTGGCTGTCACTCAGTTGGTGCGCTCCAACACAGGAAACAAACCTTGATAGTTCTACAGGTAGCTTTCGGTTTATTCCTTTTGTTTGGGCGCTGACTGTTCTTCTCTTCTCCTTCCCTCACTCTCGCTTCTTTGCTTCTTACGAAGGCACA
>HSP8IRX02G54TL382
GACCTTGGCTGTCACTCAGTTGGTGCGCGTGCAATCTCCCTCTCAAACCATTGCTAGTGATCTACCAATTGCAAGGAGAGCTTCCCTTCACCGGTTCTTGGAGAAGAGGAAAGATAGGATCACTGCAAGTGCAAGAGCTCCATACCAAACAAGTCGTGGCTTGTCGGCCTCTCCATCGAAGCCAGCTGAAAGCAAGCCGTGGCTCGGCCTGGCTGGTCAATCTTTGCAGTAGATCCGATTGCTAATTATGTAGATTTTTAGATTTTGCAATTTAGGCCTCCTTCTATCTGGTATTTTTGTAGCGGGTTGAATCCTGCTGTTTCCTTATGGTTGTTTTAAGCCAAGGCTTTTCTCAGGCCACCTTCGCAGTGAGTGACAGGCC
>HSP8IRX02JE54C356
GACCTTGGCTGTCACTCAGTTCCCAAACAGTCCGCCAATATATCAGGAGAGGCCAGCACCTGGTGCTTGCTGGGCACCACAACCACCACCATGTCCTCCTGCTCCACAAGGTGCTTGGTTTCCAAGCAATCCACCTCCACTGCCACCTCCAAGTTATCCTCCCTGGAATCCCTTCGCCGTGCACAACTACAAAGCTGCTTCTGTTCCCTTCACTGAAGACCAAGTGAGGCAAGTTTTCATGCAGTTCGATCTGAATCGAGACAATGTTCTTAGCAGAGAAGAGATCAGACAAGCTTTCCAATATCTTGGTGCAATGTTCCCAGCACAAAAGGCCCATTCGCAGTGAGTGACAGGCC
>HSP8IRX02I3P4N95
GACCTTGGCTGTCACTCAGTTGAAGAAGGAATCATATGGAATGGAATTAGAATTATTTAGCAAGTACTCGCATACAAGATTGGTCCCACCTCCTC
>HSP8IRX02GQC3F206
GACCTTGGCTGTCACTCAGTTTACCTGGTTGATTCTGCCAGTAGTCATATGCTTGTCTCAAAGATTAAGCCATGCATGTCTAAGTATAAGCAAATTTATACCGTGAAACTGCGAATGGCTCATTAAATCAGTTATCGTTTATTTGATAGTACCTTACTACTTGGATAACCGTGGTAATTCTAGAGCTAATACATGCTAAAAGCCCG
>HSP8IRX02GTDIK45
GACCTTGGCTGTCACTCAGTTGATCTGAGGAACGAGAACAAATAG
>HSP8IRX02HAYLV36
GACCTTGGCTGTCACTCAGTTGCTGCATATGGACAC
>HSP8IRX02F7P6R407
GACCTTGGCTGTCACTCAGTTAAGTTGGACTCGTGGGTTGCTATTCATGGGAATCTAGAACTAGAGTTATGTGCTCATCAAAATTGTATTGCCTTTTGCTTATCCGAGAATATTTCTTGAGTTCCCTAATCTTCTCAGAGGACAAGTTAGTTTTGCTGCTTGTTCAGTAATGCAAAAGAATTGGGACTTGTGTTACTTCTTTCTTGAAGTTGTGGTGTTTCTGTGGCTTTCCTTTTCGCTGTAAATATTGATTTTCTCTATCATCTTCTGCAGCTGAAATTTAATGAGATCAAATAAATCTATTGTAAATCTTTGTAGTGGCAAGACCCCACAGTACTTACTTCGTAATTTATTTATTTACCTCTCTATCTTTCCCACTCCGGTTTTCGCAGTCGAGTGACACGGCC
>HSP8IRX02GIS9349
GACCTTGGCTGTCACTCAGTTCTCAATAACCTCTTCTCTTCTCTTCCCC
>HSP8IRX02I8LJH420
GACCTTGGCTGTCACTCAGTTATTGGAATCAGACAGGGTTTTGACTGTGAGCCCATACTATGCCCAGGAGCTTATTTCTGGAGTTGAAAGAGGCGTGGAGCTGGATAACATCGTTCGTAGAACTGGCATTAGCGGTATCGTAAATGGTATGGATGTCCAGGAGTGGAATCCTGCTGCAGATAAATATATTGGCATCAACTACGATGCCACAACTGTTATGGATGCAAAACCTTTGTTGAAGGAAGCCCTTCAAGCAGAAGTTGGATTACCTGTTGGCAGGGATATTCCTTTGATAGGCTTCATTGGTAGATTAGAAGAGCAGAAAGGTTCAGATATTCTTGTTGCAGCTATTTCGCAATTGGTGAAACACAATGTGCAGATAGTAATTCTTGGAACTGGCTTCGCAGTGAGTGACAGGCC
>HSP8IRX02I6QYG329
GACCTTGGCTGTCACTCAGTTTATAGTTCAGCCTATTGACAATTGTAAAGAAATTCTGCTCATTTCGCTAAGAGGACTGGTCATGCCATTGCAACTGCTCTTAATGTTGCACAAACATTTCATTCCTATGGGGACTTGATGCTTCTTATGAAAGCATGCCAGTCAAAGCAGGAGAAGCCCTCCAGTTACATGGTTGAAATGGCTAGGGTGGAATCATTATTTCATATGAGTAGCTTGGAAGCTGTGGACTTCCTGGACAAATTTCTCTCAATGAATCCTGACCCCAGTGGTCGTGTTAAATTCCATGACTTCGCAGTGAGTGACAGGCC
>HSP8IRX02JON2U83
GACCTTGGCTGTCACTCAGTTAAATAAGAATCTGTTAAGTGAGAGAAGCTGCTAGAAACCGAATTACGATGAGGAAGTGGACG
>HSP8IRX02GRH84123
GACCTTGGCTGTCACTCAGTTGGTGTCTGTGAGAGAGAGAGATGTCTTAAGAGAAGCAGCTGGTTACGCCATGGCTACAACAAGGTAGGCCGTTTGCTTGGGAAAGAAATCAAGACTTTCCCA
>HSP8IRX02GI81E258
GACCTTGGCTGTCACTCAGTTAAAAGGGTTTCTCTAACAACACACTGCAGCACAGAACGAAGGAAAGATAGATTTACAATCCACACACAGCCCTCAACAAAGCTCTCCTCCCAGAGGGATAATATTACTGTACCTCCTTAGCTTCATATCCCACAGACTACATAAGCTTCACTATCATCTCTTTAATCTTTTACTCTCTCCCTCCCTCCGTTTTTCTATCTTCTTCGATCTCGCCTCCTTCGCAGTGAGTGACAGGCC
>HSP8IRX02JI7TN161
GACCTTGGCTGTCACTCAGTTTCTGGACCTTGGCTGTCACTCAGTTGACAAGCATCGGAAACACTACACTACTAGTCTCTCGGCTTCTCTTTCGCTTTAATTTAGATCCTATTTAGAAGATGTCTGGCCGTGGAAAGGGAGGCAAGGCACACAGGGGAGTA
>HSP8IRX02I3KYF263
GACCTTGGCTGTCACTCAGTTACGAGTTGTTGTCAAAGGAAGGTGATAGTTGTGGAGGTTCGTGCAGGGAAGCTTATAGTCAATGGAGTTGTGAGAAATGAAATTATATTCTTGAACCGCCTTCTTATGACATGACACCAATTCGTGTACCTAAGAACTCAGTTTTTGTGATAGGGTGACAACCGCAATAACAGTTATGGATTCACATGTGTGGGGTGCCCTTCCTGCAAAGAATATAATAGGAAGATCAATTTTTCGCTATT
>HSP8IRX02JVYIY39
GACCTTGGCTGTCACTCAGTTTCCTCCATCCCTACTCCT
>HSP8IRX02IOZ8N283
GACCTTGGCTGTCACTCAGTTCTATGGTACAATGCGAATAGATGGAAATCGTGAATATTCATGCAAACTGAAATTTAAGGAGCAGTCCATCATAGACCGAAATCCTCACCAGGTGCATGGAACAGTTCAAGACAGGAATGGTAAAAGAGTGGCAACTCTTTTTGGAAAGTGGGATGAGAGCATGCATTACATGAAGGATGACTGCCCTGTGAAGGGAAAGGATTTGAATCTCTAAAAGATGCCCATCTGCTTTGGAAGCAAAGCAAGCCTCCTAAATTTCCCA
>HSP8IRX02GMKY3126
GACCTTGGCTGTCACTCAGTTGAAGATAGAATAAATGACAACAATTTTAGGTAGTTCTACTAATACTTGTCTAGGTAGTAGTGGCTTTTCTTTCTAGTATTCTAAGGACGTCTTTATTTTGGGGGT
>HSP8IRX02GRTLS96
GACCTTGGCTGTCACTCAGTTAGAAGAGAGAAGAAGAAGGAAGAAGAAGGAAGAAGAAGAAGAAGGATAAGGGAGAGAATGGTCAGATTTTAGTTT
>HSP8IRX02HDAMN367
GACCTTGGCTGTCACTCAGTTACCAATGCACTACTTCAATATTCCACCACCACCTCAGCAGGAAAGAACCTTTTACCACTCAATGGATCCTCCAAAGAATAGGGTGGCCCTTCGTTCCATCCCAACGATGGGGCGTTCCAGTGGGCCGAATGGGAGTCTGGGGAGGAACAAAAATAGCACTGGAGAGGCAGCAAGGGCAGCACCTATCCTTATCAGGGTATGCCACCGCCACACGGGCAATATCAGCAACAACTTATCCTTCATATGGTAGTATGCCGCCAATGCCCCTTACTCAGCAGTACCCTCCCACTCATATCATCCCTGGCGGTTCCCCCAACCTACAGGCTCCCCAACGCCACCCACGCAG
>HSP8IRX02JOPBD34
GACCTTGGCTGTCACTCAGTTTTAGAGGGTGTAC
>HSP8IRX02J0RRN120
GACCTTGGCTGTCACTCAGTTCCGTAGTCAACGAATTTCTTTACGACTAAAGTCGTTAGGGAACCGGACGAATTAAGTCGGAAACCCTTTAACGGTTCCTTTCGTAAGGGGACTAGGTAA
>HSP8IRX02IJ3E8178
GACCTTGGCTGTCACTCAGTTACTTCTTTGGTTTCTTCTTCTTCTCTTCTTGTCTCTTTAAACAATTTAGTGCAGTTAACACTTTAAAAGTAGATTTATTACTTCTTAAAGTCTATTCTACATTCACTACAGCAGCAGATGGAAGGCGTTCTGATGAGTTCGCAGTGAGTGACAGGCC
>HSP8IRX02IQR40126
GACCTTGGCTGTCACTCAGTTTAGTTTCGTTGTTGATGATGATAGTCAAGATCAGGACCGTCCATCTTGCGCAAGCTCTTCTCTCGAAGAGAGCAATACGAAGGCAGATGGGAGAGAGAGAACTAG
>HSP8IRX02HOA9P78
GACCTTGGCTGTCACTCAGTTAACTCTAACCAGTTGTTGGCAATCTAACAGCTTCTAATTCCTTCCCTCCCTCCTACT
>HSP8IRX02HDRYJ35
GACCTTGGCTGTCACTCAGTTAATGGCTCGAATTT
>HSP8IRX02JU44W119
GACCTTGGCTGTCACTCAGTTAAGCTTGTTTCTTTAACAACAGAGCTATAATGGCTGCCACTCTATTCTTCTTTTCTATTACTACCATACTAATACTGAGCCAAGCCACCCNCCTCCGT
>HSP8IRX02G6HV0189
GACCTTGGCTGTCACTCAGTTACTCATTCTCTTTGTGCAGAGAGTTCACCATGGACGGAGAGCAACAAGAGCTTCAGTTTCTTGGGTTCTTTGGAATCTTGAAAGAATCCTTCAAGATTATAGTTTCTTGGAGAAAAATTTTTGGTCCGACGATCACCCTTCGTCTTTATTTCTTCCTCCTCTCCTTCC
>HSP8IRX02JEQAU106
GACCTTGGCTGTCACTCAGTTTATCTATGCATCTCAACTCACAGCCAAGCCTAGGCTTCTTGAGCCAGTTTACTTGGTTGAGATCCCAGTTTCCGCAGTGAAGTCG
>HSP8IRX02IMU1S74
GACCTTGGCTGTCACTCAGTTATTAACTCTCTAACACTTCTTCACTTCTTTATTCTCACAGCACAAGGCACACA
>HSP8IRX02GOMKT90
GACCTTGGCTGTCACTCAGTTTGCCATAAAGAAGAAATAATTAAGAGAGTACTTAAAGAAGCTTGCAGGTGTGGAGACCAGTGGTGGGCG
>HSP8IRX02GDZYI151
GACCTTGGCTGTCACTCAGTTTGTATATGGACTATGTCTTTGGGAATGAGACTGAAGCCAGAACATTTGCAAAGGTTCATGGATGGGAGACTGATAATGTTGAGGCAATTGCTATAAAGATCTCTCAGTGGCACAAGGCACACAGGGGATA
>HSP8IRX02H4YFQ139
GACCTTGGCTGTCACTCAGTTTCTCAAAGGCCAAATCAAATCAAATCGCTCTCCACTCCACAGCAAATAAATAACCTAATTTCCTCTTCTTCCCAATACACAACATTATAACTGAAAAACAAAGAATTGGGAAAGTTTT
>HSP8IRX02G01O568
GACCTTGGCTGTCACTCAGTTCTTCATCTCTGGCTAAACTCACATTCTGGTCTCTTGTCTTTATTGGC
>HSP8IRX02GHW76278
GACCTTGGCTGTCACTCAGTTTAGTGTAGGTGTTTGTTTGATTAAAGCCAGAGTGGCTTGTTTTCTCTACTTTAAATATTGCCGTTGGACTTCCATTTTATGTACAAGTTAATAGTATTCAAGGATATTTGATTGTTTTGCTGGATTTTGTTCCTAAATCTGAAATGATCCGGATATTTGCCTTGCTTGGCTTCTGTTCCCTGATTGCAATATCATCTTGTGCTGTAATAAGATTTGATCAATTTAATTGGTGGCCGCTTCGCAGTGAGTGACAGGCC
>HSP8IRX02HRAV4125
GACCTTGGCTGTCACTCAGTTATGAGCCAAACCAAGCCACCTGTATTCAAGCCTCCTCCTGTTCCCATCTATAAGCCAAAACCAAAGCCACCAGTTTCAAGCCTCCTCCTCCTATCCCAATCTAC
>HSP8IRX02F304C182
GACCTTGGCTGTCACTCAGTTATTCCGAGTGTGTGTCTTCTCGGTCCTTCTCCGTTCCCAGTGACTTCTAGAACTATGGCCATGATCACTAGGAACACTACCTCACGCCTTCCTATCCTCTTCTCCCAGCATCGCGGAGCTGCCCTCTCTCTCCATACCACTCTCCCCTCTCTCTCCGCCGA
>HSP8IRX02JAO9C301
GACCTTGGCTGTCACTCAGTTTTGAAGAGTTGTTTAAATCAAAGTCCATTTGGGTATTTCAACCACTGAGGCTGGAGAAACCAGTAAGGCTGCTACTGGTTCTGTTCCTCTAGCCGACAAAGTGAAAGAAAGGAGAAAAGAAAGAAACAGAGGAAGAAGAAGAAACAGAAGAGGAAGAGGAAGAAGAAACAGAAGAAGAGGAAGAGAAAGAAACTGAAGAAGAAGAAGAGAAAGAGGAAGAAAAGGAAGAAGAGGAAGAAGCTGAAGCAGAAAAAGATGAATTCGCAGTGAGTGACAGGCC
>HSP8IRX02HUJMY48
GACCTTGGCTGTCACTCAGTTCATGTTCATGATGAAGCTAAGCAGCAA
>HSP8IRX02JTO5N211
GACCTTGGCTGTCACTCAGTTAGGTTCATGAGCACTGGTCAAAGGAAGAAGGAAGAACATAAAGAAAGAATCAAAGGAAGGGTCAAGAGGATGGACAAAAATGGTAAAAATTAATATCTATATATATATATATATTGGAAAAGGCAAGTTGGAGCTAAGAAAACCAGAAAGAGAGAGAGAGAGAGAGAGAGTTCGCAGTGAGTGACAGGCC
>HSP8IRX02GX30E77
GACCTTGGCTGTCACTCAGTTAGTATTCACCACCTCCACCATCGCCGCCACCACCAACGCATTACAAGCCACCTTAC
>HSP8IRX02INMIS49
GACCTTGGCTGTCACTCAGTTAATTTGATTATTTACTTTGTTTGTTATT
>HSP8IRX02IQ96057
GACCTTGGCTGTCACTCAGTTTCTATCCACCTTACCACTACAAATCTCCTCCACCCN
>HSP8IRX02G8YRZ100
GACCTTGGCTGTCACTCAGTTGCTTTCTCCCTTTTAATTTACAATCCTCATCTATCCAAATGAACCTTCAGCTGATTCTCCTTGGCTGGATTTGGGAAGG
>HSP8IRX02IYK5A69
GACCTTGGCTGTCACTCAGTTGGAAAGTTAAAGGTCTTTGATGAATGCAGCAGGTTCCAGACAGCTTTT
>HSP8IRX02F9KLM60
GACCTTGGCTGTCACTCAGTTTCTTTGTATAACAATTTGGGCAAACAGCACAGAAGGGAA
>HSP8IRX02HCA0G59
GACCTTGGCTGTCACTCAGTTTCTCCACCACCTCCTTATGAGTACAAAATCTCCACCCN
>HSP8IRX02IKZXX75
GACCTTGGCTGTCACTCAGTTGTGACGTGTTTAACTGGAAGCCTTGATAGTTTCATTTGAAGGGTCCGAAACCAC
>HSP8IRX02IPYWY113
GACCTTGGCTGTCACTCAGTTAATTTAGTCTGTGTATGATAGTGTGTATGTAAACAGTATGTTTCAGAGAGTCCCATATGAATGAAGCATTTCAATAAAAAAAAAAAAAAAAA
>HSP8IRX02G9T9G65
GACCTTGGCTGTCACTCAGTTGTAGAGGTAGAGGTAGAGGAAGAGGTAGAGGTAGGGAGGGAGGG
>HSP8IRX02HE6VZ433
GACCTTGGCTGTCACTCAGTTTCAAAGACCACTCTGAGTTTCTTGCAGGTGTCTCTCCAACTCTACAACTTTCTTGTTTAATTAATCAACGCATGGCTGCCACCATCTCCACCGTTGGAGCTGTCAACAGGGCACCACTAGCCTTGAATGGCTCTGGTGCTGGATCCTCTGTCCCAACTTCGGCTTTCTTGGGCAGCAGCTTGAAGAAAGTGAGCTCAAGGTTGACAAACTCCAAGGTTTCATCAGGAAGCTTCAAGGTTGTTGCAGAGTACGATGAGCAGAAGCAGACTGACAAGGACAGATGGGGAGGCCTTGTCTCTGACACATCTGATGACCAACAAGATATCACCAGAGGGAAGGTTTGGTGGACTCTCTCTTCCAAGCCCCCATGGGAACCGGAACCCACCACGCCGTTCGCAGTGAGTGACAGGCC
>HSP8IRX02HQB84416
GACCTTGGCTGTCACTCAGTTATTACTGAGCTAGCAGATGCTGTACAGAATCTGACTAAATCTGCTATGAACGAGCTACGGCTCTTTGGTGAAGAAGTGAAAGCACTCCTTAGGACAACATCTTCTGATGGAGCTGCTATTTTGAGGGTTCTGCAGGCATTAAGCTCTCTTGTTGCCTCACTAGTTGAGAAAGAGAAGGACCAGAAAATTCTTGCAGAGAAAGAGCAAAGTGCTGCTCTTTCTCAGTTGTGCAACATCAATGGAGCCTTAGAGCCTTTGTGGCTGGAGCTGAGCACTTGCATAAGCAAAATAGAGAGCTACTCAGATTCTGTACCTGATTTGCTACTTCCAAGAACTTCCACATCAAAACCATCTGGTGTAACAACCCCACTCCCTTCCGCAGTGAGTGACAGGCC
>HSP8IRX02JB0VO300
CTCAGTTGGACCTTGGCTGTCACTCAGTTGAAGCCGAAACTGCAAATCTCGCTGCTGCTAGGAGAGAGAGGCTGATCAGAGAAAAGAGAGAGAAAGATGCCTAGGTGGTTTGATCCGTGGCCTGTCTTCTTCAAGCGAGAGTTTAACAGGAACTGGCCTTTCCTGGTTGGCTTCGCCGTAACTGGAACCCTCATCACCAAGTTCTCTCTTGGTCTTACAGAGGAGGATGCAAAAAAATCACCTTTCGTCCAGAGGCACAAGAGGTGAATTGGAAACCCATTTCGCAGTGAGTGACAGGCC
>HSP8IRX02JZI9455
GACCTTGGCTGTCACTCAGTTTCCTGTTCCTATCTATAAGCCAAACCAAGCCACC
>HSP8IRX02IBHWQ128
GACCTTGGCTGTCACTCAGTTTCTCATCTCTTTCTCTCTCTGTGGAACAGAATGATACAGAGCATCAGAAAATCAGACCCATCAATGGAATACTCACCGAAACACCAAGATAATCACAACCCACCTAC
>HSP8IRX02JW9MF135
GACCTTGGCTGTCACTCAGTTAACCAAAACCAAAGCCACCGGTTTTCAAACCTCCTCCTGTACCAATCAATAAGCCAAAACCAAAGCCACCTCCTCCTCCTGTCCCAATCTACAAACCAAAACCAAAGACCACCT
>HSP8IRX02GD1RE48
GACCTTGGCTGTCACTCAGTTAAAAAAAAAAAAAAAAAAAANAAAAAG
>HSP8IRX02I7PWL259
GACCTTGGCTGTCACTCAGTTGGCTGAAAGAGGAAGGTCGAGTATGAGAAGAAATTGAAAGCATATAACAAAGGACAGGCTGAAGGACCCAAGAAGAAGAGGAGTCTGAGAAGTCGATGTCCGAGGTGAATGATGATGAGGATGATGAGGAGGAGGGTAGTGGAGAGGAAGATGATGATGAGTAGGAATGGGCACGGAGAATAGTATAGTCATGTAGGCTGTGACTGTTTGAACAACTCATGTTAATGGAGATATTTGC
>HSP8IRX02JQ4RB49
GACCTTGGCTGTCACTCAGTTGAAGGAACAAACTGACGGTGACCGGGAA
>HSP8IRX02JPMXC51
GACCTTGGCTGTCACTCAGTTACAGAGAAGGTCGATCCACGGAGGAACAAA
>HSP8IRX02GTCN974
GACCTTGGCTGTCACTCAGTTCACCTCCAGTTAAGGCACCAACTCCTCCTGCTCCTCCAGTAGTCAAGCCCNCC
>HSP8IRX02HVJVN364
GACCTTGGCTGTCACTCAGTTAAAGTTTACTCCATGTTTCACTCAGGGTAGCAGATTAGGAGTTACCACGGTAATATCGACTGACTCTATTCGGCACATGATGAGGAGTTTTGTTGATGAGAAGCAAAATCCTTCTGCTCTGGGCTTCAAACATACCATGCAGGGGTAGTTTTTGGTATCCAAAGGCAGTTGCTGAAGCAAAGGACTAAAAAAGGGACAAAAAAATTAGGCTGGCATTGCAAACTCACATCCCAAGGATGAAATATCTGATGGTTCGTCCATGATGAAATCTGATGGTCAAGCACTGGATATGGGTTCTGGTGGTACAGAATATATTAGTCCTAAACAAATGGCAGTTGAAGGA
>HSP8IRX02I99ZF431
GACCTTGGCTGTCACTCAGTTGGACAAGTTCAGAAGACCTGAAACACAGGGATGAAGAAAGAAATATTCAAGTGATAGGCACAGGCATAGTGGACACAAGGAGGATGATAGACATCATCAAAGGAAAAGTAAATATCCTGAGGAGCGAATTGATAGAAGAAAGAACGAGATGATGATAGGAGAGATGACCGAGAATACAGAAAGAGAAGTTCTGATACTGAAGGCTGTGGAGATGAGAGGGAGAAAGAAAGTTATAGGAAGAGAACTGCAGGTGATGAAAGTCGCAGGGGAGAATTGGGGGAGTGGGACCGGATTCTAAAAGGACGGGTACGTAGATGGTGGACAGACGTGACACAAGAGATGAACCAAGTATAGAATATGATTGCACAGAGGCAGGAGGGAAGGGCGGATTCGCAGTGAGTGACAGGCCG
>HSP8IRX02JJ9OW34
GACCTTGGCTGTCACTCAGTTCTCCTGTCCCAAT
>HSP8IRX02FZZ2492
GACCTTGGCTGTCACTCAGTTAAGCATGTTCAACAACCTTGGTTGCATTTATTATCAGCTTGGGAATACCATGCATCATCTGTCCNCTTTTT
>HSP8IRX02HOD4L355
GACCTTGGCTGTCACTCAGTTATATGAATAATTGATTGCTTGCTGTCTTTTCGGTGATAAAATGAAATCATCCCATTATATTTAAATAATAGCCAAAGGTCATCGTCCTTTCCTTTCTCGTAAACATCGCCCGTCTTTCCTTCTCTCCTATTCTCTACTCATAAAAGCATTACTGGTTATGCTCCAGTTTCAAGTATGGGAGTTGGAGGATTGCTCAATCCGTTAACTACATTTTCTACAACTTCTTCTTCTCCAAATAGTAAGGCAATGGCTTCTGTGACAACGGCTAACCTTATCTACTCTATCTCATTTGATCGTAGACGCGCTCACGCTCCTTCGCAGTGAGTGACAGGCC
>HSP8IRX02HZKXZ106
GACCTTGGCTGTCACTCAGTTACCTAGCTACCTCACGCAAACAAGAAAGAACACACAGCAACTCACAGCAGTTCTCTCTCTCAACAACGGGTGTCTCTCTCTCTCT
>HSP8IRX02JBKJA388
GACCTTGGCTGTCACTCAGTTACCGAAGAAGGCGTGAAGAAAGCTGATGAGATCGCAGCCGTTGATGGGGTAGACTGCATACAAATGGGGCCGTTGGATCTGAGTGCAAGCATGGGTTACCTTTGGGACCCGGGGCACAAGAAAGTAAGGGAGATGATGAGGGTAGCAGAGAAGGCAGTGCTGGGGTCCAACCCTGCGAGCGGAGGTGGGGCCTACTTGGCAGGGTTTTCATTGCCGCATGATGGGCCCACTAATATGAAATCACGTGGATATCGCATGGTATCAGGTGCAGTTGATGTGGGGTTGTTTAGGAGTGCTGCTGTGGAAGATGTGAAGAGCTTTAAGATGAGTTTGGTTGAAGGGTCCGATTCGCAGTGAGTGACAGGCC
>HSP8IRX02I1A52365
GACCTTGGCTGTCACTCAGTTAAAGAACTCTATAGAAGCTTAGAGAGAGGATCGAGAAAGATGACACTTCAATTTGCTTATTCCATCCCTCTTTTCCTTTGTGCTGCTTTTGTAGGTGTGGCCATTCTAATGGAGCTGCTAGAGATGTGCCTATGCAAGACCACTTCCACATAAGTACAAACGATGTAATCAAGAATACTTCACTTCAACTATATTACAAAATCTTGAATGAACTTTACTAAAAGGACCACGTTTTATTAATCGAAGTACCAAAATTAAGGCAAGGGATTTGTATAATTTTGTTGGCTGATTTTGTTAGAGGCTTCATATATAGGCGTCTTCACTCCAGGTGATGTATATTTGGG
>HSP8IRX02HDZTC100
GACCTTGGCTGTCACTCAGTTTAGTCTAGTTATAGTCCAAGTCTCCCTGTTTCAAACTTTGAGTGTTTCAACTCCACCTCCACCACCACCTCCTCCTCAC
>HSP8IRX02HK65W85
GACCTTGGCTGTCACTCAGTTAGGATTGGGATTCTTCTTTAGTCTTTGCCCACATCTCTCTCTCTCTCTCTCTCTTACTTTGCAG
>HSP8IRX02G0LDB219
GACCTTGGCTGTCACTCAGTTAGGTTGTTTCACAGGAGAAAGTAATTTATGGTTTATGTCCTGATGAGGTAGAAAGTAAAGCGAGCAATCTCACTTCAGTTACTGGCAATTTAGCTTATGAAGAACTGCAAAATATTTGGCAACTCAACAGAATTTATCAAATCAGCTGCTCAAGCATTGCAAGGGAAGACCAATATTCCAAATACCCTCTATTAGTTG
>HSP8IRX02IIU7B123
GACCTTGGCTGTCACTCAGTTACCAACATTTAATACTCCACTCAGATATGTTCTATGGAGGGGAAGTTAAGTTAGTCAAGCAAAGAGTACTACAGACGATACAACTTACCTTATTGTCTTTGG
>HSP8IRX02H2ZO2236
GACCTTGGCTGTCACTCAGTTGACAAGGAGGAGAAAGATAAGAAGAATAAGAAGGGTGATGATGAAGATGACAAGAAGAAGGAGAAAGACAAGGAAAAGAAAAAGAAGAAGAAGAAAGAAAAGGAATAGGTGAGGATAGTTTAGGTGAAGAGTCAGAGGTAGATAATGAAGCTGGAGAGTCTAAGAAAAAGAAAGAGAAAGAAGATAAGGAAGACAAGGAAAGAAGAGAAGAAAAG
>HSP8IRX02IYK1O318
GACCTTGGCTGTCACTCAGTTCTGGACCTTGGCTGTCACTCAGTTAACTCGACGGCCATCCACTCCATCAAGTACATCAACTATATCTGCTTCTGTTAAGCCGACTTCTTCAGTTACCAAGACAATGCCTACAACATCAACTATATCTGCTCCTCGTGTTAAGTCAACTCCTTCAATTACCAAGACAACACCCACAATGGCAAGAAATCCAGTGCCATCACGCGGCACATCTCCAACAGTGAAATCTAGGCCATGGAAACCTTCAGAGATGCCTGGTTTTTCTACTGTATGCCCCACCTTCGCAGTGAGTGACAGGCC
>HSP8IRX02HBO5V73
GATCTTGGCTGTCACTCAGTTACCGATACCAATTTACAAGAAGCCACTTCCACCTCCAATTCCAATTTACAAG
>HSP8IRX02JHP6T343
GACCTTGGCTGTCACTCAGTTACCTCCTGTCCCAATCTACAAATACAAACCAAAACCAACCAGTCTTCAAGCCTTCTCCTCCTGTCCCAATCTACAAACCAAAACCAAAGACCACCAGTCTTCAAGCCTCCTCCTGTACCAATGTATAAGCCAAAACCAAAGCCACCAGTATTACAAGCCTCCTCCGTGTTCCTATCTATAAGACCAAAACCAAAGCCACCTGTCTCAAGCCTCCCCTGTTCAATCTATAAGACCAAACCAAAGCCACCTGTATTCAAGCCTCCTCCTAGTTCCCAATCTATAAGCCAAAACCAAAGCCACCTAGTTTCAAGCCTCCTCCTCC
>HSP8IRX02IBEFQ61
GACCTTGGCTGTCACTCAGTTCTACCTCTTCCTCCTGTCCCAATCTACAAACCAAACCAAA
>HSP8IRX02I4EMX219
GACCTTGGCTGTCACTCAGTTCCAATATTAGCATGTCTGCCAATAACTTGCTGGTGTTGTTTGTTGTGGTGGTGCTCCTCACCACTCACTCTCTTGCTCAATACAAACCGACCAGGATCAGGTCACAAGCCTCCAATTTACAAGCGTCCTCCAGCAGAGGAACACTCCTCGGTTGATACGGAGAAGGCATTCCTTGATGCATACAAGCCTCCAACGTAA
>HSP8IRX02G99VF101
GACCTTGGCTGTCACTCAGTTTGGTGAAGAAAGAATGATTTACTGGACTACTTAAGATCACTACAACCAGAAAGGTGGCTGAGTTGTCAGAACCTACACCC
>HSP8IRX02JKKNZ133
GACCTTGGCTGTCACTCAGTTAGGCTGAAGAAGTAGAAAGATTGAGAAGACCGAGGAGCCTGCACCAGAAGCAGATCAAACGACTCCAGAGGAAAGACCAGCTGAGCCTGAGCCTGTTGCAGAGGAGGAGCCC
>HSP8IRX02I0C9F66
GACCTTGGCTGTCACTCAGTTGTGTCTTAAGTCTAACTTGTTTCAATATTTCTTTGGCGTTCTTGG
>HSP8IRX02GRVHD79
GACCTTGGCTGTCACTCAGTTACTCTGGACCTTGGCTGTCACTCAGTTACACCCTTCCTCTCGCAGCTCTTTAATCCCA
>HSP8IRX02G66GD383
GACCTTGGCTGTCACTCAGTTTTCTTAGTTGGTGGAGCGATTTGTCTGGTTAATTCCGTTAACGAACGAGACCTCAGCCTGCTAACTAGCTATGCGGAGGTGACCCTCCGCGGCCAGCTTCTTAGAGGGACTATGGCCTTTTAGGCCAAGGAAGTTTGAGGCAATAACAGGTCTGTGATGCCCTTAGATGTTCTGGGCCGCACGCGCGCTACACTGATGTATTCAACGAGTCTATAGCCTTGGCCGACAGGCCCGGGTAATCTTTGAAATTTCATCGTGATGGGGATAGATCATTGCAATTGTTGGTCTTCAACGAGGAATTCCTAGTAAGCGCGAGTCATCAGCTCGCGTTGACTACGTCCCTTCGCAGTGAGTGACAGGCC
>HSP8IRX02IZNMQ96
GACCTTGGCTGTCACTCAGTTTATATCTATAAGTCACCACCTCCACCGCCATATTACTACAAGTCACCACCACCACCATCTCCATCACCACCACCT
>HSP8IRX02HYDV3122
GACCTTGGCTGTCACTCAGTTCTTCTGAACATTACAACCACCGCCATAAATACTGAAAATTAAAGAAATACCTTAACATCAACCGCGCTTCTCACAAATTCTCAGGGAAAAACAAAACCTTA
>HSP8IRX02JI73C434
GACCTTGGCTGTCACTCAGTTAACAAAGTGGTGATTCATTTGAAAACCTAGTTCTATGCCATTGAGATTAATCAAGGGACGATCTCTGATGAGAGAAATAGAGGAAAAGAATAACCTCTAATTGCTCCATAAGATTTCGTAAGGAGAGAGGCACAATATGTATACCCACGCAATACCTCAGTTAAGGTCGAAAGAAAGTTACATTGGACGAGATAAGGAAGAGGAGATGCTTAAGGAGGGAGTGCAGAAATTTTACTAAAACTAGATGAAAGAAGCTATTCCATGGAAGAAAATTTTAGGTAGTATGGTAGTTCAGTATTTCTTAGTAGGCCCGTACTACAGTAGACCTTAAGGATAAATGGAGGAACATGTGTAAAGGAAGTCCTAAGTGCAAATAAGTTTTGTTCAGCCTGCTTCGCAGTGAGTGACAGGCC
>HSP8IRX02HCM5R206
GACCTTGGCTGTCACTCAGTTCCCTCGCTTCTTCACTAAAATTTACTATTTCTTATCCATTCCCTCGACCTTCCAAAGAATTTTCTAAACAATTATTCACAAGCCAAAATACTCAGTAGAACTTGAAAATAGTGAAATCCAGCCAGCTCAAGCAGGGACAAAAGTTTGTGCAAGAGACATGGAATCATTGAATAATTTTATCCACC
>HSP8IRX02GZGZO73
GACCTTGGCTGTCACTCAGTTAGGATTGGGATTCTTCTTTAGTCTTTGCCCACATCTCTCTCTCTCTCTCTCT
>HSP8IRX02ILOJZ150
GACCTTGGCTGTCACTCAGTTGGTAGGGAAATACTCTTAATGATTCCCATGTTAAAGTTATGGATTATGCTGTGCTCAAACAACTGAGATATTGCCAGCTCTTTTGATATGCTTGTTGGCTAGTAGTCATTATACGCATGTGTTGCTCGG
>HSP8IRX02JKADP427
GACCTTGGCTGTCACTCAGTTATCAGTCGAGGGAGAGAGCAATGAAGGAGCAAATCAGCCGGCTTGGGAGAAGTGGTCAAATGATGGCACTGAGCAACAAGTAGCTAAGTTAATGGAAGAAGACATAGGTGCTGCTATGCAATTCGTTCAGTCCAAGGCACTTGCGGATCGATGCCCATATCACTTGCTTCGGCAATCTTCCAAACTCACCCACCAGATGCACCTTCAATTGTCAAGCCTGAATCAAACACCCCATCATAATCCTAATCAAGAATTAAATACCTTCATGTGCTTGTTAATCACTCCAGCAGGCATCTGGGTCCCAAGTCTAGTTGTAGTCCCATAGTTATAGCAACACTCGGTTGAAGTTTCTAACTTACTACTAGAAAAGCGAAAAACAATAAAAAAATAAAAAAATAAAAATAAC
>HSP8IRX02JBGAJ41
GACCTTGGCTGTCACTCAGTTGGTGTGTCGGGACGACGACG
>HSP8IRX02GU0AD336
GACCTTGGCTGTCACTCAGTTGGTTTGCCATTTCAAGGGGAGAAAGGACAGGAAGGATGCAGATATTAGTAAAACTACTACCCAGGAAGGCCATAACTCTTGAAGTAGAGAGCAGTGATACCATCGACAATGTCAAGGCCAAGATCCAAGACAAGGAAGTTATTCAATTGCTAGATTTTTGCTGACCCTTCTGTTTGTTTCCTGAGAAAATGAACATTTCAGCTTTATTTTACTCTTTTCCTTGCCTTTAATCAATTGAAATTATAAGCTACTAATTTGGGAATTGATTATTGTTGAACAGGAATCCCACCGGACCTTCGCAGTGAGTGACAGGCC
>HSP8IRX02I7VFD269
GACCTTGGCTGTCACTCAGTTCAAACCAAACCACCAGTCTTCAAGCCTCCTCCTCCTGTCCCAATCTACAAACCAAACCAAAGCCACCAGTCTTCAACGCCCTCCTCCTGTACCAATGTATAAGCCAAAACCAAGCCACCAGTACTTACGAACGCCTCCTCCGTGTTCCGTATCTATAAGCCAAAACCAAGCCACCTGTCTTCAAGCCTCCCCTGTTCCAATCTATAAGCCAAAACCAAAGCCACCTGTATTCAAGCCCTCCTCCTGTT
>HSP8IRX02IN5RN42
GACCTTGGCTGTCACTCAGTTGGCGCAGTCTCAGTCCCTCGA
>HSP8IRX02G4QEN226
GACCTTGGCTGTCACTCAGTTTCCTCCACCACCATCTCCATCTCCACCGCCTCCTTATGAGTACAAGTCTCCACCACCACCATCTCCCAAGCCTCATTATGAGTACAAGTCTCCTCCACCACCCTCTCCATCCCCACCGACCACCTATGAGTACAACTCTCCGCCACCACCACTCTCCTAACGCCTCGATTACGAGTACAAGTCTCCTCCACCACCATCTCCATCT
>HSP8IRX02JZMU048
GACCTTGGCTGTCACTCAGTTAAGCATAGAAGATTATGTAATTAAGCT
>HSP8IRX02HIHEG65
GACCTTGGCTGTCACTCAGTTACCTCCAATTCCAATTTACAAGAACCATTGCCTCCTCCAATACC
>HSP8IRX02GP8RL53
GACCTTGGCTGTCACTCAGTTCACATCCTCTTCTCAGACGCACTCCTCCCACT
>HSP8IRX02G1EZM70
GACCTTGGCTGTCACTCAGTTAATACCGAATAATACACCCATTACGAAAGACATTGCTACACCCAAACTT
>HSP8IRX02HGEJ969
GACCTTGGCTGTCACTCAGTTGCTTGGATTGGATTAACATCCAAGAACTCCCTCTCCCTCCCTCTCTCT
>HSP8IRX02IGEAY43
GACCTTGGCTGTCACTCAGTTTGACCGCCCTCGCGTGTTCGTA
>HSP8IRX02HHS8N51
GACCTTGGCTGTCACTCAGTTACCTATTTATATACATTTTTNTTTTAGTAC
>HSP8IRX02IR2JA123
GACCTTGGCTGTCACTCAGTTACCGAGAAAGCAGTCTCTCATCCTCTCTTCTTCTCAAATTTCTACGAATCAGATCCTGCTTGTGAACAAAATGTCTGGGCGCGGCAAGGCACACAGGGGATA
>HSP8IRX02HF1ND373
GACCTTGGCTGTCACTCAGTTGGGGACAAGGCAGAAAGAACGGACTCAATTGTCAATATTTAATATGTCTCCTTCTAATCTTCCTCCGATATTTAATGCTACGACTCAAGATATTGAGATGCTGCTCTCAGCTCAATGTCACATAGGAGCCAAAAATCTTCAAGTTCACATGGATGGTTATCTATGGAAAACTCGGCCAGACGGTGTTAACATTATACATCGGTAAGACATGGGAAAAATCGTCCTTGCTGCCCGAATTATTGCAGCAATCGATAATCCAGCTGATATTTGTGTGATTTCTGCCCGCTCATATGGGACAAAGAGCTGTATTAAAATTCGCAGCACATACTGGTGCTGTTGCGAATAGCGCGAC
>HSP8IRX02IX6P939
GACCTTGGCTGTCACTCAGTTGGCGTTTGAGACTTTCTG
>HSP8IRX02HCR8E161
GACCTTGGCTGTCACTCAGTTATGTTTCACCAGTGTCAGATCATGCATTAGATAAGAAGTCATTTGAGGCAATTGTAATGGTTGGTACAGAATTATGTTCACGACGCTTGCTGCAGCAGATAATTTACTGTGTTGGGNGGTGTCGTCTTTCCTTCTCATGT
>HSP8IRX02ITOGQ248
GACCTTGGCTGTCACTCAGTTGAGAGACAGAGCCTGTTTTTATTTACTTTACGTTACGTCCTTCGTCGAAACTAAAAGTACGGCCCGTCCCTTCGTCGTTCGTTAAGTAACTAAACGGAAAAGGGGACCGGTCCCTTCCGTACCGGTACGGTACGTACCTTTAAACTTTAAAAATTAAGGTCGGGACCCGGACCCGTACGGTAACGGTACGTTTAAGGGTTAAACGGGTTTACCGTTTTCCCTTCCCT
>HSP8IRX02IYGCE120
GACCTTGGCTGTCACTCAGTTCCTCAGCAGACTACCCTCTACTCTCCACCTCCCACGAAATACTCCACCACCACCTGTTCACTATCCACCTTACCACTACAAATCTCCTCCACCCCCTCC
>HSP8IRX02GW52341
GACCTTGGCTGTCACTCAGTTCGGAAGACGACGCCCTCCCN
>HSP8IRX02HMI6Y55
GACCTTGGCTGTCACTCAGTTTGTTGTGTACAGAGAGATGAAGGAAAGGGAATTA
>HSP8IRX02GMKLR60
GACCTTGGCTGTCACTCAGTTTGCCAGGAGTGAATAAGAAACAGAGACTAAACGGAGGTT
>HSP8IRX02GF6KS313
GACCTTGGCTGTCACTCAGTTGATGGAGAGAGTGGAATCAGGGAGGACCTGCGTGCAAAGATGTTTGAGAAGTTGAAGAAGGAGAACTCGTTGGGTCGGTGGCCCGTATGCAGGCCAATCTACTAATGGTCCGGACGTTGGGTCGGTCTCGGAGCTCTTGCAGTGAAGTGAGCCCGAGCCAAGTGGCTTTTGAAAATTGTAATATTTTGGTGAAGTCTACCCCTCACTGTGAATAGTATTTAAAGAATTGAGAGATGGAAGATGGGAATTTGGCCATCTGGTAGCAAGAAAATTTGTGTATATTAAAAAAAAT
>HSP8IRX02GQPOC289
GACCTTGGCTGTCACTCAGTTCTTCTTTTCTAGCTTTGTCTTCCCTTTCCCTCCCAACTTACTACTCTCTCTGACCTAATTGTCTCAGCTCAGCAACAACACCATCTCTAAATCTAAGAGAAGATCCCTCTAAACGTCTAAATTTAGCGGCTGCTGACTTTGGATTTGGTCTTTGGTTTGTAGGTTGATAATTAATAAGAGATCCCGAGAAGAAGAAAATTAAGATGACTCCAGCGAATTTGGCCGGGCAGTTTGGTGACACTACATACACCAAGGTGTTTGTTGGGGG
>HSP8IRX02HUXN364
GACCTTGGCTGTCCTCAGTTAGTGCTTTGTCTTGGCCGAGCAAACTTATCTACGAATTCGTACA
>HSP8IRX02ILME2160
GACCTTGGCTGTCACTCAGAGAGTCTTCCTCTTTGGTTGTGAGCTCAGATGGAAAGAGGGTGTAAGCGTCATCATCCTTTTCCTACTTTAGTCTGAGGTTAAGGATCCAAAGTTATGCTCTGTTCTGGTTGAGAATCTTCCAGAGGATCACTCAGTATTG
>HSP8IRX02JGC3Z42
GACCTTGGCTGTCACTCAGTTAATCGTCGGTGTTCCCGTCGG
>HSP8IRX02JEYJA156
GACCTTGGCTGTCACTCAGTTGAGAGCTCTTTCTTGATTCTATGGGTGGTGGTGCATGGCCGTTCTTAGTTGGTGGAGCGATTTGTCTGGTTAATTCCGTTAACGAACGAGACCTCAGCCTGCTAACTAGCTATGCGGAGGTGACCCTCCGCGGCC
>HSP8IRX02HK7MW95
GACCTTGGCTGTCACTCTGTTGCTGATGCTCATGCAAACGTTACTCTGAAGCTCTTCGAGATCGCACTCCGGGATTTCAAGGCACACAGGGAGTA
>HSP8IRX02F5V0P38
GACCTTGGCTGTCACTCAGTTAGACCATTGTTTTATAG
>HSP8IRX02GDWX538
GACCTTGGCTGTCACTCAGTTGGCATACACACACATCT
>HSP8IRX02IUTWG68
GACCTTGGCTGTCACTCAGTTGGTTTGATCTCTTACGCAACATCTCCGATCGTGAATCGGTTGGCTCG
>HSP8IRX02IPEHW61
GACCTTGGCTGTCACTCAGTTAGCAGAGATATGCAGTGAACAGTGTGTCCTTTGTCGCACC
>HSP8IRX02HT1GT63
GACCTTGGCTGTCACTCAGTTTGGCCTCTCAAGCTGATGCAAAACGTAGCAGACTATTTGTGG
>HSP8IRX02JAR0D36
GACCTTGGCTGTCACTCAGTTATGGCTGTTAGCTAT
>HSP8IRX02HNO39313
GACCTTGGCTGTCACTCAGTTATAGGGGTAGCTGTACTGGAGTTACCGGATTAATTATCGACGGTAAGAGAAATTATGTTGACCATCACAGTGATATGAGGTTGGATAACTAGAGGACATGTCTTATGAAGGAGCTTCTTGCCACTTAGGGGAGAGGACTTGGCAAATGGTGTAACACTGGATTATACAGAGGAAACAATCAGAAAGTCAATTAAAGACACGAACATATTTAGTCATCACAATGTCAATCAATCTAGGAAGAGACGGCTTGTTGGATCAAGAATCTGATTCTTGCATTATATGCCAGGATTGA
>HSP8IRX02IK14C109
GACCTTGGCTGTCACTCAGTTGGCAGGTCCCTTTATGGGAAATTCAGAAAGTCAGTTAAGGATGAGACCGCTTCTGTTCAGATGCCTGACTTAATAGACACGGGCTTCG
>HSP8IRX02GR6V6141
GACCTTGGCTGTCACTCAGTTCCACCACCATCTCCTTCTCCACCACCACCTTATGAGTACAAGTCTCCACCACCTCCATCTCCTAAACCTCAACTACTGAATACAAGTCTACCTCGCCACCATCTCCATCTCCACCACCCT
>HSP8IRX02GPM2Q58
GACCTTGGCTGTCACTCAGTTGTTGACCTCGAATCAGGTAGGAATACCCGCTGAACTT
>HSP8IRX02FT5VU94
GACCTTGGCTGTCACTCAGTTTGGACCTTGGCTGTCACTCAGTTAGAGCTGGAGATGTGAAGGATGCCGCAACACACAAGGCACACAGGGAGTA
>HSP8IRX02HA79F290
GACCTTGGCTGTCACTCAGTTAGGGAAGCGGAGTCGGGGTTTTAGTTTCAGAGCTAGCACGATCAACAATATCGGCGAGGCGACCTCTGAAATTCTAGCTTAAAGCAATTTTATTACCTTGATCAGCCTTTCTCTGCTTCTCTTTTGCCCTCCATGGCTACCATACCAGTTAATCCTAAGCCTTTCTTGAACAACTTGACTGGGAAGACTGTTATCGTAAAACTCAAGTGGGGAATGGAATACAAAGGTTTTCTTGCTTCAGTGGATTCATACATGAATCTACAGCTGGG
>HSP8IRX02F77I8109
GACCTTGGCTGTCACTCAGTTGCTGCCGATGAGACACCAGAGATAAAGCTGGAAACAGCGCCAGCTGATTTCCGTTTCCCACTACTAATCAGACAAGGCACACTACGGG
>HSP8IRX02G3L60129
GACCTTGGCTGTCACTCAGTTCTTCCACCACCTATTCCAATTTACAAGAAACCATTGCCTCCAATACCAAATTTAAGAAACCTCTTCCACCTCCTATTCCAATTTACAAGAAACCATTGCCTCCTCCAA
>HSP8IRX02G73WU262
GACCTTGGCTGTCACTCAGTTCTCTCTCTCTCTCTCCTCCATTTCATTAAGCTTTCTCTCTGTGTCTCTGCAAACCAAATCTTTGTATATATTTATATATATATTCTTGGCTTTGTACCCAAGCCGCCAAAATCAGGTCCTCCACATTCTTCTCTCCAAATTCCAAAAGCCCAACAAACAAACACCGAAACATAAACAAACAAAGCCAACGTATCTCTCTCTCTCTCTCTCTCTCTCTCTCTCTCTCTCTCTCTCTCTCTCT
>HSP8IRX02G7BEC85
GACCTTGGCTGTCACTCAGTTAATTCCAATTTACAAGAACCATTGCCTCCTCCAATACCAAATTCAAGAACCACTTCCACCACCT
>HSP8IRX02I1QL060
GACCTTGGCTGTCACTCAGTTAGGAATGATGTTTACTTTCTACAAGGCACACAGGGGATA
>HSP8IRX02IV1FD99
GACCTTGGCTGTCACTCAGTTGGACAAGGAGGAGAAAGATAAGAAGAATAAGAAGGGTGATGATGAAGATGACAAGAAGAAGGAGAAAGACAAGGAAAG
>HSP8IRX02FPKP6129
GACCTTGGCTGTCACTCAGTTTAAAGTGAAGACATAGTTGCCTCAAAGGCACCACAGGAGAGGCCTTATGGAACAAATGATACCAGAACGAATCACAATACTTCTGCAAACAACAACAGTAGTGCCCNC
>HSP8IRX02G4W2W178
GACCTTGGCTGTCACTCAGTTATACCACCTCATTAGGCAATCTTCTTTGTGTCTGCCTACTCTCTTTCTTCTTTTAATAAACACATCCCTTCTTCTCCCCTACTCCGACCGTTATGGCAGACCCTAACCCATTCCTTCCTATCTCCCAACCACTACACCCCATTCGTCAGTGAGTGAC
>HSP8IRX02H89DJ78
GACCTTGGCTGTCACTCAGTTAGGTCAGACCGGTGCAGGAACAGGAACTCCTATGGGTTTAGTAGATGTTGATGAACA
>HSP8IRX02I04HT386
GACCTTGGCTGTCACTCAGTTAGATCTCGTCTTCATGGATTCTCTTCAAGGTCCATGGTTTCTGCTGTCGTGTAGATCTCTCTTTGATCTGCATACTGATGGTAGTTTCATGGGTAATCTGAATTGGGTCGTTTGAATCTATGGTTTGACAAGTAGCAGATTTGTCATGGTTCTGTTGCCTGCTGCTTCAAATTTTCCCTGCATGGATCCTTTTAAGGGTTTGTGGCGTTTATGTCAAAAAGGATGACCATGGGTTCTATTCAGCTTGCAGTTTATTTCCTCCTGGTGGTGTTGATTTATTTGGCTGGAACTTCTATATGCATGCGTGTACTTGATCACTGGTTCTGATCTTTGCTGGGTAGCCTCTTCGCAGTGAGTGACAGGCC
>HSP8IRX02IR01Z61
GACCTTGGCTGTCACTCAGTTTGTATGATTGTGTGTATTTGTATATCAGATCCTCTTGTAA
>HSP8IRX02JEH7H43
GACCTTGGCTGTCACTCAGCTCACTCTCTTTCCCTTCGTCCTT
>HSP8IRX02GS8TI452
GACCTTGGCTGTCACTCAGTTGAACAAAGCTTCACTTCCTTAACCACCAACTAACCAATCTTTCCTTCCCTCTTCTCCTCATCTCTGCTTCTGCAAAAATAGAAGCCTCTATTGCTTCACCACCCATCATTCTTCTTTACATTCTTCTCCTTTCTACTTCCCTATCAGTATTCCAATGTTCTGATCTCGTCAACCAAATATGCAAGAAAACACCCTTTTATGACCTCTGTCTCTCGTCTCTAAACCCTCAAAATCCCATCACAGATGTCAAAGCTCTGGCCTCTGCAATGACTAATCTTGTTCTGTCCAATGCAACTGATACGTTGAGCTATATTCAAGAGCTAATCAAGCAAGGAGCAGACCCGCAGCTCCAGAAACCTTTGGCCGATTGTGCTGAATTGTATATTCCAGTTGTTAAGTACAATCTTCCCCTTCGCAGTGAGTGACAGGCC
>HSP8IRX02I5E8F355
GACCTTGGCTGTCACTCAGTTATCGTCCTCACTCCTCTCATACCCAAAGACCAATTAGCCATCTCTCACTGGTTTTCTACTTTCTTTACCCGTTACCGGCCACAACGTCGCCGGAAAATTAGAAGCAAGCAGCCAGAAAATAGGAGCTCCCGGTGACAGATTGTGGTTTAAATTACGGAAATGAAAGCGTGACGTTATCGTGCCGTCGCGTATATCAGAACTTTAACCGTTTGTAGAAACCCTAAGCAAAAGCGACGTTTACTGAGCAGAGTTTTAGAAGTTATTCCAAGCTTTGTCTTGTATATCGGAGGCAAAATAGTATATAATATCGGAGGTTCGCAGTGAGTGACAGGCC
>HSP8IRX02G36WU39
GACCTTGGCTGTCACTCAGTTACAATTGAACGAAGTACG
>HSP8IRX02IWXSZ362
GACCTTGGCTGTCACTCAGTTGTCTAGGGTTGCAGATATTGAAGCAGCTGAGAAGCAAAATGAGAGAAAGGTGGATAAGATAATAGCTCATGGGGTCGTACAGTGTTAGTAAGACGAGGACCTACGTGTTAACGAACTTTCCGACCGAAAGGGGACCTTTTTACGACCTAAAGGGGGTATACGGTGGAATACTTGCAATTGAGCATGCTGATTTTGATGGGATTGAACGTCTAGCTTTAGTAACTGGTGGTGAAAATTACATCAACCTTTGATAATCCTGAGTCAGTTAAGCTTGGGCACTGCAAGCTTATCGAGGAAATCATGATTGGATGAAGGATTCATTCTTGACAAGAAGATAGGTN
>HSP8IRX02IGYU481
GACCTTGGCTGTCACTCAGTTGGTCCGCCAAAGAGCTTCCTCTGCTCTCCTGTCCGCTCTTCTGCATATACCCTGAATTTT
>HSP8IRX02G7BML369
GACCTTGGCTGTCACTCAGTTGCTGGACCTTGGCTGTCACTCAGTTGGTATGTACCTGCAGGGAATCCAGATTGTTGGCTTGTGAGGCAGCGGTTCTGAATTCTGGGGCGTACGGCAGCACTAGAAATACAAACCTAGAGAAAAGTTACAATTCTAACAGGGTAGTGTCAAGTACATCATCTGTGCCAAGCTGGATATGTTGATAATATAGCAAAAGACTGATGGATTCACATGCTTCACTTGAAACAAAGGTTTATTAGTTCATGATAACCAAAGCTGTCATTTAGGTTTTGAGAAAATACTCTGCCAGAAAGACTTTCTTGGTGTGCTGAGTCACCTTAAGTTGTGCCTCGCAGTGAGTGACAGGCC
>HSP8IRX02GE2F955
GACCTTGGCTGTCACTCAGTTAGAAGCCACTTCCACCTCCAATTCCAATTTACAA
>HSP8IRX02IZNRJ38
GACCTTGGCTGTCACTCAGTTGAACTGACAAATTTATA
>HSP8IRX02JQ04T67
GACCTTGGCTGTCACTCAGTTCCCAGAAACCCTAACCTCAGTACCATCACAACCACACTGACTTACG
>HSP8IRX02GWXVJ89
GACCTTGGCTGTCACTCAGTTGCGCTGACTATTCTTCTCTTCTCTTTCCTTGCCTCTCTCTCTCTACTCTTCAAGGCACACAGGGGATA
>HSP8IRX02IH2L6353
GACCTTGGCTGTCACTCAGTTGTAATCGACGAGCTGCGAAGATATTAGAAATGTCTGGAGTCACTAATCAAGAGGAGGACAAGAAGCCCACCGATCAATCGGTTCACATCAACCTCAAGGTCAAAGGCCAGGATGGTAATGAAGTATTCTTCAGGATTAAGAGAAGCACTCAACTGAAGAAGCTCATGAATGCTTACTGTGATCGACAGTCAGTGGAGCTCAACTCTATTGCATTTCTGTTTGATGGTCGCCGGCTTCGTGGGGAGCAAACTCCAGATGAGCTGGAAATGGAGGATGGGGATGAGATAGATGCAATGCTGCATCAAACAGGCGTTCGCAGTGAGTGACAGGCC
>HSP8IRX02HSVLJ284
GACCTTGGCTGTCACTCAGTTGTGAAACAACAAATTAAAAGAAAAGTGTTGCTGCTGGGTAATTAAAATGGTGTGACTGTGAGAGAAGAAAGCATAGAAGAAGAGAGAAGGAGGAGAGAAGAGAAAGAAAAGTAAAAGGGAAAAGAATGCAGGAAAATAAGTGTTATAGATGGACTAAAAATGGCGTGACTGTGAGAGAAGAAAAATAGAAGAAGAGAAAAGAAGGAGAGAGGAGAGAAGAGAAAAAATATTAAAAAGGAAAAAGAAAGAAGAAAACATGGGTT
>HSP8IRX02H3RM3350
GACCTTGGCTGTCACTCAGTTATCAGACAGAGTAGCACTAGTAGGGAGTGCGGCGAGGTAGTGTGACGAAATAGTTCTAGGCGGAGGGCGATCTACTTTGTCGGCGAAGAAGTGGGAGGAATGTGCGCGGAGGCAATACGTTGAGGGTCGAGGGAATGGGAAGAGGATGGTGGATGAGAGTGACCTGAGGAAGTACTTGGAGAAATGGGACAAAACGTATTGGCCAACATACAAGGTGCTGGATGTGTTGCAGAAAGTATTCTACAGATCGAACCCAGCAAGAGAGGCATTCGTGGAGATGTGTGCAGATGAGTATGTGCAGAAAATGACTTTCGATAGCTATTTGTTAC
>HSP8IRX02HNFQW204
GACCTTGGCTGTCACTCAGTTGGAATTTTCCAGCCGGGATTGTAGCGGGGTAATTTAGCTCTTAAATTTATCAGAGTGTACAAGTATATATGCTTTGCTCTACCTTCAATAAATCTTAATCCTCATATCGCATCTCAAAGCATCTATTTCCAAATAGCTAGTATGTCTGATAATATTGCACCTCCTCCCGGTCCACCCNCCGAC
>HSP8IRX02GG79B333
GACCTTGGCTGTCACTCAGTTTAGATCACTCATTAACTCTTATTGTACGAGACATCGAGGAAGCGATGAAATTGAGTAATGAATATGCTCCCGAGCATTTAATTTTGCAAATTGCCAATGCAGAAAATTATATTTCAATGGTGACAAATGCTGGCAGCATATTCATTGGGGTTGGGACACCTGAGAGTGTGGGTGATTACTCTGCTGGTGTAAACCATTCCTTACCTACTTATGGATACGCAAAGACAATAATTCTGGAGGTCAATTTAAAGTTCTTTCTACGAAGCATATTACTTCATCTTACCTCTCTGCTAAAGGACTGCAGAATTTAGG
>HSP8IRX02GZ4TK66
GACCTTGGCTGTCACTCAGTTAAAANAAAAAAAAAAAAAAAAAAAAANAAAAACGAAAAACGAAAC
>HSP8IRX02JNLUF190
GACCTTGGCTGTCACTCAGTTCTGGACCTTGGTCTGTCACTCAGTTCTAAACTGGCAGAAAATGCGCTGGAGAAGTGAGGCTCATATTGCATTATGCAAATGCCAAGAAGCCAGTCAACAAGCTTTACTCCATCTGCTCCACTGTACACAGCACCTGTACCTCATGTCTCCATGTACTCAGAGCCACCCC
>HSP8IRX02JFCQA151
GACCTTGGCTGTCACTCAGTTGGAAATCTGCTAAAAGTAGTAGAGAGTAGGAGTAGTAAATGAATGCAAGTAAAGTGAGGAGTCGGTGTGAAAATGGATGAATGAATGCTGCAAAGAAAGAAATGGAGAAAGCTAAAGTTACTGAACTCTT
>HSP8IRX02HE41M65
GACCTTGGCTGTCACTCAGTTTGGGCGAGCACATCCTGGACTTATCCCACGTCTGCATGGAAGGT
>HSP8IRX02FN67I174
GACCTTGGCTGTCACTCAGTTGGACCTTGGCTGTCACTCAGTTGGACCTTGGCTGTCACTCAGTTGGACCTTGGCTGTCACTCCAGTTGGACCTTGGCTGTCACTCCAGTTGGGACCTTGGCTGTCACTCCAGTTGGGACCTTGGCTGTCACTCCAGTTGGGACCTTGGCTGTC
>HSP8IRX02GI7VP40
GACCTTGGCTGTCACTCAGTTGATGGGCCTCATCCTTTAA
>HSP8IRX02G4XHU418
GACCTTGGCTGTCACTCAGTTATCGTGGCTGTCAGATTTAAAGACTGATTATTTCTTTTATTAATCTGCAACATCACAATTGCGATCGAGATACATAAGCTTATATCCTTCGCTACAACTACCCATTTCCGCTCGCCAAGATGCACTTTAAGCACTGTTAGTACGATAGTCAAATTCTGTCTCATTACGAAAGACAACATCGTGGCTTGATTTTAGTTTAAATCAGCTTGATACTTCGTCACACCGTCAAATCCAATTCATTAGACGTCACGGATCCACCGTTTCCTGAAAAATGGCTAGCAAAATAGATCGAATTAAGGATAAGATCTCGGAAGGCCTGGGTACTGGAACAAATGAGCAAAAATAAGAATTAGATGTGAATATCAAAGGTGCCCCTCTTCGCAGTGAGTGACAGGCC
>HSP8IRX02HWIIW147
GACCTTGGCTGTCACTCAGTTGTGTAGCGAAGTAACAGAACCATGGCGACGCAACCACCTCAGATCCAACCGACCGACCCTTCCTACCTCCACTCTTCTCTCAAACTACACTCCCGTACTCCCACGATGACACCGTTTTTTTCGTTC
>HSP8IRX02HDBS869
GACCTTGGCTGTCACTCAGTTATTGGGTGGAGGAATGATGTTTACTTTCTACAAGGCACACAGGGGATA
>HSP8IRX02JCZIH84
GACCTTGGCTGTCACTCAGTTAAGACGACGCATCTGAAGAGCTGGAGATGTGAAGGATGCCGCAACACACAAGGCACACAGGGA
>HSP8IRX02H6X73331
GACCTTGGCTGTCACTCAGTTCAGAACGCTTAGGCATACCTTCTTTCTTCATTTCATTTGTAGTACTTCCTTTTGCTGTAAACTTCAAACGGACAATGGCAAACATCTATCCTGCAAGTCAAAAGAAGGAAGGAGCATCTTCAATAATGTTTTCAGAGATTTATGGAGCAGTATTCATGAACAACATTCTAGGCCTATTGACCCTTCTAGCACTCATGTGGGCAAGAGGCCTTTTCATGGGGATTTTTCTAGCTGAAGTGCTAGTACTAGTGGTGGTTAGTGCAATAATAGGTCTAATGGGCTATCGGCGCTTCGCAGTGAGTGACAGGCC
>HSP8IRX02HEF3495
GACCTTGGCTGTCACTCAGTTAGAGAAGAAGAGACTGGAGAATTGGAGGAGGAGAAGAAGAAGAAGAAGAAGCAAGGATGGTGAAGATGGGAGGN
>HSP8IRX02H92T551
GACCTTGGCTGTCACTCAGTTTACCTTCTTCTAAACCATCCCACGTCTCTC
>HSP8IRX02INOV334
GACCTTGGCTGTCACTCAGTTGCGCCGTGGGTGG
>HSP8IRX02JD06374
GACCTTGGCTGTCACTCAGTTGTTGGAGAGAGAGAGAGGAAGGAGGATAGAGAGAGAGAGAGAGAGAGAGAGAG
>HSP8IRX02F2Q7M66
GACCTTGGCTGTCACTCAGTTAGTTTTGTAATAGGCAGAGAACGATTCAAGCTATAAATTTTCCCT
>HSP8IRX02HWPK950
GACCTTGGCTGTCACTCAGTTACTCTTCTCCTTACCAGTCGACTGCTAAA
>HSP8IRX02GE3R5451
GACCTTGGCTGTCACTCAGTTAGACAGATTTCTTGGATCGAGTGAAGCTTAAGGTCCATCGGTAGCAGGTCTTGGGCCAGGATCCTGTTTAGTTACCTGGATCAAATTTTTTNTTAGCAGAACCTGCAACACAAGTTGAGGGACGTAGTGAGGATGCAGTCCAAGAAGCAAAGAGAAGCCGTGTGCAGGTAAGGAAATGGAATGAAGCTGTTGGAACGAGCACAGAAATTGAAGTCAGAAGTGAATACATCGTGGTTGGGATCCCTTATCAACACCATAATTGGGAATCTGAAGCTTTCGATTTCAAATATCCATATCAGATATGAAGATCTTGAAAGCAACCCTGGCACCCATTTGGCTGCTGGTGTAATCCTTTGGGGAAACTCTCAGCTGTGAACGGTGATGATAATGGGGATGGAAACCTTTTGTAACTGGGGGTTTCGCAAGTGGA
>HSP8IRX02HZ2ZD450
GACCTTGGCTGTCACTCAGTTATATAGGGTTATGACTAAAGGTCTGAGCAAGTAAACTTCAGAAGCAGGTTTTGCATAGTAGTGAACTCAATAAACTATGACAGTTAAGACTTCAGCCCGGAAGTTAAGCAATGAATTACCTTCATTGGACGCTGAAACAGAGAAGAGAATTTTGGCTTTAATAAAGAGGCTGCATCATCAATAACTATGGATGATGTCAAGAAAAGCATAAAGTTCCATCTACACATGCATACTCATCAAAAACTAGTTGTTGACAAGACAATTACGACAGGAAAGGTGGAGGGTGCAGTTGAGGCTGTCAGGACAGCTTTGAGGAAGCTAGAAGATGGATGCAGCACTGAAGATGCCAAAGCTGTTTGTGAACCAGAGGTTCTGAATCAGGTTTTTAAGTGGAAGACAAGCTTAGAGCTTCGCAGTGAGTGACAGGCC
>HSP8IRX02IZZIX225
GACCTTGGCTGTCACTCAGTTAACAGCAGAGGAGCTACTTGGAGTTTACAAATCTATCGGGGACGAGCGGTGCACGTTAGACGATTGCAGGCGCATGATAGCAGATGTCGATAAGAACGGGTATGGGTTCGTATGCTTCGAAGATTTTCTTCGGATGATGGAGCTTCAAAGATGATCATGTCTTTTATTTAGATCGTGTGATTGTGGTGCTCTTGATAAATGTTC
>HSP8IRX02HQX1P235
GACCTTGGCTGTCACTCAGTTACCAAATCAAACCCACTTCCTGATAAGGTTTTGGAAACATGGGGTCTCCAATGGCCTCTATCATTACCACCCTTTGGTGGTAGCACTCTCTCTAAGCTTGCCATGGGAAGCCTCAGCAAACGACCACTACTACTTTCCTCCACCTCTAAAATCCCCACCACCGCCTGTGTACTCTCCACCTTACCATTACAAATCTCCTCCTCCTCCTCCTCCT
>HSP8IRX02HD61383
GACCTTGGCTGTCACTCAGTTGTCTGTTTCTGTTAATTACTTGTTATATTAATTCGTAGATCATTATTTATGGCATTATTTAG
>HSP8IRX02I4G01321
GACCTTGGCTGTCACTCAGTTATCTTTCCTTCACGCTATCAAAGGCCCAAGTTCCTTTCTTTTTCTTCTCTCTTGGGTTTCTACACAATTAATTTTTCTCAATTATTCACCGCTTTAAGCCGGAACTTTTCTGTAATAAAACGACCTCCTTTATTGTTCTATCTCTATCTGTGCCCTCTGCTCCTTTATCATCCGATTCTTTTCTTCTTTTCGACTTCAGTGCAATCAATTTTACTTGGTGCCACTGAATTCCTACTTTTCGTTTTCAAGGCTTACTCTGCTGGGTCGCAGTAGAGGAGGCTTCGCAGTGAGTGACAGGCC
>HSP8IRX02GM6YC462
GACCTTGGCTGTCACTCAGTTCAATTCTGCAGCAGCTGGTGTTGTAAGGACTGTTGGAGAGTCTACTGAAGTCGCAGTTGGTCAATATGCTTCTCAACAGCCTAATCCAAGTGAGCCTGAGACTGAAGATGTGATGATTGTGGATGATGGCTTGGAAGATCATGAGTATGAAGCTGATGATCAAAGGGAGGGACTATGAATATGAGCAAGTTGATGAAGGAGAGTATTATGAAGAGGGTGAAAATGCAGATGCAGAAGAGCAATACGCAGACGATGAAGATGGAGATGACTTTGCTAAGAAAATTGGTGTGATTTACTAGTTAGGGGAATTGAGAAATTGATCCTTTTGGCTATTATTGTGGCGTGTTGACTACATTGGGAACACATTGTGGTTGGCTGGTTTTGATAAAAGAGTTGTAGTTGCCATGGATTTGCTTTATAGAAGTAGGGTTTTCGCAGTGA
>HSP8IRX02I5M9I45
GACCTTGGCTGTCACTCAGTTGAGCGGTGGTTCATTAGGGTGGTC
>HSP8IRX02G67PY429
GACCTTGGCTGTCACTCAGTTCTCTCGTCGTACCATTTTCTTTCTCTTTCCTCAACTTTCACTCCTATTTCTCTCATTCAAAATCGTGTACAAATTTCGTCTTCCACATCGTTTCTATTTCGTCCCACAGATCTTTTCGTGTCCAAAAGAAATTCGAAGCAGAGATTGATTTCTCTGCTCTTTCTATCTATCTCTATCTCTTTGAATTCTCTTTCTCGTGGTTGCACAAATCCAGGCTACGGAGAGAGATTTGGCTTCTATTTTGTTTTTCATTCAGTATTCAGCTTTCTTTTCATGCATCATTTCTTGGGTTCTTGCTCAGAACATTGATCAAAATAGAATTAGCTTTCTATATTAATTTCGTCGTTTCCCTCTTAAAGATATCCCATAGTTGAAGTAACTCTGCCGCTTCGCAGTGAGTGACAGGCC
>HSP8IRX02I9S7M47
GACCTTGGCTGTCACTCAGTTAGAACACTATAAGTACAAGTCCCNCC
>HSP8IRX02H9ZMW454
GACCTTGGCTGTCACTCAGTTGGAAGGAAGAAGATGGTGATGGAGAAGTACCAGCAGATCTGGTTAGTGTTAGGTACACTGACCTTTTCGCCTTATCAGCCTTAGCAGACGACGTCGTTGTGCTAACAGAAGATAACTTCGAGAAGGAGGTCGGTCAAGACAGAGGCGCTCTCGTTGAATTCTACGCTCCTTGGTGTGGACATTGTAAAAGACTTGCTCCCGAGTATGAGAAACTTGGAACAAGCTTTAAGAAGGCAAAGTCTGTTTTGATTGGAAAGGTGGACTGTGATGAGCATAAGAGCTTATGCAGTAAATATGGGGTTTCTGGATATCCAACAATTCAATGGTTCGCTAAAGGATCTCTGGAGCCCAGAAAGTATGAAGGCCCACGAAATGCAGAATCCCTTGCTGAGTTTGTGAATAATGAAGGAGGCTTCGCAGTGAGTGACAGGCC
>HSP8IRX02HYV9N127
GACCTTGGCTGTCACTCAGTTTAGAGTTGCTCAAAGCAAGCCTACGCTCTGGATACATTAGCATGGGATAACATCATAGGATTTCGGTCCTATTGTGTTGGCCTTCGGGATCGGAGTAATGATTAAC
>HSP8IRX02I0TDB132
GACCTTGGCTGTCACTCAGTTTTGTAGAAAGTTAGTGGTTCTATATGTTTTATGTGCATGGTCCTTTGCTTTTTGTTTTGTATTTTCTTATGTAGAAAGAAGAGGCCGACTGGGAGGAGGGGTGGGTTGTAA
>HSP8IRX02H6K5J80
GACCTTGGCTGTCACTCAGTTAAGCAGCAAGTGGCAAAACATTTATAATGTTAAATTTGAGCTAAAGGAAAGCCACATCN
>HSP8IRX02JDB5X341
GACCTTGGCTGTCACTCAGTTTACGTATCTGAACCTGAGCACAAAGAGGAGGAGAAGAAGCATGGTCTGTTGGAAAGCTTCATCGATCAGATAGCAGTTCTAGTTCTAGTGATGAGGAAGAAGGCGAGGGAGAGGAGAAGAAGAAGAAAAGAAGGAAAAGAAGGGATTGAAAGAGAAGATCAAGGAGAAGATATCGGGCGACAAAGAAGAAAAGAAGGAAGAGGATACCACAGTCCCTATTGAGAAATACGAGGAAGCAGAAGCAGCACACCAAGCAGAGGAAAAAAGGGTTTCCTTGAGAAAATAAAGAGAAACTGCCGATTCGCAGTGAGTGACAGGCC
>HSP8IRX02GUKJF43
GACCTTGGCTGTCACTCAGTTTGAGAGGAGAAAGAAACGACCT
>HSP8IRX02GO48E110
GACCTTGGCTGTCACTCAGTTTCTCCAACCTACACTATGAGTACAAGTCTCCTCCACCACCATCTCCATCTCCACCGCCTCCTTATGAGTACAAGTCTCCACCACCACCT
>HSP8IRX02JJX8B64
GACCTTGGCTGTCACTCAGTTTGAAGAGAGGGAGCGTGAATTGTTGAAGGAAGTGAATGGAAAT
>HSP8IRX02HVNQ759
GACCTTGGCTGTCACTCAGTTACTCTGGACCTTGGCTGTCACTCAGTTACACCCTTCCT
>HSP8IRX02IX2IV35
GACCTTGGCTGTCACTCAGTTTAGTAGTAAGTGTC
>HSP8IRX02H1OA6100
GACCTTGGCTGTCACTCAGTCGATCGCGCAATCTATCTCACTCTTTGCTTCTCAAATTTCTACACAGATCCTGCTTGTGAACAAAATGTCTGGGCGTGGC
>HSP8IRX02HVBXY333
GACCTTGGCTGTCACTCAGTTGAAACGAGAGAAGAAGGAAAGAGAAGAAAGCAAAATGGGAGGAGGAATGGAGACTAACAAGAATAGGTTCATAGAGGAGTGGAGCAGTGCTCGTGAGAATCTCGAGTACAACTTTCGCTGGACTCGACGCAACTTCGCCCTCGTTGGATTATTCGGCATCGCTATTCCCATCTTCATCTACAAGGGCATCGTCAAAGAATTCAATATGCAAGATGAGGATGCAGGCAGGCCATACAGGAAGTTCCTTTGACTTTCTTCTTTAAATTGCTAGGCAATCGATAATAATTGCACCTTCGCAGTGAGTGACAGGCC
>HSP8IRX02G6XOH492
GACCTTGGCTGTCACTCAGTTAAGGATGATGGAAGCAGTTTGTTCATACCAAAGGTGCATGACAGAGCTCAAGTGTTTGTATTATGCTCTTCTGATGACAAGGGCGGAAGGCCAACGTATATTGGTACAATTGAAAGGTGGTCAAATGTAAAACTCATCCTTCCTAATACCAAATGTGCCTCCAACATCAGCTTATTTGTTTTGGTTGAAAACATGGGCCGTGTAAATTATGGACCATACATGTTTGATAGGAAGGGAATTTTGTCTTCTGTTTATCTTGATGGAAGAATTTTGCATGGATGGAAAATGATTTCAATTCCTTTCAACAACCTGAATGAGGTGCCGAAAAACAATCTTATCACTCAGGTTTCACATTCCAGAATTGTTACAAAATTAGAAGATAACTCTGAGACTATTTCAAAAGAACCAGCATTCTACACAGCCCATTTTTCTATAGAAAAAGTCAACCAAGTTCGCAGTGAGTGACAGGCC
>HSP8IRX02GF13D66
GACCTTGGCTGTCACTCAGTTCCACCACCATACTATTATAAATCCCACCACCACCACCAAAACTAA
>HSP8IRX02IYZNU74
GACCTTGGCTGTCACTCAGTTGTGGAGCGCGTGGATATTGTGGGTGGTTCTGCAACAGCAAGCCCACTGCTCCT
>HSP8IRX02H8I7M337
GACCTTGGCTGTCACTCAGTTTGAAAGCTGCCCAAGAAGCTGTGCAGAAGTCGGAAGAGTTCGACATAAGGAGGAGTCCTATATCAATTGCAGCAGCAGTCATTTATTATCATAACTCAGCTTTCTGAAGAGAAGAAGCCTAGTCTCAAAGATATTTCAGGTGCTACAGGAGTTGCCGAGGGAACAATTAGAAATTCTTACAAGGACCTCTATCCTCACGTGTTGAAGATAATACCAAGTTGGTTTGCCAAAGAAGAGGATCTCAAGAATCTTTGCAGTCCTTGAATTATAAAGTTGACAATAATGCGAATGCCTACTTCGCAGTGAGTGACAGGCC
>HSP8IRX02HNLOQ310
GACCTTGGCTGTCACTCAGTTGAAGGGAAGAAGATCAAAAGCACAAAAAGAAAAGTTAAAGAAGCAGTGCAAATTATTTTAAGGTAGATAACTGGAAATGGCAAGCAAGGTAGCTGCAGTGCTAGTCATGTGCCTTGTTGTAATTGCCGCTGTCCAGCTTCCTCAGGCTGCGGCTGACAAATTTGGCTCATGCTTCAACACTTGCGAAGAAGAGTGCAAAGCTGGAGGACAAGGTCAGACTTTCTGTGAAATGAAGTGCGACACTGACTGCTTCGATAAAGAAATTGCTGCAAAGTTAAGTGCGAAGACT
>HSP8IRX02H73SB50
GACCTTGGCTGTCACTCAGTTGCAGATAACGCAATCGAGCTGAGAAAGGC
>HSP8IRX02H8K9A68
GACCTTGGCTGTCACTCAGTTCCACACCTGCTCCTTACTATTACACTTCCCACCACCACCTCCTCCCA
>HSP8IRX02HSF1K440
GACCTTGGCTGTCACTCAGTTGGTCAACAACGATCTCTCTAACAAACAATAGCTTTTAAGTACCACCTGCTCATGTAGCCTCTTCAAATTAGTAATCGCTCAGCCACCACTAATGAGTCCATCGCGGAATGGAGAATGTCTCTCCGCCAGCCAATCCGTACCGGACCGAGAACATTGCTCGAGAGTCTATCGAGCCTACTGGCAGTCAACAGAACCCACAATATGGAAGGTCTCAAGCTCAAAAAAGAAGCTTTAGCTAGGGTGAAGAAGAAGTCTGAGTTTCTCCTGAACCTCATAACTAACTTGGATACTTTGATCTATGTAGAATTCTGTATTATCTACTACATGGACTGTTCTTTATTCCGACTAGTACTTCGTGCTCTTAACCAAATAGTATTTTTTCTTACCCCAAAACCCTAGCTTTCGTTCCGGCCTTCGTC
>HSP8IRX02GH74M253
GACCTTGGCTGTCACTCAGTTAAGGTTAGTCATCACCAACGCTCCGCCTTGTACAAGGACCGACAAGTCTCTCGCTTGACCGCAAGGCCAAGGGTCGTGCCGCCGCTGACAAGGACAAGGGAACCAAGTTCACAGCTGAGGATATTATGCAGACGTGTTGATTAATTTTGAAACTTTTAAGTACGGTGAAGTTTAGTTCGTTTCTTAAATAATTCAACTGATAGGATGCTTTCTGTTCTAAGAGGTTTTTGTA
>HSP8IRX02JKCXP228
GACCTTGGCTGTCACTCAGTTACAAACCTCTCCCTCCAAAATAGCAGTCATCTGTTCCAAGGCAAAAGTTAGAACAGAAAAGGGACATTACCAGAACCAAAGAAAGTAGTAATTATGCCAAATAAGCCAGTGGTTTCTTCAAAACCTCAGATAAATAAGCCAGACAAGCAAATGTCATCCCGTACATCATTGCAAAATAACCGTCCCATTCGCAGTGAGTGACAGGCC
>HSP8IRX02JSG6O57
GACCTTGGCTGTCACTCAGTTGGGAAGAGCCCACGCTTGTAGAATACGGGCGGCCCT
>HSP8IRX02HOEG9376
GACCTTGGCTGTCACTCAGTTCGCTACCATTCCCACCACCATTCCTCCATCGTTACGGAGCCCATTACTTCTGTGATTCACCCATTTGCGGAACGACATATCATACTTCATGCTATTCTCAATACCAATGTTGACAACCTTGTTTATTGGAACGGCCTCCGCTGCAAGTATATATGGTTACATTACTTTCATCGACTGCATGAACAATATGGGCCACTGCAACTTCGAGCTCATTCCCAATTGGCTCTTTTCCATTTTCCCTCCTCTCAAGTACCTTATGTACACCCCTTCGTTCCATTCTCTTCACCGACTTCTGCACCACCACTATCTCTACTCCCGCTACCATTCCCACCACCTTCGCAGTGAGTGACAGGCC
>HSP8IRX02JPF7437
GACCTTGGCTGTCACTCAGTTAAGAAGAAGAAGATAA
>HSP8IRX02GSO9B134
GACCTTGGCTGTCACTCAGTTATGCTGGAGAGTTGGGTCTTGCAGGAGTCTTGGTGTGGATGAGATTTATGGCCACGAGGCAACTTATTTGGAACAAACTACAATGTCAAACCACGTGAGATCAGCAAGGCACA
>HSP8IRX02JCBP2351
GACCTTGGCTGTCACTCAGTTCCAATATTAGCATGTCTGCCAAATACTTGCTGGTGTTGTTTGTTGTGGTGGTGCTCCTCACCACTCACTCTCTTGCTCAATACAAACCGCCAGGATCAGGTCACAAGCCTCCAATTTACAAGCGTCCTCCAGCAGAGGAACACTCCTCGGTTGATACGGAGAAGGCATTCCTTGATGCATACAAGCCTCCAAGGTAAGGAGGAGCACCTCACAAGCCAGGACACCCTCCTGTAGTTGATGCGGAAGACGGAAACTACAAGCCACCGGTGAAGAAGCCACCGGTGCAGAAGCCACCACCGAAGAAGCCACCTTCGCAGTGAGTGACAGGCC
>HSP8IRX02GW93M141
GACCTTGGCTGTCACTCAGTTTGAAAAGAAAGGGAAGAAAGAAGGTCAAAGATGAAGAGAAGAAGGTAGGTGAAGGATCTGTGGAAGAAACAGAAAAAGGACAAGGAAAAGAAGAAGACAAGGGAGAAGAGAAGTAGACAG
>HSP8IRX02HIP9J49
GACCTTGGCTGTCACTCAGTTAATTAACTCTCTAACACTTCTTCACTTC
>HSP8IRX02GR3Y2163
GACCTTGGCTGTCACTCAGTTAGCACTTTAATATTGTATTTGTGTTATCTGTCTTCATAATCGCGGTTGTGAGGAGTTTTTAATGGAGTTTCTCTATGATCGAAACCAAGGCGATCGGGTAAATTAGACTTTAAAAGGAAGTTTGGTTGATGGTAATGATGAT
>HSP8IRX02HOIRR183
GACCTTGGCTGTCACTCAGTTTAAGTGCTGCCCGAGTAAATTTTAGTTGCAGTTTTGGTATACAGTTCGGGGTCGAAAGTTAGTTAGATACATCTGATCTATATATATTTTGGTTTCAGCCGTGGAGGATTACGTTAAAAACGAAAACAAAAGTAAAAGAAAAGTAAAAAGAAAACAAAAAGG
>HSP8IRX02GXPS7177
GACCTTGGCTGTCACTCAGTTAGCAAATCAAAACATGGGGTCTCCAATGGCCTCTTTCATTGCCACCCTTTTAGTGGTATCTGTCTCTCTACTCTTGCCATCGGAAACCTCAGCAGACTACCCTTACTACTCTCCACCTCCCAAGAAATCTCCACCACCACCTGTTCACTATCCACC
>HSP8IRX02HCE4B107
GACCTTGGCTGTCACTCAGTTGAGAGGAATATCTTCATTCAAGAAACAAGTTGGACAATGGCAGCTACAGGGTCCATTACGACAAGGATGGTGGCTCAAGGCACACA
>HSP8IRX02HX2EF100
GACCTTGGCTGTCACTCAGTTAGAACCCGCTACTTTCTCTTCTCCCTCAAATAGCGATGCTGCTCCTTCCTCTCTTCCTCATCTTCACCGCCGCCGCCCT
>HSP8IRX02IFGN4135
GACCTTGGCTGTCACTCAGTTAAACCTGAACTCAGCGGTGCAGTCATAAAGAGAGTAACCGCGCCAGCAAACCATGTCTATCACATAGTAAGTTTGGTCCGGCTCATGGAATATGCAGTCCAGAATAGAGTAAGA
>HSP8IRX02JOP3D346
GACCTTGGCTGTCACTCAGTTATAGGAGAGTATCTTCGTAGGGAAGGGAAGTTGAGAACAATTTCTGGCATTGTCCAAGAAGCAACTGAAAGCAGAAATACTGTTGTGGCACACCTAGCGAATAAAATTGATCAGACAAATGAAAATTTGGGTGAACTCGAATACAAATACAATGAAAAGACCATGTCCTTGAGTCGGATGCTTGAAGAGAAAGACAAACTGCACTATGCTTTCCTTGAAGAAAGAAGGAAGATGCAGCGGCTTCAACGTGATAATCTTCACAGAATCATGGAAGAGGCAGAAAATCTGAATGATGAACTAGAGGCTTCGCAGTGAGTGACAGGCC
>HSP8IRX02HO6PZ162
GACCTTGGCTGTCACTCAGTTACCAGTCCACAAGCCGCCAGTCTACAAGCCGCCACCAGTCCACAAACGCCAGTCTACAAGCCACACCAGTCCACAAGCCGCACCAGTCCACAAGCCGCCAGTCTACAAGCCGCACCAGGTCCACAAGCCACACCAGTCCAC
>HSP8IRX02JZ1YG311
GACCTTGGCTGTCACTCAGTTACTCTGGACCTTGGCTGTCACTCAGTTACTCTGGACCTTGGCTGTCACTCAGTTGTGAGCACATAGAGACCCTTGAAGAGATCGACATGGAATACAAGCATTTGGCTCTTGAATCTGGCATTGGAAATTGGGGCCGCGTGCCTGCTCTAGGTTGCACCTCAACCTTCATTACAGATCTTGCAGATGCAGTGATAGAAGCCCTACCTTCAGCTAAAGCCATTTATACCTCCAAGAGCACCTCACAAGAAGCTGATTATGATCCCTTGAGCCTTCGCAGTGAGTGACAGGCC
>HSP8IRX02JDO1F126
GACCTTGGCTGTCACTCAGTTAGTGGTGTGTGATGCAATCCAAATTAAGGCAGGAGCAATCAATGAATATAAGAAGAGGTGGAGTTGATGCTAGAATGGCACAGTCGCGTATCAGATCACTTTTGT
>HSP8IRX02JGVUK300
GACCTTGGCTGTCACTCAGTTAACACCCGACAGATCTTTGGTATCCCTAACGGACATAGCAATCCCAACGACTGTGGAACTTAGTTCAGAAATAGTCGCGGAACATGGCCAACTCCTATGTTTGGTCCATGCCTTGTATATGCCTTGGCATTAAGCTTGATGGCCAATATGGTAACTGCAGATTACGAGCCTTATTCTCCTTCACCACAACCTCCATCACCGTCTACTGCTCCTCCTTATGCGTATAAATCCCCACCTCCACCATCACCTTCACCACCTCCTCCATATGTCTACAAGTCT
>HSP8IRX02I8P4855
GACCTTGGCTGTCACTCAGTTTCCTGCACTTCCACTCTCTGTCTTTATACTTTTC
>HSP8IRX02JAXXZ77
GACCTTGGCTGTCACTCAGTTCCACCATCTCCTAAGCCTCATTACGAGTACAAGTCTCCTCCACCACCCTATCTCCA
>HSP8IRX02J0SCG400
GACCTTGGCTGTCACTCAGTTGAATGGCGATTCTCTCAAGGACTCTTCTCATTGCTGCGCTGGCTCTTCTACTCTCTGCGGTCTCTGCTCAAGACGCCGCGCCTGGGTCTTCTCCTGCTCCCACTCCACCTCTGCAGCTGGCTTGATCTCGCCTTCTTTTGGTCTTCGCTTGCGTTTCAGCTGCTGCAGTTCTCCTCTTTGGCTATGGGTTGAAGATCTAAGGACTCGATTCAGGGTATCATTGATTTTTGAGGTTTACAGTTAGGAACTGGTGGATCGGATCTAGGGTTTTGTGAGGTGGTATGTTTATATAAATATACGATTATTTAGGATTCTGAGAGTGAGATTTTTACCAGATATGTAATAATTTTGGTGGTGCATTCGCAGTGAGTGACAGGCC
>HSP8IRX02JLU0A65
GACCTTGGCTGTCACTCAGTTGCAAAAGTTATCACTACTGTTCTTCTATTCTCTGTACTTATTCC
>HSP8IRX02JDN2Q68
GACCTTGGCTGTCACTCAGTTTAACGGCAATTCTCCATGTACTTCTTCCTTCCAGAAATTCGCAAGTG
>HSP8IRX02GMO7U49
GACCTTGGCTGTCACTCAGTTTCCTCCAGTTTACTCTCCTCCACCACCA
>HSP8IRX02JKVQ7124
GACCTTGGCTGTCACTCAGTTTCAACATACGTATGCAAAGCTATCTGTGTTCTGCCATCCTATCTGAAACAAGAACTTTTGAATTGCTTGAGGACAAAAATAATAATCTCTGGCCTTTCAGCCC
>HSP8IRX02HBJDR60
GACCTTGGCTGTCACTCAGTTGAGCTATTCTCAGAAATCTTTCACTTCAAATTCGCAACC
>HSP8IRX02JQBKC342
GACCTTGGCTGTCACTCAGTTACGAATCCAGTCGAAATGCTGCATCTTGTACGCCTTCTAGAGATTTCATTCCACACGGCGTATCCTGTTGACTTGAGGAGAACATTTTCGAGTAACGTGGGTTAGAGTTTTAATGTTTGGCCAGTTAAAACTATTGTACCCATTTCATTGTAATCAAACAAAGATGAATGAACATACTAATGGACTGAAGTTAGATTTCACTGGAGTCTACTTTCTTGAGGTGATATCTTAATTGCGACCCTCAACAAGTGTGCTGTACATCCCTCCTGTATATATGAGAAAGTCTTTTTACTAGCAACATTACAAGTACTTTTTTCTTCC
>HSP8IRX02JP2JA83
GACCTTGGCTGTCACTCAGTTGGGAGGATTGTCTAGAAATAGAGTTATTCAGAAACCTACCGCACGAGCACTATCCTCCTCCA
>HSP8IRX02INPUG209
GACCTTGGCTGTCACTCAGTTTACCTGGTTGATCCTGCCAGTAGTCATATGCTTGTCTCAAAGATTAAGCCATGCATGTGTAAGTATGAACTAATTCAGACTGTGAAACTGCGAATGGCTCATTAAATCAGTTATAGTTTGTTTGATGGTATCTGCTACTCGGATAACCGTAGTAATTCTAGAGCTAATACGTGCAACAAACCCGACTC
>HSP8IRX02GD5SH342
GACCTTGGCTGTCACTCAGTTATGGTTTCGTTGAAGCTCCAGAAGCGGCTTGCGGCTAGCGTGCTTAAGTGCGGGAAAGGAAGGTCTGGCTCGATCCTAACGAGGTCAATGAAATCTCCATGGCCAACTCCAGGCAGAACATTAGAAAGCTAGTGAAGGATGGTTTCATCATTCGGAAACCAACAAAGATTCATTCACGTTCTCGTGCTCGCAGAATGAAGGAGGCCAAGAGAAAGGGTCGCCATTCTGGATATGGTAAGCGCAAGGGTACCAGGGAGGCTAGGCTGCCAACTAAGATCCTCTGGATGAGGAGAATGCGTGTTTCGCAGTGAGTGACAGGCC
>HSP8IRX02GW860230
GACCTTGGCTGTCACTCAGTTGGACAAGATAATAACACTCAGAGGAAGAAGAAAGAGACAAGGGAAGTCAAGGATAAAGTTTGAGTATTAAGGTAGAGGGCGATAAGAAGCTTGTAGAGGAGTGTAAGGAGAAGGATGAGGAGAAGAAGAAGGATGAAAAGAAAGGGAAAGAAAGAAAGGTACAAAGAATGAAGAGAAGAAGGTAGGTGAAGGATCTGTGGAAGAAACAG
>HSP8IRX02H1NYR66
GACCTTGGCTGTCACTCAGTTTATTATTACAAGTCACCACCTCCACCTTCACCATCTCCTCCCCCC
>HSP8IRX02HQXP0182
GACCTTGGCTGTCACTCAGTTACATTTTCTTCTTTAGCACCATGGATCCTCACATCTATGGTGTCTCCTTTACTCTCTGCTTTTTCCTCCTTTCTCTGCATTGCCTCAATACCCATCTTCTAAGCTCCCTTCTTCTTCTTCTTCTTCTTCTAGCAATAACAATTCGCAGTGAGTGACAGGCC
>HSP8IRX02JA7YB140
GACCTTGGCTGTCACTCAGTTCTGGACCTTGGCTGTCACTCAGTTGAACAGAACAAGTTAGATCTCGCCTAAAACGACGCCACAGAACCATGCGAAACTTCTCTCNCTTTTCTCTCTCTTCCTTCTCATTTCTCTCTCCT
>HSP8IRX02HCF4V37
GACCTTGGCTGTCACTCAGTTGAAGGATCTGTGGAAG
>HSP8IRX02G83GB67
GACCTTGGCTGTCACTCAGTTAAGAGCGCGAGTGTAGGAGGAATGGAGGAGTATGTGGTAAAGAGGG
>HSP8IRX02GPIME392
GACCTTGGCTGTCACTCAGTTAAAACTTAGGATTAGAACTACTGGTTCATTCCAGAGGAGACGGTCTGTGCAGGGTGAGACAAGCGGATCCGGAGAGCTTGACACAGGATGAGAGCTAAGTGGAAGAAGAAGCGAATGAGGAGATTGAAGAGGAAGCGCAGAAAGATGAGGCAGAGATACCAAGTAGGTGTGCGGACTGGGACAAGATGGAGTTCTCTCCTGATATCAAACAGCTTTTGCTGCTTGATAGCTTGCTGAAAGGGTGTTTGACAGGGAAAGCTTCGCTTGTTTTCNGTCTTTTAGTTTAGTTTAAGCAAAGTTTTATTGAGACTACTGTTCTTCAAGTTGCTGGATTATATGTTTTGAGTTGTTCCGCTAGTGAGTGACAGGCC
>HSP8IRX02JI1LG36
GACCTTGGCTGTCACTCAGTTAGGTACATGCTTTTN
>HSP8IRX02HHHS1406
GACCTTGGCTGTCACTCAGTTCTATTCCTGAACTGCACCTGAAACCCTTTGTCTTGGGACAGTCATTGTGTTGCTGTGAGAAATTCTCAGGATTTGCAAATGATGATAACATTGTCCCAGAAGCTAAAACTTAGCTGACAGTTTGAGCAGGTCTCCATGGACCAACACAACTTCTGCAGAAAGTAAATTTGCCTACTCCATTGCTCAGTATGATTCTCCATTCCATTTCATCGGGCGTGTTAATGAAGTATGGGCAGATGTCAATGCAACTGGGGGTTGTGAATACAGTAATATAGCAACTTACTGAAGCCATTGTTAAGTCACTGGGTTTGACAGTTGACTAATGTATTTGCGTGCCTTAAGAAGCCAGTTAAAGATATATTGCCTTCGCAGTGAGTGACAGGCC
>HSP8IRX02IW0US96
GACCTTGGCTGTCACTCAGTTTGGTGGTTGGCGTCGATGATAGCGAGCATAGCTTGTACGCTTTGGGCTGGACGCTCGATCATTTCTTTGTCCCTC
>HSP8IRX02G8LEL97
GACCTTGGCTGTCACTCAGTTACTGGCCAAGATTTTCCTTACTACTCAAGTCCAATCTTCCAAGCTAAAATAAAAGACAACCCCAAAACCAAAGAAA
>HSP8IRX02I0MD2433
GACCTTGGCTGTCACTCAGTTCATTGAATAAGCAGCATCCAGTTAAGGTTTTAAATGGGAATTCTTCATGGGTGAATTCAGGATCTGGCAAGGAAATAAACCCAAACAAAGCTTTATAAATCCTAATAGAACTTCAAGGTCAAAATAAGTTTTGTTCTTGAGAAGGATTTAACTGAAAATGTAAGAGAAAATGGTTTGAAAGCTGTATCTAATCATGGAGACTTTGAAGGTAGTTCAAGTTCTGTGGTGGATAAGGCAGGTGAAAGCAATACAAGCACCATTACTTCTGAGAGTGGTCAGAAACCACGGCAAAGAAACCTGGAGGTATCAAGTCAAGCTTTTGGTTATTCAAGTGGACTTTTATCAGCAATGAGGATTAGCCTTAGGAAAAGCTGTGTTACAAGACAAGCATCAAGGGGGGGGTTCGCAGTGG
>HSP8IRX02G840K375
GACCTTGGCTGTCACTCAGTTGGACCTTGGCTGTCACTCAGTTGCAATGACAGAGACCGTGTTGTGGAGGCAAGGGATGAGTTACACAGAATGTTGAATGAGGATGAGCTGCGAGATGCACTGTTGCTTGTATTTGCTAATAAGCAGGATCTTCCCAATGCAATGAATGCTGCTGAGATCACTGACAAGCTTGGGCTACACTCCCTCCGTCAGCGTCGCTGGTACATCCAGAGCACCTGTGCAACCTCTGGTGAGGGGCTTTATGAGGGCTTGGACTGGCTATCCAATAATATTGCTAACAAGGCATAAAGCAAACAATGAGACATTTTGTGGAATGGCAATTCTGGATGCAGGGTTCGCAGTGAGTGACAGGCC
>HSP8IRX02F22KV92
GACCTTGGCTGTCACTCAGTTTCTGGACCTTGGCTGTCACTCAGTTTGATATAGTTGGACTTCAAATGGATGTTAAGAAGATAAAGATTGGA
>HSP8IRX02GYOQ3371
GACCTTGGCTGTCACTCAGTTCTATTGCTTTTGCTGCTCTCAAGCACTTTCCATGGAAACATGTGCCAGTGTATATTGGAGCACAGGTCATGGCCTCAGTGAGTGCAGCATTTGCTTTGAAAGGGATATTTCACCCAATAATGGGTGGAGGAGTAACAGTTCCTTCAGGAGGATACGGTCAAGCTTTTGCTTTGGAAATTCATTATTAGCTTTAATCTCATGTTTGTTGTCACTGCCGTGGCCACCGACACTAGAGCTGTGGGAGAGTTGGCGGGAATCGCGGTGGGGCGACCGTCATGCTCAACATACTCATCGCCGGCCAATCTACAGGTGCATCCATGAATCCAGTGAGAACTTTAAGGGTCCGTTCG
>HSP8IRX02H5JPE51
GACCTTGGCTGTCACTCAGTTAACTCTCTAACACTTCTTCACTTCTTTATT
>HSP8IRX02GY1Y040
GACCTTGGCTGTCACTCAGTTAACCAGGAAGCACAGGCAC
>HSP8IRX02GB83K329
GACCTTGGCTGTCACTCAGTTAAGGATAGTTTAGGTGGAGAGTTGGATAATGAACGCTGGAGAGACTAATAAAGGAAGAGAAGTAAGATAAGCAAGACAATGGAAACAAGAAAGAAAGAAGAAGGTAAACAATGTAAATGAGGTGAAGGAGAAAGATGAGAAAAGAAGAAAGAGAAGAAGGACAAAGATAATAAACACTCAGAGGAAGAAGAAAAGAGACAAGGGAAGTCAAGGATAAAGTTTGAGTATTAAGGTAGTAGGGCGATTAAGAAGCTTGTAGAGGAGTGTAAGGAGAAGGATGAGGAGAAGTTCGCAGTGAGTGACAGGCC
>HSP8IRX02HWQKZ66
GACCTTGGCTGTCACTCAGTTAAAAAAAAAAAAAAAAAAAAAAAAAAAAAAANAAAAAATAAAAAA
>HSP8IRX02HLSZ7272
GACCTTGGCTGTCACTCAGTTTACTGAAATCAGCCTCCTGCTCGGCTATGGAAATTCTTAATATTTGTTTTACTCGATGCAATTATTTCTGTTTCTATCTGAAGGCATCACCATATTGCACTCCAACTGTTTGATTTTTNTTTTCTCGTACGGACTTGTTTTGTTCTCCTACCAACATGCATAGAGCACTCCATTTCTTTTTCTTGTCTTACACTCCATTAACTTTAAAACTTCCTTTTCTTTTACAAACAAAAAGATGTCTGTCTTTACTT
>HSP8IRX02JGTZU265
GACCTTGGCTGTCACTCAGTTTCTCTTCTTTCCTCTTTGGCTCCACTCTCCAATTTCCATTTTCATTCTCTCTCTTGAAGGTCACCTCCATTTCTCCTCCTCCGCATTCAACTATGGCTGAAGCCTGAGGACTAATCCATAATCTCTCATTTCTTTCAGCTTTCTTTCTGTCCTTTCGTTAATCTCAAGATGAGTTCAGTGAATTTGGGCTCATGGGTTCACACCTCCTACGTCTTAAACCAAGCTTCGCAGTGAGTGACAGGCC
>HSP8IRX02IRM3X206
GACCTTGGCTGTCACTCAGTTAAGAACAAATTTGGGCTCCCAAGGACAACTGGGAACTCGTTTAGCTTCGATTAACTTTAAGCCTAAACTCTCTTCATCCATTGGAATCGCCTACACGAACCGCAATGGTCAATTGCAACTTGAAATTGAACAGATTGGCAGGAAGAGCGCTCCAAGAACAAAGATGGACTTCGACGATGACGACT
>HSP8IRX02HRWKT205
GACCTTGGCTGTCACTCAGTTAGTAATTTGATTTGTGTAAATCTTTCTGATACTTCTGGCTTAGCGGTTTTAATAGATTGTAATACTGTAATAGATCAGTTTGGTTGAGATATATAAAATTTTGGAAACCTTACTTGTCATGTTATTGCTCTCTGACAATTTTATAAGTTGTTTGCTGCATTTTTCATATCATATGTGTTTCCTT
>HSP8IRX02ID7NN95
GACCTTGGCTGTCACTCAGTTGGTGATTTTGATTTAAGCGGGCTACTTAAGTATAAACTCTCTGCGATGTAGTCCCGCCCGTTTTGATCATTTTT
>HSP8IRX02JH92L229
GACCTTGGCTGTCACTCAGTTCACACACACACACACACACACTTTGAAGTGAGGCACCATAGCCTACACACACACACACTCTTACACTTGAAGTGAGGCACCATAGCCTACACACACACACGCACACACGCACACACGCACACACACACACACACACACGACTACGTACACTTGAAGNGACGACACCATACGCCTACACACACACACGACTACTCTACACTCTACACTT
>HSP8IRX02F2UPE49
GACCTTGGCTGTCACTCAGTTGGCTGCTTCTTTCCTTTTTTGTTTGTTT
>HSP8IRX02GN46J43
GACCTTGGCTGTCACTCAGTTATTGTGTGTTTTCTTTTATAGA
>HSP8IRX02IFPN599
GACCTTGGCTGTCACTCAGTTAGTAGAAGAGGTCTATGGTGAACAGGAACAGGCTAGATCTTCAGAAATTGACCATAATCAAAAGAGGTAGACCCACGA
>HSP8IRX02II4ZB102
GACCTTGGCTGTCACTCAGTTAGCACCACCACCACCGCCAATGGCAACAGTAACAGTAACGACACCACCAACGGTGCTACACTCTCTGACCCAGAAGAACCC
>HSP8IRX02HNDDV143
GACCTTGGCTGTCACTCAGTTCCTCCACCACCATACTATTACAAATCTCCTCCACCACCTAAAATCACCTGCTCCGGAACCATATTACTATAAGTCTCCACCACCACCTTCACCATCTCCTCCACCACCATACTACTACAAGT
>HSP8IRX02JI8O260
GACCTTGGCTGTCACTCAGTTTGCTCATTGGCAAGGGTGGTGAAACCATAAAGTACATGC
>HSP8IRX02HZASN85
GACCTTGGCTGTCACTCAGTTGAGAGGAAGGTGCAGACACTTCAAACAGAAGCAACCACCCTCTCTGCACAGGTCGACGATGTTG
>HSP8IRX02ICA5M122
GACCTTGGCTGTCACTCAGTTAGAAACTGTCTGAAAGTGCCATTCGCCTTCGTCGGGTGGATGAAGAAGTGAACAAGGCAGTTCAGGCTGCAAATAGAGCTGCCACTGCTGCTAGAGTTGTT
>HSP8IRX02H16MQ215
GACCTTGGCTGTCACTCAGTTATGAAGAGAGATTTCCTTCTCCTAAAGTTGGGTTCAGATTCCATCCAACTGATGAAGAATCGTTGGCTATTACCTTAAGCACAAATGAATGGCAAGGATTCCCTTGTTAATCATATTGTTGGCGAGATTGATCTCTGCCAGTGCGAGCCATGGGATATAACTGACCGTTGCTTAATATCATCAAATGATCAAGC
>HSP8IRX02G7J5Q49
GACCTTGGCTGTCACTCAGTTGGAGGAATTCATTGCTGCTTCCAAATTC
>HSP8IRX02HEWYC293
GACCTTGGCTGTCACTCAGTTAGAGCAAGGAGTAACTGAGTTGAATGAACTCTTTCGAGATGTAGCGCATATTGTTAATGAGCAAGGTGATTTACTAGATACGATCCATGACAACGTTGAAAATACACGAGTAGATACACAGGGCGCAGAGCTTGAATTAAGAAGCGCAGCTAGATATCAGAAGCAAGCCAGATCAAAAGCATGTTGTCTTCTCTTGATTTTAGCAATTATTCTCACAATAATTGTACTAGCAGCAGTATTAGGCTAATTTTTGTTTTGTTTTTNTTTATTTC
>HSP8IRX02I4KEG486
GACCTTGGCTGTCACTCAGTTGGAGGAAACCAAACCAAACCAAACCATCATCTTAAATTTCAATCTTCAAATTCATTTGTTCTGAGAAAAGAAGAGCGCACTTCTTGGCATAAACCAACGTGAAAACTGCCATTTCTAGGCAAATGGAGTTGTTTTATCAAATTCAAACCCACTAACCTCTTCTCAATCCCACGAGCTTTCTTTCTCTCTCTTTCTTCACTTTCAGTGTCCTCTCTGCAGCTTCATGGCTAGTTTTCAGGCCTGATGGTGGAATGACTGGTATAGTGGGGTCTAACCTTTAATGAGCCAAAAGTATAGAAAAAGATAGCCCACTAAGGAAAAAGAGGAAACAAGAGAAACAGTGTTACCGATCATTCGCCATTCACACCCTTCATTACTTCTTTGTTTTCATGTTGGGGTTTTAACGTATGTTTTGGGGTTCTGCAAGTGGGTCTTGTCTGCCTCGTTCGCAGTGAGTGACAGGCC
>HSP8IRX02JB7OL61
GACCTTGGCTGTCACTCAGTTAGGAATATTGAGATAGTCAACAGCATCTCTGCCCACCNCC
>HSP8IRX02HTXE7455
GACCTTGGCTGTCACTCAGTTATTCTTGTGTTGGTGTTTTATAAGAACGGTCATGTTTAGAAATTATAGTCAAATAGACCAAGGAAACCGCATTACCCCATCATGGGTTGCTTTCACTGACAGTGAGAGGCTAATCGGTGAGGCTGCAAAGAACCAGGCAGCTGTCAATCCTGAAAGGACCATCTTCGATGTCAAGAGAACTTATTGGAAGAAAGTTTGAAGACAAGGAGGTCCAAAGGGACATTGAAGCTGGTTCCATATAAGATTGTGAATTAAGGATGGAAAGCCTTACATCCAGGTTAAGATTAGGGAGGGAGAGACCAAGGTTCTTCAGTCCTGAAGAGATCAGCGCTATGGTTCTGACTAAGATGAAGGAAACGCTGAGGCATTCCTTGGGAAGAAAATCAAGGACGCTGTGGTTCACTGTTCCTGCATTCGCAGTGAGTGACAGGCCC
>HSP8IRX02H4OA693
GACCTTGGCTGTCACTCAGTTTGGGCCGCAGCCCTCTTCCTCCTTCTACTACAGCATCTTTCTTCTGCTCGTTTCTTGCTCTGCGCTTTTCCG
>HSP8IRX02HDFDZ156
GACCTTGGCTGTCACTCAGTTTACTATAGAAGGTTTGACCAGGATACAAATCAGGCCACAGACTGTGTTATTTGCATGACTGCAATTGATCTCACTCAGCGTTCTAATGATTGCATGGTGACTCCATGCGATCATTTTTTNTTCTATTCGTTGGTT
>HSP8IRX02GZEMF331
GACCTTGGCTGTCACTCAGTTCGTATTGTACGGATCATGCGGAAACGATTGGTTCGAAAGGCCTTTGACATGATTTTGGGAATATCTATGAGTGAGAATAGAGAAGACTATGAGAAGTTCTGGGAGAACTTTGGCAAATATTTGAAATTGGGTTGCATTGAGGATCGTGAAAACCACAAGCGTATTGCGCCACTGCTTAGATTCTTCTCTTCCCAGAGTGAGGAGGAGATGATAAGCTTGGATGAATATGTAGAGAACATGAAACCTGATCAGAAGGATATCTATTATATTGCTTCTGATAGTGTGACCAGTTCGCAGTGAGTGACAGGCC
>HSP8IRX02JM1AU70
GACCTTGGCTGTCACTCAGTTTAAGTGAGAATGTATTTACGGCATGCACTCCCGACGGAGTTGTTAAGAC
>HSP8IRX02JRZZE472
GACCTTGGCTGTCACTCAGTTAGGGTTTACGTAGCGGCTGCATCCGTTTTCTTCTTCATCTTCTAGCTGGAAAACCCTACGTCAACTTTACTCTGCAACAATGGGGAAGGACACGTGGAATGGGAGGCTGCCCGCCAAACTAGAAGTCCCACCGAAGGAGGCAAAGGTGGGCTGACAAGGCATACAAGAAGTCCCACCTTGGCAATGAATGGAAAAGACCATTTGCTGGGTCTTCCCATGCCAAAGGCATTGTTCTTGAGAAGATAGGTATTGAGGCCAAGCAGCCAAACTCTGCAATCAGAAAATGTGCAAGAGTTCAACTGATTAAAATAGGGAGAAGATTGCTGCTTTTGTTCCCAATGACGGTTGCTTAAACTATATTGAGGAGAATGATGAGGTTCTGATTGCTGGATTTGGACGTAAGGGTCATGCTGTTGGAGATATTCCTGGTGTTCGCAGTGAGTGACAGGCC
>HSP8IRX02HKHSA408
GACCTTGGCTGTCACTCAGTTAAAGATGGACACACAAGAGCTACTAAACATCGTATGCTTAAGTTCCGAAATTGGTGGGTTTCAAGAGGGAATCCCAATTGATCCTAAAGAAAGATCAACATGAAAAGAAAGAAGAACCTGTTGCAGGAAAGACTCCAGTTCTAGAATTGGAGGGTGAGGTTGAAAAGCTGAAACAGCAAATTTCAAAGGCCAAGGAATCATCCAGCAAGCCTTCAGAGTTGGCTTTGAATGAGATGATTGAAAAGCTGAAAAGGGAGGTTGATTTTGAATTTCTGAAGCTGTTAAAGCCATGGGCTATAAGGACAGGTTCGAAATCTTGAGGAAAGAAATTTTGAAGAAATTACACAGGACCAACTTATGCACCCAGTTCGCAGTGAGTGACAGGCC
>HSP8IRX02H9HJG107
GACCTTGGCTGTCACTCAGTTGACCGAGAAAGCAGTCTCTCATCCTCTCTTCTTCTCAAATTTCTACGAATCAGATCCTGCTTGTGAACAAAATGTCTGGGCGCGGC
>HSP8IRX02HQBQQ48
GACCTTGGCTGTCACTCAGTTAAAGAGTTAAAGAACGCAAGGCACACA
>HSP8IRX02G87AV383
GACCTTGGCTGTCACTCAGTTATTTCTCAGTATCAAAGCGGGGCTAAAATAAAGAAAGCACCAATAAAATTTACAAGAAAATGAGTGAACTCGATCAAAAGCTGGAAACCGCCACCACCAATAACGGCAAAAGCAGCCCGGAAAGTCTCCCTGAATCCATCGATTTCACCCTTCTCCGCCTTGACAGCTTCAATTCATCGGCTACCACCACCAACACTTCCGCTCCCGCTACCAACTACAACACTCCCTGCACCGCCTGTGGCTGCTCCGGTTCTTCTGTTCTCCACCGTCTCTTCTTCCTCCAACAACGCCGTTCTCCTGAACCCACTACTCCTTTGTTGGACCCGCAAGATCAAATCCCCGTTCGCAGTGAGTGACAGGCC
>HSP8IRX02JPDCD141
GACCTTGGCTGTCACTCAGTTTCAAGTGCTTCCATATTTACTTTTAGCTCAACTCCTGTACTCTCTCATTCTACTTCTGAATCTGCTTTCGGGGCCGTCAAGTTCTACAGCAGTTGGTGCATCAAGTTCTTCAATATTTGG
>HSP8IRX02HIPZZ42
GACCTTGGCTGTCACTCAGTTTAAACAAATTCAGTAGAGAGC
>HSP8IRX02G4TYX416
GACCTTGGCTGTCACTCAGTTACTCTGGACCTTGGCTGTCACTCAGTTGAAGAAGAATATGAAGAATCACCTTTTGAGGCAGAAGATTCGGTCAATGTAGCAAAAGAAGAAGAGGAAGAGGAGGAGGATCTAGAAACAACAGAGTTTGAAGATTGTGCTAACACTGAAAATGGTAAAACAGGGTTAAGCCAGGAATCTGATAAGATTTCTGAATCTGAGAATGGTGATTCTTTGAGATCTCTTTCTCAAATTTCTCAAATTGATCCTTCTTCAGTTACTGAACTGCCGGCTTCCGTTCCTTCAACATTCCATGTCGTGGGGTCCTTACAGGACTCACCTGGGGAAAGCCCAGTGTCATGGAACTCCCGCATGCATAATCCATTTTCCTACCCGCATTTCGCAGTGAGTGACAGGCC
>HSP8IRX02JOKOV35
GACCTTGGCTGTCACTCAGTTACTCTGGACCTTGG
>HSP8IRX02IUPDQ310
GACCTTGGCTGTCACTCAGTTAAAGAATTTGATATGGTTATTAGGGGTGAAGAGGAGAAAGAAATATGCAAATAGAGATGAATAATGATAATATTGACAATGTTGAAACTGAGATAACTTTATTGGAGCCAGTGAAGATGAATGGCAAAGAATCAATTTTGATTCCTGTTGGTAAAGGGAAGGAAGAGCTTACAAAAGAGTCAAATGTGGTTATAGGACATGACAAGGAGAAAGAACATACAATGGAGAAGTTGAATAACAAGGAGAATCCTAATGAAGAAGTGGCACATTTCGCAGTGAGTGACAGGCC
>HSP8IRX02IE7XY54
GACCTTGGCTGTCACTCAGTTAGAGTGGAGCAACGCAGAGTGTACTGCTGACTT
>HSP8IRX02HOHC5161
GACCTTGGCTGTCACTCAGTTTATGTGTTTTCAAGCAGCTGGTGGGGAAGGATTTAGGAATGTGGCCATGAATCGAATTGGGGTTAGTAAGATTGAGTAGCTAAGTAGGGAGTCAAATGAGACGGTGAAATGAACAGAGTAGAGAGAGAGAGAGAGAGAGG
>HSP8IRX02HKRAZ38
GACCTTGGCTGTCACTCAGTTTGGAAGCAATGCAATGA
>HSP8IRX02GWQ1P53
GACCTTGGCTGTCACTCAGTTTGGACAATATTGAAAGGTTCTGGATCGTGGAG
>HSP8IRX02G1RP7226
GACCTTGGCTGTCACTCAGTTGGTGTGTGTATACAATTGGGGATATCACCATCGGCCTGCCTGCTCTGCTTTTTCTACTGTAACAGCGAACGAACACGAAGAATCTTCTTATCTATCTATCTATCTTCTTTTCTGATTCTTGTCCTCTGTCCAGTTGTTTGCTTTTAAAATTTTTGTTCTATTTATTGTTTATATCTTTTCTTTACGCGTAAATACAATTCATTAG
>HSP8IRX02IGVQP83
GACCTTGGCTGTCACTCAGTTAACCAAACCAAAGCCACCTCTTCCTCCTGTCCCAATCTACAAACCAAAACCAAACGACCACC
>HSP8IRX02IM01B351
GACCTTGGCTGTCACTCAGTTAGATTGTAAGGAGGAATGTTAAGGATTTAGCTGGGAAGATGACAAGTATTCAGGTTCTAAAGGCCTAAATGATAAAGATCAAGATGAGTCTGCAGAAAGTGTAGAAGATTTTGTAAACAACATGAAAGGTGCTGACAGAAACATTGATGTTTCTTTGAAAAGTCAAGATACAAGTGAAGTTTCCAAAGATTGTGGACCACATTTATCTCCTGAAACCAAAGTTAGAGAAGAAGCAGATATGGAAATGAAAATGAGTGGTGTTGATGAAAATAAAGTTCAGGAGCCTGCCAAGATGGAACCAGCATGCGCATTCGCAGTGAGTGACAGGCC
>HSP8IRX02HDLK0150
GACCTTGGCTGTCACTCAGTTCTAATTAATTAAGAGGAGAAGGAAAAAGAAAATAAAAGGGACTGCTGAAAGAAGAAGGAGAGGAGAGAAAAAAGAAAAGAAAATAAAACAAGAGCAGAGGAAAGGGACGTTCGCAGTGAGTGACAGGCC
>HSP8IRX02HUW2U140
GACCTTGGCTGTCACTCAGTTATGTGAAATCCAGCCAGCTCAAGCAGGGACAAAAGTTTGTGCAAGAGACATGGAATCATTGAATAATTTTATCCACCGGTCATTTGGATCAGAAGGGGAACTTAAAATTAGTGGAAACC
>HSP8IRX02JKNJK194
GACCTTGGCTGTCACTCAGTTATTTAATAAACAATACGGCGATAATATGATGAAGAATCAGAATCCTCTGATGATGAGGAGGAGGATGATGTTGGATATCTTGCTACTGAAGCACTAGACGCTGAAATCTCTGCAACACTTCAGGCTATTCGCTCTAAAAGATCCAGTTGTTTACGACGAGAACTTTTCTTTNT
>HSP8IRX02GJKVQ272
GACCTTGGCTGTCACTCAGTTGGTGCATGGCCGTTCTTAGTTGGTGGAGCGATTTGTCTGGTTAATTCCGTTAACGAACGAGACCTCAGCCTGCTAACTAGCTATGCGGAGGTGACCCTCCGCGGCCGACGCTTCTTAGTAGGGACGTATGGCCGTTTTACGGTTCCGAACGGAAAGGTTTAGTAGGGCGAATAAACAAGGTCGTGTGGATGCCCTTACGTATGTTCTTGGGCCGGCACGCGCGCTACACTGATGTATTCTAACGAAGTCTA
>HSP8IRX02JNI6S144
GACCTTGGCTGTCACTCAGTTATTAGTGCAATGAAGGCTGAGGGCATTCCTGTAAGCCCATATAGTGTAAGGAAGGCTCTTGAGAATACATCTGTCCCAATAGGTGAATTGCTAGCAGATAAACTAACCACTGGACAAGGGCTC
>HSP8IRX02GB8BK55
GACCTTGGCTGTCACTCAGTTGGACCTTGGCTGTCACTCAGTTGAACAAATCAAA
>HSP8IRX02G1HGP123
GACCTTGGCTGTCACTCAGTTACCAGATTCGCTACTGAGCCGACTCTGTATCAGTACGCTTCGATTGGAGACCTAACGTCGGGGGCAACTACGCTACTACTAGACGACTAGCAAGGGTCCGTA
>HSP8IRX02JCY9Y141
GACCTTGGCTGTCACTCAGTTAAGAACCTACGTTGGATTCCTCCAAGTATACTGCTGCTGATGTCCGCATTACTGATCAGAAGTTGCGTGTTTGTGACATTTGTGGAGCCTTTTTGTAGCGTATATGACAGGCGTTTTGGG
>HSP8IRX02JSZFG103
GACCTTGGCTGTCACTCAGTTAGTAGATAGCAGAGAGGGAGCGACACCGGAGTAGTCCGGGAACATAGTAGATTAGGGAGAAGGAGAGAGGTAGAGATAGGGA
>HSP8IRX02FVW1O45
GACCTTGGCTGTCACTCAGTTAAANAAAAAAAAANAAAAAANAAA
>HSP8IRX02JP2BH40
GACCTTGGCTGTCACTCAGTTAGAACAGAGAAACGAAGAC
>HSP8IRX02HV12Q61
GACCTTGGCTGTCACTCAGTTAATGGTGGTTGACATATGATTTTTGTTTCTAGCCTCCCAA
>HSP8IRX02JDVAF386
GACCTTGGCTGTCACTCAGTTGCTGCAGTTGAAGAAACCGACCTGAGATAGAGCCGCTTCTAGGACAGTATGTATTTAAAGAGGGCAGTAAGTTTGGTGAGAAGATCATTGAAGTAGCCAATCAAGAGAATAGGTGGCAAGCTTCTGGTGGTAGCGCACCCATGATAAATACGCCAGATTGGCGTAAACCTTTGAATTAAATTTATTGGGTGCCGATTTTTGTATGTAATAATAATTTCTGATTTTCTTGAGACTTTAGTTGGAGTCTAGCAATAAAGGGTCCCGAACTGTGTTTGGTAGGACAATTCAGGGGGTTTTGGTTCTGAGTATTTAATTAGCAATCTTCGACTAGTAAAAACAACGTGATTCGCAGTGAGTGACAGGCC
>HSP8IRX02GROR5390
GACCTTGGCTGTCACTCAGTTAAAACAACATCTCACCAAATTCAATCACAAAGATGGCTAAACAACTTAGTTTCATTGCCTTGGCTCAATATACCATCCTTGCCATCGTTCTTGCAGCCACCACCGTTAGCGCTGATGATGCCACACCAATCCCAGATACTCCAGATGGAATACAAGCTTGGTTTGATGCTAATGTCAAGCCCCTTGCTGACCGTGCGGGCACCTTAGAAAAGCCCTTGAAGCAGCAGAAGCTACACCAAAGACCATTAAGGTGAGACAAGATGGAAGTGGAGAATTCAAAACCATAACTGATGCGGTTAAGAGCATCCCAAAAGGAATAAAGAGCGTGTTATTGTAGATATTGGCCCCGTTCGCAGTGAGTGACAGGCC
>HSP8IRX02JL69V61
GACCTTGGCTGTCACTCAGTTATTTTCCATGGAGTTCCAGGCCTTCTTCTCATCCCCACGC
>HSP8IRX02HZI91118
GACCTTGGCTGTCACTCAGTTAGGAAATAGTGGAGAAGCCATCTGAAACCATTCCAGCTAATGCATCTCAAAAAGCAAGAAACACGTGATGAAATGCTATCAAGGCACACAGGGGATA
>HSP8IRX02GSDWU408
GACCTTGGCTGTCACTCAGTTGATTCAATCGAAATTGCTATTCTGCGGTCCTCTATCCAATTCAATCCCATTTCTTCACTCAATTTTCCGTTTTCGATTCCTAAACGCCAGATTTTTATTTCCGTTCCATCCTTAATGGCAACTGAAGATCCGGCCTCGGCTGTGGAGGCCAATTCTGAACCGGTCACCACTGAGCCTGTCGTGGAACCACCTGCCACCAAGACCGGTAAGACCAAAAAGGACTAAGGAACCCAAAGCCAAAAAGGACTACTGCACCTAAGAAACGCAGTCCACCATCTCATCCTCCATATGAAGAGATGATTAAGGATGCCATTGTGACTTTAAAGGAAAGACTGGTTCAAGTCAGTATGTGATTACCTAAGTTCATTGAAGAGAAGCAGAAGCAGC
>HSP8IRX02I1M5B435
GACCTTGGCTGTCACTCAGTTAGTCCTTTAATTCATTAATAATTTCTTCAGACCACGTATGAGAACTTCCGCTATGGAGCACGTAATGGGCGCAACGTCTATAACCAGGGGTGCCTAAATAATTTTCTTGAGGTATTCTGCACCAAAATGAAGCCTTCAAGAAACAATTTCCGTGCATATGTACGAGAACAGGCAATGATGCCATCCATGTGTCTGCCCCGAGAAGTGAACGTGGATGATTCAGATGGGTACCGTCGAACAAAAGTAGAGGATAATCTAGAGATTGATAATGATCTTTCAAAGATATCTGAGCGCCGTAATGTTGAAGAGGCTGACAACATTTGAAGCTGACAGGCTGAAATAAGCTGAATTCTCTGTGTTTGTATACTCAAACAGAGCCATCAAGGAAAAGGGATTCGCAGTGAGTGACAGGCC
>HSP8IRX02H2A7687
GACCTTGGCTGTCACTCAGTTTCTCCAACCTACACTATGAGTACAAGTCTCCTCCACCACCACTCTCCACTCTCCACCGCCTCCTTA
>HSP8IRX02JNTJC254
GACCTTGGCTGTCACTCAGTTAGAGGCAAAGGAACAAGCTCGTGTAATAAATGTAGCCATGAAACTGATCAGGCTCTTGAGGTCTACTGTTCAATTGAACGAGCAATGAACACTTTTGGAAGAACCTTCCAAGGAAATGTTGAAACATAAAGTAGATGAAGCCATATGCGCCTGGTGTAGACGGAACCAATATTGAAATGATTTCAAAAGAAGGGGTTGTTTCCTGGTCGCCACAGCAGGTGCCTGCATCAGTT
>HSP8IRX02H30H0387
GACCTTGGCTGTCACTCAGTTAAACCAGTAGGGGAATTTGGGGACGGTGTGGATATAGTTCAATGGGTTCGAAAATGACTGACTCAAACAAGGAAGGAGTTCTGAAAGTCCTGGACCCAAGACTCCCATCGGTTCCCCTCCATGAGGTGATGCATGTATTCTATGTTGCAATCCTCTGTGTGGAAGAACAGGCCATAGAACGCCCAACAATGCGAGAAGTTGTGCAGATTCTAACAGAGATTCCTAAGCCACCAAGCTCAAAACAAGGAGACTCAACAATTATAGACTCCTCAGCTCAATCAGCTACTAATCTAGACTCTCCAATTGCAACAACTAAAGACCAAAAGACATCAACAGCCACCGCCATTTCGCAGTGAGTGACAGGCC
>HSP8IRX02JMGWI112
GACCTTGGCTGTCACTCAGTTCTTCCTCCACCTCTAAATCCCACCACCGACCTCGTGTACTACTCCTACCTACCTACTACTAACTACTCCTCCTCCTCCTCCTCCTCCACGT
>HSP8IRX02HIBVG54
GACCTTGGCTGTCACTCAGTTAGCCACCACCCTACAAGTACAAGTCTCCACCCN
>HSP8IRX02JGO6R162
GACCTTGGCTGTCACTCAGTTAAAGTAAAGGAAAGACCAAAGCAAGAGAGAGGAGACTGTAGTGTAAGAGAGGTACAGAAAGAGAGCCAAAGCCAAGTCATGTCGGCTTCGACCGAACATTGACGATATATACACTTTATATATATAGAGAGAGAGAAGAAG
>HSP8IRX02G02NV124
GACCTTGGCTGTCACTCAGTTACTTGTCTGAGTGTGGCCTCATTCTGGGCATCAAAACCAAAGCTGGAGATGATTCTTCCTGATAGAGCGTATGCCTTCTTTTCCCATACTCACAAGGCACAAC
>HSP8IRX02G3RSM389
GACCTTGGCTGTCACTCAGTTGCTTGGAGACTACCTGGAGTGGCGCCATTTGCTTTCTGCCTCTTCTTTTCGAAGCTAGTGGCTTACACCTTTTATATTGGTTGCCTCTACATTAGGCACACTGCTGTTGCAGGTGTGCATTTGTCACACAAACTAGCTGGCATTCTCTCTACTTTATTTGACATTGGCGGAGTCTTTGCGGAATTCGCTGGATACGTATCTGATATGATTGAAGCTCGTGCAGTAACTTCAATTGTATTCTTGTTGTTATCAATTCCAGCCCTTATTTTGTACCGACTTTATGGGAGCCTGTCTATGATTATGAACATAGCTTTGATGCTTCTTTCTGGTTTGCTTGTGAATGGCCCCTTCGCAGTGAGTGACAGGCC
>HSP8IRX02GQYWQ361
GACCTTGGCTGTCACTCAGTTAGATAATAACATGTTTGAAGAGGGTTTACGGGTCTTTGATTATATGGTGAATAATGAATTAAAGATTGATATTAGATCATGTATAGTGTATATGCTTGCGTTGCAGAGATGTGATAAAATGTTGATGTGTTTGGGTTTCTTTAAAAATGGTCAAGTATAAGGTAGATATTACTGTTTATTCTTTGACAATTGTGGTTAATGGGTTGTGTAAGAAAGGCATGGTTAAGACGGCTGAGGATTTGATGATTGAAATGTCTGGTAAAGGGATTAAACCAAATGTTGTTTAGAGTTTATGCAGATAATAACATGTTTGAAGAGGGTTCGCAGTGAGTGACAGGCC
>HSP8IRX02GY6JZ332
GACCTTGGCTGTCACTCAGTTTAATTTGATCATTGGACTAGCATGCGCTCCTGTCTATATCCTCCTAATTCCTAGATGGGATCCTCGTCCTGGAGTTAGTTTCTTGGAGCGAGCACGGGAAATGGACTACGTGGGTGCAGTTTTGACTATAGGTGCATTCTTGTCAGGAGTCATGCCAATTTCGTTGGTGGGATTCAATATGCATGGTCGTCACCTGAAATCATCATCATGTTTATTTGCTCTGGTGTTTTATTCATCACTCTTGGGAATACAACAGACATATACCATATTCACAACGAAAGAAAATCGCGTATTCGCAGTGAGTGACCAGG
>HSP8IRX02IDPKY80
GACCTTGGCTGTCACTCAGTTACATTTTTTTTTGTTAGTATTCTAGTGGGAGCCTATTGCACTATACATGGCGTGTAGTA
>HSP8IRX02JHOA6183
GACCTTGGCTGTCACTCAGTTGGTATCAAAGCAAGCAGGTTCAGGAGGTTACCTGCAAACTGGATTTTATAGAACTTTCTATAGTTCTTCAGGCTCACTGGAGTACTGTGGGGTGGTGGTGGTGGCGGTAACCTTCGAGATGCATTTATTACTTGTTGTAAGCATGCTTCGTAGTTGTAGAAT
>HSP8IRX02IPP0E358
GACCTTGGCTGTCACTCAGTTGGGCAAGTTTCGTACGGGCTCACTACTACCAGCATTTCCTACAAGATCCTCACTCAAGTTCATGGATTTCGTTAAAGAATCCGAGATAGCTAAAACTCCTGCCTTGATCAACGCCTTAGGATCAGTACTGTTGGCAGAACCGAGAACCTTGGTGCAAGTCTCCTTGTAATTAGTAGGCTGGCATAGTTGTGTAACAGCCTTCATTTGTGGTGACAAAGCATCAGTGTTTTGAGAACTGTCACCACTACGGTTGACAGCAGCCACAACTCCGATGACTACGCCGACAACAAGAATCAGGGATATTCCTGAAACAACTATTTTTTCCAATCATATTTTC
>HSP8IRX02IEYGR171
GACCTTGGCTGTCACTCAGTTGGCATCGTAGGTTCATTAAGTCTCCGCCGCTAGGAGAGTTGACTCGCAGTTACAGTGTAGCTAAGCCAAGCAGAAATGGCAGAAGAAGTGATTCTTTTGGTATTTCTTGGCCAAGACCCTTTTCGGGTAGTGAGAGTCAGAATAAGCCTT
>HSP8IRX02JEU3237
GACCTTGGCTGTCACTCAGTTTGCTTACTTTTNTTTG
>HSP8IRX02JKF7U108
GACCTTGGCTGTCACTCAGTTGCTCTCTCGTTGTATCGTGTCCTACGGGTTTCACGGTTGAGCATATAAAAGGATTTGCAAGATGGACAGCATGCAAAGCTTTGTCGA
>HSP8IRX02GDZW9267
GACCTTGGCTGTCACTCAGTTTCCTAAATAATGAATAGGTCGGATCCTATTCCTGTTAAAATAGTGAGAGGTGCAACTGTGGTGTCAAGGAAATGGAGATTGAGAGCTTGGAGGATTATACTTATGTCACAAGCCATGGACCCTGACAAAGTCCTTTGACTAAAAGTGTATTATGATGATGGAAAATAAAAAGGGACGCGATAGAATTGGTGTTGATGTTGTTTCTATACCTAGAGAATCGCCGGCGTTCGCAGTGAGTGACAGGCC
>HSP8IRX02H7SN6175
GACCTTGGCTGTCACTCTAGTTTTTTTTTTTTTTTTTTTTTTTTTNTTTTNTTTTNTTTTNTTTTNTTTTNTTTTNTTTTNTTTTATTTTATTTTATTTTATTTTATTTATTTATTTATTTATTTATTTATTATTATTATTATTATATATATATATATATATATATATATATATA
>HSP8IRX02G8LD5164
GACCTTGGCTGTCACTCAGTTTGGAGAGAGAAAGGGAAGACACAAGGACTGCTGTACACGATTCCAAACGCTGAGAAAAGGATTCCAAACGCCAGAAACGACCGATCTAGATTCCAAACCGTGAATACAGAGGGAAAGGGAAGATCCAAGGCACACAGGGGATA
>HSP8IRX02I8RAV410
GACCTTGGCTGTCACTCAGTTGGTGGCCACCTCAAACCTTTAACCCTTGGAACAACCGTAGTGCAAACTAAGGTGCCGGCTACTGGCCTCTTGGCCAGTAGTACTGGAACAGATCACGCACCCAAGGGTTAGACCGGCGAGCATGGCATTGGCGGCGATGAGGGAAATCATAGGAAAGAGGAGCAGCAGCAGGGTTCCGGAGAGATTGAAAGATCTAGCAGTTCAAGCTCTAGCTCGGTGAGAGACACATATTCTGAGGATGACGGCCAAGGAGGGAGAAGGAAGAAGAAGGGACTGAAGGAGAAAATAAAGAGAATTAACAGGTGGAAGCACAAGGAAGAGCACGGACACACAGTATCGAGCACAACCACAGAAACCACCCCAGGCGGTTTCGCAGTGAGTGACAGGCC
>HSP8IRX02JZV4V100
GACCTTGGCTGTCACTCAGTTAGCAAGATAAGAAGCATGTAAAGGAGGGCAAGCAGAAGGATGAAGAGAAGAAAAAGACAAGAAAGAAAAGAAAGATAAA
>HSP8IRX02HLE6Q163
GACCTTGGCTGTCACTCAGTTTGATGTAGTTTACTCTAAGTCGGGTTTAATCGGCGTCGTTGACTAGTCGCGTAGTCGTGGACTACTCCTGGGTTTACCTTTTGTTCACTGTTTCCCTTCTTTATTCTGTTGTCTCTTCTGTTTCGTACGACAATTTGCATTT
>HSP8IRX02JP5EW436
GACCTTGGCTGTCACTCAGTTCGGGAGGATTTCAGGCTCTCAAATGTTGATGTGGGCATTGATATGGGTACCCGTGTCGCCATCGTTGGGCCCAATGGAGCTGGAAAATCTACTTTACTTAATCTTCTTGCTGGTGATTTGGTTCCAACTGAGGGTGAAGTAAGAAGAAGTCAGAAGTTGCGGATTGGGAGGTACTCGCAGCACTTTGTGGACCTATTGACAATGGACGAAACACCGGTTCAGTACCTTCTCCGACTTCATCCTGAACAAGAGGGACTTAGCAAGCAAGAGGCTGTTCGTGCCAAGCTTGGGAAATTTGGGCTCCCTAGTCATAATCACCTCACTCCAATTTTAAAACTGTCTGGAGGGCAGAAAGCTCGGGTTGTATTTACTTCAATTTCTATGTTAAGGCCGCATTCGCAGTGAGTGACAGGCC
>HSP8IRX02FV3T840
GACCTTGGCTGTCACTCAGTTTGACAAGCATACCAGAAAC
>HSP8IRX02HLLFY90
GACCTTGGCTGTCACTCAGTTTTCTACTACAAATCTCCTCCTCCACCATCACCATCTCCTCCTCCACCATATTACTACAAGTCACCACCA
>HSP8IRX02IJEEB453
GACCTTGGCTGTCACTCAGTTCTACAATTGTACAGGGAAGATATGATGTTTGTTGTCCTATGATGTCTGCTTGGGATCTTCACAAGGCTTGGCCAGAGGCAGATTTTAAGGTTATTGCAGATGCAGGACATTCTGCTAATGAACCCGGCATAGCTGCAGAACTTGTGGCTGCAAATGAGAAGCTCAAAAACATTATAAAGAATGGATCCTGAAAGGAGAGGTGCATGAAGCTGTCACGGTGTAAGATCACAAGCAGATACTGCGACAGATCCTTAGGGACATGAGTTGCTATCAACTGAGAAGTTTGATGCATGCTTTTAGCCGAACAGAATAGATCTTGAAAATAATGAGGAACTGTGTTATTCCCTAGTATGTCTTGCTTTCTTCAATGGAAGGGTGGATTTTCCTAGTTGGTGTTGAATCTTCAATCCGTTTCGCAGTGAGTGACAGGCC
>HSP8IRX02H08Q339
GACCTTGGCTGTCACTCAGTTGAAAGATAATTCTGTGAT
>HSP8IRX02ISQ2993
GACCTTGGCTGTCACTCAGTTAGCGCTCTCGAGTCGAGGTTTGAACGGTTGATCAACGCTAACGTCCACGGCGGAGACCGGAAGTACACATGG
>HSP8IRX02F64L775
GACCTTGGCTGTCACTCAGTTCTGGACCTTGGCTGTCACTCAGTTTAAGTAAGTCAAGGTAATATGCATTTGATC
>HSP8IRX02H4JZC70
GACCTTGGCTGTCACTCAGTTTCACCATCACCTCCACCTCCCTACTACTACCAATCCTCCTCCTCCACCA
>HSP8IRX02GPM9G40
GACCTTGGCTGTCACTCAGTTAGTTGTGGGAAAGTAACAC
>HSP8IRX02JQ03P202
GACCTTGGCTGTCACTCAGTTAGAGGAGAAGATGAAGGAGAAAGCTGCTGTACTTCCTTCTTCTACTGATCCAGCAAAACCTCCTGCCCAAAGGGCACAACTAGGGGAGTTAGGGCNCATGATCATTCCAAGAATGTCATGCTGTCGAAAAACAGCAGTGATGAGGCCNCCGGCAGTAGCAGCAGCAGTGCTGCTTTTTGNG
>HSP8IRX02IQF2Z55
GACCTTGGCTGTCACTCAGTTGCCTTCCTTCCTTTTCTACTTTCCTTTCCCTTCC
>HSP8IRX02HHUB1357
GACCTTGGCTGTCACTCAGTTCCTATTAATCAAATTCTCTTCTGGGTAATCACGTGTCAGTTCTGGATACGTTTGCTCCAGCTATTGAAGCAAGGAAGTCCAGGTTATGTGATTCCGAAGAGGGTCAGAAGAGGGTTCTCTTGAATCAAAGACCTGCTGTACAATTTAAGATTGGGATTGGCAAGAAGTCCGTGGGTACAGCACAAGAATTGAGCTTACAGAATAAGGGTTTTGAGAAGATCAGCCCATGGCATGGAAAGGATGGTGAGAAGGATGATAAGAAAAGAGAGCTGAAAAAATTCTGAAACAGTCTATAGAGAACCCAGGGGAACTGGCCTTCGCAGTGAGTGACAGGCC
>HSP8IRX02IT8TR57
GACCTTGGCTGTCACTCAGTTGACACTCAGCCTTTCTTCTTCTATCTCTCTCTGTTC
>HSP8IRX02JMB4U49
GACCTTGGCTGTCACTCAGTTAAGGTTCCAGATGTTCCAGCTGTCCCAT
>HSP8IRX02JRE0P106
GACCTTGGCTGTCACTCAGTTTCCTTCCTAATACCAAATTTAAGAAACCTCTTCCACCTCCTATTCCAATTTACAAGAAACCATTGCCTCCCTCCAATTCCAATTA
>HSP8IRX02H27OK88
GACCTTGGCTGTCACTCAGTTCATAGATTCTTCTTATTTGCTAAGATTGTTGTAGGCAGCTTCATGCCAAATGGTTACAAGGCACACA
>HSP8IRX02IKO0273
GACCTTGGCTGTCACTCAGTTATTCGATGAGTTTGAACAAGAAGTGCTAGATGCCATTGCAGCCATGTACCCA
>HSP8IRX02IYJA2102
GACCTTGGCTGTCACTCAGTTCTATACCAAGCATACAATCAACTATCTCTATATACAATGCTTTTGCAAGCTTTCCTTTCCTTTCGCAGTGAGTGACAGGCC
>HSP8IRX02JVLRX231
GACCTTGGCTGTCACTCAGTTAGGAATTTCTCTCTAGGATCTCATCTATGATTTGATTCGGAGCATTAAGTCTTCCAATTGACGTTATAAACTCTGAGACCTTGACTCCTCTGCCTATTTCTTTGGACCGTAATGAATCATTCCCAGCTTGGAACCAAATTTGATGACGTCCAATATTCACATGAAACATGAATTAGTCACACCTGACTATTGTAAGTTTATATGGACCCC
>HSP8IRX02FGCUV105
GACCTTGGCTGTCACTCAGTTAGAAACCTATTGCCTCCTCCAAGTACCCAAAATTCAAGAAACCACTTCCACCACCTAATTCCAATTTACAAGAAACCATTGCCT
>HSP8IRX02G96TM60
GACCTTGGCTGTCACTCACTTTCTCCTAATCTCTCTCTCTCTCTCTCTCTCTCTCTCTAC
>HSP8IRX02HDU1H108
GACCTTGGCTGTCACTCAGTTATGCCCTTCGTTTGAACCACACCATGAGTGATGGACCTGGTCTAGTCCAATTCTTGTCAGCTGTGGCTGAGATGGCTAGGGGACGAA
>HSP8IRX02HKMN0486
GACCTTGGCTGTCACTCAGTTAGAAAGGGTTCAACTGGGAGTTCTTAGGGAAGACATTCAAACGCCTGCTTTTTTAGAGACAAAGGAACTGGCTTCTATTAATCTGTGGATGAATAGTGCTCCTTCTAGATCAAGTACTCACTATGATCCACACCATAATGTTCTATGCATAGTTGCTGGTTGCAAACAAGTTGTCTTGTGGCCCCCTTCTGCAAGTCCATCTTTATACCCAAAGCCTATATACGGTGAAGCCTCGAACCACAGTTCTGTTGCTTTAGAAAACCCTGATTTCTCATTGTATCCAAGAGCAGAATGCTCCATTGAGTACTCTCAGAAGGTTCCACCAAGTAGACAGTAGCAATTTGACAATTGCAGTTAACTTTTGGTGGCGGTCCAACATAATGTCTAGCATGTTAGAACACATGGATGCTTATTATTTGCGCAGAATATTAAGAAGATTGACGGATTCGCAGTGAGTGACAGGCC
>HSP8IRX02J30ZB50
GACCTTGGCTGTCACTCAGTTAAAAAAAAAAAAAAAAAAAAAAAANAAAA
>HSP8IRX02JE62D387
GACCTTGGCTGTCACTCAGTTAGGCAATTGGGTTTATCACGTCATAAGGTTAGAGATATTTGCCCTTTGTATTTACCTGATGGGAAGGCTGTTGATTCAGAGATTGATTCTAGGGTAGAGATTTCGTTTAACAAGTTGTTAGAGTTTGTAAGCTTAGGCTGGCCATGATTGAGGAAGTTAAATCTGTTGATGTTAACTTGGGCACTGCTCTTGAAGCTTTTAGGCATGCACTTAAAGTAGCTAAGGATTCACAAGAGAGAATGCTATTGAATTGGCATCTCGCAAATTTAGAATATGCAAATGCTTCATTAATGTCTAATTTGTCTATGGCGTATTGGGATCCGGATGATCCGGATGAGATGGGAGGTTCGCAGTGAGTGACAGGCC
>HSP8IRX02JTCQD314
GACCTTGGCTGTCACTCAGTTGGAGAAATCAGCCTCGGCGCCTCCTCCTCCGTCTCTAGCGAAACAGACAGGAAAATAGGACTTCGTCCTCAACTATTTGTAGAACTGAAATCCTCTCTCTGTACCGCTCTCTTCTACGCACAGCTCGCCAATTCTGCGACTACAGCATCAAAGAATACACGAAGCGCCGCGCTGTCGACGCCTTTCGTGAAAACCGGAACCTATCAGACCCTTCTTCAATCTCCGCCGCTTTCTCCGATGGAAAGGATCAGCTCGACGTCGCTCAACGACAGGCCATCGTCTACTTTTCTACG
>HSP8IRX02G4KN067
GACCTTGGCTGTCACTCAGTTCCCTAATATTATAATAAGCGTTGATTTCTCCCTAAAAANAAAAAAA
>HSP8IRX02GX8OX437
GACCTTGGCTGTCACTCAGTTAGGCGAATTCGGGAGTGGTGAGAGAAGCGAGAGTAGCCAAAGACGGAGGCCAGCTGAGCGTGCAAGATCTGGAAATGTCTTTACAGGCATGGACGAGAGAGTACTAGCTGAAGCTTTCAACGTTAACACTGACCTTGCAAGAAGGCTAAGAGGAGAAGATGATTACAGGGGCATGATAGTGAGAGTTGAGCGTGGGCTTGAGGTGATAAGCCCANAACGAAGCCCAGAAGAAGAAAGAGAAATAAGAGAGCAACAACAACAGAAACAACTCGAGAGGGAATCATCCCGAGAAAGCGGCAGATTCAATGGCGTCGAGGAAACTTTCTGCACAGCCAGGCTTAGACACAACGCCAACAACCCATCAGATGCTGACATCTTCAACCCACGCGCCGGCCTTTCGCAGTGAGTGACAGGCC
>HSP8IRX02HGR5A420
GACCTTGGCTGTCACTCAGTTGTGGAGAGTTGGATAATGAAGCTGGAGAGACTAATAAAGGAAGAGAAGAAGATAAGCAAGACAATGGAAACAGAAAGAAAGAAGAAGGAAACATGTAAATGAGGTGAAGGAGAAAGATGAGAAAAGAAGAAAGAGAAGAAGGACAAAGATAATAAACACTCAGAGGAAGAAGAAAAGAGACAAGGGAAGTCAAGGATAAAAGTTTGAGTATTAAGGTAGAGGGCGATAAGAAGCTTGTAGAGGAGAGTAAGGAGAAGGATGAGGAGAAGAAGAAGGATTGAAAAAGAAAAGGGAAGAAAGAAGGTCAAAGATGAAGAGAAGAAGGTAGGTGAAGGATCTGTGGAAGAAACAGAAAAAGGACAAGGAAAGAAGAAGACAAGGGAGTTCGCAGTGAGTGAC
>HSP8IRX02HEBDZ427
GACCTTGGCTGTCACTCAGTTCAATTCTCCATCGTGGCATGTCCATCCTATATACTGCAGTAATGTGGTGATCGAAGGGGTGACGATTCTTGCTCCTGTTGAAGTCCCAAATACCGATGGGATTAACCCAGATTCATGCACAAATGTTCGGATAGAAGATGTTTACATCGTCTCCGGAGATGACTGCATCGCTATTAAAAGTGGATGGGACCAGTATGGAATTAAATATGGAATGCCCACACAACACCTCGTCATAAGAAGGCTAACCTGCATTTCCCCAGATAGCGCTACCATAGCTCTTGGAAGTGAGATGTCTGGTGGAATTCAAGATGTTAGAGCAGAGGACATCACAGCCATCAATACCCAATCTGCTGTTAGAATCAAAACTGCACCTGGAAGAGGAGGCGTTCGCAGTGAGTGACAGGCC
>HSP8IRX02IJH2J416
GACCTTGGCTGTCACTCAGTTTGGCCCATGAATCCCTCTGAAGCTGTTGCATCTGGATCTTCTGTCCCTCCTGCTACTGTTGGAAGATCAGCTGGAGGTACTGGTGGTTTACACATGAGGACTGCCGCACGCTCTGCAAGTGACAACATAGTAAACTTGCTTGCCATGGCTGAGACAGTGCGGGAGGTTCTGCCTCACATTCCAGATGAGTTGATACTTCAGGACTTGCAGCGAACAAATTCTGTCACTGTCACTGTGAACAATCTTCTTCAGATGTGAAATCAGTAATTTTAGCACATGGTTTATTGTGCTTCAAGCAATCGACCTGTCTTTTGTATACCAAATATCTGTAGGTTTAGAGCTGTGCACTAATCGAGCATTGGTCAATTATCCCCCTTCGCAGTGAGTGACAGGCC
>HSP8IRX02IIJBP63
GACCTTGGCTGTCACTCAGTTCCTGTTCACTATCCACCTTACCACTACAAATCTCCTCCACCC
>HSP8IRX02I2JTS398
GACCTTGGCTGTCACTCAGTTGAGTCCGTTTGGGATGCCTTCTCTGGGCCGGAGATGTGGGCCAAATTGACGGCGGATCCAACTACGAGGATGTTTCTGCAGCAACCGGATTTTGTTAAGATGATGCAGGAGATTCAAAAGAATCCTAGCAATTTGAATCTGTACTTGAAAGATCAGAGAGTGATGCAAGCCTTGGGTGTTTTATTGAACGTGAAATTCAGAGCACCAAATGCTGGAGAAGATATGGAGGTGCCGGAAGCCGAGTCGCCTCCTCCTCAGCCGGAGAGAAAGCCAGAGTCAGCAAAGGAGGAGAAGGTTCCTGAGCCAGAGCCAGAACCAATGGAGGTCTCAGAAGAGGAGAAAGAAACGAAGGAGAGGTTCGCAGTGAGTGACAGGCC
>HSP8IRX02HXBS070
GACCTTGGCTGTCACTCAGTTGATTCAATCGAAATTGCTATTCTGCGGTCCTCTATCCAATTCAATCCCA
>HSP8IRX02IOB1561
GACCTTGGCTGTCACTCAGTTCCACCTAAATACCATAATCCATTTTCCCTTTTCTAACCCA
>HSP8IRX02HGVNY250
GACCTTGGCTGTCACTCAGTTGGCTCTCCCTGCTTTTATTCTCTCCCTTCTCTGTTCTTCTCATAGTCTCTCGTTTTCGTAAGCTAGCTACCAGCCAACCAATCGTCACCATGTCTGATGAGGAGCATCATTTTGTAGTCCAAGGGCCGATGCTGGAGCGTCGAAAACTTATCCTCAGCAAGCTGGTACCATCCGTAAAAACGGTTACATCGTCATCAAGAACCGTCCCATTCGCAGTGAGTGACAGGCC
>HSP8IRX02H1CIU34
GACCTTGGCTGTCACTCAGTTAGGCTTTTCTATC
>HSP8IRX02JTHDJ80
GACCTTGGCTGTCACTCAGTTCCATCTCCTCCACCACCATACTACTACAAGTCACCCNCCACCACCACCACCACCAATAA
>HSP8IRX02G4S9C42
GACCTTGGCTGTCACTCAGTTACACAAGGCACACAGGGGATA
>HSP8IRX02G5MBT337
GACCTTGGCTGTCACTCAGTTAAGCACTCGCTGTGGAGGTGGGAAGTCCGCGTGTTAAAAAGATGAAGATTTTCCATGTCCCTTGCTTGGAAGATAACTTTGCCTATCTGATCATCGATGAGAGCACTCAAGAAGCAGCGGTGGTGGATCCCGTCGAGCCCAATAAGATTCTTCAAGCTGCCAATCAGCACCACCTCAATCTCAAGTTTGTTCTCACCACTCATCATCACTGGGATCATGCAGGGGGAAATGAGAAGATGAAGCAGCTGGTGCCTGGGCTTCAGGTCTATGGTGGTTCCGTTGACAACGTAAAGGGTTTCGCAGTGAGTGACAGGCC
>HSP8IRX02GRH5R396
GACCTTGGCTGTCACTCAGTTTATATATGTTGGTGGTGGTATGGGAAGAACACATAGGTTGGAGACCACTTTTCCACGCCTGGCTGAACCTTTGGGTTATGTACCAAAAGAAGACATTTTATATGCAGTGAAAGCTATTGTTGTTACCCAACGAGAAAATGGGAGGAGAGATGATAGAAAATACAGTAGAATGAAATATTTGATCAGTTCCTGGGGATTGAGAAGTTCAGAAGTGTCGTCGAGCAATATTATGGAAAGAAATTTGAGCCTTTTCGTGAGTTGCCTGAATGGGAATTTAAAAGTTACTTGGGATGGCATGAGCAGGGAAATAGTGGTTTATTTTGTGGGCTCCACATTGATAATGGTCGTATTGGGAGGGGTTCGCAGTGAGTGACA
>HSP8IRX02I538O43
GACCTTGGCTGTCACTCAGTTATTACTATAAGTCCCACCACCT
>HSP8IRX02JFVLS86
GACCTTGGCTGTCACTCAGTTGGACCTTGGCTGTCACTCAGTTTTTAATAAGTTATCAGCTGATCCAACCACTGCTTCTCAGCTAG
>HSP8IRX02IAR0P352
GACCTTGGCTGTCACTCAGTTTTCCATTATCATCTCTGTAATCTGGTTTATACGGAGTCAATTTTGGTCTCAATGCATCAAGATCCGCAAATTTCTGTCACTGCTGCTCTCTATATGAAGTATCTCATTCCTGGATTATTTGCATATGGATTCCTGCAGAACATCTTGAGGTTTCTTCAGACACAATCTGTTGTCATGCCCCTTGTCCTATTCTCAATTATACCAATGTGCATTCATATTGGTATTGCTTATGCTTTGATTCACTGCACAGCTCTTGGGTTCAAGGGAGCTCCACTCGCAGTTTCAATTTCATTGTGGTTATCAGTTCTTATTTTGGCTATGTATGTGATAA
>HSP8IRX02HQUIS161
GACCTTGGCTGTCACTCAGTTTGGTAACAGAGAATGTGGAAACTCAGATTGTGGAGGTAGGAGACGAGGAAGAAAGACAACTGATGTTGAAACTTTGGAAGCAGAGAATGTAGACACTGATGCTGTCAAGGCAGAGAACGTGGAGGTAGGAGACAAGGAAG
>HSP8IRX02HIIZF67
GACCTTGGCTGTCACTCAGTGTGGGACTTGCTGGAAGTGAAAGCTTTACGCGTGGTGTTTTTGTTGG
>HSP8IRX02IFGWB65
GACCTTGGCTGTCACTCAGTTCCGAATCCTCCAGATGGAAGAGTCCATCTCCCAAGGCAAGCCCA
>HSP8IRX02JB9NA47
GACCTTGGCTGTCACTCAGTTATCAGGAAATGGGTGGCCACTCAATT
>HSP8IRX02GCQ4Z66
GACCTTGGCTGTCACTCAGTTTCTCCTCTCTGATTTTTGGGAGGTTATTTTCTTCTTACTAGCCCT
>HSP8IRX02H8CJU101
GACCTTGGCTGTCACTCAGTTAAGCCATCAATCCAGACGAGGAGACCTTAGGGAGCATTTGCGTAGTGGCTGAATTAGCAGGGCATTGCACCACCCTACCG
>HSP8IRX02JORS149
GACCTTGGCTGTCACTCAGTTAAAAAAAATACCGAGACCAAACGAAGCG
>HSP8IRX02GTXMU269
GACCTTGGCTGTCACTCAGTTACTCTGGACCTTGGCTGTCACTCAGTTAGAGGGCGATAAGAAGCCTTAGTAGAGGAGAGTAAGGAGAAGGATGAGGAGAAGAAGAAGGATGAAAAGAAAAGGGAAGAAAGAAGGTACAAAGATGAAGAGAAGAAGGTAGGTGAAGGATCTGTGGAAGAAACAGAAAAGGACAAGGTAAAAGAAGAAGACAAGGGAGAAGAGAAGAAGAACAAGAAACAGAAGAAGAATAAAGAGAAGAAACACAAGGA
>HSP8IRX02I7WGA118
GACCTTGGCTGTCACTCAGTTCAACCGCTTTACTTCTCCGTTCTTTCGTAGAACAAACATCACATCGCCCATTTTTCTTCTCNCTTTTTCTTCTCTAACCTACTCTCCTTTCCGTCGC
>HSP8IRX02G2LKV56
GACCTTGGCTGTCACTCAGTTTGCTTATGGACCTTATGGTACTAGCTTTTAATCCT
>HSP8IRX02IQSSY397
GACCTTGGCTGTCACTCAGTTATTGTGGATGGAATTCAACCATGGAATTGTGTTTCTGGTGGTAAGCCTTATGATCTGCTGGCCTTTCTTTGTCCGAAGCAACAAACAAATTTGCAAATACGCATGCGATCGTGTGGAAGACTGGGATTCGCAGCTTAGTACTCGGATTTAAGTAGACGACGAACTTGTGAAGTGTCATCCAAGGAAATGATGGAAACAGAGAGAGGAAGTAGTAAATGAGGAGAAGGGCTGTTGGAAATGGAGAGAGAAAGCAGAAGCTGCCTAACCCAGTGTTTGGACGGAGTAATCTTATAGCAAACTTTGATAGATTCATTAAGGAGGTCATCCTTAAAGAGGATAACTGAGTAATCACATGTGGAACCTTTGTGACCTTCTT
>HSP8IRX02GNYZI460
GACCTTGGCTGTCACTCAGTTAGGAGTTGGGTTTTGGAAGGGAGTTGGAGGACATTTTTGTCTGAATTCTTTGTTTGTGGGTCGAGCCTGTGAAAGCTGAGTCACTTTGGTAGGGAAGGTTACCGGCTCCATGCTGGGATGCTTCCCTCATTTATTTCACAATCTCTTGCTCAGCGCATCTTGAGGACTGGGAAATCAATAAATTTCCTTCGTGTTTGTTGTGATGATCGTGGCTGGGCTGATACTGCAACAGAGGCTGCAACTGCTGCTGGGACCACAACTAGAAGAGGAAGTCTTGGATATGGTGAAACTGATGCACTTGAAACTCTGGTTGTTGAAGCAGCAAAGAGAATAGATAAGCATCTATTGGATGTTATGTACACGAGGTTTAAGTTCAAAGAGCATTGCCTTGCAATCAAACAGTATTTACTACTAGGCCATTCGCAGTGAGTGACAGGCC
>HSP8IRX02IRZKM288
GACCTTGGCTGTCACTCAGTTACTGGAGGAAAGACATAACGTTGCAGGAAGTGAACAGAGTATCCCAGGTTGTTACAAGCTTAGCTGATCCATCTGCAAATATAATATTTGGTGCTGTTGTGGACGACCGCTATAATGGAGAGATTCATGTGACCATCATTGCAACTGGTTTCTCCCAGTCATTCCAGAAGACACTTCTAACAGACCCCAGGGCGTGCAAAACTAGGTAGACAAAATAGGCAGGGAACCGAAGAAAGGCAGGGCGAGTTCCGCTCCCTCCTCAAGCCT
>HSP8IRX02I2MOK71
GACCTTGGCTGTCACTCAGTTAGGAAACCGAGATCTAAGAGAAGGAGAAAATTGAAGATAATGCTCTGAGC
>HSP8IRX02J1QCW440
GACCTTGGCTGTCACTCAGTTGTGGTTCTCTTTTCAAGTTGGTTTTGCAGGAAGAGAGAGATCCTTTCTTGGTGCTGCTGGTACTCATTCATCTCTCTCTCTAGCCCTAGGATACAGGGAGATAGCATTTGTGGTTCAGAAGCTGAGTTGTTGGGCTTTGGATTGATGAGAAAGTTGGGTTCCTTTGCTTGTCTATGGAAATGAGGTTTTGATTGATGATGGTAGCAGTAGAAATGAGAGAGTGTGGTAGAAGCTGGAGATTCATTCCATTTCATGGATGCCTTTGTTCTGGCCTTCATGCAGCTCTAGGGGGATAACCATGGAGGAATTTTCTGGGTCTGCTTGGCAGAAGTCTGATAATTCCAGGGGATTAAATACCTCCAGAGTCTCAGATTGGAATCCGAGAGCTGCAACGCGTGTTTCGCAGTGAGTGACAGGCC
>HSP8IRX02JXGAA121
GACCTTGGCTGTCACTCAGTTAAGAACCTACGTTGGATTCCTCCAAGTATACTGCTGCTGATGTCCGCATTACTGATCAGAAGTTGCGTGTTTGTGACATTTGTGGAGCCTTTTGTAGCGT
>HSP8IRX02IANFE87
GACCTTGGCTGTCACTCAGTTGCTGCCGATGAGACACCAGAGATAAAGCTGGAACAGCGCCAGCTGATTTCCGTTTCCACTACTAAT
>HSP8IRX02IQFD3380
GACCTTGGCTGTCACTCAGTTACAACTATATTTGTTGGGGCGATTGGTAGTCCAACGTAGTTTCTAGATGACCACTTTGTAGACAAGTGTTCAGTAAATATGGTGAGCTAGTGCATGTGAAAATAACCTGCAGGCAAGCGATGTGGATTTGTTCAGTTTGCTAACCGGGCTTGTGCTGAACAAGCGCTGCTGATGTTGAATGGAACCCAGCTAGCAGGACAAAGCATTTCGACTTTCTATGGGGCGGGCCAGTCCTTTCCTAAACAAAACCAAGGTCCGACGGCGTCAGCCACGAACAAAAGACCACGTGGAAGTGGAGGAGTATTATGGCGTATGCACAAGGAGTATGATGCATATGGAGTATGCAGCTTCCCTACGGA
>HSP8IRX02HM2JL391
GACCTTGGCTGTCACTCAGTTCCGTCCGATGGCTCAAATGTCTTTCAATAATGATTCATTTGTTTTATGGGTTTTAGCACATCAACAAGGAAAACTACCCTAAATTTCTAGCTGGGAAAGCTCAGTCCTACAAACTTTGAACAAACAGATCTTGGCCTTGTCCTTTAATGTCACTAATGCCACTATTGATCGATTGTTGACTCCTCAGGCAGAGGCAGTAATATTGGAATGCACTTCTTGCGCCGAGGAAGAGGATATCATAATGAAGGAAGAAATGGAAAGAGAAAGGCAGGAAGAGGAAGCTAGGAAGAGAGAGGAGGAAAGGAAGAGGGAAGAAGAGGAAAGGAAAAGAGAACAAGAGGAAGAGGAAAGGAAAGAGAAGAAGAGGAAG
>HSP8IRX02IZIH774
GACCTTGGCTGTCACTCAGTTGGAATGGGTCTGGTCAAGGTGGTTCCTTTGTTCTAAATTCTCTCTGTTTTCTC
>HSP8IRX02GP7OQ230
GACCTTGGCTGTCACTCAGTTACAGCGCCAACAGTTAATGCAGAAGCAGCAGTTACTACAGCAGCAGCAGGCAAAGCAGCAGTTGCCTGCACAAATGCAGGTACACCAAATGCCACAGTTACATCAGATGAATGATGTCAATGAGCTTAAGATCAGACAAGGGATGGGTGTTAAGCCGGGTGTCTTTCAGCAACATCTCTCTGCAGGTCAGCGCACAGCTTATCCCCACT
>HSP8IRX02H79EG115
GACCTTGGCTGTCACTCAGTTTACTATAAATCCCACCACCTCCTCCGCCACTCCCTCCCGCCACCACTATTATTATAAGTCACCACCTCCACCTTCACCATCTCCTCCCCNCCTA
>HSP8IRX02HQJGS405
GACCTTGGCTGTCACTCAGTTGAAATTGATCAATCTTAATCATCACTAGGTGAAATGTCTTGCTGTGGAGGAAATTGTGGCTGTGGCGCCGGATGCAAGTGTGGCAGTGACTGCGGAGGTTGCAAGATGTATCCTGACATGAGCTTCTCTGAGAAACCACCACGGAGACGATGGTTCTCGGTGTGGCACCGGAGAAGGCACACTTCGAGGGAGCTGAGATGAGCATCGGAGCTGAGAATGGAGGCTGCAAGTGTGGTGACAACTGTACTTGCGACCCTTGCACTTGTAAATGATGAGATCAGAGGAAGATCTGACCTCGTTATAAAAGAAATCAGACATATAAAGAAATAATGGATCGAGTCTAGCGGTAGCTAAGTTGTGCGTCTTCGCAGTGAGTGACAGGCC
>HSP8IRX02HR276353
GACCTTGGCTGTCACTCAGTTTCTGGACCTTGGCTGTCACTCAGTTTCTGGACCTTGGCTGTCACTCAGTTGAGAGGTCATTTTGCAAATTGCATCAAATTAGGGAAGAAGGCTGAGAAGAATGATGAAGGTGGCCCCAAGATAGTATTTCTGTTCAAAGACTCAGATGGATTGGCTACCGCCATCGCTGATGCCCTCCACCCTACCACTGGCTCCTCTTTCTACAGATTAGAAGACTCGTTCGAGCTATCACTGGCCCGATATGGAATCCAAGATGTTAAAGCGAAAGGCAATCTAATTCATTTTATCGACAATGATAGCAATTATCAGGTGTTCGCAGTGAGTGACAGGCC
>HSP8IRX02I7V6A81
GACCTTGGCTGTCACTCAGTTAGGGCGTTCCTTCTGCTGATTCTGCTGCTATTGGAACTAGTAGACTCTCTATATTCTCCC
>HSP8IRX02G6ZM0297
GACCTTGGCTGTCACTCAGTTGCACACCCTCCTACGAACGTACGTTCGTCCTTTCCGTCGAACTAAGGTCGGTCGTCCGAACCCGGAACGGTCGTCGGTTCGGTTTTTCGTTTTCGGTTTACGGTTTTACCTTTTTTCCTTTTTCCTTTACCTTTTAACCTTTACGTCGTCGTCGAAACGGAAACGGTTCCTTACTAATTACCCTACCCGTAGGTAAGGAAAGGTTACGTTTTCGTTCGACGAAAGGAAAGTACTACCTTAACTTTTACCTTAAAACCTAAAACTTAACGTTACGGT
>HSP8IRX02GCW7862
GACCTTGGCTGTCACTCAGTTGGTGATCAAGTGAGATTTTATTGCGTAGTACCTCCTTCGTG
>HSP8IRX02I8N55269
GACCTTGGCTGTCACTCAGTTAATGTGAGATGGTTTGGTGTGGAGGGAGACTATAATGTTCTTGTTATGGATTTGCTTGGACCTAGTCTTGAGGATCTATTTAACTTCTGCAGTAGGAAACTTTCTTTGAAGTCGGTTCTTATGCTTGCTGATCAGATGATCAATCGTGTTGAGTTTGTTCATTCAAAATCGTTTCTTCATCGAGATATCAAGCCAGACAATTTTCTCATGGGCTTGGGACGGCGTGCATTCGCAGTGAGTGACAGGCC
>HSP8IRX02HIYSR506
GACCTTGGCTGTCACTCAGTTGGGTGTTTGCAGTAGCGTGGGGTTGTTTTCAGGTGGGTTTTGGCAGAAAAGCAGACCCAGAGCCAGGGAGGTGCAGAAGAACAGATGGGAAGAAATGGAGATGCTCAAAAGAGGCATTCCCGGACTCCAAGTACTGTGAGAGACACATGCACAGAGGCAGAAATCGTTCAAGAAAGCCTGTGGAACTTGCTTCAACTACCACATCGACTACTGCTACTACTACTGTAATAAACCCTTCACCATCAATCAACAGAAACCTCTCCACCACTTCACCGTTTGCTGCCTCTTACTCCTTGTCTCCTCTGTCTTCGCCTACGGAACCTGAATTCCACGTCTATCAAAATCCTAGCCACAGCAGCATCCTTAATCCCTTCCTTTATCCTCATTCTTCATCTTCTGGACCTCCTGGTTCTGGTTTTTCCCCTCAAAATAGTACTACCCACAACCTGTTTTTGGACTCTGGCATTCGCAGTGAGTGACAGGCC
>HSP8IRX02HW1GZ44
GACCTTGGCTGTCACTCAGTTTGAAGAAGATGAAGAGGTTGGGA
>HSP8IRX02HBLUO348
GACCTTGGCTGTCACTCAGTTACGGGACTTAGAAGCTGAGATGAGAAGACTGAAGCTTGAACTTAAGCAGACCATAGACATGTACAGTACAGCTTGCAGAGAAGCACTCTCAGCCAAAAGAAGGCTAGTGAGCTTCATCAATGGAAAATGGAGGAGGCCCGGAGGTTCGAGGAAGCTAGGCTTGCTGAAGAGGCAGCTCTTGCCATAGCAGAGATGGAAAAGGCCAGTGCAAGGCTGCTATGGAAGCAGCAGATAAAGCACAGAGGCTAGCGGAGATGGAAGCACAAAGAGAAAATATGCAGAGATGAAAGCCAAAAGAGAATCGGCGTTCGCAGTGAGTGACAGGCC
>HSP8IRX02HIJ8275
GACCTTGGCTGTCACTCAGTTGGAGCACAAAAGAGGACAGAGGAAGATTTGAAGAGAAAGAGGGAGGGCGAAGGC
>HSP8IRX02ICX7B83
GACCTTGGCTGTCACTCAGTTAGGATTGGGATTCTTCTTTAGTCTTTGCCCACATCTCTCTCTCTCTCTCTCTCTTACTTTGC
>HSP8IRX02IRYMM36
GACCTTGGCTGTCACTCAGTTTCTTTCTTCTTCTTC
>HSP8IRX02H91PM405
GACCTTGGCTGTCACTCAGTTATAGAGAAAGCTATAGTAAAGAGTTAGATATATTATCGGAAAATGGCAATCTCTCATTTTGTTCTTATTCATACCGTATGCTATGGTGCATGGACTTGGTATAAGCTCACACCTGTCCTTGAGGCAGCTGGCCACAAGGTCACTGCATTGGACCTTGCAGCCAGTGGTATTGACCCAAGGCAAATTGAGCAGATTGGATCCTTTGATGAGTAACTCTGAACCCTTATTGACGTTCATGGCATCACTCCCAGAAGGAGAAAAGGTGATATTGGTAGGAGAGAGCTGTGGAGGCCTTAATGTCGCTATTGCTGCTGATAAATACCCAGAAAAGATTGCAGCTGTTGTTTTCGTCAATGGACTAATGCCGGACTTTCGCAGTGAGTG
>HSP8IRX02G490C284
GACCTTGGCTGTCACTCAGTTGCGTGTGCATACGGGCATTGGAAACTATTAGGTTATCTGACTACACAGCCAAAGCGATGGCGGCCGTCGGCGACAAGCGTAGTTCCGGCGGGGCGGAGTGCGAGGAGAGCCGCTCCCGAAGATCGAAAAATTGGCGTTCGAGACCACCGAAGGTATAGAACCTATAACAAGGCTTCGACGAGATGGGTCATAAAGAACGATCTGTCTTCGCGGAATTTATGCCTAACGGGTTTGAGTAAGCCGTCTGCGATACGAGCAGAGAG
>HSP8IRX02IK8DD215
GACCTTGGCTGTCACTCAGTTCTCGGTTTGTTGGTGACTGCTTTAGCCACAAGTCATTAATATTTCATCACGAGGCAATGTCTAGTCGATAGCAGACCAGTGGTAGGAAGAACTGTGAGCCGAATAAGTGAATGCCAGGCCAGAGACACACAAAGTCTTGTTCTAGGCTTCTCTTGTAATAACGCATCCTCTTTGTCTTGAGCAGAATCATTTTG
>HSP8IRX02HPGK3139
GACCTTGGCTGTCACTCAGTTCCCACCACCACCTTATGAGTACAAGTCTCCGCCACCACCATCTCCTAAGCCTCATTACGAGTACAAGTCTCCTCCACCACCATCTCCATCTCCACCACCTCCTTATGAGTACAAGTCN
>HSP8IRX02G0J1S44
GACCTTGGCTGTCACTCAGTTTGGGATTGGAAGCTACACCCTGG
>HSP8IRX02GXJN648
GACCTTGGCTGTCACTCAGTTTGATTATCTTCCTCGACTTTTGTATCT
>HSP8IRX02HKP83226
GACCTTGGCTGTCACTCAGTTAGGAGAAGCTGATCTTGAGGAGGATTTTGTTGATGAAGGGAAAGAGAGAGAGGAAGAAGGGAGGAAAGGAAAGTGGACATGACGAAGCAGGAGATAAGGAGGCTCAAGTGGATGATGAAACTTCAATGGAGGATCAAGATCACGATGAAGGCGTGCAGAATGATCATGAGGCTCGAGAAGAACATTACAAGGCACACAGGGGATA
>HSP8IRX02HP3GE124
GACCTTGGCTGTCACTCAGTTGGACGAGAGAGAAGAAAGAAATGAAGCCCATTGACGACAAGAAGGACAAGGTAGTGATAAGGGCGGTGTCTAGCAATGAGGAAGGGAAGAGAGTGGAGAAGAT
>HSP8IRX02FSC9K147
GACCTTGGCTGTCACTCAGTTGGTACAGAATACAATAATGGCGACTGAAGCTGCATGGATCAGCCATGTCCACAAGCACCTCTCTTGTGATAATTTGTCTCCATGAGAAAGAAGTAGATTTTGAGCTCGTCCCTGTTGATCTTTCGT
>HSP8IRX02GQZT6407
GACCTTGGCTGTCACTCAGTTAAAGGCCTTTGGATGGGCAGCTAGAGATCAATCTGGTCATCTTTCTCCTTCGTTTCTCAAGAAGAGCTACTGGTGAGGAAGATGTAAGGTTAAGGTGTTGTTTGTGGGATTTGCCATACTGATCTTCACAACTTGAAGAATGACTGGGGTGTGTCTATGTACCCTATTGTTCCCGGGCATGAAATTGTAGGGGAAGTGACCGAGGTTGGGAGGAAGGTGAAAATATGAAGGTGGGAGACAAAGTGGGAGTAGGGTGCATGGTGGGTGCGTGTCATTCTTGCGACAACTGTAACAATGACCTTGAGAATTACTGTCCCAAGATGATACTCACCTACAATTCCATTTACTCCGATGGAACAATCACTTATGGAGGCTTCGCAGTGAGT
>HSP8IRX02IW38D493
GACCTTGGCTGTCACTCAGTTCATACGTCACCAATTCAATGGGCAACTCTGAAGGAAACTTCATCTGGAAAGTCAACACAGAAGGAGAGGCGTCCATTTTCTCAAGATCTCCAATTTTCAATCAGCATCCCGTGGACCGAAACGCACCGTTTAGCTACTGCGGTCTCAACGGGATTGCTTACGTCAGCAAGGGGTATCTACTCGTGGTTCAATCTAACACAGGGAAAATGTTTAAGGTGGACGCAGAGGATGGCACGGCGAGGACAGTATTGTTGAACGAGGATTTAAATCTGCCGGATGGGATCGCGATCAGAAGAGACGGCGTCGTCTTGGTGGTGTCCCCGGTTGAGGATGGTAAGCTATGGTTCTTGAAAAGCGATGATAGTTGGGGAGAGGGAGTGATTTATGACAAAATTGACCTCGATGCGGAGAGGTTCCCCACTTCAGTTGCAGTGGGAAGAGATGATAGGGCATTCGCAGTGAGTGACAGGCC
>HSP8IRX02IQ06071
GACCTTGGCTGTCACTCAGTTGAGAGAGAGAGAGAGAGAGAGAGAGAGAGAGAGAGAGAGAGAGAGAGAGA
>HSP8IRX02IG0UZ84
GACCTTGGCTGTCACTCAGTTAGAAGAGGAAGGTGAAGAGAAAGAAGAGAAGAAGAATAAGAAAAGAAAGAAAAGAAGGACCTA
>HSP8IRX02IA3NB38
GACCTTGGCTGTCACTCAGTTAAAAAANAAAAAAAAAN
>HSP8IRX02F8OZX39
GACCTTGGCTGTCACTCAGTTTGTCAAAGAATATGGGTA
>HSP8IRX02H2PHX217
GACCTTGGCTGTCACTCAGTTGACAAACAGCAGCAAAAGAAGAAAGGAGAGAAGATGCACAATCCTCCGCCACATCACGACCCACATCACCCAGGTCCACCACACCACGGACCACCTCCTCCGCATGCACCACCTCCTGGGCCGTCCACCTCCTCAGCATCACCATGATCATCATCCTCCTCCGCCAGGCCCCTTTCCGTCAGTGAGTGACAGGCCG
>HSP8IRX02F7RL6122
GACCTTGGCTGTCACTCAGTTTGGACCTTGGCTGTCACTCAGTTGAACCTAAATCCGCTCAAATCAACTAAATCTGAAACAATGTCCACTGCAGACCCAATCGAATCCTTCAAACCCACCTA
>HSP8IRX02J1TVH312
GACCTTGGCTGTCACTCAGTTTCTGGACCTTGGCTGTCACTCAGTTAAGTCCTTCACCTTCTTCAATTTCCTTGCCTTTTTCCTCTCCTCACTCTCCATTTCTATCTTCTACTCCATAAGAAAGAAACTTAGAACAATGTGCTCCTCTAAATACACGGCTGTACCGAGGTTCCAACATTATTGCTAAAATTAATGGCCGCCCTGTTCTTCAGCCAAAATACTAACCAAGTTCCTAGCTTGGAAAGACGTAATTCACTTAAACAGAATTCCCCAAAACTACTCCTACCCTGCCTTCGCAGTGAGTGACAGGCC
>HSP8IRX02G1FE1377
GACCTTGGCTGTCACTCAGTTATGAACAGTACAAGATAGCAAAGAAGAGCCAAAAGGCGGTTAGTCAAGCAAAGCACAGGCCTTTGAAAGTTATATGAGAAACTTGGAACTAAAGAAGGAGAGAAAGATATTTATAGATTAATAAGGAGCAGAGAAAGAAATGTCAATATGTCAATCAAGTTAGGTGTATTAAGGATAAAGAAGGAAAATAGTTGGTAAAAGATGAGAATATTAAAGAAAATAGGAGAAATTATTTTGATGATCTCTTTAATAATAGTTAAAGTGATAATAGTGTGAATATAGATTACAGAGTAATAAAAAGAAATGTGAATTATACTAGAAGAATTAGATTTTAAAGTTAAAGGAAGACACTTAAG
>HSP8IRX02G043T98
GACCTTGGCTGTCACTCAGTTAATGAGAGGAGACTGAAAGAGGCTCTTGAGAAGAAAGAGAATGAGAGGATACTGAAGGAGACTGGTGAGAAGGAAGT
>HSP8IRX02GH2LE54
GACCTTGGCTGTCACTCAGTTATTAACTCTCTAACACTTCTTCACTTCTTTATT
>HSP8IRX02JG4OY41
GACCTTGGCTGTCACTCAGTTTCCAAAATCCCNCCACCACC
>HSP8IRX02GX2LC480
GACCTTGGCTGTCACTCAGTTAACTTGCTGACAAGGATAAAGATCTAGAATTGGGGAAACAGAATGATTCTAGATATAATGATCAACGTAGTGGGGAAATGTCTTCAGATTCAAGTGATGAATACAATGATGAGGTAAAAGAAAGATTGGAGAGATCAATTCAGAGGCGCGATGAACTTAAAAGGAGATTTCTGAGATAGAAGAGAGGTTAGAAGACAAGCAGCAACTTGTTTCAAATTTGCGTAAAAGAACTCAGAAACTGGAGGATGCATTGATTGCTGCAAAGAAGCGCACTTCACACAATAAGATGCAATTGACCAAGCTGCATAAATGTTTTCTGCAAGTTAAAGAAACTCTGAAAGACTTAAGAGTTGTGAGCAGGAACTTCAGTCTCTTGTTGATTCAGCAATGGTAGAAGGTGATGTGGCTGATGACGTTGGAATAAGGGATGGAGTCCTAATAAACGGCAATTCGCAGTGA
>HSP8IRX02I04FS40
GACCTTGGCTGTCACTCAGTTAGTTAGTGGCTTGCTATTT
>HSP8IRX02JTCJO341
GACCTTGGCTGTCACTCAGTTAATGTCGATTGCGACACTGAAAGAGAGGACTGGATCGAGCCAATATAGCGATCACTAAGTTCATCGAAGAGAAGCAGAAGAAGTTGCCTTCAAATTTCAGAAAGCTTTTGCTGGTTCAACTGAAGAGACTTGTTGCATCTGGTCAGCTCGTCAAAGTGAAAACTCCTTCAAGCTTCCTCCAACTCGCTCTGCTCCGGCCATGAAACCAGCCGATGTCAAGCCTAAACTCGCAGCTACCAAGCAGAAAACTGCCAAAGTCGCAGCCAAGCCCAAAGCTAAGGTCGCAGCCAAACCCAAGCGTTCGCAGTGAGTGACAGGCC
>HSP8IRX02H33W1480
GACCTTGGCTGTCACTCAGTTTCTTTCACATCGATTTGCCTTTTGGTTCTTGGTTGACGTTTATTGTTTCTGGGATATTTCATCTGGGATCTCGATTGCGAAATTTAATTGATTTTGTGGGCTTTTGGCCGATATTTTTGCTGGTCCCTTTCGAAATCACAACTCTGTTTACCTGCAATCTAAGGTTCTTCATAAACTACTCTGAATTTCACTTCAATGTCGAAATCCAATTACTTCGTGAAATCTTGCCCATAAATACTTCTGGGTTTGCTTCAAAATTGCAATTTCCTTCACCCATAACCTGTTTTTCCACCTCATTTTGGATATTGTTTGTGTTTTTGTAATTTTTGGCCTGAAGATCGGTCTGGGTGTGCTTCAGACTCAGTAATATCACCATCCAGAACCTCAGTTGCCTCCACAAAGTATGGTTTCCTTGTCCGGTTCAATTTTATTTCCTGCCTTCGCAGTGAGTGACAGGCC
>HSP8IRX02JBG46105
GACCTTGGCTGTCACTCAGTTGATTCAGCTGAAGATGAAACCTAGATGCTCATGCTCTTTATGCAGAGGATGGAAGAAAGATGAAAAGAAGAGAAAAGCGGAAGA
>HSP8IRX02J24P543
GACCTTGGCTGTCACTCAGTTTGGTTGTAGGCCTAGTATAGGT
>HSP8IRX02GF396490
GACCTTGGCTGTCACTCAGTTTGGACCTTGGCTGTCACTCAGTTAAAACTTGCTCGCAGATTTTTGAAGAAGCTGGTTGTGACACGCCTGCAAGTCCTAGTTGTGGTGCTTGTTTGGGAGGCCCTAAAGACACTTATGCAAGAATGAATGAGCCAATGGTCTGTGTGTCAACCACAAACAGAAACTTCCCAGGCCGGATGGGACACAAGGAAGGCCAGATATATCTTGCTTCCCCCTATACAGCAGCAGCATCTGCTTTGACCGGTTATGTCACTGATCCAAGGGAGTTCTTGCAGTAGGCTATTTATGTTGTGTTCTGAGTCTGTTGTACCAAGTCTATAAATTTCTATGAGCGATGGAATGTTAGGTTGGTACTATGTATGTGCTGAGTTAATGTACTACCGTTTATTTTGATGAAAATAATAGATGCAGTAACATGGTTAAATGCTTGCACAAGAAATGGTGAGAGAAATTGGGGTTCGCAGTGAGT
>HSP8IRX02IZCAI134
GACCTTGGCTGTCACTCAGTTAGAAACCATTGCCTCCAATACCAAATTTAAGAAACCTCTTCCACCTCCTATTCCAATTTACAAGAAACCATTGCCTCCTCCAATTCCAATATTTAAGAAGCCACTTCCTCCCN
>HSP8IRX02IB96H99
GACCTTGGCTGTCACTCAGTTTGAAGCGGAGATAGAGCGGGAGAGGCAGAGGAGGGAGAACATTCGAATGGAGAGAGAGCAAGAGTGGGAACGGAAATT
>HSP8IRX02GOCZL370
GACCTTTGCTGTCACTCAGTTACGGATTCTGGACTGGCTATCTCATAGTCCTACTGACATTGAGAGCTACATTAGGCCTGGTTGTGTCATTCTAACCATTTATCTTCGTCAGGCTGAGGCCAAATGGGAGGAACTTTGCTGTAATCTTAGCACCAGTTTGAGTAGGCTTCTGGATGTATCAGATGATGCTTTCTGGAGAACTGGATGGGTTTATATAAGGGTGCAACATCAAATAGCATTTGTTTGCAATGGTCAGGTTGTTGTGGATACATCCTTGCCTATCAGAAGTACCAACTATAGTAAAATTTTAAGTGTCAAACCAATCGCAATATCTGTGTCTGAAAGAGCTCTTCGCAGTGAGTGACAGGCC
>HSP8IRX02J4QFV101
GACCTTGGCTGTCACTCAGTTGAGGGCTCAAACTCAAAGAAACCACATGAACTACCTAATTTCTTGACCCATCCTCCTCAAACCCTACAACAGCACGACAA
>HSP8IRX02FQ824112
GACCTTGGCTGTCACTCAGTTTGTCTCTGCCTACGGGCCTTTTGCTTGAACTTGATAACTGTTATTTTGTTTCCAGTACTAACTAGAATAATCATATCTGTATCTTGCCTAG
>HSP8IRX02INHAH108
GACCTTGGCTGTCACTCAGTTACGAACAATTGCAGAAATGAGAATTCTAAAATGATTATCAGGGGAGTCCTCCATCAAGGAAGTGATTCTAAAACAAAGAAAGACATT
>HSP8IRX02IVSHN49
GACCTTGGCTGTCACTCAGTTGGGAGGTAGTTCCCACCTAAGAAGATAG
>HSP8IRX02HDN6M444
GACCTTGGCTGTCACTCAGTTTGTCTATCTTTCTGCTGTCCTCGAGTACCTAGCTGCTGAGGTATTGGAGCTTGCTGGGAATGCAGCAAGAGATAACAAGAAGAACCGTATTGTGCCAAGGCACATTCGGAGCGTTGCTGTGAGGAACGATGAGGAGCTGAGCAAGCTTCTGGGCTCTGTTACCATTGCCAATGGTGGTGTGTTGCCTAACATCCACCAGACTCTCCTTCCTAAGAAGATTGGCAAGGGCAAAGACGATATTGGATCTGCCTCTCAAGAGTTCTAGGTCTTTTCCCTCAGTATCTAGTTTTCTTTAGGAATTCTACATTTGTAAAATATTCAATTTTGGTTTTCTACTTGGTTTACTATGGTATCTTTTGGGTGAAGCGGCTTTGGAATCAAACCACGCAGCTTTTCGATCAAATTCGCAGTGAGTGACAGGCC
>HSP8IRX02HNFN8358
GACCTTGGCTGTCACTCAGTTATTCTAGCTGCATTCGATGCTGCTGTTAATGATGGGGTCGATGTTATTTCGTCTCAGTGTCGGCGGCGTTGTAGTTCCCTATTATCTGGATGCAATTGCTATTAGCTCGTTCGGAGCTGTAGATCGTGGGGTCTTCGTCTCTGCCTCTGCCGGTAATGGCGGCCCTGGTGGACTTACGGTCACCAATGTAGCTCCCTGGGTTGCTACTATTGGTGCTGGAACTATTGACAGGGATTTCCCAGCTGATGTGAAGCTTGGAAGTGGAAAAGTGATACCTGGTGTGAGTGTTTATGGTGGTCCAGGTTTGGCTCCAGGACTTCGCAGTGAGTGACAGGCC
>HSP8IRX02GSJCM434
GACCTTGGCTGTCACTCAGTTCGATGACAGTGGAAGAGAAACCAGATGTGACATATAATGATGTTGGTGGATGTAAGGAGCAGATTGAAAAGATGCGAGAAATGGCACGCTCAAAGAAGGCTTGCATTGTATTTTTGATGAGGTTGATGCCATAGGTGGTGCGCGTTTTGATGATGGTGTGGGAGGAGACAATGAGGTCCAGCGTACAATGCTTGAAATTGTGAATCAGCTTGACGGATTTGATGCCCGTGGAAACATTAAAGTTCTTATGGCCACAAACAGGCCTGACACTCTAGATCCAGCACTACTACGTCCTGGACGATTAGATCGTAAGGTTGAGTTTGGCCTTCCAGATTTGGAAAGTAGAACACAGATATTTAAGATTCATACACGAACAATGAACTGTGAAAGGGATATCCGATTTGAGCTTTTGG
>HSP8IRX02IU5F2418
GACCTTGGCTGTCACTCAGTTAAGGAAGCATGGAACAAGTTCAATTCTGAGGAGCTATTTTAATTCCTGTGGTGATATTTTGCTCCAAACTACTTGATTAGGCAATCACACTATTTAGTGGGGGTGGAAATGCGCAATTGTTCCAGTAGATGTATTCTTGTATCTGCTGTAATTGGTGTTGCATCATATCACTGATAAAAACGCCAACAGGGGACTTATCATTTGTAGCTATTGAGATACCGGAAGGTTGAAGTAGTCTCGCATAATTCAGGCGGCTGTAAAGGTACTTTCCTCCAGCACAGGGCGCCTGAAGGCTGGAATTACTTCTCCATGTAGAGTATCGTTCTGCATACCCCAATGGCATTAGATGGGGCTGGGAAGTTTTTTCCATTTTTTTGTAATTCTTTCTATAGTTATA
>HSP8IRX02IB4BW360
GACCTTGGCTGTCACTCAGTTAACAAGGCCGAGACTATAACTGGATGGAAAATGGGCTTCAAGTTTTTAAGTGAGAATGTATTTACGGCATGCACTCCCGAGGATTGTAAGCTGGCAACGATGTTGCTAAGGAAGGGATCATTATTTCAAAGTATTTTAGCTAAACGGGAAAATTACACTAAGGAGGGATACGGATCGATTAAGAGAATTTATGTGTATACGGACTCAGACGAAATATTTAAACCATACTTTCACAGTTGGCAAATAGAAACTACAAACCAGACAAGGTTTATAAGATCGAAGGTGGAGATCAAAAGTTAGATGCTTTCAAAGACTAATGAGCTAGCTCAGATTCCTCAA
>HSP8IRX02HLAU1186
GACCTTGGCTGTCACTCAGTTAGCCGGAAAGCAAACCCATCCTACCACTACTGCTAAGTGCAACAAAAGAATCTTTGTCCTGACATGAACGAGGAATCAGCAGGCTCAAGGACGGAACAACTCTAATGTCTCCAATGNGAAAAGACNCGACCGAACTTCTCCTCCCACCAAGGCACACAGGGGATA
>HSP8IRX02JVDL1332
GACCTTGGCTGTCACTCAGTTAAGAAGAGTAGAGTTGCAGCTGGAGTCAGAGAAATCAAGCCGGAGGAGGGAGAAAATGGAAGAGATAGAGTCGAAGATCAAGGCTCTTAGGGAAGAACAGAAGGCTTCTCTCGATAGAATTGAAGCAGAATACAGAGAACAATTAGCTGAATTGAGAAGAGATGCGGAAACGAAGGAGCAGAAGTTGGCTGAGCAATGGGCTGCAAAAACATTTGCGTTTTTCCTAAGTTTCTTTGAACAAATAGGTGTGCAGGCCTAGGCTTGCGGAGCCTAATGGCCGGATGAAAAGAATTTGTCTCTATCTGGCCGTA
>HSP8IRX02JHJWB227
GACCTTGGCTGTCACTCAGTTCCTAGTCAACAGAGGAAGGGAAGTGAGAAAAGTCACTTTGGAAAGGAAAATTAATTCATTCACCATTTTATTGTTACGGCAGAAGTTAGAGAAAAAGAAAAGGTGAGATAACCTTCTGGGTTAGAATCAAAGAAATCGAGTCCAGGCTAGGTGTGTGTGTGTGTATATATAGTATATATATATATATATATTTATTTTTTNTTTTA
>HSP8IRX02H3FIQ117
GACCTTGGCTGTCACTCAGTTTCTCCTTTACCACTACCACCTTATGAGTACAAATCTCCACCACCACCATCTCCTAAGCCTCATTATGAATACAAGTCACCACCACCACCTTCCCAC
>HSP8IRX02HYUKV34
GACCTTGGCTGTCACTCAGTTATGGTTGATTTTG
>HSP8IRX02FNFRR279
GACCTTGGCTGTCACTCAGTTAAAGGCAATGAAGAGAAAGAGGGTAATGGTATAAGAAATTACCTAAACGTGATAATAATGAGGCTTATGAATAGTACAAGATAGCAAAGAAAGAGGCAAAAGGCAGTTAGTCAAGTAAGAGCGTAGGCCTTTGAAAAGGTATATGAGAAACTTGGAACTAAAGATGGGGAGAAAGATATTTATAGATTAGCAAGGAGGAGAGAAAAGAAATGTTAAGATCTCAATCAAATTAGGTGCATTCGCAGTGAGTGACAGGCC
>HSP8IRX02JBQ9Z503
GACCTTGGCTGTCACTCAGTTATACAATTATCTTCGCAGCACTTGTTGCCCTCACTTGCAGCCTTTTCTATTACAGGAAGCCTAAGCAAGAAACCAAAGATTTGGATGAAAATAGTAGCACAGAATGCCCGAAATTCAATTTTGAGACTATCAGACTTGCAACAAATGACTTCTCTGATCATAATAAGCTTGGACAAGGTGGATTTGGTACTGTTTACAAGGGTGTTCTTTCGAATGGACGAGTCGTAGCTGTAAAGAGACTAACAAGAAACTCTAAGCAAGGAAGAGTTGATTTTAAGAACGAGGTCATGCTAGTGGCCAGACTTCAACATAGGAATTTGGTTAGACTCTTGGGTTTCTGTTCTGAAAGAAATGAAAGGCTTCTCATATATGAATATGTTCCAAATTCAAGTCTCGACCATTTCATATACGATCGAGATAAGCGTTTACTAATGGATTGGAACATGCGCTACAAAATCATAGTGGGCTTCGCAGTGAGTGAC
>HSP8IRX02IS15C442
GACCTTGGCTGTCACTCAGTTAAGAAGAAAGGAGGAAGAAGAGAAACCATAAAAGATACAGGCATCACCATTCAAGATCAGATTCCAGTGCTTCTGATTCTTCAAGTGATGATGATGATGAAGTGATCAGAAGGAGAAGCCATGCAAAGCATCGACGACGCCACAGACGATCACTATCCGGTGCTTCAGATTCTGCAAGTGATGAGGACAATGGTACAATCAAGAGAAGTCATTCAAAGCATCACAAGCGTCACCGCAGGTCAGAGAGTACTTCAGATTTCTCAAGTGATGAGGACAGAAGAAGCCATGCAAAGCATCATAAACATAATAGGCGATCCCATAGCATGGACTCAAGGTCGTTTGATTCTGATGACCACAGGTGTGACCGAAGGAGCCAATCTTTGGGAAGGTCATCGGATGACAATGAAGGAGGCAACTTCGC
>HSP8IRX02IPDZS54
GACCTTGGCTGTCACTCAGTTCTTGGTTTATTCGAAATTCGAGGACGAATTTTT
>HSP8IRX02HOLAT199
GACCTTGGCTGTCACTCAGTTGAGCAAATCAAAACATGGGGTCTCCAATGGCCTCTTTCATTGCCACCCTTTTAGTGGTATCTGTCTCTCTACTCTTGCCATCGGAAACCTCAGCAGACTACCCTTACTACTCTCCACCTCCCAAGAAATCTCCACCACCACCTGTTCACTATCCACCTTACCACTACAAATCTCCTCC
>HSP8IRX02GJ9O9122
GACCTTGGCTGTCACTCAGTTGATGCAGAGAGGTTCAAACAACAAAGCAGCTGGAATATGTATTGGCAGATTTTGAATATTATTTTAAACGAATCTCTTCCTCCTCTTCTCCTCCTTAAAAT
>HSP8IRX02I5LXU34
GACCTTGGCTGTCACTCAGTTTCTCTCTCTCCCN
>HSP8IRX02F5KDW52
GACCTTGGCTGTCACTCAGTTACAGCCACCACTACCACTACTGCCACCTCAA
>HSP8IRX02I422U200
GACCTTGGCTGTCACTCAGTTTGGAAGGGAATATTTTCAACCAAGTGCATGGCAAACTGCAGTAACTGTTGGTACTCTGAAATCTTTGCTATAGATCTTGAAAGTTTGAATTTTTATTTCAGATTGTGAGATTTGTGAGAGGTAGTAGAGTTTAGCGGAGAAAGGGGTTTTAGCCTGGTTGTTGGGGGTGGGTGGTGAGG
>HSP8IRX02JT64F114
GACCTTGGCTGTCACTCAGTTTAACGAAGCAATGGCTAGTGATGCTAGGCTCGTTATGCATGTGCTGATCAATGAGTGTGAGGGAGCGTTTGAGGGCTGAAGTCATTGGTTGAT
>HSP8IRX02G8NOY78
GACCTTGGCTGTCACTCAGTTATTAACTCTCTAACACTTCTTCACTTCTTTATTCTCACAGCACAAGGCACACAGGGA
>HSP8IRX02IHXQW60
GACCTTGGCTGTCACTCAGTTAGGAATGATGTTTACTTTCTACAAGGCACACAGGGGATA
>HSP8IRX02JWIO937
GACCTTGGCTGTCACTCAGTTCATCGTTAAGCTAAAC
>HSP8IRX02I2T9A60
GACCTTGGCTGTCACTCAGTTGGGTTTATAGAGAGAGAGAGAGAGAGAGAGAGAGAGAGA
>HSP8IRX02IILJT442
GACCTTGGCTGTCACTCAGTTATAATAAATACCCAACTAGTGAAGCAGAAGGAAATGCAATCTTCAAGCTTCACCACTCGCTCGGCGATGGCTTCTCTCTAATGGGAGCTCTTCTTTCATGCTTACAAAGGGCTGATAATCCTGCAATGCCCTTGACATTTCCATCTGTTCAGTTGCATAATAATAAGTTGAAGGGAAAAGGAATAGCATATGCAGAAGCTTGCTAAGTTTTTCTCTTGGGGTTGCATACTATATCGGATTTTGGTTCAAGCATTATAAAGAGTAGTTTGTTTGAAGATGATAAATCTCCTATCCGATCTGGGCATCCTGCAGTGGAGTGTCTGCCTGTTTCTGTTGTAACATTGTCTTTCTCTCTTCATCATATCAAACAAATCAGGACCAAGCTTGGAGTGACGATAAACTTCGCAGTGAGTGACAGGCC
>HSP8IRX02HPWXI53
GACCTTGGCTGTCACTCAGTTAACGAAGCGGGTCGAACTCAGGGCTGCTTTTT
>HSP8IRX02JH5XV91
GACCTTGGCTGTCACTCAGTTTGTACCAATCAATAAGCCAAAACCAAAGCCACCTCCTCCTCCTGTCCCAATCTACAAACCAAAACCAAAG
>HSP8IRX02IQUWK65
GACCTTGGCTGTCACTCAGTTTCCTACCATTCTCCACACTTCTTCTCTCTCTCTCTCTCTCGCCT
>HSP8IRX02HMLJ370
GACCTTGGCTGTCACTCAGTTATAGCCATTTGATTCAAAACTCAATAACCCNCCTCTTCTTCTCGTAGTA
>HSP8IRX02GMIVT60
GACCTTGGCTGTCACTCAGTTGGTGAAATCATCTTCTTTTCATTTTCGTCTACGATTTTG
>HSP8IRX02F9R0J385
GACCTTGGCTGTCACTCAGTTAAATAATGGGGAGTCCCACTCAGAAATAGAGAGATTACTTGGCACAGACAATCAGAAACAACAAGAAGTATAACGCTTCCTTTGTGATTCCTTCTCCAGCTGAGGAAAAGAGGATTTTGGAATCTAAACGTTGCACTGAAGAAGGTGCTCGTGCCGGAGCTAAGGCAGCTGCTATCACTTGTGTTGTCACTGCTGTCCCTACTTTGACTGCTGTTCGCGTGATTCCTTGGGCAAAGGCGAATCTCAATTACGTTGCTCAATCACTCATCATCTCTGGTGCATCAATTGCTGCTTATTTCATCACTGCTGACAAAACTATCTTGGAGTGCGCAAGAGAAATGCTCTTCGCAGTGAGTGACAGGCC
>HSP8IRX02IK85K105
GACCTTGGCTGTCACTCAGTTCTGGACCTTGGCTGTCACTCAGTTCTGGACCTTGGCTGTCACTCAGTTGACCCTCTTCTCTCTCTCTCTCTCTCTCTCTCTCTC
>HSP8IRX02HHJZF461
GACCTTGGCTGTCACTCAGTTTGCTTCTGGATCCCAAACTGGTCACATCAAGGGCAAGAACTACAAATTTGCCTATATTTGGGTTGGTAATTCGGAGACTCAATTCCCTGGTTACTGCGCCTGGCCATTCCACCAGCCAATCTACGGACCACAGAGCCCACCACTGGTTGCGCCCAACAACGATGTGGGTCTTGATGGCATGGTAATCAACTTGGCCAGCCTTTTGGCTGGGACTGCCACAAACCCATTTGCAAATGGATACTTCCAGGGTCCAAAAGAGGCACCACTGGAGGCAGCATCAGCTTGCACTGGGGTTTATGGTAAAGGGGCTTATCCGGGTTATGCAGGAAACTTATTGGTGGATTCTACTACTGGTGCTAGCTACAATGCGAATGGAGATAATGGTAGGAAGTACTTGCTTCCTGCTTTGTATGATCCTTCTTCGCAGTGAGTGACAGGCC
>HSP8IRX02H4B2471
GACCTTGGCTGTCACTCAGTTTGAAGAGAAGATGGAAGACCCATGAGAGAAAGAAGTCGAAGAGATACAGC
>HSP8IRX02IFQ96103
GACCTTGGCTGTCACTCAGTTATGAAATCTCTGGTTAAGCAGAAAGGAATTCCTTTGATGGGTCTTTGTTATAAGCTGAGATGAGATGAGATGCGANCTTTTG
>HSP8IRX02JQFD6183
GACCTTGGCTGTCACTCAGTTTCAAGGTTGCGTGTCGCAGATGAAAAGGAACACTGGATTTGGTACTTGATTCGTACTTCCTTGAGTACAAATACAGTTTTGAATTGGGTGATCATCTAATGGAAGTCTTATCTGATGAGCAATTGGGGTATCACTACACATTAACTAGATTTTTTGTTGCTG
>HSP8IRX02G8SS7139
GACCTTGGCTGTCACTCAGTTTGTTAACAAACAAATTTATGGTAACTTCGTTCCAGTCCTGGAAGGTGAAAATTCACTCTAAGGATATTGGTGGATCATTCAATAATTGAAAGCTTTGCCCAAGGGGAGGAACGACAAT
>HSP8IRX02HKY9A290
GACCTTGGCTGTCACTCAGTTCTTATGAAGCAGAGGCATTGACAGGCTGGCTGGAGAGTGGGCACAACACTTCACCAATGACAAACCTAGTGCTTGACAACTTGAATCTTGTTCCCAACCGTTCTCTTCGTTCTGCAATTCAGGATTGGCAGCAACAGCACCCAAATGCCATTTTCTAGATTCGCAACTAACCTTAAGCTAGCACTTGGCAGTCATGTTCTCATGTTCCCATCTCTTCTTTTATGTAATGCAAGAAAGACTGCAGCAGCATTCGCAGTGAGTGACAGGCC
>HSP8IRX02H1AQA444
GACCTTGGCTGTCACTCAGTTCACGACGAAAGAACTCAACCAAAGATCAATGATTACTAGTAAGCTGACGAACCTAAAATGTACTGTTACAAATTTGTGAGATCTTTCAGACTCACGGATATTGCGATGCGGGATGGAGCTACAATAGAATAGCTGATCATTTAAATATACCACAAGCTCAAGCTATTTATGCTCTGACCCGTGTCAACGTGACACCACGAGGGTTTAAGGAAGGCCATCAAGTCTTCCGCGGGAGGATTATGATGAAATAATTAATTTAAAAGCATTATCGACTTTAAAATCAGAGGATGACCTATCTCGAACTTGCCGCCGACCTAGTTTTGGGGACTTTGGTGATGATGAGAGAGCTATCCAGAAAGAGGCTACAAGTGTCATCCAGCGTACAAGCCTCTTTCGTACCATATTCGCAGTGAGTGACAGGCC
>HSP8IRX02I54YB418
GACCTTGGCTGTCACTCAGTTGGACCTTGGCTGTCACTCAGTTGCTCTTCAATTGTTTTGTTTAAATGCTTTTAACTATACCACAAAAGATAATATGGAGCTATCAAAAGAGCGGTGAAATATGCTCAGGGCAATCCTTGGCACTTAAAGTTTGGGTTCTTTTCTTTTGACAGAAGGAGAGAAGATTGGGAAAGCGCACTGGATAAATTAGGAAGAATCCTTCAGCCTAAAATTTTCCATGTTTTGAGAGTTTAGTTTTGATGATTTGAATGATGTAGAGCAACTGGAATTTCTAATCGGAAGGTGTGATTTTGGTGTGGGAAGTAGAGTTATTGTGACATCAAGAGATAGGCAAGTTCTTAAGAATGCAGTTGATGAGATATATGAAGTTGAGGGACTTCGCAGTGAGTGACAGGCC
>HSP8IRX02IRD90301
GACCTTGGCTGTCACTCAGTTTAGTTGAAGCTTTACTCATGTATGACAATGACACACAAAGGCATTGGCACGTTTTCTTAACACCTCATCCTGAACATATTGGAAGCGCATGGCTGAATTGTCAAAGTGGTGGTATATACTATACGAGTGTAGTCTGGTTTTATTCTCATTGTAAAATTATGTGGAACAGGCTTGCATTTTACATTTTGCTTACATGTAATATTACTTTAATTAGTAAAAAAANAAAAAAAAAAAAAAAAAAAAAAAAANAAAAANAAAAAATAAAAATAAAATAAATAAT
>HSP8IRX02GZ9UA322
GACCTTGGCTGTCACTCAGTTGTATTAACTCTCTCTCTCTTTTTCTCTCTCTCCTTCATTTTAAGTTGTAAATCTATTCTGGTATCTGATCTTGGTTTGATTTTGTTTTAATTATAGTTCTATTATCAAGTAATTAGAGAATGATCGTAGAGAGTATTTGCTTTTAGTTGGTTTTGGTTCTTATGGGTCTTGGATTGTGATTTTTTCACTCTCACTGTGGTACTACTGGCTTCTTGCCACTGCTAGTTAGCAAGAGAGGATTTCTTTGATCAACAGACAACAGGGTTTCTGCTTGATGGGCATTCGCAGTGAGTGACAGGCC
>HSP8IRX02JVGM9216
GACCTTGGCTGTCACTCAGTTGCTGTGGAGAAGAAACAATATGGCTGGTTTTGGGTCGTGCCCAAACCGGTAGGTAAAGATTGTCATTATCGGCATGCTCTTCCTCCCAGGATATATATTTAAAATACACAGATGAAGGCTTTGTTTAGAGGAAGAGACTGAAAAGAATTCCAATTGAGGAGGAGATTGAAAATACAGCGTGCCAAAGTAGACAAC
>HSP8IRX02G9XAK407
GACCTTGGCTGTCACTCAGTTAATTGTAGGGAAGACTATTGCAATATAGGTAGCAGATGAATTGCGGAAACATTTCAGTTTTTAGCTAGATTCTGGTTATGGGCCCTGATGTCCTTGATAACAGTTGTCAAATCTGTTGTCTTTGCAGAGTTTGTTTTCTGTCTTTTCTTTGGTCACTCGTCTCTGCTTTTTAATGCTGTTTATGCTGTTAAATTTGTTGTAGAATTCTGGCAAGCTCGTTTAATTTCTTGAGTGTGCAAAACTAGTGGTATCTTCCTCTGCAGTTTCTGTTGAAATGTGAAGATGAGGAGGGTGGACTAATCAGTTTTGCAGAAAATTTACGTTAGAAGGATTAGCTGCCTTAAATCTTTTGGAGAAAGTCGGGTGTTCGCAGTGAGTGACAGGCC
>HSP8IRX02JJOYO135
GACCTTGGCTGTCACTCAGTTGTGATGGATAAGAAACTTGCATCTTCTTCAAACAGGTTGTCATCTTTTGCCTCCATTTCTGGAAGCTCATTTGGTCGGAGAAAGAGTGTTGTTCTACGTAGATCACGTTCCCCC
>HSP8IRX02JHP4V51
GACCTTGGCTGTCACTCAGTTTTCACCACCACCACCCGTCGAAATACACCT
>HSP8IRX02IIG33321
GACCTTGGCTGTCACTCAGTTACAATTTATAACGCGTTACCGACATGGAACATGGGAATCCGGAAAGGGTTACCACAGCTGCAAGAAGATGGGTTGGAAACAAGTACTGCAGAAATACACTTCCGGTTTTGTATCAGGAAGCAGCAGCTTCAGTCATGGCCAGACTTGCAATTCACCGGACAGAAACATGCTATGCTCGAGATGTTGTCAGATGGCTGGATGACAACCTTATCTGTTTTGCTTTCCAAGTTTTGGAGATTATATCGAGGAAGATCCATCTACTTCCGCTTGTCAACAAACTTCTCTCTTTACCCCNCTTAC
>HSP8IRX02IVIK5300
GACCTTGGCTGTCACTCAGTTAACAAATCAAAACCCACTTCCTGATAAGGTTTTGGAAACATGGGGTCTCCAATGGCCTCTATCATTACCACCATTTTGGTGGTAGCACTCTCTCTAAGCTTGCCATGGGAAGCCTCAGCAAACTACCACTACTACTCTCCTCCACCTCCAAAATCCCCACCACCACCTGTGTACTCTCCACCTTACCATTACAAATCTCCTCCTCCTCCTCCTCCTCCAGTGTACTCTCCACCCCACCCACCACCTACCTAACGTAATAAGTACCCTTCCCGTCCACGT
>HSP8IRX02F7Q8Q158
GACCTTGGCTGTCACTCAGTTAAGGCTCAGAAGCTAGAGGCTTGGGTTGTGCTGTGTAAATTAAAGCTCCTGCCAGAAATATAAATATAAGAAGAAGAAGAAGATCGATAAGACCATGCATATGCATCTTCATGAACAAGAAATATATCCTTTTTGCC
>HSP8IRX02IPPN7294
GACCTTGGCTGTCACTCAGTTGCAAGAAGCCCAGAGAGGCTGGAGCCATCGCTGATTGCGTGGAGGTGGTTGGTGATTCAGTAGATGAGCTAGCAAGGTCTATTGGAGAGATGGGTCGAGCTAGAGGATCAAATTCTGATCCAGTAATTAATGATATACAAACTTGGGTTAGCGCATCCTTAACGAATGATGATACATGCATGGATGGATTTGCTGGTAATGCTATGAATGGAGAAGTGAAAAATATAGTTATGAAAAACATGACAAAAGCTGCTTCGCAGTGAGTGACAGGCC
>HSP8IRX02IASIS420
GACCTTGGCTGTCACTCAGTTGCTTTCAATGGGGATGCTGCCCACTTGAGGGTGCTACCTGCTGTGAAGACCGTTACAGTTGCTGCCCACACGACTATCCCATCTGCAACATTAACCAGGGAACCTGCTTAATGAGTAAGGACAACCCATTAGGAGTTAAGGCAATGATGCGCATTCCTGCTAAGCCTCACTGGGCTTTTGGAGCTGAAGGCAAGAAGAGTAGTGCTTAGGTAAAAGTTAGGTCTTTGAGGCAGCGGACGATAGAATGAGGCAGGGATAGAAGAATCATACCAGTGGTTGATACCCCTCCTTGGTTTCTATGAAGCTGCACAACTTTATTCAACCATTAAGATCGGTATTAGAAAGATGGTTCATTAAAAGTTTATTCAGCTGCTGATTACGTGCATTCGCAGTGAGTGA
>HSP8IRX02HPDJG329
GACCTTGGCTATCACTCAGTTAAGTATCTTAGACTTGATGGGTCAACAAACTGAGGAAAGAGGATCTTTACTAAAGCAATTCAATGCTCCAGACTCTCCTTATTTCATGTTTCTCTTAAGCACTCGTGCTGGAGGACTTGGTTTGAATTTACAAACAGCTGATACCGTCATAATATTTGATAGTGATTGGAATCCTCAAATGGACCAACAAGCAGAGGATCGGGCACATCGTATTGGACAAAAGAAGGAAGTTAGGGTCTTTGTGTTGGTTAGTGTTGGATCAATAGAAGAGGTAATCTTGGAGCGTGCTTCGCAGTGAGTGACAGGCC
>HSP8IRX02HT1MO451
GACCTTGGCTGTCACTCAGTTAGTTGATGAGATGTTGAGGTTAATGGAGATGGATAAATTGTGTATAATGCTGCTACATATACACTTTTGATTGATTGGTATGGCAGTTCTGGCCAGATTGATGAGGCTGAGAAAATGTTTGAAGAGATGCATGAGAGAGGTGTAGGAGTTGATATTCATGTGTATACCACGATGATTAGTTGGCAATGTAAACTCGGGAATATGAAAAGGCATTTGTGTGTTTGATGAGTTGACTGAGAGAGGCCTTCTGCAAATGTTCACACTTTCGGTGCTTTGATTGATGGAGTTTCGCAAGTCTGGGAAAATGGATGCCAGCTGAGATGTTGGTGAATGAAATGCAATGTCAAGGGCTTGATGTGAATCAGGTGATATTTAACACACTTATAAANGGTTATAGCCAAAAAGGGAATTCGCAGTGAGTGACCAGGCC
>HSP8IRX02FZ9UV190
GACCTTGGCTGTCACTCAGTTATTTGTGGAAGAAACAGAGAAAAAGAAAGACAAGGAAAAGAAGATGATGAAGGGGAAGAGAAGAAGAAAAGAAAGAGAAGAAGAAGAAAGAGAAAAACACAAGGATGAAACAGAGGAGGGAGAAGAAGAGGAAGGTGAAGAGAAAGAAGTTCGCAGTGAGTGACAGGCC
>HSP8IRX02GVF4L106
GACCTTGGCTGTCACTCAGTTCATTGTATCTTCTGCATCCATTTCATTCCTTGTATACAGCATCACTTCTGCATATGTTGCTTAAATTCAAGGCACACAGGGGATA
>HSP8IRX02G4AOV359
GACCTTGGCTGTCACTCAGTTATTCCTCTTCTTACTCCTCCAATTTCTCTCAGCCTTCTTCTCTCTTTCCTTGTCTTTCTCTCTCCCTCTCTCTCTGTCTCCAGAATTTACATTCCTTATCTGGGTTTGCTTCATCTTGACCTGAATTGGATTCAAATTGTTTTGGCATGGCTACATATAAGCCAAAGAACATCCTCATTACTGGGGCTGCTGGCTTTATCGCATCCCATGTTTGCAACCGGCTCATCCGTAACTACTCTGATTACAAAATTGTTGTCCTTGACAAGCTTGATTATTGTTCAAACCTGAAAAACCTCCTCCCTTCTAAATCATGCCCCTTTCGCAGTGAGTGACAGGCC
>HSP8IRX02HQTFO58
GACCTTGGCTGTCACTCAGTTCCATCTCCCNCCTCCTCCTACTACTACTACTACTACC
>HSP8IRX02IG8FZ122
GACCTTGGCTGTCACTCAGTTTGGGAGGATGCTAAGGCTAAGGAATGACGGGTCTTCACAAAGGAAATCTGAAACAGGATGGAGCCCTACTTAATGGCAATGGAAATGGGGCTGCTGGTGTT
>HSP8IRX02HA41N171
GACCTTGGCTGTCACTCAGTTTCCTCCACCTTCTCCTTCTCCTCCTCCACCTTATGAGTACAAATCCCACCACCACCTTCTCCTAAACCTCATATGAGTATAAGTCACCACCACCACCACTCTCCTTCTCCACCACCACCTTATGAGTACAAGTCTCCACCACCTCCATCT
>HSP8IRX02G9O17176
GACCTTGGCTGTCACTCAGTTTGGAGAGAGATATGGATAAAACCCACTGCAGCAAGTTGAATATAAATTTGAAATCTCAGATGACCCTGTCATCTTGTTCTCTGTTTGCCTATTCCTATTACTTTTCTTTCTATGTCATTTTATTTTATTGTGATCTTTTATTTCTTCTCTAGATC
>HSP8IRX02HA5L096
GACCTTGGCTGTCACTCAGTTGAGCAGGCGCAAGTAGAAGTAGGGAGTGAGAGAAAAGGCAAAGCCAAAGGCAAATCACCCACTAGTCGACTAGGT
>HSP8IRX02GVWZI347
GACCTTGGCTGTCACTCAGTTGAGTTCATGCCTCGTGGCAGCTTGGAAATCATTTATTTAGGAGAGGGTCTTACTTCCAGCCTCTTTCTTGGAATCTCCGGTTGAAGGTTGCTCTGGGTGCTGCAAAAGGGCTTGCATTTCTTCATAGTGCTGAAAATAAAGTCATATATCGAGACTTCAAGACTTCTAACATTTTACTTGATTCGAAATACAATGCAAAGCTCTCTGATTTTGGGTTGGCCAAGGATGGTCCAACGGGTGATAAGAGTCATGTGTCTACCAGGGTTATGGGTACCTATGGATATGCAGCTCCAGAATATCTAGCCGTTCGCAGTGAGTGACAGGCC
>HSP8IRX02I4AAY164
GACCTTGGCTGTCACTCAGTTCTGGACCTTGGCTGTCACTCAGTTCTTCTAAGCATATATAAAACAATGAGAAAGGGACCTTCCCAGCAATCCTAGAGAAACAAGAAGGGAAAACAAGGAGAGAGAGAGAGAGAGAGAGAGAGAGAGAGAGAGAGAGAGAGAGC
>HSP8IRX02G3UVD338
GACCTTGGCTGTCACTCAGTTAGAAACAGAGAAAAGAAAGACAAGGAAAAGAAGATGATGAAGGGGAAGAGAAGAAGAAAAGAAAGAGAAGAAGTACGAACGAGTAAAACGACGTAGGGAACTAGGGAAACCCAACGTAGGGAAGGGGGAACGTAAGGAACCCGAAAAGGGGGAACGGTACGAAACGAAGGGGGGGAAAATAAAGGGGAGAAGAAGAATAAGAAAAAGAAAGAAAAGAAGGACAAGGATAAAGATTTAGAAGAGGAGGAAAAAGAGACAAGGGGAAATCAAAAGATAAAAAGTTTTGGGGTATTAAGGAAGAGCAAGATAAGAAGCAT
>HSP8IRX02I462E222
GACCTTGGCTGTCACTCAGTTGAAAGAACCACACACGGTTCTTGAGCTGAAACCAAGTGAGAAATCAGCTTCTACAAATAAGTGTGTGAAAGGATTTGTGCCATATAAAACGTATGGCAGAAAGAGGCGGTCAATCATCAACAATAACAGGTGAAGAGAGGGAAGAACAAAGAATCCGCCTTTGCTTATAGCACCTAGGCCTCATGGAATAACCCACGTTAC
>HSP8IRX02HMSQE114
GACCTTGGCTGTCACTCAGTTGATTAGGAATTGTCTGGCGGAGAGCGATGTTTGTTCTAAGCTGAGTCAGAATTATCTCACTGCTGATCAGTTCTTCATGGCCCACTATCTCCC
>HSP8IRX02H2GP878
GACCTTGGCTGTCACTCAGTTTCTCCATCTCCACCGCCTCCTTATGAGTACAAGTCTCCACCACCACCTATCTCCAAG
>HSP8IRX02JXFPB308
GACCTTGGCTGTCACTCAGTTTGGACCTTGGCTGTCACTCAGTTTCATCTAAAACGTTGTCGTTTAACGCGACGTTCGATCCGAGGAATCCTATAGGGATTGTGGAGAGGCTGTTCGATTTTCTGGTGAATGAAACCGAATTTATGGCTGAAGACACAGCGGAGAAGCAGATCGTGGCTGTGGTGATGGCAGCTAAGAATAAGGTTAAGAAGAAGATGGCGGAGGAGAGAGAAAGGGAAGCTGCTCACACGTAATGAGAGCAAGACGCTGAAGGAGGAGAATAAGGCCTTCGCAGTGAGTGACAGGCC
>HSP8IRX02HICH659
GACCTTGGCTGTCACTCAGTTGGCAGCTACAGGGTCCATTACGACAAGGATGGTGGCTC
>HSP8IRX02HFV3W44
GACCTTGGCTGTCACTCAGTTATGAATGAATGCTGCAAAGAAAG
>HSP8IRX02JEH0280
GACCTTGGCTGTCACTCAGTTGGCAACTATCATACCCATCAAGAAAGACAGAGAGAGAGAGAGAGAGAGAGAGAAGGAAG
>HSP8IRX02GCBIT277
GACCTTGGCTGTCACTCAGTTCAAGCTAATCAAACCAATCTTTCCTCTTCAAAACCAAACTAAGCTCTCTAAGACTAGCTTATCTACTAAGAACCAAACCAAGATTACAAAATTTACAAATTCAACTAAAGCAGCTTTTTACTCCTTATCCAAGGCTGAGCTTAAAAAGCTCAATTCCACTTCCCAGCTTAAGAAGCTCAATTCCACGTCAAAAGCTTACAACTCTACCAAAACCAGCTCCGGCTCTACTAAAAAAACCTCNGATCTACTCAAATTA
>HSP8IRX02JHOSL123
GACCTTGGCTGTCACTCAGTTGACACTCACAATATCCTCTAACCACATTCTTCCGATTCAAACCATTACAAGCAATCATTATGTCAACTCAAACTTCACCGGATTCGCAGTGAGTGACAGGCC
>HSP8IRX02HC265210
GACCTTGGCTGTCACTCAGTTAGTGAGGAGCTTCAGCTTGGAGTGGATGAGAGTTATTCGTTATTCGTGGATAAGAATGATGGGCAGTCAATTATTGCGGAAGCGACCATTGAGGCAAATACTGTCTATGGTGCACTGAGAGGGTTGGAGACCTTCAGCCAACTATGTATGTTTGATTATGGAACTAAATCTGTACAAATCTACAAGGCA
>HSP8IRX02HSMGI84
GACCTTGGCTGTCACTCAGTTGAGTGGTTGATGTCCGAACCATTGTTGCTTCTTCTCTCAGTTGGACAAGCAAACTCCATTTTC
>HSP8IRX02HG3X0402
GACCTTGGCTGTCACTCAGTTATTGGGATTGGATTATTTTGGGAATTTTAAGTAAAGATGAATGAAAGCTTCATGTTAAGGATCAAGAGGGTTCCTACTGTTGTGTCGAATTTCCAGAAGGAGGAGGCGGAAGAGGGTGCTAGCCGGAATGGGGCGTGTGGCCGCAATTGCCTTCAGAGGTGTTGTATTCAAGGGGCGAAAGCTCCCTTTATACGCTTTCAAGAAGCTGAACGAGAAGGAGGTGCTGGTACATGAGAACAACGAGCCTCCCGTTGCATTCCTTGACTCTCTTCTTCTTGGGGAGTGGGAGGACCGTATGCAGAGAGGGCTTTTTCGCTATGATGTCACTGCCTGTGAAACCAAGGTGATTCCTGGCCAGTATGGTTTCATAGCCCAGTTGAA
>HSP8IRX02IQVBU478
GACCTTGGCTGTCACTCAGTTTGATGGATTGAGTAATAAAAGGGAGAGTATTGAGAATGAAGTAAAGGTTCAAATAGTGATGGTGGTGTTGAGAATTCGAGCACTGGAATGAATTCGAATGAAAATTTTGTTTCGAGTTCAGAATCGAAAGTTGGTGATGGTGGTGGTGGCGGCAGCAAGGATTCAGATAATTTAGGGAGTAGAGGAAAAGAATTAAGGAGATATTGGAGAGAGAGTTAACTCCCATTGAGTTAGAAGTGGAGGATATCTCTTATCAGCATGCAGGGCATGCTGGTGTGGGAGGAAGTGATGGTGAAACACATTTTAATTTGAAAGTTGTATCAAAGAATTTGAAGGGAAGAGCTTGGTGAAGAGGCATAGGCTCATTTATGGTTTGTTGCAAGAAGAATTACAGAGTGGCTTGCATGCACTGTCAATTGTGGCAAAGACACCGGCTGTTCGCAGTGAGTGACAGGCC
>HSP8IRX02JP54D89
GACCTTGGCTGTCACTCAGTTGACGCTCTCTTTTCGTCTTCTCTTCTTTCGTATATACAGTTTTTNTTTTCTTTCCTTCCTTCCTTCTT
>HSP8IRX02IKSOT445
GACCTTGGCTGTCACTCAGTTAAAGAAATGGTGCAGTGGACCCGTGCTGAGAAAGAACTTTTCTCCGGCAGAGAGTTGAAGCAAGGCTTGCAGCTCTTTTGATGGAAAACAAGGAGTACTCTGAGGCATTAAATCTCCTTTCTGGGTTAATTAAGGAGGTGAGGCGACTGGATGATAAACTGCTTCTTGTGGACATAGACTTATTGGAAAGCAAGCTTCACTTTTCTCTAAGAAACCTCCCAAAGCCAAGGCTGCACTCACTGCAGCAAGAACAGCGGCCAATGCAATTTATGTTCCGCCAGCTCAGCAGGGGACTATAGATTTGCAGAGTGGGATCCTTCATGCAGAAGAGAAGGATTTACAAAACTGCCTACAGCTACTTCTTTGAAGCATTTGAAGCTTTTAATGCTCTTGAAGATCCCCGGTTCGCAGTGAGTGACAGGCC
>HSP8IRX02HNISM441
GACCTTGGCTGTCACTCAGTTTTGGAGGTGGCTCCTTGCAATGCATTATTGACAGGGTTGGGGAGGGATAGTTATCGTGATAGAATGAATGATGTTATGGCAAAGATGAAGGAAATGGATATTGAGCCAAATGTTATCACCTATGGGATTCTTATTAATCACCTTTGCAAGTTTAGGAGAGTTGATGAGGCGCTGGTGGTGTTTCAAAGGATGAATGAAAGTCAAGAGGGGGATGGGGTTTCAGTTCAACCTGATGTTGTTATTTTAACACATTGATTGATGGGCTTTGTAAAGTTGGGAGGCAAGAAGAAGGTTTGGGTTTGCTGGAAAGGATGAAATTGCAAAAGGAGTGTGCTCCTAATACTGTTACCTATAATTGTTTGATTGATGGATTTTGTAAAGCTGGTGAAATAGAGAGGGGTTCGCAGTGAGTGACAGGCC
>HSP8IRX02ITKQ559
GACCTTGGCTGTCACTCAGTTGTTTAGTTTCGTTCAAGGCACGTACAGGGATTAGGNTN
>HSP8IRX02JIPRL122
GACCTTGGCTGTCACTCAGTTAAAACAAAGCAGGGCAGGGCGAACAGGAACACCTACCCAACGACAAGGACAAAGACTCAAGCCGGGGAGGAGAAACAAGAGCGTCTGCGACTTTCTTACTT
>HSP8IRX02HCABM450
GACCTTGGCTGTCACTCAGTTCAAAGCATCAGTAGAAGCAGAGAAAGCTGACTTGAAGGAGCCAAAAGCTTTGTCAGAGAGGCAACATTCTGATAAATCTGATGTTTTTGAGCCTCCATCATTCATGACATTGGTTGAACCTAGAGATGGAGACAAAGTTGCTGCTTCTGAAATACAGACCGTACAGAATCTGAACCAACCAGCTGGTTAGGTTTCCCTCTCTTACTCATGTCACAAATGAGTCACAAGGAGAAAAGACGAGAATAATTGCCAAGGTCTCAAACTGGAGCACTGGGAAGCAGCACTCTCCTTTGAAGACATTTTGGGTGAGGCCAATATGGGAAACCAAATCCAAGTCGCCAAATGCCAGGAAATCACGCCAGNGGTTGAAAAGACGAAAGCAGTGCAAAGGATACAATGCTTCAGCCACTTCGCAGTGAGTGACAGGCC
>HSP8IRX02IS0KZ87
GACCTTGGCTGTCACTCAGTTAACCATATTACTATAAGTCTCCACCACCACCTTCACCATCTCCTCCACCACCATACTACTACAAGT
>HSP8IRX02JJLDN473
GACCTTGGCTGTCACTCAGTTTGGATTCCAAGAATTCAACTTGTTGGAGCGGCTCGGTGAAGGGAACAAGCCCACCGCCATCATTGGTGATGTTGCTGATGACCTAAACTTAGATTTGGTAGTAATAAGCATGGAAGCAATTCATTCCAAGCATGTGGATGCCAACTTACTGGCTGAGTTCATTCCTTGCCCTGTCTTACTTTTACCATTGTAGATTCCAGCCTTTGCCTTGGAGAAAACAGAAACCTACCAATATTGTTATTGAAAGTGGAGCCTTCCCCTCGATGGTCGTTTTTAGTTTTGTATCCAGTTTGTTTAGTCTTTTATTTTTGGTTAAGTCGTGTTCTAAGGGCTTGTGGTGGCCGTAGGTTGACGAAAGCAGTTTTCTAAGTTATGTTGAATAGTTGCGGGTGCGCATGATCAATCTAGAGGGACAAACCTACTTTGGTGGTGTTCGCAGTGAGTGACAGGCC
>HSP8IRX02HJCP273
GACCTTGGCTGTCACTCAGTTTCTCCATCTCCACCGCCTCCTTATGAGTACAAGTCTCCACCACCACCTATCT
>HSP8IRX02HEH8C36
GACCTTGGCTGTCACTCAGTTATAGTCGGAGAGGAC
>HSP8IRX02HUHXT89
GACCTTGGCTGTCACTCAGTTATCCATCCATCCATCCATCCATCCATCCTAAATCTCTGTTAACAGCAACTTCTCATTCCTTTCTCTTC
>HSP8IRX02FX0PB434
GACCTTGGCTGTCACTCAGTTAGCAACTATAATGGAAGGGCTTTAATGAGCAGCTCAGGGAGAGGCAGGAATGGAGAAGAATTACAAACTAAGCTAAACAATGGATTATTTGGAAAGAGCAAAGAGAGAAGAGGCAGCTCCATTGATTGTGGCTGCTTTCCAGCAACGGTTGGTAGAAGAGAAGGCCGTTCATGAGCGTGAGCAGCAGCAAGAGGTTGAACTAAGCAGGCAGCACCATGATGGTGACCTCAGGGAAAGATTAGGCTGTCTCGTATGCTGGACAACAAGATGATATTCCAGGAAAGAGTGGTGAGCCGGCGGCAAACTGAGTTTGCCCGGCAGAGAGCAGTGAGGGAAGAAAGAATCAAACAAATCATTCAAGCCCGAAAACAAGAGAGGGAGGCCAAGAGGAAGTTCGCAGTGAGTGACAGGCC
>HSP8IRX02H2Y2S505
GACCTTGGCTGTCACTCAGTTACTCTGGACCTTGGCTGTCACTCAGTTTCATAGTCAAAGAAGAGTTTGATCCTGGCTCAGAAGGAACGCTAGCTATATGCTTAACACATGCAAGTCGAACGTTGTTTTCGGGGAGCTGGGCAGAAGGAAAAGAGGCTCCTAGCTAAAGGTAGCTTGTCTCGCCCAGGAGGTGGGAACAGTTGAGAACAAAGTGGCGAACGGGTGCGTAACGCGTGGGAATCTGCCGAACAGTTCAGGCCAAATCCTGAAGAAAGCTAAAAAGCGCTGTTTGATGAGCCTGCGTAGTATTAGGTAGTTGGTCAGGTAAAGGCTGACCAAGCCAATGATGCTTAGCTGGTCTTTTCGGATGATCAGCCACACTGGGACTGAGACACGGCCCGGACTCCCACGGGGGGCAGCAGTGGGGAATCTTGGACAATGGGCGAAAGCCCGATCCAGCAATATCGCGTGAGTGAAGAAGGGCATTCGCAGTGAGTGACAGGCC
>HSP8IRX02JUVC5417
GACCTTGGCTGTCACTCAGTTAAGCCACATCAAGCTCAAAGACGAAGAAACACCAGTGAACACAGAACACACCCTGGGCGGCATGGATCCAAAGCTAACGGAGGTCTCGCAGCTATTCGAGAGATTCAAAGCGGCATGTGTGCGAGAGGATGTCGACACTGGCAGCAATCTGCTTTCTAAGCTCAAGGTCATGTTGACAGGATTTCGAAGCCTGCCACCGTTGTTTGAAGATACGCCTAATGCTATTCATGAATTGACATTAGCAAGGGATATTTATGAGCATGCCGTTCTTCTAAGTGTGAAGATTGGGGATCAGGATGCCTTTGAAAGAGATTTCTTTCAATTGAAGCCATATTATACAGATGCCAGTGGCCGTCTTCCCCCATCTTCCCAGGAGTTCGCAGTGAGTGACAGGCC
>HSP8IRX02HBIAT200
GACCTTGGCTGTCACTCAGTTGAGCAAATCAAAACATGGGGTCTCCAATGGCCTCTTTCATTGCCACCCTTTTAGTGGTATCTGTCTCTCTACTCTTGCCATCGGAAACCTCAGCAGACTACCCTTACTACTCTCCACCTCCCAAGAAATCTCCACCACCACCTGTTCACTATCCACCTTACCACTACAAATCTCCTCCA
>HSP8IRX02HSJY1159
GACCTTGGCTGTCACTCAGTTGCTCTCTCTGTGTGTGCGAGGAACTAGAACTAGAGCGAGAGCAACACACAGAGCATTAGAAATCAGACCCATCAATGGAAACCTCACCAAAACACCAAGATAATCAGAACCCACAATCTCTGCTCCCCTCCCACCACC
>HSP8IRX02HKGGT423
GACCTTGGCTGTCACTCAGTTACAGAAAATGATCAGCAGCTGATGGATTCTAACTCCAGTCCAGTTACTTCAGAACATCATGATTCTTCACCTCAAAATCCAAATGAAACTCCAGATAACACAAAGTCAAAGGGAGAGGATTCAACTAAGAATGATGTTGTCCTACACGTACAAACAGAGAAATCTGACTCAGATGCCAGTGGCCAGCAATCAGATTTGAATGTGACACCTTCCACTGCAACTGAGAATGTAGATTCAACTAATCAAGAATCAACAGATTCTAGCAATTCTGAGTCTGTTTCATCTAATGGGCTAACTGTTGAGTCCAATAAGCCTTCATCAGCGAGCCAAAATAATAATGCAGTTCAGGGTGAAAAGTCCGATGGTACTACCAGAGAGGGAATTCGCAGTGAGTGACAGGCC
>HSP8IRX02GWB1K45
GACCTTGGCTGTCACTCAGTTAAAAAAAAAAAAAAAAAAAAAAAA
>HSP8IRX02FHIRM34
GACCTTGGCTGTCACTCAGTTGGACCGGTGTCAT
>HSP8IRX02JPMWC97
GACCTTGGCTGTCACTCAGTTGACGACAGAAGAACAGCCGAAAACAAACCTTTCATTTCCTCTCTTTTCCATTTCCACCAATGGCCTCCTTATCCCT
>HSP8IRX02HKF98445
GACCTTGGCTGTCACTCAGTTAGAGAGAGAGAGAGGAAGATTCAGTCCCACTCGATATTTCGTCGAAGAAGTCATCACTGGATTCGATGAGACCGATCTCCACCGCTCCTGGGTTAAGGCTCAGGCGACGAGGAGTCCGCAGGAGAGGAACACCAGATTGGAGAATATGTGCTGGAGGATTTGGAACTTAGCTCGACCAAAAGAAGCAGCTTGAGGGAGAGCTTGCCCAAAGGAATGCTAAACGTCATCTTGAACGTGAAAGAGGCCGCAGAGAGGCAACTGCTGATATGTCTGAAGATCTATCGGAAGGAGAAAAGGAGATGCAGTAGGTGACGTATCGTCTCATGGTGATAGTAACAGAGGCAGACTGCCTAGAATCAATTCTGTTGATGCAATGGAGGCATGGGCTAGTCAGCAAAAGGGCATTCGCAGTGAGTGACAGGCC
>HSP8IRX02HKMXS406
GACCTTGGCTGTCACTCAGTTAAATTGATCAATCTTAATCATCACTAGGTGAAATGTCTTGCTGTGGAGGAAATTGTGGCTGTGGCGCCGGATGCAAGTGTGGCAGTGACTGCGGAGGTTGCAAGATGTATCCTGACATGAGCTTCTCTGAGAAAACCACCACGGAGACGATGGTTCTCGGTGTGGCACCGGAGAAGGCACACTTCGAGGGAGCTGAGATGAGCATCGGAGCTGAGAATGGAGGCTGCAAGTGTGGTGACAACTGTACTTGCGACCCTTGCACTTGTAAATGATGAGATCAGAGGAAGATCTGACCTCGTTATAAAAAGAAATCAGACATATAAAGAAATAATGGATCGAGTCTAGCGGTAGCTAAGTTGTGCGCCTTCGCAGTGAGTGACAGGCC
>HSP8IRX02GHNR3262
GACCTTGGCTGTCACTCAGTTCGTCCATCCCTCTCTTCCGACTTCCTCTAGAGCACCACTTCAGAGGCTGCAAACCGAAGTCATGGCTCTCTCGCGTGCCATGCTCATGGCAACCTTCTTACTGGGTCTCATAGCATCCTCCTCCATTGCTCAAGGCCCAATATCATCGCCGCCAACAATCCCACCGACAACTACTGCAACGCCACCTACAAGTTCTGCAAACCCCGCCTTCCTCAGCAGTCACACCTTCCTCCTGCTCCCA
>HSP8IRX02I81HD39
GACCTTGGCTGTCACTCAGTTAAAAAAAAAAAAAAAAAA
>HSP8IRX02IY78V120
GACCTTGGCTGTCACTCAGTTTCCTCCTCCAACATCTACATCACCACCTCCTTCTGTCCCATCAACTTCTATGCCGCCTGTAACACCTCCTCCTGCTCCTCCAGATAATTCATCGACAAC
>HSP8IRX02JDENU64
GACCTTGGCTGTCACTCAGTTGTAAGATTGCTATAGCCTGCAGCAGTTCAAGCATTTTTCTGTA
>HSP8IRX02GAQGW260
GACCTTGGCTGTCACTCAGTTAGATCTAATTCTATTTTCTGCAGTAAACGCAAGCCTATTCCTCTCCCACACAATTACTGCATCGACATCACCACCTTTATTTCGTCCCAGGCTCACCGTGGCAAGACAGCCTTCATTGACGCCACCACTGGCCTCCACCTCACCTTCATCGACCTATGGAAATCCGTCGATTCCGTCGCCACCTCTCTATTTGAGATAGGAGTCCGCAAGGGCCACGTTATCCTTCTCCTTTCCCAACC
>HSP8IRX02IH5TR43
GACCTTGGCTGTCACTCAGTTCTGGACCTTGGCTGTCACTCAG
>HSP8IRX02I8EY5430
GACCTTGGCTGTCACTCAAGGAAGCAAACAAATAATATGGTGGATAAGGAAGTTGCATCTATTAGATCTGAAGTGGAGAATGCAAAAGAGGAGGCTACAGCTGTTGTGCAACAGCTTCATGGAGCTGAATCTGAAGTGAGAGCCCTTCGCTCAATGACACAAAGGATGATTTTGACTCAGAAAGAAATGGAAGAAGTTGTTCTTAAGAGGTGTTGGCTTGCTCGCTACTGGGGCTTAGCTGCAAAATATGGTATCTGTGCCGATGTTGCTGTGTCAAAACATGAATATTGGTCATCCTTAGCACCTCTTCCATTTGAGGTTGTTGTTTCTGCTGGACAAAAGGCAAAAGAGGAATGTTGGGAAAAAGGAGATGATGACAATGAAAAGAGAAGCAAACTTGCTGTTGACCTTTCGCAGTGAGTGACAGGCC
>HSP8IRX02I2S7G292
GACCTTGGCTGTCACTCTTTTGGTGAAGAATAATAGCGAAGAGCGGTTTCTGTCTAATCTCATTTTCTCTAGGGTTTGTACGAATCAAAAGCTTGGGCGCGAGATCCAGATTTAGAATTGGATTTCTGGTGAAGGATAAACCTCCTTAGTAGGGTTTTCTCGCACATTGTATTTGAGTTGTTCGGGTCGATGCATTTATTTAGCTTCGATTCGATCTAGGGTTTTCACTTCTGGGTGTTTTTGCTCGAAGGAGCTTTGGTTGTTTCCTACGTAAGTATATATATTTTTCTTC
>HSP8IRX02IAVCJ204
GACCTTGGCTGTCACTCAGTTTATATCCTCTGAAAGAAGAAGAATTTCCTCCAGGGAGTGACGACAAAAGTTGATGGAGAAATAGCTGTCTCTAAGTCATTGCAGATTTGCAGTACTCTTTTGTGTATTTCTTTCTTACCCAGTTCCTGATATCATGACCTCTTTCATGTCTCTCTCAGGTACTCTTTCTTTCTTTTCTTTTTN
>HSP8IRX02FZFAL91
GACCTTGGCTGTCACTCAGTTAGTCGATCGCGCAATCTATCTCACTCTTTGCTTCTCAAATTTCTACACAGATCCTGCTTGTGAACAAAAT
>HSP8IRX02GB17O54
GACCTTGGCTGTCACTCAGTTCCNCCTCTCTCTCTCTCTCTCTCTCTCTCTCTC
>HSP8IRX02G3FO2162
GACCTTGGCTGTCACTCAGTTGCAATTGAATCAAGCTCCTAGCAGGCCAAGCACAAAGTTGTTAGCAAATTTATATCCTAAGTTTGCTATTATTTATTTCCCATTAAAACTGTGCCTATGGCTTGCTTCAAGACCCTGGCTGTCCTGGCTTTTGCCCTTGTT
>HSP8IRX02IW1JT110
GACCTTGGCTGTCACTCAGTTAGAGGAAAGAAAGACAAGAAGCAGCAGCAAGAAGGGTGCAAGAAGAGGCCAGAAGAGAAGAAATAGAAAGACAAGTGAAACAAAGGGAA
>HSP8IRX02G1JQV79
GACCTTGGCTGTCACTCAGTTTAATGTTGAGGCAATTGCTATAAAGATCTCTCAGTGGCACAAGGCACACAGGGGAGTA
>HSP8IRX02HCWTT100
GACCTTGGCTGTCACTCAGTTACTGCCAGTATCCTTCTTGTTTCCAGCCACTTACACCAAACAGTGGACCATTTCACTTCTAGTCAAGCAACCTTCGTCA
>HSP8IRX02JRTC1397
GACCTTGGCTGTCACTCAGTTTGAATTTTGGGGACAGTTGTTTGATTTTCATGGGCAAGCAACTCAAGAAGCGAAGAACAAGAAACTGGATTTGTTGCTAGCTGATTCAAAGCTTGCATGTTTCTCATTGAAAGTGGATATTACAGGAAAGGAATTTAGTAGATATTACCCACCTTTTGGTGGCAGGGGAACCAATTCTATGATTAATACGAGTTTATGTGATTTCCCCCAAGCAGCTGAGGGTGCAAAGCAATATGGACTCTTCTATATGGAGTTCAAAGGGAAGTCATCTCATTGTGGTCCAACCACATGCAATTGCTGGATGCATATGTGCAAGGTTCCAGCCACAATGCTGTTGACTCTTCAGAGAGGCGGTTTCGTCAGTGAGTGACAGGCC
>HSP8IRX02JYD9J169
GACCTTGGCTGTCACTCAGTTGCAGATAGATATAGGAATGTTGGGTATTTAAAGCAACGAATATTTAAAGAAGGGAGAGTTTTTATTGATGTTGAGGAACAAGAGATCTTTTACTAATGGTGAAAGACTTGACAACCACAGGCTTATTGGCGATATATGCATCAACAAT
>HSP8IRX02ISVC8371
GACCTTGGCTGTCACTCAGTTTAGATGAGTCCCATGAATTTGTATGCTCTCCCGATCATTGGGTTTATGTTCTTGGCACTGATGCAGCTTGGCTATGGACAAGGCATGGCTCCTTCTCCTGCACCACAAGGCCCATCCAGCGATGGTACGTTTCTCTCTCATAATTTCAATTCCATTTGAATCAATTGAGATTCAAACTCAGATTTAATTATGTGAAAACTATTTGTTTAGCGTGAATTTGATCTTTTTCCTAATTTAGATTTCTGGGTTGATCTTGTTTTGTTGCAGGCTATACTATTGATCAAGGAATTGCTTACATCCTTCTACTAGTGGCTCTTGCAATTACCTACCTTCGCAGTGAGTGACAGGCC
>HSP8IRX02FZIQR67
GACCTTGGCTGTCACTCAGTTTGCCAGAGGTCCTCGCGGCCTCGACTGGGCCAACCAACCACTACCA
>HSP8IRX02IXWVD290
GACCTTGGCTGTCACTCAGTTGCTGATGTTTATAGCTATGGAATGACATTATTGGAGTTGCTTGGAGGCCGACGAAATGTTGAGGCACCAGTATCTGCAGCTGATGGCAATGGCAGCAGAGAGGGAGAAAAGGGGNGAAATGGTTTTTCCCTACCATATGCTGCACAACAAATAAATTGAAGGCAATGTAGCAGACAGTGGTAGATTATTAGGCTCGGCAGCGCATATAAAATTAGAGGAGGCGGAGCGTGTTGCATTGGTGGCAATTTAGGTGCATACAGGATAATAGA
>HSP8IRX02JJYC6124
GACCTTGGCTGTCACTCAGTTCCACCTTATTACTACAAATCTCCACCGCCACCTCACCACTCTCCTCCACCACCACTACTATTACTAAATACTCCTCCACCACCTAAAACTAACACCTCGCTCC
>HSP8IRX02JANCU47
GACCTTGGCTGTCACTCAGTTGTCTGTATACTTTCTTCTCTTCTTTC
>HSP8IRX02FXCU5198
GACCTTGGCTGTCACTCAGTTTAAAAGGAAAGCAGCTGCTGAAAATGCTGCCAAATGAGTCTGCAAATTATGACTGGGCTGACCTTGCTGACAATGGACAGTTGAAGGACTTGACAGTGGCGGAGTTGAAGACTCTACTTGACAGCGACACAATCTTCCTAGTTTCTGGGAAAAAGGAAGTCTCTGAATCAGCCAGAA
>HSP8IRX02JDUX1239
GACCTTGGCTGTCACTCAGTTCTGGACCTTGGCTGTCACTCAGTTGAGCAAAATCAAAACATGGGGTCTCCAATGGCCTCTTTCATTGCCACCCTTTTAGTGGTATCTGTCTCTCTACTCTTGCCATCGGAAACCTCAGCAGACTACCCTTACTACTCTCCACCTCCCAAGAAATCTCCACCACCACCTGTTCACTATCCACCTTACCACTACAAATCTCCTCCACCCNCCTCCTCTAC
>HSP8IRX02I9GTO314
GACCTTGGCTGTCACTCAGTTACCAGTGTATTCTCCTCCTCCACCTTATTACTATAAGTCCCCACCACCTCCTTCTCCATCACAACCACCACCTTATTACTACAAATACTCCACCGCCACCCTCACCATCTCCTCCACCACCATACTATTACAAATACTCCTCCACCACCTAAAACTACACCTGCTCCACGAACATATTACTATAAGTCTCCACCACCACCTTCACCATCTCCTCCACCACCATACTACTACAAGTCCCACCACCGTCCCTCACCATCTCCTCCACCACCATACTACTATAAGTCACCACCTCC
>HSP8IRX02JT4UZ49
GACCTTGGCTGTCACTCAGTTGACTTGTGTGTGTTGGGTTCATATTTTN
>HSP8IRX02JFH5W98
GACCTTGGCTGTCACTCAGTTCCGGTTGTAAAGCCACCACATTTTCCAAAACCACCAATCATTTTCCCACCAACACCACCAAAGCCTCCAGTGACCCC
>HSP8IRX02JJ448238
GACCTTGGCTGTCACTCAGTTGCTGCTTTACTATAGGTCAATATGGATCTCATGGAGCTCTGGGGAGGAGAGGTGCTAAGTAGAGACCAACGCTGAAGGATCTTCTTCATGGCTCAGAATATGTTCTTACCTACGAGGATAAAGAATGGTGACTGGAGTGCTTGTTGGTGATGTTCCATGGGAGGATGTTTGTTGAAACGTAGCAAGAGGCTGAGGATCATGAAGAGCTCTGATGCCA
>HSP8IRX02IH9XK422
GACCTTGGCTGTCACTCAGTTTAACCTAATGTGTTCTACTTGTCTAACTGGAGCTTTCGTATGTCTACGTTTCACATGACCAAACCTACCTCAACTTATCCTTAATTGGCACCACTTCCTACCTTTTCTCTAATGCTCTAATTACGGATTTTATCTAGTCTAGTATGGTCACTCATCCACCTTTACATTCTCATTTTCGCAACTCTTAGCTTAGACATATACGACTGCTTCAGTGCCAAACACTCACTTCCATATAACATGACCGGTCGTATGGCTGTACAGTAAAATTTTCCTTTCAACTTATTGGGAATTTTGCGATCACATTAAAACTCCCGTGACACGTCTCCACTTCAAACATCCAGCTTTAATCCTATGATTTAACATCCTCCTCACATCCCCCTTCGTCAGTTGAGTGACAGGCC
>HSP8IRX02GQ5NQ51
GACCTTGGCTGTCACTCAGTTGTGGACCCTCTCTTTTCTTACGCTCTGTCT
>HSP8IRX02HPGEG136
GACCTTGGCTGTCACTCAGTTAAGTGTTGCAGGAATGGAGGAGTATGTGGTAAAGCGGGGACTGGATATGTTGGAGGGAGCTAAAAAGGCTGAGATGGAAGAGAAATGGAGGAAGTTGCATGTTGGTGAGTTGGAG
>HSP8IRX02I8L9Q352
GACCTTGGCTGTCACTCAGTTAGATCAGTAACAATGTCTGGCAGAGGAAAGCGAAAGGAGGAGGAGGGCGCATCGGATGATAACTCGGACGGCCACGCTCCTCCCAAGAAAGCTTCCAAGACTGATTCTGCCAACGACTCTGATGACATCGTCGTTTGCGAGATATCGAAGAACAGGAGAGTGACAGTGAGGAACTGGCAAGGAAAGGTCTGGATAGACATTCGCGAGTTCTATCTCAAAGATGGAAAGCAACTGCCTGGCAAAAAGGGATATCATTAAGTGTTGATCAGTGGAATGTACTTAGGGATCACGTTGAAGAAATTGACAAGGCACTTGCGGATTCTTAGGAGCA
>HSP8IRX02HJNE5117
GACCTTGGCTGTCACTCAGTTAGCAAATCAAAACATGGGGTCTCCAATGGCCTCTTTCATTGCCACCCTTTTAGTGGTATCTGTCTCTCTACTCTTGCCATCGGAAACCTCAGCAGA
>HSP8IRX02F4HLE69
GACCTTGGCTGTCACTCAGTTTTGGAGAAGGAATAGAGGATAAGTTTTGTTAGATAAGAAGTAGTAGAG
>HSP8IRX02HVD7Z132
GACCTTGGCTGTCACTCAGTTAGAACAGTGCAGGAAGAGAGAGAGAGAGCATGGCAGCAAAATAAGCAGAAAGACAGAACAATGCACTGATGCAGGAGGGAGAGAGAGAGCATGGCAGTACCAAAAAAGAAA
>HSP8IRX02G08J4429
GACCTTGGCTGTCACTCAGTTGGAGGAGCTATGCGGCTGCGCCACAAGAGGCAGTGTTTGGTAGTGGAGGGTCAAGGAGTGGTATGGTGAGGAAAGTGCAAGAAAGGGGTGTGATTAAAGAAGATTCAGGGGCCTCATCTGCATGGGCTCCAGATCCCATCACAGGGTACTACAGGCCAGCTAATTGTGGTTCTGAGATCGACCCAGCTGAGCTTCGAGAAATGCTATTGAACCACAGGGTTAGGCCAAACTAGAAGTAGAAGAAGGCCACAACCCACAAGGTTTGTGGTTTGTGGTAGTGTTCACTCTAGTCCCTTTTGGGCAGCTTATAAGATAGTTTGTTTTGAACTTTTGCTATGATGTGTTCTTCCATCAAAACTATAACTAGAAATATATCTCACTTCCTAGGTTCGCAGTGAGTGACAGGCC
>HSP8IRX02GPNR442
GACCTTGGCTGTCACTCAGTTTAAATACAAGGCACACAGGGG
>HSP8IRX02G5R5370
GACCTTGGCTGTCACTCAGTTGACTCTAATTATACTATTTCGACTTTCTTCTTCTTCTTCTTCTTCTTTC
>HSP8IRX02JUSFJ78
GACCTTGGCTGTCACTCAGTTGAGGTATTGTGGTGCAAGGTTACAGAGTCATCATCATCCAATCCAGGTCGTCGATCG
>HSP8IRX02G99YZ384
GACCTTGGCTGTCACTCAGTTAGAAGAGAGAGATGCTGGTTTGGCTGCACAGAGGGCAGAGAGAGCTAAGAATGATCGTATGAGTGGCCGTGAGCTATTTTATCAGATGCTAGTATTTTTGTGGATGATGCTGAGGCATACGAGGAATATCAAAGAGAGGAACGACCTGATGCTCCTGAAGAGAAGGCCAATGTTAAATCTTCCACTGATGGACCAAGCACCTCAGCAACATCCGTGGGCAATGTTGAAGAAGAAGAAGAAGATGATGATGATGATGATGATGATGATGAACTGGACATGGATGAGTTAAATGAGCTGGAAGCAAGCTTGGCAAAAACATCAATCCAAATTCAGGAGCCTGGCTTTCGCAGTGAGTGACAGGCC
>HSP8IRX02G9UNZ273
GACCTTGGCTGTCACTCAGTTGGCACACCCTCCTACAACGTACGTCGTCCTTCCGTCGAACTAAGGTCGGTCGTCCGAACCGGAACGGTCGTCGGTTCGGTTTTTCGTTTTCGGTTACGGTTTTACCTTTTTCCTTTTTCCTTTACCTTTAACCTTTACGTCGTCGTCGAAACGGAAACGGTTCCTTACTAATTACCCTACCCGTAGGTAAGGAAAGGTTACGTTTTCGTTCGACGAAAGGAAAGTACTACCTTAACTTTTACCTTAAAACCT
>HSP8IRX02IJ61C91
GACCTTGGCTGTCACTCAGTTAGTTTGACAACGGCAAGCCTTGCATCCCGCTCCTTAGTCCTAGCGAACAATCATTCCCAAGTTTTTAGTC
>HSP8IRX02HJULP100
GACCTTGGCTGTCACTCAGTTGTTTGGTGATACTGAGGTTCCCATTGAAATCATTCAAGAAGGTGTTCTCCGCTGTGAAGCTCCTCCCCACTCTTCCTAC
>HSP8IRX02JYOA372
GACCTTGGCTGTCACTCAGTTAGTCGACCGCGCAATCTCTCTAACTCTTTGCTTCTCAAATTTCTACACAGA
>HSP8IRX02GWBS8262
GACCTTGGCTGTCACTCAGTTAAATCTCCACCGCCACCCTCACCATCTCCTCCACCACCATACTATTACAAATCTCCTCCACCACCTAAAAATACACCTGCTCCAGAACCATATTACTATAAGTCTCCACCACCACCTTCACCATCTCCTCCACCACCATACTACTACAAGTCCCCACCACCTCCCTCACCACTCTCCTCCACCACCATACTACTATAAGTCACCACCTCCACCTTCACCATCTCCTCCACCGACCATACTA
>HSP8IRX02GGMRW172
GACCTTGGCTGTCACTCAGTTAACTAATTAATTAAAGGAGGAGAAGGAAAATAAAATAAAAGGGACGTGAGATCAGAAGGAGCAGAGTAGGAAAGAAATTAAGGAGAGGACAGAAAAATAAAAACAAAGAAGACAGAAGGGACGTGACGATCAACAGTAGGGACGTGAGATC
>HSP8IRX02J0T7E423
GACCTTGGCTGTCACTCAGTTAAAGAAGGAAAATATTAGTGAAAGATGAGAATATTAAAGAAAATGGAGAAATTATTTTAATGATCTCTTTAATAATAGTTAAAGTAGTAATAACGTGAATATAGATTACAGAGCAATAGAAAAATAGTGAATTACACTAGAAGAATTAGATCTTTAGAAGTGAAGAAAGCACTTAAGAGAATGAAAGTGGATAAAGCCTATGGACCTGATGGAATACCAATTGAAGTGTGAAAGTGTTTGGGAGATGTGGGAGTGGCATGGTTAACTAAATTATTTAATAAGATTCTAGACTAAAAAAATAGCTTGATGAATGGAAGAGGAGTATTTTAGTCCCTATTTTTGAAAATAAGAGAGACATACAGAGTTGCTTAAACTATAGGGGTTCGCAGTGAGTGACAGGCC
>HSP8IRX02G7CTB89
GACCTTGGCTGTCACTCAGTTAACTCAATACAACCCTAATAGCAGTGTATGATCCAATCCTCTCTCGGCCATCGGATCCCAAACGAAAC
>HSP8IRX02JL4LK379
GACCTTGGCTGTCACTCAGTTAAGGTGGTGCTCAGACTCGGCAAGGCCAACAACAGTGATAACGAACACATTGATGCCAACTGGATCTTCATTGTTGTTTTATGGGTACCTCCTGCTTTTCTCATGAGGTCCTCCAAAGATCTCTTGTTCTCAGCCTGGGAGGAGTGGATCAAATTGGATGCGGACACTCATTGGGACCGGTTGGATTGCTTAAATCCTAGTAGTTTGCACAATCTATTTTGCTAGTCTATAATAACTAGTTCAAGGCATACTAGATGCAAATGCCCTTCTTTCTTAGTATTTTTGCTGAGTGTAGTTTAAGTTTGGCGTGCTTATAATTGTTTGCTAGCTTCCCCGAATTCGCAGTGAGTGACAGGCC
>HSP8IRX02I7PI0246
GACCTTGGCTATGGGGACGGTCATGATTTGTGTTAAAGACAACAACTTCGTTGCCTTTGCTTGCTTGGGTTATTTAAAAGTACCAAGACCAGGAGAATCAAGAGGACCTTCTTCCTCCTCCTCAGTCATGGTCTTGTTGGTTCTGGCAGTAATATTAGTGCTGTCACTGCCTTCTTGCCATGCTTCAGCTGCCTGCAATCAACATGATTATGATTCTCTCTTGCCCTTCGCAGTGAGTGACAGGCC
>HSP8IRX02JZ3SQ209
GACCTTGGCTGTCACTCAGTTGGAAACCCACTCTTCACCACAGGCCTAGTAACAGGCCACAAGTAATTCCTCTTAATGCAATACTCTGGCTCTGACCTTTTCTCTAACATCCACTACATCTACTCTCTCTCTCTCTCTACTGGATTTTCTAAATTCAATCTTCTAATACCATAGTTTATATAGCACCCAAATTAAAGACAAGAATCCTT
>HSP8IRX02GSGMV489
GACCTTGGCTGTCACTCAGTTATCTCTATCTCTAGTACTTACGCGATGGAAATTCAACGCGCTAAGCATTTCTGCTTAGTGGTGCAATAATACAAAGAAATACAATATACAAATAAGAGAAATAATTTCCTAGTTATAGTGCTTATAAAGGAAATGCAAATTCAATAAATTTTAGATTAGGTAAGGGCTAGTTAAAATTTAAGATATCAGCTCTTTCTAGTATTTTATTGGTTGATCCTATAATGATTTTAGATATCATTTAAAATTGTATAGAATTTTGGGAACATTTATTTTATTATAGTCTTTCTTTTCCTTCTTTGTCTTAATTTGTTTAATTCCTTTAATTTATTTCCTATAAATTTTTAATCTCATTAATACTTTTCAATACCCAAGTAACATGTTAACAGACTGACTAGACTGGATAAAGCAGTAAAGACTAGCACTAGACACACCTTGTGCCACGGGCCGTTTCGCAGTGAGTGACAGGCC
>HSP8IRX02HC0JF82
GACCTTGGCTGTCACTCAGTTAACTATGATGCTTGCAGTTTTGTCTTCCCATGGTCGTGTAGGGATTATTTTTTAGTTTAAG
>HSP8IRX02H67E2413
GACCTTGGCTATCACTCAGTTCTGGATGGAAATGGGCTTCAAGTTTTTAAGTGAGAATGTATTTACGGCATGCACTCCCGAGGATTGTAAGCTGGCAACGATGTTGCTAAGGAAGGGATCATTATTTCAAAGTATTTTAGCTAAACGGGAAAATTACACTAAGGAAGGATACGGATCGATTAAGAGAATTTATGTGTATACCGACTCAGACGAAATATTTAAACCATACTTTCACAGTTGGCAAATAGAAACTACAACCAGACAAGGTTTATAAGATCGAAGGTGGAGATCAAAAGTTAGATGCTTTCAAAGACTAATGAGCTAGCTCAGATTCTCAATGAGGTGGCTGATACATATATGCATCATGTTTGCCTTTGAATCATTTATTATTATGTGTGGGTTCGCAGTGAGTG
>HSP8IRX02IMTTV130
GACCTTGGCTGTCACTCAGTTACTCTGGACCTTGGCTGTCACTCAGTTGAGAAATCTCAGAGGTGCGAGTTTGTGCAGGGTCTGTTGCTGTCTGCCATTCTTGATGATGAGGTATGAGTGTTTTTNTTTG
>HSP8IRX02JCAQZ438
GACCTTGGCTGTCACTCAGTTAATCTGAGGTATTCTCAACTGCTGCAGATGGACAGACAAGTGTTGAAATTAATGTTCTTCAGGGTGAGAGAGAGTTTGTCAGGGACAACAAGTCCCTTGGCAGCTTCCGCCTTGATGGTATCCCACCAGCACCGCGTGGAGTTCCTCAAATCGAAGTTAAATTTGACATCGATGCCAATGGCATTCTTTCTGTTACTGCTGTTGATAAAGGTTCAGGGAAGAAGCAAGACATCACAATTACTGGTGCTAGCACCTTACCCAGTGATGAGGTTGAAAGAATGGTGAATGAAGCTGAGAAATTTGCAAAGGAGGACAAGGAGAAGAGAGATGCCATTGACACGAAGAACCAAGCAGATTCTGTTGTCTACCAGACTGAGAAGCAGCTGAAGGAGCTAGGAGACAAGGTTCCGGCCCCTT
>HSP8IRX02JO4OM332
GACCTTGGCTGTCACTCAGTTGAGGGTAATGGTGTGATTTATTCTTCTGTTGATAATCTTCCCACACAGTTTGTCAAAGGAGGCTTCTCGACATTTTGGTAGCTATACTATCCCAATTTATTGGCAGTCTTGCTTCTACAACTGACATTACCAAGCTACCTTCACATCTAAGGAAAGGTTGCATAGCCCATGGAGGAGAAATTACTCCCTTGTTTGAATATATTCCACGCATGCGAAACTCTAATACGGAGTGCGACGAGGCCCAGCAACAAGTCCAAGTCAAGGAGGGAGAATGATTTTTCGGAGGCTGCTGTTATTGGATTTGCTTTTTA
>HSP8IRX02GX40S121
GACCTTGGCTGTCACTCAGTTAAGCATTCTCCTCCTCCACCTTATTACTACAAGTCACCACCACCACCTTCACCATCTCCTCCACCACTGTACTATTACAAGTCCCACCTCCACCCTCACC
>HSP8IRX02H46N951
GACCTTGGCTGTCACTCAGTTAACCACCAACCAGACCCAAACCTACCCACT
>HSP8IRX02G4EJQ112
GACCTTGGCTGTCACTCAGTTAAGAGGAGGAAAAGAGACAAGGGAAATCAAAGATAAAAGTTTGGGTATTAAGGAAGAGCAAGATAAGAAGCATGTAAAGGAGGGCTAGCAG
>HSP8IRX02JVVPB127
GACCTTGGCTGTCACTCAGTTGATAACCATTCAAAGCTCAGATCTAAACCCATCGTAATCTAGTATCTCTCTTCTCAATATCAAGATGCAGATCTTTGTGAAAACCCTCACTGGCAAGACAATTACT
>HSP8IRX02G515B330
GACCTTGGCTGTCACTCAGTTATTATGATACTTATGATGCAGGCAATGATCCTTACCCACATGGTTCCTATGGTCCTGAATATGGTGCATATCCACCTTATTACAGGAATGATCGTCCATACGGAGGTGGTTACTACTATTAGGTGCTTTAACATTTGGTTGACTTGGAAAGCAGGATGCACTTCGTTGGTCACAGAAAATGGCTTGCTGTTGAAGAAAATCAGTTGAAGTCACCTTTTCTTTATCTTCTCAATGATTTCTTTGTTTTCCTTGTGAATTTCCCAGTCATTGCTCTCTATCTCTCTCTCTCTCTCTCTCTCTCTCTCTCTA
>HSP8IRX02HFZHY72
GACCTTGGCTGTCACTCAGTTCCAGTGACAAGCTTAGGCTTCAGAATTCTATGTTAACCCACTACTCATAGT
>HSP8IRX02IOKC6493
GACCTTGGCTGTCACTCAGTTAAACAAGATAACAAACAGAACAAATTAAACCCACTTGATACTGCCAACAATGGCGACTCCTTGGCCTGAAATCTATCAACCAACAGGGTACGGGTCATAAAGTGCTTGCTCAGGGCCAAGAATCTGCAACCCATCTTCAATTACTCCTCAAGAAACCTTATGGAGAAGATGTGTTTCTCTTAGATGATAAGCTTGTAGTCAAGATCATGAGATCTTTCACTGAAGCTCTTTCCCTGTTAACTTCTAGTGATTTTGTTGAGATTCTTCAGAACCAGACAACTTCACAAGTGGACTCGGTTTGTTGTGATGACCGGAGATCTCGAGATTCCGGAGAGAGCAAGAAGAGGCCAACTGCCAAGGATAGGAGGGGTTGCTACAAGAGAAAGAAGACTTCCCAGTCATTCATAAGAGCCTCATCTACAATAGAAGATGGTTATGCATGGAGAAAATATGGACTTCGCAGTGAGTGACA
>HSP8IRX02IBNMO83
GACCTTGGCTGTCACTCAGTTAACCAAGCCACCTGTATTCAAGCCTCCTCCTGTTCCCATCTATAAGCCAAACCAAAGCCACC
>HSP8IRX02HMLIN99
GACCTTGGCTGTCACTCAGTTTCTGGACCTTGGCTGTCACTCAGTTATGATAGAGGGTGCTTGCAAGAAGTTCGTTGTAATTGTTGATGAGTCCAAAAT
>HSP8IRX02GJE4B165
GACCTTGGCTGTCACTCAGTTACTGTTGATAATGTACTTCTCCCTGCAGAGTTGTTCGGAAAGTCTCCATCTCCTGCGCCAGCCCTTGAACCGGTGAGCGCGCCTTCTCCTTCTCCGGCTACAACACCAAGTCCAGCTCCTGCTAGTGTTGAGGCCCCATCACCA
>HSP8IRX02GWQUV46
GACTTTGGCTGTCACTCAGTTTATTTAGATTGGATGAGGATAGGGG
>HSP8IRX02HY2ER60
GACCTTGGCTGTCACTCAGTTTACTACTACACTTCTCCACCACCACCCGTCCCTTACCCT
>HSP8IRX02FS2NS325
GACCTTGGCTGTCACTCAGTTGGAGGAAGAAGGCAAATCAAAGGAGTGAGAAATCGGGAAGATGAATTCGGTGGGTGGCGGAAACATTGGCATGATAAAGAATTCAGTGGTGAGGTATTTCTCTCGGAAACGCTCAGTGAATGTCAGGAAGATAAATCCTAAGGTTCCGTTCCCTGAAGCTGCTTCAATTTCTCACTCTCTTTACAATATCATCAAGCAGCATGGACCTCTCAACGTTTCCAGCACTTGGAATTACGCCAAGGAGTCTACTATTGGTGGATTGAACAGCAAAACCCATAATGAAGTTCGCAGTGAGTGACAGGCC
>HSP8IRX02JEZ7Q382
GACCTTGGCTGTCACTCAGTTTGGACCTTGGCTGTCACTCAGTTTGGACCTTGGCTGTCACTCAGTTCTCAACAGCAAGCAAGCCTGCAATTACCACTCCAACACCAACAAGTATATGGAGCAATTCCTCCCTTCTCGTGGCCTCAAACAACTTCCACTATACCTGAGAACCGACAACCTTCTATGGTTCTCCCGTCACATCAGTCACTCCCTACTAATTCTTCAATATTACAAACACCGGTTTCAGAAATTGGGCTTGGCCACGAAAAATTTTACCCGTATTAGCCCTAACTTACACAACTTCTCAGCCACTAGCTGGGCCTTCAGTGCGGATTTGAAACTGTGAACAACGTTAAACCAGCTTCGCAGTGAGTGACAGGCC
>HSP8IRX02G2QRM426
GACCTTGGCTGTCACTCAGTTTCAGGAAGCTCTTGCTAGGGTTGGTGACAGCTTTTAGGTATGAAGGTGCTGAAGTAAATTCAAGATTGGCCAAATCTGAAGCTGATATTCTTCATGATGCGATCAAGGACAAGAAGATTAACCATGATGAAGTGATTAGGATCTTAACTACAAGGAGCAAGACACAGCTCATGGCTACCTTCAACAGCTTCAAAGACAGCCAGGGCACTTCCATCACTAAGGTTCTGTTGGGTGAGACTGCTGATAACGAGTACAAACGATTGCTCCGCATAGCCATTCGATGCATCAACGAACCTATTAAGTACTATGAGAAGGTTTTGAGGAATGCATTCAAAAAGTTTGGGAATGATGAGGATGCAATTACTAGAGTGATTGTCACAAGGGCTTCGCAGTGAGTGACAGGCC
>HSP8IRX02GOS05149
GACCTTGGCTGTCACTCAGTTGGTAGGGAATACTCTTAATGATTCCCATGTTAAAGTTATGGATTATGCTGTGCTCAAACAACTGAGATATTGCCAGCTCTTTTGATATGCTTGTTGGCTAGTAGTCATTATACGCATGTGTTGCTCGG
>HSP8IRX02I8VBB216
GACCTTGGCTGTCACTCAGTTTACCTGGTTGATTCTGCCAGTAGTCATATGCTTGTCTCAAAGATTAAGCCATGCATGTCTAAGTATAAGCAAATTTATACCGTGAAACTGCGAATGGCTCATTAAATCAGTTATCGTTTATTTGATAGTACCTTACTACTTGGATAACCGTGGTAATTCTAGAGCTAATACATGCTAAAAGCCCGACTCGTAGGG
>HSP8IRX02JEYYX80
GACCTTGGCTGTCACTCAGTTAGCCAAACCAAGACCACCGGCGCATGATCCTCCTCCAGTTCCAGTGTACAAGCCAAACC
>HSP8IRX02GN0SG387
GACCTTGGCTGTCACTCAGTTATGATGCAGAGGGTTTAGAAAGATTGAGAACCTTCAGAGTCATGACAACAATGACATATATGAGAAAGCTGTGAAGATTCTTGAGACATATTGGCTGGAGGAGGATGATGATGAAGCAGAGCCTCAGGATGATGGTTCCCTCTCTGGATATAACTTTGGAGAAAGTAACTTTACTGTTCTTCTGGTGGATTTAAATTCAGTTAAGGTATGCAACTTGTTCCCGTGAATGGTCAGCTTGAGATACTGTTTCCGTTTAGATGTGATTGGCAACTCTTCTGGCCAGTATGTCTTCTCCTGAGTTTGTAGTAATGGCAGGTCAAACAGGGATTATTTATTTGGTCGCAATTTCGCAGTGAGTGACAGGCC
>HSP8IRX02IHAWF50
GACCTTGGCTGTCACTCAGTTTCTCATTTCTTCCCGAAGTTCAGAGTGCT
>HSP8IRX02IRXWU186
GACCTTGGCTGTCACTCAGTTGAATGGGTGCTCATATAAACCTGCAAAAATGTGCGATCTGTTAGGAATGGCAACAAATCTAGGGCTTTGTAATGTCCAAGTATTGGATATGGAGGTTTATTTGAACATTCAGAAGGAAGTAGTGGACAAATTGAGTGGCAGAGGCGAAAAGATTCGTGGGTTTTC
>HSP8IRX02IVYLQ140
GACCTTGGCTGTCACTCAGTTGATAGAGAGAGAGAGATAGAGATAGAGAGAGACATAGAGAGAGAGAGAGAGAGAGACAGAGTAGGGATTGTGTGAGAGAGAAAGGAGAGAGAGAGTCGTTTGTTTCCGTTTTCTTTTCT
>HSP8IRX02HAOC041
GACCTTGGCTGTCACTCAGTTTTATGAGCAAGACCCACGAT
>HSP8IRX02G0JLU475
GACCTTGGCTGTCACTCAGTTTGAGGCAATGTTAAGTGGAGAGCCCTGAGATTGGACACGGGAAATTATTCTTGGGGTAGTGAGGCTGTCACCCGCAAGACTCGAATTCTTGATGTGGTTTATAATGCCTCAAACAATGAGCTTGTTAGGACGCAAACTCTGGTGAAGAGTGCAATTGTTCAAGTGGATGCTGCTCCATTTAAGCAATGGTATCTTCAACACTATGGTGTTGACATTGGCAGGAAGAAGAAGACTGTTGTTAAGAAGGAAACTAGTGAGGAAGGAGAAGGTGCTGCTGCAGAGGAAACTAAAAAGAGCAACCATGTTCAAAGGAAGCTTGAGAAACGCCAGAAAGATCGCAAGCTTGATCCCCATATAGAAGATCAGTTTGGTGGTGGTAGATTGTTGGCTTGCATCTCATCCCGTCCTGGTCAATGTGGCAGAGCTGACGGGTGTTCGCAGTGAGTGACAGGCC
>HSP8IRX02GSPMT191
GACCTTGGCTGTCACTCAGTTAAGATGCCCATGGTCTTTGCTTTTTGACTGAGTGGGATGAGTTCAAGACTCTTGATTACAAGAGGATTTATGATAACATGCAGAAGCCAGCTTTTGTTTTGATGGAAGGAACGTTGTGAATGTGGATAAGCTGAGGGAGATTGGTTTCATTGTATATTCGATTGGTAGCA
>HSP8IRX02G58PA49
GACCTTGGCTGTCACTCAGTTACTACAAGTTCCCACCACCTCCTCACAT
>HSP8IRX02IZ5T836
GACCTTGGCTGTCACTCAGTTTGTGGCAGGTTTTAC
>HSP8IRX02HIYG2429
GACCTTGGCTGTCACTCAGTTGGGAACACCCTGACCATGTTGTGGTCATCAAGTATGTGCCATATGTGGGAGATAGCAAGAGGGCTATGGATGAGTACACTTCAGAGATTTTCATGGGTGGCAAAACACCATAGTCCTGCACAACACCTGCGAGGACTCCCTCTTGGCTGCACCCATCATCCTGGATTTGGTCCTCCTTGCTGAGCTCAGCACGAGGATCCAGCTTAAAGCTGAAGGGGAGGTAAGTTCCACTCCTTCCACCCCGTGGCTACCATCTCAGTTACCTCACCAAGGCTCCTCTTGTTCCACCAGGCACACCAGTGGTGAATGCACTGTCAAAGCAGCGCGCAATGCTTGAGAACATATTGAGAGCTTGTGTTGGCTTGGTCTCCTGAGAATAATATGATCTTGGAATACAAGTGAAGCAAT
>HSP8IRX02JLJEW51
GACCTTGGCTGTCACTCAGTTGGACCTTGGCTGTCACTCAGTTCCTATTTT
>HSP8IRX02JNVQA187
GACCTTGGCTGTCACTCAGTTGAACGTCTACAAAACTTACAGAGGACATAAAGATTGCTTTACTATTAGACGAACTCCCCAAAAGTTACCCGTACCATGCCAGTAGGTGGTGGAAGAACTAAAGAAATAGACTGATATAGGCTTCCCAATAGCAGTCATGAGTCTTGGTGGGTTATCTCGAAAAACA
>HSP8IRX02I7LL782
GACCTTGGCTGTCACTCAGTTATTTGTAGGGATGGAGCGAGGGCTTGGAAGTGATGGGAATTCGAGTTCCGGATCGAGAGGG
>HSP8IRX02GWBB6495
GACCTTGGCTGTCACTCAGTTGAGGAGGATATTATTCTAGTGTCTTATATCCAAGAACATGGTCCAGGAAACTGGAGATCAGTTCCTACCAATACTGGGCTGTTGAGGTGCAGCAAAAGTTGCAGGCTTAGATGGACTAATTATCTCAGACCCGGAATTAAGAGAGGAAATTTCACACCTCATGAAGAAGGGATGATAATTCACTTGCAAGCTTTATGGTAACAATGGCAGCAATTGCTTCATATCTTCCACAAAGAACAGATAATGATATAAAGAATTACTGGAACACCCACCTGAAGAAGAAGCTAAAGAAGTTCCAAACTCCAGCTTTGGACCATCCCATGGCAGCACAAGACTCATCAACAACAACACAACTAACCAGTTTGNGTCAAAGAGCTTCAGTGAGAGATCAAGATTCTTGAATTTGAGTCCCCAATTCTTCAAACTCTCAAGCTCAACCAAACCTCCCCCACCTTCGGCAGTGAGTGACAGGCC
>HSP8IRX02JLNE2412
GACCTTGGCTGTCACTCAGTTATGACTTCTCACCTTAGGGAGACTGGGTAAGCAGGTAGTTACTGAATCCAGAAAGGTTGAAGGATCCGGTGGAATTTGTTCAGCGTTTGTTGGATGAAAAGGATAAATATGATAGCATCATAAGCTTGGCATTCTAACAATGATAAGACATTCCAGAATGCTTTGAATTCCTCTTTTGAATATTTATAATTTGAATGCTCGTTCTCCTGAATTCATTTCATTGTTTGTGGATGACAAGCTTAGAAAAGGTCTAAAGGGAGTTAGTGTAGGAGGATGTGGAGGTTATTCTTGACAAGGTGATGATGCTTGTTCCGTTACTTGCAGGAGAAAGATGTATTTGAGAAGTATTATAAACAGCATTTGGCTAAGTCGGCTATTCGCAGTGAGTGAC
>HSP8IRX02GZ73Z37
GACCTTGGCTGTCACTCAGTTCATATCTCCACCACCA
>HSP8IRX02IWVRN359
GACCTTGGCTGTCACTCAGTTTGGAAGAGTGGATTAGTGAAGAAGGTGGGACTTGCTGATGGTGTGGCTGGAAATGCATATGCCTTCCTTTCCTTACCGTCTTACAGGAGATAGCATATACGAAGAGCGAGCCAAGGCATTTGCAAGCTTCTTGTATAGCAATGCAAGTAAATTAGTGCCTGGAGGACATGTTCGCGGAGCTGATCATGCTTACTCTCTTTTTCAAGGACTTGCTGGAACAGCTTGCCTCTGGTTTGATCTTCTTGCACCTGAAATGTCAAGGTTCCCAGGATATGAGGTTTAGGTGAGGGTCAAAATCTATATTATCAGTATGAAGGCTTCGCAGTGAGTGACAGGCC
>HSP8IRX02F1V5T176
GACCTTGGCTGTCACTCAGTTAAGATGGCATGACTGTGAGAGAAGAAGCATAGAAGAAGAGAGGAGGAGAGGAAGGAAAAGTTAAAGGACAAAAGAATGCAGGAAATAAGTGTTGCAGTTGGATTAAAAATGGTGTGATTATGAGAGAAGAAAGACATAGAAGAAGAGAGGAGGAG
>HSP8IRX02G6JKK381
GACCTTGGCTGTCACTCAGTTCAGAAGAGGGAACAAATAATCGCAATCGCAGAGAAGAATTGAAATCTAGGGATTCGAGGAGTTGTTTGAGAGATGTCGTATCTGCTTCCACACTTGCACTCAGGATGGGCTGTAGATCAGGCAATCTTGGCGGAGGAAGAGCGCCTCGTCGTCATCCGATTCGGCCACGACTGGGACGAGACTTGCATGCAGATGGATGAAGTGCTTGCATCAGTTGCTGAGACAATTAAGAACTTTGCTGTCATATATCTTGTGGACATCACTGAGGTGCCTGATTTCAACACAATGTATGAGTTGTATGATCCATCCACTGTCATGTTCTTCTTCAGAAACAAGCACATTCGCAGTGAGTGACAGGCC
>HSP8IRX02JCMYR68
GACCCTTGGCTGTCACTCAGTTTTTTTTTTNTTTNTTTATTTATTTATTTATTTATTATATATATATA
>HSP8IRX02GRZW7161
GACCTTGGCTGTCACTCAGTTGGATGCTTTGCACAGTTACTCAAGTAGAGGAAACTAAACAAATGTTAAGAATGATACCGATCTTGATTACCACTTTTGTTCCGAGTACAATGATTGCCCAGATCAGTACCCTTTTCGTGAAGCAAGGCACACAGGGGATA
>HSP8IRX02I1Y6E34
GACCTTGGCTGTCACTCAGTTGGAAGGGATACTA
>HSP8IRX02H2W6Y145
GACCTTGGCTGTCACTCAGTTCCTCCTTATGAGTACAAGTCTCCACCTCCACCATCTCCCAAACCTCACTACGAGTACAAGTCTCCTCCACCACCATCTCCATCTCCACCGCCTCCTTATGAGTACAAGTCTCCCACCACCACCA
>HSP8IRX02HOUTN195
GACCTTGGCTGTCACTCAGTTGAGGCAGGGAGATCCTTTATCTCCATATTTGTTCATCATTTGCTCTGAAGGTTTATCTGCTTTGTTGAGGCATAGGGAGGGGCAAGGTCTTATTCATGGTTGTAGAGTTGCACGAGGGGTGCCACCTATTTCTCACTTGTTTTTGTTAGTATGACAGTTTCCTTTTTTCTTTTC
>HSP8IRX02GYTOB373
GACCTTGGCTGTCACTCAGTTCTAATGATACTGTTGATGAAGATGAAGACAATGAGGATGAAGCGGAGGTGGAACACGACCAGGACGAAGAAGAGGATGATTATGGGCATAGAAGTAAGTCGCGAAGTATTAATTGTATACTGCGAAAAGCCCACCATTGTCAATCGGTTTGCAGGGAGTGATTCTGGGTATTTGCGAGAGGCCATGAATAAGAGGAAGAGAGTGGAAATGGTAGAGGAGAATGATGATGAAGAAGAAGGAGAGAAAAGGGAAGGGTGGGAAGTTGGGAGTTGGCAGAGGAAATAAGGGTAGTTTGTCAGAGAGAATAGTAGGGAGTGGAGAGTAAAAAGAATAGGAGATGACGAAGGAGACT
>HSP8IRX02HOD9C448
GACCTTGGCTGTCACTCAGTTTCTGGACCTTGGCTGTCACTCAGTTGGCGACTGGAGCAAAGGCTTGGGGTTATGAAGATTGGTGTGGGGAGTGGAGGGTGGATGGACGAGGCAGTGAAGAGAGTGGAAGTGGAGGAGGAGAGGTGGGATACTAGTTTAGCAAATTTATTGGGGGTGGGCATGGAGGTGGGGAAGAGGAAGGTGAAGGAGATGGTGATTGGGAGAGAAGATCTGGGGGTTGTTGGGATTTGTGGGATTGGTGGCTCTGGGAAGACCACTTTGGCTAATGAAGTTTGCAGGGATGATCAAGTTAGAAGTCATTTCCAGAATAGGATTTTGTTCTTGACAGTATCACAGTCTCCAAATTTGGAACAATTAAAGGCAAAAATCTGGAGATTTGTTTCAGGAAGTGATGCTGTGGCCGGGGGTTCGCAGTGAGTGACAGGCC
>HSP8IRX02HK87K40
GACCTTGGCTGTCACTCAGTTCCTGCATCTCCTCCCCCTG
>HSP8IRX02J2GAR474
GACCTTGGCTGTCACTCAGTTAAGGACACTTTGGCAAAATCGAAATCTTCAAGTTCAAGGTCGATTCCTTCCTCTCCAACAAGTTGTTATTCGCTGCCCACTTCATTTGAGAAATTTGCTAATGGGGTTAACCAGCAGGCGAGGATTAAGGGGTCAGATAAGGGATCTACTAAGTCAGGAGTAGTGGAAAAGTTAAGTTCTGTTCGCGGGGCAAGTCCAACTGCAAAGAGGGTACCAGTTATCAAGAATATAGTTCAAGGGATTGAGATGGGTGCTAAAGCATTAAGGAAGAGTTGGGAAGGGAATATGGAGGTGAAGCACAGGGAGAATTCAAATTAAGGGCTTCTAAACACAGTCCGAATCCTGAAGGTCGGAGTATTTCTGCTCCTAGAAAAAGCACGTCAACCAATAGATTGACATCTAAAGAGGACAATAAGACCCAACTATCGGCCAATTCGCAGTGAGTGACAGGCC
>HSP8IRX02IP0J551
GACCTTGGCTGTCACTCAGTTAGAAGACAGTAGTAGTAGTTCAGAAGTGAA
>HSP8IRX02G0VLK62
GACCTTGGCTGTCACTCAGTTTTTCGGAGCAGGAGTTCTCTCTCCTTCTACTGGTATTGTGC
>HSP8IRX02HWTOD366
GACCTTGGCTGTCACTCAGTTGGAGAGCGAGAAAGGGAGGGACTGCAATCCGGAGATTATCACATTTTCTTCTCTTTTCTCGAAAATGGGTTACTTACAGGTTTCACCAGTACCAGGTTGTTGGAAGAGGGTTGCCCACCGAGACTGATGAGCACCCAAAATTTACCGCATGAAGCTGTGGGCCACAAATGAGGTTCGGGCAAAGTCCAAGTTCTGGTACTTCCTGAGAAAGCTGAAGAAGGTCAAGAAGAGCAATGGCCAAGTTCTTGCTATCAATGAGATCTTTGAGAAAACCCACAAGATCAAGACTATGGCATTTGGCTGCGTTACCAAAGCCGAACAGGTTTTCGCAGTGAGTGACAGGCC
>HSP8IRX02GGIYO89
GACCTTGGCTGTCACTCAGTTCCGCCTGTGTACTCTCCACCTTTACCATTTACAAATCTCCTCCTCCTCCTCCTCCTCCAGTGTACTCT
>HSP8IRX02HEZWH292
GACCTTGGCTGTCACTCAGTTTCCAAGATTTGGTGATCGTGATGGGTACCGAGGAGGTTCTCGAGGGGTGATTTGGTGGTGAAAGGGAGGTGCTCCAGCAGATTTCCAGCCCTCATTTAGGGGATCTGGTGGAAGGCCTGGCTTCGGTCGTGGAGGTGGAGGTGGAGGTTATGGTGCAGCTCAATCCAGTTCTTCTGGCTTCGCTTGAACGTGTTGCTGGTTTTTGGCCGTTAATGTTTTTACGAATGTATTAGTTGAAACCCAAGTATTTGTCTTGGTGCCTTTATCCGAA
>HSP8IRX02HDKK9156
GACCTTGGCTGTCACTCAGTTACCAAATACAACCTATCAATATGCATCTACAAGATCCAAAATCTATCCTTTAAATCACATGATGCCCAAAATCAAAACCAATCCAATTTCAATCATCATCATCTTCTTCCTCTTCCTCGCAGTGAGTGACAGGCC
>HSP8IRX02HASQ964
GACCTTGGCTGTCACTCAGTTAGTGTGTAAAGTTTGCTTTTTATTTTACTTCTGTTGTCTTGTC
>HSP8IRX02IW575127
GACCTTGGCTGTCACTCAGTTTTATTACTACAAGTCACCACCACCACCACCACCATGTATAGAGTATTCACCACCTCCACCATCGCCGCCACCACCAACGCATTACAAGCCACCACCATCCCCGTCA
>HSP8IRX02JIB2M186
GACCTTGGCTGTCACTCAGTTTTGCCTCGTATTTAATCCTCTCTTCACTGTTTGCTTCTCTTTTTGTTTTTCGTTTCGTTTCTTTTCTTTCGTTCGTAGTAATTAGTCGTTCCTTACTTACGTACGTACTTCGTCGGGACGGTAGTCGACTTACTTTTCGTTAGTAGTAAGTAACCGGGTACCGGG
>HSP8IRX02IXJPO113
GACCTTGGCTGTCACTCAGTTATTTTCTTAGCGGGAAGAGAAGAGGGAAAGAAAATAATATAGGAAAAAGACTGGTCTCTCTCTGGTCCATCATCTTGGCTCTCTCTCTCTCT
>HSP8IRX02GVFWY68
GACCTTGGCTGTCACTCAGTTAGGATGGAGTCTTCTTAGTCTTGTCCACATCTCTCTCTCTCTCTCTC
>HSP8IRX02IAP0U117
GACCTTGGCTGTCACTCAGTTAAGCACAACCCACAATCTCTCCTCCCTTCCCTACCTACGACCACACGACACGCACCACGCAGCAGCAGCACCACGCAACAATAAGCAACTCCACCA
>HSP8IRX02F1FK6362
GACCTTGGCTGTCACTCAGTTCACCTGACGCCGTTTCTCTTCTTTCTTTCAAGTCCAAGGCCGACTTGGACAACAAGCTTCTCTTTGCTATCAATGAGCGCTTCGACTACTGCCAGTGGCAAGGCGTCAAGTGCGCCCAGGGTCGCGTCGTTCGCTTCTTCCTCCAAGGTTTCTCTCTCCGTGGCACCTTCGCTCCCTACACTCTCACCCGCCTCGACCAGCTAACGAGTCCTCAGTCTTGAGAACAACTCTCTCTCCGGTCCCATTCCCGACCTCTCCCCTCTCGTTAACTTGAAATCCCTCTTTTTGAGTCACAATTCATTCTCTGGATCTTTCCCGCCTTTCGCAGTGAGTGACAGGCC
>HSP8IRX02GVR7S38
GACCTTGGCTGTCACTCAGTTTTTTTTTTTTTNTTTTN
>HSP8IRX02GJY2K434
GACCTTGGCTGTCACTCAGTTTTCAACTCTGCACAGATCTATGTAAAGTCAGTCCAGAAGCCCTTGAATATTTCAGAAAGAAATGCACGGAAGGTTTGGTCAGAACTCTAAAAGACATCATAAACAGTCCTTATGCGCCTGAGTATGACATTGCTGGCATTACGGACCCTTTTCTCCATATCAGATTGCTTAAACTTTGCGCATGCTAGGCCAAGGAGATGCTGATGCTAGTGACACTATGAATGATGTACTTGCACAGTGGCACAAAAGCTGAGTCAACAAAAACGCTGGGAATGCTATTTATATGAATGTGTGGAAACTATCATGAGTATTGAAGATAATGGTGGTTTACGAGTGCTTGCTATTACATCTTGGGAAGATCTGTCAAACCGTGACACATATCAGNTATGTTGCATTGAACATGCTGATGAAGG
>HSP8IRX02JU8XI117
GACCTTGGCTGTCACTCAGTTTTAAATGGAGGGTTTCTTTCCATCGAAAGAAAGTAAAAGACAAGCTTTTAATTTCATATTTCTAAAGAATATATTGCACACCAAAAGTTACTAGGC
>HSP8IRX02FXGLR71
GACCTTGGCTGTCACTCAGTTAAAGAAGGTCAAAGATGAAGAGAAGAAGGTAGGTGAAGGATCTGTGGAAG
>HSP8IRX02G987278
GACCTTGGCTGTCACTCAGTTAAGGAATTGAGTGCGAAGGGGCAGCTTCACAATATGCATATGAAAGAAGCTCATGGC
>HSP8IRX02ICOJ363
GACCTTGGCTGTCACTCAGTTTCCACCATATTACTACAAGTCACCACCACCNCCACTCCTCCT
>HSP8IRX02IV17G225
GACCTTGGCTGTCACTCAGTTACAGTACTAAACAAGAACTCTATAGAAGCTTAGAGAGAGGATCGAGAAAGATGACACTTCCATTTGCTTATTCCATCCCTCTTTTCCTTTGTGCTGCTTTTGTAGGTGTGGCCATTCTAATGGAGCTGCTAGAGATGTGCCTATGCAAGACCACTTCCACATAAGTACAAACGATGTAATCAAGAATACTTCACTTCAACTATA
>HSP8IRX02GWEAV357
GACCTTGGCTGTCACTCAGTTATGAGGATACAACAGAAGTAAGAGAGCAGAAGAAGTAGCAATAGCAAATCTGCAGCAAAAGATGATAGAGATTGAATATGAGCGGCTGCATGTTAGACAAGAAATTGAGAAATTGGAAAGGAGGTTACAAAATCTCATAGGAAAAGTTTATCTTCTAAAGGGAAATTGAAGCATATAATTTTATTGAAGAACCACTTACAAAGAATGGTGTTGGAGACACAATAGTAGCCTCCATGGTATAAGGTACCAGGATTTATGAGGCCAACTGTTTGCAGCCAAAGAAATTAGGGACAAATTACAAAGTTCCAGTGCCTGGTTCGCAGTGAGTGACAGGCC
>HSP8IRX02IOQNC83
GACCTTGGCTGTCACTCAGTTGGGAGTCTCTTATCTTTTCCTGATCGTTTCTCAAGCTGTCCCTCCGCCTCGAGGGTTTTTCC
>HSP8IRX02GO5BA136
GACCTTGGCTGTCACTCAGTTGGAACCTTCTTTCTTTAGTATGGACATGGGTTTGGTTGCTAAGGACACCACCTGGTGGGTGTATACCCTCCAGCATTTCTTGGGTCATAGGAACATCTTAGATGGCTATATCTTG
>HSP8IRX02GVPL9357
GACCTTGGCTGTCACTCAGTTTCTTCTCTTCTTTTCTTCTTTTTCTCTGTGTCTTTTACCTAGCAACCAATAATTTATAACCTTATTATATAAATTTCTTCCTCATCTTATCTTCTTATAGTTGGAAGACTCAAGTCTCTCCATTTTCTCTTTCTTCCCCTAAATTCTATGAGATTTCAGTTTCTACCCACTAATTCTTGATTCCTCCTCTTGTTTCTTGTTCTGGGTTTTCTCAGTGCAATTCCTTTTTCTCTCTCTCTTTCTTGTCTAAAGCTGTACATATTCTTATTCTCAAGCTTGTTCATCTGCAATTGAGAGAACAATGCTGGAATCCGCATTCGCAGTGAGTGACAGGCC
>HSP8IRX02J0XWM336
GACCTTGGCTGTCACTCAGTTAGGGTAAGGAAAGGAAGTAGAGGGGAGGGAAGGGTAGGGAGGGAGGGGTTAGGAGGATAAAAGACTAGTGGAGAATCATGTGGAGGAAGACGAGGAGGACGAAGAGGGAAAAGGAGAATGAACCGTTTGCAGTACCCACTGCTGGGGCTTTTTACATTGCATGACGATCGGTTTAGGGACAATGCTGGTGGTCGACACAGGCGAACATATGGTGGAAGGAAGTTGTGGGAGTCCAAAGACGACAAGAAATGGGGGCATGACAAGTTTGAGGAGATGAATTTGCCGGAAAGGCGTGTTCGAAGTGAGTGACAGGCC
>HSP8IRX02JT4PN60
GACCTTGGCTGTCACTCAGTTAGAGGAATCAGGCCATGGAGCAGAGAAGAAACGGCGCTT
>HSP8IRX02IB2CA209
GACCTTGGCTGTCACTCAGTTAGTTCCTCTTCCTCCCTCCTTCTCATCTCTTTCTCTCTCTGTGGAACAGAATGATACAGAGCATCAGAAAATACAGACCCATCAATGGAAATCTCACCGAAACACCAAGATAATCACAACCCACAATCTCTCCTCCCTTCCCAACTACGACACACGCAGCAGCAGCAGCAGCACCACGCAACAATAAG
>HSP8IRX02F9RDU209
GACCTTGGCTGTCACTCAGTTGGAGTCTCTGGTTTTAATCGCCTGTGGTTTCTATTCTCGTTTTATCGCCCAAGCTACTAAGCAACTATGGCCAGAAAATTCTTTGTCGGCGGCAACTGGAAATGCAATGGAACAACTGAGGAGGTGAAGAAGATTGTTCACCATTTGTAACGAAGCCGAGGTCCCTTCTTGAGGATGTTGTGGAGGTT
>HSP8IRX02ICF10220
GACCTTGGCTGTCACTCAGTTAAAGGAAATATGGAGACAGGTGCAAAGGCAGCAGAGCAGGAGCAGAAGCAGGGACAGAAGATGAGAGTTATGGTAGCAGTTGATGAGAGTGAGGAGAGCTTCTATGCTCTGCAGTGGACTCTTGATAATCTTTCAAATGGTATCACAGCAACAAATGAACCCAGCATGGAATCTGGCATGCTGTGTCTTGTTCATGTTC
>HSP8IRX02GMEKK71
GACCTTGGCTGTCACTCAGTTAGAACCATTGCCTCCTCCAATTCCAATATTTAAGAAGCCACTTCCTCCCN
>HSP8IRX02JEH4V43
GACCTTGGCTGTCACTCAGTTGATATTATCTTTCTCACACCCT
>HSP8IRX02HHE7381
GACCTTGGCTGTCACTCAGTTAAACCCTAATACGTCCTCCTCTAATACGCTCTCGATTTGTCCATTCACCAGCAGACCGCT
>HSP8IRX02JOUTD38
GACCTTGGCTGTCACTCAGTTACGTGTGTTCCACTACC
>HSP8IRX02JZYS786
GACCTTGGCTGTCACTCAGTTACCAAAGCCACCTCCTCCTCCTGTCCCAATCTACAAACCAAACCAAAGACCACCTCCTCCTCCTA
>HSP8IRX02IGYL875
GACCTTGGCTGTCACTCAGTTGGTGGATATGGTGGAGGTGGTTATGGTGGTGGCCGTGACCGTGGATACGGTGAT
>HSP8IRX02I7QLQ81
GACCTTGGCTGTCACTCAGTTTAGTATCCTGTTGACCCACTGCAAAGACGCCTTATTCAGCTGGAGAAGGCCAAGGCACAC
>HSP8IRX02H42ZW412
GACCTTGGCTGTCACTCAGTTGATTTGAGTCTTAAATTTTCCGAGGGATTCCTGCGAATAATCATCATCTTTTAGCCGTTTCACAAAATCCGAGGGCAAGAAATGAAAGTCAAGCTCTTGCAGTGGCATGCTGTTGCGTCATGGACTTGGGATGCTCAAGATGAAACATGTGGGATCTGTAGGATGGCCTTTGATGGATGTTGTCCTGATTGTAAACTACCTGGAGATGATTGCCCCTTAATTTGGGGTGTATGCAACCATGCTTTCCATCTTCACTGCATCTTGAAATGGGTGAATTCACAGACTTCTCAAGCACATTGTCCCATGTGCCGTAGAGAATGGCAGTTTAAAGGATGAAGAATTCTATTTTTATCCTATAAAATCTCTCCGCTTTCGCAGTGAGTGACAGGCC
>HSP8IRX02JDL6N110
GACCTTGGCTGTCACTCAGTTTCCTATTCCCATATATAAGCCAAACCAAAGCCACCAGTGTACAAGCCAAACCAAACGACCACCAATGTATAAGCCTCCTCCTATTCCCA
>HSP8IRX02HKHNS52
GACCTTGGCTGTCACTCAGTTGGGTCCATTACGACAAGGATGGTGGGCTCAA
>HSP8IRX02JAN4M139
GACCTTGGCTGTCACTCAGTTAAAATTAAACTAGCAGCCTCGAGTTCCTTCGATGCACCGACCTGAAGAAGACACAAAGGGGAACGACGCCTACTTTCTACCGTCCAAATTACTTGAAGACGATGACTTGGTAAACCTA
>HSP8IRX02G2WVZ89
GACCTTGGCTGTCACTCAGTTGACACCTCATGCTCTTCTCTCTCTCTCTCTCTCTCTTCTCTTCTACTGTCGAAGGGTAACAAACGAAG
>HSP8IRX02I7FPN59
GACCTTGGCTGTCACTCAGTTTGTAGTACGACGACGACTGACAGACACCACCTTCGGCT
>HSP8IRX02GOMFY49
GACCTTGGCTGTCACTCAGTTTCCTATTCCAATTTATAAGAAACCATTG
>HSP8IRX02JK3O0341
GACCTTGGCTGTCACTCAGTTCAATGGAAGTCTATTTCATTGAACTTCTGTTAGAGTGGGTGCTTAAGGGAAATAAGATTGGTCAGACATTCAACGAGCATGCATGGTCCTGGATAATTGCCTTATTTAATGAAAAGTTTGGCCTCCTCTGTGAAAAGATGCTGCAGAAAGCTGGTACCTTAGCTTGATGGAAGAGTATGAAAACATCACAGATCTTCTCAATGAGAATGGTTTTTCTTGGGAGTGAAACTAGAGCAAAAATAAATTGTCTGCTGATGATGATTGGCAATCTTATATCGAGGAACATCCATATGCAATACAAGTACAGAGATCAAATACTT
>HSP8IRX02IAGT0152
GACCTTGGCTGTCACTCAGTTACACAACCATTCAAAGCTCAGAATTCAGATCTAAACGTAATCAAATTTCTCTCCTCTCTCTCAAGATGCAGATCTTCGTGAAAACCCCTTACTGGAAGACAATCACCCTCGAGGTGGAAGACTCAGACACC
>HSP8IRX02GNNMI397
GACCTTGGCTGTCACTCAGTTAGGTGATTCGTTAAGGGACATACATGATATATCTTTGAACTTGAAGTTCTCATTGGATGGAGAAAGAACTGGAGCTAGTGGAAATGATAATTCTCTAGAATCTGAAGGAGATGCTGATAGAAAGGGTAAGTTAGAGAATGCTGTTTTGGCATGGTCAAAGGGTGTTTTGAAGAACACACAAAAGACTGGATACATAGAAAGAGGAGAACAATACAATAGTTCTGGTAAGTTTCCAGCTTTGAGAAGGAGGAAACAAATTTTTGTCATTGCAGTGGATTTCGATGCCATTTCTGGGCTTATAGAGGCAACTAGAAAAATTTTCGAGGCTGTTGAAAAAAGAAAGGACTGAAGGCTCATTCGCAGTGAGTGACAGGCC
>HSP8IRX02GHAZ465
GACCTTGGCTGTCACTCAGTTAGAAACCATTGCCTCCTCCAATTACCAAAATTCTAAGAAACCAC
>HSP8IRX02GK0H574
GACCTTGGCTGTCACTCAGTTGAGCAAATCAAAACATGGGGTCTCCTAATGGCCTCTTTCATTGCCACCCTTTA
>HSP8IRX02G8LOM377
GACCTTGGCTGTCACTCAGTTGGTGTCAATTCCGGTGATATTCCAGGGCTTTCAGCTATGTCAAAGCTGTTCTTTCACAATGCACGTGATTCCAATTCAGCTGCTTTATCCATTCAGAAGAAATATAGAGGGTGGAAAGGTCGCAAGGATTTTCTAGCGTTTCGACAGAAAGTTGTGAAGATACAGGCTCATGTGAGGGGTTATCAAGTTAGGAAGCACTACAAGGTTTTCTGTTGGGCTGTTGGAATTCTAGAGAAGGCTGTGCTGCGGTGGAAACGTAAAGGGGTTGGTTTGCGAGGTTTCCGGAATGAGGCAGAGCCTATTGATGAAAGTGAAGATGAAGATATTCTCAAGGTGTTCGCAGTGAGTGACAGGCC
>HSP8IRX02JQ1U9378
GACCTTGGCTGTCACTCAGTTATTGGTCCAACATTGCTCACATCCCAATATCGTGATTGATGGGCGTGATATTCAAAGGAGGGCTGCTATTTATTGGAAGAGGAAGGATCCTCTTCTTCCACAGAGCAAGAATAAAACAAAGGATCATTCAGCTGTCTATCATGTTCAGTATATACCTCTCTCCATATTGTATTTCAATTGTTTCATGATTCTTCAAACTCTGACTTCTGTCCGGTGGCTTATTGTGTGTTATGGAAAGCTAAATGGACAAGTTTACTTGTGTCAGCTTATATTTATATAGGTTCTTGTCTCTGAAGGCCATTCTTCACTATCTTTTGGGGCTCTTCTTATCTGGGGATTCGCAGTGAGTGACAGGCC
>HSP8IRX02HT3N8506
GACCTTGGCTGTCACTCAGTTAGCCGCGCCATTTCTTGGGTTCACGCTTGGACCGTCACGGATGGGATAATTACCCAGGTGAGAGAGTACTTCAATACTTCTCTTACTGTTACTCTTCTTGGAAACCAAGATCAATCAGAGCCTTCTGATTATTCATCTCCGTCTTCATCGTCAACTTCATCGGCGGAGATAACTCCCGTGCATTGCCCGTTCGTTTGGGAGAGCAGTCTCTCCAATCGGGTCGGGAAGTCAGTGCCGGGTTTGGTGTTGGCAATTTAGCCAAAATTAGCCTTCTCTGTTCCTGATCAAGTGCAGTCGTTATTATTATAATATAGTATCGGAATAAAGAAAACGCTGCACGTGTCTCTGGTATCCGAACAGAGATGTGAGTCATTAAGGGCTTGTTTGTTTGGTTTGAAATCTGCTCCTTTTGTGTGTTTATGTGTGGACCCATGATGGTGAGAGCTAGTGGTTCAATTGTTGAAGTGCCTTCGCAGTGAGTGACA
>HSP8IRX02IY8ZG62
GACCTTGGCTGTCACTCAGTTCGCTTCTCTGAAACCATTAAAATCTTTCTATTATTTGCTTG
>HSP8IRX02JW6Y1242
GACCTTGGCTGTCACTCAGTTCTGGTACCGGGAAACCACCACCGCATTGGCCCAAAGTAATTTCTTCGATGGTTTGTCAGATGTTGATTGCTATTGAGTGGAAGGGGATTTTGTTAAAAGACTATCATAACTTGCCATTTAAAAATTTAAAAGAATAGACTAGTTAAAATAGCTCATGATGGGTTAGTCAAAACTAGAAAACAAAATTTACTATTCTGGCGTGTTATTATGTTTTTCTTAGT
>HSP8IRX02I5LT7181
GACCTTGGCTGTCACTCAGTTAAGAAGAGTGGAAGAACACAAGCTGGGGATGGTCAACAAGGTGAGCGGCCTCCAGAGTGCAAGCAACAGTAGAGTTTGATTGCTGCAGTGTATGTGAAGTAGGTGAATCAAAGTTGGTTGGAAGGGAGCAGAAAGGGAAGAGGGTTTTGAAGTTTTGGGT
>HSP8IRX02IUD8N437
GACCTTGGCTGTCACTCAGTTCATGCAGAATGTGCTCGGTTCTCACCAGATGGGCAGTTCCTTGTCTCATGCTCTGTTGATGGGTTCATTGAGGTCTGGGATTACCTAAGCGGAAAGCTCAAGAAGGATCTTCAGTACCAGGCTGATGAAACCTTTATGATGCATGATGATCCTGTCCTATGTGTTGATTTTAGCCGAGATTCTGAGATGATTGCATCGGGTTCCCAAGATGGGAAGATCAAAGTTTGGCGGATAAGGACTGGTCAATGCTTGCGCCGTCTTGAACGTGCGCATTCTCAAGGAGTAACTAGTGTTGTCTTCTCTCGTGATGGAAGCCAGCTGCTAAGTACATCCTTTGACAGCACAGCCAGAATACATGGCCTAAAATCTGGCAAGTTGTTAAAAGAATTCCGGGGGTTCGCAGTGAGTGACAGGCC
>HSP8IRX02IKPQ881
GACCTTGGCTGTCACTCAGTTCCATATTACTACAAGTCACCACCACCACCATCTCCATCACCACCACCTCCATACTATTAC
>HSP8IRX02IR85X481
GACCTTGGCTGTCACTCAGTTGAAGCGAACCAGAAATCATGGCTTCTCAGGTCCTCAGACGCGCTCTAGGAAGCCGGTCCTCCCAGATCCTCTCCTCCACCACCACCGCTGCCGCTGCTCCTAATTATTCCTTATTAGCTTCTGCAGCCAGGGCCTTCTCCTCCGCCACAACTCCGATCACAGCCACCCTCTTTCCCGGTGACGGCATTGGCCCCGAGATCGCTGAGTCTGTCAAACAGGTATTTAAAGCAGCTGAGGTGCCAATTGAGTGGGAAGAGCACTATGTTGGGACTGAAATAGATCCTAGAACCCAGAGTTTCTTAACATGGGAAAGTTTGGAGTCAGTTAGACAAAACAGAGTAGGTTTGAAAGGGCCAATGGCCACACCCATTGGCAAAAGGCCATCGTTCTTTGAATCTCACTCTCAGGAAAGAACTTAATTTGTATGCCAATGTCAGGCCTTCGCAGTGAGTGACAGGCC
>HSP8IRX02HDOXB117
GACCTTGGCTGTCACTCAGTTTAAAGGTTGTAGCAGAAAAGGCTGGGGATAGAAATTGAAGAGAAGAAGGTTTATGGGGAAATTGATGAGAAACAGACCAAGGATAAGGTGGTCANA
>HSP8IRX02G13MF56
GACCTTGGCTGTCACTCAGTTTTCTGTGTTTATTGGGTATAGTTTTTTCTTTAGTC
>HSP8IRX02GZKXG170
GACCTTGGCTGTCACTCAGTTAATGGAAAGGGCTTTGAGTGAGCAGCTCAGAGAGAGGCAGGAAATGGAGAAGAAATTACAAAATTAGCTAAAACAATGGATTATTTGGAAAGAGCAAAGAGAGAAGAAGCAGCTCCATTGATTGAGGCTGCTTTCCAACGACGATTCGC
>HSP8IRX02HL05A161
GACCTTGGCTGTCACTCAGTTCTGGACCTTGGTCTGTCACTTCAGTTCCGTTATCTCACACACATTGCTCGTACTCACATGATGCCACCTTGGCTAGCACAGGTCAATGCAAAGACTGGGACTCCGGTAAATGCAACCATTGTCATGCTTGCTGCTACTGC
>HSP8IRX02IZ1ZD367
GACCTTGGCTGTCACTCAGTTGAAACCCTAATGAAATCCCCTGAACCTTCTCATACAACAGGAAGAAACGACTTCCTTTGTTCCCCTTTCGTCCTGTAAAAATAAGGCACGCCTAATCCGTCCTCTAAGAATAACCCTTCTCTCCCATTCTAAAACCCTAAACTTCCCAACCTTCAACAATTCCACCAAAATACCCGTTTTACCTTCCATGACAAAATTAGGGAGTTGAACCAAACGAACTATAATCAGAAATTAACACATCAGAAATAGCGCAAAACAAGCCTTTCGAGATAAAATACCTCAGGCTTCTTCGTAACGAAATAGCAATATGAGTTGGAACATGCCCCTTCCTAGGCAGCCTGTTTCG
>HSP8IRX02ISS75205
GACCTTGGCTGTCACTCAGTTTACCTGGTTGATTCTGCCAGTAGTCATATGCTTGTCTCAAAGATTAAGCCATGCATGTCTAAGTATAAGCAAATTTATACCGTGAAACTGCGAATGGCTCATTAAATCAGTTATCGTTTATTTGATAGTACCTTACTACTTGGATAACCGTGGTAATTCTAGAGCTAATACATGCTAAAAGCCC
>HSP8IRX02GIHEO155
GACCTTGGCTGTCACTCAGTTCTGCTGTCTTGACTTCACCATATTTGCGCTGAAGTTGGAAGTTGAGGGNGGTACGGTTCTTGTTTTGGGTTTGGTTCAATTTACTTTGTCATTTGTATTTATTATTTCCTTTCGTAGCTTTTCTTCTAATTTTT
>HSP8IRX02GDA5A228
GACCTTGGCTGTCACTCAGTTAGCAAAGGAATCCTGGACGAGCTCCGGCCATGAAAGAAGACTACGAGGTGGAAGAGAAAACAAGCTGCTGCAGATGTATTGTTTCAATATTCAAAATTTGTGATGGCATGTATCGGTAATCAAGTTCGGCCTTGTGACTTGAGATTGCATTTAATGAAGGAGATTTCAGGACTGCCAACTTCTCTGAAGAGAGAAATTTGGCCCCCA
>HSP8IRX02IUJLU423
GACCTTGGCTGTCACTCAGTTTATAGAGAAAAGTTATGCAGAAAATGGTTGAATTCATAACTGTGCCTCGTAGGTATTAATAAGACTGATGCAGTCAGTCTTGTGAGTGCATTCGGCTCTATTAAAGGAGCAATTAACGCGAGGCCTGAAGAGATCGCTATTATTGGTGGCTGGGGTGAAAAGAAGTAAAAGATGGTGCAGCGTAGTAAATGAACCTTTTGATTAAGAAGGACTCAGATAAAAGAAAGACTAACTCTGTGGGCGACTTTGACAAATCCGAACCCTGAATTCAGCACCTACTAGTCAAACGCTTGATAAACGAAAGGAAGTTGGGAAAACTAACATTCAAAGTAAATCTTCTTCAAGCGAATGTTTTAGATCCTTATGCATCTCGACTGGGGCTTTCGCAGTGAGTGACAGGCC
>HSP8IRX02ITKWZ440
GACCTTGGCTGTCACTCAGTTCTCTGGACCTTGGCTGTCACTCAGTTGGCGTCATAGTAATGAGAGACCCTTTCGGATGCGTCAAACCGGTTTTCCTCCAAGATAGAATTTGTCATCAGGGATAAAGTAGTTGTAGCTTTTGCCGGGAGAAGAGCAGCTGATTGAAAACTGAGTGATGTGGCTTTCCCCNGTCGCATCACAGCATCAGCCAGTGGCCATACTGTGGAATTCTTTTTCTTACATCAAATAAGAACTTACGGATTTCTCTTTGTTCTTATGTGGCCGATCACAAGCTTTCCATCAGATGGGCAATTTTCTATCTGTGAGAAGGCGGCTGAGAAGAAGGCCAGACTCAATTAACATGAGCAAGATGCATGCTTCTTGCAACAATTTTTTTGTCCTTTAGGAAATGAGCCCAGTTTCGCAGTGAGTGACAGGCC
>HSP8IRX02GRNN0393
GACCTTGGCTGTCACTCAGTTTAATGAAGAATTGAGATCGAAGATAATAGAGGGAGACCACAAAGAGGAATCTTTGAAGGTCGAGCTAAAGACTCTGCACGGACAGCTCTTAGATTTGCAAGGGGATTACCAGAATTTACAGAAGGAGAATTGCAAGATGGTTGATGAGCAAAGATGGCTGATGAAGTCAATCACAAACTTGGGAGAAGATAAATGTAATCTAGAAGATGAGAACTGTGCCATTTTTGCTGAAACAGTGTCTCTAAAGTCCATTTCTCTGATTTTCAGGGATATCATCTCTGAAAAACTTTTGGAAATGAAGGAGCTTAGTGAAAATCTGGATGAACTTCACCATGTCAATAATGGCCTTAATGAGAAGGTGAAGATAATGGA
>HSP8IRX02IY14X437
GACCTTGGCTGTCACTCAGTTCAGATCCAAGCCTACGTCTTTGATGTTATTAGGGCAAGCGTTCCAAAGTTGGATTTGGATTCAACCTTTGAACAGAAAATGATATAGCAAAAGCTGTGGAAGAGGAACTTGAGAAGGCCATGTCGCATTATGGATTTGAGATAGTTCAGACTCTTATTGTGGATATTGAGCCAGATGAGCATGTGAAGAGGGCAATGAATGAGATCAATGCAGCTGCTAGAATGAGGGTGGCTGCCAATGAAAAAGCTGAAGCAGAGAAGATATTGCAGATTAAGCGAGCTGAGGGAGATGCAGAGTCAAAATATCTGGCAGGTCTTGGTATAGCTAGGCAGCGCCAGGCCATTGTAGATGGGCTGAGAGACAGTGTTCTAGCTTTCTCTGTGAATGTTCCAGGGCTTCGCAGTGAGTGACAGGCC
>HSP8IRX02IB0F267
GACCTTGGCTGTCACTCAGTTGATTCGCGTCTTCTCTCTCTCTCTTTCTCTCTCCCCTGCTCGTTTA
>HSP8IRX02JPJDS134
GACCTTGGCTGTCACTCAGTTTTGGCCACATTCTAAAATTATAACGTATTATTATTATTATTAAACTACTGTAGTTTAAATCTTGTTTATTTATTTAATATTATTTATAAATCACAAATATTTTTTAATTAAAA
>HSP8IRX02JJPYL86
GACCTTGGCTGTCACTCAGTTTATTTTGATAGCTAGATTTCTAGTCTCTACACACACACACACACACACACACACACACACACACT
>HSP8IRX02H14ZR99
GACCTTGGCTGTCACTCAGTTTCCACCACCATCTCCATCTCCACCACCTCCTTATGAGTACAAGTCACCCACCACCACCATCTCCTTACTCCACCACCA
>HSP8IRX02GZTGS470
GACCTTGGCTGTCACTCAGTTAGACTCCTCTGACTGCTCTTTATGCGGCAAAGCTTTTCCATGAGGCTGGTCTTCCTCCAGGTGTTTTGAACGTAGTTTCAGGCTATGGTCCAACTGCTGGTGCAGCTCTTGCCAGCCACATGGATGTTGACAAGATTGCTTTCACAGGATCAACTGATACTGGTAAGATTGTACTAGAATTGGCTGCAAGAAGTAATCTTAAACCAGTTACACTAGAGCTTGGAGGGAAATCACCTTTCATAGTTTGTGAGGATGCTGACGTTGATAAGGCTGTGGAGCTTGCACACTTTGCTTTGTTCTTCAATCAGGGCCAATGTTGCTGTGCTGGATCTCGTACATATGTACACGAGCTTGTATATGATGAGTTTATAGAGAAAGCAAAGGCGCGTGCCAAGAGACGTGTTGTTGGTGATCCTTTCAAGCAAGGTGTCGAACAAGGTCCACAGATT
>HSP8IRX02HG9AN383
GACCTTGGCTGTCACTCAGTTATATGGCTTTATATGATGAAGATGACGGCATGCCTCGCTTGTACTGTTTGATACGCCAGGTGGTCTCAGTTAAACCCTTCAAGATTCTCATCACTTACTTAAACTCTAAGACCGATAGTGAATTTGGGCCGGTGAATTGGATATAGTTTCTGGGTTTACGAAATCTTGTGGGCACTTCAGAGCATGGAATACTGATATCGTTGTATCAGGTGAACATTTTCTCTCATCTTTTGAAAGGGAGAAAGCTGGTAGGGGTGGTTGTGTGCGGATATACCCCAAAAGCGGAGATATTTGGGCTGTTTATCGAAACTGGTCACCTGATTGGAGCAGATCAACCCCAGGTTCGCAGTGAGTGACAGGCC
>HSP8IRX02HV03Q442
GACCTTGGCTGTCACTCAGTTTAAACTAGTGTTACGGATACACAAATCGGGATCTGGAGCACCACGATATTTCGGGCCCTTTTCAGATTCTAAACCCTTCCTGCGATGGAAACCGTGAATGGCACACAAAGACAAAGCTGTGATTTCTCTTACCATCCAAATAAATGGCGGCAGCGGCAGTGGCTGTGAACTCATCCTATTCATATCCTATCGATGTTCCCTCCCGTTATGAGGTTGCCTCTTCTACCTTTGCTGGCCGTTCACCTTCTCTTCAAAATCTAATCACACACACCGACTCTCGATGGCCGCCGAAAAGTCAAAATGATCCTACAAACTCTCAAAACTTCTCTAACTCGACTATCCTTACCTTCTATACATGAAGCACTAAGATCTAAATATGATTATGAAGAACCTATTGCGCTTTCGCAGTGAGTGACAGGCC
>HSP8IRX02JKDPL51
GACCTTGGCTGTCACTCAGTTGATGTCTAATTGAACCCTAACGTAAATTAC
>HSP8IRX02GWY9R105
GACCTTGGCTGTCACTCAGTTTTAACCTCATTCTTTATCATATTCAATAAGACTACTGAAACACACAAGAAAAAGACATCAGAAAAAGGGAAAAACGTTAACCTG
>HSP8IRX02JT0S1103
GACCTTGGCTGTCACTCAGTTCGGTGGATCTCGGATGGTACCGTCGTGGAAGTGGTATGGCTGATGATGATAGATGGAGTAAACTGCCAGGCACCATTGGCAT
>HSP8IRX02GXJJR422
GACCTTGGCTGTCACTCAGTTTACTGGATCGTCGTAGGGTTTCCCTAAAGGGTAGGGAAGTTGGGGGAAAGGGAAAAGGGTAAGTTAAGTCCGGTACGGACCTAGGTCGTAACGGAAAAAGTACTTACGGCCAAGTTTACGGTCCCGGTACGGTTTTTAAAGGTCCGGTAGGTAAGGGTAAGGAAAAAAAGGACTAAACGGGGTAGGTACGAAAACGGTAACTTAACGTACGTAAGTAAACCGAAAAGTTTACCCCCTTTGGGACGTTTAGGGCCAAAACGTTACGAAAACGTCGAAAGGAACCGTTAGGACCTAACGTACTAAACCGTTACGACTAACCCCGTAGGGTAAGGGGAACGGTTCCTTCCCGACCCGAAAAGGGTAAAGTTTCCAAACCTAGTTTTCGGCCTTTTTAAGGGTAA
>HSP8IRX02HC2ZR296
GACCTTGGCTGTCACTCAGTTGAAAACATGGGCGTAAGGCTTGGGGTTGCATACAGCCCATCAAGATAGGTAAGGATGATGAGAAAATCCAAACCTTGTGAAGGTAGAACGGAATGGGGAGAAAAAGGAATTTTATATGGCTATCTTGGAATGGCTGTTGATCTCTGCACGGTTGATTTTGAAACAAGGAAGAAGGTTTCTATTGAGAGCCAGAGGGAATACAAAACATCCAAGTAGATGAATTGGTTTGGTGACAAGTAACTCATTTATGAATTCCGATCTCTAGTTTCTTTTTT
>HSP8IRX02IPNOO160
GACCTTGGCTGTCACTCAGTTCCTTCTCCTAAACCTCAATATGAGTATAAGTCACCACCACCACCATCTCCTTCTCCACCACCACCTTATGAGTACAAGTCTCCACCACCTCCATCTCCTAACTCACTATGAATACAAGTCTCCTCCGCCACCATCTCCA
>HSP8IRX02JRF77337
GACCTTGGCTGTCACTCAGTTGAACTGTTATAACTGTGGAGGATCTGGTCATTTTGCCAGGGAATGCCCAAATAGTGGCCGCTGATCGGATCTTAAAAGGTTGAATATGTAGAATGTGTTTGATCACATTTTGTTTGCTATCCTTCTTTCTTTGGCTGTTGGGTACTCTTTTTAGGTTGTTTGTTGTTGATGATCCATATTGTTTGGCAAATGGGTTGTCTTGTTTATCCAGTATGCATTATGTTTGGCTTTCATAGGCTTTTTGTTGTTTAGGTTTTCTAGTCCTTTCAAGGATATGATGATCTTCTCTTTGTTTTCTTTTTCTTTTGTTCGTGCG
>HSP8IRX02G1EOX61
GACCTTGGCTGTCACTCAGTTAAATTGGAAAATTAATGAGATTTATTTCAAAGGTGTTGGA
>HSP8IRX02FHAPX391
GACCTTGGCTGTCACTCAGTTGGTGTCCTAATTTCTTCTTCGTCTTCCTCTTCTTCATCAGCAGTGATTGGCAAACCAATCGCCTTCTAGGCTGTGTTTTGAGCTTTCTCAAGGAGTCATGGCAAAGCCTCATGTCACCCTGGAGGTTGGAAACGACGGCGTTGCTGTCATCTCCATGTCCAATCCTCCCGTTAACGCCTTAGCGCTTCCAATTATTACGGGGCTGAAGGAGAAGTTCGATGAGGCCGCGAGAAGAAACGACGTTCAAGCTATCGTTTTGACGGGCAAGCATGGGAAATTTTCCGGTGGATTTGATATCAGTGTCATGCAGAAGGTTCACCAGACTGGGGATGTGTCACTTGTGCCTGATGTTCGCAGTGAGTGACAGGCC
>HSP8IRX02HPLDN291
GACCTTGGCTGTCACTCAGTTGATTCGCTCATTTGTCATACTCACATCCTTCTCTTTCAAGACGCTCCGCCAAGTGATAAATCCACAATATTACCCACACAGCCAAGAAACTAGAACAACAATTTGTTCAATTTATTTTCAACCTTCATCGATCTATTCTGCCGTCAATACGATTGCTAAAAATAGAGATTGTTAGACTTCTTGATGCTACTAAATTTCTTTCTTTTGTATTGCTGCTACTCCGCCAATTCAAGCCCTGGATTCAAGAAAGCTTGATGAGAACACCGTCCC
>HSP8IRX02G6E82393
GACCTTGGCTGTCACTCAGTTCTGGACCTTGGCTGTCACTCAGTTAAGAGCCTCTATCACACCGAGGACGTCCCTCAAGATATGGTGGATAGGAGAGCGGAAGTTGTCGCGAGATTGAAGGCCCTGGAGGAGGGGCGTGCCCCGCCTGGTGGCGTTTTGTCAGAATGCTAACGCCGTGCAGGAGTTGAGATCGGACAAACAGTACAATCTTCAGATGCTTCATGAACGTTATCAGATTGGTCCGGAGCAGATTGAGGCGCTTTATCAGTATGCGAAATTTCAGTTTGTAATGTGGAAACTACTCCGGTGCAGCTGACTACCTGTACCAGTATGGGGCCGTTGTGCACTAACAGTGAAAGGAGTCTGAGTGCACTGTGGGGGAAGTTGGCTGTC
>HSP8IRX02F2KTV121
GACCTTGGCTGTCACTCAGTTAGTTTATTTAATTCGGGCTTATATAAGTGATTAAATTGCTTTACACTATCAAAATGACTTATCAAGTTAATGTTGCAACTTAACCTACTTATATAATTGT
>HSP8IRX02GJ1RW77
GACCTTGGCTGTCACTCAGTTCCAATCCAATCACTTCCTCCAACTCCAGTTTCACTCTCTACCACTACCTCCTATGC
>HSP8IRX02H90UM34
GACCTTGGCTGTCACTCAGTTTAAGTAGTTATAG
>HSP8IRX02HJ6WT460
GACCTTGGCTGTCACTCAGGACCTTGGCTGTCACTCAGTTATGATGGTGCAGCAAATGAAGATGGCAGAGGACCAAGCATTTGGGATACTTACACTCACAGATATCCAGGTAAGATAAAGGACGGTAGCAATGGGGATGTGGCCATTGATGCATATCATCGATACAAGGAAGATGTTGGGATTATGAAAGAGATGGGTTTAGATGCTTATAGATTTTCGATCTCATGGTCTAGATTATTGCCAAAAGGGAAGCTAGAGGGGGTGTGAACAGTGAAGGAATCAAATATTACAACAACCTCATCAATGAACTTGTGGCCAAAGGTGCAGGCATTCAACCCTTTGTAACTCTCTTCCACTGGGATCTTCCCCAAGCCTTGGAAGACGAATACGGTGGCTTTCTAGTCATAAGATTGTGGATGATTTTCGAGACTATGCGGAGTTCGCAGTGAGTGACAGGCCC
>HSP8IRX02HPXTA380
GATCTTGGCTGTCACTCAGTTAAGATGTCTCACAGGAAGTTTGAGCACCCTAGACATGGGTCCCTTGGGTTCCTTCCAAGGAAGCGAGCTTCTCGTCACAGGGGAAAGTGAAGGCTTTCCCACGGAGTGACCCTACCTAAGCCATGCAAGCTTACTTGCCTTTTTGGGTTTAGTAAGGCTGGCATGACACACATTGTTAGGGAGGTCGAGAAACCTAGGGTCGAAAGACTTCACAAGAAGGAGACCTGCGAGGCTGTTACCATAGTTGAGACACCTCCAATGGTCATTGTTGGAGTTGTGGGTTATGTGAAGACACCACGTGGTCTTCGCACTCTGAACACTGTCTGGGCTCAGCATCTTAGTGAGGAGGTGAGAAGGAC
>HSP8IRX02JCWFG181
GACCTTGGCTGTCACTCAGTTCTGGACCTTGGCTGTCACTCAGTTCTCCTTACTTTTGGCTGGGGACTCTATGGACAGGTACTCTAGACTATCGTACTTTTTTCTAGTGACTAATTTTTTTCTTTTTCCTTCTGACAAACAACTACCAATGTGTGTATGCTATTTGTTGTTATTTAGTAAG
>HSP8IRX02JR3HL410
GACCTTGGCTGTCACTCAGTTGAAAGAAGAAGAGAGAGTGTAGTGTATAAAAGAGAAGAGAAAGGAAAATGGGAGGAGGAATGGAGACAAACAAGAACAGGTTCATAGAGGAGTGGAGCAGTGCTCGGGAGAATCTCGAGTACAACTTCCGCTGGACTCGACGCAACTTCGCCCTCGTTGGCTTATTCGGCATCGCAGTTCCTATCTTCATCTACAAGGGCATCGTCAAAGATTCAATATGCAAGATGAAGATGCAGGCAGGCCATACAGGAAGTTCCTTTGACTTTTCTTCTTTACAATGCTGGACAGTCGATGATAATTGCACCTGAGTAAAACTAGGTTTTCTTGTTGGGTACCTCTTTACCCTACTATCTGGGAATTGTTTTTTTTATTATATATATATGTGTGTG
>HSP8IRX02HH5YF364
GACCTTGGCTGTCACTCAGTTGAGATGCTTCCCAATCTGGGTTCCAATTTGGAGGGAGTGAGATGCCTTCTGTTCCATCTGGTGGATTTAATTTCAGCTAGACACAAGAGTTGTCACTGGTTCAATATTGAAGTCGTGAAATGTGGTGAGACAGCTGTCAGCTTCAGGTCGGGTGTCTTGGTGTCATGTTTGGGTCTACTGGTTTCGTCTAAGGTGTGGTTGAAAGGCTACTGGACGGTTTGGGGTTTTCAGCATGGCGAGATTATATTTTGGTGTGGGAAGACAGTGAATTGGGTCACATGATGAACATGGGTTTTCACTACTATAATCTGAAAAAACGGTGCTTCGCAGTGAGTGACAGGCC
>HSP8IRX02IIOYJ370
GACCTTGGCTGTCACTCAGTTGTTCGGTTTGCCCTAGTTCTCTTATTTCTTGTCCTTCTCTTTGCTCTCTGTTCCAATCTCGTTTTCCTCATCTCCGATCTTCTTTGTCCTCCATGACCAATCCTCCACGAGCCAATTCTGACCCACCTCAGTTTACTTCCTCCACAAAAACGGTGAGGGCCGTGATCAAGGGGAGGGTGCAAGGAGTGTTCTATAGGAACTGGACAGTCGAGAATGCCACCCAGTTGGGGTTGAAAGGTTGGGTAGACAGAGGGATGTTCCGTGGAAGCACTCTTCTCTGGGGAGTTCTGATAAGGTGCAGGAGATGGAGCAGAGATGCCGTCGTGGTCTTCGCAGTGAGTGACAGGCC
>HSP8IRX02GP5W7207
GACCTTGGCTGTCACTCAGTTTAAATCTATGCAAGAAGACTGAAGAGTAATACTATCTTCTAGTTTCCTTCCCAAAACGCAGTTTGGTGGACCACAACTAAGTAGTATTTTATCATGGGGGAGGGTTCTATTCTTGTGTTTTATTTATCTTAATTTAGTTGTCATGTTTTGTTTACCCTCCTTGTACAGTGGGTTTGGTTATCATAG
>HSP8IRX02JWHMV430
GACCTTGGCTGTCACTCAGTTATTAACTCTCTAACACTTCTTCACTTCTTTATTCTCACAGCACAAGGCACAACTCGGTGCGATTTCTTTCTACTTTCAGATCAAAGATCAGAAATTCCAAAAACGTCTAAGATGGCACTAGAAGCGCTCAACTCTCCAACCACAGCAGCTCCATCTTCTCAATTTGAGGATTCCAGCAGTCTTAACCATCTCCGTGAGCCATGGGCCAAGGGCAAGCGCTCCAAGCGTCCTCACCACCAACCCACCGAGGAAGAGTATCTCGCTCTCTGCCTCGTTATGCTAGCTCGCGGCACCACTGCTTCAACCTCTGCCTCCACCGTCCCACACCGCCACCGCTCCCCTACTCCATCTCCTCAGCTCCAGGGTTCCACAAATTCAGAGGAGCAGAAATCTAGCTTCGCAGTGAGTG
>HSP8IRX02IXPHS103
GACCTTGGCTGTCACTCAGTTAGCACCAGTGCCATACTACTACAAGTCCCCNCACCTCCCTCACCATCTCCTCCACCACCATATTATTACAAGTCCACCACCT
>HSP8IRX02GFKBU101
GACCTTGGCTGTCACTCAGTTATGAAGTGGAAAGCTTGCACCACCTAGTACAGAAACCAAGAGAACAAGTTGCTGATGCAGAGGCCCTTTTTAGACATCAC
>HSP8IRX02I5IVA459
GACCTTGGCTGTCACTCAGTTAAAAGCTTGGAGACGGGAAAGAAAAGGCGTTGAGAGGAGCTGCCATTGCGTGCACTAGTGCCAGAAATTAAATCATCCATCATCTATGCTTTCAATTCCTCGCTATCTCGGGCTCAGGTTTCATCGCTCCTCTTCAGCTGTTCTCCAAGGAGGATTTACATCATATCCCACTTCAAAACTGGATTTAATTATTCAATTCGCGCAATACATGAGGCAACCGTGGATCCTATAACCACCAAGAAACAGGGTGAGGAGGAACAACCGCCGCAGAACTGGAATATTAAAATGCTTTACGATGGAGATTGCCCTCTTTGCATGCGTGAGGTCAATATGCTTAGAGAGAGGAATAAAAGCTATGGCACTATAAAGTTTGTTGATATAAGTGCAGAGGATTACTCTGCAAAGGACAATCAAGGCCTTCGCAGTGAGTGACAGGCC
>HSP8IRX02H5RN1253
GACCTTGGCTGTCACTCAGTTGACTCCCTCACATCAGCGATTCTAAAATCATCGCTCCCTTTTCTTTTACGTAATGATCAATCCTACGCTCGTTATTAATTTTAATCTTAAGGCATCATTCTCACCGGCTGTTCCGGTATCCCTTTCTCTTCTTTACATATAACACCGCATTTTCTCACTCTTCAACCACTAATCTCCACCATCACTCTTATCTTACTATTCTTTTCTGCAACTTCGCAGTGAGTGACAGGCC
>HSP8IRX02J3R9S37
GACCTTGGCTGTCACTCAGTTAAGAAACGAAATAGGA
>HSP8IRX02HERJY134
GACCTTGGCTGTCACTCAGTTAGGAAAGGAATCTGCAGATAGCAGCTTAACTGACAGCAATGATGGGCAAAATAAATCATCAAAGAAGAGCAAAAAGGCATCTGAAAGGGCAGGTATTGCAGTTCGAAATGTCT
>HSP8IRX02GTQ2U368
GACCTTGGCTGTCACTCAGTTAGCAATATGTTGGCTACTCTCAAGTTCATCACCCATCTCATTCTGTGGCTCCTCCTTCTGCCGGCCCTGCTAATTATGCCTGCTGCTGTAGTACTGCCGGAAAGTTCTGCTCAGCTTCCCACTGACAACATCAAGCAGCAGGTTAGAACTTCACAGCCATTTTAGGCCCATTGGCAAAGGAGAAGAAGAAACAATTTTGAAAAATGGTGTGGTTTACATTTTCAAATTTTATGTTTAGCATCTGTCTTTCTATTGGTATTGGTTTGTGGCTTTGTATTTGTGATATATAATAAGGAACTCTGCTCATCTTTACCCCTCTTGTATGTCTTCGCAGTGAGTGACAGGCC
>HSP8IRX02I0FDM104
GACCTTGGCTGTCACTCAGTTAAGATATCCGGCGGTTCTAGTGGTGATGTTGCTTTTCGGTATTCTACAGGTTGGTGATATATCATATGAAACAATGGCAAATA
>HSP8IRX02G9NMF39
GACCTTGGCTGTCACTCAGTTTAGTTGGACTAACTAAGT
>HSP8IRX02FQEJ7189
GACCTTGGCTGTCACTCAGTTTCTGGACCTTGGCTGTCACTCAGTTGGAGCTCAAAAGAATGCAAATCAAAACCCTGCTCATCGTCCTCCTCTAATTTCTCGTCAAAAGACCTAATTTCAGGCATTATTATTCTCAATCTCCCCTCGCATTTCTTGACGCATCAAACCCAACCAGCTATCATGTTCCTT
>HSP8IRX02JJZ1M366
GACCTTGGCTGTCACTCAGTTGAAGGACTCTAGTCTCCCAGAAATTACAAAGACCCAGAAGAAGAGCGCGGGCGCGAGAGAGAGAGACAGAAACTACGAAACTAGCAATTGCAGGAGGTGTGAAAAGATCTAATAATAGAATCATTTTAGGTTTTCGGTATTTGGAGAGATCAAACTCTCTCCTGATTTAAATCTTCAATGGCGTTTCGAAGAGCAAACATTCTCTTTCTGTTATGCGCTCTATCGTACGCTCTCACCGCCGTTGCAGGGGAAAGCTATTACGATATATTGCAAGTGCCGAGGAGCGCATCGGACGAACAGATCAAGAGAGCCTATAGAAAGCTGGCATTGAAGTACCATCCTGAT
>HSP8IRX02JJU0M306
GACCTTGGCTGTCACTCAGTTTGACATTGATGGTGGAAATAGTCGAGTGGTTTCTGAGAAGAAAGCAAAGGAGTGGTGTGCTTCTAAAGGAAACATTCCTTACTTTGAGACATCAGCAAAAGAGGATTACAATGTTGATCCTGCATTCCTGTGTATTGCGAGAACTGCTCTAGCCAATGAGCATGAACAAGACATATACTTCCAAGGCATCCCTGAGGCTGTTTCCGAAAGCGAGCAAAGGGGTGGTTGTGCATGTTGAACTGGAACCGATTGCTTTGGCAGACTGAGACTTTCCCTTTTTTTTTT
>HSP8IRX02JXL1C51
GACCTTGGCTGTCACTCAGTTTCGCAGTGAGTTCGCAGTGAGTGACAGGCC
>HSP8IRX02HGD8O420
GACCTTGGCTGTCACTCAGTTACATTTCCCTGCATCTTCTTTCTTTTCTTTCTGTCGGCTTTTCTGCTCGTACGACATCTGAATACTGAATATTAGCATCACCAAGCACTCCCTCTCTATACCCACAAATCATTTTTGCAATAATGAAGGAAACAGTGATGGGTTTGTTAGGGCGGATCAGATTGATCTCAAAAGTCTTGATGAGCAACTCGAGAGGCATCTCAATAAGGTACGGGCCATGGACAAGAATAAGAAACCCGATGATGGTCATCTCTCATCAGTGGCTGCTGCTGCTACCGCCGACTCTATCAAGACTATTGCACCTACCTTCAGGAAGGACAGGCAGGCATGGGAGATCAACCCTTCTAAGCTCATCATCAAGACTGTCATTGCACGGGGCTTCGCAGTGAGTGACAGGCC
>HSP8IRX02I9JOQ239
GACCTTGGCTGTCACTCAGTTGCTAAAGAGAAGGAACGCAAACGCGAGGAAGAAAGGCCAAAAGGAGAAAGAGAGGGAGGAAAAGAGAAGCGGAAAGAGAGAAAGAGAAGGAGAAGGAACGTGAAAGGGAAAGGGAAGGAACGAACGAAAAGGATGAAACAGATAGTGAAAATGTTGATCCAACTGAAAATTATACCCACAAAGAGGACAAGAAAAGGGTTCGCAGTGAGTGACAGGCC
>HSP8IRX02ILI8O410
GACCTTGGCTGTCACTCAGTTGATGCTTCTAATATAATCATTAAATACCCAGTATAAGTAAATTACATGGGCGATGCTAAAATAGTATAATATTAAATAATAAATAATTAATATTATAGACTGATTGACTCGACTACTACTGGTTTGTACTGCGAATAAAAGGAACAATCAGCTCAAGTCACCTATACAAACACATTAATATCTATTAGACATTGATGAAAAATAAATTAAATAATTACAAAAGACAGAGTAATGGCAATCTAAGTTTTGTTTAGTATTTTACTAGAGTCTCTTTTATTTCTAGGACTTAACCAACTACAAGGCAAACATAGAGATGAAAGGGTAGGACAACCTCACAAATAAGCTTAAGCCTACAACTCTCATCACACTACCTATTCGGGGCCGTTCGC
>HSP8IRX02HIGLL119
GACCTTGGCTGTCACTCAGTTAGTCGACCGCGCAATCTCTCTAACTCTTTGCTTCTCAAATTTCTACACAGATCCTGCCTGTGAACAAAATGTCTGGGCGTGGCAAGGCACACAGGGGA
>HSP8IRX02GI4SU47
GACCTTGGCTGTCACTCAGTTAACATGTACAATCATCACCATCGTCN
>HSP8IRX02H0ILP75
GACCTTGGCTGTCACTCAGTTACTCTGGACCTTGGCTGTCACTCGTTCACCACCCTACAAGTACAAGTCTCCCCA
>HSP8IRX02JUDFA47
GACCTTGGCTGTCACTCAGTTTGAGTCCCTCTAGTTGTTGTTATCTA
>HSP8IRX02IRTNQ396
GACCTTGGCTGTCACTCAGTTGTGGTGGTGAGAATGTAGCCAGTGAGAAAGTTGATTTGTTGAAGAGTGAAGAAGAGACTGTATCAAAATCTGATCAAAAGGAGGATCAGAAGGGAAGGGTGACAATGGAGAATCTTCTAAAGATAGTGATGTTTCTGTTATATCCAGCCACCCATCAATAGCCACGAGGAGGAAGGAATCTTGGGTTGGGGAGTGAGATTGTAGGATCTAAGACAGCATTGTATGAGAAGAGAGTGAGTCACAGTTCTAAGTACCAACGACAAGAATTGTATTTGTCGGAAAGGCGGTTGTAGTGCTGCAGAAAGAAGAAGGAGGATTTAAGTTGGGAGTATTGAAGAATGATGATGAACCAAGTAAAAGACTTGAAACAAATTG
>HSP8IRX02IKQN8419
GACCTTGGCTGTCACTCAGTTGAACACCTCTGGCTATCAATACTACCCTTCTCCTGCCTATAATTCATTAATCCTCTTAAACCCTTTTCCCATGGATGGTCACTCCTCTTGCAAAGCTAAGGCGGAAGCTCTCCAAGATGAGTTGGAACGTACCCGGAAAGAGAATGATACCCTTAGGGTTATGCTTGAAGTTATGAGCAGTAAGCTCAGTGACCTTCAAGCACATGTTCAAGAAAAGAAATTTAAGGTTCAAGAAATTGGTAGCTACTCACCACTTAGTGGTGCTTCATACTACTATCATGAGGTCTATGACCCGATCAAGAAACCGAGGATTGAGATTCCCATGGCAAAAGCCCTTCACAAATCTTTGTCAGAACCGACTCCGAAGACAAGAGCCTGTTCGCAGTGAGTGACAGGCC
>HSP8IRX02I8VBR172
GACCTTGGCTGTCACTCAGTTGGGATGAGCATTTCAAGACCAAACGCCACAAGAAGCGTGTGAAGCAAATGATGGGACCTGCACCACACACGCAGCTTGATGCTGAGTTAGCTGCTGGGATGGGTATGCCAGATAATGGTCCTAAGCTTATGTCTATGTGAGCTTTTTGTTC
>HSP8IRX02ID64I106
GACCTTGGCTGTCACTCAGTTAGGAAGACGACGAAGGCGAACCTGAGGATAAGGAACACGATGACTTATTGAATCAGGAGGAGGATGAGAACCAAAATGACATTTT
>HSP8IRX02J4AFI57
GACCTTGGCTGTCACTCAGTTAACCAATTACTCTCTTTTCTATGCCCACTTCTACGA
>HSP8IRX02JTN06342
GACCTTGGCTGTCACTCAGTTTGGGAGTAGACACGGAGACGGAAGTGCAGGGACCATGCGTGGCAAAGAAGAGTGGTGGCGTTGTGTGGGAGGGCGGGGATAAGGTGGTGGTGGGTGGTAGTGATGTGGAGGAGAAAGAGAGAGAGAAAGGGTGTGTGGATGATGGGTTAAAGGGGTTGAAGATTGGAGACAAGAAGGAAGAAAATGGCGGTGCTGCTGGTGGAAATGGTGATGAGGAACAGGAGGAGAAAGAAGGTGAGAGGCCAATATTGACTGAAGGTTTTGTGTGAAACCATGATGTGAACTTTCGCTCTTATTTCTAGTAAGATTATGTATTTTTTT
>HSP8IRX02HRIMS329
GACCTTGGCTGTCACTCAGTTTTGTTTCAGTGGTTATGCAATGCTGACAAGTCCTCCCATGAGCCAAAACTAGAGATTGAAGGCTTTCTTTGGATCATTATATAGATGCCTGGCAAGGGGAGCTAGAGCAGTATTTCAAGTGTATCCTGAAAATCTAGCCCAGCGTGAGCTGATTTTGAGATCTGCAATGCATGCTGGATTTGCTGGTGGCGTAGGTAATTGACTATCCACACAGTACCAAGAGCAGGAAAGAATACCTTGTCCTCACTTGTGGACCACCATCCATAACGACAGCCGTTCCCAAGGCAAAAGGTATTCGCAGTGAGTGA
>HSP8IRX02FVAFU79
GACCTTGGCTGTCACTCAGTTAGCTCGGTGTTGCTGGTGTCCACGACGTACCGAGTGTACTTTGTAGGGGTACTTCGAA
>HSP8IRX02G35V379
GACCTTGGCTGTCACTCAGTTAACCATCATCCATTACATAATATATTCTATACAATAATACTATTCTACACAACTTTCT
>HSP8IRX02IRLH178
GACCTTGGCTGGCCTCTATACTTAGCATTTAATGTTTCAGGAAGGCCTTATTATCGTTTTGCCTCCCGTTCGTCAGTG
>HSP8IRX02IPJEC447
GACCTTGGCTGTCACTCAGTTACAGTTTATAGTCCCTTGAAATATTTTGGATTAGCAGAACCTGGTAAGCATGTTGGTGTGGTTGGCCTGGGTGGTCTTGGTCATGTTGCTGTTAGATTTGCCAAGGCTTTAGGAGCTAAAGTCACCGTGATTAGTACATCCCCTGACAAGAAACAACGATGCAATACACCCAACCTTAGGTTGGCTGACTCCTTTTTTTGGTTTCGAGTCGTTGACCACGGCCCGAAACTAGCAGGAAGGCAATAGGGCGACATTGGTAGTGGAAGTACCTACGATACAGTGGCGTGCAGTTCATGCCACTCTTTGTCCACTTACTTTGGAGTTGTTTGTAAGAAATGATGGGAAGGCTTGTATTGGTTGGTGGTTCCTACGAAAAGACCTCTCGAGCTACCTCGTCTTTCCTTTTCGTATTGTCCGGACGTTCGT
>HSP8IRX02IILKS75
GACCTTGGCTGTCACTCAGTTTAAGTAAAGAAGAGGAACTTTACTATTGTAGCATAGACGCAAGGACGTAACTTA
>HSP8IRX02JYEDX337
GACCTTGGCTGTCACTCAGTTGATCTCCATAACGCAGAAATCACGATGGATATTCTTCGTCAGTTTGAAGGATGGGAAGATTTTGATGAACGCCGTCGCTCAAAGCATCAGAAGCAACTGGATTTCCGAGTTGTGGGCTCTGCTGAATTTGATGAAGGTGCTGATAAAATTGATGATCTGGTTCTGGGGTTACATTTGGCACTAGAACAAATTATTGGCTCAAGATTGTTTTCTTATACATGGCACAATTTTGTTCTAGATCCTGATGTAAATTGATTATGCTTTGATTGAGTTGCGAGTAGCGTGTATGCTGATGGTTCGCAGTGAGTGACAGGCC
>HSP8IRX02IFQFC67
GACCTTGGCTGTCACTCAGTTATGCAGGTAAAATTTTCGAATGACTCTGGGTTGAAGCAAGTGTTTG
>HSP8IRX02JG0FB118
GACCTTGGCTGTCACTCAGTTTGTTTCACTGGATAGCTGATTTCATTGGTCTGTTCAAATATCTGGAAAACGGAGTGGCCTGAGATTTGTTCTGGTCTCTCTCTTGTACTTTTTACTT
>HSP8IRX02IVPWH65
GACCTTGGCTGTCACTCAGTTTGCTGATTTTCGTTTCTCTTGAAATTAACTGCTTCAACGGACTC
>HSP8IRX02G3E8W58
GACCTTGGCTGTCACTCAGTTGTTGGACTTTCAGGTCATCTTCTTCAATCAAAGAGGA
>HSP8IRX02G5QU2101
GACCTTGGCTGTCACTCAGTTCACCACCACCACCTTATGAGTATAAATCTCCACCACCACCATCACCTAAGCCTCATTATGAGTATAAATCTCCTCCACCA
>HSP8IRX02JC0B471
GACCTTGGCTGTCACTCAGTTCACCACCTCCATCTCCATATCCACCTCCACCATATTACTATAAATCTCCC
>HSP8IRX02FGBQQ173
GACCTTGGCTGTCACTCAGTTTCTTTGTGGTCGAGAGATGTGGAAGAAGAGATAGTTCCTACTTGCAGAGAACTTGGCATTGGTATTGTTGCATACAGTCCTTTGGGACGAGGATTCTTATCATCAGGGCCTAAGTTGGTTGAAACTCTTTCAGAGGGTGACTTTCGTCAAGT
>HSP8IRX02I63I5420
GACCTTGGCTGTCACTCAGTTTGCGGTGGTGCCGGCGGTGGCCCGGTGAGCTATGGAGATGGTTCAACTTCCAGAGGCTTCCTCATAAATTTTTGGAATTTTGTAGACACAGATAAACTTCGGGTAAGACAATTTTTATTTATTTCTCTGTCTGTGGAGCATAAATACAGTGTTTCTTAAACAGGAAAATTAGGAGAAAAATTACTAAGAAAATAATATGATGAAAGTAAAATTATTTGGAGATATTCTATGGTGTTAGTTGAATTTTGGGTTGATCGTAGAATATTTTTGTAGAAATATGGATGGATTTTAGTTATATTTTTAGTCATGTGGGCATATAAGATTAATTGAAATTAAGATAATTAAATTTTATATAATTGGTTGAAACTTGAGGATGGAGTTCGCAGTGAGTGACAGGCC
>HSP8IRX02G6QUB164
GACCTTGGCTGTCACTCAGTTAGTGGTTCGTTCCATATTATATACGCTTGCTTGTTCCATATTATATACGCTAAATTTTTNTTTCGTCTTCCAGTGTCTATAGTCAAGTGGCTCGCAGTAGCTCGAGGTATTCTGTCGTTTGGATATTACTCTTAGAAAGATAA
>HSP8IRX02JQ06L371
GACCTTGGCTGTCACTCAGTTGTTCTTAAGCCAATAAAATATGTGGGGATTGAAGTTTGGCAGGTGAAGGCCGGGTCAGTGTTTGACAATGTTTTGATATGTGATGATCCAGAATATGCAAAAGAAGTGGTCCAGGAAGTATTTGCAAATAGGGAGATAGAAAAGGAAGCTTTTGAGGAAGCAGAAAAAATCCGAAAAGCTAGGGAGGAAGAGGAAGCTCAAAGAGCTAGAGAGGAAGGTGAAAGGAGGAGAAGAGAGAGAGGGTATGATCGTCGCCACCAAGACAGATATAGAGATAAATACAGAAGGCATCCCCGGGATTACATGGACGATTATCGTGATGAGCTGTGGTTCGCAGTGAGTGACAGGCC
>HSP8IRX02HGMAT79
GACCTTGGCTGTCACTCAGTTATGCCTCTTTCTGCCGCAACCGTGATTGGAATCATAATATTCAATTCAACAGTTTTTN
>HSP8IRX02JA463473
GACCTTGGCTGTCACTCAGTTGCTGCCCAAGCCCTATGTCATCCCTGGATTAGAAGTTCTAATGAGGTCAAGGTGCCTTTGGATATTCTAATATTTAAACTCATGAAGGCTTATATGCGTTCTTCATCTCTTCGGAAAGCTGCTTTAAGGGCTTTATCTAAAACATTGACAGTTGATGAGTTATATTATTTGAAGGAGCAATTTACACTGTTGGAACCAAACAAAATGGCACTATAAGCTTAGAAAATATCAAAACGGCCTTGATGAAAAATGCAACTGATGCTATGAGGGATTCGCGCATTCCTGATTTTCTAGCCTCTCTTAATGCCCTTCAATACAGAAGGATGGATTTTGAGGAATTTTGTGCAGCTGCGTTAAGTGTCCATCAACTAGAGACTCTCGATAGATGGGAGCAACATGCTCATTGTGCCTATGAACTTTTTGAGAAGGATGTTCGCAGTGAGTGACAGGCC
>HSP8IRX02HJUQ9283
GACCTTGGCTGTCACTCAGTTTGGACCTTGGCTGTCACTCAGTTTGGACCTTGGCTGTCACTCAGTTAGATGAGGTCGAGCTCGAAGACTATGACAGGGAACCTGTCGACGCTGATGCAGTGGACCACGAGGATGACGATGAGGAAGATGAGGAAGGGCAAGATGAATATGAGAAGGATGATTTTATAGTAGATGATGTTGAGGAAGAAGAAGAAGTAGATGAAGAAGAAGAGAGGGCGAGACAGTGATGAAGAAAGGACACATTCGCAGTGAGTGACAGGCC
>HSP8IRX02GRN5H430
GACCTTGGCTGTCACTCAGTTGTCCAAACCCTCCTATATTTGTCATTTACTAGATGACAATGATGCTCGTATGGCATTGAATTTGCAGTGGGGAGTTATCCCCATCCTTGTAGATTTGTCAGATGACATGGAATCCAACATATCCAAAACCACTGATCTTATAAAATCTAAAGGCATGATGAAAGATGGAAGCTCTGTCTTGATAGTCTCAGATCTCACTCCATCTTGTGCAACCCGAACTGCCTTCCAGTCAATCCAGGTGAAGACCATTGTGTAGGGAAATGCTTATCTGAAAATGTTCACTTCTCAAGGGAGGGTAAAGCAAATGCAGAAAACTTTCCAAGTCCGCGATGAAAATGAACTCCTGTTTGCCTTTTTCTATGTATCTTCAAATTGTCAAATGCAAGGACTTCGCAGTGAGTGACAGGCC
>HSP8IRX02JZ3M642
GACCTTGGCTGTCACTCAGTTAAAGCTTTCCCACTCCCTCCT
>HSP8IRX02JNV0R94
GACCTTGGCTGTCACTCAGTTGCTCTTCCAACTATAAGACAGTGAGACGTTGGGACTATCTCTCTTCTTTTAATATTCTTTCCTTTTACTACTT
>HSP8IRX02JB43R111
GACCTTGGCTGTCACTCAGTTGAGACATCTTTGCCATACTTCACATGACTTCTGTTGGCTAGGAATACTTAAGTGCTTCTCCACTAGCACGATAGTGCAGTTTTAGTTCCT
>HSP8IRX02I6059101
GACCTTGGCTGTCACTCAGTTAATTGGCAAGGGTTTTAATTGGCATAAATACATAGTTTGCTATTGAGAGAGTCTAAGCGTCTTGAAGATGGGTTGCCGTT
>HSP8IRX02GWBS5466
GACCTTGGCTGTCACTCAGATTGTGTAAACGCGCATAGAAATGCATGCAACAGTGCCTCAAGGCGGGCTTTCACCGAAGCCAGTGAATGGTCCGACATCAACTCCACAGTTGAAACCCAGTTCAGATTGTGTACAAAATAGTGCCTCATCCTTTCCTTCTCAAGTTAAGGGAAAGAAACGGGAACGGGTTGATCAGGGCTCTGAGCCTGTTAAACGAGAACGTTCTTCAAAACTGGATGATGGTGATTCTGGTCACTGTCGACCAGAAAGCAGTTGGAAAGCTGAGATTGCAAAAATTTACTGAAAAGGGGGCCGTTGTTGACTCTGAAGGGGTTCAAAAATTAGGTGCAACTCATGCTGCCTGAGAGAAATGAGAAAAAGAATAGACTTGGTGGGCCGGTCAATACTGGCTGGTGTTATAGCAGCCACAGATAAGTTTGATTGCCTTCGCAGTGAGTGACAGGCC
>HSP8IRX02JAYNO338
GACCTTGGCTGTCACTCAGTTACAAATACACAACTAATTAATAAGAATAAAAGTAAAGTAATAAGAAATTAACAAATTAACAATGCCCATATAAATTAATCAACAAATTAACAAGTTAACTTAACAAGAACAAAAGGTACAACGTAACGAAGAAATTAACAACGGAAACTTAACGAATTAACAATACACAACTAATTAACAACATAAAAAGTAAAACTAACTAGAAATTAACAACATATAAATTAAACAACAAATACACAACTAATTAATAAGATAAAAGTAAAAGTAATAAGAAATTAACAAATTAACAATGCCCACTTCGCAGTGAGTGACAGGCC
>HSP8IRX02JXI7X56
GACCTTGGCTGTCACTCAGTTATTGGTGATGACAATGAATTTCCCTTATCTGTTTT
>HSP8IRX02I3BN5341
GACCTTGGCTGTCACTCAGTTAGGTATGGGGCCAAAGACATATATTGCTTATGGTTGTGCTCAAGAGCTTGGACGTGGAGATTCTGTTACCAAGCTTCATTGTGACATGTCTGATGCAGTGAATGTTTTAACACATACAGCTGAAGTGACCCTTGGTCGTACACAACTTGCTACTATAGAACAATTGAAAAAATTACACAGAGAGCAAGACCAAAGAGAAATTTTTGGAAACAATCAGGTTGTAGAGGAGGATATTGATGGCAAAATGCACGGTAGTTTTTGTGGCAGCTTACCGACTACTGATAAGGAAACTGGGGAAGTTTCGCAGTGAGTGACAGGCC
>HSP8IRX02G115B465
GACCTTGGCTGTCACTCAGTTAATGGGTTCACAAAACTTCTTCGATAGCGGGCTCTACAAGAGATAGAAGAACGACGTCAGATGTGGCCTTACGAGACCAAAAACCTTTACCCGGAAAAGACGAACGGGTGCAGGTGCTCCAATAGTGTCTCAACAAGGGCTTAAGAAGAAATATCAGAAAAACAGAAAGCTTATTGAAGTTGCACCTAAAAGTTCTCCGATAGCGGGTTCTAACAAGGAGAAAGAAAACACTCAAGATGTGGCTTCAACAAATTTACCCAAAAGCAATGGGTGGCAGGTGCTCCAACAATGTCTCCACAAGGGCTTAAGAAAAGTATCACAAACACAGAAACCTTATTGAAGTTGACCCTTCTCAAGCTACTTTTTAACAAAGCACAACCAGATTTGTGTTCAAGAAAAACTTTTCCAAAAGCAATGGGTTCACAAAAAAACTTCTTCGATAGC
>HSP8IRX02HBF5E89
GACCTTGGCTGTCACTCAGTTGTGTGTTAGTAATTTAGGATCTGGTGTGTGTAGGGTTGGGTTCATGAGTCCTCTTTTTCTTTTCCGTA
>HSP8IRX02II7KX509
GACCTTGGCTGTCACTCAGTTGGTTTCAAGCGCCGTCACAGTATTTACACCACAGAAGGAAAGCGCGAGGGATAAGAGAGAAATTAGGGAGTACTAGTAGAGAAGAAGGGTAAGAAGGTAAAATGGCAGCGGAAGCAGCGTTGGCGTTGCCACCGGGATTCAGGTTCCATCCAACAGACGAGGAGCTTGTGATGCACTACCTCTGCCGCAAATGCGCGTCTCAGTCGATTGCTGTACCGATTATCGCCGAAATCGATCTCTACAAGTTCGATCCGTGGGATCTCCCAGGTATGGCCTTGTATGGGGAAAAGGAGTGGTATTTCTTTTCACCTAGGGACAGGAAATACCCAAACGGATCGAGGCCGAACCGGGCGGCAGGGTCTGGTTACTGGAAGGCTACAGGAGCAGATAAGCCAATTGGGCAGCCGAAGCCTGTTGGAATCAAGAAGGCTTTGGTATTTTACGCAGGGAAAGCTCCCAAAGGAGAAATTCGCAGTGAGTGACAGGCC
>HSP8IRX02JTY3X234
GACCTTGGCTGTCACTCAGTTAGGTCTATTTCTGGAAATCAAGATAATTTAAGTAATGTTGAGGTTGAAGGTATTTCTGACAGGTCTGACATACATGCTACGGCAGACAAAGCTGCGGTTTTCATAGGTGAAACTGGTGTTGAATTTCCAGAAGCTTCCAAGAAGACCAACAATCTTGGAGCTGATCTCCTGCATGGTGTTGTAACTACTGGTTGTAATACTGATACTTTTGTC
>HSP8IRX02FNT4Y50
GACCTTGGCTGTCACTCAGTTACGGGAATAAGTTCATTGTTGGGNGGAGA
>HSP8IRX02IE4WR351
GACCTTGGCTGTCACTCAGTTAAGAATCCTTTAAGTTAAATAAAGGGAGGGAATAGAAAGGAGAGAGAAAGATTGTCTCTGCAAGGATAATGTCGGACTCGGCGGAGACGCCGAGTTCTTCAGAAACTTCTTCAGCTGCCACAAATTCGACGAACACTTCACCTCCACCAAAAGATTCACCGCCTCCTCCACCAGAAGATTCGTCTCCTCCACCACCAGATTCATTGTCCGCCAGTCTTGTGTTAGCCTCTCCACCCTCTAATAGTTCACCAACACCAACATCATCACCACCACCACCACCTCCACGCAAGTGCAAGCTCTCCTCCTCCTTTCGTCAGTGAGTGACAGGCC
>HSP8IRX02F135Y64
GACCTTGGCTGTCACTCAGTTAAAGATGCAAGTTTGAAGGATGTGGCAAGAGCGCCCAGGGCAG
>HSP8IRX02HVC7N367
GACCTTGGCTGTCACTCAGTTTAGAGCATCAGGGAGCCAAATGTTTGAGAAGGTTGTTGCCACAGATCAAAGAAGAGGTGAGATACAGGGAATGGTGGTGGAAAGAAATATTGGCAATCAATCTGAGGAAAAGAAAGTTTAAGAATAAGAATGAAGATCATAGGAAAATCAATGGGCAGAGAAATCATTTTGATACAAGAGGTTTGGGAAAGGCATTTCATCAAAATTTCGTTGGCATGGCCCAAGAAAGAGTTGAAGGAGTTGTCAAGTTGGTGGAGAAGAAGGATGCTGAGAAGCAGATGGAGGGGAAAGAGAAGAGTAAACACAAGGGAAGTGATGGTAAGGGTTTCGCAGTGAGTGACAGGCC
>HSP8IRX02HXPQX121
GACCTTGGCTGTCACTCAGTTCAGAATTCAAGATTGGAAGATATGACTAGAGAGAAAGACAACCTGCTCACAGAGAAAGAGACTGCTTTGAGAAGAATTGAAGAGATAGAGAAGACCATGA
>HSP8IRX02HDRYW435
GACCTTGGCTGTCACTCAGTTCACATGCCTAAATCTCATCTCGTCGATATTTCCTCCTCCATTTCGGCTCTTGAACAACTTGTCGCCGAAAACTCCTACTTACTTCCGTCCTACGAACTTCGTTCCTCTCTCAAAGCCGTCTCGGAACTTAAGCAGTCTTTCGATAGTCTGAACGCCGAGCTTGTCCCCAAGAAGAAATTCTCCTTCAAAACAAATCTACAAGCAAATCTTCACTCTCTGAACCTAAAGAAACCGAAATCATAAAACCCGAAGTACCAAAACCAGCGTTTGCAATTAGGGATTTGCCAGGAATTAGAAACAAAGAAATGAGATATTAACAAAAATTTCAGAAGCTCAGAGACCGGTGAATTTGGCTTATCGGATCTGGATTCATGTGAAGTGAGGTTGATAGGTTTTCGCAGTGAGTGACAGGCC
>HSP8IRX02HWVFH52
GACCTTGGCTGTCACTCAGTTGCTGCTAAAGAAAGAAGGGCGCTCTGTTTTC
>HSP8IRX02ICRK4148
GACCTTGGCTGTCACTCAGTTAAATCCTAAGAAGCCTTTTGCTGCAATTGTTGGTGGCTTAAAGGTATCAACCAAGATTGGAGTGATAGAATCCCTCCTGGGGAAGGTTGATATCCTCATATTGGGTGGAGGAATGATGTTTACTTTA
>HSP8IRX02F1HYT77
GACCTTGGCTGTCACTCAGTTTACCCTCCTTCCTTCCTCCTCCTCTCTCTCTGTGCAATGATTTTTCTTACTGTTTC
>HSP8IRX02HXYM1151
GACCTTGGCTGTCACTCAGTTGTAGCAATGGAGATGTGAAAGACACCTCTGTTCCAGTGGATTCTTGGCATTCATGAGGAAATTTCATGACCTGAATGCTAATTCTAGCTGTCCCACATACAGTTGAAGCAACAGCAGCACCAGAAATTTG
>HSP8IRX02HJZR5312
GACCTTGGCTGTCACTCAGTTGTGTTTTCAATTTTCAGTGGTAATGGAGAGTTTGCCTGCAGATCTCTGTCTCAAGATCTTCTGTTGGTTGGATCATCAGAATCTTGCAACTGCTCAACAAGTTTGCAAAAATGGAAGGTGTTGGCCTCAGATAATGTTCTGTGGTCTAAATCTCTTCCAGGATAGATGGGGAGGAGATCGTGCTGCTTTCTATGCCCCTCGTTGACTCAAAATTAATGGAAACAATGCGTATGAGGTGCAAGAATCGTTGTGATCGTATTGGATTGGGGCGTTCGCAGTGAGTGACAGGCC
>HSP8IRX02J3YO3359
GACCTTGGCTGTCACTCAGTTACCACTCTTTATCTGTCTGCACTGTTCAAGTCGAACTCAATTAAGACCACGATGCGCATCTCTCCTTAATTGCGAATTCCACCACCAACTCATACAGTTCGAGGCCCATGCACATATAACTGATATTATTTAATCTAGTCTGCCTTAAGAACTACACCGCTATATCAATTTTATTCCTTTGATAACTTACAGGTAAATAAAGTCTCTTGTACGTAAGGGAAGAAAGATTATCTATAGCACAAAGATAAACAATTCGAAGCCTCTCGCCACTGTCAACCTTTGAACTTTTTCTTTCGTACTTTCCTTAACTTACTCGTCCGTCATGTCTCTTCTATCCT
>HSP8IRX02IF2FL250
GACCTTGGCTGTCACTCAGTTACTCTGGACCTTGGCTGTCACTCAGTTAGGAGATGAAGTTTTGCTGTCCTCAACAGGGAAAGATGCAACAAATGATTTTGAAGATGTGGGTCACAGTGATTCAGCTAGAGAGATGATGGAAAAGTACTACATTGGTGAGATTGATGCATCAACTATTCTGGCAAAACGTAACCACATTCCTCCAAAACAAGCTGCCTACAATCGTGATAAGAGCTCAGACTTTTTATTC
>HSP8IRX02IOWZC380
GACCTTGGCTGTCACTCAGTTATTGCTGTTGGTCTCCCGAATGTTGGTCCGCACTTTGAGACATGGAATGCTGGTATCCTTGGCCCAGTGACATTGAATGGTCTAAATGAGGGAAGGAGAGACCTGTCATGGCAAAAGTGGTCCTACAAGATTGGTCTTGAGGGAGAAGCAATGAGTCTTCATTCACTCAGTGGGAGTTCATCAGTTGAGTGGGCTCCAGGGTCTTTTGTGTCCCGAAGGCAGCCACTTATGTGGTATAAAACTACTTTCAATGCTCCAGCTGGAAATTCTCCATTGGCTTTAGATATGGGTAGCATGGGTAAAGGTCAAGTATGGATAAATGGACAGAGTGTTGGACGATTCGCAGTGAGTGACAGGCC
>HSP8IRX02G15LT39
GACCTTGGCTGTCACTCAGTTAACTCTGCTGAAGCCCTT
>HSP8IRX02HP5XH478
GACCTTGGCTGTCACTCAGTTGATGGTGCATCTGCTGTTGGGTCTTCTTCTACCAGATCCTCCCGCTTCCCAGATCCCCAACAGAAGTCAATTGAGGATTTGGTAGGGATAATCGTTCCTTTGTCTTCAGATAAGGGGAGGTGGTTTGTCGAGGAGTCCCACTGGAAGGATTTCTCTAGAAGTAGTTTAACTGTTGGGAAAGACAGATGGTTTGAGGGGTAGGGATGCCTGAAGAAAATACTCTCTTCGAAACAAACAGATAAGTATGAGCCAGTTCGTAAGAGCAAACGGGTCCCAAAGAAACGCTTATTGGATGGAGTGCTTGATGATGAAGATGAAGATGAAGATGATGATGAGATTTCGATACCTTTGAAAAGGTACAAACAATCTAAGATCACTGCTGATTATGGTGCAGAATATGAAGACGAACAGGAAGAAAGAAGTAGGAAACAGCGGGCTTCGCAGTGAGTGACAGGCC
>HSP8IRX02G72GS47
GACCTTGGCTGTCACTCAGTTAGCTTTACTACGCTCTCTCTCTCTCT
>HSP8IRX02H1ES3430
GACCTTGGCTGTCACTCAGTTATCGGCTTGGGGTACGACGGTCCTGGAGCTGACATTGACACATTATGTGTTGGACCGTCTTATATCAATAGAGAGGAAGACTTCTTCTTTGTATTGCACAACATGTTGTCTGAAATGGAAGAAGTTACAGAGCTGCAACCAGTTCCAGATGCTCATGTACCTGTGATGAAATTCAAGTTTGATGGAATATCGATTGATCTTCTTTATGCTAGTATTTCTCTTTTGGTGGTACCGGATGACTTGGACATCTCGGATGTTTCTGTTCTATATGATGTTGATGAGCCTACTGTTCGAAGTCTCAATGGCTGCAGGGTTGCTGATCAAATTCTTAAGCTTGTTCCCAATGTTGAGCATTTTCGCACAACACTCCGGTGTTTGAAGTTGTGGGCTTCGCAGTGAGTGACAGGCC
>HSP8IRX02JILUX202
GACCTTGGCTGTCACTCAGTTACACAACCATTCAAAGCTCAGAAGTTCAGATCTAAACGTAATCAAATTTCTCTCCTCTCTCTCAAGATGCAGATCTTCGTGAAAACCCCTTACTGGAAAGACAATCACCCTCGAGGTGAAAGCTCAGACACCATTGACAATGTTAAAGGCTAAGATCCAGGACAAAGAGGGATCACTGCCA
>HSP8IRX02I7R8B370
GACCTTGGCTGTCACTCAGTTTCGGGAGGAGGATGAAGAGATTGAAGCCGATGGCGCCAATTACCAGCTTGAAATGATGAGATGCTTGAGGGAGGTTAATGTTGACAATAATACAGTTGGATGGTACCAATCAACATTGTTAGGTTCTTTTCAAACTGTGGAATTGATTGAGACCTTTATGAACTACCAGGAAAATATTAGACGATGTGTATGTATCATTTATGATCCTTCAAGATCCAATCAGGGTGTCTTAGCTCTCAAGGCCTTGAAACTTTCAGATGCCTTCATGGAACTGTACCGCAGTAATAATTTTACTGGGGAGAAGTTGAGAGAGAGAAATTTGTCATGGGTTCGCAGTGAGTGACAGGCC
>HSP8IRX02JKI66230
GACCTTGGCTGTCACTCAGTTAGAGCAAGATTCGAAGAACTCAACATGGATTTGTTTAGAAAGTGTATGGAACCTGTGGAGAAGTGTCTACGCGATGCAAAGATAGATAAAAGTCAAGTCCATGATATTGTTCTTGTTGGTGGGTCAACAAGAATTCCAAAAGTTCAGCAACTTTTGCTAGATTTCTTCAACGGAAAAGAACTCTGCAAGAGCATAAACCCCGACGAGGC
>HSP8IRX02F177Q232
GACCTTGGCTGTCACTCAGTTGAGTTCTACAAGCTATCATTCCGCCCACCTTCAAGCCTTACTCTCTCTTATCAATTCTCTTATCAATCGAAGCCTCAGATATTACTCGCAAGCAATCTCTTGATTTCGCCATCTATTAATCTTCATTCTCTCCACTGACACTCGCATTCCCCAGCAGAAACAGTGCCATTCACATCAATCTTCTTCACCGCTTCGCAGTGAGTGACAGGCC
>HSP8IRX02IXRVV123
GACCTTGGCTGTCACTCAGTTACCGAGAAAGCAGTCTCTCATCCTCTCTTCTTCTCAAATTTCTACGAATCAGATCCTGCTTGTGAACAAAATGTCTGGGCGCGGCAAGGCACACAGGGGATA
>HSP8IRX02IUYO7138
GACCTTGGCTGTCACTCAGTTATGTTGATGATGATGAGGTTGAGGATGAGGATGGTGATGGGGAAATGAGTGTACTTGAAGCAATGGTAACTGGGCACAAGAGTAGGAAAAGTCGGGGTTCAAGGCACACAGGGGATA
>HSP8IRX02IECFG73
GACCTTGGCTGTCACTCAGTTAATGTATAAGCCAAACCAAAGCCACCAGTATTCAAGCCTCCTCCTGTTCCTA
>HSP8IRX02JD66A108
GACCTTGGCTGTCACTCAGTTATGGAGGTGGAGCTTAGGAGACTTTCCTTCCTCAAGGAAACACTTTCTCGAGGAAATCATTCTGTGGGAGCTGGTTGGACATTAACA
>HSP8IRX02GV6MX317
GACCTTGGCTGTCACTCAGTTTGCTCAATTGGCACCACTCTTACCTTTTCTCTAATACTCTCATTACGAACTTTATCTAGTCTAGTATAGCCACTCATCTACCTTAACATTCTCATCTTTGCAACTCTTATCTTAGACGCATACGACTCCTTCAGTGCCCAACATTCACTACCATATAACATAGGAGGTCGTATGGCTGTACGGTAAAATTTTCCTTTCAATTATTGGGAATCTTGCGATCACATAAAACTACCCGTACGCAAGTCTCTACTTCAACCATCTGGCTTTCTATCCTATGACTAACATTCTCCTCACAT
>HSP8IRX02GNYLU119
GACCTTGGCTGTCACTCAGTTTTGAAGCTAACAAAGAAAGAGCAGAAGAAGCTTCGTACTCAACGTCGTTTGGCTCGGGAAAAAGAATAGACAGGAGATGATTAGGCAAGGCTTGATTG
>HSP8IRX02JTNY0191
GACCTTGGCTGTCACTCAGTTGGACCTTGGCTGTCACTCAGTTAGGATTGGATTAAGAGTTGTCGTTTTGGGAAAATTCTTCTGGGGAGTCGAGTGGGAGTTAGAGAGAAGAGTAGATTAAAGAGAGAGGGTTGGGTCCAGTCTCAATAGATCTTCTACTGCTTCTTTTGTAGGGGTAGGCCGGGCCGTCG
>HSP8IRX02HOU50293
GACCTTGGCTGTCACTCAGTTATCACTTTTCATAGCAACCAATATCTGTGAGAACATTATCTGGAAAGCATTTAGTCCAACCACCATTAATAGTGGGAGAGGCACTGAATTTGAAGGTGCTGTTATTGCTTTATTCCATCTGCTAATTACTCGTACAGATAAGGTCCGTGCCCTTCGTGAAGCATTTTACCGGCAGAATCTTCCAAATGTAACAAATCTACTTGCAACAGTATTGATCTTCTTGATCGTTATATATTTCCAAGGGTTCCGTGTTTCGCAGTGAGTGACAGGCC
>HSP8IRX02H0U2Y340
GACCTTGGCTGTCACTCAGTTCTCAGGACCTTGGCTGTCACTCAGTTAGATAATAAGGAAGAGAAATGGGCATTTGAGGCAGGAGGGAGATGAGATTGAGCTAGATATTGAAGCGGTTGACACAGAGACGCTATGGGAGCTTGATCGGTTTGTGACTAATTATAAAAGATGGTTAGTAAGATAAAACGTCAAGCATTAATGGGTATCAACAATATGGCTACTGCTGCTAGCGAAGGCAATAAGGAGGTACTTGGAAATGAGAGGATGGATGTTGGAGCTGAGGCAAAGAAGCCAAAGAAAGGGGATGCTGGTGATGAGGATTCGCAGTGAGTGACAGGCC
>HSP8IRX02JI7OB346
GACCTTGGCTGTCACTCAGTTTCTTCACCTCTTTATGCCACACTGATGTTTATTTCTGGGAAGCTAAGGGGCAATCACCATTATTTCCTCGCATATTTGGTCATGAAGCTAGTGGAATTGTGGAGAGTGTCGGTCCTGGTGTGACTGATCTCCAACCGGGTGACCATGTCCTACCTGTGTTCACTGGGGAATGCAAGGAGTGCCGCCACTGTAAATCAGAAGAAAGCAACATGTGTGATCTCCTCAGAATCAATACTGATAGGGGTCATATGCTTGCTGATGGCCAGTCGAGATTCTCTATCGATGGGAAACCCATTCACCACTTTTTCGCAGTGAGTGACAGGCC
>HSP8IRX02G02DD35
GACCTTGGCTGTCACTCAGTTATTCCCTTCTCCCT
>HSP8IRX02GWW0H473
GACCTTGGCTGTCACTCAGTTGGTGTCTGTTGCCAATCACCCTCCTACACCTGTTGAGGAAATAAGTGGTAACGAGGCTTCACAATCATTATGTGGGTGCACAAATAGTCCTCTGAATGGGATTATTTGTAGTGCAACCAATGGTTACTTCTTTGATAGAATTTCAGCAACATGGCCAGAGGAAAACTTCGTTTAGCCGCCAGAAACTGGAGCCCCTGCAATGGTGTGGATTTTTTAAATGGGATGAACCAAAATATGTCAGCCTATGGTATGGTGATCGTAACTGCTGGCCTTCGAGGAGAAATTAGAACTTACCAAATTTGGATTGCCAGTTCGAATTTAAGGGGCGAAAAAAGGAATGGAAGGTGAGTACATCGGGTTGGCAAGCCATTACAGTCAGATTTGGTTAATTGTGTACAGAGATATTTGGTGAGATGTGTAATATTAGCGAGATTCGCAGTGAGTGACAGGCC
>HSP8IRX02I1WV089
GACCTTGGCTGTCACTCAGTTGAAGCTCTTTGTTGTTTGTTTGTGAAATACGCCTAGCGAACAGCTTAAGCCTCTAGGGTCCTTTTTTN
>HSP8IRX02IB61294
GACCTTGGCTGTCACTCAGTTCAGAAGTTCTCTCAGACTCTCCAATGCCACATGCAAACTCTTATCTTCATTAAGCGACAATCCTCGTCAGCCC
>HSP8IRX02H23E6354
GACCTTGGCTGTCACTCAGTTAGGGAGAAGAAGAAGCAGAAGGAGAAATTACTAGAGAGAGAGAGAGAGAGAGAGAGACAGCAGACACGAGAAGTATTTTGTACGAGACAAGGAGATAGAGGTCACCTAGCCATGGACTCCACACAACCAGCAACAATCAATGACAAGGAGTCGATGGTCGATCCCTTCTTGGTCGAGGCTCTACAGAATCCACGCCACCGTCTCACCATTCTACGGATGGAGCTTGATATCCGGAGGTTTTTACAGAACCCTGATCAACAACAATTTGAATTCCAGCACTTCCCTACTTCTTATCTTAGGCTTGCAGCGCACCTTCGCAGTGAGTGACAGGCC
>HSP8IRX02INOFL406
GACCTTGGCTGTCACTCAGTTATGGAAGGGCGGATGAGAGGTTGCTGAGTGGAGGGACAGTGAGATGGAGAGGAAGAAGGTTGAAGAATCGAGCTATTTAGTGATGAGAGTGATGAGGAGGAGTGATCTGGAGATTTGAATCATCCAAGGTGTTATCTTTTGGTGGACATCAAATGGAATAAATTTTATATCCTTGTTGAACTTATGGTGATACACATTATTTCACCTTCTGGAGTGTATGAGTTCTCACAAATTGATCTGGAGTGTATGAGTTCCGCACAAATTTGTAAGCTAACAAGTCCAGTTTTCAGACTGTAGTTGGATCGTCAATCTGAGCTCTATGCCTTGGACCTTTGCAAACCAAGCTTGTGGTCTTACCATGAGCAGATGATCAATGTGCCTTTGC
>HSP8IRX02HFLRJ314
GACCTTGGCTGTCACTCAGTTAGGAGGGAGGAGCGATTGGCTCAGGGCCCAGGCGCAGACAAACCTGCAGCTGCACCACCTGCTGCTGCAGCTCAACCAACCGAGGGATCTAAGAAATCCAAGAAGTAAGACCCATATTAAGAGCTCCTGATATCCTGGTGGGAAAGTAGTTTTGTTGAGCTGTTATGGTTTCTGTCGACTTGGACCATGTTACTTCATGTCTTAGATGGAAGAGTTTAAGCATTGGCACTGTGTAGAAGCAATTTTCATTATTTGTTCTGTGATGTTCTCTTTCCATAATGTCTTTTTAATTG
>HSP8IRX02IZ5YC71
GACCTTGGCTGTCACTCAGTTAAACCACCAATCTTTAAGCTTCCTCCTATTCCAATCTACAAACCAAAGCC
>HSP8IRX02HYCNK38
GACCTTGGCTGTCACTCAGTTTTTNTTTGATGAACAAA
>HSP8IRX02GUHIH70
GACCTTGGCTGTCACTCAGTTTATTGAAGGAGTACTTAAATGGGCCTCAGAAACAAGATGAGCTTCGCAG
>HSP8IRX02IZDMQ205
GACCTTGGCTGTCACTCAGTTGGCAAATTGGTGAGAAGGGGTTGAATTTTCCGGTCGAGAAATGACCAGTTCTGGTGGCGGCCCCACCCACGGGCGGGTCCTTTGGTCCGTCCAATTAGGTCCGACTGGCGATTGGTCGTGTGGGTTCGTTTGTTTCTAAGACAGTGTAGTTTCTTGTTTATTGGTGGATGCATATCCTTACTTA
>HSP8IRX02G2T33330
GACCTTGGCTGTCACTCAGTTATTTACAGAGGGGTATTTCGGGGATTTATGAAATCAAGAACGAGGGAATGCTTGATCAGACGGCAGGTAGAGCTAGAGAAAAGATTGCGGTGCCCTTATTGTGGGTTTCGCGTATGGAGTATGACTTCAGCTCGGCTGGTGCCGAAGAGCGCGGCTAGGCGGCTTGGATCAAGCGAGGGCGGGTTAGAGTATTTTGTGTGTTTAAATGGGCACTTGTACGGTACATGTTGGCTTGTGCCGCTGTCTTCCGACGAAGATAATGGTGCAGCTGCAGATGACGACAAGGACGTTCGCAGTGAGTGACAGGCC
>HSP8IRX02IO3NU51
GACCTTGGCTGTCACTCAGTTAACTCTCTAACACTTCTTCACTTCTTTATT
>HSP8IRX02IYXSP164
GACCTTGGCTGTCACTCAGTTAGGATTGGGATTCTTCTTTAGTCTTTGCCCACATCTCTCTCTCTCTCTCTCTCTTACTTTGCAGTAATTGTTATCTAGTTTTTGGGTTGTCTAGTTCTTTTTTATGTAGTCTTTCTTTTTATTTTTTCTTTTTTATTACTTAA
>HSP8IRX02JEBS0379
GACCTTGGCTGTCACTCAGTTATGCCAGTTCTAAGGATCGGTTCAAGAGAGAACTAGATGGTATTCAGGTAGAGTTGCAGGCAACCGATCCAACTGAAATGGGCCTTGATGTCATTAGGAGCCGTGCCAGCTAAATAGAATATGCCAATTTCGCAGTGAAGAGTTTCTTATGCACTCTTAAGCGAAATGTTTATAGTTCATGGACGGTGAACCTGACTGAATTATGGTTACTGGTTTGTTGTTTGAGTTTCACCTTACAGTCTTCTTCTGGAATGGTTTCGATGATTTTGATTATATTTTTATGATCTGTTATGCACTGAACTTATGCAGTGTGTATTTCTTTATAGTTATGTTTACGATTCGCAGTGAGTGACAGGCC
>HSP8IRX02H6KKR461
GACCTTGGCTGTCACTCAGTTAATCCGAAATTGCAAGTAGCTCGGCGTCGTGGTTTGGGAGAAGAACAGTAAGAGAAGATGTTGGAGGTGGTGTTGAACGATCGCTTAGGGAAGAAGGTGAGAGTTAAGTGCAACGATGATGACACCATCGGCGACCTTAAGAAACTCGTAGCTGCGCAGACCGGTACCCGAGCCGAGAAGATCCGAATCCAGAAGTGGTACACTGTTTACAAAGATCATATCACTCTCAAGGACTACGAGATTCATGACGGAATGGGTCTCGAGCTCTACTACAATTAACTTACAAAGTGTCAATTAATATGGCAAGGCGTTATGGAAGGGAAGGCTACTCCAGTGTGCTTGTAATTTCCTTCTAATTGTAGTAAACACAATGCCTTGTTATTATTGCACGTATGCTTGATGAACATGTGAAATCTGCTATTCGCAGTGAGTGACAGGCC
>HSP8IRX02H5LD540
GACCTTGGCTGTCACTCAGTTCCCTTCCAAATCTAAAACC
>HSP8IRX02H5PPC487
GACCTTGGCTGTCACTCAGTTCTGGACCTTGGCTGTCACTCAGTTACAGAGTTGGTAGAGCTGGTAGATTTGGCACTAAAGGGCTTGCAATTACATTTGTATCATCGGCGTCAGACTCTGATGTTCTAAATCAGGTTCAGGAGAGGTTTGAGGTGGACATAAAGGAGCTTCCTGAGCAGATTGATACATCTACATACATGCCTTCTTAGAGGCGGTTCAGTTGGCAGCATGAATGTTTGGGGGAAAACAATGTAATATCTGTGCCAGAGGCATTTATGTTATCATGTTCTTCAATCCTAGTGCGTAGAGTACTTGTATTGGACAATGGAAGGCCGATTCTCTACTGAATGGATTTCGATAGTTTCAATAGTAATTGTAGATTGGGGGCCGTGCATTATGGGAAATAGGGTAGAGTTTTTATCTTGAAAATGGTAGCCTCAATTTATGTTGATAACTAATTCAGATTTGCAGGTCATATAGCCTTCGC
>HSP8IRX02IOBWW431
GACCTTGGCTGTCACTCAGTTAAACATAGAATTGAATTCACTGATTCTTCAACGTTAACAATAAGCGGTCATTCTGAAAGGACTTACACTGATGGTCAACCACCAAGAGCTGTAATCGATAGTAAAGACTCTCCTGATTCAAATTCAAGTGTCACAAATGCGGAAAGTATTGGGTAATGGAACGGAGTATAGGCGAATTCTCGAGATCATTTTCTTTCCGACACAAATTGATGAAGATAATGTGACAGCCACAATGAGCAATGGGATTCTAAAAGTTACTGTTCCTAAAGTTAAAAGCAAATTGGGCGAAAAATCCAGATCCAATAATCTCGTCGGTGTTTAGTTAGAGGCCACAAATTTGTACTTTTATTATGACAGTTCTTCAATGATGAAGCTTGAAGACGGCGCAGATTCGCAGTGAGTGACAGGCC
>HSP8IRX02IC3BS405
GACCTTGGCTGTCACTCAGTTAGAGAAAGCATAGTAAAGAGTTAGATATATTATCGGAAAATGGCAATCTCTCATTTTGTTCTTATTCATACCGTATGCTATGGTGCATGGACTTGGTATAAGCTCACACCTGTCCTTGAGGCAGCTGGCCACAAGGTCACTGCATTGGACCTTGCAGCCAGTGGTATTGACCCAAGGCAAATTGAGCAGATTGGATCCTTTGATGAGTACTCTGAACCCTTATTGACGTTCATGGCATCACTCCCAGAAGGAGAAAAGGTGATATTGGTAGGAGAGAGCTGTGGAGGCCTTAATGTCGCTATTGCTGCTGATAAATACCCAGAAAAGATTGCAGCTGTTGTTTCGTCAATGGACTAATGCCGGATTCGCAGTGAGTGACAGGCC
>HSP8IRX02HJGVW193
GACCTTGGCTGTCACTCAGTTAAACCATCATTTTAACTCTCCTATCTGTTCTTTTAATCTCTGCTGCTCTATTCATCTTCCTTATATGGCGGACGTCTCCAGGAACAGAACCTCCGCCTCTGTCCTTTCTACATCGCAGCCCAGCCGTCTTCAGAGCCGGCGACCGGCGTCGTTGCAGATCAATCCCNCCTCT
>HSP8IRX02JF3BU150
GACCTTGGCTGTCACTCAGTTAGAGAGAGAGAGAGAGAGTGAGTACCAAGACTGAGCTTGAGAGATTCTGAGTGAGGAAGAGAATTCGTAAAGGAATTACGCCTGTAGATTCTAGAAGAGAGAGAGAGAGAGAGAGAGAGAGAGAGAGAA
>HSP8IRX02IP5Q4407
GACCTTGGCTGTCACTCAGTTGGGGCTTTCTGGCAGTGGCAGAAGGGTTCCTAGGGTTTACGAAATTCATATTCACCTTGAAGATGGTTCTCCAAAACGACATCGATTTGCTCAACCCTCCGGCCGAGCTCGAGAAGAGAAAGCACAAGCTCAAGCGCCTTCTGCAGTCCCCTAACTCATTTTTCATGGATGTGAAATGCCAGGGCTGCTTCAACATAACTACCGTGTTTAGTCACTCGCAAACGGTGGTGGTGTGTGGGAACTGCCAGACAGTTTTGTGTCAGCCAACTGGTGGGCGCGCAAGGCTTACAGAGGGTTGCTCTTTTAGGAGAAAGGGTGATTGAAGATGAGGAATGATATGTTGCTTTTCCTTGGTAAACTCAAGTATTCGCAGTGAGTGACAGGCC
>HSP8IRX02J2MCD49
GACCTTGGCTGTCACTCAGTTTACTACAAGTCACCCCCACCACACNCNC
>HSP8IRX02H637G51
GACCTTGGCTGTCACTCAGTTAGTATAAGTCCCTCCACCTCCTCCTCCAAC
>HSP8IRX02H04Y7283
GACCTTGGCTGTCACTCAGTTGGAGTGTCTTCTTGGAGTAAGCAAGATGGAGGTTCTTCCGGAAACCAGGATAGACTTCAAGAATTTGGCGGTTGGAACAAGACATTTGATGGAGGTCGTGGATCAGATGGGAGAAGGGAAGAGGAGTGGTAGGGAGCAGAGATCAATTTGGCAGAGGAAAAGACCATTTGGAGAAGATCAATCTTTAGGTTGGAATAAAGGAGGTGAAGGAAGCAATTGGACAGGTGATGGAGCACCTTCAAGGAATCCATCTGGTTGGGGC
>HSP8IRX02JQ4EU422
GACCTTGGCTGTCACTCAGTTAAAGTGAAGGCTCGGTAGTGGCAGTTTGGCTATTAGATATAGAGATGGCGAGTGGGTTTGGTGAATCAACAAGCATGTCACCTGAAAGTTCAACTTACTCAGGCAATAATGCCAATGATGCTGGTGATTTTGAATGCAATATATGCTTTGAATTAGCTCAAGATCCAATTGTAACCCTTTGTGGTCACCTCTTCTGTTGGCCTTGCTTGTATAGATGGCTACACCATCATTCGCATTCTCATGAGTGTCCAGTTTGTAAGGCTCTTATACAAGAAGAAAATTGGTTCCTCTTTATGGCAGAGGCAAAATGCAGACAGATCCACGTGCCAAATCTTATCCAGGCATTGATATTCCTAGTCGCCCAGCTGGGCATAGACCCGATTCGCAGTGAGTGACAGGCC
>HSP8IRX02ICKSX40
GACCTTGGCTGTCACTCAGTTTTGTTAATAATGAGTTAGG
>HSP8IRX02JU5M9300
GACCTTGGCTGTCACTCAGTTAGTTCTTGTTCTTGAAACTAATTTTTCTTTATTCTTAATCTTGTACGCCCAACACTTCACCTTCAGAGAGCTTCCATGGCTGGCCTTCAACAATACTACTTTTCCTTACTGATTACTTCTGCTGCTATTGACAAAAGACAACAGTACTTGATTATAGAAGGAAATTTAAGTCAGGAGTAGAGAGGAGAAAAAGTAAAGATCGATCCAGAGGCAAGCTTATACATCGATCAAATCTTTCAAATATATTATATATACCCGTTTCGCAGTGAGTGACAGGCC
>HSP8IRX02I9F3T340
GACCTTGGCTGTCACTCAGTTGCCAAATTAACCAGCCAAAGCCGGCTTCAAAGAAAATAAAGGCATTCTCTCTCTTGTCATCTCTGAGTACTTCCTCTCTCACACTCTCTCCTGCAATCTCAAAGCCTGAAAACAAAAATGGCGGCAACTTCTTCTAGAAGATCCTCGAGCGGACCGGTCATCCGATCGGTTTCTCCGTCAGGCAGATTCCACCTTCCTCACTCTCCTACTTCAAATGCTTTCGCTTCTTCCACCTCCAGCTTCGCCTCTCGCTCCTCTACCTTATTTTCTGGGTACCACCAATACCACAGATCTGCATTTTCGCAGTGAGTGACAGGCC
>HSP8IRX02IGYRK393
GACCTTGGCTGTCACTCAGTTCTCTCCATCCTTCCAATCTTTGAATCAATTGCATAAAATATTAAACCTTTCAATTTTTGGGCGGGTACCTTTTTGTTTGAGATTTTGTAAGGTCGTTACTGGTTAATGGCAGATTCCGTAGAAGAACTCGAACCTCTGTTCGATTATAGGCGCGTTCAGCCTCTCAATTTCATTTGTCCTGGATGATGATGGTTCTGATAAGTCGCTAGTTCCCTCTCCAAAACGAAGGAAAACTTTTCAGAACCCAAATTCTGTGGCTGAAGAAGTTGATGATGACTTGATAGTGATAGGAGAGAACTGTAAAGATAAGGACGAGGAGGATTGGCTACCTCCTCCTCCCAAAAGTTTCCGGTTCGCAGTGAGTGACAGGCC
>HSP8IRX02GZV5J345
GACCTTGGCTGTCACTCAGTTGCTTTAGTCTCCAGTGGGTTTACTCCTGAGAATCCAGCACAGCTTGGTGGGAAGATATATGAGATGATGGGCATTGCCATATCAGGGAAATGGTCTACTCCTGCATCTCCTCAACCTCACATCCCAGAAACATTAGAAGTTGAGGTGGTTGAGCCAGTTGAAGCTGGTAGTCACAAGTGAATATCCCAGAAACATTAGAAGCTGAGGTGGTTGAACCACTTGACGCCGGTAGTCGCAAGTGAAGATGGCAACAACAAGCGTATTTTTGTTCTCCATTCCCTTGTTTCCAGACGCACAACACTAGGGGAAAAATTTTTAGGGCGC
>HSP8IRX02HEROK431
GACCTTGGCTGTCACTCAGTTATACTAGGTCATTGCTTTTCTTCTATCATCCATCAGAATTTCACTTCCTCCGCTTCCCTCTGTACGCTTTTGGTACTTCCTTCAGAATTGCTTCTTCTCGCTTCCTCCCTGCATTTTCTTTTCTTTCCTTGGCTGCTACAGATTGCAAGTGGAATTGTAGAGGAATATAGAGCAGAATTGTTTTCATGGCACTTCGTTTTGAGGTTCTAGGGAGGTTTAATCGTGCTCGTGCTGCTCGACTGACACTCCCTCACTTTGTGTGCCAGACTCCTTTGTTTATGCCTGTGGGTACTCAAGGGACAATTAAAGGTTTGACAACTAACCAGCTTGAGGAGATTGGTTGTCAAATAATCCTTGGAAATACCTATCATTTGGCACTCCGTCCTACATCCGAGCTGATTGATGAATTA
>HSP8IRX02HIOGI173
GACCTTGGCTGTCACTCAGTTTACCTAGGTTGATTCTGCCAGTAGTCATATGCTTGTCTCAAAGATTAAGCCATGCATGTCTAAGTATAAGCAAATTTATACCGTGAAACTGCGAATGGCTCATTAAATCAGTTATCGTTTATTTGATAGTTACCTTACTACTTGGATAACCG
>HSP8IRX02H48A7111
GACCTTGGCTGTCACTCAGTTACACAACCATTCAAGCTCAGAATTCAGATCTAAACGTAATCAAATTTCTCTCCTCTCTCTCAAGATGCAGATCTTCGTGAAACCCTTACT
>HSP8IRX02HQC2J48
GACCTTGGCTGTCACTCAGTTTGGCTCAGGGCAAGCAGAAGGATGAAG
>HSP8IRX02JGSB1296
GACCTTGGCTGTCACTCAGTTAGAGGCAGCGCAGCAGCAGCTGCTAGCATGCGCAGGAGGAGGACAACGAGTGGTGGGGCCTCAGGAGGAGCAGCTGGGACTATGCTTCAGTTCTACACTGATGATGCTCCAGGACTCAAAATCTCTCCAAATGTTGTACTAATAATGAGCATTGGGTTCATAGCTTTTGTTGCGATTCTTCATGTTGTGGGTAAACTCTACTTTGTTCGTAGAGAGGCTTAGAAGTGTCGGTCACTGAAATGAATTGGAGTCGATTTCGCAGTGAGTGACAGGCC
>HSP8IRX02IQ62L213
GACCTTGGCTGTCACTCAGTTTGAAGGGTGCATGTCAATTGCGTATGGGAATAGTCGCTAAACGCTAAGCTTTTGGTGTCTTATAATGCGTGTTGAGGTCTCGTCTGTGTGTCTGNTAAAGAGTTTAATTTTGAATTTGTTTTCAATCGAATANAGTTTGGTCTTCTCAAAAAAAAAAAAAAAAAAAAAAAAAAAANAAAAATAAAAATAAAA
>HSP8IRX02GAPVB84
GACCTTGGCTGTCACTCAGTTGATTGGTGCCCTAATTCATCGTCTGCCGCGTCTCTCTCTCTCTCTCTCTCTCTCTCTCTCTCT
>HSP8IRX02HUPTK327
GACCTTGGCTGTCACTCAGTTAGTGAGTGTAGTCGATAATGTACTGCTTGTCCATCAAGTGGATGCAAAGGTTGTTATACTCTATGACATATTTGCTGATTCTCGAGCACCCATCTCTGCTCCACTTCCTCTACTGTTTAGAGGTTTCCCTAGGTCCAATACTTCTTCCTCTCGATTTAGTGGCAAAGATGGTGAAAGTGCAGAGGCCAACATAAGTGATCATGAAGCAATCATTTATGGAGATGACTGGACATTTCTAGTTCCAGACCTTATATGCGATGTTGCTAACAATTTCTTGTGGAAGATGTTCGCAGTGAGTGACAGGCC
>HSP8IRX02JMQFC484
GACCTTGGCTGTCACTCAGTTTCTGGACCTTGGCTGTCACTCAGTTTGGACCTTGGCTGTCACTCAGTTAGTTGGGTTAGTTGGAAAATTAACATCCAATTAATCCTCAATTTACATGATTTGGACTTAGCTCTTAGGGAAGACAAACCTACCGAGCCTATGGATACAAGCTCAGCTGAAGAAAGGCGAAATATGCCAAATGGGTGAGGAGTAATTACTTAAGCCTTTTGCTTATGAAGCTCAATATGGCTGATCACATTTATTCATTTTTGTCATATACAACTAAATCTGACAATGCTAAACAAATTTTTGCTGCACTGAAAGACATGATAATGAATGATGAAAGGATTCGTGCCCCTTCCATGTTAAAGGAGTTAGTGACAATGAAGTACGATGGCCAAGGTGATGTTTGCCAACACCTTAACAAAATGGCTGGTCTTGCTAGTCGATTGCGAGATGTGGACTTCGCAGTGAGTGACAGGCC
>HSP8IRX02IV4Y1312
GACCTTGGCTGTCACTCAGTTTGGGGGAGGGTAGTAGTACTTCGGTCGGACTACTTCGTAGGACGACTAGTAGGAAGGAAGTAACTTTACGTTACGAACGAAGGGTAAGGTTTAATTTTTACTTTACGAAAGGAACCGTCCGTTGGTAGTTAGTTTGGTTACGTAAACTTAAACCCCTTAAAAACCCGGGAAAAAGGGTACTAACGGAACGGGTTTTTACCGTTTTAACTAGTAGGGACGGTCCTAACTAAGTAGTAGTAGTTACTTAAACGAAAACGTACGTTAGGTACGTCGTCCGACCTAGGTAGGTAG
>HSP8IRX02G9NNW69
GACCTTGGCTGTCACTCAGTTATTGGGTGGAGGAATGATATTTACTTTTTACAAGGCACACAGGGGATA
>HSP8IRX02GPGMH424
GACCTTGGCTGTCACTCAGTTGACTGTCTGTTCTGTCGCCTCCCGCTCTCCAGTCTCGATTTCTTCCGTCTCCACCCTTCTTCCTCTCATTGGCTGTGAAGAACAAGATCTGAGCCTCGACAGTGAAATTGTGATGCACCAGCTTTGAGCTATCGAACCCATCTACACAAGCTATTGAACCATCTCTCAGCTATCACCTCTCGAGACAGTAGCTGTGATTTAGGAGAGATGGAAACTAATTGGTGCGAGGAATGGCTGAGCTGAGCGAGTGGGAGCTTTGACATGGGGGCATTAGGGAGGTGCTTGAGCAGCTTCGTGGATGAAGGTAGCCCTGAGAGTCACAGATACTACCTCTCACGGAGAACTGTGCTTGAGATGTTGAGAGACAGAGGCTATTCTGTTCCTTCGCAGTGAGTGACAGGCC
>HSP8IRX02HUWDH36
GACCTTGGCTGTCACTCAGTTGTCTCCGCTTCTCTC
>HSP8IRX02HGEWB174
GACCTTGGCTGTCACTCAGTTACCGCCTCCACCATATTACTATAAATCTCCTCCACCTCCTTCGCCATCACCCCACCTCCCTACTACTACAAATCCCCCACCCACCAACGACNCTTCTCCTCCTCCACCTACTTACTACAAGTCNCCACCACCACCTCTACCACTCTCCTCCCA
>HSP8IRX02IFPT7171
GACCTTGGCTGTCACTCAGTTTACTACTATAAGTCACCACCTCCACCTTCACCATCTCCTCCACCACCATACTATTATAAATCCCCACCACCACCACCAAATCACCAGCACCACGTGCCATACTACTACCAAGTCCCCACCACCTCCGTCACCATCTCCTCCACCACCATA
>HSP8IRX02J4JUW203
GACCTTGGCTGTCACTCAGTTGAAAATCAAAAACATGGGGTCTCCAATGGCCTCTTTCATTGCCACCCTTTTAGTGGTATCTGTCTCTCTACTCTTGCCATCGGAAACCTCAGCAGACTACCCTTACTACTCTCCACCTCCCAAGAAATCTCCACCACCACCTGTTCACTATCCACCTTACCACTACAAATCTCCTCCACCCN
>HSP8IRX02I4MOM458
GACCTTGGCTGTCACTCAGTTTCTCTGCTCTCGCCTCCTCTTTCCGTCTCTCTACTCCGGCGGCGACTACTGACCAGGCAAGGCAATAAAATGAATGATAAAACCAACTTCTCTTAAACTCAATTTCGTCGACCGAATTCTCCTCAATGGACTGCCGCTGCCACGACCACAACTCTCTCTCTCGTCCCTTCTCTCGGATTCACTTCTCCTTCCTCCTCTTCTTCGTCTTCTTCTACCTGTTCTAACTCTTCTACCTCATCATTATTCTTTACGGGTGGAACCCACCTTTGGTCCCATAAGATTTTTATCTCTGTTTCTTTAAAGTTCAGGACCAAGGCCTCCACCAGTCGTTATCGACTTATGATTTAATGGCTTCCAGGGATTAACTATGCGACTCTTGGGGTTACTAAATCTGCTACCGGTAAGAATCAAGGCTGCTTCGCAGTGAGTGACAGGCC
>HSP8IRX02G4WNE354
GACCTTGGCTGTCACTCAGTTATGAGCAAATCCATTTGCCTGTGCAAGCACCCATTGGGAAGAAGAGACAAGGAAAATTAACAATGAATTATCTTCAAACACCTTGGAAGTGGATTACAATGAAGCTGCTGCTAAGCTTGAAAATTTATACAAGCTTAGCCCTGCAACTGATGCTTCTGATGTAGATGGAAATGTCTTAAAGGGGAAGTCAGCGAAGGAAAGGAAACTGGTGAAGATGACAGAAAGCAGAGAATAGAACTAGTAAAATCATTGTTAAGAACCCCTGCAAAGAAACTAAATAATTGAGTGTTGATAAAAGAATTGCAATGAGGGATTCGCAGTGAGTGACAGGCC
>HSP8IRX02JY3Z2152
GACCTTGGCTGTCACTCAGTTTCCTCCTCCTTACTACTACAAGTCACCACCGCCACCATCTCCCTCACCACCACCTCCATACTACTACAAATCTCCTCCTCCACCATCACCATCTCCTCCTCCACCATATTACTACAAGTCACCACCACCCN
>HSP8IRX02IE0HR309
GACCTTGGCTGTCACTCAGTTGTAGTAGTCACCAAATACAAGAGCGCGGCTGAGATCGTCAATAAGGCGTTGCAGTTGGTAGTATCAGAATGCAAACCGAAAGCTAAGATTGTTGACATTTGTGAGAAGGGAGATACATATATCAGGGAGCAAACAGGTAACATGTACAAGAATGTGAAGAAGAAAATTGAAAGAGGAGTTGCCTTTCCTACTTGCATTTCTGTAAACAACACTGTTTGTCATTTCTCTGCTCTTGCTAGCGATGAGACAGTGTTGGAAGAAGGCGATCTTCGCAGTGAGTGACAGGCC
>HSP8IRX02HEHOH422
GACCTTGGCTGTCACTCAGTTCATCAAACTCATCTGGTCAGATTGTCTTGGACTATGCAAAAGCGATACAAGAAAGTGTCTTTGAGCAACTTCGTGTTGTTCGGGATGGTCAGCTGCGGATAGTCTTCTCTCCAGACTTAAAGATATGCTCTTGGGAATTTTGTGCTCGACGTCATGAAGAGCTTATCCCTCGAAGATTGTTAATACCCCAGGTCAGTCAACTTGGTGCTGCGGCTCAAAAATACCAGGCTGCTACTCAAAATGCATCATCTAATTTATCTGCCCCGGAATTGCAAAATAATTGTAACATGTTTGTTGCATCAGCTCGGCAACTTGCAAAAGCTTTGGAAGTGCCATTGGTGAATGATTTAGGATATACAAAGAGATATGTGAGGTGCCTGCTTCGCAGTGAGTGACAGGCC
>HSP8IRX02JIKA882
GACCTTGGCTGTCACTCAGTTATGACAACATCAAACCGAATCGCGATCCGAATTTCATACCATCCTCTGTTCAACAGTTCAC
>HSP8IRX02I40PP119
GACCTTGGCTGTCACTCAGTTTTTACATATTTGTATTCCTACGGAAGGGTAGGTGGCCCCGGACCTTAAATTTTAGTATTGTTTGTAGCATGAATTAGTCATCGAGCAACTACCTCGGT
>HSP8IRX02IRGVE448
GACCTTGGCTGTCACTCAGTTTGTTAAGTCAGAAATATTCTTCTTGACGATAATTTTGAACCAAAGCTTGCAGATTTTTCGCTCGCCGTGTTTTTGCCAAATATTGACAATGTTGGCCATATCACCAGTGTATTAAGGGGAAAAATAGTTTATGCGGATCCAGAGTACGCAAAACGAAAGTATCTAAGAAATCAGATGTTTATTCCTTTGGCGTTGTGCTTCTGGAGCTAATTACCGGAAGAAAACCTCTAAGTGAAAGTGACAGTATTGTTACTTGGGCAAAATCTCGAATTGAAGAAGTACTATACAGCAAGAAATATGAAGGTTTTGTTGATTTGAAATTGCGAGGAGCTTGTGATGAAAGAGAAATGCAAAGAATGACTTATTGTGCTGCTGCTTGTGTATATAAGCCTTTAAACTCTCGGCCGTTCGCAGTGAGTGACAGGCC
>HSP8IRX02HWD2E319
GACCTTGGCTGTCACTCAGTTGTGACTTAAGCTGATCGCAAATTCGTATAAGCAACTTTAGTTTATTACAGCTTAGCTTCTAATTCTGAAGCAGGATTTTCTTAATTTCTGCTGGTTTTCTTGTTGGTCTCATTTCAGGGGAATTGAAGAATCATATTCCAATGAAGATGTTTCTGTTTATTGGTGGAGACTCCTGCTTGCAGGCAAACGAGAGAGCAAATCCATGAATTTATGGAGAAGTATAAGACATACAAACTTGCAAAAGCTGAGATCCTCAATGTCATCAACGTTGCACCTCTTCGCAGTGAGTGACAAGGCC
>HSP8IRX02JG913361
GACCTTGGCTGTCACTCAGTTCTCGGGGACCGGTGGTTTCGTCACCTCTTATTGGTTTCATCGATCCTCAAACTCTTAACTCTCAAAGAGAAATAGGCCTTTTCCCTGCCTCCTCTCCTCAGGCGGATTCCTCAAAACACACGCACACACCCTCTCTCTCTATCTGCGACTCTTACAAATTCAACACTGGACCTTCGTCTCTATCAACACTCACTCGCTAAGGTTAGCCTAGAAATCACCAAAACCAATGGCGTCTTCACTCTCCACAACTGCCTCCGCTTCTGCTTCTGCTTCTGCATCCGCTTCTGCTTCTGCTTCTGCATCCGCTTCTGCTTCCGCCATTCGCAGTGAGTGACAGGCC
>HSP8IRX02FUGYB46
GACCTTGGCTGTCACTCAGTTGTGAGAATGTAGAGAAGTTCTATTC
>HSP8IRX02JUDNB37
GACCTTGGCTGTCACTCAGTTTCTTCTGTATCCATCA
>HSP8IRX02FWZE6114
GACCTTGGCTGTCACTCAGTTACCACCACCACCACCACCACCACTGTATAGAGTATTCACCACCTCCACCATCGCCGCCACCACCAACGCATTACAAGCCACCACCATCCCGCC
>HSP8IRX02I9WB2277
GACCTTGGCTGTCACTCAGTTGTTTAACTATGGAAGCTATCTTTCTCATTAAAACTTGAGGGATAAATGTAGAGATGTGAAGAAAGATCTACATATAGTTTTTATCGATTTGGAGAAGGCTTATGATAGTGTTCCAGGAGATGTCTTATGGAGAGTGTTAGAACAAAAGAGAGTATCTATTAGGTACGTCCAGGTATTGAAAGATATGTATGAAGGATCAACTACTATTGTGCGCACAGTGGAAGGAGATGCAAGAGTTCGCAGTGAGTGACAGGCC
>HSP8IRX02I7ZRB199
GACCTTGGCTGTCACTCAGTTAATGAGGTTGAACTTGAATTGAAGACCAAATCAGTAGAGAAGGAAAAGCCAAAGCAGAAAGAGGACAAGGAGGAGAAAGATAAGAAGAATAAGAAGGGTGATGATGAAGATGACAAGAAGAAGGAGAAAGACAAGGAAAAGAAAAAGAAGAAGAAGAAAGAAAAGGAATAGGTGAGGA
>HSP8IRX02GN5H2323
GACCTTGGCTGTCACTCAGTTTATGCCATTAACTAAAGCAGCAAATACCCTCACCAACTTTGGAGGCACTGCAAGCTTGACACCTCTGATCGGTGCCTTCTGTGCTGATGCCTACGTCGGCCGTTTCTGGACTATAACAGTCGCTTCCATAATATACCAAATAGGCATGACAAGCTTAACACTCTCAGCCATACTCCCAAATCTTAGGCCACCCNCCATAGAAAGAGNTAGTAAGTTCGACCAAGAGCAGACACGAGGACAACTAACAACTCCTATATGCATCTCCTACCTACGTGGCAGTCGTTTAGGATCGGTAGGGGAAC
>HSP8IRX02GGFIG90
GACCTTGGCTGTCACTCAGTTACTCAGGGAACAGAGTCTCACTTAACAGGACAGAACAGAGTAAACCATATCACAGGGGCGGGACCGTCG
>HSP8IRX02JSI8X91
GACCTTGGCTGTCACTCAGTTTAATGCAAAGGTCTATCAGTTCTTACCTGCTGAAGAAGCAGCAGCAAATCAAGATGATTTGATTATGTGG
>HSP8IRX02GXNB338
GACCTTGGCTGTCACTCAGTTGTAAGTTTCTTCTATCC
>HSP8IRX02HZ0I943
GACCTTGGCTGTCACTCAGTTGGTAGTGAGTTTGTTCAGGGGC
>HSP8IRX02ITYGG45
GACCTTGGCTGTCACTCAGTTACTTGTCCTCTCTGCCGCTCCCNC
>HSP8IRX02H3H9L378
GACCTTGGCTGTCACTCAGTTCAAGAGATTCCTCCCTTCAGAGTTCGGAAATGATGTGGACCATGTTCATGCTGTTGAGCCAGTAAATCAGCGTTTGGCGATAAGGTTAAAGTCCGACGAGCAATTGAGGCTGCAGGAATTCCATACACCTATGTGGCTTCCAACATTTTGCTGGGTATTTGCTTCCCAGTTTCAACCAGCTTGGAGCTACAGCTCCTCCAAGAGATAAAGTGGTCATCTTGGGTGATGGAAATCCCAAAGCAATTTTCAACAAGGAAGATGACATCGCCACCTATACTATAAAAGCTGTGGATGATCCAAGAACCTTGAACAAGATCCTCTATATTAGACCTCCAGCTTCGCAGTGAGTGACAGGCC
>HSP8IRX02H1UFF402
GACCTTGGCTGTCACTCAGTTGAGACAGAATACAGGAAGGCTTTGGCGCGCTTTCAAGAAGTAACCAGCAAATACAGCCAGGAAAAGCAATCAGTGGATGAACTGCTAAAACAGCGGGATAACATACATTCTTCGTTCACTGTAATGAGGACGGTCAGTAATTTAAGTAATGGAAGTACAAGCAAAGTTCTTGGTGAAGATTCAAAAGCTGAGAGTCCAAGGGAAGATGGAAGTGATGGAAAGGATAAATCAGGCAAGAAGAAATGGTTCAACTTGAACCTTAAAGGATCCGATAAAAAGCTTGGTTGAAAATGGTGTTTAGATGATTTTTACTACTTGGTAGGTTTGACCGGGTTAATTATTACTGCATTAAATTCTAGGGCCTTCGCAGTGAGTGACAGG
>HSP8IRX02JHTS753
GACCTTGGCTGTCACTCAGTTACTCGAACCTTTTCTTTTCCTTCCTTTCCTTT
>HSP8IRX02G7ZMO54
GACCTTGGCTGTCACTCAGTTGACGAGCTAAACACTGTAATAATTGTTGTAGAA
>HSP8IRX02HJD5V399
GACCTTGGCTGTCACTCAGTTGCGGAATCAGCGGGGAAAGAAGACCCTGTTGAGCTTGACTCTAGTCCGACTTTGTGAAATGACTTGAGAGGTGTAGGATAAGTGGGAGCCGGAAACGGCGACGGTGAAATACCACTACTTTTAACGTTATTTTACTTATTCCGTGAATCGGAGGCGGGGCCTCGCCCCTCTTTTGTTACCCAACGGCGCCACGGCGGCCGATCGGGCGGAAGACATTGTCAGGTGGGGAGTTTGGCTGGGCGGCACATCTGTTAAAAGAATAACGCAGGTGTCCTAAGATGAGCTCAACGAGAACAGAAATACTCGTGTGGAACAAAAGGGTAAAAGGACTCGTTTGATTCTGATTTCCTAGTACGAATTCGCAGTGAGTGACAGGCC
>HSP8IRX02HU6UM69
GACCTTGGCTGTCACTCAGTTGCAACCTACTAACCTCCTCTCTCTCTCTCTCTCTCTCTCTCTTCTTAC
>HSP8IRX02GF5LH251
GACCTTGGCTGTCACTCAGTTGCTGCGGTTCTGCTGGTTTCTTCTCAGAAACTGTTTGCTCTTCAGTTTTCTTTCTTTCGTTCCCTGGTGCCCTCCTTTTGTGGGTTTGTCTGGCTCCTTTCTGTGTTTATCTTGCTGTTGAATCTTTGAGTTGAAACCCATAAAGTCAAAAGACTTCAAAGTACCCTCCATTCCACAGCTGAGAGATCTCTCTGGCTGTTGTCTGCCAAACGCAAAACCTCTCTCTCTCT
>HSP8IRX02I5SKS405
GACCTTGGCTGTCACTCAGTTTTGGGCAGTTCGAATTGATGCCCAGAGCGAGAAATCTGACTGGAATAACGAAATGCAGCAAAATGGGCATTTGTTTTCTATTTGGCAAATGAAGAATGGAAGCGCTTTAAGTTGACAAGAGATGACATAGACATACATGAGAATTCTCTTCTGGCATCAGGTTCACATTCAGACATTGGAGATTGGCAGCTACATTTAGAATCCTAAGGATGTTTTGGAGATCCACTATTCTGGCTTCAGGTACACCTCATATTCACAATTTATCTGATCTCGTCCAGCAAACTCTTGGGGCCCAAGTAGAAAGTTTGGCCTGCAGCTACCTGACTCATCCGAGATCTTCAATANCTAGTTTTCAGATTCTGCTAGGATTCCATTCAAAACAGA
>HSP8IRX02HOKSZ61
GACCTTGGCTGTCACTCAGTTGAATATCCGGCGGGAAAGTGGACGAATTTTCCCATTTTTC
>HSP8IRX02F784S118
GACCTTGGCTGTCACTCAGTTTCCTCCAATTCCAATATTTAAGAAACCACTTCCTCCTCCTATTCCAATATTTAAGAACCTAACCACCAATATTCTATAAGCCTCTTCCTCCCTTCCC
>HSP8IRX02IF3AF370
GACCTTGGCTGTCACTCAGTTAACACAAAGGCAAAGACCGAGAGAAGAATAGAAATCAAAGGATAAAGACCGGGATAAGGAAGAAAGACGGAGAAAGCAAAGGAGATAACTGAACCAATTAAAGAAAAGCCTAAATTAAAAGAAATGTCTCTAAACTAAAGAGGGTAGCAGGGACTCACTAGACTTCCGAAATATCAAATCATCAGAATCATTGAAGTTAAGCAATGTAAGTCCTGCTGCTGAGGGAAATCTTGGAAAGCGAAAGGAGCTTGAGGAAAATGGATATTTACTTGACAATGGGAGGCGGCCTAATAAATTTCCAAGGCCTCTGTCTTCCTCTTTCCCAGCTGTTCGCAGTGAGTGACAGGCC
>HSP8IRX02HDZAB81
GACCTTGGCTGTCACTCAGTTTGATGCTGAACTGATGACCGCATGAATGCTTCAACCGGGATTACGCAGTGAGTGTACAGG
>HSP8IRX02GDSHI154
GACCTTGGCTGTCACTCAGTTGCTCATTCTTTCATTTCTTGATCTTCTTCTTGTGCTTATGTTGTTTGTGTTTGTTTATCTTCTAATAAAATGAGCAATATACCCACTTCTCTCACAGATTCTTCCTTTGCCCATTCGCAGTGAGTGACAGGCC
>HSP8IRX02GSGN9122
GACCTTGGCTGTCACTCAGTTACTGCACCCTCTCTTCTCCTTCAACCTTATCCCTCCATCTTATCTCCTCAAACCTTCAGAAAACCAAACCAATCCAACACATCGCAGCAAAACCCTCCCCC
>HSP8IRX02JFQKL36
GACCTTGGCTGTCACTCAGTTTGAGAGTAGTAGTAG
>HSP8IRX02JLY2152
GACCTTGGCTGTCACTCAGTTATCAGATATGGTAGACCCACTAGTTGTCTCC
>HSP8IRX02J16TX44
GACCTTGGCTGTCACTCAGTTCTGTGGCTCATTTTTGTACGAGT
>HSP8IRX02ISYKN235
GACCTTGGCTGTCACTCAGTTACATAGGCTGAGATTAATAGCCAGTTTTCTCTTCCCTTCCTTTCCCTTCTACTCGTTTGCAATCTTAGTCTTGTTTGGTTCATTTTTTNTTTTCTCTGTATTCGTCCTCTCTTATTTTTCGAACCCCTAAAAGAAATTGTTTATTGAATTAAAGGTTTAAGGTTGAGACGACCCTAATTAGTTAAGTACACAGACGACGAGTATTCACTCTGTA
>HSP8IRX02JOD1D65
GACCTTGGCTGTCACTCAGTTAGCCTCCTTCTGTACCAATCTATAAGCCAAAACCAAAGTCACGC
>HSP8IRX02F0U7Y247
GACCTTGGCTGTCACTCAGTTTGATTCCTAAATGAGTCAGGAAGTATTCCAATTGGAAAGAAGCCATCAGGATATGCAATAAGATCTGGGACATCAATGGCTTGCCCTCATGTAGCAGGTGCTGCTGCATTCATAAAATCCATTCACCGTGAATGGAGTTCATCCATGATCAAATCTGCACTTATGACAACGGGTAAATTTTAATGAAATATTCATTTTTCTTGAAGAATTATTCAATGCGTGCTTT
>HSP8IRX02IUTFK337
GACCTTGGCTGTCACTCAGTTTTAATATGTGAAGAACAGGAAAGAAGTTTGTCCCTCAAATACTGGCGAAGGTGGTCTTATTGGCAACCGACAGGTCTTGCTGCCACGTGAAGGTGGATTGTTTTTACCGTAGCGAAATGCACTTCCCTGCATCAGCTCTCAAATCTTTAGATTTTAGTACGAACAGTGTCATTCATGTCTGGTCAGTGACTGTACTTCTGACCTTCTTTTCCAACTGATCTGTAAAGTGTTATCTTAGTTTGACACATCTGCAGGTGAGACTTGTTAACTTTCTGTGCATGTAAAGATGTTAACCCTTCGCAGTGAGTGACAGGCC
>HSP8IRX02HFL4M311
GACCTTGGCTGTCACTCAGTTAAAGGGAAACCCACAGAAGCCATGAGGGGAGGCAGTGTTAAACAGGTTAAATTTTATGATGATGATGTACGGTTTTGGCAACTTTGGCATAACCGTTCGGCAGCTGCTGAAGCACCCTCTGCTGTAAATAATGTTGCTTCGACTTTTACTTCCCCTGCTCCACCAACTAGGAGCACTTCTGTATTGTTGTGAAAACAAAGCCATTTTTTTGGTACCTGGTTACAATGCGTGGCCGGGAGTGTACTCAAGCAAGAGCTTGACAACAAGTCACTTTTATTGTATGGAGTTTC
>HSP8IRX02HW28L433
GACCTTGGCTGTCACTCAGTTAGCTTCAATCTGATGTTCGGGTCTCCATTTGATCTGCCTTCATTTGACTACAAAGAGGACTTACAGGGCCTGGCAATGGATTCTTTGCCAAAGCAGCAGGATGTTTCAATCTGGTTCCAGTAAAAAGTACAGTCACCGTACAAGAACTTTTACGTTCTATTGGGATGACCTATCTTAGTCTTATTAGCCTCTGCAAACCAGTGAGCTTTCACTGGATAAAAACTATTATCAGTTACTGTATTTCCCTGATCTGGTAGGCCTAGAACTTGTTAGATAGTTAAAGCAGGGGAGTGAAATGGGCTAATAAAGAGATTAGCAAGTCCCATAAATTTACTCCTGCTGTTAATTACTATACATAATGCGACTGTGAAATAAATAAGTATTAGCTATGTTTTGTGGGTTTGGGGGTTCG
>HSP8IRX02G9858179
GACCTTGGCTGTCACTCAGTTAGTACAAGTCTCCTCCACCACCCTCTCCTTTACCACTACCACCTTATGAGTACAAATCTCCACCACCACCATCTCCTAAGCCTCATTATGAATACAAGTCACCACCACCACCTTCCCATCACCACCACCACCTTACTACTACAAGTCCACTCCACTCC
>HSP8IRX02JSO2P240
GACCTTGGCTGTCACTCAGTTACACAACCATTCAAAGCTCAGAATTCAGATCTAAACGTAATCAAATTTCTCTCCTCTCTCTCAAGATGCAGATCTTCGTGAAAACCCTTACTGGAAAGACAATCACCCTCGAGGTGGAAAGCTCAGACACCATTGACAATGTTAAGGCTAAGATCCAGGACAAAGAGGGATTCCACCTGACCAGCAGAGGCTGATCTTTGCTGGGAAGCAGCTAGAAGA
>HSP8IRX02HKMFT386
GACCTTGGCTGTCACTCAGTTACTCTGGACCTTGGCTGTCACTCAGTTATTGGTTAGCCCATGAAACTCATTATGCTAGAGGAGCTGGCAAATTTTTACCAGAATTTCCTGCTAGTGGATGCCCTGCGCTAGAGAAGATTATGCAAGGCGCTGTGAAGCCAATGGACCCATGCTTGGCTATGAGGTTGCCTCCTGCTAGTCCTTTCGATAATTTCCTTAAAGCAGCTGGATGTTAGAAGACGAACAACATGCATGTGTTCTGTTGTCAATGTTGAAAAGGGATTTAGGTAGTAACTAGAATTTGTAGGCCACTTTTGACTTCCTGATTTGAACATAACAGTGATTTGAGTTTGAGGAATTCCGTGCTTCGCAGTGAGTGACAGGCC
>HSP8IRX02I6NQG35
GACCTTGGCTGTCACTCAGTTTTTTCTTTCCCACG
>HSP8IRX02GYCZ940
GACCTTGGCTGTCACTCAGTTGATGGAAATGGGCTTCAAG
>HSP8IRX02JK13U284
GACCTTGGCTGTCACTCAGTTAAGTGAGAGAGTTCCAGGTTCATGAGAGCTTTCCATTTTCAGTTGCTTTATCATGGAAAGGTGCTGCTTCAGATTCTCAGAGTGGAGCAGCAGATAATCATCAAAGCACTATCGTCTTCCCCAACGGGAAAGTACCCACTATCCACGTATCAAGGACTTTGTACATTCTACCGGTCGGGGACGTTTCTACTGTCGATGCACAATAATGCTGATGTGAGTGAACTACAGGTGCCTGCTAAGATCAGTACATATACGATTGGTCC
>HSP8IRX02GW35Y458
GACCTTGGCTGTCACTCAGTTTAGTGACTCGAATGGCTACAAAGATGTTAGAGATGATAAGTCATGGAGTCCCAGCTACATTCTTGATTTTAGTGATCTTTCTGTTGGCGACCGCATTTATGACCTGATACCTGTATACTTGGATGTATTTAGAGGTGATTCCAGTCTTCTTAAAAATTTTTGGAGAGTTATAAACTACCTTTGTTGACAAGCGAGTATGAATCAGTGAAGAGCAGTAACAAGTTTGGACGACTTTCTATATCATGCCATGTGCTACTGTGTCTTGCACGAAGAGAATGTCTTGGGGGCGTATTTTCTAGTATATGGAAGGAACTCAGAATGGCAAATTCGTGGGAGGAGGTTGAGCTGACTGTGTGGGGGGAACGTAAACGACTACAAGGGCGATCTCTTGATGGCTTGCTGCTCGTTTAATCGGGCTTCGCAGTGAGTGACAGGCC
>HSP8IRX02GUMSM278
GACCTTGGCTGTCACTCAGTTTCTTTTGGTGGTTTTCTCTCCATTTTGGGAGTTTCTGAGATAGCAACGAGGGTCTCGCAGTGAGTAGACGAGGTACCACTGACGTACTTCGTCCTAACGGCACCAACTAGGGGGATAAGGGNTGCTTGGAGTCATGAATAACTATGAGTCCTTGCTTCCAAAACAAAAATGCTCTTTTTGATATTCCAGTGGCACGCACAGCTAGTGCATACTTGACATCGCTAGTGCTGGCAATTGCTGCTTTTGAGCTGATGGTA
>HSP8IRX02HOT7R130
GACCTTGGCTGTCACTCAGTTTACAAGTCTCCTCCACCACCTCCTTATGAGTACAAGTCTCCACCACCACCATCTCCTTCTCCACCGCCTCCTTATCGAGTACAAGTCTCCACCACCACCATCTCCCAAA
>HSP8IRX02GE7VQ74
GACCTTGGCTGTCACTCAGTTGACCTGAGCTGTCTGCTCTCCCCCCTCTCTCTCTCTCTCTCTTCTTCTCTCTC
>HSP8IRX02HFW0I61
GACCTTGGCTGTCACTCAGTTTCTCCATATCCACCTCCACCATATTACTATAAATCTCCCN
>HSP8IRX02FY43135
GACCTTGGCTGTCACTCAGTTTCTGGAGATGATTC
>HSP8IRX02JS8BA62
GACCTTGGCTGTCACTCAGTTATCTTGTTCTTCCTCCTATTACCCTCTAGCTCTTATGACTC
>HSP8IRX02GY8FG72
GACCTTGGCTGTCACTCAGTTTATATGAGAAATATAACACAAATACGTATTATTACATATATAATAAATTTT
>HSP8IRX02JC10V74
GACCTTGGCTGTCACTCAGTTCACACACACACACACACACACACACACACACACACACACACACACCACACCAC
>HSP8IRX02J428A97
GACCTTGGCTGTCACTCAGTTGCTACTCTCTGTTCTTCTTCTCAGAGCATGTCGCTTCATTTTAAATTACTTCCTCTCTCTCTTCCTACTCAACCAC
>HSP8IRX02IKA1V50
GACCTTGGCTGTCACTCAGTTCTGAAGGTACAGAAGAAAGAAATAGGGTC
>HSP8IRX02IYUFX126
GACCTTGGCTGTCACTCAGTTTGCAATGTGATGTGAAGGTTTTGTGCATGGAACTGGATGCTGCTGTGGGGTTATTGTGCTTAGCTTGTGGTGGTTCGGTTATAGTTTGATTTTATTTCCTTTTTG
>HSP8IRX02I9ULL81
GACCTTGGCTGTCACTCAGTTATTAACTCTCTAACACTTCTTCACTTCTTTATTCTCACAGCACAAGGCACACAGGGAGTA
>HSP8IRX02JVHE075
GACCTTGGCTGTCACTCAGTTATCATCATACCCTCCTTCCCTTTCCTTCCTCTCTTTCTCTGACTATCCCTGCAC
>HSP8IRX02JK5ER87
GACCTTGGCTGTCACTCAGTTCAGAAACGCCCTCGACTCCTCTCCGAAACTCGTCCGAGCCTTCATTGTTCTCAAGTTCGGTGTCTG
>HSP8IRX02HH85076
GACCTTGGCTGTCACTCAGTTTCAACATTGTTATCTTCACAGTTCTTAACATGTTATCCATCGTATGAAATATGAA
>HSP8IRX02G55NZ126
GACCTTGGCTGTCACTCAGTTGATCCTTTCCTTCCTTCTTTCCTTTTCCCTCCTTTTCTCCCAGAGCCTATATTCCTCCAGATTCCCAATCTCTCTCCCTCTCTCTCTCTCTCTCTCTCTCTCTCT
>HSP8IRX02I5YVI61
GACCTTGGCTGTCACTCAGTTTATTGGGTGGAGGAATGATGTTTACTTTATACAAGGCACA
>HSP8IRX02HFTRR55
GACCTTGGCTGTCACTCAGTTGATTAACTCTCTAACACTTCTTCACTTCTTTATT
>HSP8IRX02JH03O376
GACCTTGGCTGTCACTCAGTTTCGGAGACAGAAACACCAGTTATCAGTAGAGCTGAGCAAAATTGATGCTCGAATCATGCGAAATGTAACCGGGATGCAGCAGTTGGAACTCAAACTTGAACCTGTTTCTGCCTATGATTATCTGTTGATATTATTACCTTTATTGAAGTCATACATGAGGGCACGTTTGGAGGATTTAGCTGAGAAGGATGCCACAGAGAAGTCTGATGCTGCAAGAGAAGCATTTTTAGCAGAACTGGCACTTGATTCTAAGAAAATTGCTAGAGGAGGAAGTGATAATTTGAGAAATACACAGGAGAAGGCAAAGGATAAAAAAAGAACAGAGAATACAGGAATTCGCAGTGAGTGACAGGCC
>HSP8IRX02GF23F40
GACCTTGGCTGTCACTCAGTTTAGATGGAGGTGGTCTGTT
>HSP8IRX02HENJN298
GACCTTGGCTGTCACTCAGTTGGGTGGTGTCCATGCCTTAATGCATCCTCAAGGGCAGCATCCTCTTAAACAAGCTGCAATGGGAATGGGTGCAGCTGGAGCAAGCCAGGCAATATACGATGGTGGGTTTCAGAATGTTGCTGCTGCCCAGCAACTTATGTACTACCAGTAATGATATAAGTTAGCGCCATACCTTTCTTACTGCCTTTGCAGGTGTTATTCAAGTCTTAAACGATTAGGAAATCTTTTTATGTTCTCTTCTANCTCGCATGGGTTAGTCTGCATATTTATTATCATA
>HSP8IRX02IJW43103
GACCTTGGCTGTCACTCAGTTACCTCCCTCACCATCTCCTCCACCACCATACTACTATAAGTCACCACCTCCACCTTCACCATCTCCTCCACCACATACTATT
>HSP8IRX02ILVCI438
GACCTTGGCTGTCACTCAGTTCCTTTTATTTCTTGTGACAGCGTGCATGAAGCCATTATGCGAGAGGATTCAGTGGAATTTGTAAGAGGGTATCATACTTGAGGAATTTCGTCAAGGGGTTCAAGCTTGGTGACAGGCTCTTGCGCCCGTCAATGGTCAAAGTATCATCTGGTCCAGGTCCTGCAAAGCCTCAACAAGTGGGGTCATCAGGAGGAGCTGAAACTGCAAGCGAAAACAACTGAGGACAGCCGAGAACCAGTGTCTTCTTAGGAGACAATATACTCAACCTTGACGAGTTTTGAAAAGTATAATCTATATTATTGTGATATCTTTAGGGCACTCAATTGTTATTTATGGGATGTGATTTTGTCAAATGAAATATTGCTCTTAATATATATATATATATATAATTGGCTCTTCGCAGTGAGTGACAGGGCC
>HSP8IRX02ITT1C203
GACCTTGGCTGTCACTCAGTTTACTATTTTAACATGAGAAGCTATATCTAGCACCGTAGTTTATTGTGTTTGCCAAATTTTCATTAATAGCAGAAGCTTCTGTTAAGGAGGACTAATGATTTAATATCAAATAATAACACCTTAACATATTATGGTTACAAATCTATTATATTTGCTATTTGTTTTTTTTTATTTTATTTANG
>HSP8IRX02HM6GE449
GACCTTGGCTGTCACTCAGTTAGAGGATGAGCTCATGAGAATTCTTATTCTTGTCCGAAATTTCTTACCTGGCCATCATCAAGTTATTAATGGGGAATGGAATGTAGCAGGTATTGCTTACAGAGCCTATGATCTTGAAGGAAAACAGTGGGAACTGTTGGTGCTGGACGCATTGGCAGGCTTTTGCTCCAGCGGTTGAAACCTTTCAATTGCAATCTTCTCTATCATGATCGACTTAAGATGGATCCTGAATTGGAGAACCAGACGGGGGCAAAATTTGAAGAGGATCTCGATTCAATGCTTCCCAAATGTGACATAGTTGTCATCAACACTCCTCTTACAGAGAAGACAAGGGCATTGTTTAACAAAGATAGGATTGCAAAGATGAAGAAAGGGGTTCTCATTGTTAATAATGCTCGAGCAGCAATCTTCGCAGTGAGTGACAGGCC
>HSP8IRX02JD1V2123
GACCTTGGCTGTCACTCAGTTTCTGACAATCAACCTGGTGTGTTGATCCAGGTTTATGAGGGTGAGAGGACGAGAACTAGGGACAATAATTTACTGGGTAAATTTGAGCTCTCAGGCATTCCC
>HSP8IRX02HKGES136
GACCTTGGCTGTCACTCAGTTGAGTAGAGAGTAGGAGTAGTAAATGAATGCAAGTAAAGTGAGGAGTCGGTGTGAAAATGGATGAATGAATGCTGCAAAGAAAAGAAATGGAGAAAGCTAAAGTTACTGAACTCTT
>HSP8IRX02HZZEQ291
GACCTTGGCTGTCACTCAGTTCCTACTAGTGGTTGTAACTTGTATTGAGTTGACCAGCGTCGACTTTTCTTTCTATTAATTTCATAATTTTCTCTTCTTCAATTGTATCAGAAAAGAAGGAAATTGAAATCTATGGGAAAGAAATCCTCTTCTTCCTCTTCCTCTGTTCTTCTATCGAGCTCTAAGAACAAGAATGGTTGGATTCGCTCCAATCGACTTGTTCTTCTTATCGTTGGATTCGTTTCTCTTACTTGCTTCCTTTTGGACCGCCTTCGCAGTGAGTGACAGGCC
>HSP8IRX02GR98Y617
GACCTTGGCTGTCACTCAGTTTCTGACCCTAGGACTCCGTACGACTTTTCGACGTTACCCGTTTACTTACTTAAACTACCGTCCTTTCCCCTTCGTTTTCCGTTTAAACTTCCCTTTACGGCCCTTAAACCTTTACTTCCCGTACCCGTCCCCTTTACGTACTTCGTCCGAAACTACGGTTCGTACTAAACCCGAAAAACGGAAAAGTACTAAAAGGAAAAGTACGTTTACGGTAACGTTAAACCTAGTTAACTACCTACGTAAAAAAAAACCCTAAGGAAAAAACCAAAAACGAAAACGTAACGGGACCTAACCGACCCGACCTAACCGAAAACCCTTAAGTTACTTCGTCCGGTAAACTTAGTCGGAACGGAATTTACCCTAACCTTCGACGTCGGTAAAACGGTACCTAACGAAAGGTTCGTTCGAAAACTTTCGGCCCCCGGAACCTTAATTACGGGTTCCGGACCCAACGGTTACCCCTAGTCCCCCTTTTTTTTAAGGGAAACCCTAAAGTTCCCTTTTTTCCCCTTCCTTACGTCCCTAAGTTCGTTCCTTTTCCGTAACCGAAAAACGGACGTCCAAGTAACCGTAGTTTCGGACTACGGACTTGGACG
>HSP8IRX02JUFXE446
GACCTTGGCTGTCACTCAGTTATATGTAAACACGAAGGGTTGCCTTTACTGTTCCCTGGAACTAAACAAGCCTGGAATTGTTACTCGATTGCCTCAGATGCTGATCTGATCGCGGAGCAACATATTTGGGCATCAGTGGATCCTTACGCAAGAAATGAAGCCTTTAATTGCAACAATGGAGATGTGTTCAAGTGGAAGCATTTCTGGAAAATTTTGGCAGAGGAGTTTGGGATTGAGAAATACGGGTTTGAGGAAGGAGAAAAGAGATTGAGTTTGGTGGAGATAATGAAGGATAAGGGTCCAGTATGGGAAGAGATAGTGAGGGAGTATCAGCTGCATCCCACCAAGTTGGAGGACGTGGGTGTGTGGTGGTTTGCTGATTTGATATTGGGTGGTGAAGCTGTGATATCGAGCATGAATAAGAGATTCGCAGTGAGTGACAGGCC
>HSP8IRX02GBVQ283
GACCTTGGCTGTCACTCAGTTTAGTAGTTGGAATGAAATAATGATTCTGGTGATGACAAGGCCTTCGACTGGAAGAATAGGAC
>HSP8IRX02INC41446
GACCTTGGCTGTCACTCAGTTCTGCAATTACAACCTCGCCGCTATTCCAAATGTGTTAGAAGCGGAAATATTTAGTGAATCTCTGTGGAAGTGTTCTGGTTGCAACTTCGGTTTCTGCGATACGCATTGGCAGGAGGTTCCGTGGTTAACTTCTTCCCTCACAAATCTTCAGCAGTTAACCATTTTGGGAATAGAGTCTTTGCCTTGACAGATGTGTGGAGAATCAATTTTGACAACTCATCAATTATTGAGCAATTTGGTGATTTGTTACTGCAGTGCTTCTCACATTCATCTTAAATATTGCAAAGAGTTCTAACTGTATACATAACCTGCAGTCACTTATCGACACTGGAAATGGGAGATCAAGGACAGATTATATTCCCATAGTTTCTTGGACCAGAAATATGAGTGATTTTGAGAATGTTTTCATCACAAAAATAGAATAC
>HSP8IRX02H5CEH415
GACCTTGGCTGTCACTCAGTTATCATTGTTGTTATCTTTCCTTCTCTAACCCTAATCCTACCTATCCAACCATCAGTAAAGCTATAACTATAACCAAACGCCACCCGCAAATCCCTGTACCTCAATCATTTTCCTTTTCCTTTTCCTTGCTTCTGTCGCTTCTCTGCTATGAGGACGTCTGGTGTCGAATTTTCTTAAAGCATTTTCAAGAGTCTTTGGAGTTCACGGTTTTTATGGTTTATCTTTATCTCATGATCTGAGTGGAAGCCACTGGGCTATTACGGATTTGTCATCATGGAAGATTGTGGTCTTCCTCAGTTTGATGGCATTAGGAGTGCTGTAAGGAAGAAAAGGAGCCGAACATCTTGCCGGCCTAAGCCTGATGCACAGCCAGTTTCGCAGTGAGTGACAGGCC
>HSP8IRX02IL2WE105
GACCTTGGCTGTCACTCAGTTGGAGAGAGGGAGGAGTTATCCCTCAAAGTAAATAGCATGCCTACTGTGGGAGTTCTTTTTGTACTTTCTAAGGACGACGACGTA
>HSP8IRX02G5WBU169
GACCTTGGCTGTCACTCAGTTATGCTTGATGATATTTTGATAGCTAGATTCTTAGTCTCTACACACACACACACACACACACACACACACACACTCTACGTCTCTACACACACACACACACGCGCACACACACACACACACACACGCGCGCACGCACGCACGCAGACAG
>HSP8IRX02IBF4T156
GACCTTGGCTGTCACTCAGTTGTGGTTCTCAAGTGTGAACGGTGAATTTCTGATTTCTAAAGTTCCATGTTCGTTAATGTTGATCTCCTGTAAGCTCTGATTGCTCATAGCAACTCCAGAAATATCTGTATCTCTACTTCTGGCGAAACCCTCTTC
>HSP8IRX02HAZEG467
GACCTTGGCTGTCACTCAGTTTAAGAGGCGTGCCACTGGTGGCAAGAAGAAAGCTTGGAGGAAGAAGAGAAAGTATGAGCTTGGAAGGCAGCCTGCAAACACAAAACTGTCTAGCAACAAGACAGTCAGGAGAGTTAGGGTTAGAGGTGGAAATGTGAAGTGGCGTGCTCTGAGGCTTGACACTGGAAACTACTCATGGGGTAGTGAGGCTGTTACTCGGAAGACCAGGATTCTTGATGTGGTGTACAATGCATCTAACAATGAGCTGGTCCGTACTCAAACCTTGGTGAAGAGTGCCATCGTTCAAGTTGATGCTGCACCTTTCAAGCAGTGGTATCTTCAGCACTATGGGGTTGACATTGGGCGCAAGAAGAAATTGCAGCTGCCAAGAAAGAAGGAGAGGAAGGTGAAGCCACTACTGAGGAGGTGAAGAAGAGCAATCACGTCTTCGCAGTGAGTGACAGGCC
>HSP8IRX02IMBDJ358
GACCTTGGCTGTCACTCAGTTGAATGGGATCAACTGGCACAGTGTACAAGGCTGAGATGCCAGGTGGCGAGATCATTAGCGGTCAAAAGCTGTGGGGCAAGCACAAGGAAATAATCCGACGGAGGAGAGGGGTTCTAGCAGAGGTGGATGTATTGGGGAATGTGAGGCATAGGAATATAGTGAGATTGTTAGGGTGCTGCAGCAACAGGGAGTGCACTATGCTTCTTTACGAGTACATGCCAAAATGGAAATTTAGAAGATTTATTGCATGGAAAAAATAAGGGNGAAAATCTAGTGGCTGACTGGTTTACAAGGCACAAGATTGCTCTTGGGGTGGCTTCGCAGTGAGTGACAGGCC
>HSP8IRX02HHSR9454
GACCTTGGCTGTCACTCAGTTGAAGTAGTGAGGGTGTTAGCGGGACAATTTTCTTCTCCCAAGAAGGAGATGGTCAGACCACTGTAACTGGAAACGTTTCTGGCCTGAAGCCTGGGCTTCATGGATTCCATGTCCATGCCCTTGGAGACACAACAAACGGTTGCATGTCAACTGGGCCACATTTTAACCCTGCTAGCAAAGAGCATGGTGCCCCTGAGGACGAGAATCGTCATGCTGGTGATCTGGGGAAATATCAATGTTGGTGATGATGGCACTGCTAGTTTCACAATTGTTGACAAGCACATTCCACTTTCTGGCCCGAATTCCATTATTGGAAGGGCAGTTGTAGTTCATTCGGATCCTGATGATCTTGGCAAGGGGGGACACGAACTTAGCAAAACCACTGGAAATGCTGGTGGCAGAGCAGCATGCGGTTCGCAGTGAGTGACAGGCC
>HSP8IRX02GGLBT106
GACCTTGGCTGTCACTCAGTTGATTTGTCTGGTTAATTCCGTTAACGAACGAGACCTCAGCCTGCTAACTAGCTATGCGGAGGTGACCCTCCGCGGCCGACGCTTC
>HSP8IRX02H8WFW227
GACCTTGGCTGTCACTCAGTTTAAACAAATTCAGTAGAGAGCAACAAACTAGTTCTTTCCACGTTGGGGAAGAGATTGGGTTTGAGTTTGACCTTGAATTTCTCGGGCAACTCTTTCCTCCTCCATTCTGATAAACTTTCTGGTTAGCTTCCCCATTGCGTCTAAGCAGTACCACGGAACTGACCACCAGATGATCCGCCCTGATTGTCAAACTCATTCCTTCGCAG
>HSP8IRX02G4BJD41
GACCTTGGCTGTCTGAGTACTCTTCTTCTCCAATTTCTCTC
>HSP8IRX02HLBUR84
GACCTTGGCTGTCACTCAGTTGGAGGACGGAGGGGAGTAGTTTGGTTCCTCGGAATCTCTCTCTCTCTCTCTCTCTTCTCCCTC
>HSP8IRX02IAHJU405
GACCTTGGCTGTCACTCAGTTGGTAATTGAGTACTGTAAGAAGCATGTCGATACCTCCAAGTCTGATGATCGTCCTTCTTCTGTTGATGACGAGTTGAAGGCCTGGGACGCTGAGTTCGTCAAAGTTGATCAGGCTACTCTCTTCGATCTCATCCTGGCTGCCAACTATCTAAACATCAAGAGCTTGCTGGATCACACTTGTCAGACAGTGGCAGACAAGATCAAGGGCAAAACTCCAGAGGAAATTCGCACGACTTTCAACATCAGGGATGAATTTACACCTGAGGAAGAGGAGGAAGTTCGCAGAGAAAACCAATGGGCCTTTGAGTGAAAGGCCAGGAAAGTGTATTCCTAATTCCCCTTTTATGTTGGACATGGGTGTTCCGGATTACTACTTTGTCAAAC
>HSP8IRX02JIAA481
GACCTTGGCTGTCACTCAGTTGGTAATATGAACAGGCTCTTCTGTTCCATGCTCTGTTTCGCAGTCGAAGTTGACTAGGCC
>HSP8IRX02HDX17287
GACCTTGGCTGTCACTCAGTTAAGTAGAGCAAGTTTTTGGAAACCAAGATGAAGAGTTGTTCTTCCCGGGGCCAAGGCAGCACCAGAGGGAAGGTCGCGCATGTGCATGAGGGTGTGAAAGTAAAACTGAGGTCTTACTGGGTTACCCTTCTTGGGGAGAGGCTAAAGGCTAACCGACAAAGAGGGTTTTGTGGGTTCTGTAAATGTGAATAGTGTTGTGTATAAAATGAAATAATGAAATGCAGAGGAGCATGTACATGGATTTACATCCATCTAATAATTAAAAT
>HSP8IRX02G3UN288
GACCTTGGCTGTCACTCAGTTAGGGCTATAGCTCAGTTAGGTAGAGCACCTCGTTTACACGCGCGCCAATGTTTTTTTTTTNTTTTAG
>HSP8IRX02INGWD42
GACCTTGGCTGTCACTCAGTTGGGAATAATCGGGCGGTGGAC
>HSP8IRX02JHLL957
GACCTTGGCTGTCACTCAGTTAGAAGCACAGGAAAGTTACTATGCCCGCCTACTCCT
>HSP8IRX02GP89C95
GACCTTGGCTGTCACTCAGTTACCTTATGTTTCTGTGGTTGCAGTGTTGTGACCCTAGTACACTCTAACCTAACGATATGTTACTAAGACGTGGT
>HSP8IRX02H091E179
GACCTTGGCTGTCACTCAGTTAGACAGGGACAGGGATAGGGATAGGGAGTCGCGAGAGGGACAAAGATAGGGAGAGAAGCAAGGACAGGGACAGGGATAGGGAAAGAGACCGAGACAAGGATCGTGACCGTCACCATAGAGATCGTGATCGCTACAGAGATCGTAGTGAGAGGAGGGAA
>HSP8IRX02HA3GF99
GACCTTGGCTGTCACTCAGTTTGGATCCGTTGAGATCCCGTATATTTCGGACGAGAATGCTGACGAGGATCCGGAAATTAAGGTGACCATTAAGGATGA
>HSP8IRX02HA3HV97
GACCTTGGCTGTCACTCAGTTGCCAAAGTAACTAGCCAAAACTCATTTTCAAAGGTTAGTCTCTCATTTTCTTTCTCTAGAATCTGTGTGCTCCCCN
>HSP8IRX02GNUCD347
GACCTTGGCTGTCACTCAGTTGAGAAATGGGAAACATAAACAAGTACTTCAAGAAAGTGAAAGAGAGCAACAAGAAAGGCCTGAAGATTCAAAACATGTCCATACTTTCACCAACTTGATGCTTTATATAAAGAGAAGAACAAGAGCGACCCTTCATCAAACAATTGAATTCTAAGCCTGAGAATTACTAGTGCCTTTAATTGGTTACGGCCAGAGCAGCAATGGCCTCCTCCTCAACAAGAACATGGCCCAGCTGATGATTCAGTCATGGAAGATTTTGGAAAGTGATCAGGATCAACAGAATCATCAAGATGACGATGAGAAAGATTGATGATGATGATGATGAT
>HSP8IRX02HOA74125
GACCTTGGCTGTCACTCAGTTAAGAAATTATGGCAGTTGTTGGTGGTAGGTTAGGAAAATTACAACGTTTGGAATAGAGAGAGAGAGAGAGAGAGAGAGAGAGAGAGAGAGAGAGAGAGAGAGAG
>HSP8IRX02HAAFB364
GACCTTGGCTGTCACTCAGTTTATCTGATGTAGTTGGGAGTCCATATTATGTTGCACCTGAGGTTTTGCTCAAGCATTATGGACCTGAAGTAGATGTTTGGAGTGCAGGTGTTATTCTTTACATCTTGTTAAGTGGGGTTCCACCTTTCTGGGCAGAAACTGAACCAGGAATTTTCAAACAGATTTTACAAGGCAAAATAGATTTTCAATCTGAGCCATGGCCTAAGATCTCTGATAATGCTAAAGATTTGATACGAAAGATGCTTGAGAGGGACCCTAGGAGGAGGATTTCTGCTCATGAAGTCTTATGTAATCCCTGGATCGTGGATGACAGAGTTGCCCCCTTCGCAGTGAGTGACAGGCC
>HSP8IRX02IJX9P425
GACCTTGGCTGTCACTCAGTTTGGAAAGTTATGGGTAAAGGAGGGCGAATATAGCCAACATTCGAAGATATCAGGGGCGAATGATAGAGATCTCTGATGCCAAGTCTGCCAGGGGTGGATCGTATTGCTCATATATCTGGCACACCAGAGCAGAAGCGTGCAGCAGAAAACTTGATCCAAGCATTTATAATGGCAACTTAAGTTTTGAGAATACTTCTTGGTATTTGAAGGTGAATAGTTAAAACCTTAGGAATTTTCTTCATCAAAAGTCATCCTTAGCTTCTTTAGGTTCCGTCTGGAGTGCTTCATTTTCTAGGCTTCTACAACTGGATCCTCCTGTTTCTCACATAACGCTGCTGATCAAGATCATGTGGGAGATTCACTGCTGGTTTATATTCATGGCCCTTCGCAGTGAGTGACAGGCC
>HSP8IRX02HKAZP227
GACCTTGGCTGTCACTCAGTTTCAACAACCACAACTACCTCCGCCACCGCCGCCGTTTCTAACGGAAGTGGTAAGACTCACGAGTGCTCCATCTGCCACAAGACTTTCCCAACAGGACAGGCCTTGGGCGGCCACAAGAGGTGTCACTACGAAGGCGGTGCAGAAAAGAAGCGGGGTGGACTTCCTACCTCTGAAGGTGTCGGGTCGAACCAACACACACAGCCTCA
>HSP8IRX02G2NHT457
GACCTTGGCTGTCACTCAGTTGGGTCCTTGGTTGGCCGCTGATCAGCTCTCTGCTTCAAGGAGACTATAATCTGTGCTACTCTTAACACTATCACTGACGATGGCTAAGAAGCGAAAGCATGATTCCAAAGTCACTGAACCAACCGAACCTCCAAAAAGCAGCAGCAACAACAGAAACAGAAACAGAAAGAAGAAATCGTGGAACACGTCAATGAAGAAGAATTCGAGGAAGTCGAAGAAGAGGAGGAAGATGAAGTAGATGAAGAAGTGGAAGATGAAGAAAAGAGGATGATGACAATGATGAAGATGAAGATAATTCTCTACAAAATAATCAGAATCAGATCAATGATGAAGATGATGAACCTATAGAAAAACTTCTTGAGCCATTTAGCAAAGAGCAATTGGTCAATTTGCTTCGGGATGCTGCTAATACCCACTTCGCAGTGAGTGACAGGCC
>HSP8IRX02JER0C452
GACCTTGGCTGTCACTCAGTTTGAGGCCAATAGAGCCGGAGTACGGAGACAACAAAGATATAGTAGATTGGGTTTCCAGCAACTTGAAGAGTAAACAGACGTTGTTTAGCATTGTAGACTCCAGAATTCCAGAAGTTTTCAAGCAAGATGCTGTCAAGGTATTGAGAATTGCAATCCTCTGTACTGCAAGGCTTCCATCCCTAAGACCCACCATGAGAAGTGTAGTTCAAATGCTTGGAGAAGCTGAACCGTGTAAGCTGGTTGGCATTGTCATTAGTAAAGATGGTGCTACCAAGAAAAAGAGGTGACAGATGAGGAGAAGTTCAATCCTGAAATTTAAGTCTTCCCAACTTGTTTAGTCTTGGTTGGGCATCTTATTTAGTCATTTCCTGGGGAAAAAAAATTTCCAATTCTGCTAGTTTGAACACGCCCTTCGCAGTGAGTGACAGGCC
>HSP8IRX02JKMQK318
GACCTTGGCTGTCACTCAGTTTCAATTGGCCATGGCATTGGCTGTGGTTCTTGTTTCAAGCAGTGTAGTTTCTGTTTATGGTGATGCATATCCTTATTATTCTCCACCTCCTCCACCCTATGAGTACAAGTCTCCTCCTCCACCTTCTCCTTCTCCACCACCACCTTATGAGTACAAGTCTCCACCTCCACCATCACCTAAACCTCACTATGAGTACAAGTCTCCTCCACCACCTCCTTATGAGTACAAGTCTCCACCACCACCATCTCCTTACTCCACCACCACCGTTATGAGTACAAGTCTCCACCTCCACCATCA
>HSP8IRX02JYG45494
GACCTTGGCTGTCACTCAGTTTAATTTTGAGTCAAAGAAACCAGTGTTATATGTGGGAGGAGGGTGTTTAAATTCAAGTGAAGAGTTGAGGAAGTTTGCTGAGTTTACTGGGATCCCAGTGGCTAGTACTTTGATGGGGCTCGGAGCATTCCCAGTTGGCCATGAATTATCATTGCAAATGCTTGGAATGTATGGAACTGTTTATGCCAACTACTCAGTGGATAGGAGTGATTTGTTGCTTGCATTTGGGGTGAGGTTTCATGAACGGGTGACATGCAAGCTTGAGGCTTTTGCAAGCAGAGCTAAGATCGTTCATATTGATATTGATTCCACTGAGATTGGGAAGAACAAGAAGCCTCATGTGTCGGTTTGTGGCGATGTTAAGCTTGCCTTACAAGGGATGAACAAAATTTTGGAGAACAAAAGTGCCAAGAGTAAGCTAGATTTTAGGGCGTGGAGAGAGGAGTTGAATGAGCAGCTTCGCAGTGAGTGAC
>HSP8IRX02IBBEV87
GACCTTGGCTGTCACTCAGTTATGGCCGCACACTTGCTGACTATAACATCCAGAAGGAGTCCACCCTCCATTTGGTCGCTCCGTCTC
>HSP8IRX02H4Q7A201
GACCTTGGCTGTCACTCAGTTTGCTTCACCATCACCACCACCTCCTACTACTACAAATCCCTCCACCACCACGTGTATTCTCCTCCTCCACCTTATTACTATAAGTCCCACCACCTCCTTCTCCATCACCACCACCACCTTATTACTACAAATCTCCACCGCCACCCTCACCATCTCCTCCACCACCATACTATTACAAAT
>HSP8IRX02FQXN166
GACCTTGGCTGTCACTCAGTTAAACAATGAGAAATGGGTCAGATTCTACAGGATCAAACCTATGGG
>HSP8IRX02JZWXG56
GACCTTGGCTGTCACTCAGTTGGTGTATTCTAGTTGCCTCAAGTCCAGTACGTCTA
>HSP8IRX02JVOUO238
GACCTTGGCTGTCACTCGGAAGACTCGTATTCTTGATTGTGGTTTACAATGCCTCAAACAATGAGCTTGTTAGGACACAAACTCTGGTGAAGAGTGCAATTGTCCAAGTAGATGCAGCTCCATTTAAGCAATGGTATCTTCAGCACTATGGCATTGGACATTGGTAGGAAGAAGAAGACTGTGGCTAAGAAGGAAACTACAGAAGGAAGGAGAAGGTGCTGCTGCAGAGGAAACTAAG
>HSP8IRX02I0EEG98
GACCTTGGCTGTCACTCAGTTGGGAGAAAATAAACAAGGATGTGAAGGACTCTGAAGTTCCTACTAATCATGGTGAAGAGACATATTTTGTAATCTTC
>HSP8IRX02H3JCB419
GACCTTGGCTGTCACTCAGTTAAACCTGAGGGATATGATAAATTCCAAAGAAATTCCTGATCCAAGTGCTAAAGAGCCTGATGATTGGGATGATGAAGAAAATGGTATATGGAAACCACCAATGGTACCAAATCCAGCATATAAAGGACCATGTAGGCCCAAGAGAATCAAGAACCCGAATTACAAGGGAAATGGAAGATTCCTTATATTGATAATCCAGAGTTTGAAGATGATCCTGATCTTTATGTGCTTAAGCCAATAAAATACGTGGGAATTGAAGTTTGGCAGGTGAAGTCTGGGTCAGTTTTTGTACAATGTTTTGATATGCGATGATCCAGAATATGCAAAAGAAATGGTCCAGGAAGTATTTGCCAATAGGGAGATTGAAAAAGAAAGCATTTCGCAGTGAGTGACAGGCC
>HSP8IRX02J041U67
GACCTTGGCTGTCACTCAGTTGTATGTTGCGTAACAAGCTACCTCGGTAGCTAAGGTTTAGACTCCG
>HSP8IRX02JS00H103
GACCTTGGCTGTCACTCAGTTGAGATCTAAACACAAATACAGACGCGCTCTTGCTGGCTCTTTGTCTCTCTACAGAAACACAGAGAGAGGAGTTTTTNTTTTC
>HSP8IRX02F3OAC47
GACCTTGGCTGTCACTCAGTTTGTGGAGAGAGAGAGAGAGAGAGAGA
>HSP8IRX02HDQYJ225
GACCTTGGCTGTCACTCAGTTAGACCGTCCATGTAAAATTTGATTAGATTGATGAAAGAAACTGTGACGGAGGTTGAATATAGTCATTTATACCACTTGAATGCACGGAGAGGATTCACAACGTATTTCATATATAGCTACTTAGACCAGTACCAAGCGATATCTTACTATCATAAATTCAGGCAGATCACCAATCAACAGGCATTTCGCAGTGAGTGACAGGCC
>HSP8IRX02GV2BH50
GACCTTGGCTGTCACTCAGTTAGGAAGAATCTTGCAAGCAGCAGCTCGTC
>HSP8IRX02GE03E318
GACCTTGGTTGTCACTCAGTTGGAGAGAGTGTGTCAAGACACAGCTTTGACTGTCTTCTAGCTCAGGGCCCAAATACGGCAGCCGCTGCAGTGAAGTAATTGATTGTTCGACTGTTGCTACTACTACTGCTCAGAACTTCTGCAACCAGCCTAGAGAGAAAGCGGTGGTCGGGCCTTTGTAGTAAATTTGAGAAAGGAGCAGAGTCATGAAAAGAGAACTAATTAAAGAAATTCAATCGAGCTTACTGTGAATCTTCTTGGTTCGTGGAGAGAAATAAAGGGCATTTCTTTCATGGGGTTCGCAGTGAGTGACAGGCC
>HSP8IRX02IZ1B8434
GACCTTGGCTGTCACTCAGTTTTCATGGCCATATTGTTGGCAAGAGATAGACATCGAGGAATGGAGTAAAAGTCGCCAGCCTCACCACCTTGATCGCATGCTTCGAATGTTGATCACTCGAAGCTGTGGATCCCTCCGCAAGCTCTCTGTCACTGGCATTTCCAATAATTCTATTTTCTCATTCCTCGTTGAGCATGCTGGATCCCTTGAGAATTTGCAAGTGCCAAGAAGCGAAATAAGCGATTCAATTGTTGAGCAGATTGCTGGAAAACTTTCAACAATCACTTTATTGGATGTGAGCTATTGCAATAAAATCGGTGCTCAAGCTTTAGAGACCATTGGAAAACATTGTAAATTGCTTCTGGTCCTGTACCGGAACATGGAGCTATCATCTTCAGCAGACCAGTTCCCACTTTCGCAGTGAGTGACAGGCC
>HSP8IRX02G7P5M392
GACCTTGGCTGTCACTCAGTTGAGAAGATTACAGAAATAGAATACAGACAACATAGAGATCACCACTGCTCCAGCGAACCTTTGCACTCGTAACTTGCAAGGGGAAGCAGTGGCAGCAGTATAGCAACAGTTGCCCCGCAGCAATTACCCAAAAATTGCCACTTATTGATTCTCTTTTCTCTCTTTCTGAGGCGAAGATTGGGTTTGCGCCACTTTTGAGCTCGAAGAAGAGATTTGAAGTTGGGTTTCCAAGGAAAATGGCTTGGATTCAGGAAAAATGTGAGGCAGAAGTTGGGAACAAGTTGGAGGTGGTTCGGCCTGGCGGCTTGCGACTGAAGTTTACTCTGAAGAGGCTGTTGAAGCTCTCAGAACTGAGCAGGTTTTTTATAGTG
>HSP8IRX02HGUC2293
GACCTTGGCTGTCACTCAGTTTGGAGCTACAAGTTTTCCGTTAAGCCATGGCTCTGGTACTGCATGCTGGGAAGACCAACAAATGCTTTCAAGTCACTGATTGCGGCTGAGTACTCTGGTGTGAAAGTTGAACTGGTTGAGAATTTTGAGATGGGTGTCTCAAATAAGACTCCTGAATTCCTCAAGATGAATCCTATTGGGAAGGTTCCTGTGTTGGAGACACCGGATGGGCCTTTATTTGAGAGCAATGCTATTGCCCGATATGTTACCCGCTTCGCAGTGAGTGACAGGCC
>HSP8IRX02JLVGT375
GACCTTGGCTGTCACTCAGTTGAGAGACTTTACTTTCTTGTAGGCGAATACATGGGAGGGCGAAGCTGAAGAAGAGCGAAAACGAAAGCCATGGCTGAATACGAAAACGAACGTTGAGTTAGATACCAGCGATAAAAAGAAGAGATAAGAGGAAGAAGAAGAATAAAGAGGGAGAGGAGAAGAGGGAGATACTTCCATCGATGATAAAGAACAAGGAGAAGAGATCAGTCGTTCATGCTAAGCTCAAGCACTTGAAGAAGGTTGAGAAGCGAAAGAAGACTCAAGGCTCGAGATGCCTCTGAGAAGCGCTCTCTCGACCTGGCGAGGAGCCTCCTCCAAGGCAGATTCCTCGCACCATTGAGAACACCAGGGAAC
>HSP8IRX02GXIZY36
GACCTTGGCTGTCACTCAGTTCTCTCCCTCTCTCTC
>HSP8IRX02HH6SG403
GACCTTGGCTGTCACTCAGTTAAACTTGTCACAGGCTTATCTTCATAAAATTTTCAATCAATAATGTGTGGTAATATTGGCATGGTGCAAAGGACAAAGCCAAGGGCCAAAACCTTAAATTTGAAGGTTGGTTTGTGAACTTCAAGGATTAGATGGAGACAATTGAGGCCAAAGATTTGTAACAGGTTGTCTCTATACAAATGAGGAGTTAAACAAGATGATGGAAGTTTTCAAGAAGTTCAAGAGACATCCATGGAATTTAGAGATTTGTGTTACTGTTTATAAAGATTGTCAAAAGCAAAATATACATGTTATTGATAACATCGAAGGTGAAGTTTCATTGAAAGAAGAAAGTAGTTTGATTCAACCTAAAGATGGACCCATTCGCAGTGAGTGACAGGCC
>HSP8IRX02I10ZE62
GACCTTGGCTGTCACTCAGTTACTGCCGCCAACCATTGCCTCCACCGATACCAATTTACAAG
>HSP8IRX02GQVL972
GACCTTGGCTGTCACTCAGTTACTACTTGGATAACCGTGGTAATTCTAGAGCTAATACATGCTAAAAGCCCC
>HSP8IRX02FUORT71
GACCTTGGCTGTCACTCAGTTGAAGGCTTGAATTGGAGGTCAATCAGATTGAATTGATGCTTTCTGCGGTT
>HSP8IRX02JBQR535
GACCTTGGCTGTCACTCAGTTACTACTAACCATTC
>HSP8IRX02GLO12407
GACCTTGGCTGTCACTCAGTTGGTAGAAATCAACAGAGGTAGAAGAAGAATCACCACCGGCCACAGTAACAATGTCAACAGGCAAGAAAATCACTTTGAAAAGCTTAGACGAAGAGACCTTTGAGGTGGATGAGGCGGTGGCTCTGGAATCGCAGACGATAAAGCACATGATAGAGGTGATAGAGGACGATTGCGCAGATAACTGTATCCCTCTGCCTAATGTCACCAGCAAAATTCTCTCTAAGGTAATTGAGTACTGTAAGAAGCATGTCGATACCTCCAAGTCTGATGATCGTCCTTCTTCTGTTGATGACGAGTTGAAGGCCTGGGACGCTGAGTTCGTCAAAGTTGATCAGGCTACTCTCTTCGATCTCATCCTGGCTGCCATTCGCAGTGAGTGACAGGCC
>HSP8IRX02GODED96
GACCTTGGCTGTCACTCAGTTTACAAGTCTCCGCCACCACCATCTCCTAAGCCTCATTACGAGTACAAGTCTCCTCCACCACCTCTCCTTACCTAC
>HSP8IRX02JI4IZ250
GACCTTGGCTGTCACTCAGTTCAATGGACTTGTTGCTTGGATTTCAATTTGTTGTTTTGATGTTATCTTTTAGTTCGGATCTGGTTCCTGCATATGTTCGGCTACTTTGTGATAATGAAGCTGAAGTACGTATAGCTGCTGCAGGCAAAGTAACTAAATTTTGTCCGGATTTTGTAACCCAGAACTTGCAATCATAGAATACGTACCTTTATTGGCTAGTCAGTTGGGTGTTGGATTTTTGTATGATAAG
>HSP8IRX02GN38K211
GACCTTGGCTGTCACTCAGTTGGTGAATTGCGAGTGATCGACTCAGACACCATTGTCAAAACAAGCGGTTTTACTGTGCAGCTCTCAAGGAGTGGTCAGAACGAATGGACTCAGTGGAATCGTCGAATCAACGTCGGGCGACGGTGACCAACGCGAGCAATGGATGGTTCAGGATCAAGTTTTCCTAGATCTACGATATCTTCGCTAATAT
>HSP8IRX02JKIV1505
GACCTTGGCTGTCACTCAGTTAAAGATCTCATTTTTAGCTTGTTTCTGTGTGTTGAAGAGGATAATGATAGTAGTGGAATCACGGAGGAGAAGAGACTAACAGAGTGAGCCTACTAACCAACAGCAAACCCACATGGAATTTGTGGGGATCAAGTTAAGAAATCATACATGGGCATTCCCAGATCTCTAGGATCTTAAAAGCCCAGGCTTTGAATGGCTTGCTTGTTTCTCGAGAAAATTCTCTTCTTTTTTAGTCTGATGGTTCAGCTCAGTTTGATTCACATATTCTCTGTGCCCCAGCTGGGTGATTTATAAGATAGTGAATTTGGTTCCATTTGAACATTTTTATCTGGTTTCTGCAAAGTGAGAGGGAGAAAAGGGTAAACTGTTCTTGTTATGGAAATGGAAGTGGCTTTTTGCTTTATGCGGCTCTGATTCTGTAGGGAGCTTTTTTATTTGGATAAGGTAATTGAAAGTTCATGTCATTCGCAGTGAGTGACAGGCC
>HSP8IRX02IZ6KX167
GACCTTGGCTGTCACTCAGTTACAAAGCTTCTTAACTCTTCCATTTCAAGGCGATAAACTATCCCTCATCACCTGAAAACAAAGAAACCGACTGCCTCTCTGTGTCTCTGTCTGTCTCTGTCTTTCTTAGGGTTCGTTACTTTAGTTCATCACGTTCTCTCACAAGT
>HSP8IRX02IJ9S652
GACCTTGGCTGTCACTCAGTTACAGCGACAATTCTCTATAATCCCTTCGTAA
>HSP8IRX02HFVIL299
GACCTTGGCTGTCACTCAGTTGAGTAGCTTCGTTCTTTTCTTAGATTAGATTCAGATTTTCAGATCAATCATCGTCCTCACTAAACCTAGGGTTTTGACAGATTTTTGAGCAAGAGAGAGAGATGGGAGAAGCGAAACGCGTCTCTCTGCGATTTGCTCTTGNGTCTGGTCGCTTTCATTTCCTTCAGTCACCTACGTGCCTCTGATGACGATAAGATCTTTTACGAGTCCTTTGAGGAGTCATTTGAAGGGCGATGGATTGTTTCTGATAAAGATGACTTCGCAGTGAGTGACAGGCC
>HSP8IRX02HGYXB81
GACCTTGGCTGTCACTCAGTTTCCTGTTCCCATCTATAAGCCAAACCAAAGACCACCAGTTTCTAGACCTCCTCCTCCTAT
>HSP8IRX02GNMNI346
GACCTTGGCTGTCACTCAGTTGTTGACCTCGAATCAGGTAGGAATACCCGCTGAACTTAAGCATATCAATAAAGCGGAGGAAAAGAAACCAACCGGGATTACCTCAGTAACGGCGAGTGAAGCGGTAACAGCTCAAATTTAGAAATCTGGCTCTTGCGGAGTCCGAGTTGTAATTTGTAGAAGATGCTTTGGGTTGTGGGTTCGGCCTAAGTTCCTTGGAACAGGACGTCATAGAGGGTGAGAATCCCGTATGTGGCCGAGGCCCGCGCCTATGTAAAGCTCTTTCAACGAGTCGAGTTGTTTGGGAATGCAGCTCAAAATGGGTGTTCGCAGTGAGTGACAGGCC
>HSP8IRX02FIL8S366
GACCTTGGCTGTCACTCAGTTAGTTCTGATGCGGACTACATATGAGGCGTATTATTTGAGACTTGAGCCTTGTTAAGCTTTTGAGCTTGGCTGAGACGGCAAAAATAAAATGATATATTCGATTCGCGACCTGGACAGTGGAATTTAGTGTATTGAGTATTGGAATCCGAGGGGAGACACCAAAATAGGTATGAGATTTTATAGATTGTATTCAACAGATTTGACCATGTAACGGGACGGGTTTTAGCCTCGACAGAAATTCAAGTTCATACTTGTTAGAATAATAGGGTTACAAATTTTATGAGAGTTACATTAATTTGAGGGATTAGTGTTCACTTTGGGGGGTTCGGCAGTGAGTGACAGGCC
>HSP8IRX02H3LFS254
GACCTTGGCTGTCACTCAGTTGGATCACACTCTCCTCCAAGAATGTCAAAACCTTGAAAAGTCTGTGCCGATTTGGTTCGTGGTGCTAAGGACAAGCGATTAAGAGTCAAGGGACCAGTGAGAATGCCCACCAAGGTTCTTCACATTACCACTAGGAAGTCTCCTTGTGGTGAAGGAACCAACACCTGGGACAGATTTGAGCTTCGGGTCCACAAGCGAGTTATTGACCTGTTTAGTTCCCCTCGAGGTGGTCG
>HSP8IRX02HDYHK430
GACCTTGGCTGTCACTCAGTTGGGGTATCTAGGTGTGTGAATGAAGCAGGAATTGGTTTTATGATGTCTCCAAAGTACCATCCTGCAATGAAGATTGTAAGCCCAGTGAGGAAAAACTAAAGTAAAGACAGTTTTCAATATATTGGGCCCTATGTTGAATCCTGCTCGTGTACCTTTTGGTGTTGTTGGAGTATACAAAGGAGACTTAGTATACAAAATGGCTAAAGCATTGCAACGATTTGGGATGAAGAGAGCATTAGTTGTTCACTCAGAGGGCTTAGATGAAATGAGCCCCCTTGGACCTGGTATAGTCCTTGACATCACTCAAGAAAAGATTGAGAAATTCTCATTTGATCCATGTAAGATCTTATCACTGACGTGAGGAAGAAATTTGTTCATTTCTGTCTTCGAATAAGTAATTTTATGTGGC
>HSP8IRX02IA3Z761
GACCTTGGCTGTCACTCAGTTATTCCTTTTGGTTTTGTATACTGTGATCCTTTTCCTTCCA
>HSP8IRX02G6CS6428
GACCTTGGCTGTCACTCAGTTTCTGGACCTTGGCTGTCACTCAGTTCCTTCTTCTTTTCCAATGGCCAATCCCAACCAGACTACAGCGGTTGTATCCGCCTGTAGAAACACCGTCAAACGCCAAACATTAACCAAACACCACCGCCATCGTCAGGAGTCATCTGATCTGATCCCTGGTCTGCCTGACCACATAGCTGAACTTTGCCTCTCCCGTGTTCACCCTTCCTTGCTTTACTCCGTTTGCCCTTCATGGCGCCGACTAATCTATTCCCCTTCGTTTCCTCCTTTCCTCTCTCTTTACTACAGTTTTATTCTTCTTAAACGACACAGATCACAGTGACCTTACTAATTCAATTCAATTCTTTAACTTTGTATCCTATCTCCTCCACGGTGGGCGTTCTCTCCCTCCTCCACCGCCGGACCCCTCC
>HSP8IRX02GL8VJ60
GACCTTGGCTGTCACTCAGTTTGCCAGGAGTGAGCGAACAACATGGAGCTGGAAATGGGA
>HSP8IRX02GBSDQ64
GACCTTGGCTGTCACTCAGTTATTAAAATGAGTTAACAAGAGGAAGGACAAGATTTTTNTTTTC
>HSP8IRX02H7L3D58
GACCTTGGCTGTCACTCAGTTAAAGTGTACGGCAAGAATACTAGTACTTGGGTGTCCC
>HSP8IRX02JOXNT234
GACCTTGGCTGTCACTCAGTTTGCTGCTTCACTCATTTCCACATTCTTCCACTATTCCTCTCCACTTTCTCGCTCGCCAAACAGAGGACCACCGCTTTCTGTCTCTAAACTTAAATGCCTATCTCTCCACAGAAACCAATACCAAAATAGATAACTCTGGCATCCTCTGTTTCCTTGATCAAGTCCTCCACTCTTATTCTCACTCTCTAACCCCACCACAACCTACCTTATTTA
>HSP8IRX02H4TNS92
GACCTTGGCTGTCACTCAGTTAGTCGACCGCGCAATCTCTCTAACTCTTTGCTTCTCAAATTTCTACACAGGATCCTGCCTGTGAACAAAAT
>HSP8IRX02HEA45468
GACCTTGGCTGTCACTCAGTTGATCAGCAAAGCAATGGAAAGAGCAACAATGGTACCTGAGGTACGAGCCGGCGGCGTCGTTTGGTGTAATAGCTTCGATAGATTCGATTATTGCATACGACACCTCCAGGAAGCACTTCTAGCTCCGGCTCTCGAGAAGGTCGGAATTTGTCACGTGCGCCAAGGCATCTACATCAAAACACTAGTTCCTTCTACTTCCTCTCGCAGTGGTCCCTCCCTCGCCGTCACTTCTATTGCATCTTCTCCTTCGTCTCTGGTAGGTTGCCAGTGGGTATGCCGATGGTAGCATAAGAATTTGGGATGGTGACAAAGGAACCTGTGAGACCACATTGAATGGACACAAAGGGGACATCACTGTTCTAAGGTACAACAAGTCTGGCTCATTACTTGCATCTGGAAGCAAAAATAATGATATCATACTAGGGGCTTCGCAGTGAGTGACAGGCC
>HSP8IRX02HKZMD106
GACCTTGGCTGTCACTCAGTTATTCCTTTCTCTTCTCTGTACATCTTCGCTCTTTCCCTTCTCGTTCCGTGCTCAATTGTTCCCCTCTGCCCCACCCACCAAATAA
>HSP8IRX02F7JQ9254
GACCTTGGCTGTCACTCAGTTAAATAGAGATAGAGGAGGAAGGGAAAGTAGCCAGGGACGAGCAGAGAAGATAAAGTTAGTCTTCGAGAGTTCAATTGATCAAACGTTTACTAAGAATTTTGTCTGATCGAATGAATCAGAATCCAGAACAGGTGATTAGATATGAATTCAATGGTCAGCCATTGCTATATGCAAAAAATAGCAAGATTGGCAAGATTTTTAATTGACGGGGGCGAAAGAAACAATCGAAATAA
>HSP8IRX02H5T2V275
GACCTTGGCTGTCACTCAGTTTGGCCAGGCACAGTACGGACAATGTGAGCGTTGTGGTGGTCGATTTAAGAAGGAATCAAGAAGAATAAGAATCGTTAGTGCACGATAATAGTAATTAGAAGATAAAAGAAAGAAATTATACTAATGAGAGTCGTAATTAAGGCTGAAAAAGTCTCGATTTCGATTTTCAGTAAGAGCATGAGTGGAGTAGTTTTATTTAGCTTGAAATTGTATTGTATTCTTGTAGGACATGTCCTCGTGAATGAGGGGCGTTC
>HSP8IRX02INL71154
GACCTTGGCTGTCACTCAGTTTGGAAAAGCACAAGCTGAAATAAGAAGCATTTGTTGGGGAGAGAAAAGTTAGTGCAAGAGAGTGATCTGCCTCAATTTCTACTATATGAAAGCTGTGATGAAAGAGAACTTCCGATTACATCCTCCTGTCCCT
>HSP8IRX02GL0D854
GACCTTGGCTGTCACTCAGTTAGGTGATAGAATTATCGAAGAAGTGCCCGACGG
>HSP8IRX02ISPTE397
GACCTTGGTTGTCACTCAGTTTGTTAGGGATGAAATTTGGGATATGGTTAAGCCAACGGACTCACTCAGGATCACACTGACGGATCTGCTATCTTGTAAACAGGGAGGGACTGTAGCCAGTATGCTTATTGATGTGCGTGGCTTCTGGGCTCATGATAATAGGGAAAATCTTCTCCAAGAAGAGGAAGAACCAGGAGAAGAATGACAATGGTGTGCAATCTAAAGCCTTTCATGTGCCAACACCAAATGGTTTCGTTGCATGTTTATTGCGGTCTCTCAAGATGTATTATTTCATTTGCCTTGTATCTGTATCTTGTTATTTAATGTGATGTAAAAAGATGTAGCAATTGATACATGCTAATGAATAAAATGGCTCCTGTAATAGACTTTTTTTGTT
>HSP8IRX02GLFFS246
GACCTTGGCTGTCACTCAGTTATTGATGCTGCCAATGATTCGCCGGAGTATTTACAAGAAGATATTGGAAGGGAATGGTGTTAGTAGTGATACAATGGTAAACAAATATATTGCTCTAGGTTTATAACGTTTTGGTATATAATATATGGTCTGTCAATAACAACACTTTGGGGTAAGAAACCATCCCAGGAAATATAGGAATGTATAACAGGGGCCCAGTATTTTTCTTTATCCATTTACTTTTTG
>HSP8IRX02I1RF2205
GACCTTGGCTGTCACTCAGTTGGATCCTCAATGTGATGACACATCTGACACTCGAAGGAAGGGCATCGGTAAGCGTGGTTCCTCCATGCCGGTCGAGTCCCAGTCGGTTGCTGAACCGACACCGGTTCCATCTGTGGCTCCTTGCGGTGCATGCAAGTTCTTGAGGAGGAAATGCATTAGTGGGTGCATTTTTGCACCCCACCTT
>HSP8IRX02HSCZV43
GACCTTGGCTGTCACTCAGTTTGACGTAGTCTTCGTCGTAACT
>HSP8IRX02HFSF1409
GACCTTGGCTGTCACCTCAGTTAGAGGAGGAGAAATACGGGAGGGAAATGATGCCACTGTAATTGTGGGATCTGGGTTTCCTTTAAGCTTTTGGGAGGTAACGGTGGCTACAACTGTCGTCTTGGGATTCGTTCTTGGTCTTTTGGGGGTTTATCTTACCATGCCCTCTTCCGATTACAGCTTCCTCAAGCTGCCTCGTACTCTTGAAGATCTACAAATCCTCAGAGATCACCTTGAGAGCTACACAAGTGACTACTACTGCACAGGTCCTGGTAGGGTACTGTGTGGTCTACATTTTCATGCAAACGTTTATGATTCCTGGGACTGTTTTTATGTCATTGCTTGCTGGAGCTCTTTTTGGAGTATTCAAAGGCGTGGCTTTGGTGGTGTTCGCAGTGAGTGACAGGCC
>HSP8IRX02GPUB1236
GACCTTGGCTGTCACTCAGTTAATGGAGATGAGGATGGGATGAAACCAAATGGAGGATATGCTGAATCCTGAGCTTCTCCAACAGTATGCCATCGTCGACAGAGAAGGTGATTTTGAGAATGCATTGAAAATGGTGGAAAGATAACCTTAGGTGGCCTTATTAGTGTGAAATCCAGTAGAACTAGAGTGGAAAACATGGAAAGCATGATGGTCACAAGAGTGGGAAAAAGCGGAAC
>HSP8IRX02HE084370
GACCTTGGCTGTCACTCAGTTCTGGACCTTGGCTGTCACTCAGTTGTTGACCTCGAATCAGGTAGGAATACCCGCTGAACTTAAGCATATCAATAAGCGGAGGAAAAGAAACCAACCGGGATTACCTCAGTAACGGCGAGTGAAGCGGTAACAGCTCAAATTTGAAATCTGGCTCTTGCGGAGTCCGAGTTGTAATTTGTAGAAGATGCTTTGGGTTGTGGGTTCGGCCTAAGTTCCTTGGAACAGGACGTCATAGAGGGTGAGAATCCCGTATGTGGCCGAGGCCCGCGCCTATGTAAAGCTCTTTCAACGAGTCGAGTTGTTTGGGAATGCAGCTCAAAATAGGGTGGTTCGCAGTGAGTGACAGGCC
>HSP8IRX02HOKKX494
GACCTTGGCTGTCACTCAGTTGGAAGTTGCGTCATCAATCGGTCATGCAAGCCGTCTGATTGCTGCTAACGGAACGCGGCGAGGTATTATTCTTTGCTCGATTTACTGTTTAGTCGCGTTTCGGTTTTGTGGAGGGGTTGCGTTTTGGTAGTCGCTGGGTCAGATCTGGCTGTTTTTGTCTCTTGTATTTTGTATCTGAGAGAGATTTAGGGTTTTTAAATTTGTTTCTTTGAAATCAATTGCTCAAATTGGGATGGTTTTAAATCGAATTTTAAAACTATAGGGGTTTGGTTGTTTTGGTCTGTGTTTATGGAAGAGGGAAGAAGATCTGGTGACCTGTCAGGGATTATGGTGAAGAATAGGAGCTCTTCGGGCTGTTTGATTGTGAGAAAAAAGGGTAATGATGGTGTGGGAGGAGTGGGTTCTTCTGGTTCACGTAAGGTGTTTGGGTCCAAGAAGGACAAGAAGAGGGCATTCGCAGTGAGTGACAGGCC
>HSP8IRX02GYIF1318
GACCTTGGCTGTCACTCAGTTTGGCGGCGCTATTCCAAAAGGAAGAATATGGAGCTACGTAAGAAGGAAGAGGAAGCAGAAGCAGATGAAGCCCAGAGCAATGCTAGTGGAGGTTCGTACAGCATTGGTGCTACCTTTTTGGCTACAAGGTTTGCAGCCAATGCTCTTCGTGGTGTTCATCGAAATCGGAATGCGAAGACTGCTAGGGAATTGGTGAAACTACAGAAGCCTCCTGAACCTGATTTTAGTGTTGAAGATGCAGATTGATTTGTAATTTATGACTCACTTTATATGCTGGTTCGCAGTGAGTGACAGGCC
>HSP8IRX02JK23S378
GACCTTGGCTGTCACTCAGTTAAGTCTACAGTTACAAAGGCAGTTGCTGAGTTCCGGCGGACTCATGCTGATACATGGAACGTCCAGAAAGATTCATTTACAGAAGAGCAACTTGAGGTTTTGGCCGATACATCCTCTTCATCATCATATTTTGCTTGATATATATTAAACTTCTAGCAAGGAAAAGATATTACAGGAACTCAATGATCAGAAGAACTGCAAGCTCAATGATTGGAAGATTAGAAGGAATTAGTGTAATTTTGAATAAATATTGTATAATTTAGAAATGGAGTTTATTTACATATGCTTCGTTTGTCATAGGCATTAGAAGTTTATTGTTACTCATTCAGTAGCCGTGTTCGCAGTGAGTGACAGGCC
>HSP8IRX02GB2N5172
GACCTTGGCTGTCACTCAGTTAGGGAGTGCTCTTCAGGAACCTGTCTCTGTTCTCCTTCCCAAGGATCCTGGCCTTGTGAGGCACCTGGAGCCGAACGCAAGCTTGGTGGAGGCTATAGATCTCATCCTTGAAGGTGCACAGAACCTTGTGATCCCAATTCACAGCCCCTTC
>HSP8IRX02JKMRR313
GACCTTGGCTGTCACTCAGTTGGTACTCTCGATTTGCTGACACAGGCTTGCAGCAGTGTTTAGGCAGCTTCAAGTGTCTGGCTGCTTCATCTCAATGTCGGAGCTGGAATTGTACTTTGGAATGGATAAGAATGGAATTGTGGCAGTATTTTTATTGGTTTTATTGTTGCCGATGTTTCCAATGTTTCATTGCTGTCGACGTTTCGAAGATTCGTAACCGTTGCTTCTACGGGTAGCTCTGGCACCAATCAAATTTCTCCATCGCCAAGTCCAGATCCTCTTATTAATACGACTTCGCAGTGAGTGACAGGCC
>HSP8IRX02GWG11340
GACCTTGGCTGTCACTCAGTTAGCACAGCAATAGGATATCTTCTTCTAATAGCATTCCAGTTGGATATCATATTACGTTGATGGACCGACAAGCTCATGATTATGCAACAGCAGCAGCCCCAGCTATGGCATTTGCCCAGCAGCAATGTCTAACTGCCAATATTCAACCGCAACAGCCACAATTTGGATTTCATTCTCAACATCAGCAGTTTTCTCCACCTCCATTTATGTCTCCGCATCATTCCATGCAACAATTCCCTTACCCACACCACGTGCAGCAGCAGCAACCTCAGCTCCATCCTCACACTCCTCCCCATCCCTTCGCAGTGAGTGACAGGCC
>HSP8IRX02JLFAM235
GACCTTGGCTGTCACTCAGTTGGGTCAGATGCAGAAGCCTTTTGAAGATGCAACATTTGCTCTTAAGGTTGGTGAGATAAGTGACATCGTGGACACTGACAGTGGGGTGCACATTATCATGAGAACTGGTTAATTATACAGTACTGAGTATATTTAAAGATTCTTTGGTGTACTTGGCAAACAGATTCAAGTATGACAAGATTGCTTTTTTTNTTTTCTAGTTAGTACTTAATCG
>HSP8IRX02G9PEX270
GACCTTGGCTGTCACTCAGTTGCTCTTGCAAGGTTAAGTGTTGTGCATAGGAGTCTGAAGGTTGCTAAATCTGGTGTCAAGAAGAGAAATAGACAAGCTCAAAAGACCAGTGCTAGGAAGTGAATAGTGAGTTGAGAAGGAAAGATATTCTTTGTTACTTCTCAACTTTAATTGACAAGTGGAAAATTCCCGAATCCTGTTTTGTTTTGTTTGTAGGTTGATTTATGTTAGATGCTGAACTATAGGGCGTTGTTATTTTTCCTTGGTTAA
>HSP8IRX02HM9SE411
GACCTTGGCTGTCACTCAGTAGAACTCATTTACATGTCTGCGGTTTTATCAAAATCAAAGAGGGTGGATGGCTTCCACTTGTATTTGCCAGTTGTTTCCTTTCTGTGATGTACATTTGGAACTATGGGAGTGTGTTGAAATACCAGAGTGAGGTAAGGGAAAGATTTCCATGGATTTCATGCTTGAGCTTGGTTCCACCCTGGGGACCGTTAGAGTTCCTGGAATCGGATTGTTGTACAATGAGCTTGTCTATGGTATTCCCTCGATATTGGGGCAGTATCTACTAAGTCTTCCAGCAATCCACTCTACTATAGTATTTGTTTGCATCAAGTATGTCCCTGTTCCGGTGGTTCCTCAAGAGGAGAGGTTTTCTTTTCCGAAGAGTTTGCCCTTCGCAGTGAGTGACAGGCC
>HSP8IRX02GABLG78
GACCTTGGCTGTCACTCAGTTAGGTAGGTGAAGGATCTGTGGAAGAAACAGAAAAGGACAAGGAAAAGAAGAAGACAA
>HSP8IRX02IU0C9157
GACCTTGGCTGTCACTCAGTTGGAGAAAGATGAGAAAAGAAGAAAGATAAGAAAGGGAAGAAGGACAAGGATAAAGATTTAGAAGAGGAGGAAAAGAGACAAGGGAAATCAAAGATAAAAGTTTGGGTATTAAGGAAGAGCAAGATAAGAAGCATGT
>HSP8IRX02HJ777234
GACCTTGGCTGTCACTCAGTTATCTCACCCTCTCCCTCTCAATCCTTCCCTCCACATTAGCTCATCACTCTCCGCAAATCCCTTCAAGCCCAATTCCTAAAGTTCTCATCTTTTTCTTTCTTTGAGCGCCATGGATCCTCATGTCTATGGTGTCTCCAAGATCTTCCCTTTTCTCTGCTATTTTCTCCTATTCCTGACCGTCTCTGCATTGCCTCCTTCGCAGTGAGTGACAGG
>HSP8IRX02HHGS3492
ACTTTTCCAATTCAAATCGATGTCTTCACTCCAATTCCTCTCCCTCTTTTTCTTCCTCCTCCGGAGAGATTCACGTTATAGTTGGCCCCATGTTCGCTGGAAAACCACCACGCTTCTCCGTCGCATCCAGTCTGAAAGCGGCAATGGCAGAAATGTAGCAGTTATAAAATCAAACAGGGATACAAGATATGGTTTGGATTCAATAGTGACACATGATGGAGTGAAACTGCCATGTGTGGCACTGCCTAATTTGTCATCATTTAGACAAAAATTTGGCACTGATGCATATGAACAGCTGGATGTGATTGGTATTGATGAAGCACAATTTTTTTGAAGACCTATACGATTTTTGTCGTGAAGCTGCTGATCATGATGGGAAAACTCTAATAGTTGCTGGTCTGGATGGTGACTATTTGAGGAGGAGTTTTGGTTCCGTCCTTGATATAATTCCCCTAGCTGATTCTGTAACTAAGTTGACTGCACGGTGTGAAC
>HSP8IRX02JEH0A370
GACCTTGGCTGTCACTCAGTTCTGGACCTTGGCTGTCACTCAGTTTCTGGACCTTGGCTGTCACTCAGTTGGAGGTGTAAATCAATATGCACAAATGATTGATGATGCTGAGGGGTTGGAGAAAATTGAAATACTACAGTCTCATGACAACACAGAGATTTATGAGAAGGCTGTGAAGATCCTTGAGACATATTGGCTTGAGGAGGAGGATGAGACAATGCCGCCAGGAGACGCATCCCAATCTGGGTTCCAATTTGGTGGGAGTGAGATGCCTTCTGTTCCATCTGGCGGATTTAATTTCAGCTAGACGAGTTCACTGGTTCGGCATTGAAGTCGAGAAATGTGGTGGATTCGCAGTGAGTGACAGGCC
>HSP8IRX02IYVJS182
GACCTTGGCTGTCACTCAGTTGTGTTAGTGGGTCAAAGGGTTGGTTTTAATGCTGGTTTGGTTAGTGTTTATGGATAGTGGAATTAGGAGGAGAAGCACTGGCTGGATTGGATGATTGCATTGGGGAGAGTTGGGAGGTTGATTCCATAATAAAATAGGGTCTTCGCAGTGAGTGACAGGCC
>HSP8IRX02HSCL4448
GACCTTGGCTGTCACTCAGTTTAAGATGTACAACATAGAGAATAGAGTCCTCTCCTGCACCCATGATAATAGTCAGAATGCCATTCATGCCTGCCACACCCTAAAGAGGATTTAGAAGGTCAGAAATTGACGCCTTTCTGCTATATTCCTTGTGCTGCTCGTGCTTTGAATTTGATTATAGATGATGGATTAAGAACCACAAAACCAGTTATCTCTAAGATCAGGGAGTTTGTATTAGAATTAAATTCCTCAGTAGAGATGGCAGAAGATTTTATTCAAATAACTACAGCTTATCAGGAAGGCAGTTGGAAGTTCCCACTTGAAACTTCAGCACGGTGGAGTGGTAATTACCAGATGCTTGATCTTGTGCGCAAGGCTGGTAAGTCTATGGATAGTGTTATGAGGAAGTACGAGGAAACATTAGGTGGTTCGCAGTGAGTGACAGGCC
>HSP8IRX02JWOID48
GACCTTGGCTGTCACTCAGTTGCTTCTCTTTCTTTCTTTCTTTTCTTC
>HSP8IRX02G8XYJ439
GACCTTGGCTGTCACTCAGTTAATGTGTGCAAATGACTTCATTTGTTTTATGATTGGGCTGAATGCAGGTTGATTAGGCGAATTGATGTTACTGTCAAAATCTTTATTGGGCTGATAGTGGTGATTTGGTGGCAATTGCTAGTGATACGTCATTCTACATCCTCAAATACAACCGCGACCTAGTTTCATCTTATTTAGATAGTGGAAGACCTGTTGATGAACAAGGTGTTGAGGATGCCTTTGAGCTTCTCCATGAAACCAATGAACGTGTCAGGACTGGCTTATGGGTTGGGGATTGCTTTATATACAACAACTCTTCCTGGAGACTTAATTATTGTGTTGGAGGAGAGGTAACCACCATGTATCATTTGGACCGCTCAATGTACTTGTTGGGATATCTTGCTAATCAGAGTCGGGTGTTCGCAGTGAGTGACAGGCC
>HSP8IRX02HWKA7456
GACCTTGGCTGTCACTCAGTGATCCAGGTGTATGAGGGAGAAAGAACAAGGACAAGGGATAACAACTTGCTCGGTAAATTCGAGCTCTCTGGCATTCCTCCTGCTCCAAGGGGTGTACCACAGATCACAGTGTGCTTTGACATTGATGCCAATGGGATCTTGAATGTCTCCGCTGAAGACAAGACAACCGGACAGAAGAACAAGATCACCATCACCAATGACAAGGGAAGACTTTCCAAGGAGGAGATAGAAAAAATGGTTCAAGAGGCAGAAAAATACAAGTCTGAGGATGAGGAACACAAGAAGAAGGTTGAGGCCAAGAACGCATTGGAGAATTATGCATACAACATGAGGAACACAGTGAAGGATGAGAAGATCGGTGCCAAGCTTCCTCCAGCAGATAAGAAGAAAATAGAAGATGCCATAGAGTCGGCCTTTCGCAGTGAGTGACAGGCC
>HSP8IRX02HTIN1346
GACCTTGGCTGTCACTCAGTTATAGGAGAGTATCTTCGTAGGGAAGGGAAGTTGAGAACAATTTCTGGCATTGTCCAAGAAGCAACTGAAAGCAGAAATACTGTTGTGGCACACCTAGCGAATAAAATTGATCAGACAAATGAAAATTTGGGTGAACTCGAATACAAATACAATGAAAAGACCATGTCCTTGAGTCGGATGCTTGAAGAGAAAGACAAACTGCACTATGCTTTCCTTGAAGAAAGAAGGAAGATGCAGCGGCTTCAACGTGATAATCTTCACAGAATCATGGAAGAGGCAGAAAATCTGAATGATGAACTAGAGGCTTCGCAGTGAGTGACAGGCC
>HSP8IRX02HX2FA174
GACCTTGGCTGTCACTCAGTTGAACCCACTTCCTAGTAATCTTTACTCATAGCTGGTTTCTACTGTCTCTACACTCTGCATGTCACTCCACTAGCCATACTTCTCCCAACTATATATATCTCCAAACTCCTATCCTTTATTTCTATGAACCATCAAAAGCTAAGAGAACTTTTT
>HSP8IRX02JH2ZF429
GACCTTGGCTGTCACTCAGTTCGGAAATTCAAAGGAGCAACTGAATAGCAAGTCAGATTCAGGTGATGATGGTAAATCAAGCAAGCCGTGGAATGGCAAGTCCAGTGCTAAAGAGGGAAGTGGTGCTGCTGTCATGGACACAGTTGACAATACCAGTTCGATGTCTGAATGTCGATCAATTGAACAACATGATGGTGAGTCCAGAACTGAGTCAAAAGTGATTTGTGCTGCTTATAGTGCTCATGCTATTACTCCAGTTCCAGAAACTAATCCAAATGAGCAACGCATACCGAATGCAGAGCCTGTCCAAAGCTAATTGAAACATATTGATTTTTGAGAGATAGGTAAGTACATACAGCTGTGTAAATTATTACAATAGATCAAATAATCCTTACAGATGTATAGCGTCTTCGCAGTGAGTGACAGGCC
>HSP8IRX02I8GR274
GACCTTGGCTGTCACTCAGTTGGACGGAGAGAAAGAGGAGAATGGAAGCGCCAAAGACAATTGCACATGAGATC
>HSP8IRX02G9HM5193
GACCTTGGCTGTCACTCAGTTTGGGCGGCAGTGGAGTGTGTTGGTATGTGTTTTCAAGCAGACTGGTAGGGAAGGATTTTAGGAATTGTGGCCATGAATTCGAATTGGGGTTAGTAAGATTGAGTAGCTAAGTTAGGGAGTCAAATGAGACGGTGAAATGAACAGAGTAGAGAGAGAGAGAGAGAGTAAACGT
>HSP8IRX02GG2LK58
GACCTTGGCTGTCACTCAGTTTCCAATTCCAATATTTAAGAAGCCACTTCCTCCNCCT
>HSP8IRX02HC8E5346
GACCTTGGCTGTCACTCAGTTGGGAGGAGAAAACAAGGTTTATGGCATTGGATCCCAAGCATCATTTTTCTAACCTGCCTCATCACATAGATCATCTTCTACTGCATCCCATCATGCTCAATTGGAGGCAATGGAGGAAGAAATTTAACAATTGCATCAGACTATTGCAATGCTAAAAGATAGTTTGGCTGCAATGGAGGAGAGAGACCTAAGCTGATGCTGGAGGAGAGATACCGCCAATGCGAGTAGATGCTAGAGGAGTGTATGCAATAAATGATGCAAAACATGATGGCACAAATGATGCAGGGTACACAGTTTACAGCCCCTTCGCAGTGAGTGACAGGCC
>HSP8IRX02IR84W343
GACCTTGGCTGTCACTCAGTTATTCCTCTTCTTACTCCTCCAATTTCTCTCAGCCTTCTTCTCTCTTTCCTTGTCTTTCTCTCTCCCTCTCTCTCTGTCTCCAGAATTTACATTTCTTATCTGGGTTTGCTTCATCTTGACCTGAATTGGATTCAAATTGTTTTGGCATGGCTACATATAAGCCAAAGAACATCCTCATTACTGGGGCTGCTGGCTTTATCGCATCCCATGTTTGCAACCGGCTCATCCGTAACTACTCTGATTACAAAATTGTTGTCCTTGACAAGCTTGATTATTGTTCAAAACCTGAAAAACCTCCTCCCTTCGCAGTGAGTGACAGGCC
>HSP8IRX02JY0E3105
GACCTTGGCTGTCACTCAGTTCTCTGGACCTTGGCTGTCACTCAGTTCTCCCGTCCTCTTCCTCTTCCTTCTTCTTCTTCTTTTCTTACTTCTTCATCGTTTCCC
>HSP8IRX02G1UB0464
GACCTTGGCTGTCACTCAGTTTACCTGGTTGATTCTGCCAGTAGTCATATGCTTGTCTCAAAGATTAAGCCATGCATGTCTAAGTATAAGCAAATTTATACCGTGAAACTGCGAATGGCTCATTAAATCAGTTATCGTTTATTTGATAGTACCTTACTACTTGGATAACCGTGGTAATTCTAGAGCTAATACATGCTAAAAGCCCCGACTTCGGAAGGGTGTATTTATTAGATAAACAATGCCTCGGGCTCTTTGGTGATTCATAATAACTTAACGAATCGCATGGCCTTGTGCCGGCGATGGTTCATTCAAATTTCTGCCCTATCAACTTTCGATGGTAGTATATGGGACTACCATGGTTTCAACGGGTAACGGGGAATTAGGGTTCTATTCCGGAGAGGGAGCCTGAGAAACGGCTACCACATCCAAGGAAGGCAGCAGGCGTTCGCAGTGAGTGACAGGCC
>HSP8IRX02H8CFK412
GACCTTGGCTGTCACTCAGTTTATTTGGGGCGAGCAGTTCTATCTCAGGGTTTACTACCTCTTCAAATTCATGGAGAGACGAGTTACCCACTCCCAAGGAATGCTCTTCTTTGCGGCCAGGCAAGAGGTCGTCACACGAGGCCATTTTGAATTGGATTAGAATTTAGATTATAGTTCTTGTCACGATAGGGTGACATGGTTCTTGAGGCAAAAGGACTATATATTCATTCCTCCCGGGAAATTGTTAATGCAGGAGCTCAACTTGAGCTTTGAGTCTTCATTCTTGCCTGTATGACGTTGTGATCTATGTTTCTAAGTCTATTCTTGTAAACCCATTATGAAGAAGCTGTTCTGTAGTCTCTGAATACTTTCTCGACTCCAATATAGCAACATTCGCAGTGAGTGACAGGCC
>HSP8IRX02F2ZIU157
GACCTTGGCTGTCACTCAGTTATCCAGGCACAGAAGTAAGATATGGGAAGGTGAGAGAAGCGACAGAGAGGAATATCTTCATTCAAGAAACAGTTGGACAATGGCAGCTACAGGGTCCATTACGACAAGGATGGTGGCTCAAGGCACACAGGGGATA
>HSP8IRX02HQUZ1444
GACCTTGGCTGTCACTCAGTTTGGTGGTACGAAGCTACCTACTTGGGCCAACCAGTTCCATGGGGAAACCTTCCAACCATTTTGGTCATTGAGTTCCTTTCCATTGCCTTCGTTGAGCACCAACGCAGCATTGGAGAAAGATCCCTGAGAAGAGGAAGTACCCTGGTGGTGCTTTTGATCCTTTGGGCTACTCCAAGGATCCTGCAAAGTTCCATGAATACAAGGTCAAAGAATCAAGATGGTCGCTAGCAATCTTGGCATTTGTAGGGTTCTGTGTGCAACAATCAGCTTACCCAGGCACTGGACCATTGGAGAACTTGGCAACTCACTTGGCTGGATCCATGGCACAACAACATTGGGAATATTATCATCCCCAGATCGATTATGCCTTGAAGAAAAAATGTATCCGCTGCAAAATTCCCTGTTCGCAGTGAGTGACAGGCC
>HSP8IRX02G6EZJ290
GACCTTGGCTGTCACTCAGTTAGTAACCAGTCGCACAAGCCCTTATAGTCTGTACAGGCAAGACATCTCATCCTTTGAGAGTGGAAAATATATGATCAGGCTGATGCAGCTGGATTCATTCGACTCTATGGCCTTCCAATGAAGGTTAGGGCAATGCTCGAGAAGGGAATCTGATGATTTTTTCTTTTGTTTGTCACTTCTATTTCTATGATATCTAGACTCATTTCTTGGCGTTTCTATAGACGCATGCAATTAAGTCGTACAATCTTCTTGTGAGATTAGTTTTTGTC
>HSP8IRX02J4GJ5174
GACCTTGGCTGTCACTCAGTTAGGTGGATGCAGCATTTAAAATGAGAGAGAGGATGAAGGAAGAGAATGTGGCGATGAATCTCGTTACTTTCAACTCATTGCTTAGTGGGCTTTNTAAGATGAAGAGAATGGAGGAGGCAAGAGAGATGCTGAAAGAGATGGAAGTGAATGGTC
>HSP8IRX02JCNRU87
GACCTTGGCTGTCACTCAGTTTCTTGCACTACCACACATCTTCTCTCTCTCTCTCTCTCTCTCTCTCTCTCTCCTCCTCCTCCTCCT
>HSP8IRX02HKSSH181
GACCTTGGCTGTCACTCAGTTTGTGGTGTTGAAATTTTGAATTGATAGGTGAATAGGCAAGTTCAGTGGAGAAGGGAAGGATACTTCGATAACAGAGGAGGATTTCTCTGTAGAACTTCCTGCTCCTCCTGGCTGGAAAAGAAGTTCGTGCCCAAGAAGAGTGGGACCCCTAAGAAAATAG
>HSP8IRX02I1TUU431
GACCTTGGCTGTCACTCAGTTCGTCGACCGGTCCGCCTCGCGGTGTGCACCTGTCGGCTCGTCCCTTCTGCCGGCGATGCGCTCCTGGCCTTAACTGGCCGGGTCGTGCCTCCGGCGCTGTTACTTTGAAGAAATTAGAGTGCTCAAAGCAAGCCTACGCTCTGGATACATTAGCATGGGATAACATCATAGGATTTCGGTCCTATTGTGTTGGCCTTCGGGATCGGAGTAATGATTAACAGGGACAGTCGGGGGCGATTCGTATTTCATAGTCAGAGGTGAAATTCTTGGATTTATGAAAGACGAACAACTGCGAAAGCATTTGCCAAGGATGTTTTCATTAATCAAGAACGAAAGTTGGGGGCGTCGAAGACGATCAGATACCGTCCTAGTCTCAACCATAAACGATGCTTCGCAGTGAGTGACAGGCC
>HSP8IRX02FS3LG81
GACCTTGGCTGTCACTCAGTTCCACCAGTGTATAAGCCTCCTCCTGTTTCCCACTATATAAGCCAAACCCAAAGACCACCC
>HSP8IRX02IOT93430
GACCTTGGCTGTCACTCAGTTAACGAAAGATCATGATGGCCCTTGAAAATAAAGAAACTATTCAAAGGAGCTGTGAGGCATCCTTAAAATGCCTCCAGACCAACGGATTCCCATACGGGAATTCAATTGATATTTTTCCAGAGCTTAAAGAAGAAATCAGTGTGCACTCAGGTGGGGATGTTGTGGAACCAGTTCACTCAATAAGCAGCGAATTTCTTGAACTTCCTAGTGAATTTCACAGCAAACCTACCTACCATCATGATTTTGGCTTGTGGTCAACCTTCTATCCTGACTCTCAAAAGGTTCAGCAGTGCCAAATGAATTGCTTTAAGAGTCAAGTTTATCCCTTTCCTATGGAAACTCGATTTCAGTATCCCCTGTCTAATATGTACTCCCAAGGTTACCCCTAGTTCGCAGTGAGTGACAGGCC
>HSP8IRX02F8JT3437
GACCTTGGCTGTCACTCAGTTGAATGGCTCTACAACTCATCAAGGTTGAGGAGGGATTGTGTTCTGGCAGTGTCATTTTCAGTGAGTATGGAATTGTTGGAGACAAGAAAAGCAGGAGGAAATCGGGAAAGAGGATGAAGATAATCAGGATGATGATGATGATGATGATCTTGAAAAATAAGGAAGATGATGGATATGAGAGTGACTAGCCAAACTAGCAGCTGGAATAAACCACAGTGCATCATTGGTTGTTTCAGGAAAGGAGATGAATGCGAGCAAGTAGATACTTTCAAGCGTGGAGATTTTGGATTTTGGTCAAGGTTTTGAGTAGGAAAAGTTCTGTAATCTCATTTAATTTGTTTTATTCAAGTTCATGCAGAGTACATAGATTATTGAACTTCCAAGAAGATGCAATGTGCTTCGGCATCGCTTTTTCC
>HSP8IRX02JTQ6N440
GACCTTGGCTGTCACTCAGTTTTTGGGGAGTGGATTTGTCATACTTCTTGAGTCTGCTGATGATCTTGCAGTAGACATATTAGATGCTGTTGACATCCTTGCTTTATTCATAGCCCGTGCTGTGGTAGATGATATCCTTCCTCCAGCTTTCGTCACTAGGGCAAAGAAGACCATTCCAGAGTCCTCAAAGGGATTTCAGGTTCTCAAAACTGCTGAGAAGCGCTATCTCTCAGCTCCGCACCATGCAGAACTTGTGGAGAGGAGGTGGGGTGGTATCACACACATCACTGTTGAGGAAGTAAAGAAAAGATTGCTGATTTGTTGAGGGAATATGTGGAGAATGGGGATGCTTTTGAAGCATGTAGGTGTATAAGGGAATTGGGGGTTTCATTTTTTCTATCATGAGGTTGTCAAGAGGGCTTCGCAGTGAGTGACAGGCC
>HSP8IRX02IR0TU473
GACCTTGGCTGTCACTCAGTTATGAGGGTGCTGAGTTGGAAAGCAGGAATGCTGGCCTACGCCTACCTCCTCTTGATCCATCTCTGGTAGATTTTGACATCAATACTTTTCAGGTCATAAAAATGAAGATCTTGAAGAGCTGAGAGAACTGGGTTCTGGTACTTTTGGGACTGTATACTATGGAAAATGGAGGGGATCAGATGTTGCCATTAAGAGGCTAAAGAAGATCTGTTTCACTGGTCGCTCATCAGAGGAAGAGAGATTGACATTAGTAGTTTTGGAAGGAAGCTGAAATCCTTTCTAAGCTTCAACATCCAAATGTGGTAGCATTTTATGGCGTGGTGCAAGATGGACCTGGAGGGGCTTTGGCTACTGTCACAGAGTACATGGTTGATGGTTCTCTTAGGCATGTTTTACTTAAGAAGGACAGGTATCTAGATCGTCGGAAGCGGCTTCGCAGTGAGTGACAGGCC
>HSP8IRX02JAGK3481
GACCTTGGCTGTCACTCAGTTCTGTGGAAGAAGAAACAGAATGACTGTTGCAGTGGAATTGTTAGCTATTCGAAACCCTACTATTGCGGTTAAGAGGGCTTCTTTATCTTCTACTAAGGCCTTGGGTGGGTCCTTCTTCGTCTTTAGTAGTTTGGTACCTTTGGTTTAAATACTAGGGGTTACGAAAGTCTCGATTGAGGCTCCTGCTGCCTCCCACGAAGAATCGAAGCATTCAGAAATTGAAGTGGAGAAGGAAAACAATGGTGTTGAATTGGGGGCGTGAAGAATCACAAGAAGCTTGGAAAGAGACTCTGGCTTCTTTCAAAGAACAAGCCTTGAAGGTGCAAAGTGTCTCGCAAGAAGCATACGAGGTATACTCCAAGAAAGCAATGGTCATTTTGTAAAGAAACAATCGGAGCAGTTAAAAATTACAAGCAGACAAGGCTAAAAGTAGATCTGGCTTCGCAGTGAGTGACAGGCC
>HSP8IRX02IXWK9123
GACCTTGGCTGTCACTCAGTTCCAATACCAAATTTAAGAACCTCTTCCACCTCCTATTCCAATTTACAAGAAACCATTGCCTCCTCCAATTCCAATATTTAAGAAGCCACTTCCTCCCACCTA
>HSP8IRX02I8N9O444
GACCTTGGCTGTCACTCAGTTGGTCTACCCTTTCATTTCCTTCTTTTCTTCATCCTCTCTATCATTTCTCTCAACCACCCACAATAACTGCAACACTTTCTAGGAGGATTCAACCGGTTTCTATTGTCAATGGCGGATTCGCGTCCAACCACTGTTCTTGTCACTGGAGCTGGTGGCAGAACTGGTTCAATAGTTTATAAGAAATTGAAGGAGAGGTCTGGCCAATATGTTGCACGAGGTTTGGTCAGAACTCAAGATAGCAAAGAGAAAATTGGTGGAGCAGATGATGTTTTTGTTGGGGATATTAGGGAAGCAGAAATTATCACCCCTGCTATTCAAGGGAATTGATGCCTCTCAATAATTCTCACAAGTGCAGTGCCAAAAGATGAAACCTGGGTTTGATCCGTCCAAAAGGTGGAAGGCCTTCGCAGTGAGTGACAGGCC
>HSP8IRX02HD77K86
GACCTTGGCTGTCACTCAGTTCTTAATCCGCCTCCCAGGATATTGCCCAATGCCTGCTTTCCGTGATTCGCAGTTGAGTGACCAGG
>HSP8IRX02G9YZ6223
GACCTTGGCTGTCACTCAGTTAGGGAGGAAGATCTGCATAGCAGAAAAGTAGAACTGAAGACACAAGGAAGAGGGAACGGGAGATGAATTGGGATCCAGGCACAGAAGTAAGATATGGGAAGGTGAGAGAAGCGACAGAGAGGAATATCTTCATTCAAGAAAACAGTTGGACAATGGCAGCTACAGGGTCCATTACGACAAGGATGGTGGCTCAAGGCACACA
>HSP8IRX02GPTY873
GACCTTGGCTGTCACTCAGTTAGGGAAGTTGGTTGATACAGCTGCTCCTGTGGATCAAGGCACACAGGGGATA
>HSP8IRX02HG2VO104
GACCTTGGCTGTCACTCAGTTATGGATGGATGTTGAAGCATTGAAGAAGCTAAACAAAACAAGAAATTGGTCAAGAAGCTTGCCAAGCAGTACCATGCCTTTTT
>HSP8IRX02JT59O93
GACCTTGGCTGTCACTCAGTTCCACCGCCTGTGTACTCTCCACCTTACCATTACAAATCTCCTCCTCCTCCTCCTCCTCCAGTGTACTCTCCA
>HSP8IRX02FF568287
GACCTTGGCTGTCACTCAGTTATCTTGGATGATAATTTTGCTTCAGTTGTAAAGGTTGTACGATGGGGCCGTTCTGTCTACGCCAATATTCAGAAATTTATTCAATTCCAGCTTACTGTTAATGTTGCTGCTCTTGTGATCAATGTAGTTGCAGCTGTCTCTTCTGGTGATGTTCCTTTGAATGCTGTGCAGCTTCTATGGGTTAATCTTATCATGGATACACTTGGAGCACTTGCATTGGCTACAGAGCCACCAACAGACCACCTATTCGCAGTGAGTGACAGGCC
>HSP8IRX02H3C5N199
GACCTTGGCTGTCACTCAGTTGAGAAATTTTATCCCATATGAAGCCAAACAGCATACTTGGGCTTTCCCATGGATTTCTTCTTGGACATTTGCAGTCAATGGGACTTGACTTTCCAAAAACATTAGTGTGATTGCTGTGTGTCCCAAGGGAATGGGTCCATCTGTAAGGAGACTCTATGTTCAAGGCACACAGGGGATA
>HSP8IRX02HQNK266
GACCTTGGCTGTCACTCAGTTTGAAGAGGACAGTAGAATCGGGAAAGAGGAGAGGAGGAAAGAAGG
>HSP8IRX02IT24269
GACCTTGGCTGTCACTCAGTTTATTATTACAAGTCACCACCTCCACCTTCACCATCTCCTCCCCTCCAC
>HSP8IRX02I262Q87
GACCTTGGCTGTCACTCAGTTACACCACTTGTTCTTGATTTTCTGTTCTCTCTCTCTCTCTCTCTCTCTCTCTACTACTACTACTAC
>HSP8IRX02JOOJN110
GACCTTGGCTGTCACTCAGTTGTGGTACTGCTCATGTTGGAGGAGCTAGTGGTTTCGGATATGGCATTGGTGGTGGTGAAGGAGGTGGTGCAGGATATGGTGGTACTATT
>HSP8IRX02GZFHL35
GACCTTGGCTGTCACTCAGTTGCTGCTTCTTTTCC
>HSP8IRX02JK47K270
GACCTTGGCTGTCACTCAGTTTGAGCCAATTACAACAGGTTGCCAATGGGCCAAATGTATTTTTCCAGCAAGCCTCGATGGTATTGTTTTGAGAAGTGAAGACACCTCGAAGAATGATGTCATACCAGTGTAATAATGTTGTAGACACACCATACTGTTCTCTTTTATTCTTTTTATTCACTATTAATATTGACGGTGGCTGCAATGATGATGGTATTCGGCAAGTGATGGTCAGGTGGCTGCAGCGGCATTGTTCTGTTTTTCTATTTG
>HSP8IRX02G9D8X369
GACCTTGGCTGTCACTCAGTTACATGGGATCAAGGTTTCAGCAAAATGGGTGCATGGAGGAGGAGGAGGCTTTATGGGAGGACATATCTGCAAAGATGGCTTGTATGGGCTATGAAAGGAGTGCCTTGATGTGCAAGGAGAAATGGGATAGCATCAACAATTATACAAGGAAACCAAGGAGGGTAGCAATAAGAAACGCAAGGAGAATTCAAGAGGCTGTTGTTACTTCCAAAACAATGAGTCTATATACAATCCTGGAGGAGATTATTGTGAGATCAACGAACAAGGACCAGAAACAGTGAGGCTTCAAGCAAATGAAGGTTGTTCACCAGCAAATTCTAATGCTGGAAATGCAGTGAGTGACAGGCC
>HSP8IRX02H4KA3436
GACCTTGGCTGTCACTCAGTTCAGAGAATAGGTGCTATTGTGCGTAATGGGGCAAAACTTTTTGCTGTTGGCACCACCTCATCACTGGTTGGCACAGCTGTGACGAATACATTGATCAACGGACGGAAGGCTGTAGATAAGTCTTCAGCAGGTGAAGTTGAAAATGTGCCTATATTGTCCACCAGTGTTGCCTATGGTGTCTATATGGCAGTTTCTAGCAACCTCAGGTATCAAGTACTGGCCGGTGTTATTGAACAGCGGATTTTGGAACCTTTATTACACCAGCACAAGTTTATGCTTAGTGCAATTTGTTTTGCTGTTCGAACCGGCAACACATACTTGGGTTCATTGTTGTGGGTGGATTATGCTCGGTTGATAGGAATTCAAAAGGCTCAGGAGGAGCAGAAAGAATTGGCTTCGCAGTGAGTGACAGGCC
>HSP8IRX02IKSWF128
GACCTTGGCTGTCACTCAGTTAGAACCATTGCCTCCAATACCAAATTTAAGAAACCTCTTCCACCTCCTATTCCAATTTACAAGAACCATTGCCTCCTCCAATTCCAATATTTAAGAAGCCACTTCCT
>HSP8IRX02JN9H4311
GACCTTGGCTGTCACTCAGTTCTAGTCCAAGTCCAAGAAGTCCGTTGGAGTACAGAATTCAATCACCTAGAGGTCTAAAGAATTATGATCTTGGGTGGGTGGTAGTTGGGTAGTTGTTGTCTGCCCTTCGAGAAGTCTAGAAGTGATGGAGGACATGAAATTTTAAGTCAAAATAATGCAATTTGCAGTCCAAATATGAATAGGTCGGATCCTATTCCTGTTAAAAAATAGTGAGAGGTGCAACTGTGGTGTCAAGGAAATAGGAGATTGAGAGCTTGGAGGATTATACTTATGTCACAAGCCATGGACCT
>HSP8IRX02IDUQ5438
GACCTTGGCTGTCACTCAGTTACTCTGGACCTTGGCTGTCACTCAGTTACTCTGGACCTTGGCTGTCACTCAGTTACTCTGGACCTTGGCTGTCACTCAGTTCTCTCGCTTTTCTGTTTCCTTCGGCTTCTTTTCCTCAATCATCGTCTATTTTCTCTTCCCCTCTTCCTATTCATTTCATTCTTAAGCTCTGTTTATTTCTTGGCCTAGAACTTGCTAACGTATATCAACCTCTCTTTTATCTTTGACGGGTTGGTATTGCTATTTGAGTTCAGTGTATTTACAAATATTCTGTGCAAGAGAAATAGAGGTTTGAGGAAGGGTGAGAAATGGAGGGAAAGCAGTTTGGCCTCGTCTTCTTCCTTCACTTCTGAACTTTTTGGCTCCACCTCCAAGGATTCTACATCTTCAACTGGGATTCGCAGTGAGTGACAGGCC
>HSP8IRX02JQROQ157
GACCTTGGCTGTCACTCAGTTAACAAATCAAAACCCACTTCCTGGATAAGGTTTTGGAAACATGGGGTCTCCAACTGGCCTCTATCATTACCACCATTTTGGTGGTAGCACTCTTCTCTAAGCTTTGCCAATGGGGAAGGACCTCAGCAAAACTACC
>HSP8IRX02JC88Q66
GACCTTGGCTGTCACTCAGTTGAAGGCGCAAATTCGTTTAAACAAGACGTAGGAAAAGGCCAAAAA
>HSP8IRX02HHCRL374
GACCTTGGCTGTCACTCAGTTACTTCACATTGTATGGGATGATGGTTGTTGCATTGACTCCGAATCACCAAATTGCGGCTATTGTCATGTCCTTCTTCTTATCTTTCTGGAACTTGTTCTCTGGTTTTCTTCATTCCCACGGATTCAAATACCTATATGGTGGAGATGGTACTACTGGGCTACTCCAGTTGCCTGGACAATATATGGGCTTGTGGCATCTCAAGTGGGTGACAAGAATGTTCTTCTGGAAATACCTGGGGCGTGGTAATGTGCCCTTGAAGGTATATCTAAAAGAAAGACTTGGGCTTTGTATCATAAGTTCCTTCCAGCTGTTGCTGTGGCTCATATTGGCTGGGTTCTCGTCTTTTTCTTTG
>HSP8IRX02G2A0R38
GACCTTGGCTGTCACTCAGTTATACCCTCCGCCACCCA
>HSP8IRX02GDGS7111
GACCTTGGCTGTCACTCAGTTTATGTCTACTCTCTTCTCTCTCTCTCTCATACCATCCTGTCTATCTCTCCTCTGCTTCTTCCTTCCTCTCTCTCCTCTTCCTCTCCTCGT
>HSP8IRX02JJLS1317
GACCTTGGCTGTCACTCAGTTAGTGGTGGATTAAGTTTAGCATAAAAGTTTTGAGGGAGGTAGTTTGAACGTGCTGCGGATATCATGCAATATGATCTTAATCCTTGTGTAACGCTCTTTGAACCTTATGTTCCTTAGTTCACTCTGCTTGAATTAAGCATATTAGAATGTAATTATGGCATGAATTATGCTCAGGCTGTAAGGACCCCTTCTGTCATCTCTCCTCATTTTTGTCAGAAATGTGTTGGGCGGGCTTTTTGTTTATGGTCCTGTTAATTATTAAGGAATTTCTGGTCATTCGCAGTGAGTGACAGGCC
>HSP8IRX02GMQN3251
GACCTTGGCTGTCACTCAGTTGTTGACCTCGGATCAGGTAGGAATACCCGCTGAACTTAAGCATATCAATAAGCGGAGGAAAGAAACCAACAGGGATTGCCTCAGTAACGGCGAGTGAAGCGGCAACAGCTCAAATTTGAAATCTGGCCCTAGGCCCGAGTTGTAATTTGCAGAGGATGCTTTTGGTGCGGTGCCTTCCAAGTTCCCTAGAACGGGACGCCAGAGAGGGTGAGAGCCCCGTACAGTTGGAC
>HSP8IRX02GWX1680
GACCTTGGCTGTCACTCAGTTCACCATCTCCTTCTCCACCACCACCTTATGAGTACAAGTCTCCACCACCTCCATCTCCT
>HSP8IRX02HKXA548
GACCTTGGCTGTCACTCAGTTAACCCACCTTAGTTTCGTCCTCTAGTT
>HSP8IRX02GJLUQ62
GACCTTGGCTGTCACTCAGTTACTACAAATCTCCTCCTCCACCATCACCATCTCCTCCTCCA
>HSP8IRX02HI0EX132
GACCTTGGCTGTCACTCAGTTTGGGCGATTGTCTTTTCTTTCTATTGGTCGATGAAGAAACTACAATTACCTAACGGAGGACAACTACAAGAAAAAGAACCGCTGAAATACAAAGAACAATAGTGAGAAAGG
>HSP8IRX02GDLQS36
GACCTTGGCTGTCACTCAGTTTTGTGAGACTCTTAC
>HSP8IRX02ICQRY54
GACCTTGGCTGTCACTCAGTTTGAGAGGTTATTTACCTTGGTTTTGCTCCCNCC
>HSP8IRX02G6OLA497
GACCTTGGCTGTCACTCAGTTTTCGGTCCAGTTTTGACAACAGAAATCTTGAATGTGTGTCTAGCCTCCACCCATGTGGAATGGGTAAAATATAGCTTTTCATTAGAATTGTTTTAGCAGAAAGTATGTGATTATGAAATAAAATGGAAAATCTTGAATATGGAGAAAGAATAATTGTTGAAATATAATTCTCTCCTGTGTGAAGGTAACTATAAGCTGCCTCAGTAATGAGCTTTCAAAGTTGCAAAAATCTCTCCTATGGATGTTTTGATAGCTGCAAGTAATAGGGGTATATATGTGTTGTGATTACTACAAAATGAAGAGCTTTTGGGCTGTGCATGACATAGCTAGTAGCGACTTGGTACTAGCAAAAGCTTCATTGTAAGAGAGGAGACATAGGATATTGATTTTTTCGCTGTTTGCATAGATTCATGACCCTTGGTGTTAATACAGGTCGTGAATTACTTGCTTCGTGGGTGGTTTCGCAGTGAGTGACA
>HSP8IRX02IF4AU105
GACCTTGGCTGTCACTCAGTTAGTTGATATGAGTTCTAGTAAGAGAAACCCTGAGGCATTGTAATTCAGCACCAACTAAAAATAACTCTTTTTATTGAAAGTACC
>HSP8IRX02JCZ25139
GACCTTGGCTGTCACTCAGTTCTGGACCTTGGCTGTCACTCAGTTGTGAATGCTACCCTCATGAACATTGCTGATAACCCAACCAAACGTAGCAACTTCCTGGTATGTACAACAAGGAGGAGAATCCCGTCGTCCTACT
>HSP8IRX02HAJOD407
GACCTTGGCTGTCACTCAGTTCTCCCTCCTTGTCCTTTTCTCTTCTTATCTATTGCCCGTCTCAGAATTCTCTCTATGCTTCTTCAATACCTTATGGTGCGTATCTGTGTCTCGATTTTCTATTTCTGCTCTGTTTGTTTACTCGGAAAACAGTTTTCTTATCATATCTCTGTCGTTTTCAACTGGTTACACAGGTTGAAAGCAATCGAAATTGAGATCTGCAAAAGTTTGTAATATGGCGGAGGAGCACAGATGCAAAGCGCCGGAAGGTCACCGTCTCTGCGCCAATAACTGTGGGTTTTTCGGAGTTCCGCCACGATGAACCTCTGCTCCAAATGTTACAGTGACTATTGTCTCAAGGAACGACAACAACAACAAGAAGCTCCCTTCGCAGTGAGTGACAGGCC
>HSP8IRX02JVFTC74
GACCTTGGCTGTCACTCAGTTCCTATCTATTCTCCACCTCCTCCGTCCATTCGCCACCACCACCATCGCCACCC
>HSP8IRX02HC828334
GACCTTGGCTGTCACTCAGTTACTCTGGACCTTGGCTGTCACTCAGTTACCTTCAATACATCAATTATCAATACATCTTAACAATCCATATCTAATACTTAAAATGTCTGCCCCAGCTACTGTCACTATTAAAAACCTCTCTGGAAAATGGACTATGAACAAGAAGAAGTCAACACCATCAGAGCCTGTACTTAAGTACTACAAGTAAGTTGGCGTGGGACAAAACGGAAGGCTAGTTGGAATTGCTAACAATTTACCTTAACTGTTACTACAAACTGTTGACGATAGTGGAATCACTCACATCAACATTGACCTTCGCAGTGAGTGACAGGCC
>HSP8IRX02F5VJ476
GACCTTGGCTGTCACTCAGTTTGTTCGTCCTGTGAGTGTGGCTTTTGAAGTTGTAAGTGGTTTCCGTTTTACTAAG
>HSP8IRX02FUCOY125
GACCTTGGCTGTCACTCAGTTTGCCAGAGGTCCTCGCGGCCTCGACTGGGCCAACCAACCACTACCACTTCGGTCGTTACATCTCTGCTACACTCCTTTCTTCTCCTACATTTTCCCTACCTGAC
>HSP8IRX02JOQV0130
GACCTTGGCTGTCACTCAGTTAAAGCCACCAGTTCCAATCTACAAGCCAAAACCAAACCACCAATCGTGAAGCCTCCTCCAATTCTACCACCTCCTGTTCCAATCTACAAACCAAAACCACCAGTTGTTG
>HSP8IRX02H89IO42
GACCTTGGCTGTCACTCAGTTGTCACCACCTCCCNCCACCAC
>HSP8IRX02GIGZX177
GACCTTGGCTGTCACTCAGTTGCTTATAGCGGTCATGGCATATTTGGAGGCAACAAAGAAGCTCTTAACAGGGTTGAAGGTGACTTTTCATGCACATTAGAAGTTCAGAGAGCAATACCCATTCTAAGAAAGACATATGGTGACAGCATGCACAAAGTCTTGCATGTGGGCCCCGAC
>HSP8IRX02GLXNW261
GACCTTGGCTGTCACTCAGTTGTGCGTTTTCTGGTGTAAAGACCACTATAATTGTTTCTTCAAAGCCAAAGAAGGCGGCAACAGTACACCCTCTGAAGAAGATAAAGCCACTGTTTCCTCTGCTTCTGCTGCTGATAATGGAGATGGTGATGGTGACAGTGCTACTGAGGCTGCTTTATCTTGTACTTCAGCCTTACAAGCATCAGTTACGAGTGGGTAGTTGGCTGTTTGTGGCTTTATCATCTGTTTCTTTTTATTTGT
>HSP8IRX02HZASB76
GACCTTGGCTGTCACTCAGTTAAACCAAAGCCACCTCTTCCTCCTGTCCCAATCTACAAACCAAACCAAAGCCACC
>HSP8IRX02G5VCI426
GACCTTGGCTGTCACTCAGTTTGAGAAGACTAAGGAATCTGCATGAGTAAATCGGTGGATGATGTGATATATGAAGTGGGAGAGGGTGATGCCAGGAATGTTCTCTGTGAGACTGTAGAGAAACACCACGCTTCAATACTGGTTGTGGGTAGCCATGGTTATGGAGCTATTAAAAGGGCGGTTCTAGGTAGCGTGAGTGACTACTGTTCTCATCATGCCCACTGCAGCGTGATGATTGTGAAGAAGCCTAAGATCAAGCACTGAGACGACTGACCTGCTTCTGAATGAACAGAAATTGCAAGAGATTCTTCTATGTAATGAAAATAATGGTACACCCTATCAATGTCAGATGCTTGTATTTCATAATTGCTGCTAGACTGTTTTGTGTATGCAAGTACCTGGTCGATTCGCAGTGAGTGACAGGCC
>HSP8IRX02IE2Q6178
GACCTTGGCTTTCACTCAGTTCAAGGAAACCGAGGCTACCAGCACGCTCCATTCGTCGAGAGCTTCGCAACGACATAAATTTCGAAATTTTCCGACACCGTTTTTCGTATCCTCGATTCGCGGAAATTCGACAGTTGACCGGGTCTGCAAATTTCGTGCCAGACAGACCCGTTACCGG
>HSP8IRX02JO0CD465
GACCTTGGCTGTCACTCAGTTAAAAGCAAAAGACTAAAGTAAAGAAAATTTGACAAGTGTAATAAAGAAAATTGTTGGAATTTTGTGATGTACTTGACATACCAGTTGCCAAGGCAGCTATGAAGAAGGAGGATATTGTTTCAAAGCTGATAGACTTTTTGGTGGCTCCTCATGCTACAACTACTGTGCTACTTGCAGAAAAAGAGAAGGCAAATAAGAGCAAAAAGACGCAAGAGGGTAACCAAAAGCTCAGCCTCTGGGAGTGTGTCTTCAACAAGTTCAGCAAAGAGTCGAAAAAAGGACCAAGGATGCTTCAAAAAACTAGATAAAAAAGAATACACCTGATACTGAAGATGAGTCAAAAGAAGAAAAGAAGAGGAAGAAGATGTAGAAGAAGAAAATGAAAATGGTCTTGTGGAGAAATCTGATGCTGAGATACCTGGGCTTCGCAGTGAGTGACAGGCC
>HSP8IRX02JO9GX60
GACCTTGGCTGTCACTCAGTTATTTCTCTCTCTCTCTCTCTCTCTCTCTCTCCGTACAAG
>HSP8IRX02GVO0U171
GACCTTGGCTGTCACTCAGTTGAGGGAGAACAGTGGCGGTGGTGGGTTTAGGAGGGTTTTTCGTGGGTTGGTTTCGTTTTTAGTAGGAGTGGGTCGTAATTACTTCTTCTTGCTACCACTACTACTTCGTAGTTGTCATCCTCGATCCTCGAATACTGGTTCGTTATCAGT
>HSP8IRX02JSWMB64
GACCTTGGCTGTCACTCAGTTTACTACTACAAGTCACCACCACCTCCACTCTCCATACTCCACC
>HSP8IRX02HA74U58
GACCTTGGCTGTCACTCAGTTGGGCAGGCGAGTACTGCATCCCAACGAACAAGGCACN
>HSP8IRX02HG67T457
GACCTTGGCTGTCACTCAGTTGACAAGAAGCATCTCAAAGGTGCTGTAGTGGAGGTCACATGCAAGGTAGGTGAAAAGGAGATCAAGGCCTATGGCAAAACCAAGATCAACGGCAAATACAGTATCACCGTCGAGGGCTTTGAGTATGGCAAATATGGAGCCGAGGCTTGCAAGGCCAAGCTCCATAAGGCACCCAAAGACTCACCATGTAACATTCCAACTAACCTTCACTGGGGCAAGAAGGGTGCCGAGCTCAAGGTGAAGTCCAAGACAAAGTATGAAGTTGTCCTCTATGCTAAGCCATTTGCTTATGCTCCTAAGACCCCTTATGAGGAGTGTGAGAAGCCTAAGCCTAAGCCCACACCTGCTCCTTACTATTACACTTCCCCACCACCACCTCCTCCCACTTACATTTACAAGTCTCCACCACCTCCACCTTCGCAGTGAGTGACAGGCC
>HSP8IRX02HDKK035
GACCTTGGCTGTCACTCAGTTTCTTACAGTTCGCN
>HSP8IRX02IPT9X414
GACCTTGGCTGTCACTCAGTTCAGATGAGTTCTTAGTTCATGGTGTTGATGTTGAAGGGAAAAGCTGGGAATTGATGAAGAGCTTGTGGAATTGCTTGGCAGGCACTCACCGATTCCCGTGACCTACGCAGGTGGTGTGACGGTCATGAATGATTTAGAGAGGATAAAGACAGCAGGGAAGGGATGTGTTGATGTTACTGTGGGCAGTGCTCTTGATATCTTTGGAGGGAACTTATCATACAAGGATGTTGTTGCTTGGCATGTCCAGCAGGAGACCTTGACAGTCTAGTGCCCTTTAATCATTTAATTGGTGAAGAGAAAAAAGGGTTGTCTTATGTTTTCATTTTTGGCTTGTAATTGCTTAGATCTTATTGAATAATGTGTTTATGGAGGATTCGCAGTGAGTGACAGGCC
>HSP8IRX02HPC8F131
GACCTTGGCTGTCACTCAGTTAACAAGAGTTAAAGCGTACCATGCAGAGCTTGAAATTTGTTCTCATCTCCCAAACTTTACTCTCCTTGTCTTTCTTCTTTCTTCTCTCTACTTTCCTTAACCCTTAAGTC
>HSP8IRX02JBOC2164
GACCTTGGCTGTCACTCAGTTGACTTTTGATGTGTATGCAATTGAGGCTGATAAGACTTTTCATGAAGAGTATAGGGTGAAGAAAGGGGTTACGATTATTGCCATATGCAGCTTGGGTGAGGAATGAGACGTTGTCTTTCGAAATTAAATCACGACCCTCGGTC
>HSP8IRX02GS8U8368
GACCTTGGCTGTCACTCAGTTGAGAAGGGAAGGAAAGGGTAGGGATAGTGGTGATATTTGCTTGGATGTCGAGCCAAGAGAAGCACGTGAAGAGCTACGTCGACCTCTATTCGTTGCGTGGCTGGGATTCACTTGTTTGTCATTCCCAATTCCTCAATATGTTCTTTCCTGAGAAGGCTGAAGTTTTAGCATTTGATATTCTCAACATACTTATTGAGGAGCTGAAGATGAAGCCATGCCCTCTAGTCTTTGCTTCCTTTTCTGGGGGTCCAAAAGCCTGTATGTACAAGGTTCTTCAGATTATTGAGGGAAAGTGTAAACTAGAAATGAATTTGGATGACTGCCGACTTCGCAGTGAGTGACAGGCC
>HSP8IRX02JPGKV370
GACCTTGGCTGTCACTCAGTTGTTAGTGGATTTTATTTATTTATTTATTTCGTTTATAGCTTTCTTTGGTTCAAAGCTGTGGAATTTGATTCCAATTTTTATATTTTTTATTTTAAGAATAGAAGATAGCATAGTAATTTTCGTTTTGGCATCAGTCTAGTAATAAGCAAGTAAAGGATATGTCTTTTGGTACGACCTAATTGTTTACAACTATTAGATAGAGAGAGAGTATTGACGTAACCTAATTAATTCTGTCTTGCTGTAACAAAACGCCAATAAGTGGCCACCCTCCTACTTTAGAACGAAACCCCTAATTTGTCTTTATTCTTCGACCTGTCCTTTTCCCTCTTCTTTGTCTTTGGTGGGCTAA
>HSP8IRX02JNL4A94
GACCTTGGCTGTCACTCAGTTTTGAGGAGTTGGAGTCATTGGAAAGGCCCAGGGAAGTACACAGTTCAAGAAAGAAGCAACTTAACATTTTTCT
>HSP8IRX02GXH60424
GACCTTGGCTGTCACTCAGTTGAGGTGTTGAATTGGGCGCAAAGGAGATTAACAGCAAGTCCGAGTGTGGAAATCTGCAAGACGAAGTGGCTTCCATGGCAATGGGTGTTGGCCAAGTTGTGGATTACACAAACCAAGAACCGGGAACCATAGAAGCAGAGATAGATACATTCTTCTCAGCTGCCTTGGATGATGAATCAAGCAGTGATGTCAGGGATCCAGTAGCAGGTTCTACACAAGGGAGTAGCGTGGACAATTTGGGTTCCGTGAATGAGACTATTTTAGAGGAGTTGCTGAATGATGATACAATTGGTGGCAATCCCAGTGAAGAAGTTATCTCTGATGATGAACCAGAATTTGAAGCTGAAGTTGAGGATTTGGCTGCAAAACCTGCAGACCGGGGCTTCGCAGTGAGTGACAGGCC
>HSP8IRX02IVOU6368
GACCTTGGCTGTCACTCAGTTACTGGTTAGCTACCCTTCAATTTCTCTCAAAATGGCGTCAAATCTCTCTTTCTTCCTTTGCATTCTCTCCCTCTTCTTTATCTCTGCCACTCATGCCGCCACCCATCACCACGCCGCTGCTCCGGCGCCCTCCGTCGACTGCTCCAGTTTGGTGTTGAACATGGCTGACTGTTTGTCTTATGTTTCAAACGGCAGTACCGCAACCAAGCCAGAGGGTACTTGTTGCTCTGGATTGAAAACTGTGTTGAAAACTGATGCAGAGTGTCTACTGTGAGGCTTTCAAGAGTAGTGCTCAGTTGGGTGTTGTGTTGAATGTTACTAAGGCTCTTCGCAGTGAGTGACAGGCC
>HSP8IRX02JR34F44
GACCTTGGCTGTCACTCAGTTAAAGTGCCTAAAAGCTAATACCC
>HSP8IRX02IP415301
GACCTTGGCTGTCACTCAGTTGTACAATGTTAGTGGCCTCTCATTCTTTGTGAAATGTATCCTACACTGACTGTTTTATGGTCTTACACTTAACTGAGGAGGTTTGTTTCACTGAATATGAGAGGGAGTTGGTCAAGCATTTTACCTTCTTGGTTGCTTGCACAAATATTGGTCAATAATATCATAATTATATTTGTTTTAATACCGAAACAAATAAAGATTATATCTACGAGAAAGATGGAATCTAACAACTAAAAGTTTGAGAAATCTAACAATGATCCATCCCCAACCTCCTCTCTCT
>HSP8IRX02JT65K39
GACCTTGGCTGTCACTCAGTTGAGACTCTCATCGTACCN
>HSP8IRX02HH42S453
GACCTTGGCTGTCACTCAGTTATAAAGTTCGGATGATAGCAGTTCGTCTTCAACGATTATGGCTGAGCCTCATAGGCTTACCAGTAATTTGAACAAGATGACTTTGTCTGATAAATCTCAAAATGTGACCAGCAATAATGCTTCAAAAGTCAAGTCACATAAACAGTATGAACCTGATAAATGGATGCTACCTGACAAAGCAGCAGACCAGTTTGACTCAACTGAATCTTGCAATTGTTGGCCATGTTGATTCTGGAAAATCAACACTTTCTGGTAGATTGCTACATCTTTTAGGACGAATAACCCAAAAGAAATGCACAAATAATGAAAAAGAAGACCAAGTTACAGGGAAAGGGGTCGGTTTGTCTATGCTTGGGCGAATTGGATGAGAGTCCTGAAGAAAGGGAAAGAGGAATAACTATGACAGTGGCCGTTCGCAGTGAGTGACAGGCC
>HSP8IRX02GDOUZ61
GACCTTGGCTGTCACTCCTCTGGACCTTGGCTGTCACTCAGTTTCGTTTGAAATCCCTCTA
>HSP8IRX02G9Z0Z204
GACCTTGGCTGTCACTCAGTTAGGGTTGAGCTGAAGAGGATTGAGAACAAGATTAACAGGCAAGTGACCTTTGCAAAGAGAAGAAATGGGCTTTTGAAGAAAGCCTATGAGCTTTCCGTTCTTTGTGATGCCGAGGTTGCCCTCATCATCTTCTCTAATAGAGGAAAGCTGTACGAGTTTTGCAGTAGTTCAAGGTATATCACC
>HSP8IRX02JRW6U35
GACCTTGGCTGTCACTCAGTTAGAAGGGTTTTGTC
>HSP8IRX02HIKL8136
GACCTTGGCTGTCACTCAGTTATCTATTACTGTGTTACTTGTTCTTTATGCCAGTTTGTATGCATATAAATTGATCTATGTTTTGATTTGCGTTGTTGCTTGCTATTTTTNTTTGTCTATTGGTTGGTTGCTTTAC
>HSP8IRX02IIM8G532
GACCTTGGCTGTCACTCAGTTACTCTGGACCTTGGCTGTCACTCAGTTTGATAAATGCCTGATATGATTGAAGAACTAATTAGTAGGGGACAACAGCTTGATGCGGGCGTCGACTTTACGTAGTAGTTGGAACGTTAGGGGTCCCTTACGTTGGGAACGAAACGTTTCCCCCCGTCCGTTAACCGGACTTACGACCTAAAAAGGGGGACTTTTTTTAGGGAAGGATGCAAAGAAGGCTGCAGCTTCTATCTTGGAGGATCCGGATACTGGTCGAGCTGCGCACTTTGCTGCCCGGAAGGAGCAGTCAGCTCTCCGGGCTGTCATTAAGTGCATTGAAGAATACAAACTAGAGGCTGAGTTCCCACCAGAAAACCTCAAGAAACGCCTTGAACAGCTAGAGAAGACCAAGACTGAGAAGGAGGATGTTGATTTGTACAGGAAGCTCGTAGTTGGGTCCGCTTGGCGCAAGCAGATGCCTAAGCTTGCTGTCTCGCTTGGTTTGGGTGATAAAATGCCTGATATGATTGAAGAA
>HSP8IRX02JZZAP202
GACCTTGGCTGTCACTCAGTTTCAAGATGTAGAGGAGCAGCAAACCAGAAAGGAGCATGTCAGGCTTTGGTTGAAGAAGCTCAGAGAAGTAGCTTATGAGGCTGAGGATGTCTTAGATGAGTTGGTCTATGAGAATCTTCGACGAAAGGTTGAGATGCAAAGGCAAGTCCAATCGGGAACAGAGGCGATTAATTACCGTTTT
>HSP8IRX02JTGX279
GACCTTGGCTGTCACTCAGTTATCCTCGCGCTAATGTGTGCCATGGCCTCCCTCTCTGATAACCTTAATTCTCCCTCCT
>HSP8IRX02IVGKA406
GACCTTGGCTGTCACTCAGTTCTGCATCCTCATCTCAGTTATTTCCCAGCAAGCAGACAGATGTTGAGTCACAGCCACTTTGTCAGCAGCAGCAGCAGCAGCAGCGGCAACAGCAACAGCAACAGCAGATGGTTCCACTACAAGACAGTTACATGCAAAGTAGAGCTGAGGCTCTGCACAATGTGGAGTCGACAATTTCATGAATTGAGCAACATTTTTACTACAACTAGCAACCATGGTTTCTACAGCAAGGAGAGCTTGCAATCAGGATTGATGAGAACATGGACGAGACACTGTCAAATGTAGAAGGTGCACAGGGCCAACTGGTCAGATATCTCAACAGTATTTCATCCAACCGATGGCTGATGATCAAGATATTCTTTGTATTGATTGTATTCCTCATGTA
>HSP8IRX02I53G040
GACCTTGGCTGTCACTCAGTTAGGTCAACTCAGAGACTTT
>HSP8IRX02IWHJT91
GACCTTGGCTGTCACTCAGTTAATTGGCCCCACCTGAATTACTAAGTTTAAGTTAGTTTATTTAAATTAAGTGTGTGTGTGTGTGTGTGTG
>HSP8IRX02HCDWP365
GACCTTGGCTGTCACTCAGTTGGCCAAATTACCAGCCAAGCCGGCTTCAAAGAAAAAATAAAGGCATTCTCTCTCTTGTCATCTCTGAGTACTTCCTCTCTCACACTCTCTCCTGCAATCTCAAAGCCTGAAAACAAAAATGGCGGCAACTTCTTCTAGAAGATCCTACGAGCGGACCGGTCATCCGATCGGTTTCTCCGTCAGGCAGATTCCACCTTCCTCACTCTCCTACTTCAAATGCTTTCGCTTCTTCCACCTCCAGCTTCGCCTCTCGCTCCTCTACCTTATTTTCTGGGTACCACCAATACCACAGATCTGCATCCCCAACTCGTGTTAACTTGTACGGAAACTCTCCGTCTGCCCTT
>HSP8IRX02GQ4KK271
GACCTTGGCTGTCACTCAGTTATTAGTTGAAGTTACTGCAAATTTCTTGGCCCCTTATTATCGTCAACTTTGTCCAATCTGGTGATCTTGAAGCACTGGATGAAGAAGTAATTGATATGATTCGTACAACTTCAGTTCGGCTCTCTCAAGAAGGATAAGCTATTCAAGTTCAAGATGATCTAAAATAGCTTTGGTATTTTTGTAAGGGTGGTAGATGTTGAAAACCGTAGAAGAATGGGAGTATTAGAAAATTACTCTTAATGTGATGGGA
>HSP8IRX02F14D256
GACCTTGGCTGTCACTCAGTTAGAAGCCACTTCCACCTCCAATTCCAATTTACAAG
>HSP8IRX02HYNAT303
GACCTTGGCTGTCACTCAGTTCATGGTATTGACAGCACGGCTTCCGGCAAGAAAGATGTGCCTTTCCGAAGAACCTCATCTTGTGGGGATGCTGATGTGTCAGAGCCATCATTTATAGACATGCTTAAAAGTAATGCCAAGAAGACCACTGCTCCAGAGGTCCACATGACAGGAGCGGGGTCCGAATCATCAGATGGTACACAAGGGGGCCGAAGTGGCAAAAAGAAAGGTAAAAAGGGAAGGCAAATTAGATCCTGCACTCCTTGGTTTTAAAGTAACAAGCTTCGCAGTGAGTGACAGGCC
>HSP8IRX02JFSEM369
GACCTTGGCTGTCACTCAGTTAGAACAGAAAGAGGTTTGCAGCACAACTGCTGCCAGACTTTGTGGCCTGATGACTAGGACAAGGCCATGGAGAAGTCACCAGTGGAGGTTTCATGGCTTCAGGATGTCTTCACACTATTTCTTGCTGTTCCAACCATTAGTAGGGAACAAGGATAATGCATGGTAGTGTAAAGAAAGAGCAAATTTCACATAGTATAGGTCTATACTTTGGCATATAACCATTTGAGTTCTTAGACAGCTTAGGATTATATGAGTTGAGGATTGTATATTATTTTTGTAAGTTTTGAAGATGGATAGATGGATTGATATCATAAGGATTATTGGGGTGTTCGCAGTGAGTGACAGGCC
>HSP8IRX02JY1JI61
GACCTTGGCTGTCACTCAGTTTTCTCCTAAGCCTCATTACGAGTACAAGTCTCCTCCACCA
>HSP8IRX02I2Q2U368
GACCTTGGCTGTCACTCAGTTAGCGGGAAGTTTTCCAGGAGTTTTAGGCTGCCGGAGAATACTAAGATGGATCAGATTAAGGCTTCCATGGAAAATGGGGTTCTTACTGTGACTGTGCCAAAGGCGAGGTCAAGAACCTGATGTTAAGGCTATTGAAATCTCTGGCTGAAGATTTCAAGTTTAAGTGTCATCTACTCTCCTGCGACACGTATTTACGATATATGTGATGAATGATAAGATGAGGTTTTGTGTATGTGAAAAGTGTTTGATGAAATTAAGTTGGCTAAGCTTTTGAATTAGGAGGTTTATGTGTTATGTGGAAAGTGTTCGATAAAATTAAGTTGGCTGTTCGCAGTGAGTGACAGGCC
>HSP8IRX02JH97A215
GACCTTGGCTGTCACTCAGTTAATACAACTCAACTCAAACTCAACTAAGCCTTTATCCCATAAATTTGGAGTCGGCTATATGAATTCTCTTTCTCCACTTTAAATGATTTTGGGTTAAATTCTCGAAAATGTGTAATGCTTCTAGGAAATTTGTAATGCTTCTAGGTCATGTTGTACTACTTTCCTCCAAGTCAGTTTAGGTCTACCCCTTTTTC
>HSP8IRX02G7AAJ325
GACCTTGGCTATAATGAGATTCACTGGAGAGTTTGCAACGTTTTTATTCAACACTCTAATGAACATGGTCTTTACATTCATGAAATATAAGATAGATGACAGCATATCCATATGCTTTGCTGGTGATGACATGTGTGCAAATGCCAGACTCAAGGAGAGAAGTGATTACGAGGATGTGCTAAAAAATTGAGCTTAAAAGCTAAGGTTGGATACACTTCATGTCCAAGTTTTTGTGGTTGGCTGATGACAAAATATGGCATCATGAAAGATCCTAAACTAATAGAATCAAGGTTGCGTGTCGCAGATTCGCAGTGAGTGACAGGCC
>HSP8IRX02I7C0Q46
GACCTTGGCTGTCACTCAGTTGAAAAAGCCCCCGGAACGGAATCGC
>HSP8IRX02JR2IA394
GACCTTGGCTGTCACTCAGTTCCGAAACCAAAGCCACCAATGTATAAGCCTCCTCCTATTCCCATATATAAGCCAAAACCAAAGCCACCAGTGTATAAGCCTCCTCCTGTTCCCATATATAAGCCAAAACCAAGCCACCAGTTCCAATCTACAAGCCAAAACCAAACCACCAATCGTGAAGCCTCCTCCAATTCTACCACCTCCTGTTCCAATCTACAAACCAAACCACCAGTTGTGAAGCCTCCTCCAATCCTACCACCGTCCTGTTCCAAATCTATAAACCAAACCACCAGTGTTTAAACCTCCTCCAACTCCAGTGTATAAGCCAAAACCAAACCACCAATTGTGAAGCCTCCTCCAATTCTACCACCCCCTTCGCAGTGAGTGACAGGCC
>HSP8IRX02GGTWO271
GACCTTGGCTGTCACTCAGTTTGTTCTCTTTCATTTCCGCACCACCGCCACTATCACTATCATCTTCTACCGACCTCTGCCATGTCCGCCAAAGACTGCGGCAACCACGGCCACAAGCGCCGGAAAATCTTCCGCCGGATCTTCGCCGGCATTCCTCATCTTCCTCTTCCTTGTTCTCGTCACCATCCTCATAATCTGGGCCATCCTCCGCCCTAGCAAGCCTAAGTTCGTTCTCCAAGACGTCACTGTTTACGCCTTCAACGCCCNCCTA
>HSP8IRX02HSN7D123
GACCTTGGCTGTCACTCAGTTACCGAGAAAGCAGTCTCTCATCCTCTCTTCTTCTCAAATTTCTACGAATCAGATCCTGCTTGTGAACAAAATGTCTGGGCGCGGCAAGGCACACAGGGGATA
>HSP8IRX02JDVJC54
GACCTTGGCTGTCACTCAGTTATTAACTCTCTAACACTTCTTCACTTCTTTATT
>HSP8IRX02ID1M8466
GACCTTGGCTGTCACTCAGTTAAGGAGAAGAGGAGGAGGAGAAGTCATAGATATTCTGATGATTCTGAATCAGATGCTTCTGATGACTCTGGTAGAAGGCACAGGCGAAAGAGCAGGAAGCCAGCATCTCCATCTGATTCTGACTTGAGTGGCTCTGATGACTCACGGGTTGGAAGGGGTACAAAGCGATCTGAGAAGCGGAGCAAGAAGCGCCACCATGAAGAGGATGAGTGAACTCTTACCAGTGAAGGGATTCGAAGGTGAAATTGGGGGTGAGTTGTAAGAAATAGAGCCAGCAGTGATGCAATTGAAGCACAGTTTCATGTTGGTGTATAAGTATCTGAAAATTTGTTTCTATCAAAATTTCTTTTAAAAAATAGTAAGAATGGATGCTCTAAAATTTGTGTTTTGAGGTGTGAAAAGAGCCTATAAATTAGGCGCGGTGTTTCGCAGTGAGTGACAGGCC
>HSP8IRX02I1005189
GACCTTGGCTGTCACTCAGTTACCACAACCATTCAAAAGCCTCAAGAATTTCAGATCTAAACGTAATACAAATTTTCTCTCCTTCTCTTCTCAAGATGCAGTATACTTCGTGAAAACCCCTTACTGGAAAGACAATCACCCTCGAAGGTGGAAAGCTCAGGACACCAATTAGACAAATGTTAAAGGACT
>HSP8IRX02IBYF5144
GACCTTGGCTGTCACTCAGTTAGGAGAATCAATCTATGGCATGAAGTTTGCGGATGAGAACTTCAAGCTAAGGCATACTGGACCTGGTATTCTTTCAATGGCAAATGCTGGCCCAAATACTAATGGTTCCCAATTTTTATTTGT
>HSP8IRX02ILD4966
GACCTTGGCTGTCACTCAGTTGAGACAGAGTGTGAAAAGAGTTAGAGTAGAGTGAGCGGGAGGAGC
>HSP8IRX02I4DI367
GACCTTGGCTGTCACTCAGTTGAATCCTACCCNCCTCCTCCTCCTCTCTCTCTCTCTCTCTCTCTCT
>HSP8IRX02HKCXJ70
GACCTTGGCTGTCACAGAGAAATATGGGAAGAGTTGGTTTGGCGAGGACTTGAATAATAGCCGCTTTCGC
>HSP8IRX02IH2PN453
GACCTTGGCTGTCACTCAGTTAAAGGCACAGAGGGCTAAAGCACAAAAGGAGTCCAAAATTCTTCTTGATTACACTCGGAAGGCAATAGCAAGACTTACCTATTTAAAAGAATGCTTGGACAACTTGAGGAAGATGTAGCTCCTTGCGAAGACAAACCTGGCAGTTATGGCATCAAAGAAGCGATAATATCTGCAACAATATTCCAACTAAAAGGCACTTCTTAACCATGTGGGCTAAACACCAGAGATCAGCCATGGAGTATTGGTTGAAATGGCCGAACAGAGAAGGACTTGGAGAAGAAAACAAAGCCCATCCTGGATACTTTGAGGAGTTACCAAGACTTGCCACTGGTACACTTTTCTTTTAGTACAGAAACTATGAAGTGATTGTCTCTGATGTGCCAATGATACTTCCACTTCTTCCACTTCTGGTTTCGCAGTGAGTGACAGGCC
>HSP8IRX02JDX9T417
GACCTTGGCTGATCACCACAAACCACCTCACTATGAGCACATTCCACCTGCTTTTAGCCCCAATCCTGCCCTCGAGCACATTCCACCCTGCTTTTAGTCCCCAAACCCTAGCCCCTCGAGCACAAGCCACCAACTCACTTTCCTAAGCCACCAATCCCTGCCCACTAAACCTACCCTAGAAAAGAAGAAGCCAGGACCAAAGACATGAGCCATTTACCCCACGCTGAACCTCCTAAAGTAGAGAAACCAGTACCAGAACACAAGCCACCAACTCTATCTCCCAAACCAGCATTTTTGTCCACCAATCCACTAAAGCCATTTCCGTCCCTTATGGTCACTTTCCTAGCACACCCTCCAACGGAGAGTGGTGAAGCTCCTCATAAGCCACCACGGAAGACGACGCCTCCCCCACTTCCA
>HSP8IRX02GMI2K261
GACCTTGGCTGTCACTCAGTTAATCATATATGGGTACCAAAAAGAATGTAAGAGGGAGAATATGTCCCTTTATGAGAAATCAGGTGCCATCTCTCCTTTGGATAAAGATTTGATTAGAGCTTCTTCATTCTGCGAACCTTCAAATGAAAATACTAGGAGATTGTGCTGGAGAAGCCTCAAAACGATATGTTGAAGGATGTTTGTCTAATAAATCATATCTTGGGGCCAATAAAAGCTCAAAAAGGGAGTATGTGCCCCACC
>HSP8IRX02IYUPU86
GACCTTGGCTGTCACTCAGTTCTTCTTAAGGTACTTGCTGGCATTGACACAAACTTCACTGTCACCTCCAAGGCACACAGGGGATA
>HSP8IRX02HD1YC75
GACCTTGGCTGTCACTCAGTTAAGGAGGGCAAGCAGAAGGATGAGAGAAGAAAGACAAGAAGAAAGAAGATAANA
>HSP8IRX02JAUA1441
GACCTTGGCTGTCACTCAGTTTGGACCTTGGCTGTCACTCAGTTTGGACCTTGGCTGTCACTCAGTTAGAGGTTTTGAAGATTGGGATTGGTGTTGGCGCTAAGGAATGGGTTAAATGGCATGGAGATCATGTTGAAAGCAAGCTATAGAGAAAGCAATCACTCGAATTATGGTGGGTCAAGAAGCAGAGGAAATGAGAAGCAGATCAAAGAAGTTAGGAGAGATGGCAAGACAAGCTGTTGAAGAAGGTGGATCCTCTTACTCTGATTTCAACGCTTGGTTGAAGAGCTGAGCAAGCGTCGTACGTGAAAAAACATAGGGGACAATTTGTAAGTTCTTAGGCAGACTAAGTTTGTAAGTCTGCTATAGATTAGCGTAATAAAATTTAGTCATGACATGCAAACTCTGATGTATTATGCACTTCGCAGTGAGTGACAGGCC
>HSP8IRX02G8NJH52
GACCTTGGCTGTCACTCAGTTAAGCCGCTTGGCAACAGCAACCTAGAATTGT
>HSP8IRX02IUNIO374
GACCTTGGCTGTCACTCAGTTCAGGGAGGGACAGTGTTAATAATTGAGAATCCAGCTCAATTCCTTTAGAGGCCGAATCGTTGCGAATGGAAAATATAGTTATAAGTAGCACAGAACTGAGTATGGAACCAAGAGAAGATGGGGTTTCCGATGTTGCAAATGGATCCTCGGTGGTTACTTGTTCTTTGTTGCGGAGAAGGATTGAGTTCCACCCTGCAAGAAAATCGTTTACTGGGTTGAGAAATAGCAGTGCTGGTGGCGATTTTCGAATTGAGACTCTAAAACCCTGATCCTGGTCGTAAGAGGCCTTCAGGGTTGAACCCTTGTCAGACTGGGAAAAAAAGTGGACGGGTCTTCGCAGTGAGTGACAGGCC
>HSP8IRX02IGUZS106
GACCTTGGCTGTCACTCAGTTTGTATGAGTGAGTTTGTAAAGCCAAGCCTTCCTTGTAGCTTTGTCAAACTGGTTCTTTAAGTACTTTGTATGCCTTATGTATATG
>HSP8IRX02H8SAC469
GACCTTGGCTGTCACTCAGTTCTGATGGGGACAGGTTGTACGGATCTATTAGGCGAGTGTCGCTCTCGTTTGTATCCAATGAAGGGGAACTCGATGAAGAATTTGAGAGTTTCGGAGAGGTTGATAATGAAAGCACGTGTTTTCATGAGCGAGGAGGGAGTTTGGGTGATGATGTGCATGTGGATTTGGTAAATAGCGAGGCCGTGGAGGACCTCAAAGTGATTGCGGAGCGGATGATTCGATCAGGCTATGAAAAGGAATGCGTTCAAGTTTATAGTAATGTCCGCAGAGATGCTTTGGATGAGTGTTTGGTGATTTTGGGAGTTGAGAAACTCAGTATAGAAGAGGTGCAGAAAATTGACTGGAAAAGTTTGGACGAGAAAATGAGGAAATGGATACAGGCTATTAAGATTGGAATCAGGGTTCTGTTGGCTGGAGAGAAGAGGCTTTTCGCAGTGAGTGACAGGCC
>HSP8IRX02JSJWR53
GACCTTGGCTGTCACTCAGTTCAGGATCCTGTCTACTAGGAGCAAGGCACACA
>HSP8IRX02G1MEV311
GACCTTGGCTGTCACTCAGTTGGGTGTCTGTCTCTCAGACACTTGATGAAGCACAAATCATGAGAAGCATGCTGAGGAACTTGGGAGATGCAAGCGTAGGAGATGACAAAGGTGAATTGTTGAAGAAAATAAACCAATATCTTTTAGGTAAAAGGTTCTTGATTGTTATGGATGATGTATGGAGCTCTGATGTCAATTGGTGGCGTGGAATCTTTGAGGGCTTGCCCAAGGGAAACGGAAGCTGTATTATCATCACCACAAGGATCAAGGAAGTTGCAATAATGATGGGAGTTCGCAGTGAGTGACAGGCC
>HSP8IRX02G9U27147
GACCTTGGCTGTCACTCAGTTTATGAGGGCTTGGACTGGCTCTCCAATAATATTGCTAACAAGGCATAAAGCAAACAATGAGACATTGTGGAATGGCAATTCTGGATGCAGGGTGAATATTATCTAGTCATTTTTGTTTTNTTTATT
>HSP8IRX02GVY1E460
GACCTTGGCTGTCACTCAGTTTAGATAATTTATGTATATGAATGTGGATGTGCGTTCATCAGGAAATGGGTATGAACATTCTGAATCAGTATGTGAAAGCCAAAATGACAGTAATGTGCAAAAGCAAGAGCATCTTTCTTACAGTCTAGTTAATCAGGCATTTGCTGTAGCTGTAGGAAAGGTATTAGATGGGTACATATGCTCTCTGAATACAGTATATGCATCGGCAAGATTGAGGCGTTCGTCAAAAATTGTTGATGTGGCTTTGCAAGAGTCTTATGAGGAAGCATGCCTCACAAGCATAGTGCATTCTAAAAGTTCGCTATTGGAGGTGTATATGCACACAAAGGAATTGAGGACTCGGATTGAAGCTCTTGGAAACATATGTAACCTGTATAATATAGCACTTTCCTTCTCAGTGATTTCTCTAGAGGAGTTAACTGCTAAAGCGGTCTTTCGC
>HSP8IRX02II8D198
GACCTTGGCTGTCACTCAGTTTATTTTGTGCTGATTTCTATTCCAATTTCTAGGGTTTTCTGTTTTTCTCTTAACTTCTTTGTCCATTTATAACCTTC
>HSP8IRX02HWQ0T485
GACCTTGGCTGTCACTCAGTTGAAGTATAGCTTTCGCCTACCCATTTCTATTTATCTTCATCAGATTCAGATCCTTGTGTTTCATCCATCACAGCCATGGCAGAGAAGAAAGTTACAGTAATGGTGATTAAGGTCGATCTTGGCTGCGAGAAGTGCTTCAAGAAATCAAGAAAGTGCTCTGTAAAATTCCTCAAATTCAAAATCAGGTATATGATGAGAAGGCAAACACAGTGACAATCACTGTGGTGTGTTGCAGCCCAGAAAAGATCAAGAAAAGATATGTTGCAAAGGTGGTGATTCAGTCAAGGGTATTGAAATCAAAGTTCCAGAGAAACCTAAACCACCAGAGAAACCTTAAAGAGAAGCCTAAGGAGCCCGAGAAGAAAGAGCCGGAGAAGCCCAAAGATAAACCAAAGGACCCCGAGAAGCCTAAAGAGAAGCCTAAGGAGCCCGAGAAGAAGAGCCTTCGCAGTGAGTGACAGGCC
>HSP8IRX02HM03G378
GACCTTGGCTGTCACTCAGTTGGCCAAACCACCACTACTGCTCTCCTCCTCTCTGTTTTCTCCTCTGTTTTCTTTCCTCTCTCTTCTTTTCCACAATCTTCTCAAATCTTCAGTGTGTGTGTTGAGTTCTCTCTGCTGCCTTTTCTAAAGAGGGAATGACGAACCAGAATGTGATATCATCCGATGCGAAATCGGGTAAAATATCAGGATCAGCTGTATTCTCTTGCACAAATCTTTATTTTCACCGGCTATGCCAAAGCCATTACCTGCTCCTAGACTTGCAAAGATGATTGAAACAGGTGGAGCAGCAGCAGCAGCAGCTGCTGCAGAAGTAGCCAAAACTAATGTTTGGGTTAATCAATGAGAGATTCTTCCCCC
>HSP8IRX02I5B9L85
GACCTTGGCTGTCACTCAGTTCGGGATACCTTCCTCCTCTCTCTCTCTCTCTCTCTCTCTCTCTCTCTCTCTCTCTCTCTCTCTA
>HSP8IRX02IU605204
GACCTTGGCTGTCACTCAGTTTCAGAGGTGGATCCAGAACGGCAGCATGATTGGAGAAGGATGGAACGTGAAAGTGACCTTTCAGACATAGTTAGTTTGATCCTTGCTGGAGGAGTAGAAGAAGAAGGTGACCAGACAAGGCTGGAACATGACAGTGATTTTTCGGACATGGTTAGTATGTTCCAGGCAACAAATGGGGAGGAA
>HSP8IRX02IAS3L189
GACCTTGGCTGTCACTCAGTTACAACCATTCAAAGTTCAGAATTCAGATCTAAACCTAATCAAATTTCTCTCCGCTCTCTCAAGATGCAGATCTTTGTGAAAACCCTTACTGGAAAGACAATCACCCTCGAGGTGGAAAGCTCAGACACCATTGACAATGTTAAGGCTAAGATCCAGGACAAAGAGGGA
>HSP8IRX02FV90L75
GACCTCACTACGAGTACAAGTCTCCTCCACCACCATCTCCATCTCCACCGCCTCCTTATGAGTACAAGTCTCCCN
>HSP8IRX02GQ8HZ446
GACCTTGGCTGTCACTCAGTTGTTGACCTCGAATCAGGTAGGAATACCCGCTGAACTTAAGCATATCAATAAGCGGAGGAAAGAAACCAACCGGGATTACCTCAGTAACGGCGAGTGAAGCGGTAACAGCTCAAATTTGAAATCTGGCTCTTGCGGAGTCCGAGTTGTAATTTGTAGAAGATGCTTTGGGTTGTGGGTTCGGCCTAAGTTCCTTGGAACAGGACGTCATAGAGGGTGAGAATCCCGTATGTGGCCGAGGCCCGCGCCTATGTAAAGCTCTTTCAACGAGTCGAGTTGTTTGGGAATGCAGCTCAAAATGGGTGGTAAATTTCATCTAAAGCTAAATATGGGCCAGAGACCGATAGCGCACAAGTAGAGTGATCGAAAGATGAAAAGCACTTTGGAAAGAGAGTTAAACAGTACGTGTTCGCAGTGAGTGACAGGCC
>HSP8IRX02G2842372
GACCTTGGCTGTCACTCAGTTAAGTAGTGCCCCTAATTTAGTCAAATTACTAAGACAGCCTTACTTCATTCTTTCAGCCACTGTTTCTAGTGTCCTCCCACTACACCTAATGTTGTTTCCCCTCCTTCACAAACTCCACAAGTATCATCCCTTCCTCTTTCTATCTTTGTCCTACTTCAGTAGCCATCAGCGACACTCATGACCCAATCAGCAGTAGCAATCGTGTTACTAATCTTGTGAAGCCCTCTTCCTTTTTACTCCACCTTCTTCATCTGCATTGACGGCTCCACCTATGTCTTCACCTCTGCCAACTGCTCCTGCTCTTCATCCTCCCCTAAATCTGCAACGCCCATTCGCAGTGAGTGACAGGCC
>HSP8IRX02JXJ9G62
GACCTTGGCTGTCACTCAGTTAGCTGTTAAATCTAAGTCTTGTTGGTTTGATATGTCACCTT
>HSP8IRX02IL34H63
GACCTTGGCTGTCACTCAGTTCAAACCAAAGCCACCAATGTATAAGTCTCCTCCTATTCCCAT
>HSP8IRX02JAL9S470
GACCTTGGCTGTCACTCAGTTTAGTATGCGCTCCAGCATCAGGAGCGAAGAAGATCAACCGAATTTCAGTTTATGTTCAACAAATCTTACGGCTATAAATACCCCGTCTTCTGGCCAAATACTCAAATTTTAACCCGTAACCAGCAAGTGGCGACCTTGTCACCACTGGTCGCCAAGCTACGATATGATATATGCGAAACGATGTTTAGTCTGTGCTTACCTCCTGCATGCCGCGGAAAGACATACGGTGATGTGAATGGCGAGTTTTATTCTAGTTGACTGGGTCGACAGGTCATATGAGTAAGCTTAATGATGTAATGCCCTCCGTATCAGAGTTATGAAGATTTCTATTTCCGTATACCATAAGAACGGATTTTGTANATTTAAGGATCCTGTAGGCCTCCCTCCAGAATATGAAGATGTAGAAAAAAATAGACAAAGAATACCCCCACTTCGCAGTGAGTGACAGG
>HSP8IRX02G44O0101
GACCTTGGCTGTCACTCAGTTTCCTACCACCACTCTCCATCTCCACCGCCTCCTTACTGAGTACAAGTCTCCACCACCACCATCTCCCAAACTCACTACGA
>HSP8IRX02JKYOG61
GACCTTGGCTGTCACTCAGTTTCCGATCGCTGAAAAGCGCTTCTCTCTATGCCCCTCCCTC
>HSP8IRX02G226K425
GACCTTGGCTGTCACTCAGTTAGGGAGGTAGAGAGAGAGACAGAGGGAGAGAGAAATCGAAGGTTCACTTAGCTACGTCAATGGCGGTTCGGGTTTCTATTGATCGCCGAACCTCAATCTCTTACTGTTCATTTATCCTCTCTTTACCTCTCTCTATTCGTAAAACCCTAATTTTAACGTCCTTATAACTAATTTTACTACAATTAAAATCCTCGGGGATTTTGGAGCTTCCAGTTTGGGTCGTGAAGTGAGGAGCTGACATGGGCGCGCAAGAGAAATCGCAAGCAAACTCCAATTCATTGCAGAGGGTGAAGGTCTACCGTCTAAATGAAGATGGTAAATGGGATGACCAAGGGACTGGGCATGTTACTGTTGACTATTTGGAGAGATCAGAAGAGCTGGGCCTTCGCAGTGAGTGACAGGCC
>HSP8IRX02JDLEK96
GACCTTGGCTGTCACTCAGTTACACAACAGGCTTCTCCAGAGAGCAAGGCCAAGCCAACCAAACCACGCACACGCACACCCGCTCCAGCATCCCAC
>HSP8IRX02HXFNZ434
GACCTTGGCTGTCACTCAGTTGGTCGGCGCGGAGGATTTTCACAACTACTGAGAGGTTCTTCCGCTTTCAACTGCAAACGGAAATGGGTATCATTCAATCTCCATCCTTATTGTTTACCAATTACTTCCATTCTTCTGCTTCCACGCATAATCCTAAAGATGCAAAATCTCAACGTTTCTTGAGATCTAAGTTCAATTCTTCTTCTTTTAGGGACGTTGATGATGCCTTAGCTTTCTTTAATCATATCATTCTTTTGCGTCCTCTGCCTTCTATTGTTCAATTTTGTCGATTTTTATCTGCTCTTGTGGGAATGAAACAATATCACACGGTTATTTCTTTGTCCAGAACAATTGAGTCTCTAGGAATCTCACACAATATTTACTCTCTTTCTATATTGATTAACTGTTTCTGCCTTCGCAGTGAGTGACAGGCC
>HSP8IRX02GMMA050
GACCTTGGCTGTCACTCAGTTAAGTCTCTTTGGTTTTATAGGCTTCCCTA
>HSP8IRX02JI1W695
GACCTTGGCTGTCACTCAGTTGACTATCCTCTACCCTCTCTCTTTCCTTTCGTTTCTGTGAATTACTTGAAACAATCAAACAATGGGGGTCGGGA
>HSP8IRX02GBI7B355
GACCTTGGCTGTCACTCAGTTATTAGGGTTATCTAATTCAATCTGCCATGGAGGGAAAGCTTTCCTTCGTTCTCTATCCTCTTCCTCTCTTGCTTGCAACAGATTCTTCTTCCCTTGCAGATTTCCTCGCTCTTTCTCTTCCTTCTCCTCTCCTTCATCCTTCTCCGTTCATCACATTTCCCACCGTCCGATTACTGCTCTTAACAGACGCTCCCTCGTTCGCCGCCACTGGAAGGTGTACCCTATAGCAGCCACCGCTTCCTCTTTTCTTCGCTTTAAATAAACACTTCTCCTCTCTCTCCACTTCAGCTGTTGCCACACAGCCAGCTCCGTCCTTCGCAGTGAGTGACAGGCC
>HSP8IRX02HHIHA48
GACCTTGGCTGTCACTCAGTTAGGGAAGGAGAGGAGGAGGGGAAGGGG
>HSP8IRX02IHMJC60
GACCTTGGCTGTCACTCAGTTAGAGAAGCAAAGAGAAGGAAGAGAAGAACGACAAGTGGC
>HSP8IRX02GU2Z5371
GACCTTGGCTGTCACTCAGTTAAGGCCAGGTATGATGAAATTGTTAAGGAAGTCGCCTTGTACCTCAAGAAAGTTGGGTACAACCCTGAGAAGATTCCATTTGTGCCAATCTCTGGATTTGAAGGTGACAACATGATTGAGAGGTCCACCAACCTTGACTGGTACAAGGGCCCAACCCTTCTTGAAGCTCTGGACCTGATCCTGGAGCCCAACGAGGCCCTCCAGACAAGCCGCTCCGTCTCCCACTTCAGGATGTTTACAAGATTGGTGGCATTGGAACTGTTCCAGTAGGTCGTGTGGAGACTGGTGTCCTGAAGCCAGGTATGGTTGTGACCTTTGCACCCAGCGGACTTCGCAGTGAGTGACAGGCC
>HSP8IRX02G6LLW479
GACCTTGGCTGTCACTCAGTTAGGGTGATGATAATTGACCTTGATGCGCATCAAGGAAATGGCCATGAAATGGATTTTTCCAATGACAGCCGAGTCTATATTCTGGATATGTATAACCCTGGAATATATCCATTTGATTATGAGGCAAGGAGATATATTGATCAGAAAGTTGAAGTAGTGAGTGGGACCACAACAAACGAGTACTTGAGGAAATTAGATGAAGCACTTGAGGTACACAGTATACGTGCTCTTCACTTCAGTGCGCTTAGTTGGATTGTTTCATCGCAATTGAAAAATAAGCTTTTGAATGTGCTTTGACAAGGAAATCTTGTTGATAAGGGAACTTATGTACTATATATTGTCATATTTTCTGATACTTTATATGCCTCATTTAGAAGATTGCAGGGCTTCTGGGATTACATCTTTTTGTTGTTTTCATCTGTCATCCTTGTACTGCCTGGAACATCTCTCTCTCTCTC
>HSP8IRX02IRK3R447
GACCTTGGCTGTCACTCAGTTGTCAACACAATAGACATATCCTCCATACTTCTTATCTTCTTTGGAAAAGGAATCCATGGAGAACAGAAACGATCATGCTCAAGATCAGCAGAAGGGTAATGGAAACGATGAAGAACCAGTCATCAACTATAGAGGAATCAAAGCTATGCCCTTCATCATTGGAAATGAGACATTTGAGAAGCTTGGAACTGTTGGATCTTCAACAAACCTTGTGGTTTATCTGAACACAGTTTTTAACCTCAAGAGTGTGACTGCTACTACTCTTGTTAATGTCTTCAATGGCGCCACAAATCTTGCTCCTTTGCTTGGAGCTTTTCTCTGTGATACTTATTTTGGACGATACAAGACTCTGGGTTTTGCTTCTGTGGCCTCCTTTTTGGGAATGTCGGCACTAGCTCTGACCGCGTTCGCAGTGAGTGACAGGCC
>HSP8IRX02HW5HP148
GACCTTGGCTGTCACTCAGTTGGACCTTGGCTGTCACTCAGTTAAAGGTTGTGGTTGCCTTGCTTGTTATTGATGAGAATATCACCTGATTGGAACTTTTACAGATGGTGATCTTAGGCGCACACTCAAGGCACACAGGGGATAGGTN
>HSP8IRX02FZL4D149
GACCTTGGCTGTCACTCAGTTAGCATTTGAATACTGAATCTGATTCTTTGTAATAATGATGTGAAAAGAGCAACGGAAAGTATAAACGGTCCTCAGACATCTCAAAAACGATCAAAAGGTCGGTAAGCGGAAATCAATATTTTAAAGAC
>HSP8IRX02H7GV7444
GACCTTGGCTGTCACTCAGTTTGAGGAGCGGTGCAAGGAGTCAGAGCGTGCTCGGTGTATTTATAAGTTTGCATTGGACCATATACCGAAAGGAAGGGCGGAGGATCTGTATAGGAAGTTTGTTGCGTTTGAGAAGCAGTATGGGGACAAGGAAGGAATTGAAGATGCAATAGTGGGAAAGAGAAGGTTTCAGTACGAGGATGAAGTGAGGAAGAACCCATTGAATTATGATATGTGGTTTGATTATATTAGGTTGGAGGAGAGCGTGGGGAATAAGGAGAGGATTAGGGAGGTTTATGAGCGTGCAATTGCAAATGTGCCACCAGCCGAGGAAAAGAGATACTGGCAAAGATACATATACTTATGGATAAATTATGCTCTCTACGAAGAACTTGATGCAGAAGATATTGAGAGAACACGGGATTTCGCAGTGAGTGACAGGCC
>HSP8IRX02G7K8C86
GACCTTGGCTGTCACTCAGTTGGTAGCAGTGGAGGTTCTTTCTACGGAAGTAGAGGATATGGTGGCGCTGGCATGGGTAGATACCA
>HSP8IRX02ISRGK133
GACCTTGGCTGTCACTCAGTTGAATTGCAGGAAAATAAAATACAACTTGGATCAGGGATCCAGAGATTGATGGTGGGAATTGCAGGGAAAATAAAATACAACTTGGATCAAGGGATCCAGAGATTTGATGGGT
>HSP8IRX02JBGT2395
GACCTTGGCTGTCACTCAGTTAGTCCATAAATCCAAGAAATAGAGAGAGAGAAGAGGGATTTGGCTAACCTCCATTGGTGAATAGCATATGGGATTGATCAAGAAATCCTCCTGGTTGGGGTTGCAATGAGTAATCATGACCCTCTTGCCCGTTTCTGCAAAATTAATGGAAAAACAGAACAAAACAGAGAGAAAGGAGGATAAGTGAAAGCTTGAAAAGAAATGCAGAGGGAGAAAAGGGGATAAAGAATGGAAATAAACCTGTTTAGAAGGAGGATATTTGAAGGGTATTGAGCTTGCACAGCCATTGATCGATATATGGAAGGATTGAGAGAAACAGAGAGACAGAGAGATAGAAAAATGAAACTTCGGTGCTTCGCAGTGAGTGACAGGCC
>HSP8IRX02JFCMK360
GACCTTGGCTGTTACTCAGTTTGACAGATGCATGGCTGAAGTGACTCAGAGGCTGAGTAATGCAAAGAAGTAGCTAGTAAACCTGCAGGATTGCAGTCTCATGAGGATCTTGCAAGGAAGCTTTCAGGAGGAAATGGATAAAATCGCAAGGCATCATCAGGATCCATGTTAGATGGATCTGGGAGCTGAGGGAAGTTGCCTGTCCTACCTGCACTGTTCATTTGCAGGTCCAAGTGCCCAGCTCGGGTTCCAAAACTGTCGAGTGTGGAGTCTGTCAACATCCATTTCTTGTCAGTGCTCATTGATTTTGCATCTAGTTTCATGACTATTGAAGGCGGCTTTCGCAGTGAGTGACAGGCC
>HSP8IRX02HVY07430
GACCTTGGCTGTCACTCAGTTTGTTTATATTGTTAAAGGGAATGGACAAGTACAAATTGTGGGTATCAATGGTAAGCGAGTCTTGGACACCAACGTAAAGCTGGCCAAATGTTTCTGGTGCCAAAATTCTTTGCTGTTGCTGTGGTTGCTGGCACTGAAGGGATGGAGTTTGTCTCCAACTTAAATTCTGCATGGTCTTTTGTTGAGGAGCTTGCGACTAAGAATTCAGTGTGGAATGCCCTTTCTCCTATAGTTTCACAAGTTTCTCTTAACATGACACCAGATTTTGAAGAACTCTTCAAGTCCAATATTACGAAGAACTTCATTATTATTCCTTCAACAAATTAGATATAGAGTAGCTTGAAGCTACCTTAAAAAGGCTACCTTGAAAGAAAGATACAGATTAGCATTTCGCAGTGAGTGACAGGCC
>HSP8IRX02HYH0I439
GACCTTGGCTGTCACTCAGTTAAGTTAATCGATTGTTTTGCTTTCCGGGAAAATTTATTCCTCAACTAAACTGTCACTTTCCTGGGAAAATTTACAGCACCTGAGAATATCATTCCGGTACCTTACCCAACTGTTGTCTCATGATTCCAATTTGCTTGCTACTGGTGTGTGTAGTTATCTTTCAATTCATTTCCTCTTTGCATTAATTTTACTTTACTTTTTCTGGGTTTTCTTTGTAACTTAGCTCCAGAGCTCACGAGATCTGAAATTATTGTGCAAGAGAAGGCATGTGGGGGAATTTTATTTTGCTGAATGCATTAGATTTTAGACTCTAGCTAAATAAACTCACGTTTCTTTTTCTCAGTATTTTGTGGGGTTTTGTACTAAGGTTTGATTTGGGTGTTAAAATTTGTAGGTTTTTTTTTNTTTTTCGGTTTTT
>HSP8IRX02JD7X951
GACCTTGGCTGTCACTCAGTTGGGCTATTAGCTCAGTGGTAGAGCGCGCCC
>HSP8IRX02JSV7M193
GACCTTGGCTGTCACTCAGTTACACAACCATTCAAAGCTCAGAATTCAGATCTAAACGTAATCAAATTTCTCTCCTCTCTCTCAAGATGCAGATCTTCGTGAAAACCCTTACTGGAAAGACAATCACCCTCGAGGTGGAAAGCTCAGACACCATTGACAATGTTAAGGCTAAGATCCAGGACAAAGAGGGATC
>HSP8IRX02H3WFF102
GACCTTGGCTGTCACTCAGTTCCACCGATACCAATTTACAAGAAGCCACTTCCACCTCCAATTCCAATTTACAAGAACCATTGCCTCCTCCAATACCAAATT
>HSP8IRX02JTK3D73
GACCTTGGCTGTCACTCAGTTGAATGGGTCTGGTCAAGGTGGTTCCTTTGTTCTAAAATTCTCTCTGTTTTCT
>HSP8IRX02HMWVD474
GACCTTGGCTGTCACTCAGTTTGATGATAAATGGGGTGGAATTGTCACCAAACAAGGTTCGAGTGATTCTGGTGCAGATTTTGGATTTGGAGTTTATAATGATCACCATTATCATATAGGCTACTTTCTTTATGGCATTGCTGTTCTTGCAAAATTTGACCCATTGTGGGGGAGGAAGTTTAGGCCACAAGCTTATACTCTTATGGCTGATTTTATGAACTTGGGCAGGCGGTCAAATTCATATTATCCACGTTTGAGGTGCTTTGATTTGTATAAATTACACTCTTGGGCTGGAGGCCTAACTGAATTTGCCGATGGACGGAACCAGGAGAGCACAAGTGAGGCAGTGAATGCATACTATTCAGCAGCTTTGATGGGATTAGCCTATGGAGACACCCATCTTGTGGCCATTGGATCAATGCTTACTGCAATGGAGATTCATGCAGCACAAACATGGTGGCATTCGCAGTGAGT
>HSP8IRX02FY9I1183
GACCTTGGCTGTCACTCAGTTAACAAATCAAAACCCACTTCCTGATAAGGTTTTGGTAAACATGGGGTCTCCAATGGCCTCTATCATTACCACCCTTTTGGTTGGTAGCACTCTCTCTAAGCTTGCCATGGGAAGCCTCAGCAAACGACCACTACTACTTTCCTCCACCTCTAAAATACCCCN
>HSP8IRX02JX5T9485
GACCTTGGCTGTCACTCAGTTCTATTGGAGCCTGTAAACAAGAAGATATTAGCTCAGCCAAAAGCGATATATTTGATTCAGACAGTCCACATTATACTGATGGGGTTCACTCTTCACTCTTAGAGGCCTGTGATTCTTCATATGTTTTTGTAACCAGACCAATCTGATTTATTCCCAACGATGAAGAAGATAATTTAAGTCAAGAGTCTATGGCCTCCATATGTCTTTCCTAAAGCTCGAAGATGCTGATTACTCTGAACCGCCTGCCAGTTTTGTAAGATCAATCCTTCTGGTGCTGGTCATACTAAATTATTCCTGGTATATGTGTATCTTTGTTTGTTTGTTCTTCTGGTTCTAAGGCTTCTATGGTAGGGGTGGATTGTCAAATAAAGTAATAAATACCAATGGACGATCCCAACTCCAAATAGTGATAACTGGGTTTTTGGTCTTTGTATTCGGGTAAGTTCGTCAGTGAGTGACAGGCC
>HSP8IRX02H7Y67204
GACCTTGGCTGTCACTCAGTTGAGAACGAGGTGGTGGGCTGTGGAAGTGCAGCCAGCAGCGGATGCGGTGAAATGTCGGATAAGGCATGCTCGTATGCGTCGATGTTTCTGACGAAGTTGGCTCTGGCCAGGCACAGTACTGACAACGTGAGCGTGGTCGTGGTGGATCTAAGGAAAGGCACGTAGCCATGAACTTTTAATTTA
>HSP8IRX02JTVV239
GACCTTGGCTGTCACTCAGTTTGACTGGGCATTTTATTT
>HSP8IRX02JHWRY246
GACCTTGGCTGTCACTCAGTTGAATTCCCTTTCATTCTTCCCAGTTCAGAAGCTATGTTACTTTCCATGGCTGAAGCTTCCTCTTCTTTTTCTCTTCTTCTTGGCTTGTCCCTCTTCTCTTTCTATGCTCTGTTTTCCCTTTCTACATCACCTTCCACTATCACTATCCCTCTCTCTCTGTCCACCCAACAATACCCTTCTTCAGATCCATTGAAAATACCTCAATCATCTATCTTCTCTATCCCT
>HSP8IRX02IVH8V448
GACCTTGGCTGTCACTCAGTTCTCTGGACCTTGGCTGTCACTCAGTTCTCTGGACCTTGGCTGTCACTCAGTTAGTCTTAAAGCTCCTCTTCAATGATGGAGATGCTGTTGGTTATGGAGACCCTCTTATTGCTGTCTTGCCATCGTTTCATGGCATCAACACGTGAGCTTTCTGCCTGTCTCCAGATCTTGACTCTGTTCTTGGAAAGATCTGAAGTAATGCAGATTGTTTTCCCTATAGTTCTTTTGGTCTTTCCATCCTCTACTCACTGATTGTGCAATTGGAAGACATACATTTTGTGGTGATTGCTACTTTGGCTTTGTTTGTTAGTTTTATTGACTATATCTGGAAAATAATTGTTTAAACATTGTAGTTTGGGGAAAGTTTGATATTTGTACTAGATATTATCTTTGTATACTAGTGAAGCTTCGCAGTGAGTGACAGGCC
>HSP8IRX02I902Z157
GACCTTGGCTGTCACTCAGTTAATAATGTGCGCAAAATTCAATCCTCCTTTATTACCAGAAGGGTATTAACGGTAATGGGAATTTGCGCTCTCGACTGTGGTGGCAACTGCCGGAGAACTCACTCAAATCCGATAGGTTATGCATTAGAATTGGTGA
>HSP8IRX02JAGAA399
GACCTTGGCTGTCACTCAGTTTAGGTCGACTTTACGTAGTCCGAAGTCCGGACCCTTCGGACCTACCTAAGGAACGTTACCTACCCAAGTAGGCCTTCGTTTCGTACGGAAAACGTTCGTTTACTTAACGGTACCTTCGGTTTAGTACGTTCGTTCCTTTAGTTGGGTTAGGTCGTTAAACGAACCTTTAAAGGGTAACGTTTTACCCTAAGGGGACGAAGGGTTGGAAACCTTAGGACCAAGGGACTACGTCGGACGACTTAGGTCGAAAGTAATTTAGGGGTTTAAAACGAACTTTTCCCGAACTTTTAACGACTTAAGGGCCAAAGGGTTCCGAAAGGTACGAAAGGGGGGTTCTAACCGACTTCCGTTAAGGTAGTTTAGGTAAGTTTTTTACAA
>HSP8IRX02G0S3I474
GACCTTGGCTGTCACTCAGTTTGAAATGGGGTCGTATTATTGTTTTAACAAAATTTCTTGTGTGTTTATTAATATGATAATAACCAAGTTCCATCTTGGAGATAACGTCAGGGTAGCATCCTGCATATAATGTCCACCAAACAGTTTCTAATCAACGACTAATAGTGTTGGCCCTGAGAAGCAATGGGAATAGGTCGTTCTTGTTTCGGGCAACCGAGCTCCCAAGGACAGCCCAAAGGATATTTGAATGATCAGGATGTTGGTTTATCATCATCTATTGTTGAGTTCATGAAGCGAGCATGTTCTTGGAGAAGGAATGAGATAAAGAAGAGGCAGTTTTAACCGCAAGAGCAGCAGCAGCAGCAGCCTGAAAAAGACGATGAGTTCTCTACTCTGGAGGAATGTCTATTAGCTTCACCATTGTTGAATAGCTATAACACTAATGAAGACGAAGTTCGCAGTGAGTGACAGGCC
>HSP8IRX02GTU0N56
GACCTTGGCTGTCACTCAGTTTTATTCAAAGTATAATATATGTGCCTGCTAGTTAT
>HSP8IRX02HRT4Y360
GACCTTGGCTGTCACTCAGTTATGATAATTCTTCTGAAGATTCAGAAAGTGCTGAAGATGATGGTGATAATGAAGGATCTGATGAAAGTGATAATAGTGAAGATAAGGATGAAAGTGATAAAACTCTGTCGTTGAAGGACTGGGAGCAGAGTGATGATGATAATCTTGGAACAGAATTGGAAGATGATGAAGAGGAGTACAATGACAAGCTTGATGATGAAGATGAAGCAATAGAGCCCAGAGGCTACAAGAAGTCAAAGAAAATGACAATGTTGAGACTAGAGAAGGAAACGGCGGATCTTTGGCTGCAAAGAACATAAAGCAGTGTTCAACTGAAAAAGAATTCCCTTTTAATTGAAG
>HSP8IRX02GDWPI77
GACCTTGGCTGTCACTCCTCTTGGATTTGGATAAGTTTCTTATACTTATTACTATTTGGTTACTTTCTTAAGGTATG
>HSP8IRX02HVKMI260
GACCTTGGCTGTCACTCAGTTGGAGATGAGGCCGATGCAGATGGACTTCTTTGCCGATATGGAGGAGCAGGGATCGACGGTGGCGATGGACGTGGACGACGTAGACCCACTCGAGATCTTCGGTGAGGGCGTCATCAACGTCGACAACAAGCTTGCTGACGCTGATTTCTTCAACAATTTCGAGGACGATTTCGATGACTCCGACATCAATTGATCCTCTTCTATTCCCTATTGCCACTGGCTATGTACCTTTTCTTCTA
>HSP8IRX02HWAKY103
GACCTTGGCTGTCACTCAGTTCCTATGCAAAGTGGTTTGATTAACCCTGCAACTGTTTGTTCTGATCATCCCACCACANCTCTCTCTCTCACCACCTCANAGN
>HSP8IRX02IBX38344
GACCTTGGCTGTCACTCAGTTAAATCAAACCCACTTCCTGATAAGGTTTTGGAAACATGGGTCTCCAATGGCCTCTATCATTACCACCATTTTGGTGGTAGCACTCTCTCTAAGCTTGCCATGGGAAGCCTCAGCAAACTACCACTACTACTCTCCTCCACCTCCAAAATCCCCACCACCACCTGTGTACTCTCCACCTTACCATTACAAATCTCCTCCTCCTCCTCCTCCTCCAGTGTACTCTCCACCCCACCACCACCTACTACGTATAATACCCTCCACCTCCTCCTCCACGTTACTAACTAACAATACTCCTCCGCCCCTCCCTCCTCGTGTACTTCCTT
>HSP8IRX02JW3SW340
GACCTTGGCTGTCACTCAGTTGAGAAGAGGAGGAAGAGGGATGAGTCTTCTTCAGAGGAGGAAGATAGGCGGCGCCACAAGAGGAAGAGCAGGAAGGAGAAGAGGAGGAGGAGAAGTCATAGATATTCTGATGATTCTGAATCAGATGCTTCTGATGACTCTGGTAGAAGGCACAGGCGAAAGAGCAGGAAGCCAGCATCTCCATCTGATTCTGACTTGAGTGGCTCTGATGACTCACGGGGTTGGAAGGGTACAAAGCGATCTGAGAAGCGGAGCAAGAAGCGCCACCATGAAGAGGATGAGTGAACTCTTACCAGTGGTTCGCAGTGAGTGACAGGCC
>HSP8IRX02F2F7S325
GACCTTGGCTGTCACTCAGTTAAAGAATCAGAGTTGGGAGATGGGTTTGAAGAGAGGGTGAAGGAAAGAGGAATTATAGTGAGGGATTGGGTGGATCAAATGGAGATATTAATGCACCCAAGTATACAAGGGTTCTTGAGCCACTGTGGATGGAACTCAGTACTAGAGAGCATATGTGCAGGAGTGCCAATTCTTGCATGGCCCATGATGGCAGAGCAGCACTTAAATGCAAGAATGGTGGTGGAGGAGATAAAAATAGGGTTGAGAGTAGAAACCTGTAATGGATCAGTGAGAGGGTTTGTGAATTCGCAGTGAGTGACAGGCC
>HSP8IRX02IBKPL450
GACCTTGGCTGTCACTCAGTTTCAAGTAAGGTCAGAAGAAATAGTGTAGCTCGAACAAAGTGGTGGGACTTCAGAGGAGTAAAGCAAGTGAAGTTCAAAATGAGCTTCTCGAGTCCGAAGTATGGAAGCTGGATATGGAGGCCAATGATATGTGGATACAGATGGCATCAAAGATTAGAGAAGTAGCTAGAAAATACTTGGAGAGTCTAAAGGACATGGACCACCCTCAAAAGAGAAATGGTGGTGGAATGAGGAAGTACAAAAGGCAGTGAAGAGAAAAGAGAATGGTATAAGAAATTATCCAAATGTGATAATAATGAGGCATATGAACAGTACAAGATAGCAAAGTAAGAGGCAAAAAAGGCAATTAGTCAAGCAAGAGCACAGGCCTTTGAAAAGTTATATGAAAAACTTGAAACTAAAGAAGGGTTTCGCAGTGAGTGACAGGCC
>HSP8IRX02F3QXN68
GACCTTGGCTGTCACTCAGTTTTGAGAATACATCTGTCCCAACTAGGTGAATTGCTAGCAGATAAACT
>HSP8IRX02IJ2DJ64
GACCTTGGCTGTCACTCAGTTTGGTGTTGGTATGTGTTTTCAAGCAGCTGGTGGGAGGAGTTAG
>HSP8IRX02IZDYG275
GACCTTGGCTGTCACTCAGTTGATTTGGATGCAGTCTGGAAACTGGAGTTGGAGGATACCTAGTTCCATAAGTTTCAATCAAATGGAGAAAGAAGCAGCAAGACTAAGGGATTTGCTTTCAATGTATGGGCGGGTGTAGATGAGGACAGCAAATGCATTCTTAGAGGCTACACTTGGATTTTGCTTCCGCAAGCTTCAATGAACCTTTTAGTTTAGCGCTTAGGCCACCTCAGAGGCTACTCTCTCTCTCCCCCTTTTTTTTTTTTTTTTTTTTA
>HSP8IRX02HYV1R274
GACCTTGGCTGTCACTCAGTTCATCTACAAGCCAAACCAAACCACCATTTTACAAGCCTCCTCCAATTCCCATCTACAAGCCAAAACCAAAGCCACCAATCTTTAAGCTTCCTCCTGTTCCAGTATACAAACCAAACCACCAATCTTTAAGCTTCCTCCTATTCCAATCTACAAACCAAAGCCACCAATCTTTAAACCTCCTCTTGTTCCAATCTATAAACCAAAACCACCAATCTTTTATAAGCCTCACCCTCTAATCCCAAAGATCCCTCCA
>HSP8IRX02ITJGZ162
GACCTTGGCTGTCACTCAGTTAATGTTTGGTAAGGTTGGAGTTTGAGAAGGATGTGTTGGATGCTTCTTGTTTGTTTGATGAAATAATAGCTTGGGTTTTGGATTGAGAAGTATGATTTGGGTGATTGTTGATTATGTAATCGAGAAAATAAGTCACATTTA
>HSP8IRX02HN76A196
GACCTTGGCTGTCACTCAGTTAAGGGCCTCCTCATTCTGATCAGCAATTGTTCAATGGTGGATCCACTGATTCCACAGTTCGCACCTACAGCAATGGCCAAAGCACCTTCTCTCTGATTTTGTACTGGCATGATCAAGATGGGANATATCAGCCCACTTACTGGATCAAAAGGAGAGATCAGAAAGAATTGTAGGA
>HSP8IRX02GHW9B103
GACCTTGGCTGTCACTCAGTTACAACATCAGCAGCCTCGAAAGCAACACTGCTTTGGAGCTGATGTACAGAATAAATGTGGGAGGCGGATTCATCGAACCCAA
>HSP8IRX02GNYSA75
GACCTTGGCTGTCACTCAGTTGATTTCTGGTTTGTCGTCTTCTAATTGCTATGCTTCTGCTATAAATTTAGCTTC
>HSP8IRX02I8U0B45
GACCTTGGCTGTCACTCAGTTTTCCGGGTCGGGCGGTAATCTGGG
>HSP8IRX02JCY20408
GACCTTGGCTGTCACTCAGTTAGGTGGATGAATGTGAGGAGACAACTTTACACGATGTGAACTTTGACGAGGAGATGCGAAGGAAGCAACAACAGGCCCAAGAGGCATATGATGAAGATGATGATATGCATGGTGGTGGCCAGAGGGTGCAATGTGCTCAGCAATAAATTAACAAAACGAGATCATCTGAATTAGCACCAGGATCGATTGATGTTGGTTTGACTGATGGTTTGCGAGTATAAGATTCTGAAACATTCATTGTCTTCTGTTATAGGATTTTAGACTTTTAGCTGTTATGGGATTTCACTTTTGTTTGCAAAGATAATGTATGCAAGATCTAGTATCTGGAACTTAAAAGATTGCCATGTTCAAGAATGTTTCTACGTGGTTCGCAGTGAGTGACAGGCC
>HSP8IRX02GB7QR268
GACCTTGGCTGTCACTCAGTTTAGGTTATGTTGGAGGAGTAAATGGTACTGGATATGGTAATGGTGGAGGTGAAGGTGGTGGTGCTATAGGACATACTGGTGGTAGTGGTGGTGGTGGTGGTGGAGGAGGTGGCAGTGGTGGTGGAGGTGGTGCAGGTTTTGCTGGAGGGGCGTACTGGTGCTGGACATGGCAGTGGTGGTGGGAAGGAGGTGGTGCTGGATATGGTTTTGGAGGAGAAAGGGAGCGATTCGCAGTGAGTGACAGGCC
>HSP8IRX02JQCK9446
GACCTTGGCTGTCACTCAGTTGTGCATCTGCTGCAGATGGATGATGCTAGTTGGGGCAGTGATGCTAGCAAATTTAATCCATATCGGTTTTTGTCCAAAAGTTAGGAAGGTTTACTGATTCAGAGCAGGATAATTCATTTACAGGGGTTGCTGAAGGTTATGTTGACACAACTCGGACCTCATTCGTTTTGAATGATCCAAATGACAATCCAGCTTTTCTTCCCTTTGGTGCTGGTATGCGTGCATGTGTGGGTCAGAAGTTTGTAATCCGGGGAGTTGCCACTTTGTTTGCGTCATTGCTTGAACGCTATAAGGTAAGGCTTCAACCGAGACTGGGAAGTGACCTCAAATCAACAGTTCCAGAGATAGTGTTCTGAGGAGAAACAGTCAAAGAATAGAATAAATAGTGAAGATTACTGTGCATGATTCGCAGTGAGTGACAGGCC
>HSP8IRX02JASJB217
GACCTTGGCTGTCACTCAGTTAAGGCATTAGTTGCCTCCAGATACATTATGATTTACACATTGGTTGCAGAGCATTAGGTGGCAGTAATCTTACTTGTAGGGGAAACCAATAACTAAAAGCATGGAGATGCTAATTTTTATATAGTTGAAGTTTAAGGCTTGGTGCCTTCAGGTTTCCTTAGGTTGTGAGCACGGAGTTCGCAGTGAGTGACAGGCC
>HSP8IRX02G7W6271
GACCTTGGCTGTCACTCAGTTTTGCAGATGGTGTGGGCGGTTGCTCTCGTAAGGGTATTGATGCCGAGTAC
>HSP8IRX02HHRIW480
GACCTTGGCTGTCACTCAGTTCCTCAAGAACAGCTCTTGATTCTTGATCTCCATTCTAAGTGGGGAAACAGGTGGTCGAAAATTGCACAACATTTACCAGGAAGAACGGACAACGAAATCAAGAACTACTGGAGAACTAGAGTGCAGAAACAGGCAAGGCACCTAAAGTAGGATGGCTAATAGTGCTGCTTTCCAGGATATAATTCGTTGTTTCTGGATCCCAAGATTGCTTCAGAAGATAGAAGGATCAAAAACTTTATCTTTATCATCATCGTCATCAAGATCATCTTCCATGTTATCCCAGAACCCAACAGTTTCTGATCAGCCTGTGAATTATGCTGCTCCAGATTTACCATTGCCACCACCACCGCCACAACAGCTGCCACAGGAAGTTTCTGGTTATCATCAGGAGCATCTTGACCATAACTCAGACTCGGAGCATACCTCAAATTCTTGCATTTCTTCCACAGAATCAATGAA
>HSP8IRX02H19LO82
GACCTTGGCTGTCACTCAGTTATTTCCCTGCCAACACCTCTCTGCCAAGCCGTACCCTCTCCATCTCCACCCTTCCTTTCCT
>HSP8IRX02HE0HB199
GACCTTGGCTGTCACTCAGTTAGCAAATCAAAACATGGGGTCTCCAATGGCCTCTTTCATTGCCACCCTTTTAGTGGTATCTGTCTCTCTACTCTTGCCATCGGAAACCTCAGCAGACTACCCTTACTACTCTCCACCTCCCAAGAAATCTCCACCACCACCTGTTCACTATCCACCTTACCACTACAAATCTCCTCCA
>HSP8IRX02H9P4H71
GACCTTGGCTGTCACTCTAGTTTTTTTTTTTTTTTTTTTTTTTTTTTNTTTTTNTTTTTNTTTTTNTTTTT
>HSP8IRX02HZNA6473
GACCTTGGCTGTCACTCAGTTTTCCTCCACCGTGCTGTAACCATTACTTTGAGCATCCAAAAGGAACATGGAAAGCTCTTGAAGGACTTCAATAAGGGTCTCGTGAACAACAAGGAGATCGAGGCCCTGAAGGTTGATGTTGAGAAGTTTGCTTCCTCATTTGACATGCCTGGATTTCTGATGTCTGAAATGAAGTACAAGAATTAGGTCTAAATACTTTATACCATTTAGCTTGTCAATCATTGAAAATTACTTCAATGTCCCCTGGGAAGAGAAAATGGCATCTTCTATCTTTCTTTGTTTTTCGGTCTTGTAGGTTAGTATACGAAATTTTACTATTCCTATTTGTAAGGGTTTTAATTCGTTGGTTCCCCACTGTTTTTGTTTATTGGGGTTAGGGATGTTTAATTCCTCTCAATGACTTTCTTGAATGTATTACTTGTTTCTATATATTGTTCCTTCGTCAGTGAGTG
>HSP8IRX02IKTR534
GACCCTTGTCGTGTCACTCAGTTGTAGCAGCAGC
>HSP8IRX02HICLO371
GACCTTGGCTGTCACTCAGTTAAGGTTTGCGAAGAAAGGTTGAAATTCAGGGAAGAATGGTAAGGAAGGTATGCGACTTCTTTTCTTCCTCAAATCAAATTGCATTTCGTTTTAAGATGGGTCATAGAATTAAAGACATTAGAGAGAGGATAGATGAAGTTGCCAAAGAAATGTCTAGACCTTAGGGTTTATAAGTAGGAAGGAACTTGATGTAGATATGCCAGTTAAGAATAGCTGGAGGGAGACAGACTCCTTTGTAGAGGGATCTGAAATGATAGGAAGAGATGGAGATAAGGAAAAATACATAGAGTCATTTATTGTGTCTTGAAAAATGAAGAGAGTGTTTCTGTAGTTGCAATTGTTGGTTTGGT
>HSP8IRX02IF812349
GACCTTGGCTGTCACTCAGTTTTTGTCTCTGGACTTCTACCTCTTCCATGGAGTTCTCTGCAACCATCTCCATGAAAGACCTCTTCCTACTATTCTTCTCTTTTCTTCTGTCTCCCCAAACCAACTACGCCTAAGCGTAGGTTCTTTGTCCCACCAAAACCCAAACTATCCTTCCTTCTCCTTTACGTCCCTTAACTTGCATCCGCTCGGATTCCAAATACCAATTCTTCTGATAACCCTAAACCGTTTCTTCGCTTTTCGTTGCTCTGCTGTTGCTTTCTTCTCCTTCGCCTACCACTGAACTTGTGGCTGGTAAGCTGCACCATCTGATAAACGAATTCCAATCCCA
>HSP8IRX02G1E9558
GACCTTGGCTGTCACTCAGTTCCCATATCATGCGCTGTTAATTACCTAACATAGACCC
>HSP8IRX02FI61W108
GACCTTGGCTGTCACTCAGTTTAGGAATCGGATCATTGTTACAATGATCGGGTCTCTATGAACATTTTGACTATTATGGGGTAAGTATGACTGCTATTATGTGTTCTA
>HSP8IRX02IJ7BD109
GACCTTGGCTGTCACTCAGTTCCACCTGTGTACTCTCCACCTTACCATTACAAATCTCCTCCTCCTCCTCCTCCTCCAGTGTACTCTCCACCCNCCACCACCTACCTAC
>HSP8IRX02I8OVY344
GACCTTGGCTGTCACTCAGTTGAGGTTTGGGTCCTTGGTGGGTTAGCTAGGGTTTTGCAGAGAGATACAGAGAGAGAGAAGCAAACCATGAGCCGGAGCTTAGGGATACCAGTGAAGCTGCTACACGAAGCCTCGGGCCACGTGGTGACGGTGGAGTTGAAGAGCGGAGAGCTTTACAGAGGGAGCATGGTGGAGTGCGAAGACAATTGGAATTGTCAACTTGAGAGTATCACTTACACTGCTAAGGTACTGATTGTTTTCTCTCTTGCAGTGTTATTTTCGGTCTTCTTAAAACCCTAGATTTGTGACTATAAGGTGAAATTATGCGTTCAAATACTTTTTTG
>HSP8IRX02H4M7L125
GACCTTGGCTGTCACTCAGTTTGGTCAGTGCATTGGCTTGAGAAATTACAGGTTCTTCTTCATGTTTGTGTTCATTGCGACTCTTCTATGCTTATATGTACATGGATTTCGCAGGTTGAGTAGAC
>HSP8IRX02IR2NY396
GACCTTGGCTGTCACTCAGTTCACTGAAATAGACAACTACAATGGCCAAATATGGTCTGGTTAATCTCTTGATCCTCCTTCTCAACTTGGGTACTTTGCTTTCTTCTCTTGCTTGCCCCTACTGTCCTTACCCAACTCCACCCTCTAAGCCACCCAAGTATCCTCCCAAATTTCCACCCAAACACCCACCCAAAGTAAAGCCACCTGCTCACCATAAACCACCAAAGCCACACAAGCCTCCTGTTGTCAAACCACCCAAGCCTCCTGTTGTCAAACCACCCAAGCCTCCTGTTGTCCGCAAACCACCCTGTCCACCCAAGCCACCCATTGTGAAACCACCAACCATACCCAAACCTCCCTATGTACCCAAGCCACCTTCGCAGTGAGTGACAGGCC
>HSP8IRX02IUEMZ46
GACCTTGGCTGTCACTCAGTTCTCCATCACCACCACCTCCATACTA
>HSP8IRX02I9E7T44
GACCTTGGCTGTCACTCAGTTAAGTGACAAATTTATATTTTTCT
>HSP8IRX02FWR7C243
GACCTTGGCTGTCACTCAGTTGAGAGGAGGGAACGGGGTAGAGATAGAGATGATGATGATTATCACCGAAGCCGAGACTATGAACGGGACAGGCAGAGAGATTATGATAGGGACAGGGAAGACAGGCACCGGCATCGGTCACGATCTCCTTCAAAGGGTAGATCTGAACGCAGATCCAAATCACGTTCACGCTCCCGTTCCCGTTCTAAGAGCAAAAGGATCAGTGGTTTGTATATGGCGTCC
>HSP8IRX02GVMKP188
GACCTTGGCTGTCACTCAGTTAAGCGTATGGTTTTCTTGCTTTGATGCTTTATCAGGAATCTTGAAATTAATTGAGTGTTGTCTAAAGCACCAAAACGGCTATCTTTCTTCTCTGATGTGTTTGCCGTAGGTTGTATGGTGTTTATAGCAGAACATGGTGACCATGGATCCAATCTGCCAGCATTTTA
>HSP8IRX02FQFDF123
GACCTTGGCTGTCACTCAGTTACCGAGAAAGCAGTCTCTCATCCTCTCTTCTTCTCAAATTTCTACGAATCAGATCCTGCTTGTGAACAAAATGTCTGGGCGCGGCAAGGCACACAGGGGATA
>HSP8IRX02GY1R8126
GACCTTGGCTGTCACTCAGTTCTTCCACCACCTATTCCAATTTACAAGAACCATTGCCTCCAATACCAAATTTAAGAACCTCTTCCACCTCCTATTCCAATTTACAAGAACCATTGCCTCCTCCAA
>HSP8IRX02GE3F184
GACCTTGGCTGTCACTCAGTTGCTCCATCTTGTTCTTCTCTCTACTCACTTTTCTTCATTCTCTTCCTTTCTTTTCTTCCTTTC
>HSP8IRX02GWR4C367
GACCTTGGCTGTCACTCAGTTACTGGTTGCTACCCTCAATTCTCTCAAATAGGCGTCAAATCTCTCTTTCTTCCTTTGCATTCTCTCCCTCTTCTTTATCTCTGCCACTCATGCCGCCACCCATCACCACGCCGCTGCTCCGGCGCCCTCCGTCGACTGCTCCAGTTTGGTGTTGAACATGGCTGACTGTTTGTCTTATGTTTCAAACGGCAGTACCGCAACCAAGCCAGAGGGTACTTGTTGCTCTGGATTGAAAACTAGTGTTGAAAACTAGATGCAGAGTGTCTCTGTGAGGCTTTCTAAGAGTAGTGCTCAGTTGGGTGTTGTGTTGAATGTTACTAAGGCTCTTCGCAGTGAGTGACAGGCC
>HSP8IRX02JK204291
GACCTTGGCTGTCACTCTAAGTTTAAATTACTCCCTTCATGCAGCTTGTAATTAACAATATGCAGCTAGAAACAAATCGCCCTGCAGCCTCCTCATCGATATGTGCCTTGGGTAGTGGTGGATGGGCAACCACTTTATGAGGTTTGTTTCTTTAATCATGTCAATTATGTACAAAAGAAAGTTGTTTTGTTTATCTAATTTTGTACTTTAGCAATCAAGGTTAGGGTGACTACCAAATATATCAATGCAACAGATGATATTTTATCTCCATTCTTTCTAAGTTGTTGATTT
>HSP8IRX02I2MVL491
GACCTTGGCTGTCACTCAGTTCTTGTGGGTGATGATATTTGTAGTGCAATTCTGGATATCACTTTCCGGCGCATGCTTAAAAGAGAAAAGTAGGGACATCCCTTTCTCTTGGAGATTTGGAGTTATGGAGTGATGATTTTGAAGGCAAGGGGGAGTTTTAGTCCAGTATCGTTCCAAGCTGTCTGAGCTGATGAAGTTTGTTTGCTTCTTTTAAGTCCCCTTACTAGCCAGCGCTAAAATTTACTGAAAGAATTTTTCTAATCATCAATAGCCTCTCAGTCTCTGCAATACCTGTTCAGGAATTAGCTGTGATGGAGAGCACGCAAGTGGCTCTTGAAAATAGTTGTAAGCGCAATTTTTGTATGGATCACATGAATTTTCTAGGGGGTAGGTTCTGAAGTTCACCTTGCATTGTGTAGAATATTTGTAAGGTTACTTTCAGCAACTTCTCTCATTGAAATGGACGGAGACTTCGCAGTGAGTGACAGGCC
>HSP8IRX02HVAAA132
GACCTTGGCTGTCACTCAGTTAATTAAACAGTTATGTTCTTGGTGATAAGTCAATACTAAAAGATGCTGGGATTGAAGATTTGAAGGATGTGGAAGCATTGCCACCACCTCCAGAAATTAAAGATGCCCCAA
>HSP8IRX02HOSDL218
GACCTTGGCTGTCACTCAGTTTTCTCCTCCTCCACCTTCTCCTTCTCCACCACCACCTTATGAGTACAAGTCTCCACCTCCACCATCACCTAAACCTCACTATGAGTACAAGTCTCCACCACCACCATCTCCTNTCCACCACCACCTTATGAGTACAAGTCTCCACCCTCCACCCATCACCGTAAACCTCACTATGAGTACAAGTCTCCTCCACCACC
>HSP8IRX02GOFDB387
GACCTTGGCTGTCACTCAGTTGCCAAATTAACCAGCCAAAGCCGGCTTCAAAGAAAAATAAAAGGACATTCTCTCTCTTGTCATCTCTGAGTACTTCCTCTCTCACACTCTCTCCTGCAATCTCAAAGCCTGAAAACAAAAATAGGCGGCAACTTCTTCTAGAAGATCCTCGAGCGGACCGGTCATCCGATCGGTTTCTCCGTCAGGCAGATTCCACCTTCCTCACTCTCCTACTTCAAATGCTTTCGCTTCTTCCACCTCCAGCTTCGCCTCTCGCTCCTCTACCTTATTTTCTGGGTACCACCAATACCACAGATCTGCATCCCCAACTCGTGTTAACTTGTACGGAAACTCTCCGTCTGCCCCTTTCGCAGTGAGTGACAGGCC
>HSP8IRX02JUNC359
GACCTTGGCTGTCACTCAGTTAGCTATGGATTGCTCTTTGCTTTTGGCCAATTCCGCGA
>HSP8IRX02JV4B8157
GACCTTGGCTGTCACTCAGTTAATCTGCCTTGGATGGAGTATTTACTTTATTGAATTGAGGAAGGCTTCTATTCATCTTGACAATATGGTACAAGAACAAATAGAATAAGTTGGTAGTATACACTTGCTGAATTCACTATGCCTTTTTTTTTNTTTA
>HSP8IRX02I0KXM457
GACCTTGGCTGTCACTCAGTTCAAAGAGCGAGGCTGAAGTTGTCAAAGGGCGATTCAATAGAATCAGAAGTGGACGAGAGAGGAGAAGACGAAGGATGATAAGGGGCAAAGGGAGGTAAAGAGAAAGAGAAAGAAAAGAAAGAAGGTCAAAGATGAAGAGAAGAGGGTAGGTGAGGGATTTGTGGAAGAAACAGAGAAAAAGAAGACAAGGAAAAGAAGATGATGAAGGGGAAGAGAAGAAGAAAAGAAAGAGAAGAAGAAGAAAGAGAAAAACACAAGGATGAAACAGAGGAGGGAGAAGAAGAGGAAGGTGAAGAGAAAGAAGAGAAGAAGAATAAGAAAAGAAAGAAAGAAGGACAAGGAAGAGAAAAAGGGTAAGAAACACAAGGATGAAGTTATTGAGCCAAAGAGCGAGGCTGAAGTTGTCAAAAGGGCGATTCGCAGTGAGTGACAGGCC
>HSP8IRX02ILRWX38
GACCTTGGCTGTCACTCAGTTAATACAAATCTCCTCCA
>HSP8IRX02I8HYI86
GACCTTGGCTGTCACTCAGTTTATACTATTCGGATAACAACGGACTTATTGATACGTTGGAACTCTACCAGACTAGTCCACAGAAC
>HSP8IRX02FXLEX451
GACCTTGGCTGTCACTCAGTTACATCTAGGTTGTGACATGCAAATCCTTCATTTTGACATCAAGCCTCACAATATTCTTCTTGATGAAAATTTCACTCCAAAGATCTCTGATTTTGGCCTTGCTAAATTTTATCCAACTAAGGGAAGCATTGCATCTCTTACAGCTAAAAGGGGAACATTAGGATATATGGCACCAGAGATATTCTACAAAACATTGGACGTGTCTCAAATAAAGCAGATGTGTATAGCTTTGGACAGTTGGTGTTAGAAATTGCAGATAGAGGGAAGAAAGTAAATGGATTTGCTGAAAGTTTAAGTGAAGTTTATAGTCCATTTCGGGTTTATGACCAACTCTCTAGTGGAAATTTTACCAATAGAAGACACAGCGGAAGAGGAAAATATAAAAGCTCGGAAAATGATTATAACAGGACTTCGCAGTGAGTGACAGGCC
>HSP8IRX02H4QFF346
GACCTTGGCTGTCACTCAGTTAACTGTGGGATTTGCTATAGGAATCAGGCTTGGAGAACTATCACCAGGAGTTGTTTATAGCCTGCATAGGAAGCTTGGGTTCGCAACGTTCTGCTTTGGGGGCGTCTACAAACGACTGGCACTACTGTTTAGGTCCAAAGACTACAAACAAAGTATAGAAAGTATTGGAAATACTTACCACCATTTTGTTAGGGTAGTGCTTGTGTGGTGCTTGGAGTTGTGAATGTTTTTCTAAGGATTTGAAGTAATGGGAGGAGAGCGGGTCGTTATCCTAAGTTGGGAGTATTGCTTGTTGCTTGTCTACATTGGTGGGTGCTTGTATAGC
>HSP8IRX02GS8QP67
GACCTTGGCTGTCACTCAGTTTGAAACGAATGATCCTCCGAGGCACGACTATAGATCAATATGGCAT
>HSP8IRX02JTK3K400
GACCTTGGCTGTCACTCAGTTAAAGACAGATGCTAAAAGAAGAATTTCCGTAAGAGAACTATCGAGGAAGCAGACGACCAGAACAACGACAACAACAACAACAACAACAAAGCCGCATCCGATGACGAAGAAGAGAGGAGATTGGCATTGGAGGAAGTCAAATTCCTGCAGAAACAGAGGGAAAGGAAGTCAGGAATCCCTGCAATTCCATCGGTGCAAATTGGGAATTTAGTATCCAAAAAAGTGACTGAAAAGAACGATGGAGATGGGGAGAAGGAAGAGCTCGTTCTTCAAGATACTTTTGCTCAAGAACAGCAGTCATGGTTGAAGATCCCAACATGTTGAAGTATGTTGAACAAGAATTGGCAAAGAAAAGGGGTTTCGCAGTGAGTGACAGGCC
>HSP8IRX02IMG0I67
GACCTTGGCTGTCACTCAGTTGAAAGTCTAGTAGTAGTAGTAATCATTATTCTATGAAGCTCCCTCG
>HSP8IRX02GJBNX445
GACCTTGGCTGTCACTCAGTTGCGTTAGCTTCTCATCTTTTGGTGGCAACTGTTGCTGGAAAACGGGAAATTGTTCAGAGACATGGGAAAGTTGAAAGAGAAACGGGAGGAGAAGAAGGAGAAGAAGCAGAAGAAGAGTAAGAAGGCTAAGAAGACTAATATCGAGCTTCTCCGAAAGGAAGTAATGTTAAAGAACGAGGAAAAGGGAGTGAAAATATCAAATCCACAGGAAAGAAGAAGAGGAGAAGGGAGAAGGAAAATAATGTTGATGCTGGCATAGCTGTTCAATTCAATAAAGATAACCTAATTAAAGTAGAAGGAGAAAAGGAAAACCAAGGAAAAGAAAGAAAAGGTGAGAAAAATCATGCTTTGGTTGGAAAATCTGATCAGCAAGATGGTTATGCAGAACAAAATGATGATGGGACTTCGCAGTGAGTGACAGGCC
>HSP8IRX02IRRJR422
GACCTTGGCTGTCACTCAGTTGGGTGGTGGTGCATGGCCGTTCTTAGTTGGTGGAGCGATTTGTCTGGTTAATTCCGTTAACGAACGAGACCTCAGCCTGCTAACTAGCTATGCGGAGGTGACCCTCCGCGGCCAGCTTCTTAGAGGGACTATGGCCTTTTAGGCCAAGGAAGTTTGAGGCAATAACAGGTCTGTGATGCCCTTAGATGTTCTGGGCCGCACGCGCGCTACACTGATGTATTCAACGAGTCTATAGCCTTGGCCGACAGGCCCGGGTAATCTTTGAAATTTCATCGTGATGGGGATAGATCATTGCAATTGTTGGTCTTCAACGAGGAATTCCTAGTAAGCGCGAGTCATCAGCTCGCGTTGACTACGTCCCTGCCCTTTGTACACACCGCCTTCGCAGTGAGTGACAGGCC
>HSP8IRX02GPGLZ451
GACCTTGGCTGTCACTCAGTTGGTTGGTGTGTTGGTTGGTTTCAGCCTCTTTAGCTTTGTTCGCCCGTCCCTTTCTTTGAGGTTTCCATTTTCTGATTTGTTTTTGAATTTCTGATTTCCATTCTCAGCTTGCCATGTGTTACCATTTGCGATTTGCTGCATGATGACAAACAGAATATTGTACTTGGTATATAGAAACAAGCAATGCTAAATTGATGGCCTTGTTTTGGGTGCTAGACCAGTAAGCTTCGCATCAGGAGTTGCACTGTACTTGGTGTAAGGGTATTGTGGTTCAGGTAACTTAAGAATGGAGTTGTTGCTTTTAGGTGGCCAGAAGTATTTTCAAGATAGCCTGGTGGTCAGTGGTCATAGAATCACCTGTGACCAAAGATACTTATTAGGCAGCTATCTTTCTATATTATATTCTGCACTTCGCAGTGAGTGACAGGCC
>HSP8IRX02JZDS854
GACCTTGGCTGTCACTCAGTTTCTGTTTGCATCTACAAATCTCTCCCTCCATTC
>HSP8IRX02GNQRS174
GACCTTGGCTGTCACTCAGTTAGAGATTCTTAAATTTGTGCAAATGCATGGAAGGACATCAACGAAGAATGCATGAAGCCAACTGCTCTGCCAAGTCCTATTCTCCAATTGTTGGTTAACGTTGCTCGAATAACAGAGGTTGTTTACAGGTTTGACGACTCCTACACCAACCCN
>HSP8IRX02JZFRD336
GACCTTGGCTGTCACTCAGTTAGCCATCAACTAAGCATCAAAATGAATGTCATGTCATATTTGGTAGCGTTCTTCTTGATTCTTGGGTTGCTCTTACAATCTCACGCTAGTTTCACAGGCAAGGTCTCCGCGTGGGAAGCCCCTTCCAATGAGTTTTCTTCTTATAAGTTGAATGTGGTGACAAGAAAGGTTAGAAGATCCCCGCCTCCATCTCCCAGGCTTAATCCTCCTATTCACTTCAAAAGTCCTCCTCCTCCTCGGCCACCACCACCGCCACGTGTCACCGCCACCACCGCCACGTGTCCCTGCCACCGCCTTCGCAGTGAGTGACAGGCC
>HSP8IRX02IPUQP317
GACCTTGGCTGTCACTCAGTTAGGGTGTCATTTGGCACATACCACAGGGAGTATACATTTGGCGATGACATAAGGGTTGCTGATGCAGGGGACGTGGGGAACTGACATTGCATCAGGGTGGTCTGCCAGAGGAGCACCTTTACCTGACCCAACTTTCCAAACAGAAAGACTGCAATTTGTGCAGGAATCTTACAGGAAGAAACCACCTGGTTTAACTCAAGAGGATCTTGCCAGTTTACCATTCGAGTTATATAGCAGCTTGGAAAGGGGTGTTGAAGAGGAAATTTGTCAAGTGTCTTCGCAGTGAGTGACAGGCC
>HSP8IRX02JXVNM360
GACCTTGGCTGTCACTCAGTTGACTGACCACAGATTCGTCACGTGTTGTTTAGGACGAAGACAAAACAGCATCAAACGACGACGATTTTGACCGATAATTGGTGCTCTGAATTGCTGATTCTGTGAACGCGGAGACTGGAATCAGCAGAGAACGCAGAGACTGGTATTGAAGCTCAAGCTTTCGATTTATGGCTTCTCTACCACCATGTAAATGGTCATTAAACACAACACCCAATTGCTTTCTTTCTACAGCTGACAAATCTCCTCCTTCCTTCTTCTCATTTCGCTTATCTTCTTTTAAACGACATCGTCTCACCACTCTCTCTTTACACGATTCCTCTTCATCCTCCTCCTCCTCNC
>HSP8IRX02GVFUC339
GACCTTGGCTGTCACTCAGTTAAATTGCTGAGGCCAGCAGCAAAGATGAACCAAAAGATGTCGTTAAGCAAGCAGAGAACTAAATGTAAATTTTCAGGAGTTTGTTTAATTGCCTAACTAATACACTGCAACAGCAACATTGATCAGGCGGGAAGATGAATACTGAGAGCACTGTTGACTGTATTTTAGAGCCTTCTGTACATCATCGATGGGCACTGTTGTTTAGTAGGGTTGATTCTTTTTCCCCTACCCTGCAAAAGTTTAGTAGCTCTCTCTCGCTCGCTCTCTCCAAAGGGAAGTGATGAATAGGGTCGTTATTTTCCTACCTTTCTTATCTGG
>HSP8IRX02GY4KG83
GACCTTGGCTGTCACTCAGTTAGAACATCTTTTCTTGAAGCTTTCTTGTGAGTTTACTCTCCCTCTGTTAGATTTTTTTTTTN
>HSP8IRX02HAMQC466
GACCTTGGCTGTCACTCAGTTTAGCTGGTTGATCCTGCCAGTAGTCATATGCTTGTCTCAAAGATTAAGCCATGCATGTGTAAGTATGAACTAATTCAGACTGTGAAACTGCGAATGGCTCATTAAATCAGTTATAGTTTGTTTGATGGTATCTGCTACTCGGATAACCGTAGTAATTCTAGAGCTAATACGTGCAACAAACCCCGACTTCTGGAAGGGATGCATTTATTAGATAAAAGGTCGACGCGGGCTCTGCCCGTTGCTCTGATGATTCATGATAACTCGACGGATCGCACGGCCATCGTGCCGGCGACGCATCATTCAAATTTCTGCCCTATCAACTTTCGATGGTAGGATAGAGGCCTACCATGGTGGTGACGGGTGACGGAGAATTAGGGTTCGATTCCGGAGAGGGAGCCTGAGAAACGGCTACCACATCCAAGGAAGGCAGCAGGCGCTTCGCAGT
>HSP8IRX02GPNR0408
GACCTTGGCTGTCACTCAGTTGATACAGCTGGTCAGGAGGATTACAATAGATTAAGACCTTTGAGCTATCGAGGGGCAGATGTCTTTATTCTTGCATTCTCTTTAATCAGCAAGGCCAGCTATGAAAATGTTGCCAAAAACGTGGATTCCAGAACTGAGGCATTATGCACCTGGAGTTCCTGTCATTCTTGTTGGAACAAAACTTGATCTTCGCGAGGATAAGCAGTTCTTCATTGACCATCCGGGTGCAGTGCCTATCACTACTGCCCAAGGAGAGGTAACTGAGAAAACTATTGGAGCTCCTGCCTATATAGAGTGTAGCTCAAAAACACAGCAGAATGTGAAGGCGGTTTTTGATGCAGCAATCAAAGGTGGTTCTGCAGCCCCATTCGCAGTGAGTGACAGGCC
>HSP8IRX02JBHC9151
GACCTTGGCTGTCACTCAGTTATATCTCTCTCTCCATCTCTCTGCCTTCTCTGCTTGTCCTCAATCTCGTAGATCTAGTGCTGAACCGTACACAACATGATACAGCTACTTTACACCGTAATTTTGCAGAAATGGTCCTGATTTTGTACGC
>HSP8IRX02F5L0M112
GACCTTGGCTGTCACTCAGTTTAAACCTCAATATGAGTATAAGTCACCACCACCACCATCTCCTTCTCCACCACCACCTTATGAGTACAAGTCTCCACCACCTCCATCTCCT
>HSP8IRX02G6RN7507
GACCTTGGCTGTCACTCAGTTGATCAGTTACAAAACGCAAACGCATTTTATTTTAACGAGGTTGTAGATATCCAGCTCATTCCTTACTTTTGTTAAAACCAGCTTCTTACTCATTTGTTTGTAAGCTTACGGTGATCTAGAACAGCATGGCTGAGGAGCACAGCAAGAGCCATGAGTCTGAGACCCCAGTTGTTGTTGATGAGGGATCAGCTGTGGAGACCAAGGATCGTGGGTTGTTTGGTTTCTTTGGGAAGAAAGAAGAAAAGAAGCCTCAAGAGGAGGTGATCGTCACAGAGTTTGAAGAGAAGGTTCACGTATCTGAACCTGAGCACAAAGAGGAGGAGAAGAAGCATGGTCTGTTGGAAAAGCTTCATCGATCAGATAGCAGTTCTAGTTCTAGTGATGAGGAAGAAGGCGAGGGAGAGGAGAAGAAGAAGAAAAAGAAGGAAAAGAAGGGATTGAAAGAGAAGATCAAGGAGAAGATATCGGGCGTTCGCAGTGAGTGAC
>HSP8IRX02I3XWU240
GACCTTGGCTGTCACTCAGTTAAACAGAGCAGAAGGGACGTGAGATCAACAGAGGGACGTGAGATCAGAAGGAGCAGAGCAGGAAAGAATAAGGAGAGGACAGAAAAAGAAAAGAAAATAAAACAAGAGCAGAAGGGACGTGAGATACAACAGAGGAGTGCAGCGTGAGATCAACAGAGGAGAGCAGAGGAGAGCAGCGTGAGATCGACAGTGGAGAGGGAGAAGAAAAAAAAGGAAAAA
>HSP8IRX02JJY1E111
GACCTTGGCTGTCACTCAGTTACACAACCATTCAAGTTCAGAATTCAGATCTAAACCTAATCAAATTTCTCTCCGCTCTCTCAAGATGCAGATCTTTGTGAAACCCTTACT
>HSP8IRX02IRRLF377
GACCTTGGCTGTCACTCAGTTCTGGACCTTGGCTGTCACTCAGTTTCAGCCACACTGGGACTGAGACACGGCCCGGACTCCCACCGGGGCGGGCAGCGTAGGGGTAGGGTAACTTTCGGTTACGGAAACTAAGGGTCGGGGAAACGGAAACCCGGACCCGTACCTACCGACGAACTAAATTACGTCCGGTCGGTAGGTAGGTAAGGAAAAGGGGAACGGGAACTAAGTCCGGCCCGTTCGTTTAAAGGTAAACGTCCTTTTCCGTTTTCCGGTACGGTAGGTCGGCCGGACGTACTACTAGTACGAACGGAACGGTACCGTACGGGAAAGGGAAAAGGAACCCCGGGCCCCCGGTAACCTTAACCCGTTCCGGTCCG
>HSP8IRX02HL7BN496
GACCTTGGCTGTCACTCAGTTTGGTCATTTTAGCCATTTGCGTTGTAATTCTTGTCGGGTCTCTTATATGGTTCTTCAAAGCCACTTTATTTGTGAGAAACCCAAATGCCCATATAAATTACCGCATTCCAACGGGTCCGGTTCACGGCGGAAGACATATTTCCACACTTAACAAAAGAGAACCTAGTAGGATCAGGCGGGTCGGGTCAGGTTTACAAAGTTATGCTCAAAACAGGAGAGATTGTCGCAGTGAAGAGACTATGGGGAGGTACCCAGAAACCAGAGACGGAATCTCTGTTCAGATCAGAAGTGGAAACGCTGGGTCGAGTCCGGCATGGCAATATCGTAAAATTGTTGATGTGTTGCAGTGGAGAGGAGTTCAGATTTCTGGTATATGATTACATGGTGAATGGGAGTTTAGGCGACGTGTTGCATAGAGAAAAGGTGGTGGTTTACTGGATTGGCCAGGGAGGTTCGCGGTGGCTGTGGGTGCGGC
>HSP8IRX02IFEGD207
GACCTTGGCTGTCACTCAGTTTTTTTTTTTTTTTTTTTNTTTNTTTNTTTNTTTNTTTNTTTNTTTNTTTATTTATTATTATTATTATTATTATTATTATATATATATATATATATATATATATATATATATATACTACTACTACTACTACTACTACTACTACTACTACTACTACTACTACTACTACTACTACTACTACTACTACTA
>HSP8IRX02I01F2401
GACCTTGGCTGTCACTCAGTTAAAGGAAGAACTTCAGCCATCAAATGGTATTATGATCTTCAAGGAACAAGCATGGAAATTTGGTGAAGAAAAGAAAATACTTTGTTCATTGACAGTTCATACTATCACTTGCAACTTTTAGCCAATTCTATGAGACATTTCAGCTGAGGCATATGATGGAAGTTAACATTTGGTATTCCAAAATTCAGGGAATTAACTGGCCAGCAAAAGAAACTATGTGGGATTCTCACATTCTGTCGGCTGATGAGAAGGCAGCACCTAAAATTCATTTCAATTTCCAGCATTTTCTTCATTCTTGAGGACAAGAATGATGTCAAGGAGTAGGGAATGTTATGAGTAAGGAGTAAAGCAGTTAGGAGGTTCGCAGTGAGTGACAGGCC
>HSP8IRX02FYHV290
GACCTTGGCTGTCACTCAGTTCTGGACCTTGGCTGTCACTCAGTTCCAAATCATTGCCTCCACCGATACCAATTTCAAAAGCCACTTCCC
>HSP8IRX02I7SHL350
GACCTTGGCTGTCACTCAGTTAAGGAAGGTATCCCACCAGATCAGCAGAGGTTGATTTTTGCTGGAAAGCAGCTCGAGGATGGGAGGACCCTTGCTGATTACAATATCCAGAAAGAGTCTACCTTGCACCTTGTTCTTCGCCTTCGTGGTGGTTTCTGATTTGTGTGGTGTGGTTGTGTCTAGTTTGTTCTTACTAGCTACTGGTAATGCCTTGATGGCTTTAAATGAGTTTTATATCATCCTAAACTTTGTTATATTTGGAATGGTTGTACTTTTCTAAAGCTGTTTAATGGCCGCTATAAGGTCATTGGTACTTTATCTTAAAGGGCATTCGCAGTGAGTGACAGGCC
>HSP8IRX02IZH5B37
GACCTTGGCTGTCACTCAGTTCCATCTCCCNCCTCCT
>HSP8IRX02GW3X645
GACCTTGGCTGTCACTCAGTTGTTCACTATCCACCTTACCACTAC
>HSP8IRX02FTMEO68
GACCTTGGCTGTCACTCAGTTACCACCACCAAATCACCAGCACCAGTGCCATACTACTACAAGTCCCN
>HSP8IRX02ITVFJ53
GACCTTGGCTGTCACTCAGTTGATGTTCAGATGATCTGCTGGGGACGAATGGT
>HSP8IRX02HNAFL46
GACCTTGGCTGTCACTCAGTTCTCTCTGATTTCTCACACCATAGAA
>HSP8IRX02J5REB34
GACCTTGGCTGTCACTCAGTTTCTCCTCCGCCCN
>HSP8IRX02JNE9F103
GACCTTGGCTGTTACTCAGTTAGAGAGGGAATTGAATTCAATAATTGAGGAGGGATAGGAACTCAAAAGGTCTGATTTTCTCATCTACAGATCAATCTTTTTA
>HSP8IRX02F46Z3398
GACCTTGGCTGTCACTCAGTTGAAGGGAATGCAAGTGCTTGAATATGTTGGCAAGGAGACCATGGATCTGCTAATCACAGAGACTGGTATTGAAGTTGAGAAAATACCTAAAGGCTCTGAACGAGAAGCTGATGAGGATCAGTTAAATGAGGAAGTAACATTTGATCGATGCTTCTATATATATGGAGGTCCAGAACAATTGGAGGAGCTTGAGGCATTGTCCAGCCATTATGCCCTCTTATTTAACCGGAGAAAAGCAAAATTACCTTTGGAACTGAAGTCTGTATATGACGGAAAGCTTAAACTTGTTCAGCAAATGTTCAATTTGAGTATTGAAATGGATGAGAATGATACTGAGTCCAACAAAGGGAAGAAATAGAGACCTTCGCAGTGAGTGA
>HSP8IRX02HU7AA408
GACCTTGGCTGTCACTCAGTTGAAAATTGATCAATCTTAATCATCACTAGGTGAAATGTCTTGCTGTGGAGGAAATTGTGGCTGTGGCGCCGGATGCAAGTGTGGCAGTGACTGCGGAGGTTGCAAGATGTATCCTGACATGAGCTTCTCTGAGAAAACCACCACGGAGACGATGGTTCTCGGTGTGGCACCGGAGAAGGCACACTTCGAGGGAGCTGAGATGAGCATCGGAGCTGAGAATGGAGGCTGCAAGTGTGGTGACAACTGTACTTGCGACCCTTGCACTTGTAAATGATGAGATCAGAGGAAGATCTGACCTCGTTATAAAAAGAAATCAGACATATAAAGAAATAATGGATCGAGTCTAGCGGTAGCTAAGTTGTGCGTCTTCGCAGTGAGTGACAGGCC
>HSP8IRX02J0UQD181
GACCTTGGCTGTCACTCAGTTACCACCACCTTCACCATCTCCTCCACCACCATACTACTACAAGTCCCCACCACCTCCCTCACCACTCTCCTCCACCACCATACTACTATAAGTCACCACCTCCACCTTCACCACTCTCCTCCACCACCATACTATTATAATACCCACCACCACCACCAAA
>HSP8IRX02JHX2338
GACCTTGGCTGTCACTCAGTTAGGTTGTTTTCTTAAGG
>HSP8IRX02HJW99424
GACCTTGGCTGTCACTCAGTTAGAAGTTCATATCAACTGTTGAGAAATCTCCTTCTCAAAGATACAGTTCAAGGAGAAGCACAGACCAGTTTGAACAAGCCCGGAAGAGTACTGATGTATTTGAGGTTTCAAGGAAAGTACAGACCGGAGAGAGAAACCAAGGCATAGTACTGACAGGCCTGAGAAACTAAAAGCCAATCTAATCATGCTGAAAAGCTGGAAAAGCTCAAAAATCAGTCTAATAATGCTGATAAACTAGAAAAGTTACGCATCTCCTTTGATCAAATGGAAAGGTCTCGAAGAAGTGTTGATTGCCTTGAGAAGTCCCGTAAAAGCATTGACCATCAACTGGAAAGAGCACGGAAAAGCGTTGACAGGTTGGATAGAATACGAACTGGTTGATACTTAAAAGCTTCGCAGTGAG
>HSP8IRX02GHKAA357
GACCTTGGCTGTCACTCAGTTTGCACGTGTTTATGGATTAAACGAGATTCAAGCTGGGGAAATGGTTGAATTTGCCAGCGGTGTGAAAGGAATAGCGTTGAATCTTGAGAATGAGAATGTAGGGATTGTTGTCTTTGGTAGTGATACCGCTATTAAAGAAGGAGATCTTGTCAAGCGCACTGGATCTATTGTGGATGTTCCTGCGGGAAAGGCTATGCTAGGGCGTGTGGTCGACGCGTTGGGAGTACCTATTGATGGAAGAGGGGCTCTAAGCGATCACGAGCGAAGACGTGTCGAAGTGAAAGCCCCTGGGATTATTGAACGTAAATCTGTGCACTTCGCAGTGAGTGACAGGCC
>HSP8IRX02JS86N271
GACCTTGGCTGTCACTCAGTTTTAAGATCGTTGGAGCATTAAAGGAAGTGATGGCGCAGACAATGTACAGAATATTGGTATTGACAATACTGAAAAGACATGGCATTTCAGATAAGAGCTAATCATGTGATAAAGGAAGTGGAATCATATTTGAAGACCTGATGATGCATGAAGAGGCCTGGGACGGTGAGGGCAAGAGGGAAGCAGAATTATTCAATTTCTGGAAAAATGAGTGCAAAGCAAGAGGGCCCTTCGCAGTGAGTGACAGGCC
>HSP8IRX02JA6J5283
GACCTTGGCTGTCACTCAGTTATTGGATCTATAACACGGAATGGATGCTGCCTCAGTTGTTATTCAGTATTGGTTATCTTGTTGATATTGGTAGAATTGGGATGTGCAGCCTTCATTTTCTTTGACAAAAGTTGGAAAGAAGAACTTCCTACTGACAAAACTGGTGTTTTTGACCTGATATATGATTTCCTTGAGAGAAAACTAGGAATATTGTGAGGTGGGTTGCTCTTGGAGTTGTAATTTTAGTAGGCTCTACTTTTCGTTGTTAGTCCCTTACTGGTTA
>HSP8IRX02HQZJ0370
GACCTTGGCTGTCACTCAGTTAGGAAAGGGCTTGTGTGCCGTCATGTGGTTTTGGGTACTATACAGGGCTAAGCAAGATGGTCCTGTAGTATTGGGTTGGAGGCATCCTTGGGATGGCCATGATGACCATGGCCATGGCCATGGACACTAGACAATTGCATGGAAGAACGAATGATGAAAGCATAAATGTTCTTGCTCGTGGCGATAGTTACTGAATGCTATTTGGACAGATTTGTTTAGCTTCTTCTATTCAATAAAATGAACACAACTCCATTTGAATGTGTTAGAATTCCACGCTTTCACTTCTGATTTGTGTGAAAATCTTAATGATACTGAAGACATACATGGCATTCGCAGTGAGTGACAGGCC
>HSP8IRX02G2ZH0467
GACCTTGGCTGTCACTCAGTTGGATGTTGAGGATTTGACACTGGTAGAGGATAGTAACAACAAGGGAATGAATCGTGGGTTTGCCTTTTTGGAATTTTCATCTCGTTCAGATGCCATGGATGCTTTTAAGCGTCTTCAGAAGAGAGATGTTTTATTTGGGGTTGATAGGCCTGCAAAGATTTCGTTTGCAGATTCATTCATTGACCCTGGTGATGAAATCATGGCACAGGTGAGGACTGTATTTATTGATGGTCTGCCTGCTTCATGGGATGAGGATCTTGTTAGAGAGCTTCTAAAGAAATATGGGGAGATTGAAAAGATTGAGCTTGCCCGGAATATGCCATCTGCCAAGAGAAAGGACTTTGGTTTATCACATTTAATTCTCATGATGCTGCAGTGACTTGTGCTAAAAGCATTAATAATGCGGAGTTGGGTGAAGGAGACAACTTCGCAGTGAGTGACAGGCC
>HSP8IRX02IMTHL356
GACCTTGGCTGTCACTCAGTTTGTTTGAAGGAATCTTTGGTGCTGCTGTTGGCAACACTGCTTCTGTTGAAAATGTTGGCCTTCTTGGACTTACACACATTGGGAGCCGAAGAGTGGTGCAGATATCAACTGCTTTCATGATCTTTTTCTCCATATTTGGGAAGTTTGGTGCCTTGTTTGCGTCTATTCCTCTGCCAATATTTGCTGCTATATATTGTGTTCTATTTGGAATTGTTGCTGCTATTGGGATTTCCTTTATACAGTTCTCTAACAATAACTCCATGAGAAACCATTACATCTTGGGCTTGTCTTTGTTCCTTGGGATATCAATACCTCTTCGCAGTGAGTGACAGGCC
>HSP8IRX02ILQ1Y384
GACCTTGGCTGTCACTCAATTTCAAGCACAATCTCAGCCACTGCAACATACTCAGCCTCAGCAGCAATTTCTGCCTCAATCTCAGCCACAATCACAGCCTCAAACTCAACCTCAGCAGCAGTTTCAAGCACAATCTCAGCCACTACAACATGCTCGGCCTCAGCAGCAATTTCAGCCTCAATCTCAGCCACAATCACAGCCTCAAACTCAACCTCAGCAGCAGTTTCAATCTCAATCTCAATCTCAATCACACATCTCAGCCTCAGCAGCAATTCCAACCTCAATCTCAACCACAATCACAGCCTCAATCTCAGCAGCAATTTCAGTCTCAATCTCGGACTACAACATCCTCAGCCTCAGCAGCAATTCCAACTCAATCTCAAC
>HSP8IRX02F567R68
GACCTTGGCTGTCACTCAGTTCCTTCACCATCTCCTCCACCACCATACTACTACAAGTCCCACCACCT
>HSP8IRX02J0PSP150
GACCTTGGCTGTCACTCAGTTGGGTGATTATTTGTACATTTTATTCCTATTGTATAAATCATCATCGACCGACACTTGAGCTACTGTAATTTTCAAGATTATTTAGAAGTTCATAATTAATTATTTAGTTTAATGGCATCTGCCCCTTCG
>HSP8IRX02IER30170
GACCTTGGCTGTCACTCAGTTCAAACGATTCATCATCTGCTGCTATTTGCACACTAATCAAGGAAATCACAATCCTGGCAATGAAGGCAGCCATGCTATTGAAACACCACAGCGGAAGCCTAGAAGGAAAGGCACAGGCCAAAAGTAATCACAGAAGGCAAACCTAAACT
>HSP8IRX02IS8FG52
GACCTTGGCTGTCACTCAGTTAATACAAATCTCCTCCACCCNCCTCCTCTGT
>HSP8IRX02GFCYT190
GACCTTGGCTGTCACTCAGTTACACAACCATTCAAAGCTCAGAATTCAGATCTAAACGTAATCAAATTTCTCTCCTCTCTCTCAAGATGCAGATCTTCGTGAAAACCCTTACTGGAAAGACAATCACCCTCGAGGTGGAAAGCTCAGACACCATTGACAATGTTAAGGCTAAGATCCAGGACAAAGAGGG
>HSP8IRX02JVX5M466
GACCTTGGCTGTCACTCAGTTAACAATTTTCCTTTCGTCATAAGCAAGTCACAGGTAGCAGAGAGATTTGTCAGCACTCAAAGGAGCTAGCGGAAGATGCAATCCAAAGCCTGTTTGGCAGGCTGGAGTGAGCCACGGAATCAATCTTCTAGTTAGTATCCGAGTTGTAGAAATAATTCCGATGCTCATCTCCTTCAGCACAACAAAATACCCATCTCATTCCCAGAATATGTTTGTAGAATAGCATTTGCTATTGAATCCATACTCAAAGCTTGTAAATCAAATTGTGTTGATCTTAGTCCCAAGCTTCAGATGGTTTCTTGACCTGCATATTTAAATGGGTAGCTTGGAACTCATATCAAGATCTTTACCATTTGCTACTCCAAGCATATAATGAGTTGAAGAGGCTCTCAAGAAATGCATTTGAAGCACTGAGGAGGGTGGCCTTCGCAGTGAGTGACAGGCC
>HSP8IRX02JPR6S151
GACCTTGGCTGTCACTCAGTTAAACCATTCTTTCATCTTCTTCTATTTTCACTAGCATATGTCTCAGAGACCTTCAGTCCCTCACTCTTCTTCCATTGCTTTTAGCCTCCATTCCCATCTTCTCGTCTCCAGTGACTTGAGCCCCAACTGG
>HSP8IRX02JZDL967
GACCTTGGCTGTCACTCAGTTGGGAGCTGCATCTGTCTTCTCTTCTTCTGCAATTCGAAGGCGTTTG
>HSP8IRX02JPM51344
GACCTTGGCTGTCACTCAGTTGTTGACCTCGAATCAGGTAGGAATACCCGCTGAACTTAAGCATATCAATAAGCGGAGGAAAAGAAACCAACCGGGATTACCTCAGTAACGGCGAGTGAAGCGGTAACAGCTCAAATTTGAAATCTGGCTCTTGCGGAGTCCGAGTTGTAATTTGTAGAAGATGCTTTGGGTTGTGGGTTCGGCCTAAGTTCCTTGGAACAGGACGTCATAGAGGGTGAGAATCCCGTATGTGGCCGAGGCCCGCGCCTATGTAAAGCTCTTTCAACGAGTCGAGTTGTTTGGGAATGCAGCTCAAAATGGGTGTTCGCAGTGAGTGACAGGCC
>HSP8IRX02H6WZX463
GACCTTGGCTGTCACTCAGTTGGAGACTATAATGTTCTTGTTATGGATTTGCTTGGACCTAGTCTTGAGGATCTATTTAACTTCTGCAGTAGGAAACTTTCTTTGAAGTCGGTTCTTATGCTTGCTGATCAGATGATCAATCGTGTTGAGTTTGTTCAATTCAAAATCATTTCTTCATCGAGATATCAAGCCAGACAATTTTCTCATGGGCTTGGGACGGCGTGCTAATCAGGTATACATGATTGACTTTGGTTTGGCAAAGAAATATAGAGTATAGTTCAAACCCATCAACATATACCTTACAGGGAAAATAAAATTTGACTGGAACTGCTAGATATGCAAGGTATGAACACGCACCTGGGAATTGAGCAAAGCCGAGGGATGATTTAGAATCTTTGGGTTATGTTCTTATGTACTTCCTAAGAGGAAAGTCTTCCTTGGCATTCGCAGTGAGTGACAGGCC
>HSP8IRX02JV44T104
GACCTTGGCTGTCACTCAGTTATGTGTCAACGTATATGTGTTGCAGGTTCTTTGTGATTGCAAATTCTATTGTATGCGGATATCTTGTTCTGTCTCTTTCCCCT
>HSP8IRX02GSALB100
GACCTTGGCTGTCACTCAGTTATTTCCTTTCAAACCAGCTCTCTCTCTTCTCCGTTTCACCCTTTCTTTTCTTCTTATTTCTTTCTACCTCCTCCTCTTC
>HSP8IRX02IFJTE308
GACCTTGGCTGTCACTCAGTTGTGTCGGGAGAGAAACAGCAACGATGGGAAGGAAGAAGGGAGTAGCAGAGTTCGAGGAATCGCCGCCCGATGACTTCGATCCATCCAATCCCTACCAAGGACCCGGTCGGCGATGCTCGAGATGCGGGAGCACATTGTGAGGGAGAAGTGGATCGACATAGAGAAGGCCAAGATTTTGTAGGGAGAAGCTCAAATGGTGCTATCGCATCGAAGGCGTCAACCACCTCCAGAAGTGCCGCCACCTCGTTCACCAATATCTTGACGCCACTCGTGGCATTGGCTGGGGC
>HSP8IRX02I7BAF87
GACCTTGGCTGTCACTCAGTTGTATAAATCTCCACCACCACCATCACCTAAGCCTCATTATGAGTATAAATCTCCTCCACCACCCTC
>HSP8IRX02IAOLE201
GACCTTGGCTGTCACTCAGTTAGCAAATCAAACATGGGTCTCCAATGGCCTCTTTCATTGCCACCCTTTTAGTGGTATCTGTCTCTCTACTCTTGCCATCGGAAACCTCAGCAGACTACCCTTACTACTCTCCACCTCCCAAGAAATCTCCACCACCACCTGTTCACTATCCACCTTACCACTACAAATCTCCTCCACCCN
>HSP8IRX02G6DIO84
GACCTTGGCTGTCACTCAGTTACACAACCGATTCAAAGGCTCAGAATTCTAGATCTAAACGTAATCTAAATTTCTCTCCTCTCT
>HSP8IRX02JZPWW486
GACCTTGGCTGTCACTCAGTTAAACTACCGTGGTACTTCTCTACTTCAACCATCCGGCTTTAATCCTATGATTAACATTCTCTTCACATCCTCCATCTACTTGAAGGATTGAGCCGACATATTTAAAATAATTATTTTGGGGTAGTACCACTCCATCCAAACTAACTCCTTCCCTATCACCAGTATGGTCTTCACTGAATTTGCAATGCATGTATTCTATTTTCATTCTACTTAACTTAAACCCTTTGACTCATTCTTCAAAACTTCAACTTTCTATCGACTCATTCTCGTATCTCATCTATCAGAACTATCTTATCTGCAAACATCATGCACTAATGGATACTCTCTTGTATATGTTTCGTCAATTCATCTAAAACTAATGTAAAAGGTAAGGGCTTACAGCTGAACCTTGGTGTAATCCAATTGAGATAAGAAAATCTCTTGTGTCCCCTCCCACTATGCGCACTTCGCAGTGAGTGACAGGCC
>HSP8IRX02HKWWE460
GACCTTGGCTGTCACTCAGTTAGTTGGTGGTAGGAGGTCGTATGGTTTTGACATTTTTGGTAGGAGAAGTCCAGATCCTTCTAGCAAAGAGTGCTGCTACATCTGGGAGGCTTTTAGTCTATGGTTCTTAACGAAATGGTCTTAGAGGGAATCATAGAGGAAGAGAAATTTGATTCCTTCAACATTCCTCAGTATACACCATCCCACTTTGAAGTGCAATCCGAGATTGAAAAGGAAGGGTCTTTTATAATTGATCGGTTGGAGGTTTCTTGAAGTCAATTGGGATGCTTATCACAATGAATTTAACCTTGCTGATGCATTTAAAGATGGTGGATATAATGTTGCAAAGTGCATGAGAGCTGTGGCTGAGCCCTTGCTTGTTGGACACTTTGGCTTCAGCGACGCGATCATCGAAGATATTTTCCGCCAGTACAGGGTAATTCGCAGTGAGTGACAGGCC
>HSP8IRX02JNFUK384
GACCTTGGCTGTCACTCAGTTGATACACAGCGTTTTTGCTCTTTCCCTTCCTCTGCCTAAAAGACCTCCAGCGTCGCCTTCTTTCTTTCAAATGGAGAGAGTTTTGTTAGGAGAAGGCTCTTGTTCTTTTCCTATTTGTAGTTCGCTCTCTTGTCTCTATGGATCATTAATTTCTTTGATTGCTCTCCTTGTTTAAGTGGGTTTTGTTAAATATGTAAGACCCTGATTTTCCTTTCAAAAAAAAATAAGCTATTTTTCTTTTTCCTTATAAACCCTCGTATTTGGGGTTTAGGGGTTTTATTTATGAAGCTTAAATTCTGTCATTGTCTTTCAAGTTCTTTTTTTTTTTTTTTTTTTTTTTTTTTTTTTTTTTNTTTNTTNTNT
>HSP8IRX02JSUY4430
GACCTTGGCTGTCACTCAGTTAAATTGCTTGCAAAATAAACCCAGAGTCGGAGACCATTACCGTAATTATTGTCGATCTGTTCCCGTGTTGCCTCCTCCCTAATCCCAAGCCCCACTCTACGGCGTTGGTAGGTTTGTATTGTCTTGTTTTTATTTTCTAGATAGATCTGGGACGGCACTTCTTTTGTAAGAGGAAAAGAAGGACGTAAAGAAAGACTTCTAGCCACGCTACTACCCGAACCGTTTTAGTATAGATCGACTGTCCACTCCGTTTCCTTTTCGGGTTAGGCAGCAGTAGTACAAGAACAAGAAACGAAGTGAAAGAAAATAGGCGAGAGGACGAAAGGACGATAAGCAGAAAGGGTAGAAAAGGAAAATAGAACAAAAGAATTAATTTAGTATAAAAAGAAAAGACGCAAGGGTAAGTTCG
>HSP8IRX02HX1T6152
GACCTTGGCTGTCACTCAGTTTGATTTGATTTTAGTTCTAAATTGTGAGGCAGTTGTTTTATTTCTGAATATTATGTCCCAAATTTTGTTTTACTCTAGGTTCCTCTGGAACTTGTTTATGTTATTTCCCCTTTCGCAGTGAGTGACAGGCC
>HSP8IRX02HD3NH333
GACCTTGGCTGTCACTCAGTTAAGTCTCCACCACCACCATCTCCTTCTCCACCGCCTCCTTATGAGTACAAGTCTCCACCACCACCATCTCCCAAACCTCACTACTGAGTACAAGTCTCCTCCACCACCATCTCCATCTCCACCGCTCCTATGAGTACAGTCTCCACCACCACCATCTCCCAACGCCTCACTTACTGGAGTACGATCTCCTCCACCACCTCTCCATCCCCACCACCACCTTATGGAGTACAAGTCTCCGCCACCACCATCTCCCTAAGCCTCACTTACGAGTACAAGTCTCCTCCACCACCCATCTCCATCTCCACCACCTCC
>HSP8IRX02FVQDI351
GACCTTGGCTGTCACTCAGTTAATGACCCAAAGTTGCCGTGCCTCCAGCTCTTGAGCCGTCGAAAGCTGATGGAGGAAGTCGCCGACACGAAGGCCAGGAAGGGTGGTGCTCGCCTCTGTAGCCTCTGTGATCAGAGAAGGGCTGCTCTTAAAAGACCCAAAACTCTAGAGCAGATTTGCAGGGAGTGTTTTTATAAGGTGTTTGAGGAAGAGATACACCAAGTAATTGTGGAAAACCAGCTATTCAAGCCTGGTGAGCGTGTTGCTATTGGTGCCTCTGGTGGTAAAGATTCTACAGTTCTCGCTTATGTGTTGTCAGAATTAAATCGCCTTCGCAGTGAGTGACAGGCC
>HSP8IRX02HQ7ML105
GACCTTGGCTGTCACTCAGTTGAGTAGAAGAAAAGTGGAGAGGGAAGAAAAAGGAACCTCAGAGCGATCGGCAAGCAGCGCAGCAGCAGGAAAGAAAGAAAAAAG
>HSP8IRX02HLRF9398
GACCTTGGCTGTCACTCAGTTCAAACCAAGCCACCAATGTATAAGCCTCCTCCTATTCCCATATATAAGCCAAACCAAGCCACCAGTGTACAAGCCAAACCAAGCCACCAATGTATAAGCCTCCTCCTATTCCCATATATAAGCCAAACCAAGCCACCAGTGTATAAGCCTCCTCCTGTTCCCATATATAAGCCAAACCAAGCCACCAGTTCCAATCTACAAGCCAAACCAAACCNCCAATCGTGAAGCCTCCTCCAAATCTACCACCTCCTGTCCAATCCTACAACCAAACCACCAGTTGTGAAGCCTACCTCCAATACCTACCACCTACCTCGTTCCCAATCGTATAAACCAAAACCACCAGTGTTAAACCCTCCTCCAACTCCAGTGTATAAGCC
>HSP8IRX02HILFZ455
GACCTTGGCTGTCACTCAGTTTTACCTATCGGGTTCTCGCTTTAGCTGATCTTCAGCGATTTTCTGGCAATATCTCCGATCAGGTGGTGCGACTCAAGAAATCGACTATTTGGCATCAAATTAGGCGTTCGTTTGATTGCTTTTGTGTGTTTCTCTGTGCGGTTGTTGAATGATAGCGGGATGTTTTATTAACTAGGAGTTTGATTTGCTTTATCAGTCGATACATTGGGAATGCTGAATTGGTAATCAGCTATTCTTAGCTCAGTATCAATTGATGGGGTTTAGAAGCTTACATGGAGAGAGCCTGTGTAAATTTGGGAGACTACAGGTCTTCGGTTGTATCTTCCCCTTAATATGATTGTTGGAGGGTATTATGTTTGCTGGATACATTCTGAGGGCGGTTTGTGATCTTTGTAGGTTGTGCTATATTGGGGCTTCGCAGTGAGTGACAGGCC
>HSP8IRX02GO7LF356
GACCTTGGCTGTCACTCAGTTACTAACAACGAGCCATTGAGCACCATAACCAATAAGACCTTCGAGTGAACCAATAAGAAGAAGCACCTGAGTAGGCAAGCGGTCAGAGGCAAGACCAGCAAGGAGGCCAAAGGCCTTACCCACATCTTTGGCAACGGATAAATTGTTAAGTTGGAGTTGGGTCAAGTTCATAAGAGTCTTGAGAGCATCAGAATAGTTAGAGAAAGTGTAATTGTTGCCTGAAATGGCTTGAACCCAAACGGCGGTGACAAAGCCAAGCCATTTAGCAGCACTGAAACAAGTGGAAGAAGGAGCAAGAAAACCCATAAATCTACCAGTCTTAAGGAAAGAAAGGG
>HSP8IRX02HV3OG89
GACCTTGGCTGTCACTCAGTTACAAGTCACCACCTCCACCATCTCCATCTCCACCACCTCCCTTATGAGTACAAATCTCCACCCCCNCC
>HSP8IRX02H7I9L56
GACCTTGGCTGTCACTCAGTTTCCTCCCACTTACATCTACAAGTCACCACCTCCCN
>HSP8IRX02HWG3K444
GACCTTGGCTGTCACTCAGTTAGAGCTTGACTTTAGGTGCTTTGAATAATAGTTTCTTGGTTAATGATTTGGGTGTTCAAGTTTATAGGAATTATCGTAAGGGTATTCATGGGAAGGGCATTTGTGTGAAGTTTGACGATAGAAGTGGGACTATTTCGGAGCAATCTACTCCCAAAAAGGCAATGCTTATGAGGGCAGAGACGAATATGATGTTAATGAGTCCATTAAAGGAAGGGAAGCCACATTCAACAGGGATTCAGCAGCTTGATATCGAGACAGGAAAGATTGTGACAGGGTGGAAGTTCGGAAAAGATTGGACTGAGATTACAATGAGGGATATAACAAACGATACTAAAGGGTCTCAGTTGGACCCATCAGAGAGTACCTTTCTGGGTTTGGATGATAATAGGTTATGTCAATGGGATTCGCAGTGAGTGACAGGCC
>HSP8IRX02JP19M393
GACCTTGGCTGTCACTCAGTTAGGGCTAGTGTTGCTGAAGCATATGTTTACTCCAACATTCTTTCCATTTGTAGAGAGATGATAGAATCTGGGTTGATCGTAGATATGGGGACAGCAGTTCACTGGTCCAAGTCTTTACGCAAGATTGAGAGAACCGGTGGAGAGCTTACAGAAGCCTTACAGAAAAGCTTCCCTCCCGATTGGAATACACGCCACTGTGTTGATGCCGATCCGTGAGCCATATAGCGATGATGACGTCGACATTGATGATGAGAATAATTTGTATTTCGAGAAAACTGATGATGGTGATGAAGACAGCAATGATGAACATGATTACTTTAACCAAAGACTGTTGGTTTAATGTAGGTTGGGCTTCGCAGTGAGTGACAGGCC
>HSP8IRX02HTOH6457
GACCTTGGCTGTCACTCAGTTGATCGCTCACTTTGGTCAAGTGAACTGGCTAAGAAGAGGTCTCAGTACAAGCATTTTAAAGAGGAGCTTTTAATCAATCCTTCGGAAATCACAAGGAGGTTGGAGAAATCCACAGTTTGTGAAAATGATGAGGCAAAAAGTGAAAGCAGTGGTATGCTATCAAGATCACAAATAACCCATGGAGAGCATCCTTTGAGCCTTGGGAAGACCAGCATCTGGAATCAGTTCTTCCAGGACGCAGAGATCATGGAGCAAATTGACCGAGATGTGAAACGTACTCATCCAGACTTGCACTTCTTTCTGGGGACTCATCTTTTGCAAAATCCAATCAGGAGGCTTTGAAAAACATACTGATTGTATTTGCTAAATTAAATCCGGGCATAAGATATGTTCAAGGGATGAATGAAATTCTGGCATTCGCAGTGAGTGACAGGCC
>HSP8IRX02HSLN452
GACCTTGGCTGTCACTCAGTTGAGGGCTCAGCCAGTTCTGAGCAGTGACCCT
>HSP8IRX02IT9ZZ482
GACCTTGGCTGTCACTCAGTTGAAAAGCTAGAGGAATCAACCATGGAAGTCATGTCAAATTGGTTCAACGATAAAGAACACCCTGAAAATTTACAAAAAAGTTTCTAAAAGAAATATTTCGAGTTGCGAAAGTACAAGAGCGCTATAAGCGAGGTGAAATAGATGGATCAACTGCGATATCTGTTATGTGTGGGGTAGAGAATCCTGGGCAGGATGGTTCCGATGATGAAGAGGATAATAATAATTTCATTCCTGACCCTGAGGTAGAGGGATCTGAAGTTCTCCATCCTATTACAATTGCAGGAGTGCAGTCATCTGAAAATTTATTATCTCCGTTATTGCAACAATCTGATAATGAATTACGACTTCCTTCTCAGAGTCTCCGTCAGAACTTACAGCGTAGCTCAATCCCACCATCTACATATGATTCTCAAATATTTCGTCTTGACCCTACTTCATTTCAGACATCACAACCCCGATTC
>HSP8IRX02GOSVM425
GACCTTGGCTGTCACTCAGTTCCCAAGTCACTGAAGGTCAAAATCTAATATAAAAAGAAGTCTTTGGCTAGCAGCTCTTTTAAGGCCACTAAAGCTTTAGGTGATCGGCGAAGAAACAGGAGGAGGAAGAATAAGAGTGTAGTACAAGAGAACAAGGAAAGTAACAAAAATGGGAACAAGAATGATCTAGAATCAAAATTCAAGGGTAGGGAAATTACAAAAGAATGGTGCCAATGAAGAGCACACTGGGAGGGAATAGAGACTCAAAAGAGCCAAGACAAGGATTGCTGGTTCAAGTAGGAGCCAACATAGCCAAAGGAATGATAGAGAAGCAAGGTGGTCCTGATAAGAGCTCAAGGAGTCAAAAGGACAAAGGAAAGCTTGATGAGGAAAAGAATCAAGGAGTTCGCAGTGAGTGACAGGCC
>HSP8IRX02HYDJY506
GACCTTGGCTGTCACTCAGTTAAGTTAATGGAGGCAGAGAGGGAAAATTTGGGAACACTTCAAGAGAGGCATCAACTTTGGAGGTTAATTCAAATGGGAAAATCATAGCCAAGCTCCTGAAGTTGACATTCAAGCTTCCCATGACGAGGTTATAGTAAGGGTGAGTTGCCCTCTGAATTTACATCCGGCTTCAAGAGTGATTCAAGCTTTCAAAGAGGCACAGGTCAGTGTGATGGACTCCAAACTTGCTGCAGCAAATGAAACAGTGTTTCATACGTTTGTGATCAAGTCTCAAGGGTCTGAGCAACTTACAAAGGAAAAGTTGATGGCAGTATTTTCCCTTGAACCCAACTCATTACAGCAATTGTCATCCGTCGGATAGTTCGCATTTAACATATAGTTCATAGGAATGCGCATTCGTGGTGAAGAACCCTTTTGAAAGCTTCTTCAGAGTTTTTTTATACATGGGAAGAGAGGGCATCGCACAAGGAGCCTTCGCAGTGAGT
>HSP8IRX02I9MV4397
GACCTTGGCTGTCACTCAGTTGTTGATGTTTCTGTGGTTGACCTTACAGTGAGGCTAGAAAGAAAGCTACATATGATCAAATTAAACTGCTATCAAGGAGGAATCAGAGGGAAAGTTGAAGGGAATATTGGGCTACACTGAAGATGATGTGGTTTCCACAGATTTTATTGGTGACGACAGGTCGAGTATTTTGATGCCAAAGCTGGAATTGCTTTGAATGAAAATTTTGTGAAGATTGTTGCTTGGTACGACAATGAGTGGGGCTACAGCACCCGTGTGATCGACTTGATCCGCCACATCCATAATGCATCTACTCATTAAGGTTGCGAAGCCACTGTAGATGGTTCGACTTGGTTCAGTTTCTCGTTGCATGAGGCTTCGCAGTGAGTGACAGGCC
>HSP8IRX02HTP2H152
GACCTTGGCTGTCACTCAGTTTCCAGTCTCCTCCTCCTCCTGTCCCAATCTACAAACCAAAACCAAAGACCACCTCTTCCTCCTGTCCCAACTCTACAAACCAAAACCAAAGACCACCGGTTTCAAACCTACCTCCTCGTACCAACTCAACT
>HSP8IRX02H3X5Z98
GACCTTGGCTGTCACTCACTGCGAACTCTCTATTACAACCACGACCCACCAACCACAAAATGTAACAACCAAAGGAACCTATAGCAGGGCATATATTG
>HSP8IRX02GXEDJ39
GACCTTGGCTGTCACTCAGTTACCCTACAAGTACAAGTC
>HSP8IRX02HSXGB51
GACCTTGGCTGTCACTCAGTTACCAGATCACGATCAGAGAAAACCCATTTT
>HSP8IRX02GXTTV265
GACCTTGGCTGTCACTCAGTTTCTTTATTGTCCGGTGCATTAAGTGGGACTTTTGCTTTAAGAGTGAGTTTGATTGGATGCCTGTGGATATTCCTTCAAAGGTCGGAGGGTAGATTTGTCTTCATGTACAATATTTTGTTAAGATGAAATACTGCTCGAGCAATTGGCTGTTTGTTCTATTCTTCCCAGCTTATCATGCACTGTGTGAGCAGGTTATTCCAATTGTTTGAATACTATTATAGCTTTTCAATTTTTGTTTGGNTCT
>HSP8IRX02JYINA572
GACCTTGGCTGTCACTCAGTTGACTGAGCTGCTTGAAAGGGTTTTGGCTTGCTTTGAACCAACTGAGTTCTCCATTGCTCTGCATTCTGATGTTTTACATGATGTGGGAAAGAAGTTAATTCTTGATTTGAACGGATATTGCTGTGGAGGAAGTAACAATGAAGAACTTGGTAAAGGGGGNGGGTACGTACTACTACTACTTACCCTAAAACCGTTAAAAGTTTAGTTGGTAGGAAAACGAAAAACGGAAACGGTCGTTGGTCGAACTACTTCCCTAACCGGTAACGGTAACTAACCTTCCGTAGGAAGTAGTTTTGGTTTTGGGTTAGGGTAGGTAGGGAAGGTAGTAAAAAGGGAAAAACGGGAACGGGAAAGGGTTTTAAGGTTTAAGGAAGGAAGTTTTAATTTTTTTTAAGTTTTTAAGTAGTTGGTTTCGTTTTACTTTTTACTTACTTAACGTTAAACGTTTAAGTTAAGTAAAAAGTTAAAGGTTTGGTTTGGGTTGGGTTTCCGGTTCCGAACGTAGGTAAGGTAGGTACCGAACGGACCGGACCCTACGTAGGAACGTACGT
>HSP8IRX02F7XL480
GACCTTGGCTGTCACTCAGTTGGATGAGGAGGTGGATTACTTCCCATCCAGGTATGATCCGGTTCGCCATGCTGAGAAAA
>HSP8IRX02IOZ2I386
GACCTTGGCTGTCACTCAGTTGACCAGCAGAGGTTGATTTTGCTGGAAAGCAGCTTGAGGATGGGCGGCCTACCTTGCAGACTACAACACTCCAGAAGGAGTCCTACCTTCACTTTGGTTCTTCGTCTTCGTGGAGGCTATGCAGATCTTGTGAACGACCCTTACTGGGAAGACCATTAACGTTGGAGGTAGAGGAGTTCGGACACTATTGACAATGTGAAGGCTAAAATCCAGGACAAGGAAGGAATCCCACCAGATCAGCAGAGATTGATTTTGCTGGAAAGCAGCTTGAGGATGGGAGGACCCTTGCTGATTACAATATCCAGAAGGAGTCTACTTTGCACCTTGTCCTTCGCCTTCGTGGTGGCTTCGCAGTGAGTGACAGG
>HSP8IRX02F5XWP56
GACCTTGGCTGTCACTCAGTTTGGAGGAATGATGTTTACTTTCTACAAGGCACACA
>HSP8IRX02F024G394
GACCTTGGCTGTCACTCAGTTGGCACTATCTCCCATAATGATTTTAATACTTCTTATTATCATTGGGTCCGACTTCGAGTTTTCGTACTGAACTTACGGTGTTACCTTCTATAGTAAATAGACGCCGGTAGATTTAGTACCAAATACGGGGCGAAATTTAGTACTCTAGTCGCACTCGATACTCTCCGGTAAGCTTTAAACGGAATCTACGCGATGATATCCATCAATCTACAAGCAAACCAAGTCAGGATGCTAGATTTAGTCAAATAAAGTCAATTATAAGAGGTAACTATGTAAATACCCCACTCGAAATAAATAAACCCAACGAGAAACGACCCAGATACATGCCAATTATGACAGATCTTCATCGACAAACCCATATGTGAACGGTTCG
>HSP8IRX02FNCVP476
GACCTTGGCTGTCACTCAGTTAATGTGCACGTTGCCCTTAGATATCTTCATAAAGCTCTGAAGTGCAACCAAAGGTTGCTTGGTCCAGATCATATTCAGACAGCAGCAAGTTACCATGCAATAGCAATTGCACTCTCACTGATGGAAGCGTATCCATTAAGCGTTCAGCATGAACAAACAACCTTGCAAATTCTCCGAGCAAAACTGGGCCCTGATGATTTACGTACTCAGGATGCTGCTGCTTGGCTTGAGTACTTTGAGTCCAAGGCCTTTGAACAGCAAGAAGCTACACGGAATGGTACTAAGAAACCTGATGCATCCATTGCTAGCAAAGGCCACCTAAGTGTTTCTGATTTGCTGGACTATATTAATCCAAGCTGTGAGACCAGGGGGAGAGATTGTGTATCAGTGAAGAGGAAAAGCTATACTACGAAGATAAAGGAGAAAACCAACCCCTTCGCAGTGAGTGACAGGCC
>HSP8IRX02HZG2059
GACCTTGGCTGTCACTCAGTTAAATGGTGGAGGAGTTGAAGTGCAAGTATGATGAGGTN
>HSP8IRX02GW0LJ42
GACCTTGGCTGTCACTCAGTTTATCCGGCACCTTTTGGGGCC
>HSP8IRX02G58OO56
GACCTTGGCTGTCACTCAGTTTTTGTTTTGGTACGAATCGCAGACAGAGATCTCTG
>HSP8IRX02JL8R293
GACCTTGGCTGTCACTCACCATCCNCCACCTCCTCCTACTTACTAATACCACCACCACCACTCGCACTCTCCTCCTACCACCACTACTACTAC
>HSP8IRX02JAPF2409
GACCTTGGCTGTCACTCAGTTCTGGACCTTGGCTGTCACTCAGTTACGTTCATGACATCAGTCCCAGATGGAGAAAAGGTGATACTGGTTGGAGAGAGCTGTGGAGGTCTCAATATTGCTATTGCTGCTGATAAATTCCCAGAAAAGATTGCAGCTGCTGTTTTCCACAATTCAGTAATGCCAGACACGGATCACAGCCCATCTTATGTTGTGGATAAGCTCATGGAGGTCTTTCCCGACTGGAAAGACACTGTGTATTTTGATTACACTATCAATTGCGAGACTATAACTGGGTTGAAACTAGGCTTCAAGCTTTTGAGGGAGAATTTATATACCGTATGCCCTCCCGAGGATTACGAGCTGGCGAAGAGGCTGTGTAGAAAGGGATCTTCGCAGTGAGTGACAGGCC
>HSP8IRX02JRGPT464
GACCTTGGCTGTCACTCAGTTGGACAGAGAAACGACTGAAAAGAGATCAGTGATGATGAAGATGACGAACCCAAGAAGGAAGAGGAGGGAGATGTTGAGGATGTCGATGAGGAGAAGGAGACAAAATCCAAGAAGAAGAAGATCAAGGAGGTCTCTCACGAGTGGCAGCTCATCAACAAGCAAAAGCCAATCTGGCTGCGCAAGCCAGAGGAGATCACTAAGGAGGAATATGCGTCTTTCTATAAGAGCTTGACCAACGATTGGGAGGAACACCTTGCTGTCAAGCATTTCTCTGTCGAGGGTCAGCTTGAATTCAAGGCTATCCTCTTTGTTCCAAAGAGGGCTCCATTTGATCTCTTTGACACCCGCAAGAAGATGAACAATATAAAGCTTTATGTTAGAAGGGTCTTCATTATGGACAACTGTGAGGAGCTAATTCCTGAATTCGCAGTGAGTGACAGGCC
>HSP8IRX02H2OB2309
GACCTTGGCTGTCACTCAGTTAGCTTGAACTCACCTTCAAATTCTTATGTGGGTAGTCAAGTTCATGGCAGCAGATGTTTTCATCAAGACCCAATAAGTGGAGGAGAGCACATGTGGAACAAGTATGGGTTGAAGCTGAGTAAAGAGAAGAATCAGCAACTTTAGCGCAAGCAGAATAAAAAATAAGAAAGAAAGAATAGTAAAGGTCCGAGGAATCTTCAGTTGCCTCTTTCATAGGATTTAGATTTAGATTAACTTGATGATGAGAAGGGAACATTTATTTGCAATGTGTGACCATTGGAGAATGGA
>HSP8IRX02GP35X136
GACCTTGGCTGTCACTCAGTTGGCAGGGTTTGACATTCAAATGTTGGAAAGCAACTTGCCTACATCTTTAGAGGTGAGACTAAACTAAAATTTACAAGGCAAACAAGACAACTGCTGGGCTATCTGTTACATTTTT
>HSP8IRX02GLTJD423
GACCTTGGCTGTCACTCAGTTGGTGGTTACACTTCGCCGGTCTCTGCTCACCCAAACATCTCGTGTTGCTCTTGAGGAAATTAAACTCAAGTTCATTGACACCTCATCAAAGTTTGGACATGGCCGCTTCCAGACAACACAGGAGAAACAGAAGTTCTTTGGACGTCTGAAGGCATAATTATGCATATCAATATCAGATTTCAGTTATCATAGTAAAATTAGTTGTTTATGATTATTATGCAATTTTTGCTTAGGACAACTATGAGCTGGTTCTTCAGTTTGAATATTTGAAGTGTTAAAGAGTTGATTTGTGTTGAATGTTTTGATTCAGTGGAATTACTTTCAATTTTGTAGTTGTCCATAATATATGATTTTTGTAAACTAAAAAAAAAAAANAAAAAAAANAAAAAAAAATAAAAAACG
>HSP8IRX02FWV6B156
GACCTTGGCTGTCACTCAGTTAGAGAGAGAGAGAGAGAGAGAGAGAGAGAGAGAGCATGGCAGTAACCAAAAAGAAAAGAAGAAGACAAGAAACAAGAAATGCAGTGACGAGAACACTANAGGAGGAGAGAGAGAGAGAGAGAGAGAGAGAGAGAC
>HSP8IRX02GG9QU242
GACCTTGGCTGTCACTCAGTTCTTCACCGACTTCTGCACCACCACTATCTCTACTCCCGCTACCACTCCTACCACCACTTCCTCCACTCGTTACGGAGCCCATTACTTCTGTGATTCACCCATTTGCGGAACACATATCATACTTCATGCTATTCTCAATACCAATGTTGACAACCTTGTTTATTGGTAACGGCCTCCGCTGCAAGTATATATGGTTACATTACTTTCATCGACTTCATGAC
>HSP8IRX02GHITS83
GACCTTGGCTGTCACTCAGTTGGAATGATTCCCTCCTGTGCGTTTACTACTCTAGATTCTCACTCTAGCGTCCAAGGCACACA
>HSP8IRX02H862N413
GACCTTGGCTGTCACTCAGTTTGTGTTGGGATGAGTTCTCTTATGCTGTGAAAGAATCACATGCAAATCGGATGGGGAACCCAGTAAATAGGTTGGTGATTCCAGACAGGCCAAAAGAGGAGGATTACTTCTATTCCAACCCAGAAGAGTGCTTACTGTCTTCAGAGGATCCCTTGGATCCTTTGAGTAGCACGTGACAAATATTTAGGAGATTGTGATGTTTATTCTACCACAGATCAAAGGTTAGTTCGCTACGCAGGAGTAACAGTGATAAAGGAAGATTTTGCAATGAAGAGGCAATCAAGAAGATAATATGTGGGTGGTGAACTTGAAGAAAGCCGAAAATGATCTATGGGAGCGTTTTTAGGACGTTGTCATCGTTAAGTATATGCCTTCGCAGTGAGTGACAGGCC
>HSP8IRX02G8VO5465
GACCTTGGCTGTCACTCAGTTGGACCTTGGCTGTCACTCAGTTGGACCTTGGCTGTCACTCAGTTGGACCTTGGCTGTCACTCAGTTATCTGCCTGGCGCAGGGTTACTTACGAAAACGGACAACCAGTGCTTGGTGAGGGACATGAGGGAATTAGTGCAGTTGCTGCTGAGAGTTTTAATAGTGATGATTAAATACTTATTTCATTGTAATATCTCTGCGATTTACTTATGGAAGCTGTCTAGATTTTTGAATATTTCTATAGAAAACTTTATATTTACTGGTCGACTGAATTTCTTTCTTTGAAAGAAAAGCGTGCCAGGCTTTTTTCAAATTTAGATTTTAAATTTTACTACTCCTAAGAAATTTTAGCTCATAAGATGCAGGCTTTTACAAGTCGCAAAGCATCTAACCTCATAGGTGCTTCAATAAATTTAATCTCGGCGTTCGCAGTGAGTGACAGGCC
>HSP8IRX02JA4QQ152
GACCTTGGCTGTCACTCAGTTGCAGTGGAAGATCAGTCTACGATTATAGGAGTCATATGGGTCAGGAGCAGTGATACTTGATGATTGTAATTTTCATGAATCTGTACGTCTTGATAGTTTTGATCTGGATAGAACATTAACTCTGGTACCCC
>HSP8IRX02IN1SH359
GACCTTGGCTGTCACTCAGTTTCTCTGGACCTTGGCTGTCACTCAGTTAAAGGTCTGACCCGTCCACGGAAAAAGACTTGAAAATCCAAGGAAGAAATACAGGACAAAGCATGATAAACAAGTGAAACGACGTAAAGGCCAAGTGCAGCAGATCAAGAAACCTATTGGTCCTTACGGTGGCGAATTTTCTGGAATCAACACAGGAATTAGTCGAAGCATCAGATTTTGAAACGAAGTTGCATGTTGCTTTTGCAACTAATTCTGTTTGACAATCAGAAAGATTTCCTGGATCATGTATCATTCAAGTCTTTTCATACTGAAATCTCCAACATGGCTGCATTCGCAGTGAGTGACAGGCC
>HSP8IRX02HN84B58
GACCTTGGCTGTCACTCAGTTTCAAATAATGACCACCACTCATTTCCCACTTAATTAC
>HSP8IRX02HR0AA63
GACCTTGGCTGTCACTCAGTTGGACAGAGTCAATAGCAGGTTGGTGACAGTTGCTCCTTTCCC
>HSP8IRX02GN0MD118
GACCTTGGCTGTCACTCAGTTACCACACCTCTTTCTTCTCTATACAACTAGTTGCAATAGCAAAAAGAAATAAGACAAGTTTTAGTTTGCTAAAGAACATTTTAAACCCTTAAACCTA
>HSP8IRX02IVOSY467
GACCTTGGCTGTCACTCAGTTAGAACAGTGTGGAGCTCTATGCTGAGAAAGTTAACAATAGGGGCCTCTGTGCAATTGCACAGGCTGAGTCTCTGCGTTACAAGCTCCTTGGAGGCCTTGCTGTTCGGAGGGCTTGCTACGGTGTCTTGAGATTTATAATGGAGAGTGGGGCAAAGGGTTGCGAGGTTATTGTGAGTGGAAAGCTCCGAGCTCAGCGTGCCAAGTCTATGAAATTCAAGGATGGGTACATGATATCCTCTGGTCAACCTGTCAATGAATATATTGACTCTGCTGTGAGGCATGTTCTTCTAAGACAGGGTGTGCTTGGTATCAAGGTCAAGATCATGCTTGACTGGGACCCTAAAGGCAAGGTGGGTCCAATGACACCGTTGCCTGATTTGGTCACTATCCATCCTCCCAAAGAAGAAGAGTATATTCCAACACCAGTTCGCAGTGAGTGACAGGCC
>HSP8IRX02I5IWW35
GACCTTGGCTGTCACTCAGTTTGTGTGAACCTCCT
>HSP8IRX02IYSGI413
GACCTTGGCTGTCACTCAGTTCTATCAATGTAAGTTCATACAGGAAACGGTTGATTGGGAAATACTTTGAGGAGATCAGCCAGGATACTGGAAAGTATGTCTTTGGTGTTGATGATACATTGAAGGTTCTGGAAATGGGTGCTGTTGAAACCCTTATTGTGTGGGAAAATCTAGATATTAATCGATATGTTCTGAAAACAGTGTTACAGGTGAAATGATTATAAAGCACTTGAACAAGGAGCGAGAGGCTGATCAGAGTAACTTCAGGGATGCAGCTAACTCTGCAGAGTTGGAGGTTCAGGAAAAATAGCCTTTGCTTGAGTGGTTTGCCAATGAATACAAGCGATTTGGTTGCACGCTTGAATTTGTTACAAACAAATCTCAAGAGGGATCTTCGCAGTGAGTGACAGGCC
>HSP8IRX02IEYIG79
GACCTTGGCTGTCACTCAGTTGATTTCCTATCTTCCTCCCTCGTCTGTTTCCCTACTCTTTCTATGGTAGTCTTTGTTG
>HSP8IRX02HNDDF61
GACCTTGGCTGTCACTCAGTTAATGATCTTCACCTGGCGTCAAAGTTAGATTATGATGAGG
>HSP8IRX02JD7GZ107
GACCTTGGCTGTCACTCAGTTCCACCATCTCCCTCACCACCACCTCCATACTACTACAAATCTCCTCCTCCACCATCACCATCTCCTCCTCCACCATATTACTACAA
>HSP8IRX02ITLNI473
GACCTTGGCTGTCACTCAGTTTACTTCGCTTCATGATCTTGTGCATGACATGTTCCCAGCCATGACATCATCTGAGCAGGAGGATTTTAATTCATGGAATTTCTGGAAATTACCTCCTCCTGTTGTCGATATTTGATTGGTGTCAACTGGAGACAATTGCTTAAAGCCCGGAATACTGATATAAACTGGTTTTGGCCATGCTTGTTATGGCACTACTCAGGTTTCATGTGGCCAAGAGCTACGGCAGAAGTCTCACCACGCTTTGTTTGTTCTAGCCTGGCTGTATCTGTTGATGGCCCAAAAGGAGTTCATAGAGATGATGCACAAAAAATTGAATTCATTATACGTTTATCTTGGATCAGAAACAGTTATATGCACGATATTGGATAGAGCATACCTTCAGTCCCATGAATGTAAGCTTTTCTCATGGGAAGGAGGCATCCCTGGAAAACATTAATGTATAATCCTCAGCA
>HSP8IRX02GH3NE109
GACCTTGGCTGTCACTCAGTTTGAAGGAGACTGATATAAAGGGAGTGAAGAAGATGATAGCGGAAAAGAAGGTTGCTGGTGGAATGATTCCTAAGGTCAGTTGTTGTGT
>HSP8IRX02HRZP0386
GACCTTGGCTGTCACTCAGTTAGAAGAGTAGTAATGATGGCTACACTAGGCTTGCTTCTGATTCCAGTAGGAATACCAGTAATGCCAGTGTAGCTGACAGCTTTGCAAGCAGTGATGTTGCTCAAAAAATAATGTTAAGGGGATTTTTACTAACCCTAGGATTCATGATTCATTTTTGGGCGTGGGTGAGTATGAGAATTTGGCCATGCGAAAAGGAAAATTTGGACTAGGATTTAGGAGGGCTAGTTTAAATGATGGATCATTTAGTGGGTTTGGGCACTCGGGCATGGGTGGATCCACAGGTTTTTGCGATATCAAGAACAGGTTTGCCATTGCAGTGACACTAAACAAAATGTCATTCGGGGGTTCGCAGTGAGTGACAGGCC
>HSP8IRX02HM84Z422
GACCTTGGCTGTCACTCAGTTGTCCGTCCACGAGGTTGGCATCTACCCGAGGCTCACATTCTCATTGACGGTGAACCTGCAACTGGTTGCCTTGTGGATTTTGGCCTCTATTTTTACCACAACCACTCCGCATTCCGCCGGACCCAGGGTTCAGGTTATGGCCCTTTCTTCTATCTCCCTAAAATGGAGCATTCAAGGTAAGCCTTTTTCCTGAAACCAATATTTCAATTAAGAATGTTAAGCAATTTTATAACTGGAATGATCACTCGCATTTTTTGTTTCGAAAATTGCTGAATTGAAAGCATCAATTGACTCTAAATAGCATTTTCAGCTTCCCATTTCTGATAGATGTTGTTGGCAGGGAAGCTAAGATATGGAACTGTGTTTTCGAGAGGGCAGAGATTCGCAGTGAGTGACAGGCC
>HSP8IRX02FYZ9036
GACCTTGGCTGTCACTCAGTTAGTACTGTTGTCTAA
>HSP8IRX02F2U5Z352
GACCTTGGCTGTCACTCAGTTACGGGCCAGTTAAATGCTAGCTGCATCATAGAAAGCTTCAAGTATGTGCACAGAATTTCCACCTGCTTCCAATCATCCATTGATGGGTTTATCTTGTAAACAGGGTCAGAGGTATCCAAGCAGGGCAAATACTTCCTTTAATTCACGAAGCAGCCACCAGCATTTTGGTAAGTAGTGCTCCCAATTTTGGTTTGATCGTACAATGATGAGCTCTTTTGTGCTAGGGACTTGAAGTTGTTGCCTCAGCTCATTAAACTTCTCATCATGTGTTTCTGAGGTTTTCACATACTTCACACTTTCACGGATTCTCCTTCGCAGTGAGTGACAGGCC
>HSP8IRX02JAWS2257
GACCTTGGCTGTCACTCAGGTGTGGGATTAGAATACCGTGGAGTTCTGTTGCAGTGTGTACGGTGTGCTCTTGCTGGTGGTTATGCTTATACCCAGTTATTAGCGATGCCGCCCTAATCCATACTCTGTTTAACATAGGAGGGTTCCAGCGGCCATTCTAGGAAGGGCCTCAGTGTTTGAGTTCATATATTTGGTTGCTGGCATGAGGTTTTAGCAAGGGAAAGAATAATGGAAAATAGAAAGGATAGATCTACTCC
>HSP8IRX02IJMCV387
GACCTTGGCTGTCACTCAGTTGGGTTTGGGTGGTGATGTGACGGTGATGGTCCTTTGGTTGGAGGCTGGTGGAAGGTTGGGGTCGGGTGGGCGAGAGGGTGGGAAGTTTTGTACAGATTTGGTAGGGGCGAAAATTAGGGACGGAATCATCGTGGTCGTCATCTTCTGAGTTTGCCTATGGGTTCGTTTATGAGGTGATTTATTGGATTGCCTTGTCGACTTGCATGCATTTTGCTTTCGAGAAGGTTGTGAGGATCATGGCCGATGGAATTGGTGATACTGAGAGGGAGAAGGTTCCTATGAGATTGACCTTCCGTTTGCTAATTTGGTACATGATGTTTCTAATTTCTGACTGAAAGGAAACGAATTGTGGTTCGCAGTGAGTGA
>HSP8IRX02HCP17194
GACCTTGGCTGTCACTCAGTTCACCACTTCCTCAGCCCTAACCCTTTCTTATCTTTTCTCCACCACCAATATCCCTCCTTCGCTAACGCTCTCCGCTTCTCTTTTTCTCCACCGATATTTCCTTTCTATTCAACTTCTACCATCGCTGCCCTTAACCCTACGCCCTACCCACTGTCCGCCCCTACCAGCTGAAT
>HSP8IRX02J16IK344
GACCTTGGCTGTCACTCAGTTTTAAGAAGCAAAAGTAAACAAGAAAGAAAAGGATTTGGGAGCTGTTTGCAGTACAGGCCAGGTAGAAGAGTTTGGGTTTCAAACCTGAACTTTCTTAGGCATGAAATCCGTGGTTCCGTAGGCATCATACCTAGGATTGAGCAACAATTGCAAGATTTTTATTGACTGAAAAAACTGAATAACTACTATTACAATCATTACTGTTTGGACCGCTTTCAAGACATCGGACTCCTGAATTAGTCTAATCCTCTAAGGATGTGGACTCCCAAAGAATGAGTTATCCCAAACCCATAAGTTTTCTAAAAAAAAAAANAAAAAGAAAA
>HSP8IRX02I6HIS69
GACCTTGGCTGTCACTCAGTTAATTCCAATTTACAAGAAACCATTGCCTCCTCCAATACCAAATTCTAA
>HSP8IRX02J13JH79
GACCTTGGCTGTCACTCAGTTATTGGATTGTTATCTCTGCAAATATGCTATTTTCTCTGCGAACCATGATTTATATGCT
>HSP8IRX02IVDDQ65
GACCTTGGCTGTCACTCAGTTTGCCTCCCTACATTCTCTCTCTCTCTCTCTCTCTCCTCCTCCTC
>HSP8IRX02JUNEK397
GACCTTGGCTGTCACTCAGTTATATGTCACTGAAGGGAAAGGAAAGGGCAAATTACGTAAGGAAGAGAAATCCCATGTTGGGCAAGTTGGGGAGAATTTAATTGACAATGGGATTAAACAGATGGTGGGAGACCTCGAGAGAGGGAAGAGGAGTAAAGTGGATGTTGCTAATGAGAAATTGGAGGAAAAGAAAACAATTGATGAGGCTAGTAATTTCAAGGGGAAGGAAGGGATGTGGAAGAGAAGAAATAAGGAACAAAGGCGAAGATGCTGTTGTCACTGAGCAATTGGGGGAAAACCCAAAATCAGAGCAGCAATTTCAAGGGGGAAGGAGGACCTATAGCAGAGAAGAGAAAGGAAAAGAGAAATTTGATTGACGATGCTTCGCAGTGAGTGA
>HSP8IRX02JR849271
GACCTTGGCTGTCACTCAGTTACACAACCATTCAAAGCTCAGAATTCAGATCTAAACGTAATCAAATTTCTCTCCTCTCTCTCAAGATGCAGATCTTCGTGAAAACCCTTACTGGAAAGACAATCACCCTCGAGGTGGAAGCTCAGACACCATTAGACAATGTTAAGGACTAAGATCCAGGACAAGAGGTATCACTGACAGCAGAGCTGATCTTGCCAGGAAGCGAGCGTAGAAGATGGCCGCACCCTGGCTGACTACAACATTCAGAAGG
>HSP8IRX02IXL1P486
GACCTTGGCTGTCACTCAGTTAATGGACTAATGCCGGACACTGATCACAGCCCATCTTATGCTTTGGATAAGCATATGATGGCCATTCCCAAAAAGGACACCGTACCTTTTACGTACGTTAACAAGGCCGAGACTATAACTGGATGGAAAATGGGCTTCAAGTTTTTAAGTGAGAATGTATTTACGGCATGCACTCCCGAGGATTGTAAGCTGGCAACGATGTTGCTAAGGAAGGGATCATTATTTCAAAGTATTTTAGCTAAACGGGAAAATTCACTAAGGAAGGATACGGATCGATTAAGAGAATTTATGTGTATACCGACTCAGACGAAATATTTAAACCATACTTTCACAGTTGGCAAATAGAAAACTACAAACCAGACAAGGTTTATAAGATCGAAGGTGGAGATCAAAAGTTGATGCTTTCAAAGACTAATGAGCTAGCTCAGATTCTCAATGAGGTGGCTGATACATATATGCATCATG
>HSP8IRX02HPHXE93
GACCTTGGCTGTCACTCAGTTGAACTGACAAATTTTATATTTTTCGTACTCGAGCGTCTTCTCTGCTCGATTTCTTCAGGATGCCCCTCCCTT
>HSP8IRX02IVF1U185
GACCTTGGCTGTCACTCAGTTAGCAACATCGGAAGCCTAAAGATGCAGGCAATCTTGCTGGTACTGTTCGTCGGAGTAGCTTGTGTAGCTACTCCCACTCTCGCTGATTACGAGCAAAATATGAGCTTTCTAAGCCACACGTTCCTGTCTATGAACCTTTCACCTTCAAGAAACCACCACTCAAG
>HSP8IRX02GMREQ336
GACCTTGGCTGTCACTCAGTTTACCAAACTTACCGGAAGGTCTTCTCCTAAATGTATAGGAGGGCCTGACGGAAAACTTGCAGCTGCACTTCAGGTCCAGGTTGTCCCTCCCTCTCTTTACTGGTGGGAAAGTAGAAGGGGAACAGGGTGCTGCAATCCTCATTGTGTTGATTGATGCAAACGCAGGCCATGTTGTCACATCAGGTCCTGAATCTGCAGTGAAACTGGATGTCATTGTTCTTGAAGGTGATTTTAATAATGAAGATGATGATAACTGGACTCAAGAAGAATTTGAGTCTCATGTAGTTAAGGAGCGTTCGCAGTGAGTGACAGGCC
>HSP8IRX02HZQF5423
GACCTTGGCTGTCACTCAGTTTGACAGGACTTCTAGGGACAATCATCAATTAACTTGTCCATACAGAAGCTCTTCTCTAGAGTTTGCAGGATCGAATTTTCATGATTGCAGTGAGTATGATGTTGATGGGGTTGAAGATGAGCCGAATTTTGATGTGCAGGAGTGCAAACCTGAGAATCTCAGTTCTTCCAGTATGGGTATGGATAGGATGAGGGAAAGGATGCCACTACGACAACCTTATCCAATTAAGGGGGAAATTATTACCAATGTTGATTTTATTAGAAAGAGAAAACCGTCCAGTGATATGAACGTGATAGTGGATCAGAAGATATATACTTGTGAGTTTGTTCAATGTCCTTACAGCCAACTTCGACTGGCTTTCCATGACAGGACTTCTAGGGACTTCGCAGTGAGTGACAGGCC
>HSP8IRX02IRH7G116
GACCTTGGCTGTCACTCAGTTGTAATCGCTTGTTTTGTTTTATTTGTTTGTTTGTTAATGTGAAATTGTGTGTTGTTGAGTGTTGTACGAGTTTGATCAATTTTTNTTTTATTTAA
>HSP8IRX02IJD27479
GACCTTGGCTGTCACTCAGTTGTCTACATGGTTATACGAGTAGCAAGCAATCCATATCAAGACTTGTATCTATTAGTAGGTGAAGATTTGCAGCACTCAAAGGAGCTAGCTGAAGATTCAATCCAAAGGCTATTTGGCAGGCTGGAGTGAGCCACGGAATCAATCGTTTAGTTAGTAAGTTGTAGAAATAATTCCGATGCTCATCTCCTTCAGCACAACAAAATACCCATCTCATTCCCGGTATATGTTTGAGAATAGCATTTGCTATTGAATCCATACTCAAAGCTTGTAAATCAAATTGTGTTGATCTTAGTCCCAAGCTTCAGATGGTTTCTTGACCTGCATATTTAAATGGGTAGCTTGGAACTCTTATCAAGATCTTTACCATTTGCTACTCCAAGCATTTAATGAGTTGAAGAGGCTCTCAAGAAATGCATTTGAAGCACTGAGGAGGGAGGCCAATTTGAGGTGGGGAAACN
>HSP8IRX02FUADM125
GACCTTGGCTGTCACTCAGTTCCACCACCATCTCCTTCTCCACCACCACCTTATGAGTACAAGTCTCCACCTCCACCATCACCTAAACCTCACTATGAGTACAAGTCTCCTCCACCACCTCCTTA
>HSP8IRX02GIN09365
GACCTTGGCTGTCACTCAGTTGAAAGAACAAAACCACAGATTGGACAAAACTTATGGCAGCCAGCTGGGGAGTAGGATTGGGAGTTGGCCAACTCATCCTGATAAGGAGAAAGTAGATCACTGGCTTTTCTAAGGGACGAGGTGAGAGAAGAAGGGCCGTAGGGAGGAACAACGGTATCGACTAGCAAGAAAGGAAGGATTTTGGTTCTTCAAAGACATGACGGCTCTTCAGAGTCAACGACCTGATGCTGATGATGACAAGCTCGTTTCTTGGCAATTTCTAAGGACAGGTGAGAGACGAAGGGCCCGACTGGAGATTGACAGTAGCTACAAGCGAGAAAGGAAGAAGGATTTGGTCTTCAAAA
>HSP8IRX02G8KLJ107
GACCTTGGCTGTCACTCAGTTAGCAAATCAAAACATGGGGTCGTCCAATGGCCTCTTTCTATTGTCCACCCTTTACGTTGGTAGTCTGTCTCTCTACTCTTGTCACT
>HSP8IRX02H2NQK191
GACCTTGGCTGTCACTCAGTTACACAACCATTCAAAGCTCAGAATTCAGATCTAAACGTAATCAAATTTCTCTCCTCTCTCTCAAGATGCAGATCTTCGTGAAAACCCTTACTGGAAAGACAATCACCCTCGAGGTGGAAGCTCAGACACCATTGACAATGTTAAGGCTAAGATCCAGGACAAAGAGGGAT
>HSP8IRX02HC2TA231
GACCTTGGCTGTCACTCAGTTATGCACTTCTTTTTGTTACCGTAGTTGATCCTTTGTTGATAATAATTCTTTATTTTATTTCATTTGTGTTTCTCTTTGCTAACTCATAAAAGAAAATTCAGAATAAAATAATTTTGAGTTGCAGGTAAAAAAGTATGATTCATAAACAGCCTTTTGTTGATGATGATTCTTATGAGGTTGCTTTCAAGCATCCTAGACACCTGGAACACA
>HSP8IRX02GVKLE368
GACCTTGGCTGTCACTCAGTTCTGATGGTGAGGTGAAGGCTGTAGAAGGTGAATTGTCCAAAGGCCTGTTGGAAAACAACAAATGCTATCTACTTGACTGTGGTGCTGAGATATTTGTGTGGGTTGGCCGTGTGACACAAGTGGAGGAAAGAAAGCTGCCAGCCAGGCTGCTGAGGAATTTGTTGTGAGCCAAAACAGGCCAAAAGCTACTCGTATAACCCGGGTTATTCAAGGATATGAGACACATTCATTCAAATCAAACTTTGATTCCTGGCCAGCTGGGTCAGCAGCTCCTGGTGCCGAAGAAGGAAGAGGAAAAGTAGCAGCTTTGCTGAAGCAACAAGGCGTTTCGCAGTGAGTGACAGGCC
>HSP8IRX02HX5AX250
GACCTTGGCTGTCACTCAGTTAAAACAAAACCCAAACTCTCTTTCCCTTCCACACACATACAACGGAGGAACAAGACGAAGAAGAAGATGGGCTTACAGAACCAGCTAAACGACTTATCGTCTGATTCAATCCCCTTATTGCTGCTAGCTCTCATCGCTAAATGCGTCGATCATCTCCGTTCTTTACTCTTCACCCTCTTCCACTCCTTGGGTCTTTCCCGATTCGCCCCTTCGCAGTGAGTGACAGGCC
>HSP8IRX02HG8MW413
GACCTTGGCTGTCACTCAGTTAGGGCTGCTTCTATGGCGAGGAAATATACTTGAGGGTGGTCTTGTGTTGGTGCGTTCAGGAGGATCTACGGAGGGAGCAAGAGGAATGGTAGTCGCCCACCTCATTTTGGTCAAGAGTAGTGGATCTATTGCCCGACACATTCTTCAGCAATTACAGAACATGAACATCATTGACCTTGATCCTAAGGGCGGTAGAAGAATTACATCTAGCGGCCAGAGGGATCTTGACCAAGTTGCTGGACGGATTGCAGTTGCTCACTGAGTGATTTACTCCAACTTTGATGAGGATGATGGAATATTGGAGTCTAGTTCTTTAATTGGAAGTAGATGTAGAGAGTACTGTTAATTAATTACCTTCTTGGTTTGTCCTGGTTCGCAGTGAGTGACAGGCC
>HSP8IRX02G35LL73
GACCTTGGCTGTCACTCACTCTATTTTTTTCTTTCTTACTTACCTCCTACTAAATAAAACTAAAACCAAACAA
>HSP8IRX02GIPDF135
GACCTTGGCTGTCACTCAGTTTCTGGTGATTTTGATGATGATGAAGGTGGTGGCTTGGCACTGAATGCACATTCTCGAGCGGCTTTGATGTGGAAGTTGGATCGCAGCGGCACTGCCTCAAGTATTGCTGGTTCA
>HSP8IRX02HR8E0242
GACCTTGGCTGTCACTCAGTTAACAAATCAAAACCCACTTCCTGATAAGGTTTTGGTAAACATGGGGTCGTCCAATGGCCTCTATCATTACCACCATTTTGGTGGTAGCACTCTCTCTAAGCTTGCCATGGGAAGCCTCAGCAAACTACCACTACTACTCTCCTCCACCTCCAAAATCCCCACCACCACCTGTGTACTCTCCACCTTACCATTACAAATCTCCTCCTCCTCCTCCTCCTCCA
>HSP8IRX02IL7GT491
GACCTTGGCTGTCACTCAGTTGGTATGTCTATATTATTAATGGCATCGAGTACCTTTCTTCTCATTTCTCACCTTTCGCACACACCTCCACACAGTCCTCGCAATTGTATCAGCACACCTGCAAGAAACCTCGCGGGCAACCATGACGCCTGGCTCTTGCTGCTGTGGGTTGTGGAATAGGAAGAGAAACGCTAATCGCCATCCCGCTGCAGAGAACATAGAAGAAAGTGCTATTTCAATTGAAGCAGCTGCCAGAACAGAAAAGAGAACGCAGAGGAAAGTGCTATTCTAATTGAGGCGGCTGTGAACACAAAAAAGGAATGAAAAGCCGACACTTAATTGGTCAAACAGATGGAATATTGCTTTAGGCATTGCAGAAGGATTAGCACATTTACATGACCAATGTGAGTATTTACCGTCGTTGAATTTCATTGGTATCTTGAATTTCATTTCATACTTCTTTTATGATATTTATTTATGTTTTTAGGTAA
>HSP8IRX02HPYOA205
GACCTTGGCTGTCACTCAGTTTGGACCTTGGCTGTCACTCAGTTTGGACCTTGGCTGTCACTCAGTTACAATTGCTTTGGCGGGAGCTGCTGTCGGTATTGGAAATGTCTTCAGTTCTTTGATCCATTCCGTGGCTAGAAATCCGTCATTAGCTAAACAATTATTTGGTTATGCCATTTTGGGAGTTTGTCTCTAACGGAAGCTA
>HSP8IRX02JX5WU406
GACCTTGGCTGTCACTCAGTTAAGCATATCAGTACAGAAAAGGAACTGTTGAGAACCTTCACCAAGCTATTGCTGACAATATCTCAAGTGAAGAAGCAGTGGAAGAGATCCACCATGAACATGAGATCAAGGGAGAAGAAAGTATAGGAGAAGAGCTGTTGACAGAGGCAACACAGAATGAAACGTTACGCAAGGAAATTGAAAGACTGATGCAAGTGAGACAATTCAAAACAGGTCAACACAGAACAAGGAACAATTGAGATCCTTCAACGAGCTGTTGTTGACAATATCTTGGTTGAAGAAGCAAATAAAATGATACCAAAAAGAAATAGAGATGAAGGGTGAACAAATTCCAGGAGACAAGATACTAGCAAAGGAAGCACACGTTCGCAGTGAGTGACAGGCC
>HSP8IRX02HLOFD424
GACCTTGGCTGTCACTCAGTTGGACCTTGGCTGTCACTCAGTTGAGGTGAGTAAAATGGCCGTGCCGTTGCTGTCGAAGAAGATTGTGAAAAGAGGGTTAAGAAGTTCAAGAGGCCACAGAGTGATCGCAAGATCTCTGTCAAGACAAACTGGCGCAGACCGAAAGGTATTGATTCTAGAGTCCGTAGGAAGTTCAAAGGATGTACTTTGATGCCCAACATTGGCTATGGTTCGGACAAAAGACTCGTCATTATCTTCCTAATGGCTTCAAGAAATTTGTTGTCCACAATGTCAAGGAACTTGAACTGTTGATGATGCATAACAGGACCTACTGTGCTGAAATTGCACATGATGTGTCTACAAGAAAGAGGAAAGAGATTGTGGAGCGAGCTGCCCAACTGGATTTCGCAGTGAGTGACAGGCC
>HSP8IRX02HNWFN375
GACCTTGGCTGTCACTCAGTTACAATTTGCACCTGCCTTTCTCTCTCTCTATTTGTTGTATTTTTCCACTCTCTTTCTTTCAAACCCTAACCCACCGAACCTGATTCGCCATGAAAGGAAGGTAAAGTACGAAGTCAGATACCAAGGCCGCCAATAGGCTTTCCGTGAACAAGAAACCCGACCAACGGCAAGCAAGAAATACTGGCAAGGCAGCCAAGGACCCAAACAAACCTAAGAGACCGGCCAGTGCTTTCTTCGTTTTCATGGAAGAGTTTAGAGAGCAGTACAAAAAGGAACACCCTAAAACAAATCTGTTGCTGCTGTAGGCAAAGCTGGCGGAGATAAATGGAAGTCGTTGTCTGAAGCTGAGAAAGC
>HSP8IRX02GERIY42
GACCTTGGCTGTCACTCAGTTATCATATATCCCTCGATTCAG
>HSP8IRX02F4LMZ453
GACCTTGGCTGTCACTCAGTTGCTTATATTAGAGCTCATGGTGAGGGTTGCTGGCGCTCTCTTCCCAAAGCTGCAGGCCTTCTTAGATGTGGCAAAAGTTGCAGACTCCGTTGGATTAACTATTTAAGACCTGACCTTAAACGTGGAAATTTCACCGAAGAAGAAGATGAACTCATTATCAAACTGCACAGCCTCCTTGGCAACAAATGGTCTCTTATAGCTGGGAGATTACCAGGCAGAACAGATAATGAGATAAAGAATTATTGGAACACACATATAAGAAGAAAGCTTCTGAACAGAGGAATAGATCCTGCAACTCACAGGCCACTCAACGAGCCAGCACAGGAAGCAGCAACAACAAGGACGACGACGACAACGACGACAACAATATCTTTCAGTCATGTTAAAGAAGAAAAAGAAAAGATTAGCAGCTTTCGCAGTGAGTGACAGGCC
>HSP8IRX02IG9ZH181
GACCTTGGCTGTCACTCAGTTAAAGGAAGAGACAGTTGTGGTGAAGAAAGTAAAGGAAGGGAGGGTTGAAGAAAGTGAAGATGATAAGAAAGAGAAAAGAAGAAGAAAAGAAGAGTAAAGAAGACAGTGAAGCAGAAACTTTAGAGGAAAGGGAGACTGAGTTCGCAGTGAGTGACAGGCC
>HSP8IRX02HDJBH222
GACCTTGGCTGTCACTCAGTTATAAGAGTGGGAAGCTAGGGTTTTGTAAAGTGCAGCCGTAGGTTTGAGGAAAATGAAGACAATTCTCTCGTCTGAGACCATGGACATCCCCGACTGGGTTAAGGAATCAAGAATCAACGACCAACGGTACGATAGAGGTGGGAGGGTCCGTCCGAGGTAAGACTCACCCGCCAATTTACTAAGACATTTGTAACCTACCGA
>HSP8IRX02G20TF356
GACCTTGGCTGTCACTCAGTTTGATGATAATGAGGCATATGAACTGTACAAGATAGCAAAGAAAGAGGCAAAAAGGCGGCTAATCAAGCAAGAGTGTAGGCCTTTGAAAGGTTATATAAGAAACTTGAAACTAAAGAAGGGGAGAAAGATATTTATAGATTGGCAAGGAGGAGAGAAAAAATAGTCAAGATCTCAATCAAGTTAGGTGCATTAAGGATAAAGAAGGAAAAGTAGTGGTGAAAGATGAGGACATTAAAGAAAGATGGAGAAAATTATTTTGATGATCTCTTTAATAATAGTCAAAATAGGTAATAGCGTGAATATAGACTACAGGGCTTCGCAGTGAGTGACAGGCC
>HSP8IRX02IOI6P320
GACCTTGGCTGTCACTCAGTTGGTCTTTTAGAAATAAGAGACTGCGAAACGTTGAGTTACTTTCCAGAGACAATATTAGGAGGCCTCACCCGATTAAGGGAATTAAGAATTGGTAATTTCTTGGAGGAGTTGGATTCTTTCGTCTTATCTGAATTCAATCCAAGAGCTCTCATCCCTTGAATCCTTAACTATATATGGGGAGTTGTAAAGATACAATAAAGTGTCTGCCAGATCAACTTCAACGCCTCACTGCCCTAAAACTCATTGTCTATATGGTATTTCTATGGATTAGAAGCTTTGTCCAGAGTGGTTGGGCACCC
>HSP8IRX02IM244417
GACCTTGGCTGTCACTCAGTTCCTTTCTCCAGTTTATGTTCCACAGATGGCCATGCCTGGCTATTCTAGCAACCCTGCATATCCGCATCCATCAAATGGCAGCAGTTACTTGCTAATGCCTGGAGGTGGTTCCCATCTCAGTGCAAATGGGCTCAAATATGGAATCCAGCAATTTAAGCCAGTTCCTGGCAGCAGTCCCACTGGGTTTGGAAATTTCACTAGTCCAACTGGGTATGCCATCAATGCTCCTGGTGTTGTTGGAAGCGCAACTTGGGCTTGAAGATTCATCTCGAATCAAGTACAAAGATGGGAATCTCTATGTTCCTAATCCACAGGCCGAGACTTCTGAGATTTGGGTTCAAAATCCAAGAGAGCTTCCAGGTTTGCAATCTGGTCCTTCGCAGTGAGTGACAGGCC
>HSP8IRX02HLMZP58
GACCTTGGCTGTCACTCAGTTATCAATGTTGCTTTCTGAGCATCAGTTAAAAGTTCCT
>HSP8IRX02H8K4M470
GACCTTGGCTGTCACTCAGTTTAATCTTTTCAAAAGCGCGTACAGTACTTTTGTGTTTACGGGCCTAAGTTTACACAGAAAGTCGAACGTAGTACTATTTTAGTTCGGAACTTACGAAACCTACGGTTTTTTTTTTCGAACGGAACTACCGGGGACTTAAGTAATAATGAGAAAGATTTCTGCATATACGCACAAATCGGTCGAGAATATCAGAATCCGACGAATCCGCCCGAATCGGTTTACTAATGGGATGTCCTACTGCGTTACAAAATTTCGTTTTTGCCAATGATCCAATTAAAGGAATAATTGGAACTATTGTATCGAGTTTCTTTATAGTATTATCTATTATAAATGAATATTCTAACATTTGACTCCGTAAAAAACTCTTCTAATAATTCCGAACCTAATCTTTTCAAAAAAGCGCGTACAGTACTTTTGTGTTTACGGGCCTTCGCAGTGAGTGACAGGCC
>HSP8IRX02JLR2Z183
GATCTTGGCTGTCACTCAGTTGCACAACCATTCAAAGTTCAGAATTCAGATCTAAACCTAATCAAATTTCTCTCCGCTCTCTCAAGATGCAGATCTTTGTAGAAAACCCTTACTGGAAAGACAATCACCCTCGAGGTGGAAAGCTCAGACACCATTGACAATGTTAAGGCTAAGATCCAGGAC
>HSP8IRX02I279G51
GACCTTGGCTGTCACTCAGTTACCATTACACATCACCTCCTCCCCAAAACG
>HSP8IRX02JAQU2230
GACCTTGGCTGTCACTCAGTTTTGGAAAAGCTGGCAGGATCATCAGAAGATCTATCTATACTTTCCTTCAAACTATCAATACTTCACCTCAATTGCAGCCCTCCTTGCCTTCCCTTTCTCAGTCTCAATTCTGCTCTCACAAGCAATAGTTCCGTCCTCAACATCTCTCTTGCCAACAATATACTATCGCTTGCAGAATCTCTTCCATGCTGCAGGATTCCCCCTCCTCA
>HSP8IRX02F1OJP230
GACCTTGGCTGTCACTCAGTTATCTGAGGTTGAATAAGTCCGAGCAGTCTCTTTTGGAACTGCCAGATAGAACTAGAGAGAGAGAGGTTTGGCAAGAGAAGAATAGAACAGGAATTGGAAGTAGACAAGGAGAAAGGTTTCAGATCTTCGAGTACAGAGCGAGGGGTCAATCAATTGTAGAAAAGCTTCAGCAGGAACTTAAAGAATACAGGGCTTACGCAGTGAGTGAC
>HSP8IRX02JO35S111
GACCTTGGCTGTCACTCAGTTTCAAACGAACACCATGGCCAGATGTTCCTCCTGAACCTCCTATTACTGAAAGCCAGTGATTAACATCTCAGAGCAGACTGTTAAGCTATT
>HSP8IRX02FSGFE44
GACCTTGGCTGTCACTCAGTTACTACAAGTCACCACCNCCACAC
>HSP8IRX02IZE7O366
GACCTTGGCTGTCACTCAGTTCGTAAACAAGGAAATGAAAAGTTTTGTAATGGAATGACTTCTTTTCCTGATAAGGGAAAGAAGGGACAGAAAAAGGGACACAAGATTTTCTTGGAGAAATCAGCATCAGAAGTTGTTAATGTAAAGGGAGATGCTTTTGTCAGAAGAACGCGGCGACGGAAAGTATAAATGGTCTCTAATACCATGGCATCCCCACTTATGAGAGTTGGAACTCAAATCTGCATTTTAAGGTTGGTTCTCCTGTAAGCTTAGATCTATAACTACACGGGTGAATTACTGAGTGACATGTTTCCATTGCAAATTACCAAAATTTTCANCTCTGGCATTCGCAGTGAGTGACAGGCC
>HSP8IRX02IWM5Y367
GACCTTGGCTGTCACTCAGTTCACAGATATTTCCATTTGTGTTTAGCTATCTACCTCTCGACCATGTCTAACCAAGCCGAATCCTCTGATTCTAAGGGAACGAAGAGGGATTTTAGTACTGCGATTTTAGAGCGCAAGAAGGCGCCGAATCGGCTTGTTGTTGACGAGGCTACCAATGATGATAACTCGGTTGTCTCGCTCCATCCCGAAACCATGGAGAAGCTACAGCTTTTTCGGGGAGACACGATCCTAATTAAGGGAAAGAAAAGGAAAGATACGATCTGCATTGCTCTTGCTGATGACACATGTGATGAGCCAAAGATCAGGATGAACAAGGTTGTGAGGTCTTCGCAGTGAGTGACAGGCC
>HSP8IRX02F74F744
GACCTTGGCTGTCACTCAGTTGAGCAAAATCAAAACATGGGGTC
>HSP8IRX02I0TRL257
GACCTTGGCTGTCACTCAGTTAACAAATCAAAACCCACTTCCTGATAAGGTTTTGGTAAACATGGGGTCTCCAATGGCCTCTATCATTACCACCCTTTGGTTGGTAGCACTCTCTCTAAGCTTGCCATGGGAAGCCTCAGCAAACGACCACTACTACTTTCCTCCACCTCTAAAATACCCNCCACCGCCTGTGTACTCTCCACCTTACCATTACAAATCTCCTCCTCCTCCTCCTCCTCCAGTGTACTCTCCACCCC
>HSP8IRX02IZI4W411
GACCTTGGCTGTCACTCAGTTAGGTGTAGGATAAGTGGGAGCCGGAAACGGCGACGGTGAAATACCACTACTTTTAACGTTATTTTACTTATTCCGTGAATCGGAGGCGGGGCCTCGCCCCTCTTTTTGGTACCCAAGGCCGCCACGGCGGCCGATCCGGGCGGAAGACATTGTCAGGTGGGGAGTTTGGCTGGGGCGGCACATCTGTTAAAAGATAACGCAGGTGTCCTAAGATGAGCTCAACGAGAACAGAAATCTCGTGTGGAACAAAAGGGTAAAAGCTCGTTTGATTCTGATTTCCAGTACGAATACGAACCGTGAAAGCGTGGCCTATCGATCCTTTAGACCTTCGGAATTTGAAGCTAGAGGTGTCAGAAAAGTTACCACAGGATTCGCAGTGAGTGACAGGCC
>HSP8IRX02JIUOO256
GACCTTGGCTGTCACTCAGTTGTGCTTGTGTTCCCAAATTCCAATTATTGGCGGCTTTGTTGTGTTAGCGGCTTCTTCGTCTCTCTTTTTCCCCTCGATCCAAGTTCACTGAAATTTTAGTAACCATTAAACAACTGAAGGAGTATAGCAGCAGTAAGAGATTGAGTTCTTCTGTTTCCTTTGCTTCCAATTTTATTCTGTGGTAGATGATGATGATGATGGATGGTGTGGTGTTCAAAATACCCACTCGTTTAAG
>HSP8IRX02JVUPF411
GACCTTGGCTGTCACTCAGTTATGGGTGGCTTGTTTACATGGATAAAAGGCAAAAGAGGAAGAGAAAGGCAAAAGGAAATGATCAAAGGAGATCCTGCTATTAGGAAGCTGAGTCGCAAGGAAAGGAGGAAAGCTTCTCAGATAGAAAGGGAAAGAGAGAGAGAAGCTGCTCGGATAACAGGAACTCGAGTGCTCCATCATGATCCCTACCGGGAGCCTAGAAGAAGTCCAACTTACGAAGCTTATTCTCGCTCTAGAAGGTCGAGATCAAGATCTCGTTCATACTCACCGTCACATTCAAGGCGATATGCTCGAGGAGGTCATTCGGATGAAGTTCGTCATAGCAAGTCAAGGACTCCTAAAATAGAATATATCACTGAATTTGGGGGCCTTCGCAGTGAGTGACAGGCC
>HSP8IRX02H0TVQ291
GACCTTGGCTGTCACTCAGTTAGAGAGTACCGGTTGTAAATTATGAAGATATTAGGCCTTGCATCGAGCGAATTGCCAATGGAGAGCCTTCAACTATCATTTCATCTCAGCCAATCACTGAGCTCCTCACAAGCTCGGGAACTTCAGGAGGACTGCCGAAAATGATGCCTTCAACTGCTGAAGATTTGGACAGGAAGACATTCTTCTACAACCTCCTTGTGCCTATATTGAATAAGTATCTAGATGGCTTGGACCAGGGAAAAGGAATGTACCTTTTGTTTATCAAACCTG
>HSP8IRX02GM92S112
GACCTTGGCTGTCACTCAGTTGACAAGCTTCAGTCCCACTACTCCTCATTACACTATTGTGCATTCCTCAGGGACTTCAGTTCACCCCTCCGTTTCGGTTCCCGACAAAGAA
>HSP8IRX02J12H3298
GACCTTGGCTGTCACTCAGTTCATGGGCTAAATAATTTCTGGTGCGTGTTAGGAAAAGGCCTTTTTCTATTCATTTTAATTTTTATCTCTCTGTTGTGTATCAATGTTTGTCTTGTCCTCAATCGATATGGGCCAAAGAGGTCCGTAGCTACACCCTAGTTAAAATAGAAACATATATGTTGCTTTCAATTGATGTATGGATAATGCTATGGTCGAACTGTGCAAATATGTCCATTGAATGTCAGCTTATGCGTGCTGGAATTGTTCAAATGTGCCCCTTCGCAGTGAGTGACAGGCC
>HSP8IRX02GLFZ8345
GACCTTGGCTGTCACTCAGTTTAGGTTTGCAGAAGTCCAGGAAAGGTGTAACCATGCTGAAAGGAATCTAAGAGGGCTACTGAATTGGCTGATAAAGCACGTGCTGATGCAGCATCTGCTCAAAAGGAAAGAGTGAGCTTCAGAAATTGGCAATTGAAAGATTAGCCCAAATTGAGAGGGCTCAGAGGCATATTGAAAGTTTGGAAAGAGAGAGAACTGATTTAGCAGATGCAGTTGATAGAATAAGAGTGTCAGAGATGGAGGCTCTTTCGAAAGTTTCACTTCTAGAGGCAAGAGTTGAAGAAAGGGAGAAAGAAATAGAGTCACTGCTGAAATCGAATAATG
>HSP8IRX02G34YX52
GACCTTGGCTGTCACTCAGTTATCATTATTGTTTTCTTTTGCTATTTTTCTA
>HSP8IRX02JZMJL47
GACCTTGGCTGTCACTCAGTTGTTTGTTTGTTTGTTTGTTTTTTTTN
>HSP8IRX02JB370126
GACCTTGGCTGTCACTCAGTTAGAGAGAGAGAGCGCTCGGCTGTGGTATTGTGCTCGTCTGCTCTCTTCTTCTCCTTCACCACTGCTCTTCTCTGCACACCTCCCTGTCCACAAATTCCCCAAACT
>HSP8IRX02HE6GV436
GACCTTGGCTGTCACTCAGTTGAGATTTGAATACTGGAAGAAAATGGCAGTACTGTCGATGGAATCACTGCCCCTGGGATTTAGATTCAGGCCAACTGACGAAGAGCTCATCAACCACTACCTGAGGCTCAAGATTAACGGCCGCAGCTCTGAGGTCGAAGTCATCCCCGAAGTCGATGTTTGCAAATGGGAGCCCTGGGATTTGCCTGGGCTGTCTGTTATAAAGACGGATGATCCGGAATGGTTCTTCTTCTGCCCACGTGACCGGAAGTATCCTAACGGCCAACGTTCCAATCGGGCTACGGACGCCGGTTACTGGAAAGCAACTGGTAAGGATCGCACCATCAGAGCTCGAAAGTCAGGCTCCAATCCCACCTTCATTGGCATGAAAAAGACCTTGGTTTTTTATAGAGGCCTTCGCAGTGAGTGACAGGCC
>HSP8IRX02FL6GL462
GACCTTGGCTGTCACTCAGTTTGATGAATGGTGAGTGCAGGTATATCCCAACGTCATGGACTGCTATTTACGTGCCACTTGACAACGTAGGCATGTGGAACATAAGGTCAGAATTCTGGGCTCGTCAATACCTCGGCCAGCAGCTATATTTGAGAGTTTACACAACATCAACTTCACTTAGAGATGAATTTCCCATTCCAAAGAATGCACTTCTTTGTGGTAAAGCAAGTGGTCGGAGCACGCGACCTCTCTAAGCTAGCGAGACACTGTTCACTGTTTATCATTTAAGGCAGAGAAGCCTGGCCTGACATCTGGCTAGCTCTGGAGAAATGATGAAGAGAAAAGTTTTTGNGTCCTGTTTTCTTGTTGGCTGCTTTGCTTAGGCTAAACTATATATGCAGGAGCATATGATATATATGTCCGATTGGAACTCTTTAATGACTTCAGCTCGAGGTCACATTC
>HSP8IRX02JAGI6100
GACCTTGGCTGTCACTCAGTTGTCGTGACAAATTGGTGAGAAGGGGTTGAATTTTCCGGCGAGAAATGACCGAGTTCTAGGTTGGCGGCCCCACCACGGG
>HSP8IRX02GBMSN404
GACCTTGGCTGTCACTCAGTTCATTCTCAATCATCAGCTGAAACCAGTCAAGAAAGGAAGCTTCAACTCCGGCATATGGGAAACGTGTTGAGCATCTAAATCTGTAATAAATCCTGTGGGATGAGTGTGCCTCCTGCAATTTACAAAAGGTTAAGCAGGTTCCTGAGAATAAACGTGAGGCCCAGCTAATAAAGGAGTTGGAGGAGATACTTTCTAAAGAAGGATTGTCATCAAACCCTTCTGAAAAGAAATACAGGAAGTCAGAAAGAGGAAGGAAAGAAGCAAAGAAACTTGAGGGCGATTGACACGAGTAATATTGTGTCAAGTTCACGCAGAAGGTCCACAATAAGTTATGTACCTCCTCCAAAGCCCAAAACTAACCGGTTGAAAGTAGATAGCGATGA
>HSP8IRX02IZNQS44
GACCTTGGCTGTCACTCAGTTATTCGACATTCCATTTTTATTTA
>HSP8IRX02JQMCW349
GACCTTGGCTGTCACTCAGTTGTGTTTGTGGGTTCTGGAGTGTTTAAGAGTGGGAGTCCGGTGAGGAGAGCCCGCGCGATTGTGCAGGCAGTGACGCATTATAGTGATCCTGATGTGCTTGCGGAGGTGAGCTGTGGATTGGGCGAGGCTATGGTTGGAATTAATCTGAATGATGATAAGGTTGAAAGGTACGCCAATCGATCAGAGTAATAGCTAATTAGCTATTGAATCACATTACATTTGGTGGGGAGTATNCGTACCGCTATACTATACTACTCTTGCTTTTAGCTTTGGCTGGATATTTAACCCTTTCAACTTGTGAGACATCATCTGGATTTATATTTTATTG
>HSP8IRX02H4UCV37
GACCTTGGCTGTCACTCAGTTAACAAATCAAACCCAC
>HSP8IRX02HCYZZ167
GACCTTGGCTGTCACTCAGTTGGTGTGTGTGTGTGTGTGTGTGTGTGTGTGTGTATAGCTCCTACAAGTTGTTCTTGTCTTACTTTAACTCATAGCTATTTTCTTGTGATAGCGTATATACAAAGNGTACTAAATATTTGAGAGAGAGAAGAAAAGGAGATCGCCCG
>HSP8IRX02GYFL5351
GACCTTGGCTGTCACTCAGTTTAGGCAAGGGATTTGATAATTTTGTGGCTGATTTTGTAGAGGCTTCATATATAGGCGTCTTCACTCCAGGTGATGTATATTTGGGAAAGGTCATGCCTATCTACTTCCCAATTCAGGACCCTTCTACTTACCCTCGCTTCTTCACTAAAATTTCATTTCTTATCCATTCCCTGACCTTCCAAAGATTTTCAAACATTATTCACAAGCCAAAATCTCAGTATAACTTGAAAAATGTGAAATCCAGCCAGCTCAAGCAGGGACAAAAGTTTGTGCAAGAGACATGGAATCATTGAATAATTTTATCCACCGGTTCGCAGTGAGTGACAGGCC
>HSP8IRX02HACSF465
GACCTTGGCTGTCACTCAGTTGCTTGATAGTGTGAGACGGTTAGGGCAGGGAACTTCACTCTCGCTCTCCACTCTCTCAGCAGCCACCAACTCTTGAATCTTGCACCATTTCTAACGATGTGTTACGGTCATCAACGCTCCTTATCTCCTGACGACTTAATCCCCTCGCGAAACCCCCGATCCAAAACCGAACAACACATCTGTCGTAGAAGATCTACGGGGCCGGCCTTGCCGAGACCGAGGCTCGCCTTGAACGGGCCAGGGCTCGAGAAGCCGAGCTCAGTCGCCGACTTGAGGAAATGAAGCGATTCGTCTCCGTTATGGAGATCCTCGAGAACTACCTCAAGCGAAGGTATCAAGAGCAGCAAGATAACGTCGCTAGCCTCTTCTCTTCTCTACCTGCTAAATAGCTTTTAATTCTCGGTGATTTTAGTCGTTTACCCCATTCGCAGTGAGTGACAGGCC
>HSP8IRX02HNV5W155
GACCTTGGCTGTCACTCAGTTGAGCAACACCAACACTAACTCAAACAACAGCATTTTCATTTCCTCTCTCTCTTCCTCTTCTCTTCTCTTCATAGTTCTCCCAATCTCTTCTTTTCTCTCAGGCTCTTAGTTTGTTTTTCTTCTTTACTTATAAC
>HSP8IRX02J3Z8P380
GACCTTGGCTGTCACTCAGTTTCCTCCTGCTGTCCCTCCACCACCTATTACCCAACAGAATTTGCTACCTCCCGCTCCACTTCCAAACCAGTTACCACAGAGTCAGATTCCCTCTGTCCCTCAGAGAGAGCCTTACTATTTGCCACCTGGTCAAACGCAAGAACCTTCAAACCAGTTGCCACAGAGTCAGATTACCTCTGTCCCTCAGAGAGAGCCTTACTATTTACCGCCTGGTCAAACACAAGAACCTCCAAATCCACAATACCAGGTATCTCCATCACAGCAGCCACAACCCTCTCGTGCAGGACCACCACATCAATCATATCAACTTTCCCCTCAACCACAGTACTCTCAGCCACCTTCGCAGTGAGTGACAGGCC
>HSP8IRX02G1VK1343
GACCTTGGCTGTCACTCAGTTTGAAGACGAAGGGCTGATGCGGAGAAATATTTGTTAGAAAGGGTAGAAAGAAAGGAAGACAGAACGTGGCGGCAAAAGTTTTCTAGGCTTAAAGCAGAGACAAAATGGGTTTGTGTTTCAGAAAGGAAAAGAAGATGATGAGGAATTGCAAGATAATGCTGGAAAAGATGAGGAAAGTCGAAACAATCTAAAAGGAAAGAAAGTAAGCGATGTTTATTGATAAATTCAAGAAGTACAAAGAAGTAGAGAATGAAATAGATGGTAAATTAGATGAGAAAAGTGTAAGTTTTTCTGAAGCAGGAAGACGAAGTTTCTCTGAAGG
>HSP8IRX02JMZ9E365
GACCTTGGCTGTCACTCAGTTTGGACCTTGGCTGTCACTCAGTTAATCTACAAATCAAAACCAAAACCACCAGTCTTCAAGCCTTCTCCTCCTGTCCCAATCTACAAACCAAAACCAAAGCCACCAGTCTTCAAGCCTCCTCCTGTACCAATGTATAAGCCAAAACCAAAGCCACCAGTATTCAAGCCTCCTCCTGTTCCTATCTATAACGACCAAAACCAAAGCCACCTGTACTTCAACGCCTCCCCGTGTTCCAATCTATAAGCCAAAACCAAAGCCACCTGTATTCAAGCCTCCTCCTGTTCCCATCTATAAGCCAAAACCAAAGCCACCAGTTTCAAGCCTTTCGCAGTGAGTGACAGGCC
>HSP8IRX02I7JMV414
GACCTTGGCTGTCACTCAGTTTACCTGGTTGATTCTGCCAGTAGTCATATGCTTGTCTCAAAGATTAAGCCATGCATGTCTAAGTATAAGCAAATTTATACCGTGAAACTGCGAATGGCTCATTAAATCAGTTATCGTTTATTTGATAGTACCTTACTACTTGGATAACCGTGGTAATTCTAGAGCTAATACATGCTAAAAGCCCCGACTTCGGAAGGGGTGTATTTATTTAGATTAAAACCAAATGCCCTTCGGGCGTCTTTGGTTGATTCATAATAACTTAACGAATCGCATGGCCTTGTGCCGGCGATGGTTCATTCAAATTTCTGCCCTATCAACTTTCGTATGGTAGTATATGGGACTACCATGGTTTCGTAACGGGTAACGGGGAGTTCGCAGTGAGTGACGACGGCC
>HSP8IRX02HIA4U128
GACCTTGGCTGTCACTCAGTTTGAGAGAAGCGACAGAGAGGAATATCTTCATTCAAGAAAACAGTTGGACAATGGCAGCTACAGGGTCCATTACGACAAGGATGGTGGCTCAAGGCACACAGGGGATA
>HSP8IRX02IBY7F115
GACCTTGGCTGTCACTCAGTTACCATCTCCATCTCCACCGCCTCCTTATGAGTACAAGTCTCCACCTCCACCATCTCCCAAACCTCACTACGAGTACAAGTCTCCTCCACCACCA
>HSP8IRX02HC4J255
GACCTTGGCTGTCACTCAGTTTATGTCTACTCTCTTCTCTCTCTCTCTCTATACC
>HSP8IRX02GU3HT448
GACCTTGGCTGTCACTCAGTTGATTTTGGCTCTTTGGAAAAGTTGATTCAAAATCAATGCAGAAGGTGCTGCTTTGCAAGGATCTGGATGGGTGTGGCTTGCCTTGGACAAAGAATTGAAGAAGCTTGTGGTTGAGACTACTGCAAACCAGGATCCATTGGTAACCAAAGGACCATCTTTAATTCCATTGCTTGGTATTGATGTTTGGGAGCACGCATACTACTTACAGTACAAAATGTCAGACCAGACTATCTTAAGAACATATGGAAGGTAATGAATTGGAAGTATGCGAGTGAAGTTTATGCGAAAGAATGCCCTTCATCTTAGAATGGTTTCCATCCTATGATGGAAGTGGCTTTGTAGGTCAGGTTTGAAGATGGAATAAATGAAATTATGTGTTGATGTGTTGTAGAATATGAAGGCACCCCTTCGCAGTGAGTGACAGGCC
>HSP8IRX02HAZVC110
GACCTTGGCTGTCACTCAGTTGCCTCTGTCTTTCTCTCCACTCCATCGTCCCATTCCCATACAGAATCTGTTCAGTCTCCACGACTACGAGTACGACCCTCTTTTTTTTT
>HSP8IRX02GXKFK105
GACCTTGGCTGTCACTCAGTTACCGGTTGGATTGCTTAAATCCTAGTAGTTTGCACAATCTATTTTGCTAGTCTATAATAACTAGTTCAAGGCACACAGGGGATA
>HSP8IRX02GKG1G358
GACCTTGGCTGTCACTCAGTTTGGTGGGTAACAAGGCAGACATGGATGAAAGCAAAAGGGCTGTTCCTACCTCAAAGGGCCAGGCTCTTGCAGATGAATATGGCATCAAGTTTTTTGAGACTAGTGCAAAGACAAATTTAAATGTGGAGGAGGTGTTTTTTTCAATAGCTAGGGATATCAAGCAAAGGCTTGCGGATACTGACTCAAGGACTGAGCCACAGACCATCAAAATTAACCAACCTGACCAGGCAGGAAGGGCCAACCAAGCTGCCCAAAAATCAGCTTGCTGTGGTTCTTAAAGAAGCCATATTGAAGATGGGATCACGTGGCTACATTCTGGAGCATGTTGATGGAAACT
>HSP8IRX02HWG0M108
GACCTTGGCTGTCACTCAGTTGGTGGTTGTTGCTTAGGTAGGGGAGAGAAAGAAACTAGAACCCTTCTTTCTCTCTACCGCTTTTTCATCTCTAGCNCTTTTCNCTTA
>HSP8IRX02JLCVU393
GACCTTGGCTGTCACTCAGTTAGAAGTGAAGAGACGAAACAAGAAGTGTTGAATATAGATGAGGCTTACCAATTCGTGGATTATAAAGACAGGCAAAAGATCTTGCTTAATGTGGATGGTGCACAGGATAAGATGGATTCAGGCATTGAAAGTGCTGCTCCTGGGTTGATAATAAGGAAGCAGAAGGAACTGAGGGACCTGGAACCAATGATAACAAGCTACTGAACAGTCCATGGCATCCACCATAGAAGCCAAGCTCACAGCAGAAGATGCTGTGGCATTGTTACTGAAGCATAAGAGAGGATATCATGCAGAAGATGAGGTTGGAGGACATGAAAGCCGGGAAGTAGGCCAAAGTCAACATAATAAGGATTTCGCAGTGAGTGACAGGCC
>HSP8IRX02JN5UJ375
GACCTTGGCTGTCACTCAGTTCTGAGCTTAGGGCATTCTTTGATGTGCATGATCAAGAAGGCAGCTACCCAGGAGGAGTCCATCTTGTAGATGACAGGGCGAGAATGTAACAGAGTGTGTTGGAGGGTCGAAAGGACTGTGACTTTTGTATGACTTAAATTACCCGTTACCACACACACTGTGACCCTACGGTTGAATGCATCACAGTCTCTAGAGCTGGCTTTTGTCTATAGCAGAGAGGTTGAGAAGGAAAGGTTAAAGGTCTGGTGATGGCATCCTTAGAGGCTACAATGTTGGTGGATCTGTGGCATAAGATGCTTGACTTTGGACTTTGTTACTAAGTTGTGGAATTTAGTTTGTTCGTTTATGCTCTTG
>HSP8IRX02JEX4P69
GACCTTGGCTGTCACTCAGTTGGAGCACAAAAGAGGACAGAGGAAGATTTGAAGAGAAAGAGGGAGGGC
>HSP8IRX02H6U1P116
GACCTTGGCTGTCACTCAGTTGATATCGATCATACTACCAAATCCCTCTTCTTCTTACATGGATTTCTCCAGCTTCACCGATCAATCTTCTTCTCTGTACCCCTACAATCTTCTTC
>HSP8IRX02H32BX43
GACCTTGGCTGTCACTCAGTTTCCTATTGTGTTGGCCTTCGGG
>HSP8IRX02J1WRU287
GACCTTGGCTGTCACTCAGTTGAGACTTCATTTTCTATTTACTCCCTAAATACATGACTTAAATCATCTTACAAAACATAACTAAATATCACCGGAATTATAACAATTAAATTTTCACTCGTGGGGAACTAGATTTATGATAAATAATTTAAAGAAATATATAAGTGCAGTGACTAGTGATCTGCAAGTAGTGGTTCGTCAGTTCCCAACCTTGATCTACTATGTATAGTATCACTTTGTCAATCACCAAAGCGATAACCAATACTCGAATTTTAAAAAACCAAAAT
>HSP8IRX02HDBU2463
GACCTTGGCTGTCACTCAGTTAGAATGCTTCTCTCCTTTTCTCTTCGTTCTTCTACTCCAGATGGGTCCTCTCTACTTCTTCATATCTCACAAACCTCTTCTCATTTGTTTCATTGTCTTCTTCTTCTTCTTCACTACTTTGGCGGAGGAATCCCTGTCAGCAGATCAAAAGTTCCAGGCTTGTGCACCAACATCCTGTGGCAAAGGCCCCAATATAAGCTACCCTTTTCTCTTATCTAACGTTCAAGAATCCTTCTGTGGCTACCCACATTTCAACATCACTTGTAAGCAAGAATACCCAGTTCTCAGAATCTCCAGTGATGATTATATCATTAAAGATATCTTTTTATAACAATCAGTCCTTCGTCGTAGCTAGTGCTTTGGTCTATGAGGAGGATACATGTCCAATTCCTTTGCATAATGTGACCCTTGATCTAGCCCCCTTCGCAGTGAGTGACAGGCC
>HSP8IRX02JTEOE438
GACCTTGGCTGTCACTCAGTTCTGGACCTTGGCTGTCACTCAGTTTATGGAGCAATTCTTATGGGGCAAAGAGGCCAAATGAGAGGAGGAATTTTGATACAAGAGTTGGAGGTGAATTGAATTCTGTTATCAATTCTAAGTCAAAAGAGTCTGATTTGAACAATGGTTTCAATGATGGGTGGAAGATAGGAGCTAGTGTTGGTGCTACTAAGGATTTGAATGGGTGGAAGATAGGAGCTAGCGGTGCTGTTACTGCGGATTTGAATGGTTTCAATGATGGGTGGAAGATGGGATCAAGTGGTGCTGCTACTGCGGATTTGAATGGTATCAATGATGGGTGAAGATGGGATCAAGTGGTGCTGCTACTGCGGATTTGAATGGTATCAAGGATGGGTGGAAGATAGGATNTAGTGTTGCTGCTACTGCGGATTTGAATGG
>HSP8IRX02GHFT038
GACCTTGGCTGTCACTCAGTTAAATCAAGCGCAAATCT
>HSP8IRX02JGQJ4193
GACCTTGGCTGTCACTCAGTTATCATCTCTCTCCTTAGAGGCCCAATGTCCTTCTACCGCGTCCTCCGTTGCTCCGCTGCCACCGCGGCTACCACCACCAAGTCCTTTCAACCTCTAATTCGCGCCCTCCACCACCTCACCCACTCTCCGACGACCACTTCCCAAACTTCCGACTCTAATGGCCCAATTTCAT
>HSP8IRX02H994D36
GACCTTGGCTGTCACTCAGTTACTCTGTATGGTTTT
>HSP8IRX02HA1JM152
GACCTTGGCTGTCACTCAGTTTGCTCCCAAATAGAAATAAGTTAACTTGAAAGGAACACGAGTCTTCTAAATTCTTTCCATCTGGAACTCACTTCTTCACTGGGGTCATCTTTTTGGACAATTCCAGTCATAGAACTTCACATAAAGAAATT
>HSP8IRX02IPEJZ392
GACCTTGGCTGTCACTCAGTTTTCTTAGTTGGTGGAGCGATTTGTCTGGTTAATTCCGTTAACGAACGAGACCTCAGCCTGCTAACTAGCTATGCGGAGGTGACCCTCCGCGGCCAGCTTCTTAGAGGGACTATGGCCTTTTAGGCCAAGGAAGTTTGAGGCAATAACAGGTCTGTGATGCCCCTTAGATGTTCTGGGCCGCACGCGCGCTACACTGATGTATTCAACGAGTCTATAGCCCTTGGCCGACAGGCCCGGGTAATCTTTGAAATTTCATCGTGATGGGGATAGATCATTGCAATTGTTGGTCTTCAACGAGGAATTCCTAGTAAGCGCGAGTCATCAGCTCGCGTTGACTACGTCCCTGCCCTATTCGCAGTGAGTGACAGGCC
>HSP8IRX02H87PO415
GACCTTGGCTGTCACTCAGTTAAAAGTAGGGTTTTGTAATTCAGCAGCGACACAATGGCTTGCACCATCGATTTCCGACGCCTCGATGAAGGCTTCGGAGGCAAAACCTACAAGCGAAAACGCGAAGCTCAATCGCATGTCACAACAGACGACGGCGACGCATCCATGGAGATCGACGGGGACACGCTTCCTCCAGCAAAGAGGTCGGCGGTACCGTCATCGGAGAATCCAGACAAGCCGGTATTCGGAAATCCGACGTATGACGGCGTGATAGCTGGGAGAGTGTCGGGTCGGAAGTGGAAGCAGCCAAGGAAGCAGAGGGCGTCGGCGAAGCTAGTGAGCAGGAAGGGTACTACGTTCGAGCAGAGGGAGCAGCAGAAGGAGATAAAGAGAGCTTCGCAGTGAGTGACAGGCC
>HSP8IRX02HG03Q53
GACCTTGGCTGTCACTCAGTTTAATTGAGTTTTTNTTTTTCTTTCTATTATAT
>HSP8IRX02GU0F6119
GACCTTGGCTGTCACTCAGTTTTATGAGTACAAGTCACCACCACCACCATCTCCTTCTCCACCACCACCTTATGAGTACAAGTCTCCACCTCCACCATCTCCCAAACGCCTCACTACGA
>HSP8IRX02HOX7280
GACCTTGGCTGTCACTCAGTTAGAAGCTCAAATGTGTTTGTTAATTATAGTGAGATTTTCTTCATTTTTATACCCCTCAA
>HSP8IRX02H4PPU220
GACCTTGGCTGTCACTCAGTTGGCCTTGTATGCATCAGTTCTTCTAGGGGCTGTTTTTGGTCTCCTTTCAATGGTTGCAGCTCTTGCAGTGGCTGTGCCAGCCACCTTGGTTATATGGATCACAGTTCTGGTCTTATTGACTTTCTTTGGAAAGCCAAGGAGGGCGTTGGTGATTGAGGGAAGGAAGATCACTAGAGATATTGTTGGGTTTGTATTCTAG
>HSP8IRX02J0ZLS91
GACCTTGGCTGTCACTCAGTTAGGGTGTTTCTAATTTGTCAGACGAGCATAGAGGAGCATACAGCAATGGATTGAAGAAAATAGTTTGCCC
>HSP8IRX02HMOOP408
GACCTTGGCTGTCACTCAGTTGGTACCGAGGGGAAGGTAGACACTGGTGGTGATAATGGAAAGAATCGGAAATTGAAAGAGAAATGAGAGGATTCGCTGCTCTTCAAGTGTTCTTGGTGTTTTTAATAGTTTCCACCGCCATAAATAGTTGCAGAGCTGCTTTTCTTCAGAAAAGCAACACCACTTTCGGGTGTGAGGATGGCAACCTGGGCGAGTGCCTTATCGCCAAATGATTTGGAATTGGAGGTGTTGATGGAGTTCTTTACATTACCCGAATCCTTGGTGATACTGCTGATCCGCCCATTTATTGATTTCACCAACAATCCCACCCGAAACCGCTGTGTGTAAAAACGGTAATAGCATATCCTCCAAAACTTGCGGATGCCCCTTCGCAGTGAGTGACAGGCC
>HSP8IRX02GWSNB424
GACCTTGGCTGTCACTCAGTTACAAATCTGAAGATGAAGAGCATAAGAAGAAGGTTGAGGCAAAGAATGCTTTGGAGAATTATTCCTACAATATGAGGAACACGGTGAAGGATGAGAAGATCAGTTCCAAGTTGGCTGCTGCTGACAAGAAGAAGATCGAGGATGCCATCGATCAGGCCATTCAGTGGCTAGACAGCAACCAACTTGCAGAGGCAGATGAATTTGAGGACAAGATGAAAGAGCTCGAGAGCATCTGCAATCCGATAATTGCCAAGATGTACCAAGGTGCTGGTGCTGACATGGGTGGTGGCATGGATGATGATACTCCTCCAGCGGGTGGCAGCGGTGCAGGCCCCAAGATTGAGGAAGTTGACTAAGGAATCTATTTGATGTTGTAGCAGGGGTTCGCAGTGAGTGACAGGCC
>HSP8IRX02ICC9Y60
GACCTTGGCTGTCACTCAGTTGCCATTATCTGACATTGATGACCAAGAGAGTCTCCGCTT
>HSP8IRX02GVPLG114
GACCTTGGCTGTCACTCAGTTGAGGGAGTGGGAGATGACAGTGGGGCACCTATTGCCAAATGGAGGAGTGATTTTTCTAGGGCATTTCAGTACTGTCTTGATAGATCAACCCCT
>HSP8IRX02GE2AK60
GACCTTGGCTGTCACTCAGTTTGTCTACAAGTCTTCTCAGAATTCGGAGCCCACATCCAA
>HSP8IRX02J22VK393
GACCTTGGCTGTCACTCAGTTAAGCAAGTGAAGTTAAAATAGAGCTTCTCGAGTTCGAAGCATGGAAGCTGAATATGGAGGCCAATGATATGTGGATACAGATGGCATCAAAGATTAAAGAAGTAGCTAGAAAAGTACTTGGAGAGTCTAAAGGACATGGACCACTCTCAAAAGAGAGATTGTGGTGGAATGAGGAAGTACAAAAGGCAGTGAAGAGAAAAGAAATGGTATAAGAAATTACCTAAATGTGATAATAATGAGGCATATGAACAGTACAAGATAGCAAAGAAAGAGACAAAAAAGGCAGTTAGTCAAGCAAGAGCACAGGCCTTTGAAAAGTTATATGAGAAACCTTGAAACTAAAGAAGGGGAGTTCGCAGTGAGTGACAGGCC
>HSP8IRX02JYQS342
GACCTTGGCTGTCACTCAGTTATCTCAGACCAAAACGCAAAC
>HSP8IRX02IBHK0119
GACCTTGGCTGTCACTCAGTTGCATTTGTTTTTCGTTATCGTAGGGCGAGGGCGTCGAAGTTACCTTTACGGTAGGAGAGAGACTCAGAAAATAGGCGAACAACAAGACACTTGTTATC
>HSP8IRX02H37X238
GACCTTGGCTGTCACTCAGTTTGTTGTTTTTNTTTTAC
>HSP8IRX02F9GCU348
GACCTTGGCTGTCACTCAGTTAAGGATTACAAGAGGAGGATAGAGAAGGCGAGACCGTGTTTGTTACCAATGGCGGTGCGTGGTGAGGTGCTTCAGATGTTGAGAGAGCAGGGAAAGGTTAGCGCAAGGTTGTTGCAAAAGATTAGGGATAGAGTGCAGAAGTGGTACCATGATGAAGGGTATGCGTGTGCTCAGGTTGTGAATTTTGGGAATTTGAATACCAAGGAGGTGGTCTGTGAAGTGGTGGAAGGGGATATTACCCAGTTGGTCATTCAATTCCAGGATAAGCTTGGGAATGTTGTTGAAGGGAACACCCAGCTGTCTGTTGTTCGCAGTGAGTGACAGGCC
>HSP8IRX02GRW30300
GACCTTGGCTGTCACTCAGTTGACCGCGCACAAAAGAAAAACTAAACCTCGAAAACGGACGATTAGTAAAAAGAACAGAAGACTCCGTCGCGTCACTGCACCGCCATATAAAATACAAAGACCCACTATTTTTCTATTTCTTCCACCTCACTAGAAACAAGACTACTCTCTCTCTCTCTCTCTCTCTGTTTGTCATGGCGATAAACAACTGTTACTGTAGTGAAAGACCGCGGTCAACAATGGGAGTTGGCAATAACCGGCGTGCGCCAGCGAGGGCGATCGCCGACAGCAACTCTCCTA
>HSP8IRX02G06HX53
GACCTTGGCTGTCACTCAGTTAGTTATGGAAAGGTGGATAGTTCAGTATAACA
>HSP8IRX02IMUL7469
GACCTTGGCTGTCACTCAGTTAAAGTTAAAGAAATCAGAAATGCTAATGAGGGGACAGGTGGAACATGTTAGAGCTGAAAGGAACTTGCTGGCTGAAGTTGCAAGCCACTGCATTGTCAAACTCTATTACTCATTTCAGGATGCCGAGTATTTGTATCTGATTATGGAATATCTGCCGGGTGGTGATATGATGACTCTGCTGATGCGGGAGGACACATTAACTGAAAATGTGGCGAAGTTTTACATTGCTCAAAGTGTTCTCGCAATTGAGTCAATTCACAAACATAATTACATTCACAGGGATATAAAGCCTGACAACCTTCTTCTGGATAAAAATGGTCATATGAAGCTATCTGATTTTGGCCTCTGTAAGCCTCTTGATTGTACAGCTTTATCTGTGATTCCTGAAAATAAACGATTGATGATGAAAATATGACCGAACCAATGGATATTGATGGAAGTATCCCAG
>HSP8IRX02GP6Y962
GACCTTGGCTGTCACTCAGTTCGCTCAACACCGAACATCCGCCTCGAACGTAACAACCCAAC
>HSP8IRX02GEMN395
GACCTTGGCTGTCACTCAGTTACCTCCGCCACCACTTATCTATCCTCCACCTCTTCCAGTCCATTCACCACCACCACCATCTCCACCTCCCNCCT
>HSP8IRX02IXAF0307
GACCTTGGCTGTCACTCAGTTAGTAATTCTCCGGAATGCTAAGATTGACATGTTTAAGGGTTCCATGAGGCTAGCTGTTGACAAGTGGGGCCGAATTGAGGTCACTGAGCCTGCCACATTCGTTGTAAAAGAGGATAACAATCTGTCTCTGGTGGAATATGAATTGGTGACTGTGGCTGCTGAAGAGTGATGGGAATATAGAAGTCAGCAGTCTGATTCCTACATAGTGGTTTATGTATTTAAAAGTGTGATGGTTGCTTCTACTCTTTTATCCTATGGCATGGGGCTTCGCAGTGAGTGACAGGCC
>HSP8IRX02JRO6S60
GACCTTGGCTGTCACTCAGTTAGAACCATTGCCTCCTCCAATACCAAATTACAAGAAACC
>HSP8IRX02H4VAW42
GACCTTGGCTGTCACTCAGTTTCTCCTCCACCACCCAGAACT
>HSP8IRX02JSYNI199
GACCTTGGCTGTCACTCAGTTAAAAACGACCTTCCTTTTCGTATTTTATTTCTGAGAAAACTTTCCAGCAACGTAAGATATGATTGAAATGGAATTGTAGCTACCCAAGAGTCGATCTTTTCTGTTAGAAGAAGCACAAACATTGCTTATTCTGATTCTGATTCTCCGACAAGGAGAAAAATTTAAACCTAAAAAAAGG
>HSP8IRX02IW3KF356
GACCTTGGCTGTCACTCAGTTCTGGACCTTGGCTGTCACTCAGTTTTTGGACACTAACAGCATTTTCTCCTTCCCTTCCCTTCATCCACAGGCTCAAACCTTCATTCCGTACCTCTCAAGGAATTGCGAAATCTCCTAAACCATAAACCCTAAGAACCACCCGACTGTTGCATTTCTTCTTCTCTTGGGAGCTCGGTCTCAAAGATCGAGTTCCTGAAGGTGAAGTTTATTCCTTTATTCATCGAAATATCTTGTTAATTTGTATTAGGAAGAGTAATTAGCTTATCTATAATGGCAACCGCGTTGCATTTTTGTGGTGGTAAAGTTGCCTGCCCCTTCGCAGTGAGTGACAGGCC
>HSP8IRX02I7IZG408
GACCTTGGCTGTCACTCAGTTAGCGGAGAAATATGGAAAGGTTACAACTTATCTGTGGGGGTACAGCTCAGAATAGCGTAGACGATTTATCACCAGATGTCTTGGGGTGGGCAGGAAATGTTTACGAACATATTTTAGGGGAAGAAAAGTATACCTTTATTGAGGACGTAAAGGAGCCGAAATCAGTCACTATACTTATCAAAGGACCGAATGCTCACACTATCACTCAGATCTCCGATGCCGTTCGTGATGGACTTCGAAGTGTCTACAATATGATAGTTGATAAAAGCGTTGTACCAGGTGGAGGTGCTTTTCAGGTTTCTTGCGCAGCACATCTTAATAGCGAAGCATTTCGTAAAACAGTCAAAGGAAAGGCTAAATGGGGGGCTTCGCAGTGAGTGACAGGCC
>HSP8IRX02IYHWQ418
GACCTTGGCTGTCACTCAGTTCTCTCTCTCTCTTTTCCTCTGTTTTTGGCTTTATTCTCTCTCTCTCTCTCTCTCTCTCTCTGTCTGTGGAAGCTAGCGTGTTTGTATCTACAATGGCCAGGAAGAGCTTCGTCACCTTGTATTCTTTTCGTCTTCTTTTTGTCCTGTTCCGTCTTTAGCTCACGGCCCCTGGAGCCGCCGCCCACCGCTTCACCGACGAAGTCACCTTCTGCTGCACCGGCTCCCAAGACTGCAGCTCCAACTGCTGCTCCCACTCATCCTCCGACTCAAACACCACCTGCATCGGCTCCTGCTCCTCCCACTACGAATGTCCCAGTGGCAGCCCCCAACATTGACTCCCTACCAGCTCGCCTCCTGCTCCTTCTGCTCCGCTCCCCTTCGCAGTGAGTGACAGGCC
>HSP8IRX02JXYWZ404
[truncated: 64,021,944 more chars]
