# Supplementary material for: Post-transcriptional regulation of several biological processes involved in latex production in Hevea brasiliensis
Source: PeerJ. 2020 Apr 29;8:e8932. doi: 10.7717/peerj.8932 (PMC7195832; doi:10.7717/peerj.8932)
Supplement: Supplemental Information 6 — Consensus sequences [file peerj-08-8932-s030.zip › consensus_root_tgicl.fasta]

>CL1Contig1
AAGTAATAACCATTTCATTCAGACTCAAAAGATTATCCAATACCCAGCAAAACTGCAAGGCACGGTTTTAGATTTTTCCAGTTACTATACAAAAGTTTGCCACAAGATGCAGCCTTTCATGGGTGAAAACTGTCCTCCACACACACTCACACCAAAACCAATGTATGAAACTTCAAAAACTAATTTCTCACACAAACAGGTGGTTCTACTACTGCAAAAACAGCGGGAATGCACCAAGGTTGCCATCAAGAAGTGCACAAGAAGATTCCCAGAAGCTTCTGCATCTGATTATCTAGAACTGCTACTTGTAGCACAATTCTCTGAGAGTACACTAAGGAAACATAATGAGAATCAAAAACACAAAAGATAGTTTTATTTTTGGAGAAAGAAATGAAAAAAGATCTCCTAACAATTTAGCTTAATTGGATCCAAGGCTTGAGTTTAAATAATACACAACACAATTCTTGTAAATACTTCCTCTAGCAAAACTGCCATAAAAAACGATACCAAAACTGAGTACCATTCATTACAGAGCTGTTACCAAACCATAACTGCATAGAGAAGGATAAGCTGTTCCTCTTATTCACCTTAGCCAATTTACTTGGCTGTAACATCTTGTATGTGATGCACATGAACACCTCATTCCCCTTTTCCCTACTTTTTGTATGTGAAACAACATAATTAGTGAATAAATTTCCATGGCTAACTGGTCAGCAGTCTTATTCTGCAACTTTGCAAGTTCATCAATTTTATCATATGTATCCTTAT
>CL1Contig2
AAGCAAACATCATTTCATGAAATGAATAAGTAAAATTGTCACTCTGCATGACATAATCTTTTAACTTCAAAATAGTATGAAAACAAAAAACACATGCTACAGTTAACCCTACAAGTATCCCTTCAAACTGAAGGCCTGAAGCACATGTTCCAATCAAATGGATCCATAGGGGGCGAAGTTTTCTAAAGAACTAAATAAACCGCATAAAGCCCTTAAAAAGAAAAGCACAAAACATTTAACATTTAAGAATCAGCGATTGTAACTTCCACCTCAACACCAGGTTCAATTGTAATGGAAGTTATCTGTTTGACCACCTCAGGGGAACTAAACAGGTCAATAACTCGCTTGTGGACCCGAAGCTCAAATCTGTCCCAGGTGTTGGGTTCCCTTTCACCACAAGGAGACTTCCTAGTGGTAATGTGAGAACCTTGGTGGGCATTCTCACTGGTCCCTTGACTCTTATCGCTTGTCCTTAGCACC
>CL1Contig3
GATAAATAGAAGCCTCTCATATCTGAACTCCCAATCCAACAAAAAACATGCAAGGCTTGGGACTCTTAAGGATATTTGTCTTTGCAATTTTAGCATATATAGGCTCAACTGAAGCTCAGCTTCAGTTGGGTTTTTAATGCTCAAAGCTGCCCAAGAGCTGAGCAGATTGTGCAAGATTTTGTTAACCAGCATATTCATAATGCTCCATCACTGGCAGCAACCCTTATCAGAATGCACTTCCATGATTGTTTTGTCAGAGGTTGTGATGCATCTGTGCTTATAAACTCAACATCAACCAATCAAACCTGAAAAAATCTGCAACTCCAAATCTAACAGTGAGAGGCTTTGATTTCATCGATAGAGTTAAGTAGACTTGCTGGAAGCAGAGTGTCCTGGTGTGG
>CL1Contig4
ATTCATGGATTATCTATTTCAATCCAAAGACTTTGAGATCTCTCTCAACTTCCAGCTATAACAAAAGCTTATCATGGCAACTAGTAGTGTTCTCTTCACTTGGATCATTGTTGTTCTTCTGGTGCGAACCTTAGTCAAAATAATTACAAATTCTTGCGCCAGGACTCGCCAACCTCCAGGTCCTCCATCTCTACCCATCATAGGCCACCTTCACTTGCTAAGCTCTAATTTACCAAAATCTCTTCAAATCCTAGCTAGCCGCTATGGCCCAATCATGCAGATCCAATGGGAGGAAAGCCTGTTGTTGTAGTATCAGACGCAAAAACAGACCAAAGAAATTTTGAAAACCCATCGACGTTGATTTTGCTTCTAAGTATGTTCTTGGTTTCGGTCTCTCAAA
>CL1Contig5
CTAATCTCTGGCACGGGATCAACTCATGGGTACATGAACGGGATGTACCCAAACAAGTTTTATGGTCAATATGGAAACACTTTTAGGTCTAGTATGAGCATTGGATCGACTGGTTATGATTCAAGGATGAATGCAAATGGGTGGTTAGGTGTTGACAGCAAATATAAACCCAGAGGGCGAGGCATTGGTTACTTTGGTTATCGAAATGAGGGTATTGATGGTTTGAATGAGCTAAATAGGGGACCAAGGGCCAAGGGATTTAAGAACCAAAAAGGGTTTCACACCTGTCACATTAATTGTCAAGGGCCAGAATGTGCCTTCCATTGAAACTGTTAATGAGAGAAAAGATGAGATTGCTATTACACCAGACAAGGAACAATATAACAAAGCAGATTTCCCTGAGGAATATAGTGATGCTAAATTTTTGTTATTAAGTCTTATAGCGAGGATGATGTCCATAAGAGCATAAGTATAATGTGTGGGCCAGCACGCCAAATGAGACATGAGAC
>CL1Contig6
TCAGCACATGTGAGTTGAGAGACATTATGGGTGACCTCAAGAACCCTTGCACTTGCTCCCCTAGCATGCACAACACGCTCTGGAATCCGCTCCCTATCAAAGTTTGCAAGTTTCTCCAACAGATGATAGTCCTCAAGAAGGATTGGACCTCTGGCTCCAACAGTCAAGGACGAATTGTTGTTCCATACTGGAGCACCAGAATTCGTAGTCCAGAAGGAGCAATTATAAGCGTTTGATGGAAGGTTCTTGTACGGATCCATAGCAATAGATATTTGGGAAAGTTTGATGCTGTTTGGTAAGAAGCGGAGATGGGTTGATTGCGGGTCGTCATGCATATATGAAAATCCAAAAGCATTCCTGCAAAAAATTAAATATTCCATCAATTATTAAAGAGGAAAGTGAGACAGAGATTAGACCTCCAAATTCTGAAAGATGGTGGTGGACCAGAAGGAATTCAAGATTTTAACAACTTGCTTGCCAGCTCATTCAGGGATTGGAATGAAATATGCTGCCCATCCTCTGCCCTCTGGCAATAATGATACCATGATCAATTATTAGCACTTAACATGTCCAACATCAAATAATTTGAATAAATTACCTGGTTTATCAACAAAATTAAACGAAAGCAAACTGTTATTTTACTCGTATAGTCTTGCTTGATTTAATAATTAAAAAAATTATGACTTAATTTAATAATTGAAAAATAATATCCATTTGACATTCTAATTCAAAACTTTTCCAACCCCCTTTTTAAAAAAGAAAAGAAAAAAAATTACTAACTGTTGTTTTCTTCCATGACATTTTCTTTACAGAATTCAAATGGTTTGTCTGACAATCATCTACT
>CL1Contig7
TATTCTTGATTATACAAAGAGGACGAAATTAATTGACTGCTGCTATACTTTTGCAGGTTCTATGAGGGTTCTGAGATGAACTTTGGTGCTGAGAGTGGGAATGGCTGCAAGTGTGGATCAAACTGCAGCTGTGATCCATGCAACTGCAAATGAGAAAGCAGCATGGAAATGGACCCAGCAAAGCTGTACTCGATGTTCTCAATAAATACCAAAAAAAAGTTAGGAAAAAAAAAAAAGTTAACGTTAATAGAATATGTATAATAAGTGCTTGGCTTGTCTGCTGTAAATAAAA
>CL1Contig8
CTCAATCCCATTGAAATCTGAACAGGAAGATTATGTTCCCATGCCAGTGGTTCTGATAGATCAAGATTCTGACTCCGAAGCAACAATTGTACAAATCAGCTTTGGCGATCGTCTTGGGGCTCTCATTGATACGATAAAGGCCTTGAAAGATTTGGGATTGGATGTGGCAAAAGGATCTGTTCTCACAGAAGGATCTGTTAAGCAAACAAAATTCTTTATTACACGTTTGGACAATGGACGAAAGGTTGAAGATCCTGATATGTTAGAGAGAATTCGACTTACCATCATTAACAATCTTCTGAAGTACCATCCAGAATCTAGTGAGCAACTTGCAATGGGTGAGGCTTTTGGAATAAAAGGTCCTGAGAAAAAGCTTGATGTTGATATTGCAACCCATATACATGTCAAAGATGATGGACCTAAGAGGAGCTTGCTTTATATTGAGACAGCAGATCGACCTGGATTAGTTGTAGAAATCATTAAAATCATGGCTGATATCAATGTTGATGTCGAATCAGCAGAGATTGATACAGAAGGTTTGATAGCCAAAGACAAGTTTCGTGTCAGCTACAGAGGGTCAGCCTTAAACAGTTCATTGTCTCAGGTTCTGATGAACTGTCTGCGTTACTACCTCAGAAGGCCAGAAACAGACATCGATAGCTATTGACACTTGGGGGACTCACTTTTCAACTGTGAACTCAATGTAACGGCCCTTGTACCAAAGTGCTATTGAGCTCAAAGTCGCCTGCTAAGTTGTGTGTATGTCTCTAATGTCCTGAGAGATCATGTTCGTAACTGTAATCTGATGCTTGTAGAGCAAATGTG
>CL1Contig9
GCTCTGCAGCTAGTGTGAGTCGCCGCGCGAGTGAAGGAGGATAAGATGTCTCACAGGAAGTTTGAGCACCCTAGACATGGGTCCCTTGGGTTCCTTCCAAGGAAGCGAGCTTCTCGTCACAGGGGAAAAGTGAAGGCTTTCCCCAAGGATGACCCTACCAAGCCATGCAAGCTTACTGCCTTTTTGGGTTATAAGGCTGGCATGACACACATTGTTAGGGAGGTCGAGAAACCTGGGTCAAAGCTTCACAAGAAGGAGACCTGCGAGGCTGTTACCATAGTTGAGACACCTCCAATGGTCATTGTTGGAGTTGTGGGTTATGTGAAGACACCACGTGGTCTTCGCACTCTGAACACTGTCTGGGCTCAGCATCTTAGTGAGGAGGTGAGAAGGAGATTCTATAAGAACTGGTGCAAGTCCAAGAAGAAGGCTTTCACAAAGTACTCTAAACAGTACGAGACTGACGATGGGAAGAAAGTATCCAAGCCCAGCTTGAGAAGATAAAGAAATATGCACATGTTGTTCGTGTTTTGGCCCACACTCAGATCAGGAAATGAA
>CL1Contig10
TGTCACTATCCCCCTTGAAACAGTCCACTAATGACATCATTGAGTCATCAGTTCTCTTCTTTGATATCAAACCAGTCATTCACAACTCAAGTGCCCTACGACAAGCCTAAGTCTAACCACCAGACATACAAAATAAGAACGGACAAACAGAAAGTAGAATCCTATTACAAACACATCCACTATCCAATCATGAAGAATCACAGCTGGCCTTCAGGAAATTTGAGCTTTTAAGCTCTCTCACCACGGATTCTCCTGGCTAGCTGAATGTCCTTGGGCATTATGGTAACACGTTTGGCATGGATGGCACACAGATTGGTATCCTCAAACAAACCAACAAGGTATGCTTCTGCTGCCTCTTGCAAAGCCAAAACAGCATGGCTCTGGAACCGCAAATCAGTCTTGAAGTCCTGTGCAATTTCACGGACAAGCCTCTGGAATGGGAGTTTCCTGATGAGGAGTTCAGTACTCTTTTGGTACTTACGGATTTCACGAAGAGCAACAGTTCCAGGCCTGTATCTGTGGGGCTTTTTCACACCTCCCGTGGTCGGGGCTGACTTGCGGGCTGCCTTGGTGGCAAGCTGTTTCCTTGGAGCCTTGCCTCCAGTGGACTTACGAGCAGTTTGCTTAGTACGTGCCATCTTGAAACTCAACGAAGAGGGTAATGTCAGAGAACATAAGCCCTTTAAGGAACCAGGCCAGATCTGAGGTCCATCAGACAAAAACTAGAAAAACAAACACCACACAGTCATAGACTAGAGAATCTCCCTCACATGCAAAAAAAACTCAAACCAACTCAAGAAACAGTCTATTCTAGAACAGGTCTGAAGCAAGATTATTCTTGGGTAGAACAAAGAAGAAAAGAAAAAAAGACGTAAAATAAGCAGGTTTCTCGTCAAGAAGAGTTGAGGGTTTCTCC
>CL1Contig11
GTGGTCACGCCGATCGCCGAGGGTTCTACACCGCTTGTAGTGGATAAGGCGAGGAGCTCTTTTTCGTCTTGGAACTTGTATCAGAAGCAGAATTCAACTTTTGAAACATCAACCCCTTGGTGTAAACTTCTGTCACAGTCCGCACAGAATCCGAATGTAGACATATGCACATCCAGTTACACTATTGGTTCAAGCAAGACTTGCAATTTCGCGCTGAAGGATCAGAGTGGAATTCTGTGCAAGATCAAACATACGCAGCGCGAGGGAAGTGCTGTAGCTGTGCTAGAAAGCACGGGAAGCAAGGGATCAGTGCGAGTGAATGGCGAAGTTGTCAAGAAGAATACTGGTCGTCAACTCCACTCAGGAGATGAGGTGGTTTTTGGTTTGATGGGGAACCATGCCTATATTTTTCAGCAATTCATGACTGATGTTGCTGTTAAGGGTGCAGAGGTCCAGAGTAGTCTGGGAAAACTTTTGCAACTTGAACGGAGGTCAGGTGATCCTTCAGCTGTTGCTGGGGCATCAATATTGGCATCTCTTTCAAGCCTGAGGGATATATCGCGTTATAAGTCTCCAGGTCAGAATACTGGAAAAATCCACCAAGGGACTGAGGTGCCTGCCCATTCGGCTGTCCATGATGGTACAGAAGTAGAGCTTGACGGCTTGGAAATCAATTCAACTCCAAATGTGGGGAGTGATAAAGCTGCAGATATTGGAGCAGTTGACAAGAACGTTCCTCATGATTGCAACCAGGACTCTGGCACAGAGGCAGGCAATGTAAAACTCTCTGGGGTGAATGATTTGATAAGGCCTTTCTTCAGGATGTTAGCTCGATCAACTAGTTGTAAACAAAAATTGAGCAAAAGTATCTGTAAACAGGTATTGGAAGAAAGGAACGAGTGGACAAGGGATTCACAGCTGGCATCAACCTCTGGTATGTCATTGCGTTGTGCTGTACTCAAAGAAGACATTTGTGCTGGAATTCTTGATGGCAAAAATATGGAAGTTTCATTTGATAATTTTCCTTACTATTTAAGTGAGAACACAAAAAATGTACTGATTGCAGCTTCATTTATACACCTGAGGCACAAAGAACATGTTAAGTATACTGCAGAACTTACCA
>CL1Contig12
AATACACACATTATCAATGAAAGTAGTAGTCAACTTGTTCCAAAGCTTTTAAACTAAATACTGAAACTCAAAATACCAATGTTTTAATTAAAGAAAATGCAGGAGGAACAAAGCTAAGTAGGGAAAAACCAGAAATACATTTTAAGAGTCTTTCTAGTAACCAAAAGGGTTGGGTCATATTTATAAAGACTTCATTTGCATAAGCTCCATAAACTTCAGAAGAATCTGCAGGCCATTACTTAAAAGACTGATGCACCTATATGGGATCAAGTATGTAAGATATCTAGTGACCCATGTAAGGTGCAGCACCACCATATTGCCCAACACCATGCCCTCTTCCAGAAGCACCTTGGCCCAGCTGCTGATTTGAGTACCCACCCTGCATCACTCCTTGATTTCCATAAGATCCAATCACTCCGGGACTTATATTTGCTTGATTACCATAGGCACCCTGCATTCCAGGTGCTGCACCAGGCACACTGCCCGGGTTAACAGCAGCTGCAGAGCCCAAAGTTCCTAGCAAATTAGTGAGGCCAAATCCAGCACCCTGCGATGCAAGCAAGGCTGTCAGTGCCTGACCAAGTGCAGGGTTCAAAGCAGATGCAGCTGCAGCTCCTGCACCCTGGTTAAAACCGATCCCAGGTCCAGCAGAAGGTGCCATCAAATGACCTGGCCCCGGAGCAGTTCCACTAGCATAAGCAGGATTATCATTCCTCTGAAAATGCGAGTTCCGCACATTACGATGCTGTTGCTGCTGCATAGATTTACCGGGTTTAGGCCCATCAATTGCTTTCTGGCAATGCAAAATGTGACCCTCAAAGTTCTTGTGTGGTTCTTCGAGTGCCTTCTTGGCGCTCTCAGCGTTCCTGTATACAAACAAACAAAATCCCTTGGGCTTCCCAGTTGCCTTGTCTAGGCCAAGTGGGCCTTCCTCAATCTCCCCATACTTGGCAAAGAAGTTAGTCAGCTCCTGCGGATCCAAATCAGAACCAACATTGCTCACATAAATCTTCCTTAGAGTATACTCGGACACCTGCTGCTGTGCAGGGGTTCCCGAACCAGCGGCTAAGACAGGGCCAATGGAAGCGAGCTGGCAAGCAGTCATCCGATTGCCAATCTTCTTCTGAGGTTCCTTGAGGGCCTTGCGAGCCCCACTTCGCTTCTTGAAAAGGATGAATCCATAGCCCTTGGATTTACCGGACACCTTGTCGCACACCGCCTTGCAATCCTCAACCTCGCCGTAGGTCTTAAATGCATTCATGAGGTCTCAGCGGTGGTGTCCCAGCCAAGGCCGTGCACAAGATCTTCCTATGCACAGGGTCCTCATCAGCTATCCTACGTATCCTATCATCAACATCTT
>CL1Contig13
AGGAAAAATAAACATCCGAAAGAGTGATATATTTAAATGTAGTTCAACGACTTGTCCAAAATGTTGAATTGCCAAGCTTAACAAAGTAACAACAGATAATCACTAAAAATACAATACTTGTTCATCGTGTTGATCAACTTTTATCAAATGAAATGATAAGAATGCCACCCTTGCTAATAGTGTGACTTAAAGCAGTCAACTTCTGGCTTTTCAATTTTCAAAAAATTCTCTCCATTTGTAATTTTTTATACAAATTAATGGTAGTCATTTCTTGTGCAAAACCCAATAAAAAGTGAACTTCACACCAATACAGGAAAATTGGAAACAAACATAAGCAATTACTACAACTCCATCATTGAAGTATAGAAAATTTACAGTAAGCTTACAATAACCACACAAACAGAAACACAAAATGCATTATCTAGCCCTATTTTTTTG
>CL1Contig14
TTTATGCATTTGCATTGCATGATTGGACCTTGTCCCCTTTGTTAACTTCACCATAGAAGGCAAGGATCTAATTAAAAGCCAAAAGACCATAAAAATGGAAACACACTAATGTAAAAACCATCTGATAGTAGTGTTAAACAAGATGGAAATCTGATAGTTGTAAAAACCATCTGATAGTAGTAGTGTTAAACAAGATGGAAATCTTCCCATGAAAGTCATATGGTTTTATAACTCAATTGCTTGATAACTAAAACCCAAAACCAAACACAGAAGATCTGAACTCAAATTTTTATTTAAACATCAGAAGCCTGCATCAATTTCTTCAAGGCTGCATCAACATTCAAACTCAATACAGCACTCAAAAATCATCATCAATTTCTTCAAGGCTGAGTGGAGGCAATGTGACGGATCAAGTCAAGCACACGGGTACTGTAGCCCCATTCATTGTCATACCAAGTGACAAGTTTCACAAACTTTTCGTTCAAAGCAATTCCAGCCTTGGCATCAAAAATACTTGACCTGCTATCACCAACAAAGTCGGTGGACACCACATCATCTTCGGTGTAACCCAAAATTCCCTTAAGCTTACCCTCAGATTCCTCCTTGATGGCATTTTTTATTTCCTCGTATGTTGCATTCTTTTCAAGTCTTACAGTGAGATCTACAACAGAAACATCCACCGTTGGAACACGGAAGGCCATTCCAGTCAATTTTCCATTAAGTGCTGGGAGAACCTTTCCAACAGCCTTGGCAGCTCCAGTGCTGCTAGGAATAATGTTGAAGGAAGCAGCTCTTCCACCTCTCCAGTCCTTCATTGACGGCCCATCAACTGTCTTCTGAGTGGCAGTAATGGAGTGGACAGTGGTCATGAGACCCTCAACAATTCCAAATCTATCGTGAATGACCTTGGCCAAGGGGGCAAGGCAATTGGTGGTGCAGCTTGCATTGGAAACAATGTCAAGTTCTGGCTTGTATTCCTTCTCGTTGACACCCATAACAAACATGGGTGCATCTTTGCTGGGGCAGAATAACAACCTTCTTAGCTCCACCCTTCAAGTGCGCAGCAGCCTTTTCCTTGTCAGTGAAACTCCAGTGGATTCAACACAACTCGGCACCAGTCTGACCCCATGGAATCTCCTCTGGGTTCCTGATCCCG
>CL1Contig15
GATCCTCTAGATGACTCCAGCAGTCTTCCTCTTGAAAACCCTCCGCTTCTCAAACCCTTACCAATAACCACCTCCGCAATGGGCGACGCTATCACCGCCCATCACCCACCGCCACCAGTGGCGGATTCTAATAATTCCATGGATGATTTTGATTCCCTCCCAATCCCGCCCCTCGATCCCATGTTCCTCTCTGCACAAATTCCTTATCCACAACCATTGCAGGAGAAAACTTCATCTCGGATCTACCCCTATCCCTTGACGATGATTACGATTTCGACATCACCTTTGACGATCACGACAGCTTCTACTTTCCCTCCGAGAACGAGCACTTCTCTATCCCCAACCCTGCCATTGATATAAGCCACCTTGATGTTTCTCCGCAACCGGGTTCTTCTGATGGTCATATTGCTGATTTCACTGCGCATCAGGCGAATTCTGCTTCACTGGAGTCGGGGAGCTCTGGAATTTGTGGCGATGATGGTTCTAATGTTGCTACGTATCTGAATTGCTCGCTTCCGGAGTCAATTAGTTGTAATTCGGCTGATCTAAGTTCTAATTCTGCTAGGGCATTGAATTTTCCTCGCCAGTGTCCTCTTNTGGCTCCGGGATGGTGGTCGGGTGTATCTGAGTCATGAATGTGCCTTCTCCTGNTTCGGGTG
>CL1Contig16
CAACAGATGAGTTTCGCATGTACTCGTTCAAGGTCCGCCCATGTTCTCGGGCATATTCGCATGACTGGACCGAGTGCCCTTTTGTTCATCCAGGAGAGAATGCACGTAGAAGAGACCCACGGAAGTTTCACTACAGTTGTGTGCCCTGCCCTGATTTTCGTAAAGGGGCCTGTAGGCGTGGGGATATGTGTGAGTATGCTCATGGGGTTTTTGAGTGTTGGTTGCACCCAGCTCAATACCGAACTCGACTTTGCAAAGATGGCACTAGTTGCAATAGGCGGGTCTGCTTTTTTGCCCATGCACCGGAAGAGCTCAGGCCCTTGTATGTCTCCACAGGATCTGCTGTCCCTTCACCTCGATCATCTGCATCTGCAGCTAGTGTCATGGACATTGCAGCTGCTTTCAGCCTTTTGCCTGGTTCCCCATCATCGGTCTCTGCCATGTCCCCTACCCCTTTTAACCCACCAATGTCTCCTGCAGCAAGTACTATTCCTCACTCATCTGTTGCGTGGCCACAGCCAAATGTACCAACACTACATCTCCCATTAAGCAACCTTCAATCAAGTCGCTTGAGATCATCCCTTAGTGCCCGAGATATCCGACCTGAGGATCTTAATTTGTTGCCAGATTTTGATACCCAGCAACAGATTTTAAATGATTTAACATGTTTTTCAGAGTCTCGTAACAATTCTGTATCTTTGAACCGATCTGGTCGGTCTAAAGTACTAACTCCATCAAACCTCGAAGAGCTTTTTTCTGCTGAAATCTCGTCTCCCAGATTTGCTGATCAAGCTGCTGCAGTTTTCTCCCCCACACACAAGTCGGCTGTTCTCAATCAGTTCCAGCAGCAGCAGAGCATGTTATCACCTATTAATACAAGTGTTTTCTCCCCCAAAAATGTTGAGCACACTCTACTGCAGGCTTCATTTGGTGTTGGATCTCCTGGAAGGATGTCACCACGAAGCGTAGAGCCAATCTCTCCAATGGGCTCCCGTCTCTCAGCATTTGCCCAGCGGGAGAAGCAGCACCAACAACTACGGAGCCTTAGTTCGAGGGATCTTGGATCAAACAATCCTGCAGCCTCAATGGTTGGATCTCCAGTGAATTCTTGGACTAAGTGGGGTTCCCCAAATGGGAAATTTGATTTGTCTGTTGGTGGAGGAAATGAACGGGGTCACTTGCAAAGATCTTCGTCATTTGAGCTTGGAAACAATGGTGATGAGCCTGACCTCTCCTGGGTACAGTCTCTGGTTAAGGAATCACCTCCTGAGATGATTAAGGAGAAGTATGGTGTACCTGTTTCTGGTGCAGCCTTATCTGGTGAGGGATTTCCTAATTCTCAAATTGATTGTGTTTTAGAATCTTGGCTTGAGCAGATGCAACTTGATCAGCAGCAACAGCTTGTAGTCTAGTTAAAAGTATTCAATTTTTACTCAATTGAGATAGGTTAAAGAATTTTCTCGAAGGTAAATATTTTTTTGTGGGCTTTTGGCTGATCGGAAAGTGAAATTGGTAGGGTAACATTAGAGAAGGTATGGAAGAAAGGTGAAAGGTAAAGAATTGGCTTTAAGTTTCAGGGAAATTATTCAATTTTTTACCATTTATTGTTTAAAGCAAAGATTGGAAGGATGAAGCCTCTCTGGGCTATGCTAATGAAAACCAGTCCAGGTTAGGTCTCTCTTCTCCAATATCTCTGTTCCTAGGATCAATTATTTACTGTTATTTCCTTTTCCAAAGGGAAGCGTTAGCTACCTGTTTCATTTTGCAATGAAACCATGAGTTGTATCTTTTAATAGTATCTTTATTTCTTCAATATTTCCATTTTCTGGATCTGTTTACTGTTATAAGAAATGGTGAGAGGAGGGTAAATCTTTTCAAGAGCTTCAATGGATGATGCGTTCCGATGTGAATGCGTTATGGGTGGGGATCAGGATAGTTGGGGGAGCCATTATACTTTCTTTGATTGATGTAAACTG
>CL1Contig17
TGATGAAAAACTCTGTATCCTCAAAATACTTCACTCTGTGCACATCCCCAGCAGGAGTAAACAGATAATCTCCAACAACCAGATCATACTTTGTCTTCTTGCTCAAATTCCACACCCTCTTGCTGCCCTTCATCACCACCAAATCATGCCCAAATGTATGGTGATGGGCCGGCTCAACACTCCCTGCCTTGAAGCTCACTATAGCTGATGTTGGGCTCTCCCTTACTATCTTCATTGAACCTCCTGGGATAATATCAATCGGATCCAGCTTCCTGTTCTTCACTAAGCAACATAGAGCACACGGAGTTAGAGTTTCTTCCTTATTTTCATTGGATTTTTCCTCTTGTCCAATTTTTGGCATTTCAGCAAGGGAATTTTCCAGGAAAGAAGATATTTCTTCGCTCCACGGAGCGAAATTAGAAGCAGGACAAGGGGCTTTGAAAGGTGTATTGAGCCAGGTGTCGAGGATTTCTATGGCAGATTCTGGAGATGTGGACATGCCAGAGACCGCAAGAACATTGCAGTTGTTAATGGAGCGGGTGTTGATAGCTTCGGCTGTTGAGAGGCAGGTGGAAGCGAAGACGCCAGGGAACTTGTTGGCAAATATGGAGACACCGACGCCGGTTCCGCAAGCTACAAGGCCACGGATTTCAG
>CL1Contig18
ATGCCTGGGTTCCTAATGCACCAGAGTGGCTGAAGCGGTTCAGCATGAATTCCTCTGCTGACCATTCTGTATCTCCACTCATTTAAACGATCCATTGCCCCAGCATACCTCTTCATGCCTGTTTCATCCCTATTTCCTGACCACAAAGACTTTGATTTCTCATAAGGTGCCGGCGGAGTCCTAAAAGCAACATCCGCCGATCCCTGGTCGGCATCGTTTATGGTTGAGACTAGGACGGTATCTGATCGTCTTCGAGCCCCCAACTTTCGTTCTTGATTAATGAAACATCCTTGGCAAATGCTTTCGCAGTTGTTCGTCTTTCATAAATCCAAGAATTTCACCTCTGACTATGAAATACGAATGCCCCCGACTGTCCCTGTTAATCA
>CL1Contig19
TCATTAGATTGGAACGACTCGAATGATCGGTCTATCTTTTTCTTTTTTTTTATGAATTGAGTCCTGTTTTTTATGTTATTTTGTACTGTACAACTACTTTTTGTGGGATCGTTTTCTCATGAGAGGTAATTAAAAGAAATTATAAAATGGATTGCTACCTATGCCTAGATCTCGGATAACTGGAAATTTTATTGATAAGACTTTTTCAGTTGTAGCCAATATCTTATTACGAATAATTCCGACAACTTCGGGAGAAAAAGAGGCATTTACTTATTACAGAGATGGTGTGATTTGATTTTTTTATTTACCGCTGTCAAGTCTTAGGAGAAAGACACATTAGTCGGGATAGAAAGATTTGAAATAACTCTACGCTTGTTGAAGGTGAAGTTTATAAATAAAACAATTCCTTCTGTCGGGTATCCCCGATTAATGCAGCCTCAAATGCTTCAATTGTCAATTCTAGCATTGAACGAAAGGTTACACCTATGCCTATGGCTATGGGTTCTGTATTGCAGGTTAACCCTACCCCACTAGTACCAATAGGCGGCATAGAGGAAGAAGCACTACGCCTAGGAATCAACAACGCAAAAACTTTGTTAGAAATTATCCCTTTCTTTATTGGGATCGGGACTAAGAGGAATGGTTGGGACAACAAACATCCATCTCGTTCGTACTTTGGATACCCGTATAACCATCGAAGACTGTTGAAGTGACTAATTCCTAGAAATTAAGGAAGATTGAGGACAAAGAAATTGTTGGAGTTAACTTAATATTTTTATCTAGTATCAACATGCTTGATGTTAAGAAAAGATCTTTTGCAGGAAGGTTGGCTAGAGATTTCTTGTAAAAACACTAGCCCCGCTCAGTTCATAATGAGAATATTTCACTCCCCTTTTTATTCTATGTTATGTATTATTCTCATTATGAACATAAGGGAGGAGCCGTATGAGATGAAAATCTCACGTACGGTTCTGGAACGGAGATTCTTTGAATCGAATGACGACCGTA
>CL1Contig20
CTACAGACACAATTGACAATGTCAAAGCTAAGATCCAGGACAAGGAAGGCATCCCCCCCAGACCAGCAGAGACTCATCTTTGCTGGGAAGCAGCTTGAGGATGGGCGCACCCTTGCCGACTACAACATCCAGAAGGAGTCCACCCTCCACTTGGTGCTTCGTCTCAGAGGTGGTATGCAGATCTTTGTGAAGACTTTGACTGGAAAGACCATAACCTTGGAAGTTGAGAGCCTCTGACACCATTATTAAATGGCTTCAAATAAGTTGTTGGAACTCTTTTCAGTTGCTTTTGTATTTTGGTTTTCAGTCTAGTTACAGTGTAGCAATGGCCTTCAAAGTCACTGCAAGACCTCTGTTTCTATTCTAATAAATTTGTGTTTTGCATTA
>CL1Contig21
GTTTTAGCTCTAGATCAAGTATGAGTTGAAGCTTATTATCTGGATCTGTTGTTTTCTAACTAATTGAAGCATGTGTGGTGGTCCAGATCGATCATCAAAGTTATCTGCTCCATCTTCATCTACTGTAGAAAAACAGACCCAACGCCAAAGATATGAATCATTTAACTGTTGAAATTGGAGACTCTTTTTCCTGTTTACTTGACCTTGCGGCTAACAATGATGTTGAAGGCTTTAAGCTGTTGATAGAGCGTGATGCTTCCTCAATTGATGAGGTTGGGTACTGGTATGGCCGGCAAAAGGGGATCAAAGAATATTGTTCTTGACCATAGAACACCACTAATGGTTGCTGCTACATATGGCAGTCTTGATGTTCTTAAGTTTATACTTGCTCATACAGATGCTGATGTTAATCTCTCATGTGGGATGGACAAGCCACTGCACTTCACTGTGCTGCTTCTGGTGGACCTCTTA
>CL1Contig22
CCAGTCCTCTTTCTCTTTTGCACCCCCACATCCGCCGTTTTTCAGGTGATCATTGGTGGTGGTGGCGGTGGAGCTTTCTTTGGAGGAGGTGGTGCTGCTGCGGCAGCTCCAGCAGGAGGCGCAGCAGCTGCAGCTGATGCACCCGCAGCTGAGGAAAAGAAGGAAGAGCCAGCGGAAGAGAGCGATGAAGACATGGGATTTTCTCTCTTTGATTAGAGAATATGATATGACAAGTTACTTTTTCTTTCTTGATATGTTCTGGTTTTTGGATTATGTTTTGTTTTGTTTTGCTAGACTTGGTGAATTGCATTTAGCTCAGATTAAGCATTTTGGAGTAGAGAAACTTTGTATGTTAATTGAAAAAGCCTATTTAAAAACTTCCATGCCTTGTTGAGTGT
>CL1Contig23
GGCAAACTATGATTAGCCAAATAGAAACCAACTCTACAAAATGATGATTTTACTGGTTGATGCAAAGGACCTGTGTCCTTTTGTCCACATATTAGTCCTTTAATCATATTGGAAAAATCAAAAAAGCTTTCTATACCAATGACAGTGGAGATTGAGAAGATTCTGTTAATTTTTGTGAATGAACAGACTCCCGCTTGAGAAAAAGTGCATAAAGAAGCTCATTCCAGGAATCAGGGACACCAGGCAAGCACCAATGACTGCAGTCCTGGCGGTGGAGAGCGGCTGGGCCAATGCCCGGCTCTAGATAGTACACAGATGCATGGCCATCCTTTCTCCGTTCTGACATATTTGTAACATTCAATAAAACTAAGTTCATCACATGTGATTCATTTGAATACTTTAATAACTCATCAAAAAGTATTTTGAAATGGTAGTCTGACGAACTCGGCAATATGCCTAAGTCTGGAAGCGTTTCCAAGTGACAGCTACCGCCAGTCTTCCAGTCGCCACCTCTGAAATGAACAGGAGCATAGGTTCGAAAGAGGACTTGGGTCTTGCTCACATTTATTTTGCTACGTATCCAATCAATCAAAGTTTCAAGTGATCTTTGATATGCAGTTTCAACACTCATCTCCATCTTTACCTCCTCCCCTCTTGGAAGTAGCAACCCCCTCTTATGGTCTTCTCATAATTCCACCAATGACCAGAGTTAAAAATCAACACATCTGCATCTCTCCACTGTGGGGAAGTCCAATCCAATTTATCCACTCTTAAAGTCATCTTCACCTTTTTGGGGCTCCGGCTGGAGGCCGGCCCTGGTACATTAGAAATGGAGCTCTGTAATATTCAACAGTGCAATTATAGTCCTTGAACATGAACGCTAGAAACCCTTTATGCTTTGTGATTGGGCTCCCATTCACCTCGTATATTGAAGAATTGTCAGGAACAGCAGTGGCAAGCATACAGAGGAGGGACTGCCATTGGTTTCTTCCAATTGAATCCCAACAAACACAAGCCGCCTGTTCCTTAGCTTTTCTAGCATTACCTTTGCATCAATCTCGGCAAGTCACATTGGATAACTATCGTCCCAATCCAG
>CL1Contig24
CACAACAAGAACACATCTCTTTATTTAAATTTGAATAGGCACACCAAGAAATTACATCATTTTATTTTGATTAGGATACGCTTGCTCAATTATTGGAGACGCTGCATCAAACAAAACTAAACTTCATTCTTAAACAGCGAGCAGCACTGAATTTAAATGGTTGTTTTATGCATTCGCAAACAGTTTCTGAAGTTTTACCACTTCATCGTTGTCCAATTGGAAGGCCTTAGCGAGAACATCAGGATTAATGGGTGGATTAGGGCCGAACTATCGTGATGACACCTGGGTTTTGGCTGCTTAGACCAGCAAAGGCAACTGCATTGGTCTTTGCAATATTAAACTGGAAGTGAATGAGACCAATTGGAAATACAAAAAACATCTCCTGGGTATAAGACTTTAGTGAAAAGGCGATTAGGGTTGGATGTCACAAAGCCAACATAAAGGGTGCCTTCCACGACTACAAGGATCTCTGTGGCACGAGGATGGGTGTGAGGAGGATTTAAAGGCCACCATTGGGTGCAAAGTCTAACCGAGCGAGAGAATACCAAGAGTATTAAGTCCAATAGTTATCAACATTCACGAGGGTGACATTGG
>CL1Contig25
AAGCAGTAACTCAGCAGTAACATGCTGACTTAAATATACTGGAAACAGGAATCTAAGCCTACGAGGAATTTTAGGAAAGAGCCTAAACATTCGCGAATAATCCCACCACCTTGTCATCTCTAAGCAATGCATGACATCCAGAGTGTTCCTTTTCAAGCAGTTGGTTTGCATATACAGACAACAACTCATGTTGAACTTTCTCCAGCAACTTTGGCTCACTGCTAGAATGCAAGTAGTGAGAAACCCTATCTTTCTCCCACTTTACACATTCCTCAGCTTTTTAACATATAATCTGGACAAGAATCTTCTAGAATCCAGTTGGATGCCTTCCGAGAGTAATAAGCAGCTGTATCTTTAAGCATTTCCGCTTCAAAGTCATTCTCATAGTAATCCATCTGCCCCATTCCAATTTCAATAAATATATCCAAAACATTCTTTAATAAGGCTCGGTCAATCTGCTCTCCCTCACGCTCTTGGTCAATCAGAGAAATTACAGCATCCCTCACTTTACCATTTAACTCCTGGTAGACCAGATCACGGAAGCACGTGAGTCCAACTTCATTTAGGGGCGGAAATGACTTCCGAGCAATAAAGTAGCGGTCCAGATAATGGAAGATACGAGAAAGCCACTTAACCATGACTTTATGGTTTGCCCACCTTTTCACAAGCTCTCTCAACATAAACTCATCATGCTTCTCTCTTAACGATGGCAATACCATTGAAGTGATGTATTCTTCAAAAGACTCACGGTACTTGTTATACAGTTGTTGGGAGTAATCATGAGGGGGCTTTTGTGTACACATGTTGTAAATGGTTGTGTAGAGCATCATGTAGTCCTCAGAGCTGAACTGTGGCTCTGGCAACCCTTCTAGGATGTTCTTCAGCTTTGTTATTCCCTTTTGCATAAACTCCCATCCTTGGTCTAAGTCAATTGTCTTCCGCTCATTCATTGTCATATTGCCCAAACTCTAATTCTCAACCTCCACACAAAATCTGTACATAACAAAGAGAATGGGAAA
>CL1Contig26
GGCGGTGTCCTCTACATTCTAGGGTTTCAAAACGTATACTTTCCCTTCCGAGATTAAAGATGAGTCGTCATCCTGAGGTGAAGTGGGCCCAGAGGGTGGACAAAGTTTTTATTACGGTGCTATTGCCAGATGCCAAAAATGCAAAGGTTAATCTTGAGCCAGAGGGTGTTTTTACATTCTCTGCCAGTGCTGGAGCAGGAGACAATCTTTATGAACTGAAGTTGGAACTCCATGACAAGGTTAATGTGGAGGAAAGCAAAATTAATATTGGGGTAAGAAGTATATTCTGCATCCTGGAGAAGGCTGAGAAAGGGTGGTGGAAAAAGTTGTTGCGAGGAGATGGCAAGCCACCACATTATCTCAAAGTAGATTGGGACAAATGGGTAGATGAAGATGAAGATGACGGTGGTTTAGGCAACAACTTTGACATGGGAGGGATGGATTTCTCTAACTTCGGTGATATGGGAGGAATGGGTGATGATGGTGGTATGGGTGAATTTGATGACAGTGATGATGAGGATCAAGAAGTGGCAAAGCCTGAAAGGCAGAAGGTGCTGCAAGACAGGTGAAGAAGAAAACTAGAAGAGAAAA
>CL1Contig27
TGATAAATGATAATGATAGAAGCAAAGGGCCCTTCCACCGCCCCATCTCCACTGCCCATGAATATGATACATGATAATGATAGAAGCAATGCTCACACATCAATGCTCACATGGAAATTTTCGAGCAATTATTACATTAGCGAAACTGCGACATCCCATAATTTTTTTAGGGAAAATTTCCCTAATTTTTATTATTATAACACAAAATGAGCTGTCCTAAAAACTTGCTCTCTTCAAAGACGTAATCGTGATGGAAGACCCCAATGGCGACG
>CL1Contig28
CGCAGAGTACGCGGGGAGGAGAGCCAACATAAAAAAGCCACCAAAATTTTCCTTCCTCAAAGGGAAAAGAAAGAAAGAAAAATCTTAGTTTTAGCTGCTTAGATTTTGTTTTTTTGGTCTAAATTTGCTTGCTACCCACAAAAGAGAAAATGGAAATCAATTTTCAAGAACCTGGTAATTTCTTGAACTATTCTAATTTTATTATCATTTTTATTTTAGATGGTCTCTGTTTAAATTGATTTTTGGATAGTCACTCTATTTTTTTTTTCTTCTTTCACTTCATTTTTTTTTAATTTATTTGTCAAACAGTGCAAGCGTTTTAACAATCTCTAGTGGGATATCAGGTTGTCGCGGCAGTATATTTTCTTTAGCTC
>CL1Contig29
GACAGCACCTAACTTAAAAGAAAAGAGAAAGCCCCTTATACAAAAAAAAAAATTTTCAAAGTAAAGGGATCAACGGTTACGATTTGTTGATCGAAAATGTCGTGGCAAACGTACGTTGATGATCACCTTATGTGTGATATCGACGGCCACCGTCTCACGGCGGCCGCTATCATCGGCCACGATGGCAGCGTGTGGGCCCAGAGCTCCAGCTTCCCTCAGTTTAAGTCAGATGAGGTTGCTGCCGTCATGAAAGATTTTGATGAGCCTGGATCCCTTGCCCCAACTGGTTTGCACCTTGGTGGCACAAAGTACATGGTGATCCAGGGAGAGCCCGGAGCTGTGATTCGTGGAAAGAAGGGTTCTGGTGGCATCACTGTGAAGAAAACCGGCCAAGCTCTCATTATTGGTATTTACGATGAACCATTGACTCCAGGACAGTGCAACATGATCGTAGAGAGGCTGGGTGATTACCTCCTTGATCAAGGCCTGTAGGCTTTCAATACCTCGTCTTAGCTTCATGGTTGTCAAATGCTGATTTCAGGATTGGGCTTGCAGCTGGCTATGAACTGGCATTAGTGATTTTGCTGGGAAATAACATTGTGAGGACAGAAACAATGATATTTTTTTTTGTCACCTTTTGTTGTTGATTGTAGGATCATTGCCTTTTTATCTTTTCAACTCCCGCCATGCTTTCTTAATTTATGTGTATTCATGCTGCCCTCTTTTATGCTTGAATTAAGTTTGGATATCTAAAGGTTGAATATTTTGGATTTATTTTATACTTCATAATAGTATCTTTTTGAGTTTCTACGCTC
>CL1Contig30
TGAGTCCGTTGGCTTAACCATATCCCAAATTTCATCCCTAACATCCTCGATGCATAATTCATAGTTTCCACCCTCAATCCATTTCTGGTGCACATCTCTGAAAAGAGAGTGAATATCAGCTGTTGTTAGGTATCCCCGACCATGAAGATCAAGACAACGAAATAAATATGTTAAACCTTCTGGAGTATCTTTGTTTTCTAAGGCCAGAAGAAAGTCCAGAAAACTTTCAAAATCCATCTCCCGTGCATGTCCTCCTCCACTTTTGCCACGACGAACATGCTCATCAAACACTCTTTCAATAAAAATTTCAGTAAGTGTCCCGTCAGCATATTCTTGAAGCTCTTGCTTGCTCAATGTTCCATTCATATCTTTATCAAGGGCAAGAAACATATCACATATGCGTTGTGCAGATGTCAAAGAAAACCAATTTTCAGCTTGTTCAGTGTCAGTGACTTCTTCCTCGCTTTCCTGGTGCAATTCCATTAGCTCCTGAAGACAATTACTAAGAAGCACCTTCTTTATGCAGGCCTTCCCTCGCCTATGAGGATCACAGAAAAAGAAGAATTTGTGTGCAGCAATGCGGCAGTACATCTGAACAAATTGTGCAGGCATATCACGTAGTTGTGCTAAATTAGGAATAAGACCTTGTATATAAGCCTCCATTTCATGAGGCTGCAGGAAACCATCTGAATCC
>CL1Contig31
GTCTCCAGCAAGACATACATCCTTGCATTTCAAGGGCAAAACAAATAATCAACTCAAAACCATACTCTTCATCGCATCAACAACACAGGCCACAGAATAAACGGCCACGCATATCCCATCCCCTTCCCCCCTTACCAGAGACTAAAGTTAGAAATAACTGAATAAAAGATCCAAGCGCATCATCAAATATACTGACCCTATTACTCATCATTTTGGCTTTCATCTTTGACGAGCTTGATCATGTCATCAATTCGAAGAATTGTTATGGCTGCTTCAGTGGCAAACTGAATTATCTTCACTTTGCTCATTGCGGGTTCAATAACTCCAGCTTCTAAGTTGTTTCGAATGGTGCCCTTTGAAAGGTCTAGTCCCATGCTCGATAAATGTTTCTTATCAGCCTTTGTTTGAGCAGTGTGGTGGTAAGCCCGTAGTTTTGCTACTAACTCAGTGGCATCCTTAGCAGCATTAACAGCAAGTACCTTTGGTATGATAAGTAAAGATTCAGCAAACTCAGCAATTGCCAACTGCTCTCGTGATCCCAGAGTTGTAGCAAGATACTCCAAATACACAGACAAGGCAGCCTCAACTGCGCCTCCACCTGCTACTACCGTATTAGATTCAAGGGTCCTTCTAACAACAGATAAAGCATCATGCAGAGCTCTCTCCATCTCATCCAGCATATAGTCATTTGCACCTCTAAGGATTAGAGAAACCGCACTAGTAGATTTTGTCCCCTTTATCATAATCACATCATCATCAGCAATGCGTTCTTCCACAACTTCATCAGCATATCCAACAAGCGATTGATCAAATGTTTCCTCCCCTTCCATATCAGCAAAAGTTGAAACCATGGTTGCACCAGTCGCCTTGGCAACGTGATGCATATCCTCTTTCCGAACACGTCTCACAGCAATAGCCCCAGCTTCCACAAAATACTTGAGAGCCATGTCATCAATTCCTTTTGTAGTTAAAACAACATTTGCTCCAGCTTTCAAGAGTTTCTCAATGCGTTCCTTTGTCATATCCGCTTCTCTTTGACGAATTTTCTCAAGCTCCCTGGGATCAGTAACTAAGACTTGTATGCCCAACTGCATCTTTGTCTTCTGAAGATTAAAGTCAAGGCATGCAATTCTTGCAGGTGCAACTCTTGTAGGCATTCCTTGTGCAGCACGACCAGTATTTAGAGCATACCCATTCAATAGGTAGCTATCTTTTGCACTTTTTCCCATGAGCTTTCAAATATTGATGCTCTTGATCGGGTATTTGTACTTCCCCTCGTACATTGGTTCATCTTTACTGCTTGTACAGCATCTACAACCAGATTCGCAAAAAA
>CL1Contig32
TATTTAAAACATTAACAACGGTGGGTATTTTAGTAATCTCTATATTTATTTTACTGAACCATACCATACCCATCTTTCCAAACATGTTAAAAATAAAAACTAGACTATACAATACTCAACTCAACTCAACTCAACTAAGCCTTTATCCCAAAAATTTGGGGTCGGCTATATGGATTCGTTTTTTCCACTCTGAACGATTTTGGGTTAAATCCTCAAAAATGTGTAATGCTTCTAAGTCATGCTGTACTACTCTCCTCCAAGTCAATTTAGGTCTACCCCTTTTTTTCTTTCTATCCTCTAGCCTAATGTGCTCTACTTGTCTAACTGGAGCCTCCGTATGTCTACGCTTCACATGACCCTAAACCACCTCAATCTCCCTTCTCTCACTTATCTTCATTGGCNCCACTCCTACCTTTCTCTAATACTTTCATTCGGACTTTATCTAGTCTAGTATGACCA
>CL1Contig33
TCTCTAATGTATTTGAAGACACCAGGAATTTCAAGCTCTCCCATTGTACCCATCTTGGCTTTCCTCTTCTCTTGCTACGGGTGGGAGAGCAACAACTTATCGACCACCAGTAAGGAAACAGATAGTAAGCCCCATCAACACCACAATGCTCATCATTCCTTTGAGGGAGATGGCCCAGCCATCAACTCCAGGACCCAAATTTTTTCTCAAATTAGAGAAATACTTCACTGTTCGGCCGGAGAAAATTAGGGCAATGTTTGCCCCAAGTCCAAACAAAGGGTAGAATCTTTTTGCTTCATCTACAGTAGTGATCTGATTGGCAAATCCCCAGAAAAGCACTGAAATCACCACACTCCCCCACAATTCAGCCATAACATAGAACAAACAGAAAGTCCAAATCCTCATAATTGCAATAGGACCAAGAAACCTTGGGCCAAGTATACTGAGAAGCTTATCAGCAAATGCTTGAGGGTGGATGTGATTGCTAAGAGGATACAAAAGAAACCCAAACGCACCAAAGAAGGCAATAAAT
>CL1Contig34
ACTAAAGTCTTAATTATTTATTATCATGAAAAAAAATATTGTTTTGTGTTACAACTTTTTAAGCACATAGGCTAAGCTGCAGCTTCACATCAAAGGAAAACACGATTACAACACAAAGCCCGTGATACTGATGATTCATATCAGAATCTTATTCTGCTCAGAGCTACTGCTCTTTACATGTAGCTTCAAATTACCGGTAACTTCTGTAGACCGGACTGTACATGCAACTCTCAGCATACTTCACAAGGTTCACGGGACGAGGGAGACGTGTAGCCACCCCGAGTTCATATGCCTTAGCGGCTACATTCGCAGCAATATTTGCTGAAATTTTTCTAATGTTAGAGAAAGGTGGGTAAATCAGCCCGTTGGCATAGTTTTCCTCTGAAACTTGTCCGGCCAAGGCTTCCGAGGCTGCCAGAAGCATATCATCATGAACACGGATTGCTCCAGAGATGACCAAACCCAAGCCAAATCCAGGGAAAATATATGCATTATTGGCCTGGCCAGAAACGAAAACTTTGCCCTCGTATTCAACAGGATCAAATGGACTTCCACTGGCAAAGATAGCCTTGCCCTTAGTCCAAGTATAAGCTTCTTCAGCTGTACATTCTGATTGTGAGGTCGGGTTGGAGAGAGCCAAGATAAGAGGTTTCTCATTTAAGGAAGCCATGGCTTCAACCACTTCCTTTGTAAATGTTCTTCCCACTCCAGATGATCCAATCAAAACTGTTGGTTTAATTGCCTTGACAGCATCTAAGAGATTATTAATAGGTTCATGCTCGTGAGCCCAGGGCTGCTTGAGTGCTGAAGTGAATCCTTTCTTAAGCTAACATCAATCCCTTTGAATCCACCAACCCAGATCTTCTTGCGAGTCTCTTCATGGGAGCATTGCTCCGTTTTGACATCTC
>CL1Contig35
CGCAGAGTACGCGGGGACGATAAGTGATTGATTGATTTCTATTTGCGTCTTTTGGGACTACCAGCGCTACCTCTCACAAGGAATCAGAAATCATGCCGAAGAATAAGGGAAAGGGAGGTAAGAATAGGAAGAGAGGAAAGAACGAAGCAGATGATGAGAAACGTGAGCTCATCTTTAAGGAAGATGGACAGGAGTATGCCCAAGTGCTTCGCATGCTTGGTAATGGCCGTTGTGAAGCAATGTGTATTGATGGGTCCAAGCGTCTATGTCATATTCGTGGGAAGATGCACAAGAAGGTTTGGATTGCAGCTGGTGATATCATACTTGTTGGGCTGCGTGACTATCAGGACGACAAGGCTGATGTTATCTTGAAGTATATGCCAGATGAAGCTAGGCTTCTAAAGGCCTATGGTGAACTTCCTGAGAGCACACGTCTCAATGAGGGTATTGCTGGAGGTCTTGATGAGGAGGATGATGGTGCTGGCGATGATTATATAGAGTTTGAGGATGAAGATATTGATAAGATCTAGAGTTTGGAAACTGACTCTCTTTCTGTTTTATGTTTAGTTTATGAAGAGAGATGGTTCATGAGAGTGTCTAATGTGATATTAAAATACCTAAACGAGGGTTTGTGCTTTATAAATTGGAATTTGAGATGTTAATTTGATCATATTTCATGTAATACCTATTGTTATCACTTC
>CL1Contig36
CTCCTCTGCCATTGCCTATGATCCCAGCCCTCTCCAAGACTTCTGTGTTGCAAGCAATGGTTCCGATAAGCATTTTTTCTGGCAAAAGAAATTAGAATTTTCTCTTGTTTTTACTGTTTTTTTATTTGATTATCTGAGAAGACTTCTGCGATGGTTGGAAAATTCTGCAAGGATCCAAATCATGCGACGGCAGATGATTTCTTCTTTTCTGGACTTAATATGGCTGGAAACACCTCAAACCAACTTGGAGTGCATATCAATATCATAGATGCTGATGTGATCCCAGGACTTAACACAAACGGTATAACATTAGTACGTATTGATTTTGCAGCCAATGGTGGCCTAAACCCACCACACAATCACCCTCGGGCTGCCGAGCTACTTACAGTCTTGGAAGGAACAGTCTATGCTGGTTTTGTCACATCTAATCCTGATCATCGCCTTTTCACCAAAGTTCTAAAGCCAGGAGATGTGTTTCTATTTCCATTTGGGCTGATTCACTTCCAGTTGAATATTGGAAAAACCCCAGCAGTTGCATTGGCTGTATTAACTAGCCAAAATCCAGGAGTACGATACATAGCAATGCAGTTTTTGGATCCAATCCACCCATTATCCCGATGTTACTAACAAGGCATTCCATCTAGACAAAA
>CL1Contig37
AACCACAATAAATAATAACAAATACATAGCCAACATTGTAAAGGTTAATACTAATGGCTTGAGACAATTCCAGTAAACAAAATAAAGCAGAAATTGCAAAAGGCAGTCAACATCAACATTTGGATATGCTGATCGACCAGATCAAAATTCAAAATTCCTACTTCTTTTCTTCTTTCTCAGCCTCTGCAGCCTTCTTCATTCTGGCACCAGCATGGCGCTTGTTCATCCGCTCCACGCGCAGCTTGTCATATGCCTTGAATGATTTCATCTCCTCAGTGACCTTAACAAGCTCCACAGATGGCTTTTCACGGACAATAGGCATGAATTGTCCTTGGACTTGGGTTGTTGTTGCCAGCTCCTCAGGAGCAGAATCACCAGCCTTGAACTTGCGAGCACATCTTGGGAAGACAACCAATTTGGCCTTGTAGGTCTTCAGCCTCTGAACATTGGCTTGTAACCCCCTCCAATGATCGGTTCTTTCTACGATGATCAACAGCTATTCCAATAGTTAGGCGCAAGTTTCTTAGGATACCAGCAGCCTTGAGCTCTTCAA
>CL1Contig38
TCATTATTTCAATAGAAGAACAACATCACCAAAGGCATTAGTTAATCATATTACATTTTTCAATTCTTCCCTCTTCAGGGCAAACTACAGTAACAGGCTTGTCACATTCACAGAAGAAAGTCCTACTGCTAAGCTTATTGTTTCATCATCACAAAACACCATAAAGAGTAACTGTGAAAAACAATAATATATTCACAGGGTGTTCGGTTTTTCTCTTTCTCTTTTCTATTGCAGATGTTAATAACTTCAAATTCAAAAAGGAGATAATGTGTTTCATGGCAGCAGGAAAGGGAAAAAGAACATAACAATAGCTTTTGTGCCATTTATACCAACCATCCCCAAAACTCTGGGATAAGAAAATATAATTTAGAAAACCTACACCTCATCTTACAGACAAAATGGCTCCCCAGCAAGCCAGGGTGAGAGCAGCAATTAGTTGGGCACAGGCTTTAGGAGAACAGAAGAGAATCAACAGAAAATAAGAAGCTTTGTACAAAGGAAAATTTACATAAAATAGCTAAGCGCCTTCTTTCTTCTAGAGCCGCCTTCACCATAAAGTTCATTCCATTGTAACAATTCAGTCATGTTAACAGACTCGGATGAAACACTTGCACATACCCGTTCATGAGCATATTTGAAATCGTCCATGTTAAGAGGCCGTATATCAGCACTGCCCCTTAAAGCTGGAGCAGGTTTACCTTCTGCTAGAGCTGCAGATCGTTCCTTCTTTTCCTTTTCTAGTATCTCTTTTATTGGGCGATGTGCTGCAGTTACACATAGGTTCTTGAGGTCACTTCCAGAATATCCATCCGTCATACTTGCAATTGCATCAAAATCAACATCAGGGGACAAATCTTCCTGTGCCAAAATAACTCTCATTATCTTTGCTCTATTTGGAGCATCAGGTAGATTTACCATCAATCTTCGTGGGAGCCTTCTAATGACAGCCTCATCAAGGTCAAAGGGCCTATTTGTTGCTGCAAGCACTAGAACTCTTTCCGTATCTTTGGTACGTAGGCCATCCCAATTCACCATAAACTCATTTTTCATCTTCCTCATGGCTTCATGCTCCCCTGGATTTTCCCTCCTGCCCAACATGCTGTCAACCTCATCAACAAAGACAACACTAGGGGCAATTTTGCTGGCCAGGGAGAATACAGCTTTCACGTACTTCTCACCCTCACCAAACCATTTAGATGTGATGCTTGACATTGAAATATTGATAAAATTTGCACCAGCTTCTGTTGCCACAGCCTTTGCGAGCATAGTCTTTCCAGTTCCTGGAGGTCCAAATAAAAGTATGCCCTTGCAAGGCTTGGTTAATTGCCCCTTGCAGAAAAGCTCAGGCCTCTGTAAAGGAAGCATCACCAACTCCTTCAAAGTATCCTTGACATTCTCAAG
>CL1Contig39
GCCTGATATCGAGTCGCAGATTAAGGATGCTATGCGCTCCGCGTCGACCACTCAAAGAACAGCCGATTCTTTGACCTTTAGAAGGGGTAAGGAGACTCTTAGAGAAGGACTTGGGATTGCAGAAGTATGCACTGGATGTGCACAAGAGATTTGTTAAGCAATGTCTGGTCGAGTGCTTAGAAGGTGCTGTTAATAACAATGTTTCCAAAGATTCTGGGGAAACTGAGGAGAAACACGCCTGTTCAACAAAAAGAGAAGCAATAGAATCACCTGAAGGGCATGAATCTAAAAATGACAGAAAAGAACCTTATTCTGAAGATGAGCAGAAAATGGAAGACTCTCCTGTGATGGGTCTTTTGACAGGGAAAAAACCACCCAAATCAGAAACCAAGGAAACTCTAATTGATAAGAATAAAGAAGTTCCAAGTGAAAGCAGCATAAAGAAAGCCTTGTTGAAAAGAGCTTCCTATATCAAAGTTAATTCTGAAAAAGTTACAATGGCTGGACTTCGTCGACTTTTAGAGGAAGATTTAAGACTTGAAAAACATGCACTTGATCCCTACAAGACACTTATAAGCAAGCAGTTAGATGAGGTATTACAATCTTCTGAAGTTCCTGAACCTAAGAAGAAAAATATAAAAACTAAATCTCAAGGCAAAGCATCTAAAAAGATGAGCAGTGAAGGCAGTTCAGATTCTTCGGATCGTGAAAGTGATGAGGAGGATGAAGAAGTAAACCCAAAGAAGAAAATTGGTCCAAAGCAAAAGGTGCTAAATTCTGAGGGGACTAAAAAACGGAAGAGGCTTGAAAAGGAATCCGAAGTATCTGGCAAGAAGCGGATAAAGCCTGTGGAAACAGTAGCAGAGGACAATAGTGATGCAGAAGACAGTGGAAATGCCTCTGAAGATGGCCATTCTCAATCATCAGCTGAAAAAACCAGTCAAGAAAAAGGGAAGCTTCAACTCCAGCATATGGGAAACATGTTGAGCATCTAAAAATCTGTAATAAAATCCTGTGGGATGAGTGTGCCTCCTGTAGTTTACAAGAAGGTTAAACAGGTTCCTGAGAGCAAAACGTGAGGCCCAGCTAATAAAGGAGCTGGAGGAGATACTTTCTAGAGCAGGATTGTCATCAAACCCTTCTGAAAAAGAAATTAAGGAAGTCAGAAAGAGAAAGGCAAGAGCAAAAGAACTTGAGGGCATTGACACGAGTAATATTGTATCAAGTTCACGTCGAAGGTCCACCAACGACGTTATGTGCCTCCTCCAAAGCCCAAAATAC
>CL1Contig40
TGATTGCTAGGGGAGTGATGCTTGGTCCTGACCAACCTGTGATCCTCCACATGCTTGATATCCCACCTGCAGCAGAGGCATTGAATGGTGTGAAGATGGAGTTAGTAGATGCTGCTTTTCCTCTTCTTAAAGGCGTTGTGGCTACAACTGATGTTGTTGAGGCTTGCACTGGGGTAAACATTGCTGTCATGGTTGGTGGCTTCCCTAGGAAAGAAGGAATGGAGAGAAAAAGATGTAATGTCAAAAAATGTGTCAATTTACAGGTCCCAGGCTTCAGCTTTAGAGAAGCATGCAGCTGCAAATTGCAAGGTTCTGGTTGTTGCCAACCCAGCAAACACAAATGCATTGATTTTGAAGGAATTTGCTCCGTCTATCCCCGAGAAAAACTATTACTGCTTGACAAGACTGGATCATAACAGGGCACTTGGTCAATCTCAGAGAGATTGAATGTCCAAGTCTCTGATGTTAAGAATGTGATC
>CL1Contig41
TGATCTACATGTAAATCTGATTCATTACAAAACTACTTGATTCAAAGGTAAAATACTTTAATTTTAACTTGATGTCCTGACACAAGACGGAATTTATATTTTTAGGTTGTTCCAGCGGCTTCAATGTTGACTCCTAACCAGTTTGAAGCTGAACAGTTGACTGAGTTCAGGATTGTGACCGAAAGAGATGGCCGTGAAGCTTGTAACATTCTTCATGCCGCTGGACCTTCAAAGGTTGTAATTACAAGCATCAATATAGATGGCAATCTTCTACTTATTGGCAGTCATCAAAAAGGAAAGGGCCAATCTGCTGAGCAATTCAAGATTGTGATACCCAAAATCCCGCATATTTTCGGGAACTGGAGATCTGATGACTGCA
>CL1Contig42
GTTTTTTTTTTTTTTTTTTACCTAAACCAGCATGTATATTCATATATTGTGTATAAACATCTTTCATAACAGTGAGAGCTTACGATTTGAACTTCTTGAATTTTTCTGCACTATCTCATCATCCTCTCTACTGCCCCTCTACATAGAACTATCAGCATCATACCGATTTGAAAATCTAATAATAAGCCAGCCAAAAAAAGAAAAAGAAAACAAAGAGAAGATCATCATATCCTTGAAAGGACTGAAAACCTAAAACACCAAAAGCCTATGAAAGCCAAACATAATGCATACTGGATAAACAAGACAACCCATTTGCCAAACAATATGGATCATCAACAACAAACAACCTAAAAAGAGTACCCAACAGCC
>CL1Contig43
GATTCCGAAATTGAAAAATTAAAAAAAATAAAAAGGGGAAAACCCCGGAGCTTCAGCTCGCACTATCCCCTCTCTCCCTCTATCCAAAGAAAACCCTGGATTTTTCACCCGTTCCCAGCCATGCATCCATGATTTTGCCCTGAAGACCAACTCTAATCCTCGCCGAGGAGGAGATCGTCATCGTCATGTACAGGGAACGAGGGATTGGTGGGTCCAAGACTGAGGTGGGACTTGTCGATCGGAAACGGATCAACGATGCTCTTGATAAACATCTCGAGCGCTCCTCTCCTTCTACCTCCAGAGCAATCAACAAGGATGTTTCGTCGCAGTCTCGTCTCATGGGGAAACAACCGCCTGATCGCAAAGATCCCCTCTCCAAAAACAATTCCTCCGATGAGGAATCTGAGACAGACAGTGAAGACTCAGAGGTTAGTGGTTCTGATGGGGAAGACACATCCTGGATCTCATGGTTTTGCAATCTGCGGGGAAATGAATTCTTTTGTGAAGTCGATGATGATTACATTCAAGATGATTTTAACCTCTGTGGGTTAAGCGGTCAAGTTCCTTATTATGATTATGCACTTGATTTGATTTTGGATGTTGAATCCTCTCATGAGGAACAACATGAGTTGGTGGAGTCAGCGGCAGAGATGCTTTATGGTCTGATTCATGCCCGATATATATTGACTGGCAAAGGGATGGTAGCTATGCTGGACAAGTACAAGAACTGTGACTTTGGGAGATGCCCAAGAGTTTACTGCTGTGGACAGCCCTGCCTTCCAGTTGGTCAATCAGACATTCCTCGGTCAAGCACTGTCAAAATATGTTGCCCCAGATGTGAAGATGTGTACTACCCCCGTTCCAAATACCAAGGTAACATTGATGGAGCCTACTTTGGAACAACATTTCCTCACGTGTTCTTGATGACATATGGACATCTCAAGCCACAAAAGCCAACACAGAGTTATGTTCCAAGAGTATTTGGGTTCAAAATACACAACCATGACAGTAGAAGTT
>CL1Contig44
ACCACTGCTTTGCACAAAATAAAAATGACGGCATACTGATGAGCTAATAACTTGAAAAGAAGCTCTCAGCTAGCTGGTTCATATCTGCAGACACAGTCATAGATGTTTCCTTTAATCAAATTTTCTGCCAATCTCTGATTCTTCACCATTGCCAGCTTCAATGCATCACATTTAAACCGAGCATTGAAGTTGGTGTGGAGAGCTCTGCCCATCCCTTCCAAGATAATCAAATCAGCATCCTTTGCAGCAGCAGCAAGCTCAGAGCTGACCTGTCTCAAATCTATGCATGGACTCCCACACCCATTCTCGACAACCATCAGGGGAACTGAGGAGGTATTCTCCTTTGAACCATCTAATGTGTTGATCATTGCATCCACGAGCAGGCCTCCTGCTTCAGCAGCTCTGCGAAGAATGTCACAATGCTTAGCAGCTTCAGCAACAATATCAGGGAGCTCCATAGCAGTTGCATCATTTAATGCTGGAAGGGAGTTGGCTACCAAAACAACCTCAGTTCCACGTCGAATGAGTTCTCGTGCTAAGGGAAGCATCCCTAGAACAATGTCAGCACCTGAGTTATCCACAAAGAGTAAAGCTCTCTTGTGTGGGTGCGGTTTCTTATCTGCAGAACCCAGCATTCTCTCTTTGAAAACATCAAAATCATCCACCCGCCAAGGTCTTTGCATTTTATTGCGACTCATTCTGTAAATTTCAATAATTGTTCCTTTATGATAGAGATCCACACAGGCACGAGAGCCCCAATCAAATATGTTTGCAGCTAGAACACCCTCAATTAAGGTAAGCAATCTTGTCTCCTCTGTCATACTATCAAGCTCCATCAACAAATCAGGCAATACAGCAAGTGATGCCTCATTTTCCCTCTGTTTTATGCTTCTATAGGCATCAACAAAGTGGAACTCTCTCAGGCACTCTTCTCTTAGTTCCAAAAGATTTGCCAAACCTAACTTCCCATAGGCAGCAGGCTCCTCCATCAACCTTGCTAAGTGAGCAGAAAAAACACGAGCAAAAGCATCACCCCTTCTTTTGGCATCATCGGTTCCGCCTTCGCTTGCCACTGCCTTATCAACAAGATCTGGCAAATGCTCAGATAGCACAGTGAACCAATACTCTAACTCATTGTGATCTGAGAGGTCAATAGTGTTTGGCTCGTACATTTTTGGGTCTGCCAAGAGAGGAAACACCTCCAAAGTGGGCACAAGATGAAGAACACCAACATTTAATGCACTCGCATCAGAACGCAGAGTTCCACCTTTGGATGAAGGAACCTCAAAGCCACCAAGTCCAGTGGTTCCAGGTGGAGCCATAGGTACAGGAGCTGTAATCTCAGTTCCCTTCAGCACAAACTTTTCCATCCATGAAATCTTCTCATTCAAGTCTCCAAGTGGAGGACCATGAATCTTTCCACCGGTATATGGTGCACCCATTGGAAACCTTTCAACTAACTGATGAACCATTAAATCATCAAGACCATGCTTTTCATAGCTCATAAATGCACCTAAAGCACCCAAAAAGCCTTCATGCCGCAGAACATCGCTTGCGCATCTCCTTTGACCAGAATGAACAGCAAAGGAGATTGTGTCCATGGTATAAGCA
>CL1Contig45
CGGTAACAATAATTAGGAGCACTAAATATGGTAACCACCTTTGTCATGTGCCCAGTTAAATCCATCCATAACAAGCTGATGTGCTCTAGCAATCAACTTCAAGTTGTTTGTATGATTAAATTGTTCAGATATATCCTGACCAAAAGTATATCCGGCACCTCGAGGTGATATACCCCAGCCACATCGGTCATCTGGATCAGACCATAAGAGATCACACATGGCCCCTTCATGAGGAACCTCTTGAACACGATCAAAGTTTCTTATGCCATCGAGGGTTTCAATTGATGGGGACAATCCACCATGCAGACAAAATATTTCTGACTCAACCAAGGCAGTCAATGGAAAACAGTCAAAAAGGTCTGTGAAGATCTTCCAAACGTTAGCATTGCCATACTTTCGTAAGCATTCATCATAAAACCCATAAACCTGAGTAATCTGGCGACTTTCATGGTTTCCTCTAAGAATGGTTATTCGCTGTGGATAACGTACTTTAAGCGCCACTAAGAGCGTCACAGTTTCAACAGAGTAATAGCCCCGATCCACATAATCTCCCATAAATAAGTAATTGGTATCTGGACACTTCCCTCCAATTCGAAAAAGTTCTGCAAGATCATGAAACTGCCCATGAATATCGCCACAGATTGTCACAGGGCTTTTCACAGGCTGAACACTGCTTTCTTGCATCAGTATCTCCTTAGCCTTGTCACATAATGCTCTGACCTGGGGCTCGGAGATTGGTTTGCACTTTATGAGCTGCGAGATCTGCTCATCGAGATCGGTGATTGAATCTGAAGATAGCGAATTCGAGCCCATCTTCGTTGTTTCTCTTCGGCTCTAAGACCAAGAACGGGTTTACGGTATCCGGATTAGGGATAACCCCAACCCTAAGATTGAATGAGATGCTTCTTGTGTCTTCTTTTCAGTTAATGGCAGTTGGTTTGCCCCGCGAACGAGGAGGAACTGGCAGTGCGCGCTAAGGAGTGAGGTAATTAGCTAATCTCTTCGTCACTGC
>CL1Contig46
TTCTCTCATTCTCTCCGTATAATTGTTCATTTGGCAGTTTTCGATTTCGAGAGAAGCATTTGAAAATGCCTGGACTTAAAGGACCCTCGGATTATTCGCAGGAACCACCTCGTCATCCTTTCCTCAAAATCAATTCTAAGCAACCTTTTAACGCTGAGCCACCTCGTTCGGCCCTGGTTAGCTCTTATGTAACGCCAGTGGATTTCTTCTACAAGAGAAATCATGGACCCATACCAGTTGTTGATGATATAGAAAGATATTCTGTTTCCATTAGTGGTCTGATAGATAACCCCATAGAGCTGTTTATGAAAGATATCTGGAAGCTTCCAAAATATGTTGTCACTGCCACTCTACAGTGCGCTGGTAACAGGAGGACTGCCATGAGCAATGTCCAAAAAGTAAGAGGAGTTGGCTGGGATGTTTCTGCTATAGGAAATGCTGTCTGGGGTGGTGCCAAATTGGCAGATGTTCTTGAACTTGTTGGGATATCCAAGTTCACGGGTACCACAAACTCAGGTGGAAAACATGTTGAATTTATAAGCATTGATAAGTGTAAGGAGGAGAACGGGGGTCCTTACAAGGCATCAATTCCGCTCAGTCAGGCTACAAACCCTGAAGCTGACGTTTTACTTGCTTATGATATGAATGGGGAGCCTCTAAACAGGGATCATGGTTATCCACTGCGAGTGGTTGTCCCAGGTGTTATAGGTGCACGTTCT
>CL1Contig47
ATCATGAGCAAAATTTCTTAGGACTTTATCACAAACAAAGATGAAGCACTATGGCAAATATAAATATTTTTATATTTACAATATAAAAGTAAAAGAAACAACAGTTTAGAGATACAAATAGTAGATTAACAAGTTTCTTAAGTCATTATTTATAATATAAAACACATGTACTGGCAATTTACAATATAAGAAAGAAATTTCATTGAAGAAACAGAGAAATACAGAAGATGAGGAGAGTTGCAACCTAGCCCATGCCAACAGGCATTCCCCACAAGACCCGACCTAAAGCAGCAACCTCCTCACCCCATTAAGAACAAAAACAGACTAAAGTCATATCAGATCAACAAAGACACAGCAAAATCTAGACAATTCTAAAAGAAAGATATGAAGACATACGAGAGTGACCCTGCTTAGCTAAACAATTGGTAGCCATATTTGCTTCACTTAGAAAAATACTCAAATAAACCTATGTGATCACAGAGAACACCCCCAATGGAACAGGGACCGGGATTCCCTCACAAAGAGCCATCCACCTTCCGTTTCACACAATCAGATGAAGCAGACCAGAAGGAAAGTGGATGAGGATGTCCAAACCGAGTCTATGAAAAGACCCATGGGCTAAAGTCTTCCACTCTACAATGGAACGTAAAATGGAGCTCAGCAAACAAAAATTAATATACCGCTATCTTAGGATCCAAGTCCAAACATTCCAAGAATAAGGGCAGTTTAGGAAAGATGAGCCGTTGTTTCTCCTTGTACCATACAACGAGGACAGATATGTTGTGAAGGATCTAGAATACCAATGGAAGACGACCAATTTTTCGTGCATAACCTATCATGACGAACCAACCATACCAACAATTCTACCTTTGGAGCTGTAAGCCTACACCAGATGTTAACAGAAAAATCTTGGGATTGGCAAGAAGCATTTAACAAGCATTTGTAGAAAGAATTGTCTGACAAAACTCCATTCAGTGATGGTTCCACATTAGCCTATCATTCCTTGAGGACACAGCTTGAAAGAGCTCAAAAGAGAAAGAAGATTAGTGAGCAGCTGCAGCTCCCAATCATATTGGTTACGAGGCCAATAAAAGACCCATTCCCAAGAATTATTATTCCAAGTGCCAAATTCACAGATGAGCCCCTTTTTTTTTTCCCTCCATGGCAAAAGGTGAGCCTCCAAGAGACATGAGAACCACGAAGCCATAAAGAAACCCAGCACATCTTCCTCTCCCAAAGAGAGCCCAGCACCTATGCGTACCATAATGTAGAACAACTTTCTCATCCAATAGTACCTAAGTCTAGTGCATGTGATTTCTTGTAATCTTTTCCTTGTTTTTGATCTCTGATGTAGTCATGTTGACTAATGAATCATTGTCTTTGAGTTTGCTTTAAAGCAGCAACTAGAGGAAATGATCAGGAGGATTTCTTTTTTCTTGGACAAGGAAATGCAGCTTTAGCGAACAACTTTGTAGCCATCATTTCTTCTACAAAATAAACAGCTTTTTACGCCAGAAAGGAGAAAGAGATCATCGTGCCAATCAACGACATCGAAATTGGGTTGGTGAACAGAGAAAACAAGCTTTCCATCATGTGCAAAATTTCTTAGGACATAAATACTTTTTATATTTACAATATAAAAGTAAAAGAAACAAAAGTTTAGAGATACAAATAGTAGATTAACAAGTTTCTTAAACATTATTTACAATATAAAACACATGCATTGGCAATTTACAGCACAGAACAAGCACAACATCAAATACAAACATTGTTACATTCAGCAGTTGGCATTTTCAGCAGAGTTGCCATGATATCTAATCTTCACTTGTTGAACCGATGTGAGAATCATCTGTTGAATTGATCTCAGAATCGTCAAGAACAATTTTAGGGATATGAGCAATCTTGGACCAATCTTCGCCTTTTCCACGTTCACATCTTTCGCTCAATTCATCACAATCCTCAATCACAATTTGTTGAAGAGACACTATATTCTGTAGGCACGCAGGCAATTCTTTGAGGTTTCCACAACTTTCTAGTTTTAAGAGTTGCAGAGTGTTGGTGGATCCTCGAAGAAGCCATTCTGGAAACTCTACCAATTCTGGCAACTCTTTGAGTATCAGCCTTTGAAGGCTGAATCGAGCCAAGTCTTGGTCGGCTTTCCCTTCCTCCATCGTCAAATTGAGGTTTTTACAATCCCCGATAACAAGAGTCTCTAATGCAGTGAGGTACTTCATACTTTGAGGCAAAGAGATTAGGCTTTCACATCTAATAATAGTAAGTGTTCGAAGATGTTTGAGGCCTTGCATATCTTCACACAAGTATTCTAAATTTTCCACAGCCAACAATGCACAAAACCTAAGAGATGTCAAGCAGCCTAGTCCATTCTTGCCAAACACTTCTGCTTTGTAGGAAAAAAT
>CL1Contig48
TGGTTAGGTCCTTAATGCACACAACAGATATAACTTGTAACTAGGTCTAACCAAGAATCTAAATAGAAAGCAAAATACAGCATTACAGATGTCTTGATAAAATTATTTGATAATTTTGCCAACTAGACTAGAGATCGTCACAGGCTCCATGATGAACAAACTAAATTTGATGCCTTCTGCCTAGTACCCATAATTTGTGCCATAGACGGAGCCGTAGCCTCCAGTATGGCCAGCATGTCCCTGATTGGACGGGGGAGAAGCATAGACAGAACCATGAGCTGCATAAGGATTATATCCTTGGTCTGTAGACCCACCTGTTTGTGTTTGTGTTGGTGCTGCAGCTTCTGCCATGAAATTCTGTATCAGCTGCTGAGCTGTTTGAACTTGGGAAGCAGTTCCACTGATTTCAACTGTCATTTCCCCGGGAACACCTCTAGTTTCTTGTATAGTAACAGTTGCTCCACTAGCTCGCCGAATGTAGCTTATACTTGCACCAGCTGTCCCTATAACAGCATCAGCAAAAGACAATGGAAT
>CL1Contig49
TGTTTCACTCATGATTGCTTCCAGCCACATCAAGCACAAACCTATACCTCACATCATTCCTTTCCATTCTTTTGAATGCCTCATTCACATAATCTATCTTTACTATCTCAATCATTGATGTCAAACCCTTTTCTGCCCAAAATTCTAGAATTTCCTGTGTATCTTCAATGCTTCCAACGAAGCTCCCGCATATGTTTCTCTTCCCTGTAATTAAATCGCTAGCAATAAACTGTTTTAAGGGACTATAAGCTGTCACCCCAGCACACAATAGTGGGGCTGCTTGCTCTGGTGCAAGCTTGTCTGGAATCCTAACCACAAACCTCTGATTGACAACCATTGCAGAAGAGAAGCCTCCCTGAGTAATTCTCCCATCTTTGTCTATAGCATTATAAGTTAGGATCCTTTCATGGCAATACTGCTCCATCTTGGACTTGCAGGACAAGCATTCCCCACAAGACCAAATTATGCACCCAACTCCTACTATGTCTCCAACTTTGAATTTCTTTACTTCCTTGCCTAATTCTACAACTTCTCCCACAACTTCATGCCTGAGATTGAAAGAATGAGGTGAAAGATGTCCAGATGAATCTCTGGCCGCCCAACCAATGACCTTTCTTCCCTCCGCCATTTTCAAACAAGTAGAGAGTTATAACTGGCAAGAAAGAAGGTAGTAGGGAAGATAGATATAAGATTTCTATAAGGACCCGGGATC
>CL1Contig50
ACTGCAGCCGCACGGCCCTCTCTCTCCGTTTGGTAGCTGAAGTTCAAGCCCAATTCCAAAGGTTTACTGCCTTCCAATCTCGGCTTTGATCTTCTTTTCTACATCCTATCCGCCGCTGCCGTAGAACTGCTCATTGCTTTTCTTCCATCTCTTTCGCTGTTTTGTCAAGAAGCAATCCATCAGCTGTTGTTCTATGCAGAAGAAAATTTCCTTCATCTTGCAGGTTACATCTATTTATTGAAGTAAAAAGACTGGTGATAAGATAGTACATTAATTTATCCAGCGAGGCAAACACAAGTCGACACAATGGGGAGGGCGAAAAAGGGCCCTAAATTTGCAGTAATGAAGAAGATAGTCACCTCAAAAAGCAATTAAAAAATTACCAAAGAAGAGGTTTTGAATCCAAATAAAAAAGATCTCTCCAAGGAAAAGCTCCCTCGAAATGTGCCACAAGTTTCTTCTGCACTTTACTTCACATACAACACAGCATTGGGCCACCGTACAGGGTTTTGGTGGATACCAACTTTATCAA
>CL1Contig51
GATTCTAAACATAACAAAGATCTTTAATTTCCTTTAAGATCTATATCAACACAATGGCTTCTTTCAAGTGTTTGATCTTTGCTGCATTCTTCATTGCTTTATCATTTGATGCTGGCTTAGCTGCTCGTCATCTTCAGCAATTGCCAGTGCCAAATTTTCCAAAGCCTACATTGCCACCATTGCCTAGTACTGTACCAACTCTGCCACAGCCCACATTGCCTACAAACCCATCTCTGCCTAAGCCTACACTGCCTCCACTTCCAAGCTTACCTAGTGTTCCGACGGTTGCTTTGCCTCCATTGCCGAACATCCCCACAATCCCCACTATCCCAACAATCCCTTCCATCCCATTCCTATCTCCACCACCTGGTAACTAAATAATTGATATTTTCTTTGTTCTTCAGTTCACTTTGTGGGAGGCGATTGGAAACTTGGACTATATTTATATATGCATATTGGAAGACTGCTACTGCTTCCCTTTGTTACTTTCTGTAGAGTTCCTTGTAACTCATATAGTCTCTGATAGCTTGTTCTTCATTTATGTTATGGGTTTGAGCATTATAGCTGCTTGTTGTGGTATATTGGTTGTATGATTGTAATAATTTGAGATTTTCATGATTACTACCAGCTATTAGTATTGTGTTTTCATT
>CL1Contig52
CAGCAGGGACACACAAGAGATAAGCTGGAGCAGGGACTTAAAATAGGTCAAAATATCAAAGATCATCCAGCAAACATGCATTTTTGGATGATTTTTGGATTTTATGAGAAGCGGCAAAAGATAATTCAGGAGAAGAAGGTGAAGCAACAGCGGTTCCAGAAACAGGTACTAGAAGGAAAGCTAGAAGATGAGAAGAAAGAACTAGCAAATGGATCAGACAATGCACTGGATGTCGTGGGTGATGTGGCCCAGGAATCCATTTCAACTTCCCAGTCCAATGGGGACTTGAAGCATTCTGAAAATGGGCCAGTTGCTAAAGCTGGAGATGCCTCAAGTAAGCCACTTGCCTCAGACAAGCAGAATGTAGCAGATGGGATTCTCAGTGTTTGCTAGATGTTACCATTCCCAGTAGTAGGGGGATTTTTTTAAGGTTTGTCCGAAGTTTGTTGCTTGNGAGTAGA
>CL1Contig53
CTGACCATAAATAAGCTATACGATCTTACCATCTCCTAATTCCACTCTCCAATGGCTTCCACCATGCCTGCTTACTCTTTATTGGCTTTCTCTCCCTCTTCGCTCTTGAAATCCTCCGTCCCGCATCCCTCGCCTGCGTTTCCTTCCTCCGGCCGCTGCTTGCTGACTTCCTTCCCGGAATTCAGAGGCTTGAGGATCCAAATGCCTTCTTCCAAGTTGTCCTTGCTCTCCACCGGTGCGAAAAATTCTAGGGTTTCTCGACGGAACGCAGGGCGCGTTGTCTGTGAAGCTCAAGAGACTACGATTGATATTCCTGCTGTGACTGATGCAACATGGCAGTCGCTTGTCCTCAAGGCTGATGGGCCTGTGCTGGTTGAGTTTTGGGCTCCTTGGTGTGGGCCATGCCGAATGATTCATCCAGTAGTCGCTGAATTATCAATGCAATATGCTGGAAAACTGAAGTTCTTGAAATTGAATACTGATGAAAGTCCTTCTATTGCAAGCAAATATGGAATACGAAGCATTCCAACAATCATGATCTTCAACAATGGTGAGAAGAAAGATGCCGTCATTGGTGCTGTGCCGAAAACGACACTGACTACCACCATTGAGAAATTCTTGTAGAGGAAGGTTACATACTGTTTTCCAAGATCTTCTGTTCTATATTGTTTGAGCCTCTCTTTTCTTTCCCTTTTTCCTACGAGTTTGAAAA
>CL1Contig54
CGGTGGGTCTTGATCTTGGATCAGAAACAGGATCTGGTCTGAGGTGAACAATCCTTTTCCGTGCCTTAGGTTTCCATAGTAGGCATTGTCAAATTTCTGAGGTGTGGTTGGATCCATGTTAATCGCAATTCTTGGGTCTACTTTCATAGGACACATTTGCCTCAGCTGAAGTGCATATTGAAGATTGAGTGTTGGGTCAATCTTGTTTCTGGGACTGAAGTTGTAGATTCTTTTGGAGAATCGGCTACAATGAGAAAACCCAAGTGTGTGTGCACCTGATAAAGCAATCATGTCAGTTTGGGTAAGACCATGTGAAGCAAACAAGGAATTAAGCTGGTCTAAGTTGAAGTTAGGACTTGGCAGCTTGTGTTGAACACTAGCCTTGGTAGAAATCCTGCCATCCCGCCTACCCAGTTCCACTGCATAAAATGGTCCTCCTGCCAAGGCTACAACATCTCTAGTAGCAAGAGCTAGTATATCAGCACATGAAACTTTGTTCCTGCATTGAGGAACACTATCAACAGCAGCCTTTGCTTTCATAACCGTGTCGAAACCATCTCCGGCAAGCGAAAGATTATCCGGGTGATCCTTCTCCACATTGTTATTTGGCGATGATAGCAGCACCGAAGCATCACATCCCCTAACAAAGCAATCATGGAAGAAGAGCCGAAGGGTTGCAGGAACAGTCACAAAAGTTTGCTGGAACTTCTGCTGGACTGCAGAACGGACTATAGATTCCACATTAGGACATGTTCTGCTATAGAAGTTCCTGCTTAGTTGAGTAGAAGTAGGAATGAGAGAGAAGAGAAGAAGAAGAAAAGATGGCACAAGGAAGCTCATTTTGCTTTCCATGACTTAATTAATTTTGGCTATAGCTCTCTT
>CL1Contig55
ATTTATGCAGAAAATGTCAGTGACTTGGGGACTTTGAATGGTACTGTAAGTGGAAATGAGGCTAAGACGTCAACATCATCAGGAACTTGCACTTCTGAAACTAGTAATGATACCAATAATGCCAAAGATACAAGGATTTCTGAGTATACTGAAACCCAGCCTCTTGTACCTCCAGCTACACAAGTATCACAGAGAACCTCCTGGACAAGTTGCTGTGGTTTATTTGATGTTTTACTGGCTCCAACAGATAATTTCAGAAACAGAGCATGCTAGTGCTCCAATGGACTGATAAGTTCATGAAACTTGAGAAGGATTTAGCTAGTAGAAGTTTGTAGTAGCTCAGATTGGAGTCTTGTCAAAAAGTTTTCCCTATAAATAATGGGCAAGAAACCTAGATAGACATACAATTATTGTACACTGCAAATAGTGATATTGTCATCATTGGTCGGCTGCTTGGTTTACTGTGCTTAATTTTCTTTTCTATTGATTTTCCGTGTGTTTATAGACAGTGTGTTGTACGTATTTCGTTTTGCATTTCAGGCGGATGTATGGCTTCAAAACTAATACTTTTAGTATGAGATCAATGTTCTCTTGATTATTGCATAATTTCAGTGGCATCAGTTGAAGTTGTGGA
>CL1Contig56
GTCGAGTTCCAGATCGAGCAATCTGATGATGGACGTACCAAAGCGGTAGAAGTCACTGGCCCCAATGGTAACCCTGTTCAGGGATCTCGCGGCGGAGGTAGTGGTGGCGGCTGCTTTTCTTGTGGAGAGATAGGGCACATGGCGAGGGATTGTCCGCAGGGTGGAGGCGGGTGGAGGGAGGTATGGTGGTGGCAGTGGTGGAGGGGGAGGGAACTGTTATAACTGTGGAGGATCTGGTCATTTTGCCAGGGAATGCCCAAATAGTGGCCGCTGATCGGAACTTAAAAGGTTGAATATGTAGAATGTGTTTGATCACATTTTGTTTGCTCTCCTTCTTTCTTTGGCTGTTGGGTACTCTTTTTAGGTTGTTTGTTGTTGATGATCCATATTGTTTGGC
>CL1Contig57
AGAGTACGCGGGGATCATATCATTTGCAAACCAGAAAATCAAGAATTGGGAAGAAATGGGAAGAGTTATGAATATATGTATGGTTGTTTTATTATGTTTAACAGGTGTTGCAATTGCTGAGCAATGTGGTAGGCAAGCAGGTGGCAAGCTCTGCCCCAATAACCTATGTTGTAGCCAGTATGGGTGGTGTGGCTCCAGTGATGACTATTGTTCACCCTCCAAAAACTGCCAGAGCAATTGCAAAGGCGGCGGCGGAGGTGGAGGTGGCAGTGGTGGAAGTGCTTCCAACGTTCGTGCGACGTACCATATGTATAATCCGCAGCAACATGGATGGGATTTGAATGCTGTAAGTGCATATTGCTCTACATGGGATGCTAACAAGCCATATTCATGGCGGAGCAAGTATGGCTGGACTGCATTCTGCGGTCCCGTCGGAGCACGACGGCCAGCCCTCCTGTGGAAGTGCTTGAGTGTGACAAATATAGGGACTGGAGCTAAACGACGGTGAGG
>CL1Contig58
GATTGCTTGATCTACTGTGAGCCCATTCATGTTCTCTTCTATTTGCTCTCTTTGTTATTGTACTGGTTGGTTCCCAAATTCATTAGGGTCTAGCATGCTGGTTGGAGGAAACTCTCGGAGGTGACTAATGACAACTGGGTTGAGTCCAGCAAGCATTTCTCGCCCAAACTCTTCATCTGTCCTCCAAGCATCCTTATACACTTTGATCACAGCGGGCATTGGGAATTTATCGAGTCGCTCACCATCAGTACTAAGGAGTTCCTTGAACATCTCCCAAGGAATGCAATTCCTTAATTTTTTGATCGTGATCGCACTCGAAATGCTATTTCTCCCTTCATAGAGATTAAGAACATCATCAAAGGAATCAAACTCATTTATAGTCTTGTCGCCCAAAGATTTGAACTCCGCGTCTAAAACTTGAACTATTGATTTCAGAGCATCAGCAAGAAAGTCTGAAAATTTTGGGCGATTAAAACGTTCATCTTTTGGAACATATATATCTAGATTTAGAAGCGGCAATCTGCTCTCAGAATTGGGGTCTTTTTTCGTTGGTTTTTCGCCCGGTTCTTCCTCGTCGAGGCAGACATTTCCTTCCAAGTCAATGTTAGGATGGTAAACCTTGGTCTTGCNCTTAACCTTTGGTGCCTCAT
>CL1Contig59
CCACACTATATATGGCCTTTGCCACAAATTTAAGTAGAATAAGAATGGCAGACCAAGGCCCTCTGAAGCAAAAAATCCAATTCCAAAATTGCAGGCTGCAGTTTAGCATACATACTTACAATTCCTGTTAAAAGCTGTGTAGTTGGGATAGCATTAGGACAAGCTCATCACTTGAAGGCCTATCTGCTGGCAAATCTGATAGACAAACAACAGCAATTCTCACTGCCATGAGCATCTCATCTTCCTCGCCTTCTTCCCCAAGAATACTCTTGTCTAGTGCTTCCCTTGCCTCCCCTGCCTGCTGTAAATGCCGAAGCCAATGACCTAAACTACCTCCACTGGCTGCTTCCCCAAAGAATGGATCTGTAGGGTCTCTCCCAGTTAATAAAACACCCAATATCATCCCAAAGCTGAAGATGTCACTCTTGTCAGTATACCGGCAATTCTGGAAGCACTCGGGAGCACTGTAGCCAGATGTAGTTCTATCCAAATTAGGCATGAGCTTAGCCAACCCACAATCTGCCAACCTCGGTTCAAACTCCGCATCCAACATCACATTTGTGGGTTTCAAATTATAATGCAAAATCTGAGGGACGCATTCGAAGTGAAGATATCGAAGCCCCTTAACAACCCCAACAGCAATCCGAAGACGAACTTCCCATCCGAGCTGCAACTGATTCTCCCTTACTCTATTCATTGCATCTTTAAGACTCCCAGTTCGCACATAATCGTAGACCAGTGAAAACCTATCAGATTCCCGAACATAAGCCCGCAAACTCATCAAATTCCTGTGTCTCAAGCTAGCTAACATTTCCAGCTCCTGCTGTATCCTTCGCTTGACAGACTTGCTCTGCCTCTCCGGTGAACCATTCTCAAATGGTTCCAGCCTTTTGACAGCAACTATGAAGCCATTATCTAGAACCGTCCGGTAGTACTTCCCATTTGAGCTGGAACCTAGCAACTGGTTTTCACTTGCAAGAGCTGATTGAAGAGTTTTGGGAGCGGATTTTTTGGGGAAAATATGACAGGTCCCTTGAGGATTGGGGTTCGGTTCATGTAGCGGACCAAGAAACGGACCACACAAGCGCAAATAATGGCTCCTGTTAATCCAGTTAAGACTCCTAAAACGATGCTGAGAAGAATTCTTTGAGTCCAGTGCTAACTGGGTGGCCTAGAGGCGATGGAGTATCCGTGGAGAGGTG
>CL1Contig60
TCATATGCAAGGTTCAAAGTTTCCTCAAACAGAAAGCAGCGGCCGTCAATTAATTTTCAGAAATTCAAATACAAGGACCATGACTTGCAATTTAAATTCTGCTCTAGCATGAAAAACAGTAATTCAGCTCTGAGTCTGACCCTGCATAACTGTGGCACAATGAAAGACTTTTTCTTTTCCTTGTCAACCAATTTTGAAAGAGGTCAAATGCCATATCAGTCTCCCTCATTATGCAGTACTTTTTGATAAGTATCTGAACTGGAACATGATCAATCGTAAGACCAGAATTTTGTAATTTGGCAAAAAGATCCACTGCCTCCTCCATCTTACCCCTCACACAATGACCTCTAAAGTTATTATATCTGGTTCATATCAGCATTTTATTATACAAGTTAAGTGCAAAATGAATGTGCCCAACATTACAAGCTGCATGGATCAAAAAATTGTAAGTAAACTCATCAGGAAAAAGACCAGACCAACCATCTCCTTTTTGAGAGTCTGCAACAACAATGTTATGTACTCTTACATGTGCATGAATCAATGCATTGTAGGTAAATAAATTTTGTAAAACCCCAAAAGACAACAATTGATCTCTAATATAAAATGCATTATCAGCATCTCCACTTAGATTAATTTAAGATGAAATGACGAAACATATACAATAAAGTATCCCTTGGAGCATGATATTTGCGGATGAAATAATTTTTATAGATGAGAGGCGAGAAAGAGTCAATAGAAAGCTAGAACTTTGGAGAAGTACTCTAGAGCCAAAGGGCTTTAAGTTAAGTAGAATGAAGACAGAATACATGCAT
>CL1Contig61
ATTGACTCATTTCCTTCTCACACATTTCCTTCTCACACGCAGTATCTATTCCACCGAAACCAAACAACGCTACCTTTCCGATGGAGCAAGTAGACGAAGAATCATCCAAATCCGTCAGCAAGAAAGCGGCCAAGAAGGAGGCTGCTAAACAAGAGAAGTTACGCCGCCGCCAGGAGGCTGCGTTAGCCTCCGCCGCCGCATCGCTCGCCATTGGGGAGGAGGAAGATCCATTGGCTGTCAATTATGGTAATGTGCCGCTGTGTGAGCTACAATCGAAGGAGGAGACGGATCTTAGCGAGTGGACTAGAGTTGGGGACTTAAGCGAGGGGTTGAAGGATAATAAGGTGTTAATAAGGGGCCCGGGCGCAGACGACTCGTGCAGTGGGTAAGAATATGGCATTTGTGGTGGTTAGACAGAAAGGATTCACTGTGCAGTGCGTGGTTACTGTTCAGCCTGACTTGGTTAGCCGGCAAATGGTGAAGTTTGTAGCCGGGCTGAGCCGTGAGTCCATTATCGATGTTCAAGGCTTGGTTTCTGTCCCTTCTGTGCCTATCAAAGGCACTACACAGCAGGTTGAAGTCCAAGTCAGGAAACTCCATTGTATTAGCAAAGCTATGCCAACTCTACCCATTAATATTGAGGATGCAGCTAGAAGTGAGAAAGAAATTGAGGAAGCTTTGCAGGCTGGAGAACAACTTGTTCGTGTTAACCAGGATACACGTCTGAATTATAGAGTTCTGGACATGCGAACACCTGCTAACCAAGGAATTTTCCATATTCAGCATGAAGTTGGCAGTATATTTAGGAAGTTTTTACAATCAGAAGGCTTTGAAGAAATCCACACTCCAAAATTAATAGCAGGAACCAGTGAAGGTGGTTCTGCTGTATTTAAGCTGGACTACAAAGGGCAACCTGCATGCTTGGCACAGTCACCTCAGCTTCACAAGCAAATGGCCATTTGCGGTGATAAAGAGCGTGTTTTTGAGGTTGGTCCTGTTTTCAGAGCGGAGGACTCTTACACTCATAGGCATCTATGCGAATTTGTTGGTCTTGATGTTGAAATGGAGATTAAAAAAACACTATTCTGAGGTAATGGATATTGTTGATCAATTATTTGTCACAATGTTTGACCATTTGAATGAGAAGTGCAAGAAGGAACTTGATGCTGTTCGGAGGCAATATCCTTTTGAACCTCTGAAGTACCTGCGAAAGACTCTACGGCTAAGATTTGAAGAAGGGGTTCAAATGCTCAAGGAAGCAGGAGTGGAAGTCGATCCTTATGGGGACTTGAATACAGAGTCAGAGAAAAAATTAGGCCAGCTAGTTTTAGAGAAGTATGGCACTGAATTCTACATTCTTCATCGCTATCCTTTGGCTGTTAGGCCATTCTACACCATGCCATGCTATGATGATGCAAAATATAGTAATTCGTTTGATGTCTTTATTCGAGGTGAGGAAATAATTTCCGGAGCTCAACGTGTCCATGTACCTGAGTTGCTGGAAGAACGTGCAAAGGCATGTGGCATTGATGTCAATACAATAACAACGTACATTGATTCTTTCAGGTATGGTGCACCTCCACATGGCGGGTTCGGAGTGGGGTTAGAGCGTGTGGTAATGTTATTCTGTGGTCTGAATAACATTCGCAAAACATCGCTTTTCCCTCGTGACCCACTTAGGCTTGCCCCTTGATTTGTTTAAGCACAGCATCATCCTTTGTTTTGCTAAGATTATACTATATCTTTTCTCCTCCTGGAAGTTTTAGGTTACAAAAGTGGAAAAAAGAAAAACTATGTAAGAGTCTGCATGGAGAAGATAATTTCTTCCAAGTACCATGTAATATGAAGGTTTATTTCAAGTTAACATTTGAAATGGGAGGTACACATACATTTTACTGCGTCAAATCC
>CL1Contig62
ATTTCACACAATCAGATGAAGCAGACCAAAAGGAAAGTGGATGAGGATGTCCAAACTGAGTCTATGAAAAGACCCATGGGCTAAAGTCTTCCACTCTACAATGGGACATAAAATGGAGCTCAGCAAACAAAAATTAATATACCGCTATCTTAGGATCCAAGTCACGAGCCTTAATGTGAATTAGTGGTTCCAAGGAACACCATTCTTACAAAATTGATATTTTTCCATAAAATAGTTGCTATAAGTTAACATTAAATCTACTATGAAACATTGAACTAGAGCATCATTTGGAAAGGTACAGAAAAATGCAAACTTTACTCGCAGAGTTTTGAGTAGGCATTAGAGGATTTCTAAATATTGTCATCTCCATTATAGTGCTAACAATGATTGAACCACCTACTTGTACAGTTGTACATCAGAGTACTATAATATATGATAGATCTAGTTATCATGAAATAGCCACAACTCCAACATGGTACCATAATAATTAAGACACTAGAATCC
>CL1Contig63
ATTTCCTCATGGGAGGAGTCTCAGCAGCTGTCTCCAAGACTGCAGCTGCTCCAATTGAGCGAGTTAAACTGCTGATTCAAAATCAGGATGAGATGATCAAGGCCGGTCGATTATCTGAACCATACAAGGGAATCACTGATTGCTTTGCTAGAACCATCCTGCGTGCTGTGGCAGGTGCTGGTGTGCTTGCTGGTTATGACAAACTTCAGCTCATTGTCTTTGGCAAGAAATATGGATCTGGTGGTGGCGGCTAATATGGTTACTAGTTATGATGATGATGATGATGATGAAGAGTGATATGCTTGTTTAGGTTATATTTTTCAAGTT
>CL1Contig64
GCCACTTATCAGAGTCTCTTATTAAGGATACCACTCACATGCAAGATATGTTGCATCATGGCAATGCAATCATAACTTAGCAGTATGAACATGATTAAGAAAATAAAAGCTCCAACCAGAGAGCCACAAGTTAAAAGGTTCATCAGCGACAATCTAATGTCCAAAATCTGCTGAAAAATCTGTCAATGATATTCCTATCATTGGGTCAATATCTCCTAGCATGGAAAATCATCAGATTAAAAATTATCCCATGCATCATCTGTTCCCCACAATCAAATTTACAAACAAATGCACAATTTCATACGTTAGGAGGTGATATATCCTCTATTACGCCTTTCCCGTCCATGGCATCAAAGAAGAAAAAATTCTGGAGAGGATCACCTTTGCCTGATATTGCTTTGATTACCTCCTGTCCAAGGATTCCTCCAATGATGGCACAAACTGGAGGGAACTCTCTTTTACCCATCACCAATCTTTCCAGGAGGGCATTAGGAATATGAGATTCGTTCATCGACTGTGCCTCACAAAGTTCCTTTTTCAGCTTTAAAACAGCAGGAAGATCCTCCATTGAAATTTCCCCTGGATTTCGTCCCTCAGCCTCTTCAAAGCTTTCTATCACTCTCATGGCAAAATAAAGCTTCGACACCCTCCTGGGGAGTTTCCTCCAAGGTACTGAAATTGATTCCTGAAAACTTGGGTATTGCAATTCACATTCAACGGTGGTGGGTTGATTGTTTTCATCAAGCTTTTTCTTTGTATATATATACTTCTGCAAATCAACAAAAATCTCACCACAATAATCTCTACAGTCAACTATATAAAATGCTACACGCTTTGATAACTTGCGACACTTCTCATTGATCAATTTCTTGGTCATGCGGGTGCAGCAACTGACAATTACAATGTCAAACTTATCAAAGAAGTCTCCACCAAATCTTGACAAATCACCTTTCTCAACAGAAACCCGAACCATTGGGTTGAATTCTTTCAGAGAATTGCAACAAAGCTCAGCAAGTGTTTTCCCAGCATACACATTCTCATTAGGTGGTATCAAAAAGTTTGAAGATAATGCATCTTCAGTCACAGCACGATCATCCACCAGTGTCAAACTACCAACCCCCGCTAATACAATGTTCTTGCAAAACTCGGCAACAGTTCCTTTCATCCCGTAAACTAATATGTGAGATTTGCTCAATCTTCGTTGAGCATCAGCACCCCAAACCCTAATTTGGCGATCGTACAATGCAGTCTCCTGCTCGGTTAACTCCTCTCCGTCCATAAGTAACCACAACGTAATCCACCAATTTGACAACAATCTGAATCTAGATTCTCAAGTATTACAAAGAAAACCCTAATTATGATGATCACGAAGTGA
>CL1Contig65
GACATCACTTTATAATTTTTTCATTTGCAAGAAGCACAGTGAAAAGCACCGGAGGAAGCAGAGGAGAAAATAATCAAATGGCGGAGAAAAGCTTCAAGTACGTGATCGTCGGTGGTGGCGTCGCTGCTGGATATGCAGCTAGGGAGTTTGGCAAGCAGGGGTTTAATCCAGGTGAATTGGCTATCATCTCCAAGGAGGCGGTGGCTCCTTATGAACGTCCTGCACTTAGCAAGGCATATCTTTTTCCTGAAGGAACTGCAAGGCTTCCAGGATTCCATGTATGTGTTGGAAGTGGAGGGGAGAGGCTAGCTCCTGAATGGTACAAAGAGAAAGGGATAGAGTTGATACTTGGCACAGAAATAGTCAAAGCAGATCTTGCTGCCAAGACTCTCACGAGTGCAGCTGGAGAAATCTTCAAGTATCAGATTTTGATAATTGCTACAGGTTCCACTGTTATAAAATTGTCAGATTTTGGTGTCCAAGGAGCTGATGCCAAGAATATCTTCTACTTGAGAGAAATTGATGACGCTGATAAGCTTGTAGAGGCAATTAAAGCAAAGAAGAATGGAAAAGCTGTTGTCGTTGGAGGAGGATACATTGGACTTGAACTTAGTGCGGCACTGAGAATTAACAATATTGATGTCAGCATGGTTTATCCTGAACCATGGTGCATGCCTCGCCTTTTCACTGCTGACATAGCTGCTTTCTATGAGGGTTATTATGCTATTAAGGGAATCAACATTATCAAGGGAACAGTAGCAGTTGGGTTTACAGCTGATTCAAATGGGGAGGTAAAGGAAGTGAACTTAAGGATGGTAGGGTGTTGGAAGCTGACATTGTTGTTGTGGGTGTTGGTGGAAGGCCACTTACAACTAGG
>CL1Contig66
ATCTTTCTTTCATCGCATCCCTTCAGAAGTTCCTCTTCCTCTCTCCTTCTCCTCTCTCTCTCTCTGTGGAACAGAATGATACAGAGCATCAGAAAATCAGACCCATCAATGGAAATCTCACCGAAACACCAAGATAATCACAACCCACAATCTCTCCTCCCTTCCCCTAACAGCCACAGCAGCACCAGCAGCAGCAGCACCAGCAACAATAGCAACTCCACCACCACCACCACCACTAATAATGGATTTCACACCAATCAACAACAAATTCCCTCACCCAAACCCATCACCAGATCCGAATCCGCCAACCCTTACCCAACAACTTTTGTCCAAGCAGATACCTCCTCCTTCAAACAAGTCGTCCAAATGTTGACCGGATCCCCCAAACCCACCAACACTGCTGCCGCCGCTTCCCAACCAGACCCATCACCTAAACCCCATGCCCACAATATCCCTCCTATCAAATCCATGCCCCAAAAAGAATCAATCCTCTGGGTTCAAACTGTACGAACGTAGAAACTCCCTCAAAAACCTTAAGATCAATCCGCTCAACCCAATTTTCGCTCCTCCCAGTTCCGGATTCTCGCCTCGAAAACCCGAGATCCTCTCTCCAAGCATCCTCGACTTTCCAGCCCTCGCTCTCAGCCCAGTGACTCCCTTAATACCTGACCCCTTTGACCGATCTGGAGCAGCAAATTACAGTAACTGTTATTGTCCCGTGAATAATCCTAACAGAAACCACAACAATAACAGCGTGAATGGTAATCTATTAGATGCTGGTGCAGAGGAGAAAGCAATCAAAGGAGAAGGGCTTTTACTTGCATCCGTCTCCGGCAACTACACCAAGAGAAGCGGAGCCAAGGTTGTTGCCTCTCTTCCCGGTCACTTCCCCTAGAGTGTCAGGTTCTTCAG
>CL1Contig67
GAGATGTGGTGATTGAAAATGGTATAAAGCCACTCAACTCTTGTGTCCCGTGGCGCAATGTCGACGGCTTCCATTAACGGCGGGTGCCTCACCTCCCTCTCTCCTTCCCAATCTTCTCTCCGGAGAGCCACATTACGTCCCTCTATATTTGCTAGGCTCAACTCTTCTCCTGTTTCTTCTTCTGTCCCTACCCTTATTAGAAACGAGCCTGTTTTTGCTGCCTCTGCTGCTATCATCAATCCTACTTGGAGAGAAGAAATGGGAAGGAACTCGTACGAGGAGGCAATTGAAGCCCTCAAGAAACTCCTCAATGAGAAGGGAGAACTTAAACCCGCTGCTGCCGCCAGAGTGGAGCAGATAACAGCTGAGTTACAAACTGCCTCATCTGACGGCAAACCCTTCAATCCAATTGAGAGGATGAAAGAAGGCTTCGTTCACTTCAAGAAAGAGAAATATGACAAGAATCCTGCATTGTACAGTGAACTTGCCAAAGGCCAAAGCCCCAAGTTTATGGTGTTTGCATGCTCGGACTCCCGGGTTTGCCCATCACACGTGCTGGATTTTCAACCTGGGGAAGCTTTTGTGGTCCGTAATGTTGCTAATATGGTTCCACCATATGATAAGGTCAAATACTCAGGGATTGGTTCTGCGCTTGAATATGCAGTTTTGCACCTCAAGGTGGAGAACATTGTGGTGATTGGCCACAGTGCTTGTGGTGGAATCAAGGGGCTTATGACTTTCCCATTTGATGGGAAATATTCTACTGACTTCATAGAAGAATGGGTCAGTATTGGTTTGCCTGCCAAGTCGAAGGTGCTAGCAGAACATGGAGGTACAGATTTGCCACAACTATGCACACATTGTGAAAAGGAAGCAGTGAATGTATCCCTTGGAAATTTGCTGACCTATCCATTTGTGAGAGATGGATTGGTGAAGAAGACTCTTGCTTTGAAGGGTGGCTACTACGATTTCATTTCTGGAAGTTTTGAGCTATGGGGACTTGAGTTCGGACTCTCTCCCTCTCTATCTGTATGACATACAACCATTATCTGTGTGACCC
>CL1Contig68
AACTCAACATCAACCAATCAAACTGAAAAATCTGCAACTCCAAATCTAACAGTGAGAGGCTTTGATTTCATCGATAGAGTTAAGAGCTTGCTGGAAGCAGAGTGTCCTGGTGTGGTTTCTTGTGCAGATATTATTGCTCTGGTCGCCAGGGACTCCATCGTAGCTACTGGTGGTCCTTCCTGGAAAGTTCCCAGCTCCTACAAGCAACTTTACCAATCTCCAAAGACTATTTGCTAACGTGGGACTCGACCTAAAGACTTGGTGTTGCTTTCAGGTGCACACACAATTGGGATAGCTCATTGTCCGTCATTCTCAAATCGCCTGTACAATTTCACAGGAGTAGGGGATCAGGACCCTGCTCTGGATAGCGAATATGCTGCAAATCTCAAGGCAAGGAAGTGCACAACACCTAATGATAATACCACCATTGTTGAGATGGATCCTGGA
>CL1Contig69
CTCGGAGGTGAGGATTTGACAACAGAATGGTGAACCACTCGTCAGGAATTAAGAGGAAGAACAAGAAAGACATCAGTGGAAATCCTAGAGCTCTTAGGAGGTTGAGGACAGCTTGTGAGAGGGCAAAGAGAACCCTTTCATCTACTGCACAGACGACTATTGAGATTGATTCTTTGTACGAGGGTATTGATTTCTACTCAACGATCACTCGTGCCAGATTCGAGGAGCTTAATATGGATCTTTTCAGGAAGTGCATGGAGCCTGTGGAGAAGTGTTTGAGAGATGCTAAGATGGATAAGAGCAGTGTACATGATGTTGTACTTGTTGGTGGCTCTACTAGGATTCCAAAGGTGCAGCAGCTGTTGCAAGATTTCTTCAACGGAAAAGAGCTTTGCAAGAGTATCAATCCTGATGAAGCCGTTGCTTATGGTGCTGCTGTCCAGGCTGCAATCTTGAGTGGTGAAGGCAATGAGAAGGTGCAGGATCTGCTTCTCTTGGATGTCACTCCGCTGTCCCAGGGTCTGGAAACTGCTGGTGGTGTCATGACTGTTCTGATCCCAAGGAACACTACAATTCCAACCAAGAAGGAGCAAGTTTTCTCTACCTACGCAGACAATCAACCTGGTGTGTTGATCCAGGTTTATGAGGGCGAGAGAACAAGAACTAGAGACAACAACTTGCTGGGCAAATTTGAGCTCTCAGGCATTCCTCCTGCACCAAGGGGTGTTCCACAAATCACTGTGTGCTTTGATATTGATGCCAATGGTATCTTAAACGTTTCTGCAGAGGATAAGACCACTGGCCAGAAGAACAAGATTACCATCACTAACGATAAGGGAAGGTTGTCCAAGGAGAATTGAGAAATGGTTCAGGAGGCTGAAAGTACAAATCTGAAGATGAGGAGCACAAGAGAAGGTCGAGGCAAA
>CL1Contig70
GTCTGATCATCACAAAGTATAGCCACTGCGTTGATTGTGATCTTCGCATCTGGAGTGTTATCCTGAGGTTGACGCATGTCTCATCGCAAATTTGAACACCCCCGACATGGCTCTTTGGGATTTCTTCCTAGAAAGAGAGCCTCCCGCCACAGAGGAAAAGTGAAGGCATTTCCCAAAGATGATCCAACAAAACCTTGCAGATTGACTGCTTTTCTGGGTTACAAAGCAGGGATGACTCACATTGTTAGAGAAGTTGAAAAGCCGGGGTCAAAGCTCCACAAGAAAGAAACATGTGAAGCAGTCACAATCATAGAAACCCCACCTATGGTGGTTGTTGGGGTTGTGGGTTATATGAAAACACCCCGTGGTCTCCGTTCACTGAACACTGTCTGGGCCCAACATTTGAGTGAGGAAGTGAAGAGGAGATTCTACAAGAACTGGTGCAAGTCCAAGAAGAAGGCATTCACCAAGTACTCTAAAAAGTTTGAATCTGAAGATGGGAAGAAAGATATTCAGTCTCAATTGGAGAAACTGAAGAAGCATTGTTCAGTTATTCGAGTCTTGGCGCACACCCAGATCAGAAAGATGAAAGGGTTGAAGCAGAAGAAAGCCCATCTGATGGAGATTCAGGTAAATGGTGGGGATGTTGCCAAGAAGGTCGACTTTGCCTACAGTTTCTTTGAGAAGCAGATACCTATTGATGCTGTTTTCCAAAAGGATGAGATGATTGATATAATTGGTGTGACCAAAGGAAAGGGCTATGAAGGTGTGGTTACTCGTTGGGGTGTTACCCGTCTGCCCCGCAAGACCCATCGTGGTCTCCGGAAGGTGGCATGTATTGGTGCTTGGCATCCGGCTAGGGTGTCATTTACTGTTGCTAGGGCTGGGCAGAATGGTTATCATCACCGTACTGAGATGAACAAGAAAATCTATAAGCTTGGGAAGACTGGCCAAGAGTCTCATACTGCAATCACTGAATATGACAGGACTGAAAAGGATATCACGCCAATGGGAGGATTCCCTCACTATGGTGTGGTGAAGGAGGATTATGTGATGATAAAAGGATGCTGCGTTGGACCAAAGAAGCGTGTTGTGACCTTGAGACAATCATTGTTGAACCAGACATCTAGGGTTGCTTTGGAGGAGATCAAGCTTAAGTTTATTGATACGTCCTCCAAGTTTGGCCATGGTAGATTCCAGACAACACAGGAGAAAGCAAAGTTCT
>CL1Contig71
ACAACCTCTTAACACCAGTGGTAGTCTCCTCAGAAACACCCACCAATCTTTCCTTCATCTTGTGATACCTCTTGGGATCTGTCTTCTCATAAATCTCCTCAGCTTTAACACCCTCATGGATCAAAAGGGTAGCATCACCACCATCATCCACGATCAGATCAGGGCCCCCACCTGGACCCCAGTCAAGAGCACGCTCAGTACACCACCAGTACTCCTGAAGAGTCTCACCCTTCCAGGCGAAGACGGAAGCGGAGTCACGGGCGATGGCGGCGGCAGCGTGGTCCTGAGTGCTGAAGATATTACATGAGCACCAGCGGACCTCGGCGCCCAAAGCGGTGAGGGTCTCGATGAGGACGGCAGTTTGAATGGTCATGTGTAGGGAACCGGTGATCTTAGCGCCCTTGAAAGGCTGAGCAGGGCCGAATTCGGCTCTGCAGGCCATAAGACCAGGCATTTCAACCTCAGCCAATTCGATCTCGAGGCGACCGAAGTCTGCCTGAGACATGTCCTTGACCTTGTACTCACGGCCGCTAGTGGTCTCTCCACCACAAGCCATTGTTAAGGTTGGATCTGAGATTTTGTCTAAGAAGAGAAGATAGACACACACACACACACACTCTCTCTCTTCCT
>CL1Contig72
GGTGCGCAATTGAATTTCAATTTCCCTCGACACTTTAATATCTCTGTCCTTAGCCTTTTCAAGCGCCCCTCACAATTTGCACCTGCCTTTCTCTCTCTCTATTTGTTGTATTTTTCCACTCTCTTTCTTTCAAACCCTAACCCACCGAACCTGATTCGCCATGAAAGGAGGTAAATCGAAGTCAGATACCAAGGCCGCCAATAGGCTTTCCGTGAACAAGAAACCCGCCAAGGCAAGCAAGAAATCTGGCAAGGCAGCCAAGGACCCAAACAAACCTAAGAGACCGGCCAGTGCTTTCTTCGTTTTCATGGAAGAGTTTAGAGAGCAGTACAAAAAGGAACACCCTAAAAACAAATCTGTTGCTGCTGTAGGCAAAGCTGGCGGAGATAAATGGAAGTCGTTGTCTGAAGCTGAGAAAGCACCTTATGTGGCCAAGGCTGAAAAGAGGAAGGTCGAGTATGAGAAGAAATTGAAAGCATATAACAAAGGACAGGCTGAAGGACCCAAGGAAGAAGAGGAGTCTGAGAAGTCGATGTCCGAGGTGAATGATGATGAGGATGATGAGGAGGAGGGTAGTGGAGAGGAAGATGATGATGAGTAGGAATGGGCACGGAGAATAGTATAGTCATGTAGGCTGTGACTGTTTGAACAACTCATGTTAATGGAGATATTTGCTTGTTATTTTTTGTTGCTTTTCTCTTCTAAGAGAAGGATGCCTCTGCTCCATCTTAATTTTCCCTTCTCCCTTTCTAGGGAAAAAAGTTATAGTTGTAGAAGGGATATTGTTTCTGCTTACTTATCACCAAAATTAATG
>CL1Contig73
AGTTGGAGATCTGTCTGCTCTGCCAGGCTCTGCTATCAGTGGAGCATTTCAGCCAATCTTTTCAGAGTTTTTGAAAAGGTTGGCTGATAGAGGAGTAGAAGTTCGAATGTCTGTCCTGGAACGTGTCAAAACCTGTCTCTTGTCAAATCCTTTCCGAGCTGAGGCTTCTCAAATAATCTCTGCTCTCTGTGATCGACTATTGGACTATGATGAGAATGTCCGAAAACAAGTTGTTGATGTGATTTGTGATGTGGCGTGTTATGCCCTGAATTCTATTCCTGTTGAAACCATACAACTAGTTGCGGAGCGTCTTCGAGACAAATCTCTACTTGTTAAGAGATATACCATGGAGAGAATGGCTGAGATTTTCAGGGTTTATTGTGTGAAGTCCTCTGATGGCTCAGTTAGTCCTGGTGAATTTGATTGGATTCCTGGGAAGATTTTGAGATGTTTTTATGACAGAGATTTCAGATCAGATACAATTGAATCTGTTCTTTGTGGGTCCATGTTCCCAATGGAGTTCTCAGTCAAAGAAAGAGTTAAGCTTTGGGTCAGAATATTCTCTGCATGTGACAAAGTAGAGCTGAAAGCTCTTGAGAAGATATTGGAGCAGAAGCAACGGTTACAACAAGAGATGCAGAGGTATCTATCTGTCAGGCAGATGCATCAGGATGTAGATGCTCCTGAATTCCAAAAAAAAGTCCTTTTGGGTTTCGTATCATGTCTCGCTCGTTTGCTGAGCCTGCTAAGGCTGAGGAGAATTTTCAGATACTTGATCAATTGAAAGATACCAATATCTGGAAGATTTTAACAAATCTCCTTGATGCTAACACTGGTTTCCATCAAGCTTGTACTGGTCGGGAGGATTTGCTTAAAATACTTGGTGAGAAACACCGGCTTTATGATTTTCTGGGCAATCTCTCAGTTAAGAGTTCTTATTTACTTTTCAACAAAGAGCATGTGAAAGAAATTCTGTTGGAGGCCACCACACATAAATCTGCTGGAAATACACAATTTACTCAATCGTGTATGGATATACTGGTGCTACTTGCACGCTTCAGTCCAATGCTACTTGGCGGGGCTGAGAAGAATAGTAATTTCTGAAGATGATAATGAGATGATAAAGAAGGTGCTTTGCACATTTTGGC
>CL1Contig74
ACCTAATATCATCACTAGCTAGAAACTATTGTATTTATATACATGGGGTTTGATATTGCAATGGAACAACATAGCTGGTCCCATGTTGGATTTATTATCTTTTTCTCAATTTTATTCATTGGAGTTGCAAGGGCAGCAAATGTCTTTTCTTGTGCATATTTGGTCAATTTGGTTCGACCTGCACATCGTCATATACCTTTAAAACATCAGAAAGCACTTTGGTACAGTGGACTTCGAGGGGCTATGGCTTTTGCCCTTGCTTTGCAATCGATTCATGATCTTCCAGAAGGACATGGCCAAACCATATTTACTGCAACCACTGCTATAGTTGTATTGACGGTGTTGCTAATTGGGGGTTCAACTGGTACCATGCTGGAAGCTTTACAAGTTGTTGGAGATGGCCATGATGGCTCCATGAGAGAATTTCAGAGTTTTGAGGGAAATAATGGTTACATTGCTCCCTCATATGACGATGATGACACATCAGGGAACAGGTTGAAAATGAAACTTAAAGAATTCCACAGGAGTGCAGCATCATTCACAGCATTAGATAGGAATTACCTTACTCCTTTCTTCACAAGTCAAAATGGAGATGAAGAAGATCATGATGACCCAATGCCCAGTTCAAGAAGAGGGGGTTCCATGGTCAATGACTAATATCCGGTGACAGTTTCGAGTAACACATAT
>CL1Contig75
CATCATTGATGAAGAGTCACTGTCACTCCAAAGTTGCCGCCATTGCCTTCTTGCTTTGTCCTTCTAAACTTATTTTCTTCTTCAAAGTAGGACATTTTGGCTTAATGTGGCCTGGTTTGTTACACTCATAACAAACTATTTCACTTGAATGATTTGGAGTCTTTGGAGCATATTTCTTTGTGAACTTCTTGTATTTGCTTCCACCTTTTCTAAATGCTCTTTTGAATCTTTTGACTATCATAGCCATATCTTCATCATCATCACTTGAAGCACTTGAATCATCACTTGAACTAGCTTTAAGAACAACATTTTTCTTTTTCTCATCTACTTTTTCGGATATGAAAGCTATGCCTTTCTTTTTCTTTTGATCACCTTCATTCTCATCTTCCTTGTAAATTATCTCATGTGCAATGAGAGAACCAATCAGCTCATCATAGGTGTATTTTCTGAAATCCTTGGTGTCTTGAATAACAGTAGTCTTTGCTTCCCACGTCTTTGGAAGAGACCTCAG
>CL1Contig76
CTCACAACTAACATCTGAAATGCAAAGCAACATGAAATCTAGGAAATTGAAAAAACAAGGTCCTGTTGCTGCATTTGATTCTTATGTGCTTGCTGCTGTATGTGCTCTCGCCTGCGAGCTTCAGTTGTTCCCTTTTGTTTCAAGGGGCAGTAATCATTCAAGTTCTAAAAATGTGCAGACTCTGGCCAAGCCTGTAAAATTAAATGGATCCAATGGATCTATTAGTGAGTTCCAAAGTAGCTTTGACTCTGCAATTCATCATACTCATAGAATCTTAGCCATTTTGGAGGCACTTTTTTTCTTTGAAACCATCTTCTGTTGGTACCTCCTGGAGTTACAGCTCAAATGAGATAGTAGCTGCAGCTATGGTTGCTGCTCATGTTTCTGAATTATTCAGGCGGTCAAAGGCTTGCATGCATGCTCTCTCTGTTTTGATGCGGTGCAAGTGGGATAATGTAATTTACACCGAGGGCGTCATCACTGT
>CL1Contig77
AGGACTTAATACTCTTGGTATTTCTCTCGAACTACGATTAGACTTTGCATCCTACGGTGGCTTAAACCCTCCCACATTCACCCTCGTGGCACAGAGATCCTTGTAGTCGTGGAAGGCACCCTTATGGTTGGCTTTGTGACATCCAACCCTAATCGCCTTATCACAAAAGTTTTATACCCAGGAGATGTTTTTGTATTTCCAATTGGTCTCATTCACTTCCAGTTTAATATTGCAAAGACGAATGCAGTTGCCTTTGCTGGTCTAAGCAGCCAAAACCCAGGAGTCATCACTATAGCAGACGCAATCTTTGGGCCTAATCCACCCATTAATCCTGATGTTCTTGCTAAGGCCTTCCAATTGGACAAGGATATGGTGGAAAAAACTTCAGAAAACTATTTGAGAATGCATAAAACACCATAAGAAGTTCAATGCTGCTC
>CL1Contig78
CAAAAGGACTTGCAAAATTGTGTCCAACCAAATAGGCCTCAATTGCGTATGCAAAGTGCCCATAAACTTCAACACACTTCACCTATTTATTAATACTTTTCAGCTTTGTACATAACTTCAGGATTGCGAATGTCATCTTGACTTTGGATTAATCTGATCTCTAAACTGCTTGTTTGTGGATCATATCCAGATCTTTTGTAGTCATTCACAGTCCTCTGCAGTACTGCCTGCAGGCTTGATACTGCAAGTTCTGCTGCCCTGTCCAGGTTGTCAGGATATTTATTACTCCATCCAAGCAGAAGTGCAGTCATGAGATCTCCAGTTCCCGTAAAATATGCAGGGATTTTGGGTATCACAATCTTGAATCGTCCAGCAGCATGAAGAACATTACAAGCTTCAAGACCATCTTTTCAGTCACAATCCTTAACCCAGTCAA
>CL1Contig79
GGTGCGGTTCATCTTCTTCATTTAACCCAACATTGTTAGCTTTCCTACCTCCCAGCCACACGTCTTTATTGCATCCCCCCTGATAGAGGCCCAAACCCATCTCTTATTTGCTTATTGCAACCGCTGCTTTGCTTCTACTGGGTGTCTGTATGACATCTCGTTCAAAATTCCCAGTTCTTCATTTGGTTCTCTCAGTTTCTGTTGTTATCTGTGAATCTTGAGCTGAATTCTTTGAAGTTTAAAGGGTTTGTTTTGTTTTTCATTTAGTGAATTGGGTCTCTCTCATTTCATCTCCAAAATGAAGGTCACTGTGGTTTCACGCAGTGGTAGAGAGCTCTTTAAAGGAGGCCTTGAGCTTAATGATTCGGCTTCTGTAGCTGATCTGCAGGAGGCAATTTATAAGCGAACTAAAAAATTCTACCCTTCAAGACAGCGGCTGACCCTGCCTCTTCCACCGGGATCAAAGGACAGGCCTATTGTCCTCAATTACAAGAAGAGTCTTAAGGATTACTGTGATGGGAATTCAGACAACATAACTGTAGTTTTCAAGGACTTGGGTCCACAAGTTTCTTACCGCACGCTTTTTTTCTGGGAGTACTTGGGTCCTTTGATCCTATACCCTGTCTTTTACTTCTTCCCGGTGTACCAGTACTTGGGCTACAAGGGGGAACGTGTCATCCATCCAGTTCAGACATATGCTTTATACTACTGGTGTTTCCACTACTTCAAACGTATTATGGAAACATTTTTTTGGCACCGATTCAGTCATGCAACTTCACCTCTGTCCAATGTTTTCCGAAATTGGGGCTTATTATTGGAGCTTTTGGGTTCCCTACATTTGCCTACTATCTGAACCACCCACTTTATACTCCTGTTAGTGATCTTCAATGAAGATTGGATTT
>CL1Contig80
ACTATCTTCATTGAACCTCCTGGGATAATATCAATCGGATCCAGCTTCCTGTTCTTCACTAAGCAACATAGAGCACACGGAGTTAGAGTTTCTTCTTTATTTTCATTGGATTTTTCCTCTTGTCCAATTTTTGGCATTTCAGCAAGGGAATTTTCCAGGAAAGAAGATATTTCTTCGCTCCACGGAGCGAAATTAGAAGCAGGACAAGGGGCTTTGAAAGGTGTATTGAGCCAGGTGTCGAGGATTTCTATGGCAGATTCTGGAGATGTGGACATGCCAGAGACCGCAAGAACATTGCAGTTGTTAATGGAGCGGGTGTTGATAGCTTCGGCTGTTGAAAGGCAGGTGGAAGCGAAGACGCCAGGGAACTTGTTGGCAAATATGGAGACACCGACGCCGGTTCCGCAAGCTACAAGGCCACGGATTTCAGGGCAAAGAGAGGATGGAGATGTGGCGTTAGCAGCGGAGACGCGGCGGCCAACCTCAGCGGCGATCGAGTAGTAGGAGGAAGTACCGAGGTCTTCAACGTCTATCTTAAGAGAGCGGAGATGCGAGACAAGAGCGTCCTTGAGGTTGCAGCCGAAGGAATCCGCTCCGGTTATGATTTTGAGAGGCTGGGGAGTAGCGGCGACGGTAGATTCAGCCATTTGTGCTGTTGGCAGCGGCGGTGTAGAGGTCGTAACAGGGAGTGATGGAGTACGCGGGATCTCCAACGCGCTTGAAGCACTTTAAGCTATAGAAAGCTAGAGAAAGATTTTAAAAAAAAAAAATATGAAAGGAGCTCATTTCCTTGTTGCTTTTCTCCTTCTGGTTTGTCTTCCTCATATGTCTTTGCCTATGACCCTAGCTCTCTTCAGGACTTCTGTGTAGCCATCAATGGCAGCAAAGATGGTGTGTTTGTCAATGGAAACTTCTGCAAGGACCCAATGATTGTAACGGCAGACGATTTCTCATTTTCTGGTCTCAATATTCCTCTAAATACAACAAACCAAATTGGATTCAACATTACTCTCTTAAATGTTGATACAGTACCAGGACTTAACACTCTTGGCATAGCCATGGCTCGTATAGACTATGCAGCAAATGGAGGCGAACCCCACCCCACACTCACCCTCGTGCAACTGAAATGTTGATAGTCTTGGAGGGCACCCTCTATGCTTGGTTTGCACNTCAGTCAGCCGTATCGC
>CL1Contig81
CGGGGGCGAGTTGCGGAAGTCATGGCGAGCGCTGGTGCTGGTACCGGTACCGGTGGAGGAGGGAAGGTCTCCTTCAAGGTGACACTTACCTCCGATCCCAAGCTCCCTTTCAAGGTGTTTAGCGTACCAGAAGCTGCCCCGTTCACCGCTGTTTTGAAATTTGCAGCCGAGGAATTTAAAGTCCCTCCTCAAACCAGCGCCATCATTACCAATGATGGTGTAGGAATCAATCCTCAACAAAGTGCAGGCAATGTCTTCCTTAAACATGGTTCCGAACTGCGCTTGATCCCCCGTGATAGAGTGGGAGCAACTGAGTAAAGAAAGTAACAGGCTGGATGACTTTTGTATTCTGCTTTGCTTATTCTGAAGGACTTTTATTCTGGTTGATCTAGATTTGTTTTCTGCTTTACTTTCGTAAAAACTGGGTGGATGGTGAGAGTTTCGTTTCCTCTTGGCATTATACTGTTGTAACTGATACCATAAATTTGTGATATTCATATGGAAGCTAGCTACAGTTGGTAGCCTTTTAGTGTTTTAGTTAATAATGGAAGCACCTGTTGTCATCTTGCTCTAT
>CL1Contig82
TTCAAGTCTTTATGCTGCCAGAAGGTTGCATGATGTTATGCTTAATTCCATATTGAGAGCTCCAATGGTCTTCTTTCACACCAATCCACTTGGACGTATTATCAATAGGTTTGCAAAGGATCTTGGTGACATTGATAGGAATGTTGCCCCATTTGTGAATATGTTTCTGGGTCAAGTGTCACAGCTCCTTTCTACATTTATCCTCATTGGAATTGTGAGCACTATGTCATTGTGGGCCATAATGCCGCTTTTAGTTCTGTTTTATGGAGCCTATCTATATTATCAGAGCACAGCCCGCGAAGTAAAGCGCTTGGATTCTATAAGTAGATCACCTGTTTATGCACAATTTGGAGAAGCTCTAAACGGTCTGTCAACTATTCGTGCATACAAAGCTTATGATCGGATGGCCGACATCAATGGTAGATCTATGGACAACAGTATCAGATTCACCCTTGTCAACATGAGTGCAAATCGTTGGCTTGCTATCCGTCTGGAAACATTGGGAGGCATTATGATTTGGCTTACAGCAACCTTTGCTGTGATGCAGAATGGAAGGGCAGAGAACCAACAGGCATTTGCATCTACAATGGGTCTACTTCTCAGCTATGCCTTAAATATT
>CL1Contig83
CCTTCAAAAACCGAACCAAACTTGATCAACCAAATTATGTGAAAATCAAAATCGAACTGAAAAAGCCAAATAGTTTGGTTTAGTGTGGCTTTTCGTTTAAATTGAAGCACTTCGTCGGAGAGAAGTTGAACTTAAAATAGAAGGAAAGTTCAGTTATGCTTTGAAAGTTAAATAAAAATTTATATATTTTTTTTGTATCCATCCTTAAGTGCAACGATTTTTTTGGATATCCAGCATGCGTATTATCTCTGGTAAGTCCCATGCCAGTTTTCTGCTTACACTATATAACAACCATTCTTTGAGAAGAAAATAAGCGGGCCTGAAAGTTCATGGAAAGTGATGTCTATGCATCAATGTGAGAGATACTGGTGGTGATTTGCAGTTTTGTGTTTACTTGTAAATTGATTNTCTAATCTCCA
>CL1Contig84
AAGGTTCACGTATCTGAACCTGAGCACAAAGAGGAGGAGAAGAAGCATGGTCTGTTGGAAAAGCTTCATCGATCAGATAGCAGTTCTAGTGTAAGTGTAAATTTCAATACTAATATCATATTTTAGTTAGATGATTAACGACTTTTTTTTTAGAAGTTTTATACTCATTGCATGATTGGATATATATCTTGCAGTCTAGTGATGAGGAAGAAGGCGAGGGAGAGGAGAAGAAGAAGAAAAAGAAGGAAAAGAAGGGATTGAAAGAGAAGATCAAGGAGAAGATATCGGGCGACAAAGAAGAAAAGAAGGAAGAGGATACCACAGTCCCTATTGAGAAATACGAGGAAGCAGAAGCAGCACACCAAGCAGAGGAAAAAAAGGGTTTCCTTGAGAAAATAAAAGAGAAACTGCCGGGACACAACAAGAAGGATGAAGAGGTAACACCACCTCCACCTCCACCTCCACCTCCGCCCCCAGCTGAACATGTTCATACAGAGGCAGCCTCTCCTTCAGCAGAGGCTAAGGAGAAGAAGGGTATCTTTGAGAAGATCAAGGAAAAGCTTCCTGGGTACCATCCAAAGACAGAGGAAGAAAAGGAGAAAGAGAAAGAGTCCCATTAAAAAAAAAGACACTATTCTTTGAAAGGCATCATGATGATGATAAGTGTGTGGCTTGTAGTGCTTGAGTAATGATGGTTTTGCTGGGTTTGTTTAT
>CL1Contig85
CCACGGATCTATATCTCTCTCCACGGTTGCTTGAATTGTTCTCCTTTTCAATGACGCACTTTCTCGCCTGCCACTGCAGATAGCATGAGGAATGGGGTTTTCTCAGCATGGCGAACCGGGATCCATACCTGGATGGGAAGTAATCCACCTCCTCATCCCTGTGCATAAAATTCATGAAACCATCATAATGATTGTTGTGATAAGCACACTTGGGAGCATTAACAGGCAGCATCTTATAGTTGGGTCCGAGACGGTGCCTCTGAGTGTCAGCGTAGGCAAAGGTTCTAAGCTGGAATAACTTGTCGTTTGAAAAGTGAATGCCAGGAACAATATGACCAGGGTCGAATGCAAGCATTTCATTCTCAGCAAACCAGTTATCGATGTTCCTGTTCAAGACCAAACGGCCAATTTGCTGCAGGGGAAAAACATCCTCAGGCCAGATCTTGGTCATATCAAGCGGATCAAAGTTGCCCTCTCTAGTGTAGAACTTAGTCGCAAAACCTCGAGGATCCCTGAGGGTTTCAGGGCTGCCACGCTCATGGATAACAGTTGAGAAACGGACAATGACAGGGGTTTGAACTCCAGGGGCTCGAAGGAAATCAGCACAAGTAAGGTCAGTGACATCGTGCGTGACTTCAAGAAACCCTTGCACTCATTCCCCTAGCATGGACACACGCTCTGGATCCTCTCTCTGTAAGT
>CL1Contig86
GCCTTTCTTGCTTTTTTTTAACTAACCCCAACCCTCCTTCTCAAATAAAAACCCCCAACTCCGCTTGCTTTCTGATCTCTCTCAAACCCTCTATAGAAGTCTCTCTGTTTCTGCTATTCAAATTTCAAAATTCAACTATGTCTTGCTTCAAGGGCAAATACACCGATGAGCTCATTGCCAATGCTGCTTACATTGGCACCCCTGGAAAGGGTATTCTTGCTGCTGATGAGTCTACTGGCACCATTGGCAAGCGTCTAGCAAGCATCAATGTTGAGAATGTTGAGGACAACAGAAGGGCTCTTCGGGAGCTCCTCTTCACAACCCCTGGTGGCCTCCAATACCTTAGCGGTGTGATTCTTTTTGAGGAAACCCTGTACCAGAAGTCTAAATCAGGCAAGCCTTTTGTTGACATCTTGAAGGAGGGTGGTGTCCTCCCTGGTATTAAGGTCGACAAGGGTACTGTTGAGCTTGCTGGTACCAATGGTGAGACTACAACCCAGGGTCTTGATGGCCTTGGCCAGCGTTGCCAGAAATATTATGAAGCTGGCGCACGTTTTGCCAAATGGCGTGCCGTGCTCAAGATTGGCCCCAATGAGCCATCTCAGCTTGCCATCAACGAGAATGCAAATGGATTGGCCAGATATGCCATCATCTGCCAGGAGAATGGCTTGGTCCCTATTGTGGAGCCTGAGATCTTGGTTGATGGGCCTCATGACATTAACAAGTGTGCTGAGGTTACTGAACGTGTTCTTGCTGCATGCTACAAAGCTCTCAATGACCACCATGTCTTGCTTGAGGGAACTCTTTTGAAGCCCAACATGGTGACCCCCGGATCAGAATCCAAAAAGGTCGCACCTGAGGTCATTGCTGAGTACACAGTCCGTGCCCTCCAACGCACTGTGCCTGCTGCTGTTCCTGCTATTGTGTTCTTGTCTGGTGGCCAGAGTGAGGAGGAAGCTACCCTCAACCTCAATGCCATGAACAGGCTCAAGACCAAGAAGCCATGGTCGTTATCCTTCTCCTTTGGACGTGCTCTTCAGCAGAGTACACTCAAGGCTTGGGCTGGAAAGGAGGAGAATGTAAAGAAGGCTCAGGATGCATTCCTCGTCAGGTGCAAGGCCAACTCAGAGGCAACTCTTGGAACTTACAAGGGCGATGCCACTCTTGGTGAGGGTGCTGCAGAGAGCCTCCATGTTAAGGACTACAAATACTAAGAGGTTTCAAGTGTGTTTGAAAGTTGTGCAGAGTAATAGGCTTTCTTGTCTCATGCAATAGTAATTGTAGGGTTTTTTCTATTGTTTCCCTCTCGGCCCAAATTGAAGTAGCATAATAAAAGCTGAAGGAGTATTGGTGTGTTGAA
>CL1Contig87
ATGGAGTGGAGACGAAAACGGCCCTCAGTGTCATAGAGGAGACGAAAGTTCTCATTGTCTTGGAATTGACACAACATCCATGAAACCAGAAGGGTTATGTTTTATCTGTCCTAACTTTCCCATCAACAAGAACATGCCGCTGCATCAAAATAGCAATAACTTCACGATATGTAAGAGCATACTTCAGCCTATTCCGCAAAATAAGGATCAAAGGCAAACATTCCCTTGACTTGTGAGGACCAGATGATGGCTTTGGGGCAAATGCACCGCCAAGTTTGTCAAGCATCCAATGTTTTGGGGCATTAAGCCTCTTCAAGTGTTTCTTCAAGCCTCTTGCCATTTTTCACGCGGCTGTCTATTCCGCCAGTTGAGAAGATGAGCTCTGTTGAAGGAAAAGAGACC
>CL1Contig88
TATGCCGGAAATAGCTTATATTATAATTACTGGAATTACAACTTACGCATATAACATTTCAGAAGACATATGAGCTTAACAACTTCGATTCTTAGACACAAACTTAATAGAAAAGCAGCAAACTTCTATGATTTTCAATCAGTAACCACCACGGAGACGAAGCACAAGGTGGAGGGTGGATTCCTTCTGGATATTGTAATCAGCAAGTGTGCGCCCATCCTCTAATTGCTTCCCTGCAAAGATAAGCCTCTGCTGATCTGGTGGAATACCCTCTTTATCCTGAATTTTTGCCTTGACATTATCAATTGTATCAGAGCTCTCAACCTCCAGAGTAATTGTCTTCCCAGTCAAAGTCTTCACAAAAATCTGCATA
>CL1Contig89
AAGCCTTTGATCAAGTTTCAGTATCTTGGTGTTTCTTGAGCTTAAACAGCTATGGAGGGCAAGGAAGAAGATGTTAGATTGGGAGCTAACAAATATAGGGAGACGCAGCCCATTGGTACGGCGGCTCAGAGCCTAGATGACAAGGATTATACTGAGCCGCCACCGGCGCCGCTATTTGAGCCGACTGAGCTCACTTCTTGGTCCTTTTACAGGGCTGGTATTGCAGAGTTCATAGCCACTTTCTTGTTCTTGTACATCTCTATTTTAACTGTGATGGGTGTGGTTAAGGCACCCACGAAGTGTTCAACTGTTGGGATTCAAGGGATCGCTTGGGCCTTTGGTGGCATGATCTTCGCTCTTGTATACTGTACTGCTGGCATTTCAGGAGGTCACATAAACCCGGCGGTGACGTTTGGGCTGTTTTTGGCAAGGAAACTGTCCTTGACGAGGGCTTTGTACTACATGGTGATGCAGTGCCTTGGAGCCATATGTGGTGCTGGTGTGGTGAAAGGATTTGAAGGACGTCACCAGTATACTTTGTTGGGTGGTGGTGCCAATAGTGTGAACCCAGGTTACACCAAAGGTGATGGGCTTGGTGCTGAAATTGTTGGCACCTTTGTTCTTGTCTACACTGTCTTCTCCGCCACTGATGCCAAACGTAATGCCAGAGACTCCCATGTTCCTATTTTGGCACCTTTGCCAATTGGGTTCGCTGTGTTCTTGGTGCACTTGGCTACTATCCCAATTACAGGAACTGGTATCAACCCAGCTCGCAGTCTTGGCGCAGCAATCATCTTCAACAAGGACAAGGGCTGGGATGATCATTGGATTTTCTGGGTGGGTCCATTCATTGGAGCAGCACTTGCAGCTCTGTACCACCAAGTTGTGATCAGAGCCATTCCTTTCAAGAAGTGATCATATGATGCATATATGTGGCCGTTCGATTATGTTTTCCGATCAAGATCAAGATAAAGCTCAGTTTGTTTGCATTTTCTATGTTATATTACTTTGTATTTGTACCTATATGAGCACATATAATAATAGTATTATGTTTCCTACCAAGGGCCTTCTTCTACCTTCTTCCTTCTTTTTTATTTGTGGAAGGGAAGAGGTGGGTGACGAGTGCTGGGCCCATGTTAAGTAGGTGGGCTGTATGTATTCATATGATAATGTTTATGTGAATAGTTCTGAATTGTGAAATGTCATTTTCTTGTCAGCCGACCGAAAAAAATACTCTCTTACCTCATGCTCTAAAATTATATTAATCGACCATTGCCAATTTGTAATTTTCTTTTCTCCC
>CL1Contig90
TACTCGTAACGTTCACCACATTCCAGTATATGTAAGGGGAACCAACGTCTATGCAGATAAAGAATTTGGTGATGTTCAAAAAATTACAGATAAATTAGATGTTTATTCTTACGGTGTTATACTTTTAGAGTTGATCACTGGAAGAAAACCTTTAAATGACATTAAGCAACATTACAATTGTTCAATGGGCTAAAAATCGGATTGGACAAGCATTGAACAATGATGACTATACCAGACTTGTTGATTCCAGATTGAAAGAGTATAAGGAGAATGAAATGTTAAGAATGATTTATTGCGCTGCTGCTTCAGTGTATAAACCTTCATTCTCACGACCAAATATGAACCAGATATTTAGAATTCTTCAAGGAACTATGCGTCCCGAGCAGATAATGAAACGGAAAGATATCATAAGTCTACTTGATGATATGCCTCAGGATGCTCAAATGTACAAGATGAAGAGATATAGTTTTAAAGAACTGGCAGTGGCAACTGATTTTTTCTCCAATCATTATCTCATTGGCATGGGTTCTTATAGTCAAGTCTACAGGGGAACCTTGGATGGTGAAGTCGTTGCTATCAAGAAACTTAGATTTATTCACAATCCGGAAAACGATTTCGAGGAGATTGTGAGGTTTAGCATTGTGAGCCATCCAAATATTGTTAAGATGATTGGGTACTGCGTTGAGGGAGCCAATAGATTGCTTGTTTTAGAGTTTGTTCCCAAAGGGAGCTTGAAACGTCATTTACGTGAAGAAAGGGACACGATTTTGGATTGGTCAAAGAGAATGAAAATCGCCACGAACTCTGCAAAAGGGTTGCTACATCTTCATGAAGGCAGTAGACTCAAAATTATACATGGAAACATCAAAGCAGCAAATATCCTTCTTGATAATGACTTTGAACCAAAGGTGGCAGATTTTATGCTTGCAGCTTTGTTTCCGAATTTTGATAGTGTTTCCCACATCAGCACCCGTGCATTCTCACCTCACTTATATAGAGATGCAGAATACCATGATCGAAGAATATCGGATAAATCAGATGTTTATTCTTTTGGTGTTATACTTTTGGAATTAATTAGTGGAAGAAAACTTTTGGATAAACAAGGCGATATTATTACTTGGGCTAAGAATCGAATAGGACAAGCTTTGAACAATAATGTCTATGTTGATCTTGTTGATCCCAGATTGCAAGAATATAATGAAGATGAAATGAAAGATGATTTGTGTGCTGCTGCATCGGTGTA
>CL1Contig91
ACATGAATAGAATAAAATACTGCTTGTAATTAAGGAACTTTATTTATTAATTGAACTTATAACATATCACAGCACTAGTTAATATCCTTAGCAGAGGAAAGATTTGATATTTGATACGAAATGCACAAAACCTAAGATCTAGACACACAGATTAAAAGAACCAAACTTTCATTCAGCAATCACCACCACGAAGACGGAGCACAAGGTGGAGAGTGGACTCCTTCTGGATGTTATAATCCGCGAGGGTCCTCCCATCCTCTAGCTGCTTCCCAGCAAAGATAAGTCTCTGCTGATCCGGTGGAATTCCCTCCTTGTCCTGGATCTTTGCCTTCACATTGTCAATTGTATCGGAACTTTCAACCTCCAGAGTGATCGTCTTCCCAGTCAAGGTCTTCACAAAAATCTGCATACCCCCACGAAGCCTCAGAACCAGGTGAAGGGTGGACTCCTTCTGGATGTTATAATCAGCGAGGGTCCTTCCATCCTCTAGCTGCTTCCCAGCAAAGATCAATCGCTGCTGGTCTGGTGGGATACCTTCCTTATCTTGAATCTTGGCTTTGACGTTGTCTATTGTATCCGAGCTTTCGACCTCCAAGGTTATCGTCTTACCGGTGAGGGTTTTTACAAAGATCTGCATCCCTCCCCTCAATCGGAGAACGAGATGCAAGGTGGATTCCTTCTGTATATTATAATCAGCGAGGGTCCGACCATCCTCCAGCTGCTTTCCGGCGAAGATCAAGCGCTGCTGGTCAGGAGGGATGCCTTCCTTGTCCTGAATCTTGGCCTTAACGTTGTCGATGGTGTCAGAGCTCTCAACCTCCAGGGTTATAGTCTTTCCGGTTAGAGTCTTGACGAAGATCTGCATACCTCCCCTCAAAC
>CL1Contig92
TTTTTTTTTTTTGTTTTTTTTTTTTTTCCTGCATAGCATCTCTCTTATTTATTGGATAATTAAGTACATTCATTTATTATACAACATAGCAAAGTGGAGATGGACAATGATTTTGTGCTCCTCAACACCTCTCTGCGACATAGGCTCAACTTCACCCTTTAGATATTTGGCCTCACATTGAGACGAGATGCAAGCTTTTGACCCAGAGATCTGTCGCACTGAGACCAATATGAGACCCAGATAGCCCGAATCTCGTAGGTGATACGCGGGTCTGATAAAGCGTTAACCAATCTGCAGAGGAATCTTTCTTGTCTGTCAGGTGCCCAGGATCTATATCTCTCTCCAGGTTGCTTGAAATTGTTCTCCTTTTCAATGACGCACTTTTCTCGCCTGCCACTGCAGATAGCATGAGGAATGGGGTTTTCCCAGCATGGCGAACCGGATCATACCTGGATGGGAAGTAATCACCTCCTCATCCCTGTGCATAAATTCATGAACCATCATAATGATTGTTGTGATAAGCACACTTGGGAGCATTAACAGG
>CL1Contig93
AAAATTAGCTATAATAGACTCGCAGAAAACCCTATAAATTGTATGGCAACTAGATGAAGGATTATCCATGGCCAACCATGCTGCATTTCTACAGTGTGGGAGGAATCCAGATATAGCCATGTGTTTGAACATAACCAGCTTTTGCCAGCAGTTGATCGGCTTCCGCAGGACCTCGGCTGCCTGGTTCATATGGGATTGGCTTCATTTCACCATTGTCAATCCTATGCAGAAGGGGTGTGAAAATTTCCCACGCCGCCTTCAACTCATCTCTGCGAACAAAATGCTGTCCAAGAACAACCTCTTCATCTTTGATTGGAAGTACTGATTGAAGAACCTTCACTTTCTCATCTCGAATGTGCTCAGGTTTTAAGAGAGATGGGTTTCTCCA
>CL1Contig94
AGAAAAATCAAAGAAGGGGATCATCTGAGACAAACTCTCGATTTTTCATCATCTGATACACTTGAGACACCTGTTGAAGCAACCTCAGGGTAGCAAGCTTTCAAGGGCAGGAATATATTGAGATAGTTGCACTTCTGGCACAGAGGAAGCTGATGTAAGTTTTCCGCCAAGTTTTGAAATTTTTGATAGTAATGGCAGAACTTTTGCTGCAAGATCTAGTGGGAGAAACTCGTGCTCCAATAGATGGTAAAGATCTTTTACTTCCTGTGTCACACAGCTCAATACACCTTTGGAAACCAGTTCTGACAGAAGGAATGACCTTGACAGCACTTCCCTACTCTCAAGTTTTAGCTCTAGATTGAACCCAATTAGATCGGCCATCCTCAAATTGCGCTCTTTTTCATTTTCAAGTTCCAGATGAGATGCGCCATGTGTGCGGTCATAAGGAGCAACTGCTAGCGCAGCCAATACAACAGATGAGGCTATCAACTGTAAATCCTTCTGGCTTAAGTTTTTATTGAAGCTTTTCTGAAGTGTAAAAAGTTTGAACCATGCATATGCATGATAAAGATGACTTGATGATGTCCAGAAAATCTCAGTAAGCTTGGCATAGTACACCACCATCAAAGATGGCTTAGGAGTCTTTTTGACCATGCACATTAATCCATGAATATCTTCTATCGACCGAAAAGCTTCCTGCCAGAGTTCAAGCTCAGTAGCAACTTTCAGTTGCTCAAATCGTGTATCAAGGTACAGCTGCAAGCTCTCTGGGGTGGACAGATCAGGCCGGTCCCTTTGATCCCTATATTTACTGAGGTTTGCTAAATGGTTTCTGATGATCTCACATAGTCGCCTAAATTCTGTTGTCCGCTTGTATTGTTTGCAGAATTGGAAAGCTCGATGCGCTGTCATCGCATATAATGCCTCCAACTTCGAGTTGTTTCGTAATATTTCAAGCACAGTTCTATAGGTCTCCCACAAAAACTTGAACCAAGGGGTAACAAGTTCACGATCAGACCTATCCTTTCCCTTCTCTCCAGTGACATAACTCAGCATCAGATCTTCTGGTCTCTTATCTGCTTCAAGATCATCAACATCCAGAGCTTCTTCTAGGGCTTGAGCCTGACTACGAGCTTGTTCAGCTTTCTCAGTGGAGAGATGCATGAAATGCTTGATTACCTCCTCCAAGGAATTTACATTTACTTGTTGGCACACTATGCGATACTGTATTAAACCATCCTTTGCAAACCTTCCCCTCCGCATGTCAACACAAAGCTCCACACTATTTAGAACATGATCTTTTCAAGTGTCTTTTG
>CL1Contig95
TATCCATTTCCAATCTGGACCAGGGTGGCTCATGATGATAACCTGATATGTGAAATTGGCAGCCTCCTTAGCAGGATCATCCTTGTAGTTCGATGCAACATAACCTCTCTTGAGATCTTTCACTGCCACGTTCTTCACATTGAACCCAACATTGTCACCAGGGAGGGCCTCCTGGAGAGCCTCGTGATGCATCTCAACTGACTTGACTTCAGTTGTCAGTCCGCTGGGTCCGAAGGTCACAACCATACCTGGCTTCAGGATACCAGTCTACACACGACCCACTGGGACAGTTCCAATGCCACCAATCTTGTAAACGTCCTGAAGTGGGAGACGGAGTGGCTTGTCTGAGGGCCTCTTGGGCTCCTGAATCTGGTCCAGAGCTTCAAGAAGGGTTGGGCCCTTGTACCAGTCAAGGTTGGCGGACCTCTCAATCATGTTGTCACCTTCAAACCCAGAGATGGGTACAAATGGAATCTTCTCAGGGTTGTATCCAACTTTCTTGAGGTACGACGAGACTTCCTGACAATTTCATCATACCTGGCCTTGGAATACTTGGGAGTGATGGCATCCATCTTGTTGCAGCAGCAATCATTTGCTTGACACCAGG
>CL1Contig96
ATATTTTTTTCACTCATAACAAGCCACTCAACCTTGAACTCACAATCGTAACTCAAATACACACAATCGTAACTCAAATACACCCAACTTAGAAGAGAAGGAAAACAATGGATATCTCACTAAAGAGATAGCCGATCTTCCCAATAATCTTCACCAATACCTTACAGAGCTGGCTCAAATGCCATTATTTCCAACAACAAACTCTTTCAACTACTCATAACATTTCACAAGTTCTTATAGTGGCCAACGAAGCATTAATTGGCCTTGTTGTTGCTTATTGCTTGAGAAGCTTAATTACTACGATTTGACTTAAACATACATCCAATCCAATGTTATTAATTAATTACTGATGATTTCATAATGGAGAATAGAGGATTGAAGGAATCTCCACAATCAACAAATTGGTAGTTCACTGTAAGATGACCTCGTTCATATCCTTTCCCATCTGTGTCCAGTTGACGGAAAACATTCACGTCCAAATCTAGTCCTCCATTACTACACTGATCCACAATCCTCACCGTCGTTTTAGCTCCAGTCCCTGTATTTGTCACACTCAAGCACTTTCCACAGGAGGGCTGGCCGTGTGCTCCGACGGGACCGCAGAATGCAGTCCAGCCATACTTGCTCCGCCATGAATATGGCTTGTTAGCATCCCATGTAGAGCAATATGCACTTACAGCATTCAAATCCCATCCATGTTGCTGCGGATTATACAAATGGTACGTCGCAAGAACGTTGGAAGCACTTCCACCACCAACACCTTCGCCGCTGTCTTTGCAATTGCTTTGGCAGTTATTATCAGGTGAACAATATTCATCAGTGGAGCCACACCACCCCCACTGGCTACAACATAGGTTATTGGGGCAGAGCTTGCCACCTGCTTGCCGACCACATTGCTCAGCAATTGCAACACCTGTTAAACATAATAAAACAACCATACATATATTCATAACTCTTCCCATTTCTTCCCAATTCTTGATTTTCTGGTTTGCAAATGATATGATCCCCCCGTACTCTGCG
>CL1Contig97
CTTGAAAAGGGTATCTTCTGATTGTAACTCGCAGTATTGTTCTTAATTTCTTGGTTTACGAGATCTTAGAAGCTTGCAAGCTTAAGTTTTGTAAAGGGTTGTCTTCCAGTGTGGAAGATTTTGCTCAAATGAGAGATTTCTTGCCCACTGTCAAGCAAAGAGCTTAAATTTGCTAGATTTTGTTGCAAAAACCGACAAAAGATATGGTGTCAAGGTCATATTCTAATCTATTGGAGCTCGCCTCTGGGGAGTCTCCAGCGTTTGGCCGCATGACCCGGCGAATCCCTCGGATTATGACGGTGGCTGGCATAATTTCGGACCTAGATGATGACCAGTCGGCGAGTGTATGCTCTGATCCATCATCTTCTTCGGTCCAGAAAGACCGAATAATTATTGTAGCCAATCAGCTGCCAATAAGGGCACAGCGAAAATCGGATGGTAGTAAGTCTTGGATTTTCACCTGGGATGAGAATTCCCTCCTCCTCCAGTTGAAGATGGATTAGGGGATGATGAGATTGAAGTTATTTATGTTGGTTGTTTTGAGAGAAGAAAATTTCGACCCTAAGTTGAACAAGATGAGGTCTCGCAGATACTTTTGGAGACCTTCGAAAATGCGTGCCTCATGGTTCCAAATGGACC
>CL1Contig98
GGCTCAAACCGCTCTCTCCAAAATCATAAACCCCTGAGAGAGAGTGTTTGTCTACTTCTTCCTCCTCTAACAAAAATCTCAGATCCAAACCTCTAGTAACCCTAACTATGGCTTTGTTGGTGGAGAAGACCACTAGCGGCCGTGAGTACAAGGTCAAGGACATGTCTCAGGCCGACTTCGGTCGCCTCGAGATTGAATTAGCCGAGGTTGAAATGCCTGGTCTAATGGCTTGCAGAGCCGAGTTTGGCCCTGCTCAGCCTTTCAAGGGCGCTAAAATCACCGGCTCCCTTCACATGACCATTCAGACCGCTGTACTCATCGAGACCCTCACTGCCTTGGGCGCCGAGGTCCGCTGGTGCTCTTGCAATATTTTCAGCACTCAGGACCACGCCGCCGCCGCCATAGCTCGTGACTCCGCCTCTGTATTCGCCTGGAAGGGTGAGACCCTCCAGGAGTACTGGTGGTGTACCGAGCGCGCTCTTGACTGGGGTCCCGGCGGTGGCCCAGATCTGATCGTGGATGATGGTGGTGATGCTACACTTTTGATCCATGAGGGTGTTTAAGGGCTTGAGGGAGGATTTTATGAGAAGACTGGGCAGCTTCCTGATCCGTCTTCAACCGATAATGCTGAGTTTCAGATTGTTTTGACG
>CL1Contig99
AAAAAAGGCAGTTAGTCAGGCAAGAGCACAGGCCTTTGAAAATTATATGAGAAACTTGGAACTAAAGAAGGGGAGAAAGATATTTATAGATTAACAAGGAGGAGAGAAAGGAAATGTCAAGATCTCAATCAAGTTAGGCGCATTAAGGATAAAGAAGGAAAAGTGTTGGTGAAAGATGAGGACATTAAAGAAAGATGGAGAAATTATTTTAATGATCTCTTTAATAATAGTCAAATTGGTAATAGCGTGAATATAGATTATAGAACAATAGAAAAGAATGTGAATTATACTAGAAGGATTAGATCTTTAGAAGTAAAGGAAGNACTT
>CL1Contig100
GGACTTATCAAAATCAAACGGCCATTAACAAGCGTCTGATCATCAATTTCAGTGTATTGGCTTTGGTCTTTTTGGAGCTAAACAGCTATGGAGGGCAAGGAAGAAGATGTTAGATTGGGAGCTAACAAATATAGGGAGACGCAGCCCATTGGTACGTCAGCTCAGAGCCAAGATGACAAGGACTACACTGAACCACCAGCAGCGCCGCTGTTCGAGCCAACGGAGCTCACTTCTTGGTCCTTTTACAGGGCTGGTATTGCAGAGTTCATAGCCACTTTCTTGTTCTTATACATCTCTGTTTTGACTGTCATGGGTGTAGTTAAGGCACCCACCAAGTGTTCGACTGTTGGGATTCAGGGGATAGCTTGGTCCTTTGGTGGCATGATCTTCGCTCTTGTCTATTGTACTGCTGGCATTTCAGGAGGTCACATAAACCCGGCGGTGACGTTTGGGCTGTTTTTGGCAAGGAAACTGTCCTTGACAAGGGCTTTGTACTACATGGTGATGCAGTGCCTTGGAGCCATATGTGGTGCTGGTGTAGTGAAAGGATTTGAAGGGCGTCACCAGTATACTTTGTTGGGTGGTGGTGCCAATAGTGTGAACCCAGGTTACACCAAAGGTGATGGGCTTGGTGCTGAAATTGTTGGCACCTTTGTTCTTGTCTACACTGTTTTCTCTGCTACTGATGCCAAACGTAATGCCAGAGACTCCCATGTTCCTATTTTGGCACCTTTGCCAATTGGGTTCGCTGTGTTCTTGGTGCACTTGGCTACCATCCCAATTACAGGAACTGGTATCAACCCAGCTCGTAGTCTTGGTGCAGCAATCATCTTCAACAAGGACAAGGGCTGGGATGATCACTGGATTTTCTGGGTGGGTCCATTCATTGGAGCAGCACTTGCAGCTCTATACCACCAAGTTGTGATCAGAGCCATCCCTTTCAAGAAGTGATCATGATGCAAATGTTTATGGCCATTTCTTGTTTTCAAAATCAAGACCAAGATCAAGCTCAGTTTGTTAGCTTGTTTATCTGTTTCATTACTGTGTACTTTTAACCATATGAGCACCCTGTAATAATAGCACTATGTTTTCCTTGTCAAAGAGCCTTCTTCTACCTTCCTTTTTATTTGTGGAAGGGAAGGAAGGTCGGCCATGTGTGATGAGCCCATCTTAAGTTAGGTGGGCTGTATGTATTCATATGATGGTATTTATGTGAATGGTTGTGAATTTCTGGAATGTCATTTTTCTTTGGCTCCGACCAAAAACCTACTTCTTAGCTCATGCTCTAAAAGAGTAGAACAATCGATAGTGCCAAAGTTGTCCTTTTCCCCCGTTTATCTTATAATTATTAATGTTGTGTGAAGTTGGATAAGGC
>CL1Contig101
GTGGGTTTGTGCTTCTCAAGCGATCTTAGTCTCTGGAGGGGTATTTTCTACTTAAAAATTATACGGGTTGGTTAGAGTGCCATGTTTGTTATTATTAAATTTTTCATTTTCAAGGTTATGGAGTGTCTGCTTGTTGGGTGATCATAGCCTCTTGAGTGAATTTTTGGCTTATAAATGGCATGGATAAGTTGTTTTTATTTTTGTTTTTTATTATTTATTTATATTAATTTTTAAAAAATTCTATTGTAAGGTGATCTAGTTTTATTTTTTTAAACTCGTATGCATGATTACTCTGATTACATATGAGAAGATACTTAATAATGGCTAAATATGAAAAATCTTTCATTAATAAGAGAAGGTTGAAAAGCACATAATTTATATATATAGTTTTCAACAGGATCAAAAGCTACAACTTTCCAGTACATGAAATGAAATGATGAACACTTTTATCCTTCAAACATGCACGCCTTTATTAATTTTTCTTCTAAAAGGAGATAGCATATGCTAAAGCAAACGCGGAAACTCGCTTTCTTTTTCTCCGCATCAACATTTGATCTCTTCTTTCTTTATTCTCATCGCATTCCTTTCCTTGAAACTATGAAACCGCGCACATATAGTCTAGTAGTGGTGGGGAGGAGGGGGAGATGCATAGACGTAGTGTGGTGGTGGCTTGTGGACTGGTGGTGGCCTGTGGACTGGAGGTGGCTTGTGGACTGGTGGTGGCTTGTGTTCTGGTGGTGGCTTGTGTTCTGGTGGC
>CL1Contig102
AATCCTTGTATCCGCAGTCGCTTTAAAATAATGGTAGCCAAATTGTGTACTCCTTCAGGCTGCTGCAGATTGTATTGAGAGATCATTCCGCATGCTGCAATCCGTCCATGTGCTCTCATGTTTGGAAGCACTGCGTCAAGCATTTTGCCCCCAACAAGCTGACCAACCGCACCAGATGCTGCTGATACATACACACGTTCTCCTTCCTTGGGAGAACAAATGTCTGTTAATCCAAAGTAAGCAGTGACGCCAGGCATGCCAAGAAGTCCAGTGTAGTAGGAAAGGGGAACATCAGTATGTGGAATTTTAAAGAGTCTCTCAGGCTCTGTTATAAGACTGTACTCTTCCCAGCCGTTTACTCCCCACACCAAGTCTCCTTTCTTGAAGTCAGGGTGCCCAGAATCCACCACTTTAGCCACTACAATCCATATATCGGAGAGCCAGGC
>CL1Contig103
GATTACTGTGATGGGAATTCAGACAACATAACTGTAGTTTTCAAGGACTTGGGTCCACAAGTTTCTTACCGTACGCTTTTTTTCTGGGAGTACTTGGGTCCTTTGATCCTATACCCTGTCTTTTACTTCTTCCCAGTGTACCAGTACTTTGGCTACAAGGGGGAACGTGTCATCCATCCAGTTCAGACATATGCTTTATACTACTGGTGTTTCCACTACTTCAAACGTATTATGGAAACATTTTTTGTGCACCGATTCAGTCATGCAACTTCACCTCTGTCCAATGTTTTCCGAAATTGTGCTTATTATTGGACCTTTGGTTCCTACATTGCCTACTATCTGAACCACCCACTTTTATACTCCTGTTAGTGATCTTCAAATGAAGATTGGATTTGGTTTTGGTTTGATTTGTCAAGTTGCAAATTTTTATTGTCCACATTTTTGCTTGAGAAATCTTCGCACTTCAGATGGGAGTGGAGGTACCAATCCCACATGGGTTTCTCTTCTAATATTGTGACATGTGCAATTACACAACTGAGATTTATC
>CL1Contig104
GACAAGACGGCAAGAGAAAGCTGATACAGTGGGAAAAGATGGGTTTGGAAGCAGTGGGAGATCTAGCCCTCAACGAAATCCTATCAGAATTGGGACCAAAAGAAACAGCCAAAGTGGCATGTGTTAACAAGCGCTTTAAGGCTTCGGCCACTGAGGATTCTCTTTGGTCCAAATTTTGTTCACGTGATCTTGATCTCTCTGCTCCTGTTGATCCTCAAGGCAACTCTGTTCCTTCTTTCAAGTTTGCTTATGGATTATGGCGTGAAGCTTTCAGTATGTATCCTTGGCCCCTTGTAAAACGAGTCAAAAGATGTTGGGACAGACTCAAGAACTGGTTGACTGTAAATTTTCCGGAAGCTGGGGCTACACTGCAGCAGGGTGCATCAGAAACTCAAATTCAGCAGTTGGAGGCAGTCTTGAAAGTGAAATTGCCACTTCCTACAAGAGTTCTCTACCGCTTTTGTAATGGTCAAGTTTTCCAAGACAAAGATGCACCAAAAGTGCTTTTGGAAATACATTGGGTCTAATAGGTGGATATACTTTTTATCATCACTTGGTTAATGTGTTCTTGTTACCATTGGATCGAGTTATTATGGATACAAAACAGATCATGCGCCAGCTTGAGATTTCTAGCAGTTTTAGAAGAAAATTTATTGTTGTGGCCATGTCCTCCACGATCCAGGAAAAGTTGTTT
>CL1Contig105
TATTGTAGTCGGCAAGGGTGCGGGCCAGTCCTCTACGCTGCTTACCAGCGAAGATACAGACCTCTGCTGGTCTGGTGGAATGCCCTCTTTGTCCTGTATCTTAGCCTTAACATTGTCAATTGTGTCTGAGCTCTCAACCTCAAGGGTGATTGTCTTGCCAGTGAGGGTTTTCACAAAATTTGCATGCCACCACGAAGGCGGAGTACCAAATGGAGGGTGGACTCCTTCTGAATGTTGTAGTCAGCCAGGGTGCGGCCATCTTCTAGCTGCTTCCCAGCAAAGATCAGCCTCTGCTGGTCAGGTGGAATTCCCTCTTTGTCCTGGATCTTAGCCTTAACATTGTCAATGGTGTCTGAGCTTTCCACCTCGAGGGTGATTGTCTTTCCAGTAAGGGTTTTTCACGAAGATCTGCATCTTGAGAGAGAGGGAGAGAAAATTTTGATTACGTTTAGATCTGAATTCTGAGCTTTGAATGGTTGTGTC
>CL1Contig106
GCAGTTCCCACTTCCCATTTCCCTGGAAGGCTGCAATTCTCAAACCCTCGTCTCGCCTTATCAAGCCCACCGAATATGTCAGGTTCTCAGTGCTGCGATAACCCACCAACCCTGAACCCAGCCTCTGGAGCAGGTTCTGTCACTGAAGTTGGGGGTCTCAAGGCATACGTTAGGCGGTACGTTCTGATTCGAAGCGCGCAATTGTTCTCATTTCGGATGTTTTTGGATTCGAGGCACC
>CL1Contig107
GATCATCTAGGGTTTGAAAATTCAATTCCTAAGTAAAATCTCCTCCAAATCCTAAAGAAAATGTCTTGCTGCGGAGGAAACTGTGGCTGTGGCTCTGGCTGTAAGTGCGGCAGCGGCTGCAACGGATGTGGTATGTACCCTGACATCTCAGAGACCACCAGAACTGAGACCCTTGTTGCAGGAGTTGCACCTGCTAAGAAGTTCTATGAGGAGGGGTCTGAGATGAACTTTGGTGCTGAGGGTGGACATGGCTGCAAGTGTGGATCAAACTGCAACTGTGATCCATGCAACTGCAAGTGAGAAAGCAGCATGGACATGGACCCAACAAAGCAGTAGTACTTAATCATGGTGTTTAATAAATCCCTACAAAAATTAGGAGAAAGAAAGATGAAAAAGAGTTGGTTAATGAATATGTGTGATATACTGTACTTGTGTTGCTGTAAATAAAACAGCCATGGGTTATCCAAATCCTTGTGTATGGATTTTATTATGGCTTGTTTTATGTGTTGTGTCCTCTCTGCTTTGCTGGTCTTAACTTTTGTTTGTGTAGTTTTGGTAGGGGAACTTCAATTATTGTGGTATGGATGGTTAATGCTAATCCTTTCAATCC
>CL1Contig108
AGCCCTGTTTACTTATTTGATGAAGGCTCCACCATCCTATGGATACCCTGTGGCAGGAAGCTCACTTGCTCTTACCCTGGCATCAAATTCTTATACGGCCCTGAAACTTATTTTGGCCATGAGGTATCAGTATTGGAGATGGATGGGCAATTCGACAGATTAGATGAGCTCATCTATGTAGAAAGCCATCTAAGCAACATCTCCACCAAGTTCTATGGAGAAGTTACCCAACAAATGTTGAAGCATGCGGATTTCCCTGGAAGTAACAATGGAACAGGTTTGTTCCAAACAATTATCGGGTTAAAAATAAGAGATCTCTATGAGCAAGTCATTGTCAGCAAGTCAAAGACTCCTATAGAAGCGAAAGCCTAATTCATCAATTGCCTGCCTTGAATACTGAACAAGGCACTTGCATTCTCTAAAATTCCACCACCTTTTCTTTCTTTTCATTTTCCCCCATTGTTTTTTGAGTTTTTAGGGGCGTATTCTCNTAGA
>CL1Contig109
GGAAGCACCATACAAGTGTAGCTTTATTCTAATTCCCATATTCTCCAATACAAAAAATTGAATCCCTATCTCTCTCTTGCTTTCTCTCTCTCTCTTTCTAAATCTACTGCAAATAACAGACACAGGAAGAGAGTCTGGTATTAAATGGTGAGGATAATACCTATGGCCTCCTCAGTTCGACCTTCTCTCTCTTCATTCATGCTCTGTAATACCAGTTCTCGTTCATCTCTTTCCGTCTTTCCCTTCACTGCTTCTCGCAGATTCGCTTTTCTCGGCAGTGCTGTTCCACAATCACAGTTCTTTGGCTTGAAAGCTTCTAAACCTTGGAGAGGAGAGAGTAGCAACCTTGGGGTTGCTGCAGCTGGAAACATTGGACAAGCAAGCACAATCGCCTCCCAAGAAAATTCTCTAGAGTGGGTCAAAAACGATAAGAGAAGAATGCTACATGTTGTTTATCGTGTTGGGGATTTGGACAGGACTATCAAATTCTACACAGAGTGTCTAGGAATGAAGCTTCTGCGGAAACGTGACATACCAGAGGAGAGATATACAAATGCCTTTCTTGGATATGGACCAGAAGATTCTCACTTTGTCATAGAACTCACTTACAATTATGGAGTTGACAAATATGATATTGGAACTGCATTTGGACATTTTGGAATAGCAGTTGAGGATGTTGCAAAGACTGTGGAGCTCATAAAGGCTAAGGGTGGCAAAGTAACTAGAGAACCTGGTCCTGTTAAAGGTGGCAGTACAGTTATTGCATTTATTGAAGATCCTGATGGTTATAAGTTTGAACTTTTGGAAAGGGGTCCTACACCTGAGCCCCTTTGTCAGGTCATGCTTCGTGTTGGAGATCTTGATCGTTCTATAAATTTTTATGAGAAGGCTTTTGGCATGGAGCTTCTTCGTCAACGGATAATCCAGAGTACAAGTATACCATAGCAA
>CL1Contig110
TATATATACGTACACTTTTTTATTTGGTAAGGAAAGGGAAAGACAATAGATGGCAATTGCTTGCTTCTAGGCATTATTCCTTGAAGGGATCAAAACGTGTGATGGGATAACACACAAGAGGGAGTGCCATAGCTCCAGAATATCCAGTGGTTAATTTAATATCATATTTGTCTCCATCTTTCAACTTCCAATCAAAACACTGTATGAGAGATGCAATCGTCACATTTGTCACAATCAAAGCATGTGATATTCCAATGCAAGCTCTCCTTCCGCTACCAAATGGAAGGAAATGAAGATCCTGACCATAAAAGTCCATTTCTTGATGATCTACCAAGAACCTCTCTGGTATGAACTTATCAGGTTCATTGTAGATGTTAGGGTCCTGCATGATGGCATAGGCATTGACGAGGATCTTAGTACCTGTTTCTATCTCATATTTATTGATCTTGGTGTCTGTGTTACATTCTCTACGGAGTAAGGGTCCTGGAGGATGCTTTCTCAGTGTTTCTTTGACGATGGCTTCCAAGTATGGAAGATTTTGGATGTCTGATTCTTTAACTAGCCTGCTTGATCCCACCTCTGAGTCTATCTCCTCTCTTAGCTTCTTCAATATCTTTGGATTGTTGATTAGCTCTGCAATGGCCCATTGTATAGTTGCTGCTGTAGTATCCACACCCGCCAAGAATATTTCAAGGAAGAAAGTTTTGATCTGATTTCTGGTTATTTTCAGTTCGGCACTTGTGTGTTCTCCTTCTCTAGATCTCTCCACTAGTGATTTAAAGCTTTAGCGTTTCTT
>CL1Contig111
GGAAAATGATTGGTGGTTTTGGAAAATGTGGTGGCTTTACAACCGGAGGTTTGGGTACAAAAGGTGGCGGCTTTACTATAGGAGGTTTTGGTACGTAGGGTGGATGCACAATTGGGGTTGTGGTGCTGGTAGCGGCCACGGCATCGATGGCCACGACGAAACGGGATCAATGGACGTCGAAGGAAGTGGCGGTTGATGGGACGGAAAGTGATAAGCGTCAATGGCACCGTCACAGTTGTCTCGGTCTCTGATTTCTCGTGGAAAGACTCCGATGTGCCAATTTCCTTTCCGGGCAATTTGGATTCGGTGGATTCTGTTTCTTCCGACTCAAGCTTCACGACGTTAGCTGAT
>CL1Contig112
GGATGAGCAGGTCGCCAGTGCGGATGTAATTCCTGCAAAACCTGAAGAGAAGAAAACCAATTGAGTTGGGTTTTTGTCGATCTTTTGAAACTAAATTGCAGAATATAACTGTAAAATTCAGAAACCTTTTTTTGTCATTTCAACATTAGAATGTTATTTCAGAAATATGATTGGTTTCAGGGTCAGCAAGGTGGTCAGCCAAGTTCTCCAATGGTCCCTTTCCTGTCACAATGGCCTGAACAAAGAATCCAAACATGGAGAACATAGCCAATCTGCCATTCTTGATTTCCTTCACCTTAAGCTCAGCAAATGCCTCTGGGTCATCAGCCAAGCCCAATGGGTCAAAGCTCCCACCTGGGTAGATTGGGTCTGTGACCTCACCGAGCGGTCCACCGGCAATTCTGTAACCCTCAACAGCA
>CL1Contig113
CTTTACCAATTAACCAATTTCTAAACGCTGGAGTGGATCCTAAAGAAATCCCACTTCCTCATGAATTTATCTTGAATCGGGATCTTTTGGCTCAACTTTATCCCAGTTTTGCTGAGGGAGCAACCCCATTTTTTACCTTGAATTGGTCAAAATATTCGGACTTTCTTACTTTTCGTGGAGGATTAGATCCAGTGACTGGGGGTCTATGGCTGACCGATACTGCACACCATCATTTAGCTATTGCAATTCTTTTCCTGATAGCGGGTCACATGTATAGGACTAACTGGGCCATTGGTCATGGTATAAAAGAGATTTTAGAGGCTCATAAAGGTCCATTTACAGGTCAGGGCCATAAAGGCCTATATGAGATCCTAACAACGTCATGGCATGCTCAATTATCTCTTAACCTAGCTATGTTAGGTTCTTTAACCATTGTTGTAGCTCACCATATGTATTCCATGCCCCCTTATCCATATCTAGCTACTGATTATGGTACACAACTGTCATTGTTCACACATCACATGTGGATTGGTGGATTTCTCATAGTTGGTGCTGCTGCGCATGCAGCCATTTTTTATGGTAAGAGACTATGATCCAACTACTCGATACAACGATCTATTAGATCGTGTCCTTAGGCATCGTGATGCAATCATATCACATCTCAACTGGGTATGTATATTTTTAGGCTTTTCACTAGTTTTTGGTTTATTATAATTCATAATGATACCATGAGCGCTTTAGGGCGCCCTAAGATATGTTTTCAGTATATTGCTAT
>CL1Contig114
TTGACACAATAGCTGACAATACCCACCGCCTCTTGATGCTCACTTGGTCATTCTGTCATGTCTATGTGGACTCGGGTGCAGCCTACTTATGCTGCAAATATGTGGAATGAAGCTCTAAATAAACGGCTAGGGACTGAGGATTTGGACCTGTATGGAATCCTGGCTGAGGTTGGAAGGCGTGGCATAGCCTTTGATGAATTGCTAACTACACCAGAACAAGATGAATGGATATACAGTGATGGGAAATCAACAACATGTGTTGCCTTCATCCTTGCAATGTATAAGGAGGCTGGAGTATTTGGTCCCATTTCTAGCTCTATTCAAGTAACTGAATTTACTATTCGCGATGCATACATGCTTAAAATTTTTGAGAACAACCAAACGCGTCTGCCTGCCTGGTGCAAGAATAAGGATGGGCTGCTCTCTTTCTGCCAAATTCTTGGCGAGTATCAGCTGGAATTGCCTGGATATAACAGCGTAGAGCCATATGCCAATATGAATGAAAACTGCCCATCCTTACCTCCCAGTTATGATAGACCCGGGCGTTGTTAATTTGAAATCAACCTATTTGTTAGTACTAAAATACTGTCTTTCCTCCAAGTTTACAATGTGTCCGTTCCTAAGCTGCCAAGATGTATTCTAGAAAACTGTAAGATATGTGCTACATATTCTCTTTCCCACGTTACTGGAGATTATGCA
>CL1Contig115
AGTTGATCGAAGTAAGGCTAAATTCTTAATCAACTTCCTCCATCTTGGAACCCTCAGCATCAGCATCAGCATCAGCTTCCTCCAGGGCTGGCATGTCAGTGATGTAGTAAATATCGTTTTGGCCCTCCTTCATTCTGGTCACATAGTCCTTGAGACTAGTCAACTCATCACCACTCTTGGTGGAGTGGTACCGAAGCAATTCAGCAAGCTTTGACTTGTTTTGGGAGTCTTCATGGATGCCAAGCTTGAGGTTCTTAGAGAATGCCTCGTAGAATTTGTTGTAATCTTCCTTGTTCTCAGCAATCTCAAAGAAGAGTTCAATGCACTTCTTCACCAAGTTCTTGCGGATAACTTTGAGGATCTTGTTCTGTTGCAACATCTCTCTTGAGATGTTGAGGGGAAGGTCCTCAGAATCAACAATACCCTTCACAAATCCAAGATACTCGGGAATCAACTCCTCACAGTTGTCCATGATGAAACACGCCG
>CL1Contig116
ATGGACATGCAAAAGGTCCGCCTAGAAGTGTTCTTTCATTCTGCACCATAACAACACCTAAACAGGGTGCTCTGGAAATCTAATCAAATTCCTTTATAGAGGAAATGATACATAAGTCCATAACAAAACCTACGCTACAGAAGTCTGCTTGAATTCCTTCAGATGAGCTACTTAACATCACTGGCATGGCACTCAGACAGCCACAAGTCTATTTGTTCAGTGACCTGCTGCCTTACTTTGTGAACTGCTTCTGGGGAACTGCAGTTCTGGGCATTACCTTCAAGGCTCAAAGGAGCTTGGGGACATCCTCGCAAATCAGTACCATGACCACAATTATGACAAGTGATTACGTATGAAGGCATATCAGGAGATGAAATCTGTTTTGATGCATGACGCCAAGGATCTTGGGAACCATTTGTAAAAACAATTTTGGAGCCTGCAATTTTTGTGCCCCCATAGTATATATTTGTTACATTAACCTCAGGATAGATGCCCTCTCCAAACACGTTCTTACATAGGTCCAGATGGTATCTTGTGTCAACTTTTGAGGAGCGAATACTGTCATTTGAGGGTGCCACTTGAAAAAATGCAACTTCAGTGCAAACTTGGAACCACCATAACCGATCAGAACTATTTTCAGTGACAGCAGTGTCTTTCAAAATTTTCTGATTATATGTATGAACGCTGGCGCCAAAACTTCCAATAAAGTACTCTTTAACATATTTTGCATAAGCTTCCACTAAATCCTCTCCAGCCTTCTTTGCTTCAACAAGAGGGGAGCATAATTTATCGGGATTCCCATATTGAAACGCTATAACAGCAGCATCTGCCAGGAAATACAGGAAATCACCATCGATTTCAAGCTCAGCTGCATCAAATAATGTTTTTACTGCATTTTGTTCTGATGCCAGCCTTTCTTCAACAAGTCGAGTAGTTTCTTGTAATGCAGCTTTACATTTAGCACCAGCTGATTCACCAATCTGCTGATCAAATTCAGTGAAGTTGTAAACAGCAAGAACAACAGCAGAACTTGCAAGACTTCCACATGTTACATGTGGAAACTTAAGACGGAACCACGCACTGAGAGCTCCAGCGTATGATATGCCAAAAACAAACCAGGGATTTTCAACATTTGTTCTATTGAGCTTCAGATTTAAGGATTCCTGATAATGCTGACGGAAAATGGCCAAGTCAAAGAGCGCCTGTTTAGATGAAAGATACCTCAAATTCTTTGTCTTAGTTGATTTGAATGGTGTGCTTTTACCATAGTAACGATGCTCAAGTGAAACAACGGCTGCTCCAAACTTTTTAGCCAAAACCTGCGCTGAGGTAGTCATTGGCTATGCCGTTGCATGAAGATTCACCACAAATATTCAAAAAATGGGACCATCTGGAATTCTGAAATAGTCA
>CL1Contig117
GGGTCAACAACACCAGCCGGCCTAGTAGCAGCTTCACTGGCTCACGGATTTGCCCTGTTCGTGGCGGTTTCAGTAGGTGCTAATATTTCTGGTGGGCACGTAAACCCTGCTGTTACATTCGGTGCCTTTGTTGGTGGCCACATAACATTCATCAGAAGCGTTCTTTACTGGATTGCCCAATTGCTCGGTTCTGTGGTTGCTTGCTTGCTTCTTAAGTTTGCCACTGGTGGATTGGTAATTACCCCTTTTATTTATTTTGCATACTGTTTTACTGATACTCGAACTCGAGACTCACAGCTCTGGAGACGACTCCACTATAATGCTAACTAAAATAAATGTTTTTGTGATTAGGAAACATCTGCTTTTGCCCTATCATCTGGAGTTGGTGCATGGAATGCACTTGTTTTCGAGATCGTTATGACCTTTGGTTTGGTGTACACTGTATATGCAACAGCCGTGGACCCAAGAGGGTACATCGGGATAATTGCACCCATTGC
>CL1Contig118
AGGTCAACGTAAATTCAAAGTAGGAATATAGAATAATGTTTTGATGGAGCATCTTACAAGCAAAGTATGTTCTTCAAATCCAATTATGCCATATTACAAGAGATATTCACTCTCCAGATTCAAAGACAGCCATGAAAATACGGAAGAAAAGACAGCAAGGAAAAACAGAAAGGTGCAGCAAAGCATGTGTCTACACAGCTTTCCATGAAGACAGTGGTGGAGTGTCAGAATCTTTGAATGTAAAGTTGTTGCTCTCATATCTATCACCTTTTACAGCACTTGCTGATGCAATGGACTCAAGCTCAGCCATGTCTTCTGGTGTGAGTTTCACAGACAGAGCTCCAACATTCTGGATGAAGTTTTCAATCTTGGTGGTTCCAGGAATGGGACATACATCATCTCCTTGGTGATGGACCCAGGCTAGTGCTAGCTGTGATGGAGTGCATTGTTTCCTCGCTGCATTTCATTAATCCGCTCCGAAAGTTGTTTATTGTGCTCCAGATTTTCAGATTGGAACCTTGGTAGATACTTGCGAAGTCACCCTCTGAAGAGTTTCACCACTTAGGCCCTGATGAT
>CL1Contig119
GTCTGACAAGAAGTCTAATTTATTATTCATATCAAATTCTTATTTTGTTTGGAGATACAACTTCTTAAGCACATAGACTAAAAATTGCAACTTCACATCAAAGGAAAACACAAAATTACAACACACAGCCGGCGATGTTGATGATTCATATCAGAATCTTATTTTGCTCAGAGCTAATACATTTTACATGTGGCTTCACACCAAGAAAACCTCAAAATTAACGATAACTTCTATAGACAGGACTGTACATGCAACTCTCAGCATACTTCACAAGGTTCTCTGGACGAGGGAGACGTGTAGCCAGCCCAAGTTCATATGCCTTAGCAGCTACATTAGCAGCAATATGTGCTGAAATTTTTCTGATGTTAGAGAAGGGTGGGTAAGTCAGTCCATTGGCATAGTTCTCCTCTGAAACTTGTCCAGCCAAGGCTTCCGAGGCTGCCAGAAGCATATCATCATGAACACGGATTGCTCCAGAGATGACCAAACCCAAGCCAAATCCAGGGAAAATATATGCATTATTGGCCTGGCCAGAAACGTAAACTTTGCCCTCATATTCAACAGGATCAAATGGACTTCCACTAGCGAAAATTGCCTTGCCCTTGGTCCAAGTATAAGCCTCTTCGGCTGTACACTCTGATTGTGATGTTGGGTTGGAGAGAGCCAAGATGAGAGGTTTCTCATTTAGGGAAGCCATGGCTTCAACCACTTCCTTTGTAAATGTTCTTCCCACTCCAGATGATCCAATCAAAACTGTTGGTTTGATTGCCTTGACAGCATCTAAGAGATTATTAACAGGTTCATGCTCATGAGCCCAGGGCTGCTTGAAGTGTTGAAGTGAATCCTTTCGAGAGCTAACAATCAATCCCTTTGAATCCACCAACCAGATCTTCTTGCGAGTCTCTTTTACAGGAGCATTGCTCCGTTTTGACATCTCGAGAGCTATAAGCTCTGCTATTCCAGTTCCAGCTTCCCCACGCACCAAGGACAGAAGTGTGATCAGCCAGGGAACCGACCAAGCAACTTCAGTGCTGCATAACCCTGCGAGACAACAGATGCCGTCCCC
>CL1Contig120
AAAGCACTGGATGCTTGACAAACTTGGTGGTGCATTTGCCCCCAAACCATCATCTGGACCTCACAAGTCAAGGGAATGTTTACCTTTGATCCTTATTCTGCGAAACAGGTTGAAATATGCTCTCACATATCGTGAAGTTATTGCTATATTGATGCAGCGACATGTTCTTGTTGATGGGAAGGTTAGGACGGATAAGACGTACCCTGCGGGTTTCATGGATGTTGTGTCAATTCCCAAGACAAATGAGAACTTTCGCCTCCTTTATGACACTAAAGGCCGCTTCCGTCTCCACTCCGTTAGAGATGACGAGGCCAAGTTCAAGCTTTGCAAAGTCCGATCTGTTCAGTTTGGCCAAAAGGGTATACCCTTCCTAAACACTTATGATGGGCGTACCATCCGTTACCCAGATCCACTCATCAAGGCTAATGACACCATCAAGCTAGACCTAGAGAGTAACAAGATTACAGACTTCATCAAGTTTGATGTGGGAAATGTTGTCATGGTCACTGGAGGAAGAAATAGGGGACGTGTTGGAATTATAAAGAACAGGGAGAAGCACAAGGGGAGTTTCGAGACAATTCACATTCAGATGCCACTGGTCATGAATTTGCCACTCGTTTGGGCAATGTCTTCACG
>CL1Contig121
GCTTCCATAACGCGTTGCTGTTAAGCTTCTTCTCTTATTTTCTCCCATTTCCTTCTCTCCTACTCTCGCGCCCTCGTTCTCTCTGTGATTTCTCTCTCGGATCCCTCTGCGAATCTCTCCAGAAAGGGATCAATAGCTGAGAAGCAGAAATGGGGTTGACATTCACGAAGCTTTTCAGCCGGCTTTTTGCCAAGAAGGAAATGCGAATTCTGATGGTGGGTCTTGATGCTGCTGGTAAGACCACAATCCTGTACAAGCTCAAGCTTGGAGAGATTGTCACCACTATTCCCACTATTGGATTTAATGTGGAGACTGTGGAATACAAAAACATCAGTTTCACTGTGTGGGATGTTGGTGGTCAGGACAAGATTCGTCCCTTGTGGAGGCACTACTTCCAAAACACCCAGGGTCTCATATTTGTGGTGGACAGCAATGACAGAGACCGTATTGTGGAGGCAAGGGATGAGTTGCACAGAATGTTGAATGAGGATGAGCTGCGAGATGCAGTGTTGCTTGTATTTGCTAATAAGCAGGATCTTCCCAATGCAATGAATGCTGCTGAAATCACTGACAAGCTTGGGCTGCACTCCCTCCGTCAGCGTCACTGGTACATCCAGAGTACCTGTGCAACCTCCGGTGAGGGACTTTATGAGGGCTTGGACTGGCTCTCCAATAATATTGCTAACAAGGCATAAAGCAAACAATGAGACATTGTGGAATGGCAATTCTGGATGCAGGGTGAATATTATCTAGTCATTTTTGTTTTTTTTATTAATTTTCTTTTTCCTTTTCCTTTTCTCTTTTTCTTTTTTGTAGAGAATTGGATTGTGTTTACATCCCCCTTCTTGGGATGATCCTTTGATTTAGGACCCTTTTTATGGTTTATATTGTAATAGAATATGGCTGGATATACCATTGAGAATTTATCTGCAGTTGGATTCGATGCTTCTAGTTGTAATTGAA
>CL1Contig122
TGAGGAATGCCACAACGATCAGCTAGGCCATTATACACTGGACGACTGCGGAAGAACTTCTCCTCAGCTGCAAGTGCATCCTTGATACTCCGATTTAGCATAATATCCTCTTGACTTCGATTAACAACACCAACATAACCAAGTCGAAGGGGAATCACTTTTCCAAGCAACAGATTACGAGCATCAGTACCTCTGTCCATAATATCCAACTTTGTAATCACTCCAATGGTTCTATAACCATCAGGATCAGCATTTCCAGCAATCTGAAGTGCATCTGAGTTTGCTAAATCTGAATTTGCTGGTGTAACAGCTAAAATCAGACAGCTTGGCTTCTTGATGTATGACATGATCATAGTTCTAATTCGTGCTTCAATATCAGTGGGTTGATCACCCACAGGAACCTTTGTGATACCAGGTAGATCAACAAGTGTGATATCAAGAACATTTGGTGAAAAAATCTTCAAGCGAATCTGCCTGTCTGAGACACCTTTGTTGTCCCCAGCTTCCTTAGCTGTCTCAGCTTGAATTTCTCTGCGGATCTCGGAGAAATCATAGAAGCGTCTTCCAGGATGATGCAGGAACTCCCCCCACTCCTCCTCGGTGCCATCTGCCTTCCTCTTAGTCTGCAGCAGCTGCAAAAACCNGAGGCCGCCGGGTGCAAATATCGTTTCCCCGGGGCAAGAAATCCCTGCCGACAAGAGCTTCCAGCACGCTAGATTTCCCGCTGCTCTGGCTCCCTACCACCGCCCACCCTGCCGGCAGCTCAATCGTCGACTGACTCCCGAGTTGCGC
>CL1Contig123
TTTTCTCGCTACCCACGACCTTCGCTTCACCGAGAGCTTGGACTTGCCTGATTTTAGGGTTTCTTTCTTAATTTGATCTCCTCATTGCGAAACCCGAGTCCTCGGATCAGTGCATATCAAATAATTGAAGTCTGAGCATTCTGGTTGTTAGGCTTCCTCGATCAGCCAAGTTTCATGTCTGAGCTCGAAACCCAGATTCCTACTACCTTTGATCCGTTTGCTGATGCAAATGCTGAAGACTCAGGTGCTGGTGCAAAAGAGTATGTGCATATTCGTATACAGCAACGGAATGGTAGGAAGAGCTTGACTACTGTGCAGGGATTAAAGAAGGAATTCAGCTATAACAAGATACTCAAGGATCTCAAGAAGGAATTCTGCTGCAATGGTACAGTGGTGCAGGACCCTGAATTAGGGCAGGTTATTCAGCTTCAAGGTGATCAGCGGAAGAACGTCTCTACATTCCTTGTTCAGGCTGGAATTGTGAAGAAGGAAAACATCAAAATTCATGGTTTCTGAGCTGTATGGTGCAGTACCCTCCTATGTTTGCAGAAGATCTGTTTGAACTGTGAGCATATGTTTAAGCTGTTGAATCTAAGTCATGTTGGTTTGATAAGAGACACATAATTCTGTTTCTGTTGTTTCTTTTTAAGCTTTCT
>CL1Contig124
CTGTGGAGAAGTGTTTGAGAGATGCTAAGATGGATAAGAGCAGTGTACATGATGTTGTACTTGTTGGTGGCTCTACTAGGATTCCAAAGGTGCAGCAGCTGTTGCAAGATCTCTTGGATGTCACTCCGCTGTCCCAGGGTCTGGAAACTGCTGGTGGTGTCATGACTGTTCTGATCCCAAGGAACACTACAATTCCAACCAAGAAGGAGCAAGTTTTCTCTACCTACGCAGACAATCAACCTGGTGTGTTGATCCAGGTTTATGAGGGCGAGAGAACAAGAACTAGAGACAACAACTTGCTGGGCAAATTTGAGCTCTCAGGCATTCCTCCTGCACCAAGGGGTGTTCCACAAATCACTGTGTGCTTTGATATTGATGCCAATGGTATCTTAACGTTTCTGCAGAGGATAAGACCACTGGCCAGAAGAACAAGATTACCATCACTAACGATAAGGGAGGTTGTCCAAGGAAGAAATTGAGAAATGGTT
>CL1Contig125
GGGAGTGTGAAGTCCAACTAAACGCGAAAAGATGCCTTGTCTGAACCTCTCAACCAACGTTAGCGTTGACGGCGTTGACACCTCCGCCATCCTCTCCGAAGCCACCTCCACCGTCGCCAAGCTCATCTGCAAGCCCGAGGCCTATGTGATGATTGTCTTGAAGGGATCAGTTCCCATAGCTTTTGGTGGAACTGAGCAGCCAGCAGCTTATGGTGAGTTGGTGTCCATTGGTGGCCTTAGCCCTGACGTTAACAAGAAGCTGAGCGCTGCAATTGCAACAATCCTTGAGATGAAGTTGTCAGTGCCCAAGTCACGATTCTTCCTCAAGTTTTATGACACCAAGGGTTCCAACTTTGGATGGAACGGTTCCACATTCTAAGTCCAGCAACTTGTCTTTGTTGCACACAAGCTCAATGACATGCATTTAGACAGCAATATCTCCATGGTGATTTGGTATCACAAGGACTTGGCTGTGGTAGTATATTACATTCTTTTATTTCTCCTTAGACATGTGATATTTGGAATACTAGATGGTTCAACTTTATGTTTCTTTTGGGGCAAAAGAACCACCTTTATCTACACTTGGCAATAGCTAATACTGTTATAGTACTCATAATGTATCATTTAGATTCGCAAGTGAATTGGCTGTGTTCTCAAGCTATTCTTTTTTGTAATAACTGTTGTTATTGCTTTACG
>CL1Contig126
CCCAGAATGCAGGAGCAAAACCCAAATGAGGCAACAAGAAGTCAATGAATTGGAAGTCGAAAAGTTGGACATGCAGCGGTGAGGTAACTGCCAAATTGAGAACATCAACATGAGAGTGAGGAGTTACTGCCTTCATCTTGTAGTCCCTTGCTTCCATCTTTTCAAGCAGTAAAAATCCAAGTTGAATAGAAAAGGAATCGAAGAAGAAAAATGGGCATGGCAGAATGGTGTGAGGGGACTGGGCAGTGGAGTGGGCACCTTTTCAGCATGAGGGGACCAGGCACTACTCCCCAGATAAAAAAGAAGATGAATTGAAGAAGAATAAGAAGAAGAAGAAGAAGGAGGAGGAGGTTGGGTTGGGTGGCGAGTACACAGGTGGTGGTGGGGAGTTTGGCTGGGGGCGGCGACATCTGTTAAAAGATAACGCAGGTGTCCTAAGATGAGCTCAACGAGAACAGAAATCTCGTGTGGAACAAAGGTAAAAGCTCGTTTGATTCTGATTTCCAGTACGAATACGAACCGTGAAAGCGTGGCCTATCGATCCTTTAGACCCTGATAATGTGAAAAAAGTTCAACATTTGTTAGAGTTGCCTAAGGCTAAGACCCACTTGAGCTTGTGGAAAGCTGACCTCTCTATAGAGGGAAGTTTTGATGAGGCCATTCAAGGGTGCTCTGGTGTTTTCCATGTTGCTACACCCATGGATTTCGAGTCCAAGGACCCTGAGAATGAAGTTATAAAACCAACGATCAATGGGGTTTTGGACATCATGAAGGCATGTGCAAAGGCAAAAAACTGTTCGAAGGATAGTATTCACTTCATCTGCAGGAACTGTGGACGTTGAGGAGCACAGAAAACAAGTGTATGACGAAAATTGCTGGAGTGATT
>CL1Contig127
CAAAAAGACGCAATCTTACTGCAATTGATGAAGGGGCTCAATAGCCAACGTTCAAACAATGCCGCCAAAAGGTGAAGGGAAAAAAAGGGAAAAGTACAAAATGAAGCGATGGAAATTCCATCTTGTTCAATCACAATTGTGAAATGACCATTATTCTTCACACCTCTGAAACTTCCCGCTTGAACCCTAAGAACTCGCAAAACTCACACTCGAACCACCCAGGTTCCCTCGAGTTATGTGGTTCCACTTAATCCTCAACAGTTAGAGGAACTGATTCAGCCAATTTGCGGTACTTGAGGGCGTAGAACATTTCAAGGTAGCGCCGGCTCTCACGACGGTCAAGCTTAGATACATGTTTCCAGAAGCCATATACACCAGTGAGGGTCAATAGCCTCTGAGAATATATTTGCCAGGTATACTTCTCTTGGATACGTTGCATGGCTCCCTGGGAGATATTGTTCCAGTGAGATGGGTCAGCCTTGCTCTTCTCAAAGAAGTCAACAAGGAGTTCAGCTGCCTGATCACCATGGTAAGGATCAATGTTGAAGCCAGATTTTCCATGCACAATAATCTCAGCAGGGCCACCATTGCAAGTAGCAAAGGTTGGCAAACCACAGGTCATGGCCTCAACACAGTCAGACCAAAGCCTCGTATAATGCAGGCTGCACGAAACACCCTTTGTGTCACAATGAACGGTGAGCTCTCCATTCCTCACCCTGTTCATCTGAGAGAA
>CL1Contig128
TTGACAGAGGTGTATCATTCCATGATATGATTAAGATGCTCATTAAATGTGGATATAAGAAGGGAACCACTTGTTGGATATGGATATGATTTTCGGCAAAGCAATAGAATTGAACAAAATTTAATGGAAGGTCTTAAAATCAAAGCTGGAAACTGCTTATGAAGCTTCTGGGAATAGAAAAATAAATATAATTTCACATTCAATGGGGGGACTGCTGGTGTCATGTTTCATGTCACTTCATGCAGATGTGTTTTCAAAGTTTGTTAACAAATGGATCTGTATTGCATGCCCTTTCCAAGGTGCACCAGGATGCATCAATGATTCCCTGTTAACTGGGTTGCAATTTGTTGAGGGTTTTGAGAGTTACTTTTTGTATCTAGATGGACAATGCACCAGCTGTTGGTTGAGTGCCCATCAATCTATGAAATGTTGGCAAATCCGAATTTTAAGTGGGAAAGGCAACCACAAATTCAAGTTTGGCTGGAGCAATCAGATGATGGAGAAAGTTCTGTCAAGTTGGAATCCTATGGCCCACTTGACAGTATCACTTTCTTTCAGGAAGCTTTGAGGAATAATGAGCTAAATTATTATGGAAATACAGTTTCTCTGCCCTTCAATTTTTACATCCTCAGATGGGCTGCTGGTACTCGCCAGATTCTAAATGATGTGCAACTGCCAAAAGGGGTTTCCTTCTATAACATTTTTGGGACTATCATATGATACACCTTTTGATGTTCGATA
>CL1Contig129
TAAATTGAATGTAATAATAAAATTCATTTTTGTCTGTATATTTCATTCAGTTACATCCTAACAAACATGATACGATACCCTTTTCTTTTATTGATCAAATATAATTCAAATTTGAACTTAGCTTACCTTTGTAGCCATCATTTCTTCTACAAAATAAACAGCTTTTTACGCCAGAAAGGAGAAAGAGATCATCGAGCCAATCAATGACATCGAAATTGGGTTGGTGAACAGAGAAAACAAGCTTTCCATCATGTGCAAAATTTCTTAGGACATAAATACTTTTTATATTTACAATATAAAAGTAAAAGAAACAAAAGTTTAGAGATACAAATAGTAGATTAACAAGTTTCTTAAACATTATTTACAATATAAAACACATGCATTGGCAATTTACAGCACAGAACAAGCACAACATCAAATACAAACATTGTTACATTCAGCAGTTGGCATTTTCAGCAGAGTTGCCATGATATCTAATCTTCACTTGTTGAACCGATGTGAGAATCATCTGTTGAATTGATCTCAGAATCGTCAAGAACAATTTTAGGGATATGAGCAATCTTGGACCAATCTTCGCCTTTTCCACGTTCACATCTTTCGCTCAATTCATCACAATCCTCAATCACAATTTGTTGAAGAGACACTATATTCTGTAGGCACGCAGGCAATTCTTTGAGGTTTTCACAACTTTCTAGTTTTAAGTAGTTGCAGAGTGTTGGTGGATCCTCGAAGAAGCCATTCTGGAAACTCTACCAATTCTGGCAACTCTTTGAGTATCAGCCTTTGAAGGCTGAATCGAGCCAAGTCTTGGTCGGCTTTCCCTTCCTCCATCGTCAAATTGAGGTTTTTACAATCCCCGATAACAAGAGTCTCTAATGCAGTGAGGTACTTCATACTTTGAGGCAAAGAGATTAGGCTTTCACATCTAATAATAGTAAGTGTTCGAAGATGTTTGAGGCCTTGCATATCTTCACACAAGTATTCTAAATTTTCACAGCCAACAATGCACAAAAACCTAAGAGATGTCAAGCAGCCTAGTCCATTCTTTGCCAAACACTTCTGCTTTGTGGAAAAAAATAGAAATCTAAGGCTGATCAAGTACCTTATATCATTGGGTAACTCCTCAGTAGGAAGAAACAAAGATTGTAAATTCTGCAACTTGCAAATAGAATTGGGGACCTTTTTAATTTCAGAATCTACAGGTAAAAATAAAAGCCTCAAATGCTTTAAAGACCCAATCCTTTCCAGCGGTACCTCTAATTTGGATTCTGACAAGTCCAACATCCGCAAATATTTTAATCTTGACAAACATAAATCCAAGGCTGATTGACTGTTTTCCTCAGTTCTCATAAATACAGCAGTTCGCACTTGCTCTAAATATTGTGAGAGGGCGGGAAGCGAAGTAAACCCGGGAAATAACAGATGGCGGACGCTCTTGGAGATGTGTGTGGTGGTTGAGATTATTGTTGAAAATTCATTTTGCGTCAATGATAATGCTAGATCATGTAATAAATCATGCATTTTACACTGAATAAACCAATCATGTTCCTCAAAATCTTGAAAAAAAGACCTAGACCCCAACTCCTGAAAATAGCGCCACCCAATATCTTCTAAATCTTCATTTTCATTTGTTGATTCC
>CL1Contig130
TATAGAAAGAGAAGGGTCCTATTGGAAGGATCCAAAATGACGGTGAATAGAAAAACTACAAAAATACAGAGTTTCCCCCACAAATCTCTCTCAAAGAATACTGAATACAAAAGCAAATGTGGTAATCCCCAGGCGGAAATCACCAAAACCAGTGGCCACTACGATGACAATAATAATTTAACCAAACAATGGTAAAATAAAATAAAAAATATATCAAATGTGTGTCCCGTAATAAATAAGAGAAAATGGGGGCAAACAATTAAAATAATATAACAGGGGAAGCAGCAGCAGCTGCAGTGTCACATGATAAACTCCTCTCTCTAGAAGACCAAAGTGCAGATTGCCCATCCCACTGCCAGCCCTCCAACCATCTTCTGCAGGCTCTTTATCGTCTCTGCTCCGCTCTCGTCAGCCACAGAGGGTCCAGGTGAGTTGGCTTCAGCGCTCGGTCCAGGTGCCTCAGTTGGCGGAGCAGGTGGGCTCGACAACTCAGGACCAGGAGCTGGAGCAGTGTGCTTCTTAGGCTTCTTCTTGCTGGTAGTCGGCGCAGGAACCTCTGCCGTTGGTGAAACCACTGGAGCAGGAGGAGCATTTTCCGGAGGAGAACTTGTTGGTGGAGTCACTGGCGCAGGTGCTGGAGGAGATTTGGCAGGAGATTTAGCTGGTGGAGAGCTCACTGGAACTGGAGCAGGTGGAGAGCTAACCGGAGTGACAGCAGGTGGTGAGCTGACCGGAGTGACAGCAGGTGGTGAGCTAACCGGAGTGACGGCAGGTGGTGGCGTAGCCAATGGAGTCTGAACCGGAGCTGGCACAGTCTGTTTAGACGGAGAAGCAGCGGGTGGTGAAGATACTGGAGCAGGCGATTTAGGTTTTGCAGGAGCCTTAGCTGGTGCGGTCACGGGCGCTGCAGGAGTTACCGGAGTAGCCACAGGGGCTACCGGAGTCACCGGAGTAGCAGTAGGAGCCGACGTCGGAGCTTGGCCACCGACACTAGCGACGATAACGCACATTAATGCCACAGTAAACACGCTTTTGCGATCCATTTTCAGAGAGAGAACCAAAAAACGAAGAAACTAAGGGAGTGCGAATCGAAAAGCAACA
>CL1Contig131
GAGAAGGCGTCTTCATAAACGCCTTCGTTTCATAGCTTTTCTCAGTCTCTTCAACTTCTTCTTTTCGTCGTTTCTGGTTATTGTGAAATCAATTAGTGAAAATGAGAGAGTGCATTTCCATTCACATTGGTCAGGCTGGTATCCAGGTCGGCAATGCCTGCTGGGAGCTTTACTGCCTTGAGCATGGCATCCAGCCTGATGGCCAGATGCCAGGTGACAAGACCGTTGGCGGTGGTGACGATGCCTTCAACACCTTTTTCAGTGAAACTGGTGCAGGGAAGCACGTTCCTCGCGCTGTCTTTGTAGATCTTGAGCCAACTGTCATTGATGAAGTTAGGACCGGAACTTACCGCCAGCTCTTTCACCCTGAGCAGCTCATCAGTGGCAAGGAAGATGCTGCCAACAACTTTGCCCGTGGCCATTACACCCATTGGCAAGGTAATTGTTGATCTCTGCTTGGACCGCATCAGAAGCTTGCTGACACTGCACTGGCCT
>CL1Contig132
GGAATCCAAGTACCTATAGAAAGAGAGAGAGATCAGTATCTGTGTGCTAAAACCATGGCAACCTTTGTTGTTCCTGCAAATGTTTCAATTGTAGAAGATGCAGAAACTCTCAGAAAAGCTTGCGAAGGCTGGGGGACCAATGAGAAGGCTGTAATTTCAGTGCTTGCTCATAGAAATGCAACTCAAAGGAAGCAAATCAGGCAAGCCTATTGGGACCTTTACCAAGAAGATCTTGTTAAGCGTCTTGAGTCTGAGCTGAAAGGAGATTTTGAGAGAGCTGTATACAGATGGATATTGGAACCACAAGACAGAGATGCAGTATTAGCTAATGTGGCTCTAAAGAAATCTTCTGATTATCATGTGATCGTTGAAATTGCTTGCGTCCGATCTGCAGAGGAGCTCTTGGCTGTGAGGAGGGCCTACCAGGCTCGCTACAAGCATTCCTTAGAAGAAGATGTGGCAGCTCATACCACCGGCGATGTCAGGAAGCTCTTGGTTGGGTTGGTGACCACTTTTAGGTATGAAGGCGCTGAGATAAATACAAGATTGGCCAAATCGGAAGCTAATATTCTTCAGGATGCGATCAAAGACAAGAAGTTTAGTAATGATGAAGTTATTAGGATCTTAACTACAAGGAGCAAGACACAGCTTATGGCTACTTTCAATGGCTTCAAAGATGACCAGGGAACTTCCATCACTAAGGCTTTGTTGGGTGAGCCTGCTGATAATGAGTTCAAACGCTTGCTTCGCATAGCCATTCGATGCATAAACGAACCTCTTAAGTACCATGAGAAGATTTTGAGGAATGCAATCAGAAAGTTTGGGACTGATGAGGATGCAATTACTCGTGTGATCGTCACAAGGGCAGAGAAGGACTTGTTGGATATCAAGGAACTTTACTACAAGAGGAACAGTGTGCTTCTTGATCAAGCAGTGGCCAAGGAAACTTCTGGGGATTACAAGGCTTTCCTCCTTGCTCTGCTAGGAAAGCAGGATTAAGATTCGTATCTTAATCATTTCGGAGTTTCTAAGTCGGAAAAAAAAATAATGCTTTGTGAGCCTTCATTTTGCATTGTATTGTTCTTGAGTTTCTAGCTGGTGTGAGACAATTTGTGTCCTATTTTATGCTATCTTCAATGCAGAGTTTCTCCGAAAAAAAAAAAAAAAAAAAAAAAAAAA
>CL1Contig133
CGTCACTGACAGGTAGTTAGCTTACCGTACAAGGTCAACGTAACGCTCTTCTTCAGATCGGACGATAACTTACTCTTGCTTGTTGAAAAAGCGATGGCTTTGGTCGCGGGACAGAGATCTACACTGAATCCGAATGCTCCGGTCTTCATTCCTTCCGTGTACCGTCAAGTGGAGGATTTTTCACCGGAGTGGTGGGAGCTGGTGAAAACTTCGACGTGGTTTCGTGACTACTGGCTGAGCCAACATCCAGAGGGGAGCTTTGACGGTAGTGCTAGTGGTAACGATGACGTTGAGGAATTGTTGCCGGAGAAGTTCGACATCGGTTTTGATGATGAGTTTGGTAATCTTGTAGCTCAGTTTGAGGAGCTGGTCATTTTGAATGAAGAGGAAGAGGAGAAGAAGAAGCCTCTCAATGGCGTTAAAATGGATGTGAACGGGGTACTCAAGGAACTGAGCATACCAAA
>CL1Contig134
GAATTGTCTTCTTGTCTTGTTGCTACTCCTACCAGCTTTTACTGAATTTTTGAGCTGTTTCCTTTTTGTCCGAACCAGAACATCTCGGATTTCCCGGAAGTCGGTTTCTCCATTACGGCTTCTAATTTCTACAATTCTTTTTTCTATTGGGGTTTCTAGAAAAACAAACTCCTTTTTCTAAACATATAAATCCCAATTTCACTTTTCACAACCCACCAACTACTGCTTCTAATTTTATGCAGTTGGTGTCTGCAGAGCTGAGAGCTTCAAGAAAATGGCTGCTTTGAGGTCTTCTTCTTCTTCTTCTTCTTCTTCTTCTTCTTCTGTCCAAGAAACTGAAAATCATCATCATAAAGAAGAGACTACCGGCAATCAGAAGGTTTATGAGCTGTTGATTCCTGGTTTGCCTGATGAAATATCTGAGCTTTGTCTTCTTCATCTTCCTTACCCATACCAAGCATTGGCGCGTTCTGTTTCTTCTTCCTGGTACAGAGCTATTCATGACCCC
>CL1Contig135
AACCATGGGCTTGGTGGGAATCATCTCACAACCCAGCATCACCATCTCAAAACTTGGGTTCCTTCTCGAGCTCCTTGCCTGATCGGCGATCAATCTTGGTCAAGATCTCAGCAAACTTCACTGCAATGTGGGATGTGTGGCAGTCCAAAACAGGGGCATATCCATTTCCAATCTGACCAGGGTGGTTCATGATAATGACTTGTGATGTGAAGTTGGCAGCCTCCTTGGCAGGATCATCTTTAGAGTTGGATGCCACATTACCTCTCTTGAGATCTTTCACAGCAACATTCTTCACGTTGAACCCAACATTGTCACCAGGGAGGGCCTCCTGAAGAGCCTCGTGATGCATCTCAACAGACTTAACTTCAGTTGTAAGTCCACTGGGTCCAAAGGTCACGACCATACCAGGCTTGAGAATACCAGTCTCCACTCGACCCACCGGGACAGTTCCAATGCCACCAATCTTGTATACGTCCTGAAGTGGGAGACGAAGAGGCTTGTCTGAGGGCCTCTTGGGCTCCTGGATCTGGTCCAGAGCTTCAAGAAGGGTTGGACCCTTGTACCAGTCAAGGTTGGTGGACCTCTCAATCATGTTGTCACCTTCAAAACCNGAGATGGGCACAAAGGATCTTCTCAGGGTTGTATCCAACCTT
>CL1Contig136
GGAGCCGAAACCGCAGAGGGGAACCTCAACGAACAAACAATGGGGGCGTACAAGTACGTATCGGAGCTATGGAGGAAGAAACAATCGGATGTGATGAGGTTCCTGCAGAGGGTGAGGTGCTGGGAGTATCGCCAGCATCCTTCCATTGTGCGTGTCACGCACCCCACCCGCCCTGACAAGGCTCGCCGCTTGGGTTACAAGTCCAAGCAGGGTTATGTGATATATCGTGTTCGTGTAAGGCGTGGTGGAAGGAAGAGACCAGTGCCCAAGGGTATTGTGTATGGGAAACCCACAAATCAGGGTGTTACTCAGCTGAAGTTCCAACGCAGCAAGCGCTCAGTTGCAGAGGAGCGTGCTGGTAGGAAGCTTGGTGGCCTTAAGGTTCTCAACTCTTATTGGCTCAATGAGGATTCAACATATAAGTACTATGAGGTAATCTTGGTTGATCCTGCACACAATGCAATACGTAACGATCCAAGGATCAATTGGATCTGCAATCCTGTCCACAAGCACAGGGAGCTTCGTGGGCTTACTTCTGCAGGGAAGAAGTATAGAGGTCTGCGTGGCAAGGGGCACTTGCACCACAAAGCAAGACCTTCAAGAAGGGCAACCTGGAAGAGGAACAACACTCTTTCTCTTCGACGCTACCGTTGATCGTTGTTACTCTATTTGTTGTTTCTATCATCCTATTTTTATTTTCTGTTGTAGGATTTGCCTATTTTGATTGAATTGGTTGGGCTGCTTCTGTTAAACTTGTTTAATTTAGCTGCATTGAGGCTGTTGAGTTCCGTATTGGTGGAACTGCTTTGGGATTTTATCATATGATTTTCTTTGGAGCCTGTTGGATGTTTGATTGTTCATATT
>CL1Contig137
GTGAACGTGGTATTACCATTGATATGCCCTGTGGAAGTTGAGACCACCAAGTACTACTGCACTGTCATTGATGCTCCTGGACATCGCGACTTTATTAAGAACATGATTACTGGTACCTCACAGGCTGACTGTGCTGTCCTTATCATTGATTCCACCACTGGTGGTTTTGAAGCTGGTATTTCCAAGGATGGTCAAACCCGTGAGCACGCCCTTCTTGCCTTTACCCTTGGTGTCAAACAAATGATTTGCTGCTGCAACAAGATGGATGCTACCACCCCTAAGTACTCCAAGGCTAGGTATGATGAAATTGTCAAGGAAGTCTCCTCATACCTTAAGAAGGTTGGATACAACCCTGAGAAGATTCCTTTCGTTCCCATCTCTGGATTTGAAGGTGACAACATGATTGAGAGATCAACCAACCTTGATTGGTACAAGGGCCCAACCCTTCTTGAAGCTCTGGACCAGATCCAGGAGCCCAAGAGGCCGTCAGACAAGCCTCTCCGTCTCCCACTCCAGGACGTTTACAAGATTGGTGGCATTGGAACTGTCCCAGTGGGTCGTGTGGAGACTGGTATCCTGAAGCCTGGAATGGTTGTGACCTTCGGTCCCAGCGGATTGACAACTGAAGTTAAGTCTGTTGAGATGCATCACGAGGCTCTCCAGGAGGCCCGTCCCTCGGTGACAATGTGGGTTCGAATGTGAGAATGTTGCAGTGAAGATCTCAAGAGAGGTTTCGTGGCATCCAACTCTAAGGATGATCCTGCTAAGG
>CL1Contig138
TTTACAAAACCCATTTTACTAGATTAATTAAGCACAACCAAGATGAAATACACCCAAAAGATAATGGATTGGGAAAAACTAGGAGCTGAAGATCATAAGATAAGGATCAAAGGATAAACAAAAGTGACAACTTAAAAATACAAATCATAACAAAAGCAACAGGGATAGAAAAGACACCCCACCTTGACCATAAATTTTTATTATTTACAATTCCATTGGCTTTTCCAATTTTCTCCCTCAAAACCCTTGAAAGGGAAAAGAGAGAAAATGGGGAAGGGACCCCTTCTTAAAAGACAACTTGCTCATTCATCATCATCCATTGTTATTCTTCTCAAGCATCATCACCATCTTTCTTCAAATTATCAAATAAATTAAAAACTAAATTAAGCATTGCTCCTGAAGGATCCTAGAGCCTTAATGGCTGCTGCTCTCAGAATGTATTGGTGGTAGAAAGCAGCAATAGCGGCTCCAATAAAAGGTCCAACCCAGAAGATCCACTGATCATCCCAGGCCTTGTCTTTGTTGTAGATAACAGCAGCTCCAAAACTCCTAGCAGGGTTGATGCCAGTGCCAGTAATTGGAATAGTGGCAAGGTGAACCATGAACACAGCAAATCCAATGGGAAGAGGTGCCAATACAGGAACATGGGAATCTCTTGCATTCCTCTTAGGATCAGTGGCAGAGAAGACAGTATAGACAAGAACAAAGGTACCAATGATCTCAGCACCCAAACCAGTGCCCTTGCTGTACCCAGAAGAGAGTTCGTTGGCCCCACCTCCATACCTGGTGTAATAAGCCTTTTGGAAGGCCTTGACCAAACCACACCCACATATTGCACCCAGGCACTGTGCTACCATGTACAAAAGGGCCCTGATTAGTGACACCTTGCGTCCCAGGAACAGCCCGAAGGTCACAGCTGGGTTAATATGTCCTCCAGAGATACCAGCAGTGCAGTAAACAAGAATAAAGATCATGCCACCAAAGGCCCATGCAATGCCAAGAATACCAACACCACCACAAGCATCAGAATTCTTGGCAGGGTCAGTCTGACTCTTATATCCAATTACTGTCAACACAGTGATATAAAGGAAAAGAAGGGTAGCAATGAACTCTGCAATAAGAGCCCTGTAGAAGGACCATTTTCCAAGTTCCTCTACATCGATCAAAGGTGCAGGTGGAGGGTCATGGTAGTCTTTGGCTGAGAATTCTCCAGGATTCTCTGCAACTTCCACGTCCTTAGCCATGAGAGAATTATTGATCTATATATTTTCTTGATTTTGCGCTTCTCTGGTGGCTAGTGAGCTCTGAGAGGGGGTGGAGAATATGTGGTTC
>CL1Contig139
ATCGCTGCGAAATTTCATAGAAGTCACCGTTGGGCGTTGACAAACTCTTCACCACAACAGATCGAACACCAAGCCTCTAACCTTTTTGCTTCACAGAGACCGATAATTTATGCTTCTCTGGCGCCAAATTGAACAAGGCTTGATGCTGGATGAGTTCCAGAGATGAAATGGGCCAATTGAACTAGGTTTGAGGGTAATTTCGGGAAAATAATGGCTTTGTTTGTTGGGAATTCGAGGAACTTTGATTTTTTTCCAGAGAATTTTCAGCTGAATTTGGGATGAGTTCTGCTGTGGGTAGCGGATTGTAAAGTTGGTTTATTTGTATAAGGAAGATCTTCACAAGATCAAAAGAAATGGCGACTCCGGTTGAGCCTCCAAATGGAGTTAGAATTCAGGGGAAGCATTACTATTCTATGTGGCAAACTTTGTTTGAGATTGACACAAAATATGTGCCCATCAAGCCAATTGGCCGAGGAGCTTATGGAATTGTGTGCTCCTCGGTGAATAGGGAAACCAACGAGAAAGTTGCAATCAAGAAAATACACAATGCTTTTGATAATCGTGTTGATGCGCTGAGAACTTTACGTGAACTGAAGCTTCTTCGGCATCTTCGGCATGAAAACGTCATTCAGTTGAAGGATGTAATGATGCCTATTCATAGGAGAAGTTTCAAGGATGTGTATCTGGTCTATGAACTCATGGATACAGATCTGCATCAAATTATTAAGTCTTCTCAAGCACTCACTAATGATCACTGCCAATACTTCCTATTCCAGTTGCTCCGAGGGCTGAAGTATCTTCACTCAGCAAGCATTCTCCACCGTGACTTGAAGCCTGGGAATCTACTTATAAATGCGAACTGTGATCTAAAAATTTGTGATTTGGGTCTTGCACGTGCTAGCAATGGCAAGGGCCAGGTTCATGACCGGAGTATGTTGTTACTCGCTGGTATCGTAGCTCCAGAACTACTCCTATG
>CL1Contig140
ACTCATCGTATTCACCCTTGGAAATCCACATCTGCTGGAAGGTGCTGAGGGATGCAAGGATAGATCCTCCAATCCATACACTGTACTTTCTCAGTGAGAATCTTCATCAAAGCATCAGTGAGATCCCGACCAGCAAGGTCCAGACGGAGGATGGCATGTGGAAGAGCATACCCTTCATAGATTGGAACAGTGTGACTAACACCATCACCAGAATCCAGCACGATACCAGTTGTACGACCACTGGCATACAAGGAAAGAACGGCCTGGATGGCAACATACATTGCAGGCACATTAAAGGTCTCAAACATGATTTGAGTCATCTTCTCTCTGTTGGCCTTGGGGTTGAGAGGGGCCTCAGTAAGAAGCACTGGATGCTCCTCAGGGGCAACACGAAGCTCATTGTAGAAGTGTGATGCCAGATCTTTTCCATATCGTCCCAGTTGCTGACAATACCGTGCTTCATCTCCCACATAGGCATCCTTTTGACCCATCCCAACCATTACACCAGTGTGTCTGGGTCT
>CL1Contig141
AGAGCTTTTTTTCAACCTGCCCCTTACTTGTGCTCTACCTGATCGACACCTTATTCCCTCTCGTCTCGGTCTCTCTTCTTCTAAAACATCATCATGGATCCTTACAAGTTTCGTCCATCAAGCGCCCACAATTCCTCATTCTTCACCACAAACTCTGGTGCCCCTGTCTGGAATAATAACAATTCCCTCACTGTTGGGTCCAGAGGCCCAATTCTGCTTGAGGATTATCATTTGGTGGAGAAGCTAGCAAATTTCGACAGGGAACGCATTCCAGAGCGTGTGGTTCATGCTAGAGGTGCTAGTGCTAAAGGGTTCTTTGAAGTAACTCATGATATCTCTCATCTAACTTGTGCTGATTTCCTTCGAGCCCCTGGAGTCCAGACCCCTGTTATTGTCAGGTTTTCCACTGTTATCCATGAGCGTGGAAGTCCTGAAACTCTCAGAGACCCTCGAGGTTTTGCTGTCAAGTTTTACACCAGAGAGGGTAATTTTGACCTGGTGGGCAACAATTTTCCTGTCTTTTTCATCCGTGATGGGATTAAATTCCCTGACATGGTCCATGCTCTCAAACCCAATCCTAAGTCACACATTCAGGAAACTTGGAGGATACTTGCTTCTTCTCACACGAATATCGATAACTTCTTTGCTGAGAATGAGCAACTTGCGTTCTGCCCC
>CL1Contig142
AAGACTGCACTCTCTAAATTAGTTTATAATGATGAACGAGTACAAAATCATTTCAACTGAAGATGTGGGTATGTGTATCAGAAGATTTGACATAAAAAATTGATTGAGAAAATTATTAAATGTGCCACCAGTGATGGAGAGAACAGAAGCAATTTGGAAGTGGAACAATTGCAAAAAATCTTGCGAGAAAAAATTGGTGATAAAAAATACTTTCTCATTTTAGATGATGTGTGGAATGAAGATTCTATGAGATGGGATCCATTGAAAGAGCTTTTGTTTACAGGTGCTAATGGAAGCAAAATTTTAGTAACAACACGTGGTAAGAAAGTAGCCTCCATTATGGGCACCATTTCAGAACCATATGAGTTATCAGGTTTTCCGCATGATAAGTGTGTGGCTTTGTTTACTAAATGTGCATTTAAAGAAGGTGAAGAGAAGCACTATCCAAACTTGTTAAAAATTGGGGATGAAATTGTGAAAAAATGCAAAGGGGTTCCATTAGCAGTGAAGACACTAGCATCACTTCTTTTAACAAATAAAGATTAAAGTTATTGGAAATTTATAAGAGATAGCGAGTTGTGGAAAATAGAGCAAAAGGAAAATGACAAAATTTTACCTGCTTTGAAATTAAGTTATGAACAATTGCCTGCTTATTGAAAAAGTGCTTTGCTTATTGCTCCTTTTATCCAAAGGACTACCAATACAGAAGTTTTGAATTAATTCAATTTGGATGGCACATGGACTTCTTGAATCAACAAATGAAAATGAAGATTTAGAAGATATTGGGTGGCGCTATTTTCAGGAGTTGGGTTCTAGGTCTTTTTTTCAAGATTTTGAGGAAGAGGACTCGTTTATTAATTGTAAAATGCATGATTTATTACATTGATCTAGCATTATCATTGACGCAAATTGAATTTTCAACAATAAT
>CL1Contig143
TTTTCCAATCCACATGGACCCAAACCCAAATCCTCTTCATTTCTGACGCGGTTTTTCTCCCTCTGCAACTCAGTCTATCCCTCCAAGAGTGCACATCGAAACCAACCCAATCCATGTCTAAATCACCTCAAACGACATTGTCTTTGTTGCTATCGGCTTTTGTGTTGTTATGCTTTCTAGGATTAGGGTTTGGTACAATTTATGCGGAAGCTTTGAAGTTGCCTTTTAGGGTTAATGATGTGCTTCCGGTCTTGCCACATCAGATATCATGGCCTGTACTGAACAATTTTCATGGCGCTGTTGATTTGTTGCCATATTTCGTTGGATCGGTGTCTCCCAAAAATGGCTCTATTCAGTGGAAAGGAGCTTGCTTTTACGAGAACGAGGCTCGCCTTGACTTCATCCAAGGTGATCGTGACCAACCTGACTTGGGAGGCGGCGTTCTCTATCTCAAGACTTCTGCAGCGCACAGCTGGACCTGTATGGAATCCTGGCTGAGGTTGGAAGGCGTGGCATAGCCTTTGATGAATTGCTAACTACACCAGAACAAGATGAATGGATATACAGTGATGGGAAATCAACAACATGTGTTGCCTTCATCCTTGCAATGTATAAGGAGGCTGGAGTATTTGGTCCCATTTCTAGCTCTATTCAAGTAACTGAATTTACTATTCGCGATGCATACATGCTTAAATTTTGAGTAACAACCAAACGCGTACTGCCTGCCTGGTGCAAGA
>CL1Contig144
GGGTAGCCTGCTTTCTCTCTCTGCGTCTCTTCTTCCGAGTGCAAAAGAAAACCTGAGAAAGAGCCCAGGCCGTCTCTGAGATTGGCTTGGTTTGGTTCTTTTCGATCTTTCTTCTACGCTTCGATCGCTTCTAAATTCTAAGCTTTTAAAAAAAATGGCCGACGCAGAGGATATTCAGCCCCTTGTCTGTGACAATGGAACTGGAATGGTGAAGGCTGGGTTTGCTGGTGATGATGCTCCCAGGGCAGTGTTTCCCAGTATCGTTGGAAGACCCCGACACACTGGTGTTATGGTTGGGATGGGTCAAAAGGATGCCTATGTGGGTGATGAAGCACAATCTAAAAGAGGTATTCTGACTTTGAAATACCCAATTGAGCATGGTATTGTCAGCAACTGGGATGATATGGAAAAGATCTGGCATCATACTTTCTACAATGAACTCCGTGTTGCCCCTGAGGAGCATCCAGTGCTTCTCACAGAGGCTCCACTCAACCCTAAGGCCAACAGAGAGAAGATGACTCAAATCATGTTTGAGACCTTTAATGTGCCTGCAATGTATGTTGCCATCCAGGCCGTTCTTTCCTTGTATGCTAGTGGTCGTACAACTGGTATTGTGCTGGATTCTGGGAGATGGTGTGAGTCACACTGTTCCAATCTATGAAGGTAGTGCTCTTCCTACCATGCCATCCTCCGTTTGGACCTTGCTGGTCGTGATCTTACTGATGCCTTGATGAGATTCTCACGGAGAGAGGG
>CL1Contig145
GGTCCTTGAGGAATTCCTGCCTAGAATGAGATTGAGAAGATAACATAACAGCAAAAGGAATTGCAAAATTGTTTGCAAATAAATCGGTCAGGAATTACATGAGCAATGTACCATTTTAGCCAAAAACAAAAAGCTACAGTTTGCAAACATTCAACAGTTGATAAACCTAATACACCATACCCATTTATTGATATTGCTCAGCTTTGTATCTAACTTGAGGATTGCGAATGTCATCCTGGCTTTGGATTAATCTGATCTCCAAACTACTTGATTGGGGATCATAACCAGCTCTTCTGTAGTCATTCACCGTGCTCTGCAGAAGAGCCTGTAAACTTGATACGGCAAGTTCTGCTGCCCTGTCAAGGTTGTCAGGATGTTTATTACTCCATCCAAGCAGAAGTGCAGTCATCAGATCTCCAGTTCCCGTAAAATATGCGGGGATTTTGGGTATCACAATCTTGAATTGCTCAGCAGATTGGCCCTTTTCCTTTTGATGACTGCCAATAAGTAGAAGATTGCCATCTATATTGATGCTTGTAATTACAACCTTTGAAGGTCCAGCGGCATGAAGAATGTTACAAGCTTCACGGCCATCTCTTTCGGTCACAATCCTGAACTCAGTCAACTGTTCAGCTTCAAACTGGTTAGGAGTCAACATTGAAGCCGCTGGAACAACCTTCTCGCGATATACAGCTACTAGCTCCGGTGGAACATAAAGTTTCCCCTCATCGCCCATTACATATGTAAGTTTTGGATTTATGGAGCGAAGCTTATTGACAACTTCCAATACAGCATTCAAAAATGAAACT
>CL1Contig146
TCATCATTACAGCCAGTTCTCCTCAAGACTGTCACCTTAGAAGATGTTAGTGAACATGGTGGGGTACATTTTGTCTGCAATTCTTGGGTCTACCCAACCCACCGTTACAAGTATGATCGAGTATTCTTCTCAAACAAGACCTACCTTCCATGCCAGACACCTGAGCCATTACGCAAATATAGAGAAGAAGAACTCATAAATCTGCGTGGAAATGGAAAAGGTGAGCTAAAGAATTGGGATAGAGTGTATGACTACGATTACTACAATGATTTGGGAAATCCAGACAAGGGCAAAGAATACGCACGCCCTGTTCTTGGAGGAACAGAAGAGTTTCCATATCCTCGACGAGGAAGAACCGGGCGAAAACCAACGAAAAAAGACCCCAATTCTGAGAGCAGATTGCCGCTTCTAAATCTAGATATATATGTTCCAAAAGATGAACGTTTTAATCGCCCAAAATTTTCAGACTTTCTTGCTGATGCTCTGAAATCAATAGTTCAAGTTTTAGACGCGGAGTTCAAATCTTTGGGCGACAAGACTATAAATGAGTTTGATTCCTTTGATGATGTTCTTAATCTCTATGAAGGGAGAATAGCATTTCGAGTGCGATCACGATCAAAAATTAAGGAATTGCATTCCTTGG
>CL1Contig147
AAAAAATTCATTTTCAAGGGATATCCTCGGTTCTCCACAGTCCTGGAACTTTTTGTTCCATCTGGGTTTCATTAACTGGTTGCACATGTCATTTACATCCCTACTGTTTACATGGCCTCGAATAGAACCCGATGCTCCAGAAGATCTGATAAAACACCCCTCATCTTGTCAACAGAGACAGGTTTCAGTATTACACCATCCATGCCGACCTTCATGCAGTTTTCCTTTGTCACCTTGTTTGCGTTTCCAGTAAGCGCCACTATTAATGGCCTTTCATGACGTTTTGTGAATCTTTCATGTATGCGGATAGCAACTTCAAAACCATCAGGCATGCACACATCCATAAATACCACCTTGTGGTCCAGAGAAACTACTCGTAAACACTCATCGCTGGAGCTCACAGTGGTCACATCACAACCCAAGTGCACGAGAAGTCCTTTTGTTACCATCCTGCTAACCCCGTTATCATCCATTACAAGAACTTTCAGCCCAGAAAAAGTTGTTTGCCCATGATTTGCTGGCCCTTTCTGCATGAAAGGATGCTTCGATTCATTTGAGCACTCAAGAATAGCAAGTTTTACAACAAAGATAGCAGTGCATCCCTTGCCAAGTCCTTCACTCTCTATCCAGATGTGTCCTTCCATAAGATTTACAAACCTCTTACAAATTGCAAGGCCAAGTCCACTGCCACCAGAATTTCTGGTTGCCAATGATTGATTTTGTGCAAATTTAGTAAACAACTTAGGAATATCTTGGGTATTTATACCTAGTCCCTCATCTTTTACCTGTACACGCAAATAAAAGTGATCATCGCTTGGCACTGGGAAAAAATCAGGAAACCGAAGATCTCTTAATGATTCTGGTCTAGCAACAAAAGCAGTTACTGAGATGTTGCCTTCTTTAGAGAACTTCACAGCATTACCAACAACATTTAAAATGGTTTGCATAAGACGTTTCTCATCACCAATGGCATATTCTGGCAAATCTGGAGCTAAATTTAAAGTAACAGGCAACTTTTTAACAGATGCAATAGGCTTGATCAAGTTAAGGACCTCCCTGAATACAGCACGTAGATTAAAAGTTCCCAGGT
>CL1Contig148
GGGGGAACATGTCAAGTATCCGCTTGGGATCATGTCTTCTTAGGGCTATTTTGGATGTACAATTCCATTTCGGTAGTAATATTCCATTTCAGTTGGAAAATGCAGTCAGATGTTTGGGGTAGTATAAGTGATCAAGGGGTGGTAACTCATATCACGGGAGGAAACTTTGCACAGAGTTCCATTACTATTAATGGATGGCTCCGCGATTTCTTATGGGCACAGGCATCCCAGGTAATTCAGTCTTATGGTTCTTCATTATCTGCATATGGCCTTTTTTTCCTAGGTGCTCATTTTGTATGGGCTTTTAGTTTAATGTTTCTATTCAGCGGTCGTGGTTATTGGCAAGAACTTATTGAATCAATCGTTTGGGCTCATAATAAATTAAAAGTTGCTCCTGCTACTCAGCCTAGAGCCTTGAGCATTATACAAGGACGTGCTGTAGGAGTAACCCATTACCTTCTGGGTGGAATTGCCACAACATGGGCGTTCTTCTTAGCAAGAATTATTGCAGTAGGATAATGGCTAGGAGGATTTGAAAGGCATTATGGCATTAAGATTTCCAAGGTTTAGCCAAGGCTTAGCTCAGGACCCCACTACTCGTCGTATTTGGTTTGGTATTGCTACCGCGCATGACTTCGAGAGTCATGATGATATTACGGAGGAACGTCTTTATCAGAATATTTTTGCTTCTCACTTCGGGCAATTAGCAATAATTTTTCTGTGGACTTCCGGAAATCTCTTTCATGTAGCTTGGCAAGGAAATTTTGAAGCATGGGTACAGGACCCTTTACATGTAAGACCTATTGCTCATGCAATTTGGGATCCTCATTTTGGTCAACCGGCCGTGGAAGCTTTTACTCGAGGGGGTGCTCCTGGCCCAGTGAATATCGCTTATTCTGGTGTTTATCAATGGTGGTATACAATCGGTTTACGTACTAATGAAGATCTTTATATTGGAGCTCTTTTTTCTATTATTTCTTTCTGCCCTAGCCTTACTAGGGGGTTGGTTACACCTACAACCAAAATGGAAACCGAGCGTTTCGTGGTTCAAAAATGCCGAATCTCGTCTCAATCATCATTTGTCAGGACTATTCGGAGTAAGCTCTTTGGCTTGGACAGGACATTTAGTCCATGTCGCTATTCCCGGCTCCCGGGGGGAATACGTTCGATGGAATAATTTCTTAGATGTATTACCACATCCCCAAGGGTTAGGCCCGCTTTTTACAGGTCAGTGGAATCTTTATGCTCAAAATCCCGATTCAGGTAGTCATTTATTTGGTACCTCCCAAGGAGCGGGAACTGCCATTCTAACCCTTCTCGGGGGGTTCCATCCACAAACACAAAGTTTATGGCTGACCGATATTGCACACCATCATTTAGCTATTGCAGTTATTTTTCTCGTTGCCGGTCATATGTATAGAACTAACTTCGGGATTGGGCACAGTATAAAAGATCTTTTAGAAGCACATATTCCTCCGGGGGGGCGATTGGGGCGTGGACATAAGGGTCTTTATGACACAATCAACAATTCGCTTCATTTTCAATTAGGCCTTGCTCTAGCTTCTTTAGGGGTTATTACTTCCTTAGTGGCTCAACACATGTACTCATTACCTGCTTATGCGTTCATAGCGCAAGACTTTACTACTCAAGCTGCGTTATATACTCATCACCAATACATCGCAGGATTCATCATGACAGGAGCTTTTGCTCATGGAGCTATATTTTTTATTAGATTACAATCCGGAACNGAATGAGAATAATGTATTGGCAAGAATGTTAGACCATAAAGAAGCTATCATATCCCATTTAAGTTGGGCCAGTCTCTTTCTGGGGTATTCCATTACCTTTGGGACTTTATGTTCATAATGATGTCATGCTTGCTTTTGGACTCCGGAGAACAATC
>CL1Contig149
AAAAAGAAAAAGCAGCACCTGCATTTCAAAAAGTTACCAATCAACATAACTTCTGACATCGAATTACAAGGCCACTTCGGCTCCTAAGTTGGAAATGCAGATGGAAGAAATCTAATTCCAGTGATGATACAGTGAAACCAACTGAAATCAAGGGGGAGAAAATTTGAAAAGATGCTCGTTAACTAGTAATAATTCCAATAAATTATATCCAGTAAGCTCATCGCCTTCGCATTCCCCGTCCACGGCCACGAAAAGCAGCTCCACGCCCTCTACCACCCATAGCACTTGCAGCAGCTTCCCCCTGAGCACTTTCAGACTTAGGGTTCTTAACTGTCTCATCCACACTCAATACAAGACATGCAGCCTCAGTAGCAGCATTTATAGCATTGATCTTCACAACAGCTGGCTCCCAACAAATTGGCAATGAATCTGCAATTCCACCAGTGTTGATA
>CL1Contig150
AATGAGCTGGCAAGTCAAGTTGTTAAAATCTTGAATTCCTTCTGGTCCACCACTATCTTTCTAGAATTTGGATGTCTAATCTCTGTCTCTCTTTCCTCTTTAATAATTGATGGAATATTAATTTTTTTGCAGGAATGCTTTTGGATTTTCATATATGCATGACGACCCGCAATCAACCCATCTCCGCTTCTTACCAAACAGCATCAAACTTTCCCAAATATCTATTGCTATGGATCCGTACAAGAACCTTCCATCAAACGCTTATAATTGCTCCTTCTGGACTACGAATTCTGGTGCTCCAGTATGGAACAACAATTCGTCCTTGACTGTTGGAGCCAGAGGTCCAATCCTTCTTGAGGACTATCATCTGTTGGAGAAACTTGCAAACTTTGATAGGGAGCGGATTCCAGAGCGTGTTGTGCATGCTAGGGGAGCAAGTGCAAAGGGTTTCTTTGAGGTCACCCATAATGTCTCTCAACTCACATGTGCTGATTTCCTTCGAGCTCCGGGGGTTCAGACTCCTGTCATTGTCCGTTTCTCCACTGTTATTCATGAGCGGGGCAGCCCAGAAACCATAAGGGATCCTCGAGGTTTTGCTGTGAAGTTTTACACCAGAGAGGGTAACTTTGATCTGGTGGGAAACAATTTCCCTGTTTTTTTCATCCGCGATGGAATGAAGTTCCCAGATGTGGTGCATGCTTTTAAGCCCAACCCTAAGTCTCACATCCAGGAGAGCTGGAGGATCTTTGACTTCCTATCCCATGTTCCTGAAAGCTTGCACATGCTCACCTCCTTTTTGATGACCTGGGTATTCCTCAAGATTACAGGCACATGGAAGGCTCTGGCGTTAACACATATACTTTAATAAACAATGCTGGAAAGTACACTGTGTTAATTTC
>CL1Contig151
AAATTAAAAAGAAGTTTAAATTAACACTACATAAGAACATGATATCCCTACTTCTATAAAGCAAATCCATGGCAACTACAACTCTTTTATCAAAACCAGCCAACCACAATGTGTTCCCAATGTAGTCAACACGCCACAATAATAGCCAAAAGGATCAATTTCTCAATTCCCCTAACTAGTAAATCACACCAATTTTCTTAGCAAAGTCATCTCCATCTTCATCGTCTGCGTATTGCTCTTCTGCATCTGCATTTTCACCCTCTTCATAATACTCTCCTTCATCAACTTGCTCATATTCATAGTCCCCTTCCCTTTGATCATCAGCTTCATACTCATGATCTTCCAAGCCATCATCCACAATCATCACATCTTCAGTCTCAGGCTCACTTGGATTAGGCTGTTGAGAAGCATATTGACCAACTGCGACTTCAGTAGACTCTCCAACAGTCCTTACAACACCAGCTGCTGCAGAATTGGATTCTTCATCTTTAAGTACTTGCTTGCTGGCTTCATCCTTTATGGATGAAGATGCCTTGTCTATCTGCACTCCAGCATTGTCGGAGTTGCCAAGCAAGCTTTCCNCG
>CL1Contig152
AGAAGCTTCCGCATACTATAGGTAATCTTCAGAAACTACAAACTTTGGAGGTAGAATCTACAAATCTACACCTTCTGTTGAACAATTACCATGGTGGAATTAGAGTTCCAAGAGGAATTGGAACGTTGGTAAATCTTCATACATGCGCTGGTGTCCATGTTGATGCTGGCTTTGCCAGTGAATTGAGTACTTTAACCCACTTACGAAACCTTAATGTTCGGAATGCGTGTGAGGATCATGCCAGTGAGCTATTTGCAGCTATTTTTAAACTTGAAAAACTTGTCTCCCTCTCACTGAGTTCAGAACATCCGTACTTTGGCACACCATTGCCTGAATTGGAATCATTTTCTCCTCCACCTCAACTTCAAGAGCTTAGTTTATGTGGTGGCCTATTTGAAATACCTAATTGGCTTGCCTCCACTGAAAACCTTACGA
>CL1Contig153
CTCTCTCTCTCTCTCTCTCTCTCTCTCTCTCTCGCCTGAAACCCTTTGATGTTCATCGGCTGACTCTTGCAATGTCTATCTGCATTATTTCTCTCTCGCTCACCGATTAGGAAAGACACTGTTTCTTTTCTTCCAGGAATGGATCATAGAGAATTGTGAATACTTATCAGAGAATACGCCTTAAACTTGGAAAATTACTTTGCTTTCTCTCTTTTTGGGGGTTTGGGGTTAATCTTATGAATGGAATTAGATAGCATTGAAAGTGTTCCATCCTCAGATTTGACTCACGAGGATGAGATTCATCACCACCATCTTCAATTCCCTTCAGTTCCAAAGCCTCAAAGCAACAACAACAACATCAACAACAGTAATACTGTTTCCTCAGCGATTCAATCCATCAGTGTCCATGAGTTGCTCGAATGCCCTGTTTGTACCAATTCTATGTACCCTCCAATTCATCAGTGCCACAATGGGCATACTCTTTGTTCGACTTGTAAAACAAGAGTACACAACCGGTGTCCCACTTGTAGACAAGAACTTGGTGATATTAGATGTTTAGCATTGGAGAAGGTTGCTGAATCACTTGAGCTTCCGTGCAATACATGTCACTTGGGT
>CL1Contig154
GATTAAAGATAAAAGGGCTTTCTGCATTCAGTGGGTATCACAATAATACAGCAACACTAGATAATTTACACTCGTGATAACACTCCAAATACCAGATTCACATGGAGGGATAGAAACAAAAATACACAACAAAAGAAATGAAGAGGAGAACACCAAGGGAGAAGTGTTTGATAAGACTCAAAGGCGGCCTCTGATGAATAAGATGGTAAAAACATTAAGCTCTGGCCTTGAAAGGGATAGCTCTGATGACTATCTGGTGGTACACAGCAGCAAGGGCAGCTCCAATGAAGGGCCCAACCCAGAAAACCCAATGGTCATCCCATGCGTGGTCTTTGTTGAAGATGATAGCAGCTCCAAGGCTCCTGGCTGGGTTAATGCCAGTTCCAGTGATGGGGATGGTGGCCAAATGAACCAAGAACACAGCAAACCCATTGGAAGAGGAGCCAAATAGGGACATGAGAATC
>CL1Contig155
ATAATAGTATTAAAAAAAAAAAAAGATAGACAGACAGAGACAGCAGAGACAAACATCATTTCTTACACATTGTCCTCAATTCCTACCAACACATACTCGGACCCAATTGGTACAATAATACAGAGCCTGAAAAACTGCAATGAATTGTTGAGACTTGAGATTATGAAACTTCTATTTCTACTGCTACAACATTCCACTGCATGGGAGACACCAGAATACTGAACCAACAAAGAGTATATAAATCCCTTCCAACCTTGCAACCTCACGTCAAATATGAACAAGCGCATTACGGAGAGTTATGCCACCATTATTTCTATGGAATAGAGCTGTACACCAAACTCGAGTTACAAGCATGTATTTTGTACTTGATAAGATCTGCCAAAGGAAAGGCTGCTACGTCTCTCCAGTACCTCAAGAATGATGCACCTTTAGCAGTGCTTGATAAAACATGTCAATGAATTGATCATCCTGAACCAGCGTCAAAAGTGCATCACGAACTCTTTCTCTGTGAATAACAGGTGCAGTAGCAAGACAACTAGGAGTCAAAGATAATGATGGATTGGGAGGTGGAAAGGGTTGAAGCACTGGAATGCCATATGGGCGTTGCAGATTAAGATGAGAATGAAGAGCAGGAGCAGTAGGCACAGGTGAAGAGAGAGGTGGAGGCATCAATGCAGATGAAGAAGGTGGAGTAAAAAATGACGGCTTCACAAGATTAGTGACTCGATTACTGCTGCTGACTGGATCAGGAGTGTCGTGGATGGCCACTGAAGTACGCAAAGATGAAAGTGGAAGGGATGATGGTACTTGTGGAGTTTGTGAAGGAGGGGAACAACGATTAGGTGTATGGGAGGATGGCGGGACAGTGGGGCTGAAGAATGATAAGACTGTCTTGAATTT
>CL1Contig156
TTCCACTCGATACAACAGAAGCAGCTATACATATACATCAACAAATACATCTTTTCTCTCTCTCAGAAGCAGCAGCCACCCTAGTTCGTCTGAGAGGGAGAGGACATGGCACCGCCGGTAGCAGCAGGGCCGCAGAGACAGCAGCAGCAGCAGCAGAATGGGGGAATAGGGCAGACTATTACCGGAATCATTAGGATTGCTGTCTTTTGGTATTTCGCTTCCAAATTCTTCGCTCCTAAGAGACCCTCCGATCCTTCTCTTCTTATCTCCAATCTCTTCCAAAAGGGAGATTCTCTGGATTTGTGGTTTTATCTTTCTGAGCAGGAAAAGTTTAATGACTTCAACAATGAAGCTGCACTTGTTTGGCATGAAACTAACATACCTTATGCTGTTTGGGGACCAGAGAGTACCAGATCTCTTTCTATGAAATACTATCCATCTGAGGCAGTGAAGCAAAATGGCACTGTTTATGGCCATGTTTTCTTTGCACGGTCTGGGTATCCTCCAGACCCAAATGATCCAGAGTACCAACCTCTTTTTGCCTTTGGAAAGACTTATCCTGTTGTGACGTACTTGCCCAAGTCAAAGGCAGACAAAAGGAGGAGTCTGTTGGGGAACTCGAAACGATCTGATGAGGGGGAAATTATCTCCCAGGTTGTTGGTGATAATGAAGTTGATCCTAAAGATGTTGGCCCCGTGGAATGGGTTTCATATTGGAAGCCTAATGTTACAATTAATCTGGTTGATGATATGACAAAATACCCACATAGTTCTGTACCACCAATATTGCTCCTTACTTGAATGTTGAGCCTAGTACAGGGAATTACTACCCCACCATATTCTTCAATGAATTTTGG
>CL1Contig157
AGCAAACGCTTCCGATGTGAGCCATTTCGGGTACTTTCAGAGGTCCAGCGTCAAAGAATTCATAGTTTTTGTCAGTCGGACCGTCGCCAAACGCACCCCTCCCGGCCAACGCCAGTCTGTCCAGCACGAAGAGTACAAGGTGCATTCTTACAACCGAAATGGCCTGTGTGCAGTGGGGTTTATGGATGATCCCTATCCAGTCCGAAGTGCATTTTCCGTTCTCAACCAGGTGCTAGATGAGTATCAGAAGAATTTTGGTGATTCATGGAGGACTGTGCAGGCAGATAATGCTCAACCCTGGCCATATTTGAATGAAGCATTGACCAAGTTCCAAGATCCTGCAGAAGCAGACAAGTTGTTGAAAATTCAGAGGGAGTTGGATGAGACAAAAAAAACCATCAATGTTGTACCATACTGTAAACTATCAAAGCAAGCGGCATAATGTAATGCTAGTGTTGAGGGGGGTGTTGGACAATGTGATTGTAATATGTTCATATC
>CL1Contig158
GCAACTCTCATTGCAGGAACCCACATATATCAAGCCCAGTGAGATTGCAGTGAATGCAACTACAGTCAAGTGGTAGCTTTTTGCATCATTAAGAATGGGGGACAATTTACTGCGTATCTGCTCATTCTGAAGAACCAGCATATGCAATTCCGAGACCCATTATAGCCCCAATTCTGATGGATGAATCTTCTTTATCTATATAATCAGCGAGAAGAGCCAGTGCAGGATCACAATCGTTTTTTATACCACAGTTGACAATCCCAACTCCTAGTAGTGCACCAGCAATAACATGGTTGTCATTGCTATGGAAATATTTATCAATTTGCGCAAGTCCAGAGTCAACATCCCACAGTAAGATCATACCCAGGCTTGCAGCAGCACTGGCCTTTCCATGTTCTTTATTCTTGAAAAGCCAATTCCCTGACGAACCACCACTTAAAGAGTCTGATGGAACTGTCATTAACTTATCCTGACCAAAGCCTGCATTTACAAATGCATTGACAAAAGTAGCAGCCAAATTTTGTCTAGCAGAATCGACACTAGCACCAGCACTAGCCCGGCCATCAAGCAAATGTGCCTTATAGATATCTTCAGGAGATTTAGGCTCCATGACCTCTATATCCCGAGCAAGGGTTAGATAACCTTCACTTGACTTGGTGTTGTTGATGATTTCCTGCAATGCTTCCCTGTCCTCATCATCTGCAGCCATTTCATCATCAAGCTCGAAAGTAATACCATGCCGAGCAACCTATAGTAACAGAATTGCTTTTTTCGGAGTCAATCATCACAACTGTAAAACCTGCCTCACATACTGCATGTTA
>CL1Contig159
AAGGATCGACGCATCAAATGATATTTTTGTTCCAATTTTTGCCTCTTCTTCTCCCGCTGAATCAAACTTTTCCTTGCCATAATATTTAATTTCCTATTAGTATCGCTGATACAAATCGGATCCTAGATGTAGAAATATAAAAAATCGCCTTATCTATCGAAAAAAAATGATATTTTCGCGGATACAGCATAAAAAGAATTAACCAAATTTACCTGATGTAGAGGCAATCAAGAAAGCCGCATAAGTGAAGATATAACCTACGGAAAAGTGAGCTAATCCAACCAATCTTGCTTGCACAATGGAAAGAGCTACTGGTTTATCTCTCCATCGAATCAAATTAGCCAAAGGTGTACGCTCATGAGCCCATGCTAAAGTTTCAATCAATTCTTGCCAATATCCACGCCAAGAAATTAAAAACATAAATCCAGTAGCCCAAACAAGATGTCCAAATAAGAACATCCACGCCCAGACCGATAAGCTATTCATACCAAAAGGGTTATATCCATTGATAAGTTGTGAAGAGTTTAACCATAGATAATCTCTTAACCATCCCATCAAATAAGTGGAAGATTCATTAAACTGTGAAACATTACCCTGCCATAATGTGATGTGCTTCCAATGCCAATAAAAAGTAACCCATCCAATGGTATTTAACATCCAGAAAACCGCCAAATAAAATGCGTCCCAAGCCGAAATATCACAAGTACCGCCGCGTCCCGGACCATCACAAGGAAAACTATAACCAAAATCCTTTTTATCTGGCATTAACTTCGAACCGCGTGCATCTAAAGCACCTTTTACTAAGATCAATGTGGTTGTATGTAAACCTAGAGCAATAGCATGATGAACCAAGAAGTCTCCAGGCCCTATTGTTAAGAATAATGAATTACTATTTTCATTAATAGCATTTAACCAGCCGGGCAACCATATGCTTCGACCCGCATTGAAGGCCGGACTATTCGTTGAAGATAAAAGTACATCGAACCCATATGAAGTTTTACCGTGAGCAGATTGTATCCATTGGGCAAATATGGGTTCGATTAAGATTTGTTTCTCCGGAGTACCAAAAGCAAGCATGACATCATTATGAACATAAAGTCCCAAAGTATGGAATCCCAGAAAGAGACTGGCCCAACTTAAATGGGATATGATAGCTTCTTTATGGTCTAACATTCTTGCCAATACATTATTCTCATTCTGTTCCGGATTGTAATCTCTAATAAAAAATATAGCTCCATGAGCAAAAGCTCCTGTCATGATGAATCCTGCGATGTATTGGTGATGAGTATATAACGCAGCTTGAGTAGTAAAGTCTTGCGCTATGAACGCATAAGCAGGTAATGAGTACATGTGTTGAGCCACTAAGGAAGTAATAACCCCTAAAGAAGCTAGAGCAAGGCCTAATTGAAAATGGAAGCGAATT
>CL1Contig160
GTCTTCAATTCGTTTGACTGTCAGCTTCAGGTCCTCAACAACCCGGGTGAGAAGTCCGGCCAACCGAACGCCCACCGCTAAGTCTACGGTCATTAAGCACTTTTAAGCCAGTTTGAAGGCCAGCAGTGATGTTGGTTGCACCGTCGGCATTTAAACCATTGATCAGATTTTCAAGTTCCCTTTGAGAACTTTCAGTTATCTGGCGCAATGGGCACAACCTTGCAGCATCCTTGGAGAATGTTACAACAGACAAACGATCAATGGGGCTAAGTTTCTTGATCACAAATAGCATGGCAGTTTTCACTTTTGCTATCTTTTCTCCTTTCATGCTTCCGCTGACATCTAATATCGCCACAAGATCCAATCCGGGCCTGTCATTGCTTGAATCTCCACCAGTGATCTCCAGCATCACCCTGAGTTTGTTTTCTTCAAGTGGTACCATATTTTTTATTTATGCTTATCAGCTGTACTCTTCCAGGCACGATTGCTGTTGGTTTGACCCTGAGTCTTGAGGGTACATCTTCTCATCATCGTTGAAGCCCATTTTTGCCCAGAAACTGATCGATACACACAAT
>CL1Contig161
GAACTGGGTCAACACCAACGTGGTTCCATTTTATCCAGCTAGCAAAATCATCCTCATCACCGTCGGGAATGAGGTGTTGACCTCTGGCGACCAGAATCTCATGACGAAGCTCTTGCCGGCAATGCAAAATGTCCAAAATGCTCTGCACGCAGCGTCTCTTGGGCCCGAGATTAAGGTCTCTACAGTTCATTCCATGGCGATACTGAAGCAATCAGAGCCACCATCGACCGGAAGCTTCGATCCCAGTTACGGGGATTTGATGAAGGGTTTATTGGGGTTTAACGATGCCACGGGCTCGCCTTTCGCGATCAATCCGTACCCGTACTTTGCTTACAGGAGCGATCCAAGGCCCGAGACTCTTGCCTTTTGTCTTTTCCAACCGAATGCAGGACGTTTTGATGCAAACACAAAGATCAAGTACATGAACATGTTCGATGCTCAGGTTGATGCTGTTCATTCTGCGTTGTGCTCTCTGGGCTTTAAGAATGTGGAAATTGTGGTAGCTGAGACTGGATGGCCTTACAAGGGAGACAGCAATGAAGTAGGGCCAAGTATTGAGAATGCTAAGGCTTACAATGGTAATTTGATTGCACACCTTCGATCAGTGGTGGGCACCCCATTGATGCCAGGTAAATCAGTAGATACATATCTCTTTGCTCTGTATGATGAAGACTTGAAACCTGGACCTGGCTCTGAGCGATCATTTGGCCTTTTCAAGCCTGATCTCACCATGACTTATGATGTTGGCCTCTCCAAGAGTAGCCAGACTCCATCTACGCCAAAAAACTCCGGTGACTCCTATCACCAGTGCCAAACAAAGGCTGGTGTTTCTGACGCCCAATTGCAGGCAAATCTGGATTATGCCTGTGGACGAGGGATTGACTGTAGTCCAATTCAACCAGGTGGAGCTTGCTTTGAACCAAATACAGTATCATCGCATGCTGCTTATGCCATGAATCTCCTTTATCAAACTTCCGACAGAAATCCATTGAACTGTG
>CL1Contig162
CTTTAATGTAATGAAATGCTCACCTATAGTACACTAATTTTTACATCAATAGTGCAGGGGTGGAAGCTCTCCACCTTTCTTCTGAAAGCTACTTCAAGAATACAATTGCTTTCCCACCAAACTAAGCATCTCCAACAAAACAGCCCATCTTGCCCTGTCACAAATGAACTGAGGAAACTATTTTTCGTCAGCCGGCAATGTGGGGCTTTTGGAACACATATCAATCTTGTGAAGCTCCCTCATCCGGCTAGCAGGATTGCATAAACCTGAACATTTAGGAATGTCCCAAACTGCTATGGATGTTGGAGTGCATCGAGGATCACAAATTGCGCGGTTATCTTCATGGTGAACATTCATAGCAAGCATCCATGAACCAATAGTGACATCCTCATTGTTGAACATTCTCAAACTGTTATTTCTAGCAGCTGCTAAGGAAGCCACAACCTCTGCTGAAAGAACATATATAGGACCATAAGCATGCAAAAAGTACTCATTTCCAATCAGATGCCCAGATTTTTCATACCACTTCATTTTAGGGTCAGTGATCACTGGTCCTTTCTTCATGCATCCTATGTAAGTCATTGCATGGGTTCTTTCCTTTGCAAGAAGAGTTGCAAGTCGATCTGGACGCAAATAGATGTCATCATCAGCCTTAACATAATAATCTGCTTCAAAAAGCTTATAGGCTGCCTTGAAAAATGCCAACGTTTTGTATGGAAGCCTTAGATATTCTTCCTCAACATCTATCAGCATGAAATCTCTGTACTTTTCAACTTCTTTCTCAAGTCGTGCCATCTTCTTTGCATCTTTTGATCGCCCTATTACAAATCTAAATGCTAAACCAGTAGCTTGCTCTAACCTCAAAAGCCCATCTGGGTCAGAAGGAAACCAAGTGCTTCTAAGGGCAGCACGCCGATCAACGGATCAAACCCGGTTTGAATTCCAACGACCCAAGAAGCTTGGGCCGATCATTCAGCGCC
>CL1Contig163
ATGTTTCCAATTTGCCTTGGAATAAGATACATGACAACTTATTTGGTGCAGGTTGTCTCCATGCACAAAATTTATTTTTCTAAATCTGTAACTGTTTGATATTTTTACATAGCGATCTTGCATATCTGTATCTTTCACACGTGTAATTACAAGCACAAGCATCAACCGGCTGCTATCAGGAAAAACTCTATCATAAACAGCCATTGAAAAGTTTAATCCAACCTTCTCAGTAAATACATAACTTGAACTTCTTTTGTCAATGGCATTATCGAGTCCTCATATAGATTGGCAACCAAGCTTGGTTCTATTTTGCATGCTGGGTCACTTCCATCTTCCTCGCAATATATTGTCACCTCTTGCCCGAAAGTTATAGCTTTCATCTCCACTCTCTTTTTGATTGCCTCTTCAACTTTCTTGTATGTCAGCAAATCCATCAACCTCTCTCTGTCCTGTGCCCTAATTGCAGCTTCATATGCATCTGGAGAGGCCCGATATTTGGCTTCAGCGACAAATTTTCCATAATGAATTCTTTTTGAGAGAGCCTGCAGGCAGATTGTATCACATACAGCAGTCGATCCAGTATTGCCATCATTTCCATCTTTAACCAATCGTGGGAGAAGATCTCTGAAGTACATGTCCCATACTTTCCTATTTATATTAATTGAATCAGCAATGGGATGTAGTACCTGTGGGTACTGCAGAGGTGGCAACACTGGCTCTGGCAAGTCTGGGAAGAAAGGGTGCTCATCAGGGCTCTTGTATCTGCCAACCTGAGCATGAAGTTTTTCAGTTTCTTTGAGCATGAACTCTACTAAAGAGCCATGGAAGCCATCCATGGCAAAAGCATCAGGGTCATAGGTATCAGCGTTATAACAGTACTGGGATCTCTCTAAAAGGCTATATATTATGCTATCCTCTTGTCGAATCAAGGAACGTCTAATATGCTCAAGGGTCAAATTATCACTCTCATCAACCCTTTTCTTCTTTTCCAACCCATGANAGCAGATGCACGAATAGATGGAATGCGTCTCCTGCCAAGCTTCGCGGCGTTAATGTTAAAAGGNTATTTCCGGTTTGGATCGAAGCAGCTACTTGTGCTTAGAACTTCGATATACG
>CL1Contig164
TGTTGGAGATATTGCTGGTATGGGGTCTGATCTTTTTGGCTCATATGCCGAGTCATCTTGTGCTGCCCTTGTTGTTGCCTCCATCTCCTCTTTTGGAATCAACCATGATTTCACTGCAATGCTGTATCCTCTGCTTATTAGTTCTGTGGGTATCCTCGTTTGTTTGATAACAACCCTCTTTGCAACTGATTTCTTTGAAATCAAGGCTGTAAAGGAAATTGAACCAGCATTGAAGAAGCAGCTCATTATCTCCACTGTTCTTATGACTGTGGGAATTGCAATTGTAACCTGGATTGGCTTGCCTTCATCTTTCACAATTTTCAATTTTGGAACTCAGAAGGTTGTCAAGAACTGGCAGTTGTTCTTGTGTGTGGCTGTTGGTCTTTGGGCTGGACTTATCAATTTGGATTTGTTACAGAGTACTACACTAGCAATGCATATAGCCCTGTGCA
>CL1Contig165
ATTGCATCTCGTGGGAACCTGTCCCCTCCCACGTACCTCCACGCGTCCGTATCAGGGACGTACACTTTCATCGGACAGTCTCCATGCTCCGATATCACGAATAATCTCTCACCCACTACTACACTTAATCCTGTCCACCCTTCTCTCATCCCATCTCTCAGTTCTTGCCACGTGTCTGTATCTGGTTCGTACACGCCGCCCCTCGGTGAAAACATGAAAGGCCATGTCCACCCTTCCGTCACGTACATCTTGTTCCCCACCACAGCCGAATCGTACCTACATAACCCCGTGCGCATTTTAGCAACAGGCGTCCACGCGTCTTTTTCAGGGTCGTAGCATTCAGCGGCTGTGATTGAATCACCAATGCCGGACGCACTTCCTCCAACAGCAATGATCTTACCATTTGCACTCCCGACGGCGAAGTATGACCGTGGGGTTAGCATGGGAGACGCTACGGACCACTGATTTGTTGATGAATGGTAAACATACGTCGTCTCCATGGAAGTTTCAGTGTCCGACCGCATACCACCAAAAACGAAGAGCTTCCCTTGATGTGGCAACGAGGCGCAAGCAAACCCCGGTGGACATACGGACTTGGGACAAGGCATAGGAGGCAAAACAAAACCAAACGGCCGGATCGAGGGTCCAGAGCTTGCCATTGAATCCTAGACGTTGATTTACGGAACGCAAAAACGAAA
>CL1Contig166
CATGAGTCCCCCTATCAGAGCATCAGGACATGAAAAGGCCCTACAAGCTGCCCTTTCAACTGGAGTTCTGCAGCTTGTGGGAACTGATCATTGCACGTTTAATTCTACACAAAAAGCCCTCGGAATTGATGATTTCCGCAAAATTCCAAATGGCGTCAATGGAATTGAGGAGAGGATGCATCTAGTTTGGGACACAATGGTGGAATCTGGCCAAATTTCTGTTACTGATTTTGTTCGGGTGACAAGCACAGAATGTGCTAAGATCTTCAATATATATCCAAGAAAAAGGAGCAATTCTTGCTGGATCTGACGCAGATATAATTTATATTTTAAAGTCCAAAACTCAAGCTTTGAAATTAGTGCAAGGTCTCACCACTCTCGAACAGATACAAATGTCTATGAGGGCAAGGAAAGGGAAGGGAAAGGGTTGAGGTGAC
>CL1Contig167
AGATATACAATAGTGATTATGGTTCATTCCTACCAAGAAAGAAGTTAGTTGATTATGCAGCTCAAGAGCTTCATCTACTAACTTTGTGGACTCTGAATCTGCCCAGAATATAATGAAGCCTGAAGATGGAGGATTTGGAGAATCTGATGAGGCTTCTAACAATGGTTCTTTTCGAGGAAGTAATGAGCAGAGGCACAGCGGAGTTGATTCTAGAAGATGCAGTGAAGGTGTTCTGGCCCCAGCTAATTGGAAAAGCACAAGCAGCTTGGGGCAGAGTAGAGTTGTTTCAGACGGAGTAGGAAATGACAATAAAGTGAAAAAGGTCAAGCTTAAGGTTGGTGGCGTCATACGCACTATTAATGCCAAGTCTGCATCTGATGGTGCATCTGCTGTTGGGTCTTCTTCTACCAGATCCTCCCGCTTCCCAGATCCCCAACAGAAGTCAATTGAGGATTTGGAGGATAATCGTTCCTTTGCTTCAGATAAGGGGAGTGGTTTGCGAGGAGTCCCATGGAAGGATTTCTCTAGAAGTAGTTTAACTGTTGGGAAAGCAGATGGTTTGAGGGGTAGGATGCCTGAAGAAAATCTCTCTTCGAAACAAACAGATAAGTATGAGCCAGTTCGTAAGAGCAAACGGGTCCCAAAGAAACGCTTATTGGATGGAGTGCTTGATGATGAAGATGAAGATGAAGATGATGATGAGATTCGATACCTTGAAAAGGTCAAAACATCTAAGATCACTGCTGATTATGGTGCAGAATATGAAGACGAACAGGAAGAAAGAAGTAGGAAACAGCGGAAGATATCAAAGGTATTGAAAAGAAATGTTGGTGGTCTATATGATGCAGATGTTGGAGATCATAGCTCATCTAGATTTGGCAAGGAGATTAAGAAGAGTAAATCAGGGAGAGTATCTGATGATACTGACTATGTGGAAGAGGAAGAGCCAGGGTCTGATGGTGAGCCAACAACAAAGAGGAAGAAACCGAGAAAAGAATTAGTTGATTTAATGGAAGATTCTAAGAAAGAAATGACAGTTACCACACGTCAACGTGCACTTCAAACTGGCAAAGATGGCTCCTCCAGTTTTGGTGCTAGTTTAATCGAGTTCCCA
>CL1Contig168
GATTATTTTTTATTTTTTATGCACCGAGTGTAGTATAACTGGCCTGCAAATACAGATCTCATCCGACACGGTGGATGACCGAGTGAAATTCAACTTTGTGACTTTAAAAGACATTTTGGTTGCTTCCTCTTCTACTTCTGACTTGTCAGACGCAGAATATTTTGCTTAGAGATGGCAGGAGTAGCAGTGAAGAGGATAAAGCTTGGATCGCAAGGGCTGGAGGTATCAGCACAGGGGCTTGGGTGCATGAACATGTCAGCCTTCTATGGCCCTCCAAAGCCCGAATCCGATATGATCGCTCTCATACACCACGCCATCGACACCGGCGTCACTTTCCTCGATACCTCCGACATCTATGGACCTCATACCAATGAAATTCTTCTGGGCAAGGCGCTTAAAGGAGAGATGAGAAAGAGAGTGGAATTAGCCACCAAATTTGCTGTCAGCTTTAAGGATGGGAAAGGGGAGATTCGAGGAGATCCAGCCTATGTGAGGGCTGCTTGTGAGGCTAGCTTGAAGCGCCTTGATGTTGATTGTATTGATCTTTATTACCAACATCGTGTTGATACCTCCATTCCCATTGAAGTCACGATGGGGGAACTCAAGAAACTAGTTGAAGAGGGTAAAATAAAGTATATAGGTCTATCTGAGGCCTCTTGCTTCAAAACCAAATCAGACGAGCTCATGCTGTTCACCCCCATAACAGCTGTGCAGTTGGAGTGGTCTTTGTGG
>CL1Contig169
TATTTAGTGTAGAGATCAATTCTAGCTTTAACTTTGGCAGGTTCTTTTCCATTGCATTCAACAGCACCATTAATGGCTTTAATCGTAGCTCCAAATCCTTGGGTCACAGAAGGGCGGACATTTTGCATCCAATACCATAAGGCAGTCTTGAATGATATGACAGGATCTGTGGCCACAATTTCAGGATTGTTCAGCCCATCAAAGCCGATGCTTTTACCAGCTGCTCCGTAGTTGTAGTTCCATGTTAGTTGAAGTGGACCGCGCCCGAAGTATCTCTTGCCTGGGGTACATGGATAAGCTGGGAAGTTTGTATCGCAGTAGTTCTCATTAGCAGGAACATTTTGCTCCTGTTTGTAGCAGAAATATCCAGTCTCATGGGTGGTATGAGCAAAAAAGGCAGCAACTCCCGTTTAGAATCATCAGCGGAACCTAAATTTTCCAAATTGAGGATATGAATTGAGAGCCTTAAGAAAGCATCCCTTGAGTAGAATTCTTCCTGCAGCTACAACCTGCAGGAGCTTGATT
>CL1Contig170
GATGTTTATTTCACATATTTTGTTCATTATGATGAAGGTGTTATATGGTCCCTGGTCTTTGGTATGAGCCAAGTGACTTTAAGCCCGTTATGAAAAATGCCTGGTAGTTAGGTAACAGTATCTCATTTTCTCTGTTGCCTTTCTACTGGAAATACTGTTTGGCTAGCACTCTCTCTACCTTTTTCTGTATATATTATTAGCCCATTTTTATTGTTTACATCGCTGCAGTTTCTCTTGTTCCAGCTTTGCCAGCGTTTTTGTTTCTCTGCCATCACGGAAAAATTAGTCCCCTAAAAAAGGTCACACTTGGTCTCTGGAACCTGGCGGTGGATGCTTGGAGTTGCAGCTGTGCCAGCTGTGGTTCAGTTCTGTTTTATGCTCTGTATGCCAGATCTCCTCGTTGGCTTTTTAGGAAGGATGATAAAGATAAGGCCATTATGGTACTTGCCAAATATATGACATTGCTCGATTGGAGGATGAAATTGATCACCTATCTGCCT
>CL1Contig171
ATATCATCAAAGCTACATAAATTAATCACACACTATGACAAAGCTATCACGAGCTTATGTTGATCACACATAGCACTTTATTAAATTCTTCCACCTCATTATTTCTTACTCAAGGAGCTGAATGCTTACAATTAGGGTTGTACGGAGGGCACTTGCACTTATTATAACTAGAAGAAGAACCAGATTTGCAAGGTTTTGTAGTTTCATCTGTTTTCCCTGTAACACTATCAGTCTTGAAGTGGAGACGGAAGCGACCTTTAGTGTCGTAGAGGAGACGGAAGTTCTCATTTGTCTTGGGAATTGACACAACATCCATGAAACCAGAAGGGTATGTTTTATCTGTCCTAACTTTCCCATCTACAAGAACATGACGCTGCATCAGAATGGCGATGACTTCACGATATGTGAGAGCATACTTCAACCTATTACGGAGAATAAGGATCAAGGCAAGCATTCCCT
>CL1Contig172
GATTCTAAACATAACAAAGATCTTTAATTTCCTTTAAGATCTATATCAACACCATGGCTTCTTTCAAGTGCTTGATCTTTGCTGCATTCTTCATTGCTTTATCATTTGATGTTGGCTTAGCTGCTCGTCATCTTCAGCAATTGCCAGTGCCAAATTTTCCAAAGCCTACATTGCCACCATTGCCTAGTACTATACCAACTCTGCCACAGCCCACATTGCCTACAAACCCATCTCTGCCTAAGCCTACACTGCCTCCACTTCCAAGCTTGCCTACTGTTCCGACGGTTACTTTGCCTCCATTGCCGAACATCCCCACAATCCCCACTATCCCAACAATCCCTTCCATCCCATTCCTATCTCCACCACCTGGTAACTAAATCATTGATATTTTCGTTGTTCTTCAGTTCACTTTGTGGGAGGAGATTGGAAACTTGGACTATATTTATATATGCATAGTGGAAGACTGCTACTACTTCCCTTTGTTACTTTCTGCAGAGTCCCTTGTGACTCATATAGTCTCTGATAGCTTGTTCTTCATTTATTTTATGGGTTTGAGCATTATAGCTGCTTGTTATGGTATATTTGTTGTATGATTGTAATAATTTGAGATTTTCATGATTACTACCAGCTATTAGTATTGCG
>CL1Contig173
AGCTTAAATTGAGATGCCTAGTCGCCCACTACTGCTTCAAATTCCAGGGTTACAAATCTTAGCGCCATTGGACAACTACAGGCGAAGAACGGTCTGGTAGTGCAACGTAGCAATAAACATCACTGACATCATCTTTATTAACTATGTTCAAATACATTGTACCACAGACATTCCTGTGAGTGTGGGGAAACACAAAAACACAAGCTGAAAATGAACAAGAAACTTGAAACCACATCTCTCTGCCTAATCTCAAATACAGAATCTAGTTCCGGGATCTCCCCACGCCTTCATCACTTTCAATCCTAAACTTTCATTATTGCCAAAGAATGTTTTACTTGGTTCGATCTATTCACTTCAAATAAATGCACTATTGAACCAGAGGAGGCCCATCAAGGTGAAACATATGAAGTTCAAAGATTTAAGCCACCCTCTTTGGATCACGTGCTGCTGCAAGATGGTCCGAAATAAAATCAAATGCTCTGGTTTCCTCTTTCTTTGAGTTGTTCATCAATGAACTAGGAGCTTGATTTGGATAATTTGATTGGAAAATATCCGGAAAGGCTGAAGAATATCCACCTCCATTAGCACCAAGAACATTACTAACTCCAGGATTTTGTGCATTGAGGTTACTTAAGTGTTGGAAGTTGGACATTGTAGCCAGAAATTGCTGATGCGCAAGAAAATTCCCCATGCCACCATAATTTACAGGCTGCGTACGAAATGCAGGATTCAACATAATGCCAGGAGGAATATTATATGTCATAGTACCAGAAGGAAATATTGAATTTGCATTCATTGTGGTCGCTTGAGAACCAAGTATGCTAGTTAAAGCATCATTTGAGAGCTGATGTCCAGAATGATTACTTGGATCTGCAAAGATACTTTCTGGGAGCACCACAGATGTGGTTCCTGGTTGATTCATCTTTGGGACATTTTCATTAATGGACATACCAGCCATTAAATCATTAACATCCATTTTACAATTTCCTTGCTCCTGGGTCAGTTCAGCATTCGACCCAAAAATATCGAATGGCTCTGTTCCATTTTTATTTGTTGGCATATGATTCTCATTAGTGCCTGGTTTACTGTCAACAGTCATCCCAGAAAAGAGATCATCTGCATGTTCTCTACTCTCATTAGTGTGGAATGAAACATCTGCAAAGGGATCATCATCATTTTTTTGTTCTCTGGAGTTCCCACCATCATAACTATCTCCAAATAGGTCATCAATTAAATTTGTTGTGGGCATTGTCAGATTTGCCGTCTTCTCATCAATTGGCTCCTTTATAGAATCATTTGTTTCAAAGAAATCATTTGAATCTCCCGTGTCTATTAAGTCAGGCATCTGAACNGAAGCGGTCTCATCCTTAACTGACTTTTC
>CL1Contig174
CGATAAAAAGAGAAGGTAAAATGTAAAGGAGTGAGTTGCTGCGTGTGTGTTCATGGCAAAACTCGGGGTTGGTCCATTTATTAATAGGTTGATTCTTCGGATTCTATATGGATAGGTGCGTGACTTTATGAGGGTTAGCGCCTCTTAATTAGCGTGTTCCTCCTCTAAAACTGTATATGTGTGCCTATTTATCTTTGAGGCAGTGTGCAGAGGAATTAAAATGGATAGATTGCAAGTAGAGAGTAAAGAAAGTTCAGCATGTTAGGCGTTGATGTTGATTAGTGCATTTCCAGAAAAAGATGGAATTGGTCAAACTGTGCCTTTGGCCCACGGTGGTTCCAGGGTGATGATGGCACCCCAGGGCCGGGCGAAGGCTGCCACCAACATCTTTGGTGTCAGCTTTGTGGTTGAAATTTTATAATTTTTCAACCATATTTTTTTTCACCTTTTTAGCTTTTGTGATGGATTTATTGCACCTACTCTTACCAACCATACTACTCCATCTATAAATAGAGCAAGTTCGCAAGTTATCTTTCAAATCCCTTATCGGAGAGAAGCAAATTAAGGATTAGCATTTAGAAGTAATGGCTCCAGGTCTGGAAGAACAGCAAAACCACCAAGGTGGCCATCAAAATCTTCAACAGAGTCTTGCTATTTACAAGGATATTCTTGAAACAAAGGAGCCTGAACCAACAAAGGAGCAGCAAAACCAAGTTGGTAGACACCAGGAAATTGGACACAAGAGTCTCTTACAGAGTGATGCTCTTTACCAGTACATACTGGAGACTAGTGTATATCCTGGGGAGCCTGAACCAATGAAAGAGCTCCGAGAATTGACAGCAAATCATCCATGGAACATCATGACTACTTCAGCTGATGAAGGGCAATTCTTGAGCATGCTTCTGAAGCTCATCAATGCCAAGAACACTATGGAAATTGGTGTTTACACTGGCTACTCACTTCTTGCCACTGCTCTTGCTCTTCCTGATGATGGCAGATATTGGCCATGGACATCAACCGTGAAACTACGAATTGGTCTACCTGTCATTGAAAAGCTGGTGTTGCT
>CL1Contig175
GACAACTTTCCTTCAACAAAACAACTAAAGGCTAAAGAAAGTAGTCATAAAATGAAGAGCTTTCATTTCCTCGTCTTTTTGGCTCTGGCTTTGGCTTTCTCTTTTGCCTCTGCCTTTGACCCTAGCCCTCTCCAGGACTTCTGTGTTGCCATACCTGAACCTAAGAATGCTGTGTTTGTCAATGGAAAGTTCTGCAAGAACCCAAACCTTACTGTAGCTGAAGATTTCTTTTTTTGGGGACTCAATGTTCCTGGAAATACAGAAAATCGAGTTGGATCGAATGTCACCCTCGTGAATGTTGATAGAATACCAGGACTTAATACTCTTGGTATTTCTCTCGCTCGGTTAGATTTTGCACCCAATGGTGGCTTAAATCCTCCTCACACCCATCCTCGTGGCACAGAGATCCTTGTAGTCGTGGAAGGCACTCTTTATGTTGGCTTTGTGACATCCAACCCTAATCGCCTTATCACTAAAGTCTTATACCCAGGAGATGTATTTGTATTTCCAATTGGCCTCATTCACTTCCAGTTTAATATTGCAAAGACGAATGCAGTTGCCTTTGCTGGTCTAAGCAGCCAAAACCCAGGTGTCATCACTATAGCAGATGCAATCTTTGGGCCTAATCCACCCATTAATCCTGATGTTCTTGCTAAGGCCTTCCAATTGGACAAGGATGAGGTGGAAAACTTCAAAACTGTTTGAGAATGCATAAACAAC
>CL1Contig176
ATAAAGAAAGCCTACAAAACAAAAACACCATAAAATAAATTGGCAATCTGGAACAGCTAAACACCTCACACTTGAAAAGTTTAACAAAGCTTAGAATGATTTTTCCTCAGTCATAAAGCAATATAAAATGCATATCTGAACAAATGCTTGAGCACATAACATCTGAAACCCAAATCTTGTGCCTGGAGGAAGGAAGGAAACAAAATCTCTTCTCATCGCCCTCCTCTTCCAGCTTTGCTGTATAGCCTGTACATGACGCGCAATTGCAAGCTATTGAGCACCTGGTGCATCTCTCATGCTCATATTCAGACTGTTTCTCATAGTTCGTCTACCAATCCCAGCATTGCCTTTTTGCATCATGGCAACAAATTCACCATAATCAATCCTTCCATCATTATCTTGATCAACTTCTCTGATTATATCTTCAAGGAAAACATCAGTCATGTTATGTTCTGCACATGCTTGCTGAAGCTCATCAACGGTGATGTAACCACTTCCATCCTTATCAAAGTATTGGAATGCTGCAACAAGATGTTCCTCTCGTTCTAATTTGTTAAGATGAACTGTTGCAGCAATAAATTCTCCATAATCAATAGTCCCACTGTTGTCCACATCAGCCGCATCCATAAGATAACGTATTTCTGTATCTTTCATGGTAGAGCCATATCTTCTCAAGCCAGCTTTTAGTTCATCAAATGTGATTGCACCACTGTTATCAGTATCCATAGCCTTGAACATCTCTCGCAAACCAGCAATCTCCTCCTCAGAAAGACTCTCAGCTATTACCCGTAAAGCCATCTTCTTCAATTTATTCATTGCAGAGAATTGTTTGAGACGAGAAAGTACAGCTGCGTCCAGTGCTCTATCAGGAGCAACTCCATTTTCACAAATCCAAGGATGGCATAGCACTTCATGAGCGGTCAAGCGTTCTGAAGGTTGAGAGCAAAGCATCTTCCGGATAAGATCTTTAGCACTATCTGATATAAGGGGCCAAGGGTCTGACTCAAAGTCAATATATCCCTTCAGCACCGCATCAAATATTCCTTGCTGTGTTTCTGCCCAAAAATGGTGGCACCCCACTTAGCAATATATACAATATGACA
>CL1Contig177
GATGGTGGTGTACTATGCCAAGCTTACTGAGTATTTCTGGATATCATCAAGTCATCTTTATCATGCATATGCATGGTTCAAACTTTTTACACTTCAGAAAAGCTTCAATAAAAACTTAAGCCAGAAGGATTTACAGTTGATAGCCTCATCTGTTGTATTGGCTGCGCTAGCAGTTGCTCCTTATGACCGCACACATGGCGCATCTCATCTGGAACTTGAAAATGAAAAAGAGCGCAATTTGAGGATGGCCGATCTAATTGGGTTCAATCTAGAGCTAAAACTTGAGAGTAGGGAAGTGCTGTCAAGGTCATTCCTTCTGTCAGAACTGGTTTCCAAAGGTGTATTGAGCTGTGTGACACAGGAAGTAAAAGATCTTTACCATCTATTGGAGCACGAGTTTCTCCCACTAGATCTTGCAGCAAAAGTTCTGCCATTACTATCAAAAATTTTCAAAAACTTTGGCGGAAAACTTACATCAGCTTCCTCTGTGCCAGAAGTGCAACTATCTCATATATTCCTGCCCTTGAAAGCTTGCTACCCTGAGGTTGCTTCAACAGGTGTCTC
>CL1Contig178
GATATCTCTCTTTCTTTCTTAACCGTAAAGATCTCACACCAAAAGATCCCTGCCTCTTTTCAGTATTTTAGTAATTTTCACACCCTCTCTCTCTCTCTCTCTCACAAGCCTGAGGCAAGCCATAGGGACCGGAGAGAAGCATGTTGCGGAACAGATCATGCTCACCATTGCTGCTTCTTTTTGGGGCTTTTGTGTTCTCTCTCCTTCTCCGCACATCCTCTTCACCAACCACTTTAGCTTTGCATCTTCAGACTCTAAATATTCCTGGGGCTGTTAGTGAGAGGGTGAATGGTATATTTGTACCATGGGAGACAAGAAGGCATCTTGAAGAAGAGAACTCGAACTCCACTTTGATATTGGCTGCACAAAGAACTCGAAGGAAAGACCCTTTGGATAACCTTAATCTTTATACTGGCGGCTATAATATCAGCAATAAACATTACTGGGCTTCTGTTAGTTTAACTGCGGCTCCCTTCTTTATCATTGCTGGAATTTGGTTTGTGCTCTTTGGACTGTCCTTGGCCTTTATCTGTCTCTGTTACTGCTGCTGTAGAAGAGAACCATATGGCTATTCTCGAATGTGCTATGCCTCTCTCTCATTTCCTCTATTTTCTTCACAGTTGCAGCATTGTGGGTGTGTTGTTCTCTATCTGGTCAGAGAAGTTTCACAGCATTACTACACAT
>CL1Contig179
GACTCCCTCACATCAGCGATTCCTAAAAATCATCGCTCCCTTTTTTTTTACCTAAATGATCTAATCCTACGCTCGTTATTAATTTTAATCTTAAGGCATCATTCTCACCGGCTGTTCCGGTATCCCTTTCTCTTCTTTACATATAACACCGCATTTTCTCACTCTTGAACCACTAATCTCCACCATCACTCTTATCTTACTATTCTTTTCTGCAACTTAACTTCCACTTTTCTATCTCTTCAGTTATGGGGAAGGTTAAGATCGGGATCAACGGATTTGGAAGGATTGGAAGGCTGGTTGCCAGAGTGGCTCTGCAGAGGGAGGATGTTGAGCTCGTCGCTGTTAACGATCCCTTCATTTCCGTTGATTACATGACCTACATGTTCAAGTATGACACAGTTCACGGTCAATGGAAGCATCATGAGTTGAAGGTTAAAGATGATAAGACTCTTCTCTTTGGCGAGAAGCCTGTCGCCGTCTTTGGCATTAGGAACCCGGAGGAAATCCCATGGGCTGAGACTGGAGCAGAATATATTGTGGAATCAACTGGAGTGTTCACTGACAAGGATAAGGCTGCAGCTCATTTGAAGGGTGGTGCTAAAAAAGTCATTATCTCTGCCCCCAGCAAGGATGCCCCAATGTTTGTTGTTGGTGTTAATGAGAAGGAATACAAGCCTGATCTTCTCATTGTATCGAATGCTAGTTGCACTACCAACTGTCTTGCTCCTCTTGCTAAGGTTATTCATGACCGATTTGGCATTGTAGAGGGTCTTATGACAACTGTCCATTCCATTACTGCTACCCAAAAGACAGTTGATGGGCCATCGATGAAGGACTGGAGAGGCGGAAGAGCTGCTTCCTTCAACATCATTCCTAGCAGCACTGGAGCTGCCAAGGCTGTTGGGAAGGTGTTGCCTGCCCTTAATGGGAAACTTACGGGAATGGCGTTCCGTGTTCCAACTGTTGATGTTTCTGTGGTTGACCTTACAGTGAGGCTAGAAAAGAAAGCTACATATGATCAAATTAAAACTGCTATCAAGGAGGAATCAGAGGGAAAGTTGAAGGGAATATTGGGCTACACTGAAGATGATGTGGTTTCCACAGATTTTATTGGTGACGACAGGTCGAGTATTTTTGATGCCAAAGCTGGAATTGCTTTGAATGAAAATTTTGTGAAGATTGTTGCCTGGTACGACAATGAGTGGGGCTACAGCACCCGTGTGATCGACTTGATCCGCCACATCCATAATGCATCTACTCATTAAGGTTGCGAAGCCACTGTAGATGGTTCGACTTGGTTCAGTTTCTCGTTGCATGGGGCGAAATCAAAATAAATTTGTCATAAAGATAATGTTTTGAGATGGATATGGTATGATTGTGGGAGTCTATTGCCTGGTTTTTCCTTTGTTAGTGTCAGAGGAAGTTCAAATTCCTCCTCCTGGGTATGACTATCTTCTTGCTAGTAAGAGATGTACCAAACCAAACTTGATGCTTCTCCTCCCGGCGTCTCCACNTCTGCTCACGAGTACGTGTTTGCAGCAC
>CL1Contig180
GGCCCCATATAACAGCTCTCTCTGTTTTCAATCATACTCTCATCTAATCAGCTTGAAAAAATGGGCAAAATAAAGGGAGGAAAGATATTGTTGTTTCTTCTCTGCTTGAACATAGTCACCTTTGGAGTGATTGCTGATGGTCCACCTACATGCCCTGCTGATCTAGGTGGAGAATGCAATAATTCTGGTGAATGGAAAGGGGAATTCTTCCCTGGCATTCCTAAAATTAAGTATGAGGGACCTTTGAGCAAGAATCCACTTGCATACAAATGGTATAATGCAGAAGAAGAGATTCTTGGGAAGAAAATGAAGGACTGGATGAGATTTAGTGTTGCATTTTGGCATACATTCCGTGGCACCGGAGGTGACCCATTTGGTGCACCAATAAATATTGGCCTTGGGAGATGGTACCAATTCATTGGCCATGGCCAAAGAGAATGAGGGCCAATTTTGAGTTCCTGGACAA
>CL1Contig181
GACCGTTGTTATTCACTTATTCTCTTCCCTTCTCTCGTGAAGCTCTCGGAAATTAATCAAAAAGCCCCTTCAAGATGCAGATCTTCGTTAAGACCCTCACCGGAAAGACGATAACTCTCGAGGTCGAGAGCAGCGACACCATCGATAACGTCAAAGCCAAAATCCAGGACAAAGAAGGAATCCCTCCTGACCAGCAGCGTCTCATCTTCGCCGGAAAGCAGCTTGAGGATGGCCGTACCCTGGCCGATTACAACATCCAAAAGGAGTCAACCCTCCACCTTGTCCTTCGTCTCCGCGGTGGCATGCAGATCTTTGTCAAAACCTTGACCGGAAAGACTATTACTCTGGAGGTCGAGAGCAGCGACACCATTGATAACGTTAAGGCTAAGATTCAGGATAAGGAAGGGATTCCCCCAGACCAGCAAAGGCTCATCTTTGCTGGAAAACAGCTCGAGGACGGTCGCACTTTGGCCGATTATAATATTCAGAAGGAATCTACCCTTCACCTCGTGCTCCGTCTGCGTGGAGGGATGCAGATTTTCGTTAAGACCTTGACTGGAAAAACTATTACCCTCGAGATCCACTCTCCTAGAATACCATCAACTGAGGAGATTGCTGACAGAATTAACAAGATGCTTGCAGTTCTTGAGAAGAACATCTTATGGGTTAACCCTGACTGTGGACTCAAGACTCGCAAGTACTCTGAGGTCAAGCCTGCTCTCAATACATGGTTGCTGCAGCCAAGCTCCTCCGCA
>CL1Contig182
TTGCTGATCAATTTGGAATTGGAACTCTTCGTTTGACAACCAGACAGACATTTCAACTCCATGGTGTTTTGAAGAAAAACCTCAAGACTGTAATGAGTAGTATCATTCATAGCATGGGCACAACTCTTGGTGCATGCGGTGATCTCAACCGGAATGTCCTGGCCCCTGCTGCCCCATTTGCGAGAAAAGATTACCAATTTGCACAGAAAACTGCTGAGAATATTGCCGCACTCCTCACTCCTCAGTCTGGGTTCTACTATGATATGTGGGTTGACAATTGGAAGGTGTTGTGTCTACACCACCCAAATACAACCTAAGGTTCTTCTCTGATAAGGATACATATGATAAAATTGATGAACTTGCAAAGTTGCAGAATAAGACTGCTGACCAGTTAGCCATGGAAATTATTCACAATTATGTTGTTTCACATCAAATGGAAAGGGATGAGGTGTTCATGTGCATCACATACAAGATGTTACAGCCAA
>CL1Contig183
TGTCTTCGAGGCCTGTTCTCCCCATCCTAAGTCAGAACATTCAAATGAGTTACTCCCCTGATCAGAATTGAAATACATGGGGACATTATCACGTGTAGGAAGCACGTGGAGCTTCATCAGGAAAGTTCACTTTAGCTTTCTTGCCCCGAATTCTACGTGCCTCAGCGTCATATGCTCTTGCAGCTTCTTCTGCAGTATTGAATGTTCCTAGCCAGACACGCACCCCCTTCCTGGGATCACGAATCTCAGCAGCCCATTTTCCCCATGGACGCTGCCGGATTCCTCTATACTGGTTCTTTCTCTTTCTCTTAGCAGATTTTTCAGCTTGCCCATTGAATTCCACAGATTTTACAGCTGTAGAGCCGCGGGATAGACTGCTATTGCGAGCAGGAGGAGAGGCAGTAGCAAAGAAGCAAAAGGCTTGACATCAAGCAAGACATCATCTTCCTCATCGACATCAGACTCATCCTTAAACTCCTGAAAATCAGGCCAGAGAAAGTCCGCCGTCAACCGGCNCGAAGATCGCCCAGCGACAGTGGGAGGGATGAAGTCAGAGATGATAGCACCGCCAC
>CL1Contig184
CTCTGGATACATTAGCATGGGATAACATCATAGGATTTCGGTCCTATTGTGTTGGCCTTCGGGATCGGAGTAATTGGTGTGGTACCTGGAAAGGAGATCAATTTTGTAGTAGTTGCAAAAAAGGCACGTTACTGCTCGCAGCAACACCAGGTTGTGCACCGTAAAATTAATTGTCAGCAACTGAGTCTTTCTTCTCAATTACCTAACTCTAGCTCCAGCTGTGGTGAAACCACTTCATTGGAGATAATTAAAGCTGCTAGCAATGCTCTTTGGCTAGAGTACGAGATAATAAATGAGGATGAAAGTGAATTGCATGCTGAAATGTCTGATGATAAGGCATATGATAAGCCGTTGATATCAAAGAAGAGAACTGATGACTCAATGATGTCATTAGTGGACTGTTTCAAGGGGGATAGTGACAGAAAATGCTGGGCTTCTTTCCAAGAGCGTATAGCCAAAGCTCCAGAACAAGTGTTGAGATATTGCAGGAATGCCAATGCAAAACCCCTCTGGCCGACGTCTAGTGGCCGGCCATCTAAGGATGATATTCCTAACTGCAGTTATTGTGGCAGTTCCTCAGATTTTGAATTTCAGGTCTTGCCCCAGTTGCTTTACTATTTCGGCGTGAAGAATGACGATGTGGATTCTCTTGATTGGGCAACTATCGTTGTGTATACGTGCAG
>CL1Contig185
GGGCACTTGGTCAAATCTCAGAGAGATTGAATGTCCAAGTCTCTGATGTTAAGAATGTGATCATTTGGGGGAATCATTCATCAACTCAGTACCCTGATGTCAACCATGCTACTGTTAAGACTCCATCTGGGGAGAAGTCTGTCCGGGAGCTTATTAAAGATGATGAATGGTTGAATGCGGAGTTCATCACTACAGTCCAACATTTAATGCGCTTGCATCAGAACGCAGAGTTCCACCTTTGGATGAAGGAACCTCAAAGCCGCCAAGTCCAGTAGTTCCGGATGGAGCCATAGGTACTGGAGCTGTGATTTCAGTTCCCTTCAGCACAAACTTTTCCATCCATGAAATCTTCTCATTCAAGTCTCCAAGTGGAGGCCCATGAATCTTTCCACCAGTATATGGTGCACCCATTGGAAACCTTTCAACTAACTGATGAACCATCAAATCGTCAAGACCGTGCTTTTCATAGCTCATAAATGCACCTAAAGCACCCAAAAAGCCTTCATGCCGCAGAAACATTGCTTGGGCCTCTCCTTTTGACCAGAAATGGACAGCAAAGGAGATTGTGTCCATGGTATAAGCATGACCCCGTATAAAGAAACCTCCAAAGAAGATTCGCTTAAGCCCAAATCTAAGTGCATTCAAGTATGAAATCTGCCCAATGTTATATGAAATCATTCGCAAGAGGGAAAGGGAAATATCTTCTGGTCTGTAATCTTCAAGTTCCTTCTTTTCGGAAATAGCCTTGCCAAAACTAGAAGCAATGGTTGATGCCGAGAGACCAATCTTACTATAATCCATACCACCATAAATATC
>CL1Contig186
GCTTATTGCTCCTTTTATCCAAAGGACTATAAATACACAAGTCTTTTATTAAATCAATTTTGGATGGCACATGGACTTCTTGAATCAACAAATGGAAATGAAGATTTAGAAGATATTGGGTGGCGCTATTTTCAGGAGTTGGGGTCTAGATCTTTTTTTCAAGATTTTGAGGACTATGATTGGTATATTGGGTGTAAAATGCATGATCTAGTGCATGATCTTGCATTATCATTGACACAAAATGAATTTTCAGCAATAACCTCAACCACCACACACATCTCAAAGAGTGTCCGCCATCTGTTATTTTCCGACTTCACTTCACTTCCCCATGGTCTTTCCACTCTCTTACAAGATTTAGAGCATGTGCGAACTGCCCTATTTATGAGAACTGTGGAAATCAGTCAATCAGCCTTGGATTTATGTTTGTCAAGATTAAAATATTTGCGGATGTTGGAATCCAAATTAGAGGTACCGCTGGAAAGGATTGGGTCTTTAAAGCATTTGAGGCTTTTATTTTTACCTCGATATTTTGAAATTGAAAAAGTCCCCAATTCTATTTGCAAGTTACAGAATTTACAATCTTTGTTACTTCGTACTGAGGAGTTACCCAATGATATAAGGTACTTGATCAACCTTAGATTTCTAATTTTTTCCACAAAGCAGAAGTGTTTGGCAAAGAATGGACTTGGCTGCTTGACATCTCTTAGGTTTTTGGCCATTGGAAGCTGTAAAAATTTAGAATACTTGTGTGAAGATATGCATGGCCTCAAACATCTTCGAACTCTGATTATTAATGATTGTGAAGCTTAATCTCTTTGCCTCAAAGTATGAAGTACCTCACTGCATTAGAGACTCTTATTATCGGGGATTGTAAAACCTCAATTT
>CL1Contig187
AGAACATATGAACAGTAAGAACTAGCATTCTTATTGAGACTAGAACTCATAGGGAAGAAAATAGATTTATGGATGGAATCAAATATGCAGTATTTACAGACAAAAGTATTCGGTTATTGGTGAAAAATCAATATACTTTTAATGTCGAATCAGGATTAACTAGGACAGAAATAAAGCATTGGGTCGAACTCTTCTTTGGTGTCAAGGTAATAGCTATGAATAGCCATCGACTCCCGGGAAAGGGTAGAAGAATGAGACCTATTATGGGACATACAATGCATTACAGACGTATGATCATTACGCTTCAACCGGGTTATTCTATTCCACCTCTTAGAAAGAAAAGAACTTAAATCAAAATACTTAATAGCATGGCGATACATTTATACAAAACTTCTACCCCGAGCACACGCAATGGAGCCGTAGACAGTCAAGCGAAATCCAATACACGAAATACACGAAAGAATTTGATCTATGGACAGCATCGTTGTGGTAAAGGCCGTAATGCCAGAGGAATCATTACCGCAAGACATAGAGGGGGAGGTCATAAGCGTCTATACCGTAAAATCGATTTTCGACGGAATGAAAAAGACATATATGGTAGAATCGTAACCATAGAATACGACCCTAATCGAAATGCATACATTTGTCTCATACACTATGGGGATGGTGAGAAGAGATATATTTTACATCCCAGAGGGGCTATAATTGGAGATACCGTTATTTCTGGTACAGAAGTTCCTATAAAAATGGGAAATGCCCTACCTTTGAGTGCGGTTTGAACTATTGATTTACGTAATTGGAAGTAACCAATTAGGTTTACGACGAAACCTAGAAATCGATCACTGATCCAATTTGAGTACCTCTACAGGATAGACCTCAACAGAAAACTGAAGAGTAACGGCAGCAAGTGATTGAGTTCAGTAGTTCCTCATAGAAAATTATTGACTCTAGAGATATAGTAATATGGAGAAGACAAAATTGTTTCAAGCACCGACAGAACCAGAAGTGCCCCTTGTTTCAAAGAGAGGAGGACGGGTTATTCACATTTCATTTGATGGTCAGAGGCGAATTGAAAGCTAAGCAGTGGGAATTCTAAAGATTCCCCGGGGGAAAATAGAAATGTCTCCTACGTTACCCCTAATATGATATGTGGAAGTATCGACGTAATTTCATAGAGTCATTCGGTCTGAATGCTACATGAAGAATCTACTTCAACCGATATGCCCTTAGGCACGGCCATACATAACATAGAAATCACACTTGGAAAGGGTGGACAATTAGCTAGAGCTGCAGG
>CL1Contig188
AGGAAGAGAACAGGTCAATCATAGGTAAAGCTCTCTTGTACTTGGAAAAAATTGGTAAACAGGAGTGAGCGTTCGACTCATAGAGTAAGATATTAATTTTAAATACAATTTCTATAACTATCTAATATATCCCTATGAATGAAATGCAGTACAAATCAACAAATTCATCCCATTCAAACAATATTCGCATAAAGAGTAATTTGAAACACTCACACATTCGTATGTCATATTAACCAATATATGTATATGGGAGCTGATTGTCACGACCCAACCTATGGGCCGGACCGGCACTAGGACCTGGGCTAGCCTAAAGCCCCCAAGGCCCGTAGTCAGCCTAACTGTTCATCAACCCAACTCTAAGGCCCATTTGGGCCCAATTTCAAGAAAACAAACGGACAGAGTCCGGCCATAAAATGGACTTACCAACGGGGAGTTTTCGACTCACCCGACCTGTAAACACAATATATAGTCAATTGGGGAGCTCAGCTCACCCTCCACATACTCATCAACATAATAATAAATGGGAGCTCAGCTCCCTCATCCAATCCATCAAACATGCATAGCATATTAAGTTTACAGGTCCCAAAAATAATAATTTAGTTTACAGACCCAAATCAAATAAACATTTCTAACACATGCGGAAATTCTAAGATTTAACAAGTTTATACAAATAGTAATAATTGACCTGCGAGGGAGAAAGCAGGTTAACCTCAAAAAAAATATACCTCCTGTGGCCTATAAAAAATTTTTGAACAGGAGTGAGCGTTCGACTCAGAGAGTAAAATATCAATTTTAACCATAATATCTATAACTATCTAGAACTAATGCACCCTGTAGAGTGAATGCAACATCAACATCATTTTCACATCATA
>CL1Contig189
AAAAATTTATAAGCATTCAACAGGGTATTAGATTTGAGAGAAAAAGGAGCTCAGCTCATGTATAAATTGCATATTTGTTGTAACTCAACCTTGTGGTTCACTAAAAAATTGATTTTCTGTCAAAGTTCAAATCACAGCATCGCTGTCACGGTCCAAAGAGTTTCAATAACCCATGTTGCCCATGCCATTGCTGGCTAGGGCATCCTTCTCATCCTTGGGAAGTTCAGCTACAATGGCCTCAGTTGTAGTCATCAAAGAGGAGACACTTGCAGCATCTACCAAGGCTGTTCTAATGACTTTCAATGGATCAATGATTCCTGACTTCACCATATCAACATATTCACCTTTGGCTGCATCATATCCAAGGTCAGGATTGTCCTGCTCCAAAAGCTTGCCAACAACAACTGCCCCCTCTACTCCTGCATTGGAAGCAATGGTGTGTACAGGCATCTTGAGAGCATTCTGAATAATCTGGACACCAATCTTCTGGTCAAAGTTCGCAGTTTGCAACTTGTCCAGCTCTTTAGAAGCATACAGAAGTGCAACACCACCACCAGGTACAATGCCTTCCTCCACAGCAGCCTTGGTAGCATTCAGAGCATCATTAACTCTGTCCTTCTTCTCACCAACTTCAGCTTCACTAGCCCCACCGATCTTCAAAACTGCAACACCACCAGAAAGCTTAGCAAGTCGCTCTTGCAACTTTTCCTTATCATAATCAGAAGTGCTCAATTCGATTGCAGATCTCAACTGTTCACATCTTTCTTCAATGGCTTTTTTGTCACCAAACCCATCAAGAACAATTGTGTCATCCTTTGATACTGTAACCTTTTTGCATGAACCCAGCACTTCTACTCCTGCCTTCTCAAGGTCCATACCAAGCTCTTCAGTTATAACCTCGCCCCCCTGTGAGAATGGGCAGGTCTTGCATGCTGGCCTTCC
>CL1Contig190
CGACCGGTTAATCTATTGTGGGTTAGATCAAGGAGGCTTAGCCTCAAAGACGACAAGGTGTCTGGAATTTGACCTGAAAGTTGATTCTCAGATAAATTCAGAGAATTTAGAGTCGGTAGAGATCCTAACGAGGATGGGATTTCACCAGAAAGCAAATTATGAGCAATGTTTAGATCGCTGAGAGAGTCACAAGAGCCTAGAGACTCTGGAATTGATTAAACTCGATATCGATTATGTTCACGTTGGGCAATCCCCAAATTCCAGTAGGAACAGTGCCCGAAAGCGAGTTTTTACTTACTCTGAATCTCTCCAACGTAGTACAGCTCGCATAACTAGCTGGAATTTCCCCGGTGAGGTTGTTTTGGAGTATGAGAAGCTGCTTCATGGTCCCTGCTTGCACATATCCGGTGGAATCAGACCTGTCAAGAATTCTCTGACACATCAATGAAA
>CL1Contig191
TACTGGCGACCTGANCTCTCTATCTGAGCAGGAATTGGTGTGGATTGTGATAACTCTTATAATGAAGGATGTAATGGAGGTCTCATGGACTATGGCTTTGAGTTTATCATCAACAATGGTGGCATTGACTCTGAAGAAGATTACCCTTATCTTGCTCGTGATGGCAGATGCGACACATACAGGAAAAATGCAAGGGTTGTTTCAATTGATAGTTATGAAGATGTTCCTGTGAATAATGAGGCGGCACTACAGAAGGCTGTCGCAAATCAGCCAGTGAGTGTTGCAATTGAAGCAGGTGGCAGGGATTTCCAGTTGTACTCATCGGGCGTTTTTTCGGGAAGATGTGGGACGGCACTGGACCATGGTGTTGTTGCAGTGGGTTATGGCACAGAAAATGGACAAGATTATTGGATTGTCAGGAACTCGTGGGGTAAAAGCTGGGGAGAGAGTGGCTATCTCAGGATGGCTCGAAATTTAGGAAGCCAACAGGGATATGTGGAATTGCGATGG
>CL1Contig192
GACATTTTCGGCGGGATCCAAAGTCTCAAAAAGTACCCGTCGATCGTCTCCGACTTCCCTTCAGATTATAATTTTGAGGATCTATATTCAAGCTGTCTTCATTTACGCTGTCTAATGGCGGTTGAGAGAATTCTTAAAGATGAAGCTAGTGAAGAAAAAGGAGAGCGTGCCAGAATGGCATCATTTGTTGGTGCAATGGCAATTGCTGACTTGGTCAAGACAACGTTAGGACCAAAAGGGATGGACAAAATTTTGCAGTCAACAGGCAGAGGACGTGAAGTTACTGTTACAAATGATGGGGCCACCATCTTAAAGTCCCTTCATATTGATAACGCAGCTGCTAAAGTTCTAGTTGACATTTCAAAAGTTCAAGATGATGAAGTTGGTGATGGAACAACTTCTGTTGTTGTTTTGGCTGGGGAGAGCTTTTGAGGGAGGCAGAAAAAGCTGGTGGCCGCAAAGATTCACCCAATGACAATAATTGCAGGTTATCGAATGGCAGCAGAATGTGCCCCGCAAATGCTTTGTTGCAAAAAAGTTGTGGACAACAAAAGAGAATGAAGAAAAAATTCAAGCTGGACTTGATGAAGATTGCAATGACCACTTTGAGTTCCAAAAATT
>CL1Contig193
GGAATCCCTCCTGACCAGCAGCGTCTCATCTTCGCCGGAAAGCAGCTTGAGGAGTGGCCGTACCCTGGCCGATTACAACACTCCAAAGGAGTCAACCCTCCACCTTGTCCTTACGTCTACCGCCGGTGGCATGCAGANCTTTGTCAAAACCTTGACCGGAAAGACTATTACTCTGGAGGTCGAGAGCAGCGACACCATTGATAACGTTAAGGCTAAGATTCAGGATAAGGAAGGGATTCCCCCAGACCAGCAAAGGCTCATCTTTGCTGGAAACAGCTCGAGGACGGTCGCACTTTGGCCGATTATAATATTCAGAAGGAATCTACCCTTCACCTCGTGCTCCGTCTGCGTGGAGGGATGCAGATTTTCGTTAAGACCTTGACTGGAAAACTATTACCTCGAGGTTGGAGAG
>CL1Contig194
TGTTAATGGTGCCTCATAATCTGGAAAGAGGAAAAAAAAGTATAAGGAGGGGAGAAAAGTGGGGGTAGAGGAGGAGTGGGGTGGTGGGAGTGATAGGTCACCGTGAACATTTGAAAGCCAGCTGCTGAGGAAAACTCTTACTGGCACCCGTAAATGCGGGACTTAACGCATACAAGAATAACAGAATAAAAATAGTCAGTCCCGTCTCCCCACAGATCCATATTTCATCTACTCCAATGGTCCACTTCAATAGATACCCAACATCAGAATTGCACCAGCAAGGTGCCACCATCCATCAAATCAAGCCGCAATCAACAGTTAAAATTTTTCTTTATTCACAGGTGGAAGACCTCAAAATTAAAATAAGGGTCCCAGACTCCCAGTACGTGGAATATGCAAGCTTACTCAAATAGCACTCTCAAAAGAAACCAGGATTTGTTCAATATACTTGGGCTTTGGACACGAAGCAGTTGCAAGGCCTTGAAGCAATTTCACAACATCAACGGCATCATCGAGATAATATCTAGCCTTGCTTGGCTTCCGCCCAACAGTGCAGGCGAAGATCTCTGGTGCCATAGGCAAAGTTGGACCAGAAACTGTGCTTAGTATACTCTCAAACATGTCCTCATCTGATTTATCATCACCAATGCACAGCACAAAATCAGGTGGCTTCCCACGATTAACCATATTCGAAAGAACCTTTTCAGCAACAGATCCTTTACTTATTCCCTGTGGCTTAACTTCAACAATATGTTGGCCGCGCTTAACAACAGCAGGTTCATTTGCAAGGACATTTTCAAGATGATCCAACAACTCCTTGGCTTGGCAGGATCCAAAGTCTGGGTCTGCATCTTGATGGTGCCACACCAAAGCACTCTCCTTAACCTCTATACTGGAGCCATCAGTTGTTTCTGTATATAGTCTCATTATAGGTTCCACAATATTTTTCCAATCAAGATCATCAGCGACAGGACTGGTTTCCCACTCAGAGGTTTTATCCCACCTCATGAAATATCCATGTTCAGCTGCTATTCCTAATCTCTCACATGGCTCAAGCCACTCACTCAATGAATTTCTCCCTCTCCCACTAACAATAAAGACAGTGTTATTTGGATCATTGCACAGAGTTTTCAGAACAGATATGACTTCAGGGCTGGGGCTTTTAACAATAGATGTATGTGGAACAACAGTACCATCATAGTCCAGAAATATTGCTCTTCTATTTGTCCTTTTATAAGCTGAGACAATGTGCTCAATACCCAACCTCCGGAAGCTAGGAGAAAGAGACACAACTCTGAATCCCAGGCCAAACCCAATTCCCCAACACCTTTTATTATAATGATCTTGGCAAGCTCTCTCCAAATCCTGCATAAAGCTGCGTGCCCAATAAGCCACATCATGAGTGCTGACATAACGGTAATGCTTTTCATGGCGCAACT
>CL1Contig195
CTCTAAGGGTCGCTCTTGGCAGATTCCTCTATTCCTTCCACTCATTATAGTCTTTGGAAGTTCTTGCTTTCTCGCCCTTACTGATCAGCTATGGAACAGATCAAGCACACCCATGTTCAAGTAAGAGGACTAAGACTACATGTGGCAGAGATTGGCACTGGTACTAAGGTGGTGTTGTTCCTTCATGGATTCCCAGAAATCTGGTATACATGGAGGCACCAGATGGTTGCTGTTGCAGAAGCTGGCTACAGAGCAATAGCTATTGATTTCAGGGGCTATGGACTCTCTGATCAGCCACCTGAGCCAGAGAAAGGGACCTTAATGGACCTTGTTGATGATGTTGTTGCCCTTCTTGACACTCTTGGCATCAGTAAGGTTTTTCTAGTTGGCAAGGATTTTTGGGCTTTGTTGGCCAATAAGCCTATTAGCTGCCTTCACCCGGACAGGGTGTCTGCTTTGTA
>CL1Contig196
TGACACTTGAGAACGGTAATTAATAACACCAGGACACAAGCCAAAAAGACACTCAAAAATAGGAGGACAAAAAAAGCAAAGTGATAAAATTGAAATCTTGCATTAATTGTCATTGTGGGAAATCAATTCTTCCCACAACTTTTCTATTTAGCCAACTACAAGACAATCGATTATATTCACATCCCTAACTGAACCTAACTACAATAACTACACCTCCACAAGCACGAAAGACTCGAATCCTAACATAAAAATTAACTAAACAAACAGGAATATATATATTAAATCGCAGTGGAAACACATTAGCAGAAAGACTTTTTTGGGATCTTAAAACACATCCTTACTGACTATGAATTTAACTGTCATCATCAGCAGAGGCCTTAGAGCCTGAGGTGCCAGTCTTCTTTGGCAGGAGGAGGTTATGGATATTAGGCATCACACCTCCATTAGCAATAGTAACATCGCCTAACAGCTTGCTCAGTTCCTCATCGTTCCTCACAGCTAGCTGGATGTGGCGCGGAACAATTCTGGTCTTCTTATTGTCTCTAGCTGCATTTCCAGCTAATTCAAGCACCTCAGCAGCGAGGTACTCGAGAACGGCAGCGAGATAGACAGGGGCGCCGGCACCAACACGCTCGGCGTACTTGCCGGCCTTCAAGAACCGGGCTATACGACCGACGGGAAACTGTAAACCGGCCTTGCTACTCCTCGAGGTGGCCTTCTTCGAGGCGCCAGATCCTAGGGTTTTGCCTCTACCCGCCATTCAAGCGATACTTTAAGAATCCAAGGATGAGAATCGTTCGGCTACCAGAGAGAGAGAGAGAGAGAGAGAGAG
>CL1Contig197
CGCAGAGTACGCGGGGGCTCTCTCTCTCTATCTCTACATATACATCTATAAGTATCTCTCTCTAGATATATCCTCAAATTTTAATTTCTCTTTGCTACTTTGATCTCATAGATCCTCGATTCCTATAACTATGGCCAATGCAGCTTCTGGAATGGCTGTGCATGATGATTGCAAGCTAAAGTTTTTGGAGCTGAAGGCGAAACGAACTTACCGCTTCATAGTTTTTAAGATTGAGGAGAAGCAAAAGCAAGTTATTGTGGAAAAGCTTGGTGAGCCGACCCAAAGCTATGAAGATTTTACTGCAAGCCTCCCTGCTGATGAGTGTCGATATGCTGTTTATGATTTCGACTTTGTGACTGAAGAGAATTGCCAAAAGAGCAGAATTTTCTTCATTGCCTGGTCTCCTGACACTTCAAGAGTAAGAAGCAAGATGATCTATGCGAGTTCTAAGGACCGGTTCAAGAGAGAACTAGATGGTATTCAGGTAGAGTTGCAGGCAACTGATCCAACTGAAATTGGCCTTGATGTCATTAGGAGCCGTGCCAGCTAAATATAAATCTCCCAACTTTGCACTGAAGAGGGTCTTATGCACTCTTAAGCGAAATGTCTATAGTTCATGGGCAGTGAACCTGACTGAATTATGTTACTGGTTTGTTGTTTGAGTTTCACCTTACAGTCTTCTTCTGGAACTATTCCAATG
>CL1Contig198
CTTTTAGTTTTTATCATTTTTTCCCCATACCTCATAGCCAAGCCGAACTCGCCGGGTTTTTTTATTTATACCTAACTATACGTCTCCGGTCACCGGTTTATTAACCGTAAGGTGTGGGATTCTGTGAGCAAATTGTAGTTGGAAGTTTGTTATCTTAATGAGTGATGGTGTCAAGATCGTGTGTGAATATTTTAGATTTGGCTTCTGGGAATCTGTTGGAAATTCCTCATACTCCAAGATCTATTCCTAGAGTGATGACTGTCCCTGGAATTATCTCAGATTTGGATGGTTATTGCAGTAATGATGGGGACTCAGAGATTGCTTCATCTATTTGTCGTGAGCGGAAAATTATCGTGGCAAATATGTTACCTTTACATGCTAAAAGGGATCCAGGAACTGCCAAGTGGTGCTTCAGTTGGGATGAAGATTCGCTTTTATTGCAACTAAAGGATGGTTTTTCTCCTGAAACTGAGGTTATTTATGTGGGGTCTCTGAAGGTTGATATAGATGCTAGTGAGCAGGAAGAAATTTCCCAAAAACTGCTTGAGAATTTCAACTGTGTCCCAACATTTCTACCCCAAGACCTGCAGAAGAAGTTTTATCTTGGATTCTGTAAACATCATTAATTCAGGCATTTCCCCTGATGCAGTTGACAACGAGGAAGCAATAGTGTGAAGAAGGAAGCCAATGGTCAACCTTCTGATGGGCTGTAGATACAAAAAAGATAGAATACCAGCACCGGAAGATCCGGCTCCTGTTGGATTGGG
>CL1Contig199
ATCTTATGATAAGGAGAATCGAAGTCATCCACCTGCCTCTGAGACTGATCTAAGATATGAGATGAAGAAATATGGTTATGAACAACTAGCAAGGGTAACTGGTGGTTTCTCCGACAACTACAAGCTCGGCGAGGGTGGTTTTGGTATGGTCTTTAAGGCAACCTTAGATGGTGAAGACGTTGCTATCAAGAAACTTAAAACACAGCTGGAAAATAAGTTGGAGGAGAGTGAGTACCTTAGCAGTGTGAGTCACCCAAATATCCTTCTTGATAATGACTTTGAACCAAAGGTGGCAGATTTTATGCTTGCAGCTTTGTTTCCGAATTTTGATAGTGTTCCCCACAGCAGCACCCGTTTAGCCTCACCTAACTTATATAGAGATGCAGAATACCGTGGTCGAAGAATATCGGATAAATCAGATGTTTATTCTTTCGGTGTTATACTTTTGGAA
>CL1Contig200
ACTCTTACATAACTACACTGCAAGAACATATCTATTAGGAATTAATTGAAACAATTACTATATAATTAAACAATAGTCTATTGTATTTTTTTTTTTTAATATTTCTCACGCAGGAACGAGCAATGCAAATTTCTTATTATATCTTATTATCTTAAGAAGGTCACAAAGGTTCCACATGTGATTACTCAGTATCCTCTTTAAGGATGACCTCCTTAATGAATCTATCAAAGTTGCTATAAGATACTCCTCCAACACTGGTAGCAGCTTCTGCTTTCTCTCTCCATTCCACAGCCCTTCTCCTCATTTCTCTTCCTCTCTCTGTTTCCATCATTTCCTTGATGACACTCACAAGTTCGTCTCTACTTAAATCAGTACTAAGCTGCATCCCAGTCTTCCACACATCGCATGCGTATTTGCAATTTGTTTGTTGCTCGGCAAAGAAAGGCCAGCAGATCATAGGCTTACCACCAGAAACACATTCCATGGTTGAATTCCATCCACAATGTGAGAGGAAAACACCGACTGATGGGTGTTGAAGAACACGATCTTGCGGTACCCAACTTACCAGCAATCCTCTGTCCTTTACTTCCTCGTAAAACTCCTCAGGCAACACTGCAGATTCACCCATCACAACATCAGGCCTAACAATCCATAAAAATGGATGCTTGCTATTTGCCAGACCCCAGGCAAATTCATTCAGCTGCTTGTCTGTTATTGTAGTAACACAGCCATAGTTTACATACACAACTGAGTCTGGCTCCCTTTTGTCAAGCCACTCTAGACAGCTTAAATCCTCTTTCCACAAGCTGGATCTAAATGCCTTGGACCTGCCCTCTGGTATGCCCTTCTCAGCCAAGGTAAGGGCCTATGGTATAATCTTGGATGAATCTGGCTTTAATGGCATCTAGCACTTCTTGTTCAACTCATCGATGTGTTGAAATAATTG
>CL1Contig201
CCCAATTCTAAACTATCAAAATCTTCAAGGAATCATTGATGGTACTGTGCCAGCACCACCATCTACAAAGCCTTCTGCTGCTGATCCTTTAATTATGGAACCCAATCCAGACTATGATATCTGGTTTCGCAAAGACCAAATGTTACTATCTTGGATTTTTGCGTCGCTTACGGAAGAAATTTTCCCGTATGTGATTGGTCTTAACTCTTCTCGAGAGGTTTGGAAAGCATTAGAACAATCCTTTGGTGCTTTATCCCAAAATCGACAATTGCAAAGACAGCGGCGAAGGTGTTGGTGGTGGAAGTGCTTCCAACGTTCTTGCGACGTACCATTTGTATAATTCACAGGATCATGGATGGGACCTTGAATGCCGCAAGTGCATATTGCTCTACATGGGATGCTAACAAGCCATATTCATGGCGGAGCAAGTATGGCTGGACTGCATTCTGCGGTCCCGTCGGAGCACACGGCCAACCCTCCTCGTGGAAGTGCTTGAGTGTGAC
>CL1Contig202
CCTTGAACCACTCGGCCATCTCTCCTACATAATGATTATGGCCCAAGAACCCGAGTTGAATCGCGAGTCATTTATATTAGATTGTTGGATAGGTAAAGATAATTTGTTTTTGTGAAAAACTCTTTGTTAAAAATAATAAAGATATATATTTATTCGTGTTTGTGAAGACAGCCCTTCCGTCTTTTTTGATATCTATACCGGCTTAAATCATTAGATTGGAACGACTCGAATGATCGGTCTATCTTTTTTTTTTTATGAATTGAGTCTGTTTTTTATGTTATTTTGTACTGTACAACTACTTTTTGTGGGATCGTTTTCTCATGAGAGGTAATTAAAAGAAATTATAAAATGGATTGCTACCTATGCCTAGATCTCGGATAACTGGAAATTTTATTGATAAGACTTTTTCAGTTGTAGCCAATATCTTATTACGAATAATTCCGACAACTTCGGGAGAAAAAGAGGCATTTACTTATTACAGAGATGGAATGTCTGCTCAATCCGAAGGAAATTATGCAGAAGCTTTACAGAATTATTATGAAGCTATGCGGCTAGAAATTGATCCCTATGATCGAAGTTATATACTCTATAATATAGGCCTTATTCACACAAGTAATGGAGAACACACAAAAGCTTTGGAATATTATTTTCGGTCACTAGAACGAAACCCCTTCTTACCACAAGCTTTAAATAATATGGCCGTGATCTGTCATTACGTGCGACTATCTCCACTATAGAAAGGAAAAAAAAAAAAAAAAAAAGAAAAAAATTTACTAGAAATAGGCTTTCTACATATGCATCGTCCAAAACAACGAATTTTTATCAGCTGTAGCAAAAAAAGCAACTTCATAGAAGTCAAAATGTGAAGAAAAAAATATGCCTAGATACTTTTTTCTATGGATAAAGGATCTAATTGATAGAGGAAGCATCGTAAAGATCAATTAGCGAGATTTTTGGCCGATACAATAAGAACTGCTTACTTATGTCATAATATGAGACAAAAGTTAGGAATCAACTTATGTAACAGAGT
>CL1Contig203
CAACATGCAACTTTCATTATATAAAAAAACTTATAAACTTTAAATATTTTTCTCACTCGTGACAAACTACTCAACCTTGAACTCACAATCGTAATTCAAATACACCCAACTTAGAAGAGAAGGAAAACATTGGATATCTCACTAAAGAGATAGCTGATCTTCCCAATAATCTTCACCAATACCTTACAGAGCTGGCTCAAATGCTATTATTTCCAACAACAAACTCTTTCAACTACTCATAACATTTCACAAGTTCTTATAGTGGCCAACGAAGCATTAATTGGCCTTATTGTTGCTTATTGCTTGAGAAGCTTAGTTACTACGATTTGACTTAAACATACATCCAATCCAATGTTATTAATTAATTACTGATGATTTCATAATGGAGAATAAAGGATTGAAGGAATCTCCGCAATTAACAAATTGGTAGTTCACTGTAAGATGACCTCGTTCATATCCTTTCCCATCTGTGTCCAGTTGACGGAAAACATTCACGTCCAAATCTAGTCCTCCATTACTACACTGATCCACAATCCTCACGGTCGTTTTAGCTCCAGTCCCTGTATTTGTCACACTCAAGCACTTTCCACAGGAGGGCTGGCCGTGTGCTCCGACGGGACCGCAGAATGCAGTCCAGCCATACTTGCTCCGCCATGAATATGGCTTGTTAGCATCCCATGTAGAGCAATATGCACTTGCGGCATTCAAGTCCCATCCATGATCCTGTGAATTATACAAATGGTACGTCGCAAGAACGTTGGAAGCACTTCCACCACCAAACACCCTTCGCCGCTGTCTTTGCAATTGCTTTGGCNGTTATGATCAGGTGACATATTCATCAGTGGAGCCACACCACCCCCACTGGCTAC
>CL1Contig204
TCGGGGGAAACCAAATCTGAATCGAAATCCTACTCATCGCCACCATCAGCACCACCGCGAGCAAAATCAATGGCAAATCCAACAAGCAAGCTGCTGATCTCGATGCTGGTAGCTCTCTTCTCGGTGTCATGTTCGCTCGCTAGCGCAGATGTTCCCTTCATAGTAGCCAACAAGAAGGCCACTCTCAACAGGCTCAAATCTGGCGCCGAACGCGTCTCCGTTTCCATCGATATTTATAATCAGGGAACTTCGACTGCTTATGATGTGAGTCTAGTTGATGATCACTGGCCTCAAAATATATTTGATGTCATCAGTGGCAACACTTCACAGTCATGGGAAAGACTTGATGCTGGTGGTATCCTGTCACACTCTTTTGAATTGGAGGGTAAAGTGAAAGGAATGTTTTATGGCTCCCCAGCAGTCATTACATTCCGTATCCCAACTAAGTCAGCTCTACAGGAGGCATATTCAACTCCCATACTGCCTCTAGACGTTCTTGCAGAGAGACCTCCTGAAAAAAAGTTTGAGTGGGCTAAGAGGCTATTGGCAAAATATGGATCTGTAATTTCTGTCATCTCCATTGTGGTTCTGTTTGTGTGCCTGGTTGCTACCCCCTCCAAGTCCAGTGCAGCAAAAGCAAGCAAGAAGAAGCGTTAATCATTGCACCTGAGAAACTAATCTATGGCGGTGTCTACAATCAAACCACTAGATGCATGAGCTTGTCTCAGTTGCTAGTTAAATGTTCCTTTTTCCCTTAGGATTAAGAACAGTTTTTATCAAAACCTTCATTTATGTATTAGTTAAAGGGCAAATGCAATATGAATC
>CL1Contig205
CCTTTTTCTTCATCAATTCATTCCACCATATCTAAGCAATGATCGACCCAGTGGGCATGAGATCACTCCGGGGCTTCCAGAGGAGAAGTAAACGTACAAGCTTAGACTTTTAGCAAGACTAGGAAAAACCCAGTCAGTAAATAACACACGGCTCATATCTCCTTTAATCTACAAAAAAAAATTATGGAAACAAGTTTGCCATGATCCCCCAACAAAAACCTACTTACCTGAAGCCATCCGATTCCTGTCAATCATACGCCTACTCAACCAAATAAAAAAAAGAAGGGGAAGGGGTAAAACGTAGTAAAAAAACTAAGCCTCTCACAATAAAGATTTCAC
>CL1Contig206
TGGATGCTTTCTTTGTCCATCAAATTTTCCGACTAGTTCTCATGGAAAATTTGTAAGAAGACCAGGCCAGCTACCAGTAGAGGGCTTATTTCGTGGGATTTATTTAATAATTCAAATTGTTTGTGATGGGATGCCAAATTAAATTGTTGCAGCACATTTGTTGGAACTCAAACTGCACAATGACAATGCCGCATCATGCATAGTTGAACAATTCACAGTTCATTTGTCCTCTTCTTTCTCCAGGTTGATCCACAGGTGGTTTTGTCCATGGTCCCATTACCCTTGAGCCAGGGAGTTCTGCTGGCCCTTTTACAGCAACTGGCCTGCGATATCAGTAAGGAAACTTCTAGAAAGCTGGCATGGATGACAGACGTGGCTGTTGCCATAAACCCTGCAGATCCAATGATTGCAGTGCACGTGAGACCAATATTTGATCAAGTCCATCAGATACTGAGCCATCAGAGGAACCTACCCACCACATCTGCTTCAGAATCTGCCAGTATACGCCTTCTTATGCATGTCATAAACTCAGTGAAAAATGAGCTGTAAATGATTCTTCCTTTCTCTCTATGTTTGTGCAAAATATGTAAGATAGACTTTGTTGTATAGGAGTCTAGAAGGGTTTNAGGGGATTGCGGCTATGATTGTTGAATTAGTCAATACTT
>CL1Contig207
AGAGAACAATAGAAGATATCATAGAAGGAGATCAATTAGGAAGGAATAGGATAGAAGGAGAATCAGGGTTGGTACTTAAAATGTTGAATCACTTACAGAAAAATTAATAGAGCTTGTGGATACATTGGAAAGGCGAGGGGTGAATATTGCTTGCATTCAGGAGACTAAATGGATAGGAGAGAAAAGCAAGGAAACAGGTAATTCATGGTACAAACTGTGGTTTACCGGAAAGAGAGAAACAAGAACGGAGTGGGCATAATCATAAACAGGACATTGAAAGATGTTGTAATAGCTGTGAAAAGAGTAGGAGATAAAATTATACTAGTAAAGCTAGTACTAGAAAGAGAAACAATAAATGTAGTTAGTACTTATGCCCCACAAATAGGACTAGATAGTGAGAGTAAACAAAAGTTTTAGAAAGATATGGATGATCTAATGCAAAACATACCGAATGAAGAGAATGTTTTCATTGGTGGAGATTTGAATGGACATGTAGGAAGTGATATGCAAGGTTATGAGAATGTTCATGGAGGTTTTGGTTTTGGCAGTCGAAATGAGGAGGGAAAAAGCATCCTGGATTTTGCTATGACATACGACCTAATACTAGCAAACACCTACTTTATAAAAAAGAGAGTCATATTTAGTGACTTTCAAAAGTGGGCAACATAGAAGCCAAATCGACTTCTTCTTAACCAGGAAGACAAATAGAGATGCAAGGATTGCAAGGTCATTCCAGGAGAGGTTTTAACTAAGTCAACATCGGTTAGTGGTCTTAAATGTCAAGTTTATGAACAATTTAAGTAAGGTTAGAA
>CL1Contig208
GGGAGCTAGTGCAGAGTCGCCAAGCAAGGAGGAGAGGATGTCTCACAGGAAGTTTGAGCACCCTAGGCATGGGTCCCTTGGGTTCCTTCCAAGGAAGCGAGCTTCTCGCCACAGGGGAAAAAGTGAAGGCTTTCCCCAAGGATGACCCTACCAAGCCTTGCAAGCTTACTGCCTTTTTGGGTTATAAGGCTGGGATGACACACATTGTCAGGGAGGTGGGAGAAAACCTGGGTCAAAGCTTCACAAGAAGGAGACTTGCGAGGCTGTTACAATCATTGAGACACCTCCAATGGTCATTGTTGGAGTTGTGGGTTACATGAAGACACCACGTGGTCTTCGTTCTATGAACACTGTCTGGGCTCAGCATCTTAGTGAGGAGGTGAGGCGGAGGTTCTATAAGAACTGGTGCAAGTCTAAGAAGAAGGCTTTCACAAAGTACTCTAAACGGTATGAGACTGATGAAGGGAAGAAAAGTATCCAAGCACAGCTTGAGAAGCTGAAGAAACACTCATCTGTTATTCGTGTTTTGGCCCACACTCAGATCAGGAAAATGAAGGGATTGAAACAGAAGAAAGCTCATCTGATGGAGATCCAGGTCAATGGTGGCACTATTGCGCAGAAAGTGGACTATGCTTACAGTTTTTTTGAGAAGCAAGTCCCAATTGATGCTGTCTTCCAGAAGGATGAAATGATTGACATCATTGGGGTCACCAAGGGTAAAGGTTATGAAGGTGTTGTCACTCGTTGGGGGTGTCACCCGCCTTCCTCGCAAGACCCCACAGGGGGTCTTCGCAAGGTGGCTTGTATTGGTGCTTGGCATCCTGCTAGAGTCTCATTTACTGTTGCC
>CL1Contig209
GGTCTTACTATAATCTAAATTCTTGGATCCATGCGATCCTCTCTGCGGTCTACTACGGCATAATTACCCGATCCTGAACTCGTCAAGGGTGATTAAATTTTAGATTGACGTTGCTGTTTTTGGTTTGAAGGTTGTGGGTATTGGGGTTTTAGATAATGTCGAGTAAGAAGGAAGAGAAAGCTCAGGCTGCGGCTGAGAGGATCAAGGCTGCAGCATTGAGTGCTGCAAAAGGTCTTAGTCGTGCTCAGGCTGAAAGGGCTGCGGCTGCAGCTGCCAGAAATGTCAATGCTTATGGGCAGAAGGAAGAAGGGCCTAGCCGATGGCAAGAGAAAAGAGAAGCCAAGCGGCAGATGTACTTGATGAGTACAGAAAAACAAGTGATATTGGGTGAAAGAAAAGACCTCAAGCGTACTATGACTGCTGTTGGTGGCACTTCTCAGTGTCAGAAATGTTTTCAAACTGGACACTGGACTTTCGAGTGCAAGAATGAAAGAGTTTATATGACGCGTCCCTCAAGGACACAGCAGCTTAAGAATCCTAAATTGAGGATGAAACTTTCTATCTCATATGATCTTGAGAATCCGGATTCTAAGGAGGAGAATGGTAAATCATCTAAGAAAAGTAAGAGGAAGCATAGATCAGATTCTGATTCTGGAAGTGATAGTGAGGCTTCGGTTTTTGAGAGTGATAGTGGGTCTTCGTCTGTGACAGAAACAGAATCTTCCTCAGAGGAAGAGAGTTCAGATTACAGCTCATCATCTGATTCCGAGGAAAAGAGGAGGCGGCGGAGGAAGAAAAAGCAGAAGAAGAAGGAGAGGCGTAGGAGGTATAGCTCAACTTCGGAGTCGTCTGACTCTGATTCAGGTTCAGAATCTGATTCCGAAGATAGGAGCAGCCGGAGGAAGAGGAGGCACAGCAGAAAGCGCTAAATGAGGTGGTCAGAAGCAGGATAGATCAACGAATCATATTGGCTTCACTGTTATCTGCACTTTCATTATATCAAGCAGTTTAAGCTTATTAGATGAGAACAAAAATAAGTTAGCAGATGTGTTTGTTTTTCATTTCTGTTACTTCTCGCTTTGTGATGTAATACTGCCAGTTTTCTTTACATGTTGAACTTGTTATGGGTATTTTGATGGGTTTGCCTATATTAATGAACTGGA
>CL1Contig210
GATCGCCACCTCACTTGCCTCTCTCCATTTCCTTCCCTGAAACTATTGCAGTCTCTATACAGAGAGAAGCTCAAGAGCAGAAAGAAAACCAGAGATACATACAGGGTGTGACCTTGGATCACAGGAGAACACACTAATCAATATCCACTAAACGACGACGATGTGGAGAAGAGCACTCTCTTCACAGTTCAAAACCCTAGCCTCCTGTCGATCTGCTTCCGCCGCCGCCTCTCGATTCGCTTCCCCTAGTCAATCATTTATTTCTCCATCTCCTTCCGCTTCTCTCTTCCATCGCTACTTCACTGTCGAGTCAGATGGTGCTGTGAAAAAGGAGATTGAAGATATAATGCCTATTGCTACTGGACATGAGCTGGAGGAGCTTACGGCTGAGCTTCAGGGGAAGGATGTTCTTGAATTAACCATCCGGTTGGTCCTTTTGGCACGAAGGAAGCCCCAGCTGTTGTCAAGTCCTACTATGACAAGAGAATTGTTGGTTGCCCTGGAGGTGAAGGAGAGGATGAGCACCGGCACCCAGAAATTCCAGCTGAAGCTCCAAGGAGGAAGGAAGGTGGTGATGAAAGAGTCGGAAGCAGCAGAAGTTGCAGTTGAGAAGACTGAGT
>CL1Contig211
CCTCATTCTGTTCCATCAGAAGAGCTTGCTACTTCCCTGGGATACATGGTGCAACTTCTAAATCTTGTTGTTGGTAACTTGGCTGCCCCTGCACTTCATAACTCAGGCTTTGCGGGTTCTTGCTCTCGAATATGGCAACGAGATTCTTATTGGAATGCCTATCCTTCTTCTAGAAGCAATGAATATCCCCTTTTTATACCTCGCCAAAAATTATTGCTCTACAAGCAGTGAAAACTCATGGACTGATAGAAGCTCAAGTAATTTTGGTGTTGCCTCAATCGAATCAGAGAGAAGGGCCCATCTTGATTCTTCTCGAAGTAGCAGCTTCAATTACTCTGCCGCATCTCCACATTCTGTTGAAACACACAAGGACTTGCAGAAAGGGATTTCACTCCTTAAGAAAAGTGTAGCTTGTGTAACAGCTTATGGTTATAACTTGCTAGGTTTAGATGTGCCTTCTGAAGCATCTACTTTTGAAGCATTTGCAAAGTTGTTGGCCACATTATCCTCTTCCAAGGAAATTCGATCTGGTTTTTCCTTGAAGATGGCCTGTTCAAGGTCATGTAACCAAGTTCAGAAATTGAATAAATCTGTATGGAATGTGAATTCTACCATTTCATCAACCACTTTGCTTGAGAGTGCACATGCACTACATCTAACGAAAAACATAATTGATAATAACCTTCCAAATTCAGCTACCAGTTTCCTATTTGCAACTAAGATACCTGATGCTGGAAAGACTGAAAGCCTGATTGATGGATGGGACCTGGTGGAACATCCCACTTTTCCTCCTCCTCCATCACAAATTGAAGATATTGAACATTGGATTCGAGCCATGTTTATTGATGCAACAAAGAAATAAGCTGGT
>CL1Contig212
AGGGACATTCCAGGAGTTTTAATTTGCTCCCAGAAATCCATTGTTTCATATGTATATAGCTGCTTTTTCCCTGCAAGCGGTGACAGGATATCTTGATCCAGTCTCACAAAATCTGTGGGAAGGCTCCTTGTGGCTGATTGAAGTGCTTCAAAGCTGGAAACACGTCTAAGATTAGCTCTGTCTTTCCTTTGAGAAGAAACACCCTGGATGGCTGTAAATATATCTGGTGTAAACACATACACACCGCAATTTATCAGGTCACTTACAAAAGTTTCTGGTTTCTCTGTGTAATGCAACAATTCTTTGGTGTCTGGATCAGCTACCAATTCACCAAACTGGCTGGCTGACTCAGCAGAAACCTTGATTACTAGAATGGTTCCCATCCCACCATATCTTCTATGAGCCTCAAGCATTTCTTGGAGTGGAAAACTGCAGCAAACATCACAATTCAACAAGAATATATGAGACGGACTGTCTTCCATGATTCGGTCTCTGAAGTTATAAAGCCCACCAGCTGAACCATGTGGCTTTTCCTCCCTCAGATATCTCACAGGGACCTTAAGCTCGTTCGAGATTGATGAAACATACAATGCAAATTCCCGTTCCTCATAGAAACCGACAAGATAGATCTGTGCTAGGTTCGGAATCCTTTTGCAAGCAGATATTGGATGGTGAACCATTGGTTGTCCAGCTAAAGGAAAAAGAGGCTTGGCGACATTCAATGACAATGGCCGGAATCGAGTCCCTTTAGTTGGTCCACCGACCATAATCACAGCCACAACCTTCTCCCCAGAGCTACCCATTTCCGATCAATACAAAACCCACCCAGATCTTGAATTCCCCAAATTCCGAATAAAGACTCGTTATTTATGAAAAATAGAGACTCAAATCTTCAAAGCACTGCAGTGGTAACCGCCCAATTGTACAAAAATAAT
>CL1Contig213
CGTGTGTTTCATTTTTACCCGTATGTTTTGAGTTCTGTTTGATCATTTTTGTGCGGGGGGATTTTGCTGTGTGTATTCTTTCTTGTTGCACCAAAATTTTTCAAGCTAATGCTTAATCCCTGTAGGATGTTAGTGTTGCTC
>CL1Contig214
TTGGCATCTTGGTTGGGTGGATCCTATGCTATAGATGCTTGGAAACACAGAATGGAAAGTTGATCATCCCACTGGCTAGTGGTGTCAATATGAATCTTCACGTGTCAAAGAAAGCAGACCAGGAATTCATGGCAAGTCTCTTGGCTTTGTTCCGCAATAGTAGAAGAGCAGTAGAAATGCATGAAGATCTGTCACAGGCTACTCAAGGACCTGCAGAGTTGATCATGGGTCGTTTTGATGGCGTTAAGGCCTTGCAAGAGCAATATGGACCTGAAGTTGTGGAGCAAGGACTGGAGCTATTGCTTGCTACATTGTCTAAAATGCTTGATTCATTCCAAGCAGCATACAAAGGTCAATTTGTTGGAGTTATCATCTGTAATGAGATACCTTCTTCAGAATCAGGAACAATGTTGAATCTGATGTTGACTTCACGGCCATCTGCACGTTGGTTGGCAGAGAAAGAAGGATCAAATACAACTAATGCAACAACCATTGCAGAAATAGCCTTGGTTAGAAAGACCCTAGCTTGGGTGACTGGAATTATTCTTCTCATTTCTACTCTATTAGGGATATACTTGCTGCTCAATATGCCACTCACTAGGGACACACTTCTCTACTCTAATGTCAAACTTGACTAAAGGTTGCTCTGGCAAATCAGGTGTCCTCTTTTAAGCATCGGTAGCTGGTGCGTGGCCGAGAAAATACAAGAAAGCTGGTTGATGTGAGGTCTAATGTACTTTGGGGCAGGGGGAATTCAAATGTGTAACAATGATAATTATGGAGCAAATTTTTGGTTGGCGGTTAGATAGATTGTCATATTGTGCATTTGTTGAATAGTTTGTTGCCATCATGATATTAATATGTATTTTTAGCTGCCTTTCATAATTGAACGTCATATAAGATTTTGAATAAGGAAAACTGCTGAGATTCCTAGTTATATTTCCAAAAAAAAAAAAAAAAANAAAAAAAAAAAAGTAACTA
>CL1Contig215
TGAAATAAATGCAAAGCCAATGTTTTTTAATATATTTTTTTATATATGCGTAGATAGAGGATCATATGAGGGAGCTCCCCTTTATTTTAAATCTAACGAATTCGATGAATTCCTCCTAAAGATTCACATCAGAATAGTGCGAGTTGAGGAAAGTTACTTCGGAAAAAAAAGAAAGTCAAATTCATTTGGGCTAGTCTCCCACTTCAAATAAAAAGCAACCGGATCTAGTATGAGTTGGCGATCAGAACGTATATGGATAGAACTTATAGCGGGGTCTCGAAAAACAAGTAATTTCTGCTGGGCCTTTATACTTTTTTTAGGTTCATTGGGATTTTTATTGGTTGGAATTTCCAGCTATCTTGGCAGAAATTTGATATCTTTATTTCCGTCTCAGCAAATAATTTTTTTCCCACAAGGGATCGTGATGTCTTTCTATGGGATCGCCGGTCTATTTATTAGTTCTTATTTGTGGTGCACAATTTTGTGGAATGTAGGTAGTGGTTATGATCGATTCGATAGAAAAGAAGGAATAGTGTGTATTTTTCGCTGGGGATTTCCGGGAAAAAATCGTCGCATCTTACTACGATTCCTTATGAAAGATATTCAGTCTATTAGAATAGAAGTTAAAGAGGGTATTTATGCTCGGCGTGTCCTTTATATGGAAATCAGAGGCCGGGGGGCTATTCCTTTGACTCGTACTGATGAGAATTTGACTCCACGAGAAATTGAGCAAAAAGTAGCGGAATTGGCCTATTTTTTGCGTGTACCAATTGAAGTATTTTGAAATGAGCTGAAGAATGAACATTTTCTTAGCAGGAGCGAAAAAATCCAAAAGTCCTCTTTTTTTTCTATAGCATAATTTAACTGAAATTTCTTTACAATATTGATGAACCAAAGAAGGCGTATATTATACATATATGGAACAATTAGAAAATAAAACTTTTTATCTGCAAAATTTTTTATGCATATGTAAATTCACTAAATTCAGTAACAAACAAGTAAGAATCGAAAAATGACCCATCTCATAGAGC
>CL1Contig216
TTTCTACAGTAGAAATGCCTTACGAGACAGTATAACGGGTGAATGTGAGGCTTAGGTATGTTTTGAAAGTGACCATCAGTCGTGGTTATGCAGGAAGCATCATTGAATACCAGGACTTTATGGTTTGCAACTATTCTCCACCTCCATCAATCAACAATAGCATCAAGATGGAAGTCGGAATTGAAGATTGCCTACATATTGAGTTTGAGTACAATAAAAGCAAGTACCATCTCAAAGATGTGATCATTGGCAAGATATATTTTCTTCTTGTAAGAATCAAGATAAAGAATATGGATCTTGAGATAAGGCGCCGAGAATCAACAGGAGCAGGGGCCAATACACATGTTGAAACAGAGACACTAGCAAAATTTGAGTTGATGGACGGAGCTCCAGTCAGAGGTGAATCAATTCCAATCAGACTCTTCCTTAGCCCTTATGAACTAACACCAACACACCGCAACATTAACAACAAATTCAGTGTGAAGTATTATTTAAACCTTGTCCTGGTTGATGAAGAGGATCGACGCTACTTTAAGCAGCAAGAAATTACAATATACAGGTTGCAGGACAATTCCTGATTAAGCATATCATCCCATTCCCATGAGAAGAGTCTAGAAGATAACTGCATTGTGACACATTGTAAAATCTTAAAGATTAAAGATTTAAATTGTTGGAGCAAGGGTCCTGTTTCCTTGGATCGGTCTCGAATGTCTTTGTATACTTGCACAGTCATTGCCTTGACTGTACAACTGCTGAATTATGTAAATTCGCAAGTATGGGTTGTGAAGATCTGGTATTTTCTTTACGATTAACAGCTGATTACGACTT
>CL1Contig217
GTTAAGTTTCGGTCCCTTTCTCTCTGTCTCGCCTCGTTCCTTGAGCAACTTCGCGCAAAAGTTTCAAAACTCCATTAACAAGCTCAGGGAAAAATGGCTCTACCAAATCAGCAGACTGTTGATTATCCAAGCTTCAAGCTTGTAATTGTTGGCGATGGTGGTACAGGGAAAACTACCTTTGTGAAAAGGCATCTTACAGGCGAGTTTGAGAAGAAATATGAGCCAACCATTGGCGTGGAAGTTCATCCCTTGGACTTCTTCACCAACTGTGGAAAAATCCGATTCTACTGCTGGGACACAGCTGGACAAGAGAAGTTTGGTGGGCTAAGAGATGGATATTACATCCATGGTCAATGTGCTATCATAATGTTTGATGTTACTGCTCGGTTGACTTATAAGAATGTGCCCACATGGCATCGGGATCTTTGCAGGGTTTGTGAAAATATCCCTATTGTTCTTTGTGGAAACAAAGTTGATGTGAAAAACAGGCAGGTGAAGGCAAAGCAGGTTACCTTCCACAGGAAAAAGAATTTACAATACTATGAGATTTCGGCAAAGAGCAATTATAATTTTGAGAAGCCTTTTCTATATCTTGCAAGAAAACTTGCTGGGGATCCTAATTTGCATTTTGTTGAATCTCCAGCCCTGGCACCTCCAGAAGTGCAAATTGACCTGGCAGCACAGCAACAGCATGAGGCTGAGCTTGCTGCTGCTGCTAGTCAACCTCTACCAGATGACGATGATGACACATTTGAGTAAGGAGCGCTGGCGAGGTGCTATTTGAAGGAAGAAGTTTTAATGTATGGTCATGAGGATGTGGTTTTATGTCCAACATGAGGAATATGGACTTCATTATTTCTGGGTTACATTATTACCCGTTTGTCTCTAGTTTAGCATTTGATCATTTTGTGCGGGGGTTTTGCCATGTTTATTCTTTCTCATGGCACCGAAAGTTTTAAGTTGATGCGTAAACACTGTAGGATGTTATAGTGTTGCCTTATATATTTTATCTTGATCTTGCATTGATTGTAGAACTTAAAAAAAAAAAAANAAAAAAAAAGTAACTA
>CL1Contig218
CAGCCAAGTGAGAAGCCTTTGGTAGTGGTGCATCCTCAAGCTCTACTGATTAGCGAGGCCTCTTGGTAATGAATGCCCATTGGTGGAATGCCTGCGGTAAATGAGTCATCTTTTTAATCCTTTTTATACTACCTCAAATTATTTCATCTAGAAGGAGCAATGGTCGCGGTGATGCCATGGTTGGCATGTTCCATAGAGGTGTTCAGTGTGATGGTTGTGGGGTTCATCCTATTACTGGACCTCGGTACAAGTCTAAAGTAAGGGGGGATTATGATCTCTGCAGCATCTGCTTTGCAAAAATGGGTAATGAAGCTGATTACATCAAGATGGACAGGCCAGTGTTTTATCGACATCCACGGTCATGCAAGGGGTTACGTGATCTTAAGGCACAGAAGTTCTGGGTTGCCCCCCACCTCTATCACGTGTCATGAAACATTGTGGAATAAAGCCAGTTCGAGCTAATAAGCTGGACAGCCGCTTTATTTGGATGTAACTGTGGTGGATGGTACGATGATGGCTCCATCCACTCCTTTTTACCAAAATTTGGCGGCTGCGCAATAGTGGCAGCATTGTGTGGCCTAAGGGAGCACGACTTGTGTGGATTGGGGGGAGACAGATTCAGCCATGCGGATTCTGCTGAGTTGGAGATTCCTGCAGNTGGTGTGCCTGTAGAT
>CL1Contig219
CCCACCTCCAAACTTCATCACCATCATCGGATTTCTTGAATAAAAGAGACAATCCTCTCTATTGGGCCACTGTGTCCCCTCCCGACAATGAAAATCCCAAGTCTTCGGACGCTGATACTAGGGAGGGGAAGATCTGTGTCCAGAAACGCAGATGTAGCTGAAAAACGTTTTCGGTAGCAGGAAAGATATCGGTAGGAGTCTCTCCAGTGTTTACACAGGGCGCCGCCGGTCTTTGTCCCGGGGTCCCGTGGCCAGAACTCATCACTTGAATTCTGAGTGTGATGTTGAAAGAGGAGATAGCTTGTTGAGCAAGTGCACAAGTAGAAATGTTAATGGCTCAAATGTCGGGAGGAAGGGTAGTTTAGTTAGAGGTAGTAGTTCTGATTCGCTTGAACATATTGAAAGTTTGCAGGCGTCAACACGGGGTTCTGCCGCAAATTTGTCTTCTTCGCCAACTTTGAGTTGGGATGATGGAGTTTTGCGAAGCTCTTTCTCTGAAGCTGAAGAGAGAACTAGTAGAGCTATTTGTGAGCAAATGAAGTCATTCCATGGAAGTCAGTTGGGAGATGATGCCTCTAGTCGTATATATGAAACTGTACGATCTGAAGTGAGACGAGCTATTGCTGACATCCAAAATGATCTTGAAAGTGCTGTCCGAAGGAGTAATGCGACAGCTATTGCAGCCACCAATGTAACTGACATTCCTTCTGACTTGGTCAACCCAAGTGCAGTTGAATTAGTTTTGGACATCAGAAGAGAATATGCCAATAAGCTTGAGCAGTCCCAAGAACGGGCTAGGAAACTTCGAGCTGACCTGGCTGTTGAGGAGCACCGTGGTTTAGAGCTGAATAGAATCCTTAGGGAAGTACTTCCAGATCCCAAGATCTCGCATGTGCAAAAGTCTCGTTCAGGAAGAAAGTCTAGCATTGAAAGAAGGAAGATGTCAAAAAGATTAACAGAAGAAGCTATGGCTTATTTTGATGAATGCGTCTCACTTTCAACTTTTGATAGCTCTGATTTTTCTTCGCAAGAGGACCCGCCAATCAGCTTAGTTGGCATTAGTACCCCTGCTGGTTATCTTACATCCGTTTCCCAAGCCAACAATAGCATTGCAGCCAACCACTGCGTAGACAATTGCCCTAATGATAAACAGGAATGGGGCACGTCTACCAGCCGCAGTAAGGACTGCACTCCTCATGAAAGTTCAGAAGTGCGACGGGGCAGCCAAAGGTTTCAGTTTTCTATTGCTCGCAATCAAATGTCACATTTGAATTTCAGAATGACATTGGGA
>CL1Contig220
GGACTCCATTATCCAGAAATATAATCATTATATATAACAAAAAATACAGACATGAGGACATTGGCCTTCACAGTTTCTTGTCTGCTGTTGGCGTCCCTTTTGCTTGGAACTTTAGCTGAGCAATGTAGAAGCCAAGCTGATGGTGCCTGCCCAGGAGGCTGCCAACGCCAATGTGGCGGTGGAGTTGGCTTCGGAGACATTGGTAGTATCATCTCAAAATCAACTTTTGAGGAGTTTCTCAAACATAGAAATGATGGTGCTTGCCCTGCCAATGGATTCTATACCTATGAGGCTTTTATCACAGCAGCCAACGATTTTCCTGCCTTCGGCAGCACCGGAGATGTTGATACGCGTAAAAGGGAGATTGCTGCATTCTTTGGCCAGACATCTCATGAAACTACAGGAGGGTGGCCAACTGCACCCGATGGACCATATGCTTGGGGATATTGTTTTAAGGAGGAAATAAATAAACAGGATTACTGTTCTCCAAGTACCGATTATCCTTGTGCTCCTGGCAAGCAGTATTACGGTAGAGGTCCCATCCAACTTACATGGAATTATAATTATGGTCAGTGTGGGCGTGCCTTAGGATTAGACCTATTGAATAATCCAGACCTCGTGGCGAGAGATGTAGTTATTTCCTTTAAGACAGCAATTTGGTTCTGGATGACACCACAACCACCAAAGCCCTCTTGCCACGACGTCATTACAGGACAATGGTCACCGTCCAACGATGATATTTCAGCCGGCAGACTTCCAGGTTATGGTGTAGTAACAAATATTATCAATGGTGGCCTTGAATGTGGTATTGGCCAAGATACTAGGGTTGAAGATCGCATCGGATTCTACAAGAGATACTGTGATATATTTGGAATTGGCTATGGCGACAATATTGACTGCTACAATCAAAAGCCATTTGGAATTGGGCTTAGGGACTTGGTAGATGCAATATAATTAATTTACATGTTACACTATTTCCTTTGATGGATGCAAAGGAAGGAATAAATAAATAAATAAACATCTGCTTTTGACTCAAAAAAAAA
>CL1Contig221
GGTGATGCAGTGCTGACTTTTATGTGGGTCTTCTGCTCGTCAATGTTGGTTGTTTACCAGCCTCATAGCCACCGCTCTCGGCGTTCAGCACCTGTTCTGGGCATCTATGTTTATCACTACCGTTCTAGTTTTTATCTTTTTTTTCTTGTTTGGTTTGATCGCTGAGTTCTTTGGTGGAGCTAGTTTTAATCCCACTGGTACTGCTTCTTTCTATGCTGCTGGCTTTGGTGGGGATAATCTCTTTTCCATGGCTCTCAGATTCCCTGCTCAGGCAGCAGGTGCCGTGGGTGGTGCATTGGCGATTTTGGAGGTGATGCCACCACAGTATAAGCACATGCTTGGAGGCCCTACTTTGAAAGTTGACTTGCATACAGGAGCCATTGCCGAGGGGTTGTTGACATTTTTAATTAGCTTTGCTGTTCTTATAATTTTCCTTAGGGGCCCTTGTAACTCGATAGTGCAAAATTGGTTGCTTGCTGTTGTGACTGTAACATTGGTTGTTACAGGTTCCAAATACACTGGGCCTTCCATGAATCCTGCTAATGCTTTTGGGTGGGCATATGTAAACAAATGGCATGATACATGGGAACAATTCTACGTTTATTGGATTTGCCCCTTCATAGGAGCAATATTGGCTGCTTGGGTCTTTCGCCTGGTCTTCCCCCCACCAGCACCAAAACAGAAGGAAGCCTGAAAATGTACGGTTAGCTCATTTTAATTGCATAATAGAGAAGTTAGGTGTCAAGTGTAATGAAATATTTTACTCTTCCCTTTGACTCTTAATGTTTGGATCATCTTCAGTTGAGTTGCTTGTACTGAAGGCAATTT
>CL1Contig222
AGCCCTTGTCAGTGAGAAGTGCAGCATCAGATTGGAAAAGGCCTTCTTTCAACTTGAGGATTTTGTAGTAATTGTTGTCGAAAGACAAGGGGTTCGAGGGGTCCATTGGAACTATTGTTGTGTTATCTGCTAGGCTTCGGCATTTTGTTTTCAAGAAAGAAGCATAGGTTGAGTTCAGAGAAGGGTCTGCGTCACCTTTTCCTGTGAAGTTGTATAGCCTGTTGCTGAAGAAGTTGCAGTGTCCTACCCCAATGGTGTGTCCACCTGATAAGACGACAAGGTCATGCACTGTTAGGCTTTTGTTGGCAAACGATTGTTTGAGAAGGGTGAAGTTGAAGAAAGGTGACGGGATGTTGGAGAGAGCCTCTGACACTCGAGAAATTTTTCCATCTCTTCTACCGGTAGGCACTTCCCAAAACTTGGCTTTTTTAAATTGGAAGGTAAACAGAATCTCTAGCGGCTAAAGCAACAATATCTGCGCAAGAACCACTCCAGGGCATGTCTTCTCTA
>CL1Contig223
GTTCAGTAACCATCTACTTGACAGGATTCCAACAAGCGATCATAGGGCTGGGGACATTGGTGATGATGCCTTTGGTAGGAAATCTGTCGGACAAGTATGGGAGGAAAGCTTTGCTTGGTTTGCCAATGGGTCTTGCTATAATTCCTCTAGCCACATTGGCATACAGCAGAACCAGGAGCTTCTTCTACGCATATTATGTGCTTAGGACTCTCACTGCCATGGTTTGCGAAGGAAGCGTCCATTGCCTCGCTCTTGCTTATGTGGCGGACAGGGTTCCTGAAGGGCGACGAGCATCGGCGTTTGGAATCCTTTCAGGTATTGGATCTTCGGCGTTCGTTTGTGGAACACTCTCTACTCGTTTCCTCTCCACTGCCTCCACTTTCCAGGTTGCGGCCTCAGTGGCAATCGTGGCCTTAGTGTACATGAGGGTTTTCCTTCAGGATTCAATCGTTGATGGAAACATTTCCACACCAATACTCTCCAATGGAAAGAGCAAAGTTGATGTGATTGGAAATTCAAGTAAGAACGTGCAGATTTTTAAAACCATGCCTTCCTTGGAGGATATGCTTTGCTTGCTTAAGAGCAGTGTTACGTTGTCACAAGCTGCTGTGGTTGCATTTTTCATCAATTTTTCGGAAGTTGGCCTTCATGCTTCGCTAATGTACTACTTAAAGGCACGATTTCACTTTAATAAGAATCAGTTTGCTGACTTAATGGTAATTTCTGGGATTGCTGGGACCATTTCACAGTTGCTTCTCATGCCCATGCTGGCTCCTGCTTTAGGAGAGGGGGAGGTTGCTTTCAATAGGTCTCTTCTTTACATGCACACATATGTTTCTTTACAGCATTGCGTGGTCCTTCTGGGTACCTTATGCTGCTGCTATGCTCTCGATTTTTTTTGTGGTTTTCAACAACCATGTATGCGGACAATTGTGTCGAAGCAAGTTGGGACCTCTGAGCAGGGAAAGGCTCAAGGATGTATCTCAGGCATCGGTTCCTTTGCC
>CL1Contig224
GTATACATCTGAATTGGAATACACAGCCCTAGCCATGGAACTCTTGTTTCTGCCACCACTATATTTACCCCTCTTTCACCAATCTCAGTGAGATCACCGCCAGGCAGTAAGTCAAGGTCATGCTGCAATGAAGTCACATCTATTGCCTTCTCATATCTTACTGAATCAAAGGGAGATCCAAAAAGTATGTTGTCCCGTACAGTTGCATTAAAAATCCATGAAACTTGTGGAACATAAGCTACTGATCCCCTAATAACAGCACTTGAATCTGATATCGCAGGAAGCTCCCCAAGCATTGCTGAAATAAGCGAGGTCTTTCCCTCTCCTGTACTACCAACAATTGCCACTAGGCTACCAATAGGTATGTCCACATTGATGTTTGATAATGTAGGCCTCTCTGCCTTTGAATCCCAAGAAAAGTATCCATTTTTTATGGAAATGGCTGGTTGTTCTGGCTCAAGTGGTGGGTTTGGTAGAAGGATTCTCTCTTCAGCTAGAAGTAGCTCCTCCAAACGCTTTAAGGATACATTTGCATTCACCACCTGGGTAATTATATTAGGAAGCAGAAAGAGGGGGAAGCGAAGCACGGCAAACAGGGAAAGTGATGTAAATGCCCTTGCGGGTGTCAGATCTCCCCCAAGCAAAGTGAACATACCAAATGAAATCACAGTCACCACCACAGGGATACTGTTTAGTATAAAACCATTACACGCTCCCAGTAGTGATGCTTTTCGGAACCATGATAATTCATCATCACGAACTGTTTGACTTTAGCCTGGAACTATTCTCCCATGCATAACATTTCACAGTGTCCATTGCAGGCCAAAATTTCATTCATGAGGCCAATCC
>CL1Contig225
AAAGTGTCTGGTACAGAACATTGTAGTGGATATCTCCTTCAATCAGTTAGGAGGGCTTGCACATTATGCTTTCTTGAACAGGTTGATTGTCTGATTGGCAAAAATCACCTTTTCAAACGCAGTATTATACTGATCAAGGCTTGGTGCTACTATGAGAGCCGTATTCTTGGTGCGCATCATGGCTTGATATCTACCTATGCTTTGGAGACTTTGGTTCTATATATCTTCCATCTATTCCACTCATCATTAACTGGTCCTTTAGCTGTTCTCTATAAATTCTTGGACTACTTCAGCAAATTTGATTGGGACAACTACTGTATCAGTTTGAATGGTCCAGTCCGAATATCCTCACTGCCATAAACGATGCCGACCAGGGATCGGCGGATGTTGCTTTTAGGACTCCGCCGGCACCTTATGAGAAATCAAAGTCTTTGGGTTCCGGGGGGAGTATGGTCGCAAGGACATAAGCCTTCCAAAGGAACAACATGAAGATTTCTCTTCCCTGAAAAAAAGGGCCAAAACATTGCTCCATCGAAGAAGGCTGGTTTTCTGAGCTTCACCCAACTAAATGCCCTCGCTGTTATCACTATCCTCGCTGCAAGTGGCATGGTAAGCCCTGAAGACTTTGCTTTCGTTGTCTTTTCCATCATCTACATGTTCCTCATTTCCAAGGTTGCATTCCCTTGTGTCAACCCATCAAAGGACTCCGCATCAGTTTTTGATCCAAAAAATAAGATTTTACGCCTCTACGTGTCTGTTGCTGCTATAATTGGCCTATTTCTCCCCATAGCTTATATCTTTGAAGGCATCTTTGAGGGTGATAAAGAGGGAATCAAGGCAGCCGCACCACATCTCTTTCTCTTAGCGAGTCAAGTTTTCATGGAAGGGGTGGCATTTTCACTCAGGTTTGCAATACCTGTACGGGTTTCGTGCCGGTATTCTATAATTCGAGGAGGATTTTTTACCTATTGTGGAGTGGTTGACAAGTGAGTTCAAGGTGGAACAGGACCATGGAGG
>CL1Contig226
CGCTTCTCTCTCAAAATTTAGCTGCCAGAGGAACACACTGCGTATATATAAAAGAAAGAGATTGCTTAGAGAGAGTGATGGTGAACATGGACGATCCTCTTGATTTCGAATCTGAAGACCCACTTCTTAGTTCCCCTGTTATTAATCAGAAAAGGAAGAAAGTTATTGGCTTGGATGATCTTTTGACTGATTACTATAAGGAGAAAAGCAAAGTGATTGAGAGGGAGTCTAAACGAGCAAAGGCTAAGAAGAATTACAATTCTGATGAAGATGACAATGGCAAAGAAGCTTTACTATCAAGAAAAATTAATGAGTGCCACAATCAGATGAGAGAAATGAGTGGTGAGGAAGAGATCTCCACATGGGGTGTACAGGTTTTTGGAAATCAGAAACCCCCACCGCCTCTTGTTTTTCCTGAGCTTGGAAGTTGCTCCTTATTGCAGTCTTTTATGAGCAATAAACACCACACTTTGATCGAACTGAGTACAGAAAATGGGGACAATTTTCTAGAAGGATTATTGGTAAATGGCTGGCTCTCAAAATTGGTTTCTGCACATTGTCATGTAGAAAAATTGATAGCCAAATGGACTTTTAATTTGATGTTATATTCATCAAAAGAAGAGTTGAGGACATCTGCATGTGACTTCTGGTGGATCATTCTTTCTCCTGATAATAAGGCGGAGAAGCTGCCCGTTAGAATTGAGTGGTTTCCTAGCTACTCTGATTTTCAAAGAGCTCTTGAAATATATGGATTTCTATTTGATTTTTCATCACATCCAAAAATTGTTAAATATGGATTCTAGTGGAAGAGGACCACCTAACAATATTAGAGGCTGGATTAAATTCACTTCTGCTTGTTGTCTTGTGAGGAGCAAACAATCTATCTTTTCAGCTTCAGAAGCTGAAGAATTGGTTAAATTCCTTATTTGTCTGTCTTTAGATCGCCAGCTTCAAGGTTTGCAGGTGCTTTTGATAATGCATGCAATCGGCTATCAGTTACTTCACAGATGAGGAATGGAGTCCAGCTGTGAAAAA
>CL1Contig227
ACAGATCGAAGGGTTTTGTGTTTTCACTCAGTAATGCCTCTGGTTCTAGGGTTCTTAGTCTCCAATTTGAAACTGTAGTGTTCGATTCAACTCTGTTAAATTGGATTCGTGGACTTCGCCATGTATTGTGGGTCCATTGATGGCGAGAGCCACGAGGCATCGCAGAGGAAGATCCCGCCTGCCTCGTCAATGTTGTGGGTCCGAAATCTCCGTCGGTACATCGCATCCGGTGCCGGACTGGGATCCGAAGCCCTAATGGAGCTTGAGACAAAGAGGATCTTGCTTGATATTTTCAAAGAGAAGCAACAAAAAAGTGCTGAAGCTGGCACAATACCAAGTTTTTATAAGAAGAAACCTGAAGAAGGCTCAATCAGTCGCAGGGTCCAAGATTGGCAAATATCGGTTTTTAAGAAGCAATCAGATCTTTTGCTTAATGCTGATGATCTGGATGC
>CL1Contig228
GTTCCTCTACATCACTGTCTTGACTGTCATGGGTTTCNCCAAGCCAAATAACAAGTGCAACCACAGTGGGACCAAGGTATTGCTTGGGCCTTTGGTGGTATGATCTTTGCCCTTGTCTACTGCACTGCTGGTATCTCAGGTGGACATATCAACCCAGCAGTGACCTTTGGTCTGTTTCTGGCAAGGAAGCTCTCCTTGACAAGGGCTTTGTTCTACATGATCATGCAATGCCTTGGTGCCATCTGTGGTGCTGGGGTGGTAAAAGGTTTTGAGGGAAACCGTGCATATGAGACTTTGGGTGGTGGAGCCAACGTTGTGGCCCATGGCTACACTAAGGGTGATGGTCTTGGTGCTGAGATTGTTGGCACCTTTGTTCTTGTCTACACTGTCTTCTCTGCCACTGATGCAAAGAGGAACGCCAGAGACTCTCATGTCCCTGTATGGTCTCTTTTCTCCTTCTTTGTGTTATTTGGCTTGATCATGTGGTATGTGTGTCTTGTAACTTGGATTTTGCATAAATTACATGTGGTTGAGCTCATTAATAGTTGCAGATTTTGGCTCCTCTTCCTATTGGGTTCGCAGTGTTCTTGGTTCATTTGGCAACCATCCCCATCACTGGAACTGGCATTAACCCAGCCAGGAGTCTTGGGGCTGCTATCATCTTCAACAAAGACCACGCATGGGATGACCATGTAAGTATTCCGACTAATAGGTGGACTGTAGCACTTTCACTGCAGTAATTACAATA
>CL1Contig229
AGACAGTTTCTATGGGGCGTAGGCCTCCCAAAAGGTAACGGAGGCGTGCAAAGGTTTCCTCGGGCCGGACGGAGATTGGCCCTCGAGTGCAAAGGCAGAAGGGAGCTTGACTGCAAGACCCAGAAACCTTTGCTAGGAACCGTGAGCTAGAAGTGATCCATTGTAGATGGGCCATGCTTGGAGCACTTGGTTGCGTCTTCCCCGAGCTCTTGGCTCGCAACGGAGTTAAGTTCGGCGAGGCTGTGTGGTTCAAGGCAGGAGCCCAGATCTTCAGCGAAGGTGGTCTTGACTACTTAGGCAACCCAAGCTTGATCCATGCACAAAGCATCTTGGCCATCTGGGCAGTCCAGGTTGTGTTGATGGGTGCCGTTGAGGGTTACAGAATTGCCGGTGGACCGCTCGGTGAGGTCACAGATCCAAATCTTACCCCAGGTGGGGAGTTTTTGACCCATTGGGCTTGGCTGATGACCCAGAGGCATTTGCTGAGCTCAAGGTGAAGGAGATCAAGAATGGCAGATTGGCTATGTTCTCCATGTTTTGGA
>CL1Contig230
GACCAAGAACACTTTATTATATTAAAAACACACTTGCACTATAGAGCTTCTTGAATCCGGGGGCGTCTAGTGAGTGACCCGAGAATGGTGGAGCCGGTGAACCACGAGAACGATGAGGAGCTTTCACTGTTGCCCCTCAACAGCAGTTGTGATGGGTCGTGGAGGTTAAACTTCGATGGATATCAGCTATCTGCAGAGCAAAAGGAGAAAAAGCCGCCTCGGGGCCTCCACGATTGCTATGGGGTTTTAGGTCCAGAAGATGATGTAGCTGAGTACTATCAGCAGCAGGTGGAAATGCTTGAGGGTTTTAATGAAATGGATGCCTTAGCAGAGCGTGGCTTTATTCCTGGAATGTCAAAGGAAGAGCAGGAGGATTTGGCTAGGAGTGAGAACTTTGCTATCAGAGTATCAAATTTCGCTAATATGGTTCTTTTTGCTGCTAAGGTCTATGCATCCATCAGAAGTGGTTCATTAGCCATTATTGCGTCCACACTGGACTCTCTACTTGATCTTCTATCTGGCTTCATCCTGTGGTTTACTGCATTCACTATGCAAACACCAAACCCATATCAGTACCCTATTGGAAAGAAGCGCATGCAGCCATTGGGAATTCTTGTTTTTGCCTCTGTAATGGCAACTCTGGGACTGCAGATAATCTTGGAATCAGTACGCACATTGTCATCTGATGAGAATGAATTTGATTTGACCAAAGAGCAAGAGCATTGGGTTGTGGGCATTATGCTTTCGGTGACTTTGGTAAAACTTTTGCTGATGGTTTATTGCCGCTCTTTTACCAATGAGATCGTCAAAGCTTATGCCCAAGA
>CL1Contig231
TGTAAATTCTGTAACTTGCAAATAGAATTGGGGACCTTTTTAATTTCAGAATTTACAGGTAAAAATAAAAGCCTCAAATGCTTTAAAGACCCAATCCTTTCCAGCGGTACCTCTAATTTGGAATCTGGAAATTCCAACATCCGCAAATATTTTAATCTTGACAAACATAAATCCAAGGCTGATTGACTGATTTCCTCAGTCATAAATACAGCAGTTCGCACATGCTCTAAATCTTGTAAGAGAGTGGAAAGACCATGGGGAAGTGAAGTGAAGTCGGGAAGTGAAGTGAAGTCGGGAAATAACAGATGGCGGACACTCTTGGAGATGTGTGTGGTTGTTGAGGTTATTGCTGAAAATTCATTTTGTGTCAATGATAATGCAAGATCATGTACTAGATCATGCATTTTACACTTAATATACCAGTCCTCTTCCTCAAAATCTTGAAAAAAAGATCTAGAACCCAACTCCTGAAAATAGCGCCAACCAATATCTTCCAAATCTTCATTGTCATTTGTTGATTCAAGAAGTCCATGTGCCATCCAAA
>CL1Contig232
GCAGTGGTATCTAACGCTAGTAGTTACTTTTTTTTTTNTTTTTTTTTTTTTTTTTGGTAACCATACATTAAGCTTTTTATTGAATAACGAAAAGCAAAGGGAAAAAAAATACCCGTCTACAATGATAGAAATCCTTACCAAGCAATAGGCCAAAGCCACACATTCTAAGAATAAGAATAAATAAATTAACATCCATATCAGAAAATTATATCCTCATCCTTCTCCACTGCTGCAGACAACAAGTTGTGAGCTGATTTTAGTGATATGCCTTTCTGTAGAGAAACTTTCTCTGCAAACTGTTCCTCGGCAAACCGCTTGGCAGCAGCAAGCTGTTTCTCAATTTCCCTCTTCTTATAACCTTGTATCTTCTTCAACCTGAAGAAATCTTCCCTTTCAAGCTCATCCAACTCCCCCTTTATGTAACTAATAGTATTTTCCAATCTTGGCTTCACAACGTTCTCCAGTGCGTTGACCCTGCGATTAGTGGTCTTGATCGCCTCATCAAGCGTCAAAAATGATGTCTGAAGTGAAGCAAGCTCAACAAGAAGCTCAATTGCTTTGACGTAGGCAGCACGGCAGGCCTGGACCTGTTGACCACCTCTGGCCAATCCTGTGAGGTCATTCCTGGTATCACCATCTGTGAAATACTCGAACTTGGGAAGCTTCACACCAGCAACATTCTCTTGCCGGGATCGAACCTTAAGAGATGCATTCTGGACATTCTCAAGGACAACGTGCTTGATGTTTTCACCAGCAACATACTTTGCTTCGGTCAGGGCAAATGAAGAGGTTTTCATAATCTCTCCCATTGATTCTTTTGTAGTGACAATCTTCTTAAGAATTTGACGGAACTGCACGGTCAAAGCATCACTCTTCTTCTTGAGAAGAGCATGACCTCTTGTGGCACCAACAAGGCGAGCTTTAACAACACCAAGCATCGTAACAGTCGGAACTACATTCAAGCGCTGGCCTTGCCCTGACATATTTCAGAAAATCCAAATTACCGTACTCAACCGATCAACAAAGGATGCAAAGAAACAAACATCCAAACACACAAGCTTTCTGTTTTATAATGAGATCACAAGAAACCCAAGATGAGATCACCCATAGAAACTAAA
>CL1Contig233
GGCCGCACCACAGAATCCTTCGACAAATCCATGGCTCTGCGATCTCTAGTGACCCGAAAGAACCTACCCTCAGCCTTCAAGGCCGCCACAGGGCTAGGGCAACTGCGGGGATTGCAGACCTTCTCTCTCCCCGATCTCCCTTACGACTATGGTGCCCTGGAGCCCGCGATTAGCGGCGAGATAATGCAGCTGCATCACCAGAAACATCACCAGACTTATATTACTAACTACAACAAGGCTCTCGAGCAACTCAACGACGCTATAGAGAAGGGCGATTCTGCTGCCGTCGTCAAGTTGCAGAGCGCCATCAAGTTCAACGGTGGAGGTCATGTCAACCACTCCATTTTCTGGAAGAATCTTGCCCCCGTCCGTGAAGGAGGTGGTGAACTCCCGCATGGTTCCCTTGGTTGGGCTATTGACGCAGATTTTGGCTCATTGGAAAAGTTGATACAATTAATGAATGCAGAAGGTGCTGCGCTGCAAGGATCTGGATGGGTGTGGCTTGCCTTGGACAAGATTGAGAGCTTGTGGTTGAGACCACTGCAAACCAGGATCCATTGGTAACTTAAGGACCAACTTTAGTTCCTTTGCTTGGTATTGATGTTTGGG
>CL1Contig234
GAAAAAGAAAAAGAGACAAAAACTGAAAAGGGCAGAAGCTCGAGCTAAGAGAGAGGCAGAGGTAAAGAACGAAGAATCAAGTGCTAGTGGTGTCTCTAAGTCAGGAAAGCGACATGTCAAACCTGCAGATCCAGATCCAAATGGGGAAAAGTTATTGCAGGTTGAAGATCCATTATTGGAAGCTACAAAGTACTTGAAACTGCTTCAGAAGAACTCATCTGACTCTTTGGAGACTCACTTGCTTTCGTTTGAAGTAAATATGAGAAAGCAAAAAAATTTTGCTTGCTCTACAGGCTGTAAAGCAATTGCTAAGGTTGGATGCTGAAAACCCTGATTCTCATTGCTGCTTGATAAGATTTTTCCATAAAGTGGGATCAATGACTGCTCCAGTGATGGATACAGAGAAACTTATTTGGCGTGTCTTGGAAGCAGAACGACCATCAATCAGTGAATTGCATGAGAAATCTCTGATTGAGGCAAACAG
>CL1Contig235
CCGTCAAAATTGACCTTAAGAGCTTCGTAATTGGCTTGAGAACGCCATAGTCTCTTCCAATTGCTTGGTTTCCAGCGGGCACGGCGGTTTGAAACCAACAGCCACTTGTCTTGTGCAAGCCAAGTTCTTGGGCAAGCTTCACTTTTCTCTCTGGTTCAAGCTTGTTTTCAACCTCAAAGTTCTTCTCCAAGGCCTTAACTTGATCTACACTTAATCGCCGTTTCTTCTCGGCGACATGGCCTGATTCTTCTACACAAGCTTCTTCATCTAAGCCATCCAACATGGATTGAAATTCTCTCCCATACACATGGTTGCCGTTTCTCGGACTATGCTCGTCTGTGGTTGGGCAGATGGACATCAAAGCACCAAGGGAATCAGAGCTGCCAAGTCTCTTCATGACTCTGAAAGAAATAAAGAAAAGAACTCTAGAACAAAAACCAGATCTTCTGTTTAGAGATCAAATCTTCCACTTCTTTATTAGTCTTTTGTGTGTGGGCGAGCTAGCTTGTGGATTTTAGTGAGAGATCCTTTAGGAGCTCAAGAAATGCTTCTCTTTAAATTTTTTTTTTTTGGCTTTGTTAAGGTACAAGATTTTTTTTACTTGTAAGGAGAATTTTTGTGTATGCAGCTAGACCAACTTGTATAGTACTGCTGTATACAACTGCACCCCCACTGCTCTCTCTT
>CL1Contig236
TTTATCACCAAAAGATGCATTTCATATTTGTTTAGTAATACAACAGAAGTAAATCCATATGAAAACAGCAAATTTTGGAGGAGGCAAAAGTTGAAAAAAAAAAAAAAATTTCCTGATTCAAATCACACAGTATGGAGAACCATAATAAAAATTGTCACCCGTTCACATAACAATTTCCGCAAGGCTCGTATCAGTTGGTAAGCTCCATTATGGCAGAAACTATGTCTCCATCAGCAGCCTTCAAAGCCTTAACCGCCTTTGACCTGGAGACTCCTGCTTGTGTCATCACCAATTCAATATCCTTTGGCTCAACTCCAGTTTCATCCACCTCTTCATCATCCTGAGCAATGGTTGAAGTCTCAGGCTTGGAAATCACATGGCTAAGATCAGGAGCCTTAAACTGCTCTGCAGCCTGAGTCTGTAGTTGTGAGCTCAAGTCTTCATCTTAGCCTCACCAAGATAACATAAGTGTCTGA
>CL1Contig237
ATTAAAGCTGGATGGTTGAAGTGGAGACGTGCCACGGGAGTTTTATGTGATCGTAAGATTCCCAATAAATTGAAGGAAAATTTTACTGTACAGTCATACGACCGGTTATGTTATATGGTAGTGAGTGTTGGGCACTGGAAGAGTCGTATGCGTCTAAGATAAGAGTTGCAGAGATGAGAATGTTAAGGTGGATGAGTGGCCATGCTAGACTAGATAAAATCCGTAATGAGAGTATTAGAGAAAAGGTAAGAGTGGTGCCAATTGAAGATAAGTTGAGAGAAGGGAGATTGAGGTGGTTTGGTCATGTGAAGTGTAGACATACGGAGGCTCCAGTTAGACAAGTAGAGCACATTAGGTTAGAGGATAGAAAGAAAAATGGGTAGACCTAAATTGACTTGGAGGAGAGTAGTACAACATGACCTAGAAGCATTACACATTTTTTAGAATTTAACCCAAAATCGTTCAGAGTGGAGAAAGCGACTCCATATAGCCGACCCCCAATTTTTGGGATAAGGCTTAGTTGAGTT
>CL1Contig238
CAGCAATCACCAATATACCAATATCAGCTTGAGATGCTCCGCTAATCATATTAGGAACATAACTCTTGTGACCTGGTGCATCTAAAATTGTAAATCTAGTTGTCTCTGTTTCAAAATGTGCTCTTCCAACTTCAACTGTTATACCCTTAATCCTTTCCTCTTCATTAGTATCCATAATATATGCCATGTACCAGCTTTCTCTACTCTTTTCTTTAGCTTCTTTCTCATATTTTTGGATTGTACGATCATCAACCTGACCACTGAGCAAAAGTATCTGACCTCCAATTGTGGACTTGCCAGCATCAACATGGCCAATAGAAACCACATTCAGGTGCCGCTTCCTATTGTCTTCTTCCATCTCGTCTGGCGTTTCAACATCTACCAGTGCAGATACTTCCTTATCTTTCACTTTTGACTCAGCCTGCACTTCTGTAGAGTTCAGATTAACATCATCTTTGGAATCTTCCTCCATTCTATCCAACTTCTCTACTTCTTCCGTCTTCGCATCTTCTGCATTAATCACTCCATTATTCTCTTCTGCAGAGTCAAGCTGCAATGAGCGAATCTCCTCCTCAATATCCATGGCGGAAGAGTTGCTAGGGTTTTGAGAGATAGACAGTGAAAGGCAGGAAAAGAGAGGCGTGTGTGGGCAGTGTGGCTTTTCTGGAAGCAACCTAG
>CL1Contig239
AAAAGCCAATTGGGAAGTGCCTACCGGTAGAAGAGATGGAAAAATTCTCGAGTGTCAGAGGCTCTCCTCCCAACATCCCTTCACCTTTCTCAACTTCACCCTTCTCAAACAATCGTTTGCCAACAAAAGCCTAACAGTGCATGACCTTGTCGTCTTATCAGGTGGACACACCATTGGGGTAGGACACTGCAACTTCTTCAGCAACAGGCTATACAACTTCACAGGAAAAGGTGACGCAGACCCTTCTCTGAACTCAACCTATGCTTCTTTCTTGAAAACAAAATGCCGAAGCCTAGCAGATAACACAACAATAGTTCCAATGGACCCCTCGAACCCCTTGTCTTTCGACAACAATTACTACAAAATCCTCAAGTTGAAAGAAGGCCTTTTCCAATCTGATGCTGCACTTCTCACTGACAAGGGCTCTAGCAGTATCGTCAATCAATTGCTAGACTCAGGCAAGTTCTTCACTGAATTTTCTCAATCCATGAAGAGGATGGGATCCATCCAAGTGCTTACTGGAAGTGCTGGAGAGATCAGGAAGAACTGTAGGGTGGTGAATTCTTGAGGGTGTTGCCTTTATATATGAAGAAAACATCTTCAAATTCATTATCTCTTTTGTTTATGTGAGTTTACGTATTCTATCGTATCAAACGTTTAGCAATCTTCATCAATAATATGCTTGCTCAAGACTGGAATGTTGAGCTTGAT
>CL1Contig240
GAAGACATTTTGGTTGCTCCGTCTTCTACTTCTCACTAGTCACACAGAAAATATTTTGCTTGGAAATGGCAGTGAAGAGGATAAAGCTTGGATCCCAGGGGCTGGAGGTATCAGCACAGGGACTTGGGTGCATGGGCATGTCAGCCTTCTATGGCCCTCCAAAGCCTGAATCCGACATGATCGCTCTCATTCACCACGCAATCAACACCGGCGTCACTTTCCTAGATACCTCCGACGTCTATGGTCCTCACACCAATGAAATTCTGCTGGGCAAGGCGCTTCAAGGAGAGATGAGAAAAAGAGTGGAATTGGCCACCAAATTTGCCGTAAGCTTTAAGGATGGGAAGAGGGAGATTCGAGGGGATCCAGCCTATGTGAGGGCTGCTTGTGAGGCTAGCTTGAAACGCCTTGATGTTGATTGTATTGATCTTTATTACCAACATCGCGTTGATACCTCTATTCCCATTGAAGTCACGATTGGGGAACTCAAGAAACTAGTTGAAGAGGGTAAAATAAAGTATATAGGTCTATCTGAGGCCTCTGCCTCAACAATCAGAAGAGCTCATGCTGTTCACCCTATAACAGCTGTGCAGTTGGAGTGGTCTTTGTGGTCTAGAGATGTGGAAGAAGAGATTGTTCCTACTTGCAGAGAACTTGGCATTGGTATTGTTGCATACAGTCCTTTGGGACAAGGATTCTTATCGTCAGGGCCTAAGTTGCTTGAAACTCTTTTAGAGGGTGACCATCGTAAGTATCTGCCAAGGTTCCAACCTGAAAATGTGGAGCACAATAAACACCTTTTTGAGCGGATTAGTGAAATTGCTGCAAGGAAACAATGTACTCCATCACAGCTAGCACTAGCCTGGGTCCATCACCAAGGGGATGATGTATGTCCCATTCCTGGAACCACCAAGGTAGAAAACTTCAACCAGAATGTTGCAGCTCTATCTGTGAATCTTACACCAGAAGACATGGCTGAGCTTGAAGCCATTGCATCAGCAAGTGCTGTAAAAGGTGATAGATATGGGCCCAACGTACCTACATACAAAGATTCTGACACTCCACCACTGTCTTCATGGAAAGCTGTGTAGCATGCTTTGCCGCCCTTTTCTGTTATTCCTTGCTATCTTTCTTTTGTATTTTCATCGCCGTCTTTGAATTTGGAAAGTGATATCTCTTGTAATAGGCGTAATTCGATATGGAGGACAGACTTTGCTTGTAA
>CL1Contig241
GGGAAGCCCGGTCCAAGTCGCCACTTCCTTGGTTCTTGCCCGTAGCACAAGAAACTCCCTACTCTCTGCTTCCGTATCTATTGCTTCTCCAAGCAATTTCCTCCATTATTGTCAAATCTTCGGCTTCTCAGCTTTCGATCTTTGCTCATTTTCCTTCCTTTTTCAATCTATCTAAAGATCATGAAGCTTGACACTAGCGGGCTTGAATCGGCGGCACCTCTCTTTGGAGTGACCAGCGAGCTGGTTGATGGGTTTTCTTCTCCGCCGTCTTTTGAGCTTCCCGTTACTACTGATTTTGATGGGTTCCAGAAGGAAGCTATACAAATGGTGAAGCCTGCCAGAGGGACAACCACTCTCGCTTTCATTTTTAAAGAGGGTGTCATGGTCGCTGCTGATTCTCGAGCCAGCATGGGAGGCTATATTTCATCACAGTCGGTTAAAAAAAATCATTGAAATCAATCCTTACATGCTTGGTACAATGGCTGGAGGAGCTGCAGACTGCCAGTTTTGGCACAGAAATCTGGGCATTAAGTGTCGGCTACATGAATTGGCAAACAAGCGTAGAATTTCAGTTACAGGGGCATCAAAGCTTCTGGCAAACATACTGTACTCCTACCGTGGATGTTGGAGAACTCCACTACAAATACTATCCAGTTATGCCCAG
>CL1Contig242
GGTTTAATAGCAGGAGAAGATAATACGCTTTTATTCAACATATAATGAGTGAGTTTAAGAGGATGAGTAAACTCCAAGTGGTTTATTTTCCTCTGCATCTCACACTGCAATGCTATAGGACCAATGTCCTAATGACATGCGTTATTATCAAGTAGAGGTAATCAAGTGAGCACAAAACTGTATAAAACATAACAAGACTGAACACTGAAAAGAAAGCTAGATCACTCGTGAGCAATTGCCACTACTTGTTTCCCAACATTGCGACCACTGAAAATGCCTACCAGAGCAGCAGGAGCACTCTCAATTCCTTCAGCAATGTCTTCCACATAAGTAATCTTCCCTTCTCTAATGTAAGGCACAACAAAGTCTAAGAACTTGGAATACTGGCTGAAGTAATCAAAAGCCACAAATCCCTGTATCCGCACCCGCTTATAAATAATGCTAGTCAAATTGTAAACGCCTTCAGGCTGCTGCAGATTGTATTGAGAGATCATTCCACATGCTGCAATGCGGCCATGGGCTCTCATGTTTAGAAGCACTGCGTCAAGCATTTTGCCCCCAACATTTTCATAGTAAATGTCAATGCCTTCGGGGAAATACCTTTTTAAAGCTGCATTCCAGTCATGCTCGTCTTTATAATTGAAAGCTTCATCAAAACCAAATTTGTTCTTCAATAGTTCAACCTTTTCTTTACTTCCAGCACTTCCAACAACGTAGCAACCCATCAACTTAGCAAACTGCCCAACAAGCTGACCAACTGCACCAGATGCTGCTGAAACATACACACGTTCTCCTTCCTTCGGAGAACATATATCTGTTAATCCAAAGTAAGCAGTGATGCCAGGCATTCCAAGAAGTCCAGTGTAGTAGGAAAGGGGAACATCAGTATAAGGGATTCTAAAGAGTCTCTCAGGCTCTGTTATAAGACTGTACTCTTCCCAGCCGATTATTCCCCATACCAAGTCACCTTTCTGATTCCGGTGCCCAGAATCCACCACTTTAGCCACAACAATCCATATATCGGAGAGCCAGGCTGAAGGGAGAGAACTGGGGATCCTCAGATGCGAGATTTGAC
>CL1Contig243
AGTGGTGGCGGGAACAAAAGCTCACTCTTCCAGACTCCCGCCCAATCCTAATCGCGCTCCTTTTTAAACCAACCCCACTCTCAAAACCTCCTTATCTCTTTTCTCACGGATCCCTAACTGTAACCCTAGCCCTAATTTGACACCTGAAAGAAAGCAATAAGATGTTGGAGCTTAGACTGGTTCAAGGATCCCTTCTGAAGAAAGTGCTTGAGGCCATCAAGGATTTGGTCAATGATGCCAACTTCGATTGCTCGTCGACGGGCTTCTCTCTCCAGGCCATGGATTCAAGCCACGTGGCCCTGGTGGCTCTCCTCCTCAGATCAGAGGGTTTTGAGCACTACCGATGTGACCGTAACATTTCCATGGGTATGAATCTCAATAACATGTCCAAGATGTTGAAGTGCTCTGGAAATGACGACATCATCACTATCAAGGCTGACGATGGCAGCGATACCGTCACTTTTATGTTTGAAAGCCCTACACAAGACAAAATTTCGGATTTTGAGATGAAATTGATGGACATTGATAGTGAGCACCTGGGAATTCCTGAGGCAGAATATCATGCTATTGTCAGGATGCCGTCAGCTGAGTTTGCAAAAATTTGTAAGGATCTTGCCAGCATTGGTGATACTGTTGTGATCTCTGTGACGAAGGAAGGAGTAAAGTTCTCTACAAGAGGTGATATTGGCACTGCAAATATTGTTGTCAGGCAGAATACGACAGTAGATAAGCCAGAAGAAGCAACAATCATAGAAATGAACGAGCCAGTATCATTGACATTTGCATTGAGGTACATGAACTCCTTCACCAAGGCGACCCCATTGTCAAACACGGTTACAATCAGCTTGTCTTCAGAGCTCCCCGTTGTGGTTGAGTACAAGATTGCTGAGATGGGTTATATCAGGTTCTACTTGGCTCCAAAGATAGAAGAAGATGAGGATGAGACCAAGCCCCAGTTAAAGGATGAAGATAAGGATGTGACTAAGATAAGGATGTGACTAATCCCAAGTTTAATGGATGGAAGATGAGGATGAGATGAAGCC
>CL1Contig244
GAATTTTCTCAGTCTCTGTCGCGGCTGGTCTTCACGGCTTTCTTGGTGAAGAAAACATTATTTAAATCTGGTGCTCCAAAATTTTCTCGAGAAAATCTATCAATCACATTTTCTCGGAGAATCTGAAATATCCTGATCCAATCAAGCGAAGATTCTCAGAATCAGTAAATAAAATTTTTCTTAAAAACTTCAGGCTTAATGTGCCTGCATCCAATTGCCTTCCATTTTCCACCCCTAATTTCACTAATCACCAACCTCAAGGATTTACGTCTTTCCATTTTTTTCCTATTTACCTTCTTGTAATTCTTGCTTTAATTGCTTTCCTTCCAACAAGCCTTCTTTTTTAGGGGTTTATTGACTGTTCCATTGGGCCTTGTTTCAATTCGAAACGCTCGTTCTTGGCGACTGCTCATAGTAGCTAGCGAAAGAGCGAAAGAGTGAGAGACGGGTGAATTTTTTTTTTTAATAATAAAATTCATTAGGGGAATTCATAAGTGTAAATTTGTTTTTGTGCGATTAGATTTTTTAGCTCTGATCGCATACTTTTGTACGTCTAGCGATTTCAATTAAGTTATTTTAGTTCGTGTTTCAAGAAAAAAGGGGAAAAAAGTGGAAGAAAGATGACGATCGAGTCGTTGCCAGGAAGCTCAGGGTACTTGGATTGTTCCCAGNGAGGAGAATGTCATATTTCAGTAACACGT
>CL1Contig245
GGACCACAACCAAAAACCAAAACAAAGATGTCTTCTCCTAAATGCTTGCTGGTGTTGCTCCTGCTCGGAGTAGCAGTGATTCTCTCCACCACCCCTTCATCACTTGCTGATGACCGCCATGAACCTCCTAAACGTAAAGGTGAGAAACCACCCCCAAAACACAAGCCACCACATGGTCACTTTCTAAGTGAAAATGTAGAGGACTTTCATGGACCTCCAAACGGTAAGGGAGAGAAACCACCACCTAAACACAAACCCCCGCATGGACACCTTTTAATTGAGGATGAAGAGGATTCTTTTAAACATCATAAGGGAAAGGGAGAAAAGTTTCCACCTCATCACAAACCACCACATAAGCCTCCAACGGGATATAGACGACTTTTGGCAGCTGAGGAGGTCGTAGAGGAGGACCATAAGGGTAAGGGATTTAAGCCACCACCAAAACATAAGCCACCGCACGGACATCTTTTGGCTGAGGAAGATATAGTCGAGGATTCACACGAAGGAAAGGGAAAGGGAGAGAAGCCACCACCAGAACACAAGCCACCACCAGAACACAAGCCACCACCAGTCCACAAGCCGCCACCAGAACACAAGCCACCACCAGACACAAGCCACCACCAGTCCACAAGCCACCTCCAGTCCACAGGCCACCACCAGTCCACAAGCCACCACCACACTACGTCTATGCATCTCCCCCTCCTCCCC
>CL1Contig246
AGAGATACTATATTCTGTAGGCATGCAGGCAATTCTTTGAGGTTTCTACACCTTTCTAGTTTTAAGAGTTGCAGAGTGTTGGTGGATCCTCGAAGAAGCCATTCTGGAAACTCTACCAATTCTGGCAACTCTTTGAGTATCAGCCTTTGAAGGCTGAATCGAGCCAAGTCTTGGTCGGCTTTCCCTTCCTCCATCGTCAAATTGAGGTTTTTACAATCCCCGATAATAAGAGTCTCTAATGCAGTGAGGTACTTCATACTTTGAGGCAAAGAGATTAAGCTTTCACAATCATTAATAATCAGAGTTCGAAGATGTTTGAGGCCATGCATATCTTCACACAAGTATTCTAAATTTTTACAGCTTCCAATGGCCAAAAACCTAAGAGATGTCAAGCAGCCAAGTCCATCTTTGCCAAACACTTCTGCTTTGTGGAAAATTTGGAATCTAAGGTTGATCAAGTACCTTATATCATTGGGTAACTCCTCAGTACGAAGTAACAAGATTGTAAATTCTGT
>CL1Contig247
AGCTTTGATGGGTGCCTGATAAGGATAGGTTTTCACAATGGGGAAGGCCAAGAGTGAGAGAAACAGCATTCCCAGGAAACCTTGGTGTGAACTGTTCTGTGTCAAACCTTCCAAGTTCCCTGAAACTTAACAAGCAATACGGACGAGGCATCGGGCAGACCACTTCAATTTTAAGTAATCTTGGAGCAATCCACGTTGGGTGAGACAGTGTAAGGAAAGCTGATCCCACAGTTGGCTGGAAGAGCTTGGGCTAATTGAGCATTTGGATTTATTTTTCCTGGGCAGCTGTCTTGATGCAGGCACAAGCAGCCCTCTTATCAGCAGCGTTTGTTGCAGCAGATGCAAGAGCTGAGGCTCCTGTACAGCAAGCTGCAGGTGGTGCCCCACTTCCGTTCGTTAGGTATTTCACACAAGGTCTCAGGTCCTTGAGCACATCACTGCATGAA
>CL1Contig248
AGAACGTTGCAGTGAAAGATCTCAAGAGAGGTTTTGTGGCATCAAACTCTAAGGATGATCCTGCCAAGGAGGCTGCGGTAAACTGCTAACTTTACAGCACAGGTCATCATTATGAACCACCCTGGTCAGATTGGAAATGGTTATGCCCCAGTGCTGGATTGCCACACCTCTCATATTGCTGTCAAGTTTGCTGAAATCTTGACCAAGATTGATCGTCGCTCTGGCAAAGAGCTCGAGAAGGAGCCTAAGTTTTTGAAAAATGGTGATGCTGGGTTCGTGAAGATGATTCCCACCAAGCCAATGGTTGTGGAGACCTTCTCTGAGTACCCCCCATTGGGTCGTTTTGCTGTTAGGGACATGCGCCAGACTGTTGCTGTGGGTGTTATCAAGAGTGTAGAGAAGAAGGACCCATCTGGAGCCAAGGTCACCAAGTCTGCTGCCAAGAGGAGGAAATGAATTGTGCTGTCTGCGAGTTCTATTATTGCCATTAAGGACATTTTTGTGCTTACTATTTTTTGTGTTTTTAAAATGTTTTATTCACGAGTTATATATTGAGTTTTTCCGTGTTCCCACCGTTCTGGTTGCTGTACTC
>CL1Contig249
GGTCGCCTCCACCAGCCAGCGCCAGAGAAACGACACTCTTCGATTCGGAGTCTCTCGCTCTCTAATTTCCACGCCGATTTTTTTTTTTTAATTTTAATTTTCTTTTTTAAAGAAAGAAAATTTAAAATTATTATAGAAAACAAACTGGAAGGAGTGGGATTTCATTTTGATCTACTTAAATTGGGAAAAAAGATACAAGCCTATTTGGTTTAGTTGTTGCTGTTGCCGCTACTATTAATGGGATCTCATTTGAACTTCAAGAACTTTGGTAATGCCCCAGCCGGGGAGGGCAGCGGTGCAAAGCCACCAGGGAGTTCCCTTTTAGTCCGCCAGCCTTCAGTATACTCATTGACCTTTGATGAGTTCCAGAACACATGGGGTGGAGGACTTGGGAAGGATTTTGGATCAATGAACATGGAGGAGCTATTGAAAAACNTATGGACAGCTGAAGAGACTCAGGCAATGACAA
>CL1Contig250
GAAGACATTTTGGTTGCTCCGTCTTCTACTTCTCACTAGTCACACAGAAAATATTTTGCTTGGAAATGGCAGTGAAGAGGGTAAAGCTTGGATCCCAGGGGCTGGAGGTATCAGCACAGGGACTTGGGTGCATGCTGTTCACCCTATAACAGCTGTGCAGTTGGAGTGGTCTTTGTGGTCGAGAGATGTGGAAGAAGAGATAGTTCCTACTTGCAGAGAACTTGGCATTGGAATTGTCGCATACAGTCCTTTGGGACGAGGATTCTTATCATCAGGGCCTAAGTTGGTTGAAACTCTTTCAGAGGGTGACTTTCGCAAGTATCTACCAAGGTTCCAATCTGAAAATCTGGAGCACAATAAACAACTTTTCGAGCGGATTAATGAAATTGCAGCGAGGAAACAATGCACTCCATCACAGCTAGCACTAGCCTGGGGTCCATTCACCCAAAGGAGATGATGTATGTCCCATTCTGGACCACAGATTGAAAACTTCATCCAGAATGTTGGAGCTCTGTCTGTGAACTCACACCAGAGACATGGCTGAGTCTTGAGTCCATTGCATCAGCAAGTGC
>CL1Contig251
GATCTCTTAAATTATTGCTTTATTATTTTCTCCGTAGAACAAGTTGAACAAATGGAGACTCCGGTGACCAAGATCCCTCAAGTGAAACTGAGATCATCCTCGGGAAATCGGGACATGCCAGTGATGGGTTTGGGCACAGCTGCAGACCCATTTATCGAATCCGCCATGAAAGCAGCGATCCTTGATGCCATCAGCCTTGGATATAGACATTTTGACACCGCCTCCATGTACGGATCAGAGAATGTTCTCGGGGGAAGCTATTGCTGAAGCACTTAAACTTGGCCTTATAGCTTCTCGACAGGAGCTCTTCATCACTTCAAAGCTATGGTGCAGCGATGCACATAGTGATCGTGTTGTCACTGCTCTAATATTCTCTAAGTATCTTCAATTGGATTTACCGTGGATCTCTATCTCATTCACTGGCCTGTCAGTTCTAAGCCAGGAG
>CL1Contig252
TGTGGATCTGGGTTGTATCTTGGACGCTGCAGTTAGTAATCCTGAAAGAGTGAACAGCCCAATCCAAATAGAAAGCATGCTCAGACTTCCTTAGTGGTAAACCCTCTCTCAATGCAGCCTCATCAATCTGAATAACAGTGATTCCAGCTTTCTCAAGGTCCTCAACCTCATCCTTGATGGCCAAAGCAATTTGATAGCATGTCTCATGTCTGGGCTGATCATTTCTGACAAAGGACCAATTCAAAATAGTAACTGGACCTGTAAGCATTCCCTTCATTGGTCAACTGCAGTGTGTAGAAGAGAACAGGAAGTAGAGACCACAACATTGTCTTTGCCCACAATGGCCTCAAGAGTACAGAGTGTATCAAGGGAAGCAGCAAGATCATTAGCCCAGATGTTCCTTCCATCAACTACTCCAGCAATAGGAATTTGCCCGAAGGGAATCCACCCTTAATCAGATCAAGGG
>CL1Contig253
ATCTGAAGAACCTGTAGCACCACAGGCTGAAGCTCCTGCGGAAGCAGTGGTTGAAACTAAAGAGGTTTTAGAAGTTGAAGAGGCCAAGGATGTGAAAGAAGAGCCAGCAGTAGAGAAAACAGCAGAAGAGGAGAGTCCCAAGGAAGAGGCACCTAAAGAGGAACCAGCACCAGAGACCGTTGTTGAGGAGGCTCCCAAGGAAGAGACTCCCAAAGAGGAACCCGCACCCGAGCCTGCAACTAAGGGAGAAGCACCGGCACCAGAAATTCCAGCTGAAGCTCCAAAGGAGGAAGAAGGTGGTGATGAAAAGAAGTCGGAAGCAGCAGAAGTTGCAGTTGAGAAGACTGAGTAAAGAGTCCAAGGGTGTGGTTTTCTTGAAAGTTGTGTATTGGGTAAGCTAGGGTTTGGTTCTTGCATGCCATTCTGTAATGTTCCTATCATAGCTAGCTTGTGGTTGAATAAGAGTATAATTACTTGTTAGGGTAATGGGTCTGGGTATGGGAATGTCCACTGGTTGACCATGAGAGTCACCACATGGCAGACATGCATTTGCTACAGCGGGAAATGTTTGGATACTCGATTG
>CL1Contig254
GTTTTTTGAAACCAACCAGCGATGAGCAGGATATGCATTCTATTGACAACGAGAGAGCAGAAATGCTCACCATCAAAACCAAAAAATAAAAATAAAATAAAATAATTTAACCCTTCCCAAACCAAAAAGACTAATGTTTGTAACAATCATATCTTTCTAAGACAAGAAACATTCAGCATACACGCAGGCGCATATGTAACATAATACAGGACATAAACTTTAACAGGATTACAACCATAAAACATCATCCTACAAATTTTCGAATACTAATTCCTCCCAATCATGGTTCAAGGGAGATTTTCATAACACAGTATTAGTGGAAGTACATAAGCTGCTGGGTTGTCGCAACATTTTGGAACACGCCATCATATATTGCCTGACTAGTTCCAACAGCACCCATTCCCATGACTGCCTGCTTAAGGGCATGCTGACCTTGTGGATGCATAAGGGCTTGTGCACCAGCCATTTTGCTCAATGCCATCTGCCGTTCATAAGCTGCAAGGTCAGCAGCTGAAAGACCTGGCATATGTGCAACAGCTGGTGGCGGAAGAGGGGTAGAGCTTATTCCTGGTGGAGTGGGTTTGCTACCCCAAGAGCACTTAATAGGTTTGCCATAAAGAATACGAGCATTTCCCATCTGAATAGCAAGAGCTGCTTCAGCATGTGTACTGTATCTCACAAAACCAAAACCTTTATCCCGCTGCACACGCACATCTTCAATAGTTCCTGCACCAAGTGCATGGAACTGCCTATGAAGATCCACAGAAGTAACCTCAGAAGCAAGATTGCCAACATAAACGGTGGTGTACTGAAGATTGTACTCTGGCGCATCATCATTCTTTTCTTGACTTTCTTCTGATGTTCCACTGGTTAGCTCTACAACACTCTTGACATCAGAACTCGGCTTGTCATCATTAGAACTAGTACCTTTTGGCGCGCCAGTTACACCGAATTTGTCTGCTTCCAAGCCATTTTTCCATTCAATCATTTATTGCACTTTGGGCATCCTGCTGACTCCTGAAGAACAACCCAAACCCCCTTGAGCGCCCAGTCTTCTGGTCCC
>CL1Contig255
TACAGTAATCCACTTAATAGGTTGATAATGCTCTCAAAATTGATTCCGTACCACAAAAGCTCTATCTAGCCTTGGACAACTGTATGGCTTCTTGATTAACAATTGAATCTTCAGCCCATGCATATCGGCGAGAAATGAGTGAGAATTCTTGATTCCTCGCTTGCTCCTCCCATTTTGTCCATCTCTCAGCCAGACCAACTCCTTGTAGCAGTTTAACCACTTCTGTCATTGTGGGACGGTCTTCAGGCGAGCTTTGGGTGCTCAACAATGCAACCTGAACAATTGTCTTAACTTCTTCACGGTCATAAGTCTTCAAGTTTCCATCTACAATGTCGTCAAATCTATCTTCTCTCAGTAACTTTTGATGTGATCAATCAGAAGAACATCCTCTTCCTCTTCAAGCCGAGAAAGGTCTATTGCACGCTGACCAGTTACCAATTCAAGAAGCGTTATGCCATATCCAAACACATCTGTCTTTTCTGAAGACTTTCCAGTGGACAAATATTCGGGGGCAATGTGACCCATGGTACCACGTATCTGGGTCGTAACATGAGTGAATTTGTATCAACCAGCTTTGCTACCCAAATCTCCAGAACAGCTTCAAATTGTCATCTAATAGGATGTTAGCAGCCTTTAAGTCACG
>CL1Contig256
GAGTTCCAGAGGTGGAAGCTCACGTCTCCTCCTCCACCTCCCCCCAAATTTCGTCTCCGGCCACGACACCTCACCCGCTTACTCCGCGACGGACTCTCTGACTCCGAGCTCGCTATCCTTAAACCTAGTCTTTAACATAGATACCTCACCCCTTCACCTTAAAATCAGAGTAACAAATACCAAATGTTCACTTCTCTGTCTTCCTCGTTACCCAACCTCGTCTTCTCGCCCTTTCCTGACCGAACCAGAACCCCAAACCTTCTTCTTCCCCGCGCCCAATTCGCTTCCCTTTCTACCCACAAACCGTTTCTTCGTGGGTCGGCCTGTGTCGCTCGTTTCTGGTTCAAGCCCGGTCTGTTTCCGGACGGGGATGGCGCGGCTGAGGGGGGTGATTACGGACTTGTTTAGTAGGGCTGAGAGTATTCTTTATACGATTGCTGATGCTGCTGTATCAAATTTGGATACAGTTACCGCTACAACCAAACAGAACAATGATTGGCTCTCTGGTATTACCTAATTATAATGGAAAAGTGTTTTTAAAAGGTCTTTAAAAAGATTGGGTTATCTGTTTTGCATGTTCCTTATGTCTTATGGG
>CL1Contig257
ACCCCCTTCTGGACCACCGATGCTGGTGCTCCAGTATGGAACAACAAACTCCTCCATGACTGTTGGAACCAGAGGGTCCAAATCCTTCTGGAGGACTATCATATGATAGAAAAGCTTGCCAACTTTACCAGAGAGCGGATTCCAGAGCGTGTTGTCCATGCCAGGGGAATGAGTGCTAAGGGTTTCTTTGAAGTCACCCACGATTTCACTCACCTTACATGTGCTGATTTCCTTCGAGCCCCTGGAGTTCAGACCCCTGTCATTGTCCGTTTCTCCACTGTTATCCATGAGCGTGGCAGCCCTGAAACCATCAGGGATCCTCGAGGTTTTGCGACTAAATTTTACACCAGAGAGGGTAACTTCGATATTGTGGGAAACAATTTCCCTGTCTTCTTCATCCGTGATGGGATAAAATTCCCTGATGTGATACATGCCTTTAAGCCCAATCCCAAGTCTCACATCCAGGAGTACTGGAGGATCTTTGACTTCTTATCACACCATCCTGAGAGCTTGAGCACATTCACCTGGTTCTTTGATGATGTTGGAATTCCTCAAGATTATAGACACATGGAAGGCTTTGGNGTTTCACACCTTTACTTTCATCATAGCNGAAAGTACCTATGTGAATTTCACTGGAACCCACCTGCGGAGTCAAATGTTTGATGGATGACGAGG
>CL1Contig258
GTGCTCCTCAACACCTCTCTGCGACATAGGCTCAACTTAACCTTAGATATTGGCCTCACATTGAGACGAGATGCACTTTTGACCCAGAGATCTGTCGCACTGAGACCAATATGAGACCCAGATAGCCCGAATCTCGTAGGTGATACGCGGGTCTGATAAAGCGTTAACCAATCTGCAGAGGAATCTTTCTTGTCTGTCAGGTGCCCAGGATCTATATCTCTCTCCAGGTTGCTTGAAATTGTTCTCCTTTTCAATGACGCACTTTTCTCGCCTGCCACTGCAGATAGCATGAGGAATGGGGGTTTTTCTCAGCATGGCGAACCGGATCATACCTGGATGGGAAGTAATCCACCTCCTCATCCCTGTGCATAAAATTCATGAAACCATCATAATGATTGTTGTGATAAGCACACTTGGGAGCATTAACAGGGAGCATCTTGTAGTTGGGTCCGAGACGGTGCCTCTGAGTGTCAGCATAGGCAAAGGTTCTAAGCTGGAATAACTTGTCGTTTGAAAGTGAATGCCAGGAACAATATGACCAGGGTCGAATGCAAGCATTTCATTCTCAGCAAACCAGTTATCGATGTTCCTGTTCAAGACCAAACGGCCAATTTGCTGCAGGGGAAAAATATCCTCAGGCCAGATCTTGGTCATATCAAGCGGATCAAAGTCGAATTTGTCTTCATCTGCTGGATCCATTGTCTGGATTAAAGAGTTTCCACTCAGGAAAGTTGCCAGCGGCAATGGAGTCATATAAATCCTGCGTAGCATGGCTGTTGGTTGGACTACCTCCTAATCTTAAGTGCCTCATCAT
>CL1Contig259
CAGATATCAAGGTCCAAAACAATGATTTAGAGTAAATAAATATAAACAAATAGATAAGAACAAATAATAAGCAATACTCGTGAAACAATCAACCCAAGAGACTAATTTCACTTCAAAACAACACTTTCTCAGCAATGAATAAATACTTTCCACAAGAAGAGAGGATTTAGAAATTGAATGAACCATATTTTCCTCTTTTTCTTGTGTTCACTAAAGAATCATACTTGTTTCACTCTCATCCTTCAACTATTATAAATTTTTATCCCTTTGCACTGGCCACACCATTTTCTGAATTTATGATGCTTTCCACCTTTCGTGGACCTGACTGCTGCCTAAGTCTGGCTGGTGAAGGCGGGTAAGAGAGCCGTTTCT
>CL1Contig260
GGCAGTAGTGCAAAACAAAAGAGATAGCTTAGTGAAAGAAAAATGAGGACTATCTCAATTTTCTGCTTGATCACTATTGCATTAGCTTTTGAAATAGGAGTTTGCCATGGAGGGAAATTGAGGAAAAATTTTTACAAGGATACTTGTCCACAGGCTGAGAACACTGTGAGGAGTATCATTTGGAAGCGTGTTGCAAGCAATTCAACATTGCCTGCCAAGTTCCTAAGGATGCATTTCCACGACTGTTTTGTTAGAGGTTGTGATGCTTCTATATTGCTGGATTCCAAGCCAAATAATACAGCAGAAAAGGCAGCAACTCCAAACCTATCTCTAGGAGGTTTTGAAGTGATAGATGAGGTAAAGGCCCAGCTAGAGAAGACATGCCCTGGAGTGGTTTCTTGCGCAGATATTGTTGCTTTAGCCGCTAGAGATTCTGTTTCCTTCCAATTTAAAAGGCCAATTTGGAAGTGCCTACCGGTAGAAGAGATGGAAAAAATTTCTCGAGTGGTCAGAGGCTCGTCTCCAACATCCCGTCACCTTCTTCAACTTCA
>CL1Contig261
AAAACTAGATATTCTCACTCATAACACAGATACTAAAGTTTTAAGTTCAGTTTATTCATCCTCCTGGCTCCGCAACCTAGCCAGCTTGTTTGTGACAACGACATCCAGTTGGGCAGCTCGCTCCACAATCTCTTTCCTCTTTCTTGTAGACACATCATGTGCAATTTCAGCACAGTAGGTCCTGTTATGCATCATCAACAGTTCAAGTTCCTTGACATTGTGGACAACAAATTTCTTGAAGCCATTAGGAAGATAATGACGAGTCTTTTTTGTCCGAACCATAGCCAATGTTGGGCATCAAAGTACATCCTTTGAACTTCCTACGGACTCTAGAATCAATACCTTTCGGTCTGCGCCAGTTTGTCTTGACAGAGATCTTGCGATCACTCTGTGGCCTCTTGAACTTCTTAACCCTCTTTTTCACAATCTTCTTCGACAGCAACGGCACGGCCATTTTTAC
>CL1Contig262
CTTTGATGAACTTGACTCAATTGCTACTCAGAGAGGAAGCAGCGTAGGAGATGCAGGGGGTGCTGCTGATAGGGTTTTGAACCAACTTCTGACGGAGATGGATGGCATGTCTGCAAATATGCTATAAGAGAGAACATTGAGAAGGATATTGAGAGAGAGAGGAGACGTAGAGATAACCCAGAAGCTATGGAAGAAGATGTCGAGGATGATGTGGCAGAGATCAAGGCAGCACGATTTTGAGGAGTCTATGAAGTATGCACGTAGAAGTGTGAGCGATGCTGACATCCGCAAATACCAGGCATTTGCTCAAACTTTGCAACAATCAAGAGG
>CL1Contig263
CAACATTTCAGTTGCACGAGGGTGAGTGTGGGGTGGGGTTTCGCCTCCATTTGCTGCATAGTCTATACGAGCCATGGCTATGCCAAGAGTGTTAAGTCCTGGTACTGTATCAACATTTAAGAGAGTAATGTTGAATCCAATTTGGTTTGTTGTATTTAGAGGAATATTGAGACCAGAAAATGAGAAATCGTCTGCCGTTACAATCATTGGGTCCTTGCAGAAGTTTCCCTTGACCACTTTCTGTCCATATTTTCTCCAATTGTATCCATCTTCTGATCTTCTCTGGTCTCTAACCGACTGAAATTGCTGCTGCTGATGACCTCCAGATTCTGACTGGAATCCATTGTTGGTTTGGGTGTTTGTTTGGATAGCAGCAATCTCTGGGGAGAAGCTACGCATACTCTTCCCCATGGAAAATCATCTTGCTTGACAGATTCTTGGAACTCCACCCTTGTTGCTGTG
>CL1Contig264
CACCGCTAAATCACCAGTCAAAAGTTATAGATCCGATTAAATCCAGCTTATCTTATGATAAGGAGAATCGAAGTCATCCACCTGCCTCTGAGACTGGTCTAAGATATGAGATGAAGAAATATGGTTTTAAAGAACTAGCAGAGGTAACTGGTTATTTCTCCGACGACAACCTCCTCGGCGAGGGTGGTTTTGGTCTAGTCTATAGGGCAACTTTAGATGGTGAAGACGTTGCTATCAAGAAACTTAAAAGAGAGCTGGAAAATAAGTTGGCCGAGAGTGAGTACCTTAGCAGTGTGAGTCACCCAAATATTGTTAAGATGATTGGGTACTGCAGTGAGGGAAAAAATAGATTGCTTGTTTTAGAGTTCATTCCCAACAATACCTTGGCATATCATTTACACGTTGAAAAAAACAAGACTTTGGACTGGTCAACAAGAATGAATATTGCCTTGCAAACTGCAAATGGGTTGCTATATTTACATGAAGGCTGTAAACCTTCAATTATACACCGAGATATGAAAGCCGATAACATTCTTCTTGATAATAATTTTAAAGTAAAGGTGGCAGATTTTTCACTGTCCAGTTTTTTGGATACTCGTAACGTTCACCACATTTCCAGTATATGTAGGGGAACCAACGTCTATGCAGATAAAGAATTTGGTGATGTTCAAAAAAATTCAGATAAATTAGATGTTTATTCTTACGGTGTTTATACTTTTAGAGTTGATCACTGGAAGAAACCTTTAATGAAGGAAGCAACATTACAATTGTTCAATGGGCTAAAATCGGATTGGACAGCATTGAACAATGATG
>CL1Contig265
GGTCTCTGCAGCTAGTGTGAGTCGCCGCGCGAGTGAAGGAGGATAAGATGTCTCACAGGAAGTTTGAGCACCCTAGACATGGGTCCCTTGGGTTCCTTCCAAGGAAACGAGCTTCTCGTCACAGGGGAAAAGTGAAGGCTTTCCCAAGGATGACCCTACCAAGCCATGCAAGCTTACTGCCTTTTTGGGTTATAAGGCTGGCATGACACACATTGTTAGGGAGGTCGAGAAACCTGGGTCAAAGCTTCACAAGAAGGAGACCTGCGAGGCTGTTACCATAGTTGAGACACCTCCAATGGTCATTGTTGGAGTTGTGGGTTATGTGAAGACACCACGTGGTCTTCGCACTCTGAACACTGTCTGGGCTCAGCATCTTAGTGAGGGAGGTGGAGAAGGAGATTCTATAAGAACTGGTGCAAGTCCAAGAAGAAGGCTTTCACAAAGTACTACTAAACAGTACGAGACTGACGATGGGAA
>CL1Contig266
TGTCAGCATTCTCACTTCTGATATCTCCAGATCTTCGTCACCAAAACCTTACCCGATGACAGAACGTCCCGCTACTGACACTTGAAAAAGCAGCTTCAGGTCTCGTCGCTTCGGTGAATCACTTGAGCCCTGATACATTTTCGGTGCCATGGAGCTAGACCAGTGAGCTATTACGCTTTCTTCAAAGGATGGCTGCTTCCAAGCCCACCTCCTGGTTGTCATCGCTCGATCACTTCCTTTTCCACTAAGTGATTGCTTAGGGACCTTAGCGTACGATCTGGGCTGTTTCCCTCTCGACTTTGGATCTTAGCACCCCAAAAGTCTGTCTGTACAAACGATCTAGGCCTGTATTCGGAGTTTCCCTGGGGTTGGTAAGGCGAAATGGGGCCACCCTAGCCCATTGAGTGCTCTACCTCGGGCCATCGACATCATACGCTCTACTGAAATAGATTTCGCGGAAAACCAGCTATATCCGATCTTGGTTGGCCTTTCACCCCTAGCCACAAGTCATCCCCGTATTTTGCCACATACGTGGGTTCGGTCCTCCAAGGCCTGTTAGAGCTCTCTTCACCTGCTCATGGCTAGATCGATCGGTTTCGGGTCAATAGGAAGAACTAGAGATTCCGCCTCTGGAAGCGCCTACACC
>CL1Contig267
GTTTGTTGGCCCTTGTGATGAAACTTGTCCCTGAGAAACTAATTGTGACCGTCCTGGACCTTGAACGTATGCCTGACCCATTCCCGTCCCAACCAATTGTTGCTGCTGTGGAACTTGCTGCTGCAACTGCAGAAGCTGCTGCTGCTGCTGCTGCAACGGCTGAAGCTGCTGCTGCTGCTGCTGTTGAAGCTGTTGTTGTTGTTGTTGAAGCTGTGAGAGTTGTTGCTGTTGCTGCAATTGGGGATGCTGTTGCTGCTGCAGTAGCTGTGGAAGTTGCTGCTGCTGCTGTAGCTGTGGAAGTTGTGTTGCTGTTGCAGCTGTGGAAGCTGCTGGTGATGCTGCTGCTG
>CL1Contig268
AGACTTTTTAGCCCCGCAAAGAAAAAACTCCGTCTTCGTTTTCCCGCTGTCAGTAGCGCCGAGAATGGCAGAGGAGCCTCAAGATACCGAGACGGTGAAAAATGAAACGCCGCCGGAGGATTCGCCTGATATCGAGTCGCAGATTAAGGATGCTATGCGCTCCCGCGTCGACCACTTCAAAGAACAAGCCGATTCTTTGACCTTTGAAGGGGTAAGGAGACTCTTAGAGAAGGACTTGGGATTGCAGAAGTATGCACTGGATGTGCACAAGAGATTTGTTAAGCAATGTCTGGTCGAGTGCTTAGAAGGTGCTGTTAATAACAATGTTTCCAAAGATTCTGGGGAAACTGAGGAGAAACACGCCTGTTCAACAAAAAGAGAAGCAATAGAATCACCTGAAGGGCATGAATCTAAAAATGACAGAAAAGAACCTTATTCTGAAGATGAGCAGAAATGGAAGACTCTCCTGTGATGGGTCTTTTGACAGGGAAAAACCACCCAAATCAGAAACCAAGGAAACTCA
>CL1Contig269
GGAGATTCTCTGGATTTGTGGTTTTATCTTTCTGAGCAGGAAAGTTAATGACTTCAACAATGAAGCTGCACTTGTTGGCATGGAACTAACATACCTTATGCTGTTTGGGGACCAGAGAGTACCAGATCTCTTTCTATGAAATACTATCCATCTGAGGCAGTGAAGCAAAATGGCACTGTTTATGGCCATGTTTTCTTTGCACGGTCTGGGTATCCTCCAGACCCAAATGATCCAGAGTACCAACCTCTTTTTGCCTTTGGAAAGACTTATCCTGTTGTGACGTACTTGCCCAAGTCAAAGGCAGACAAAAGGAGGAGTCTGTTGGGGAACTCGAAACGATCTGATGAGGGGGAAATTATCTCCCAGGTTGTTGGTGATAATGAAGTTGATCCTAAAGATGTTGGCCCCGTGGAATGGGTTTCATATTGGAAGCCTAATGTTACAATTAATCTGGTTGATGATATGACAAAATACCCACATAGTTCTGTACCACCAAATATTGCTCCTTACTTGAATGTTGAGCCTAGTACAGGGAATTACTACCCCACCATATTCTTCAATGAATTTTGGTTGCTTAGAGATAAGCTGATCCCAGTCAATGAGACAGTGACGGAGTTGCCACTTAATCTGGAGGTGGGCCCTATAAGCATGACAAAGTGGCAACTATTCCTGCAGATTGATCAATCATTTCAGATTCATCGCACTTATGGAAGCATGCTTGAAGGCGAGGCTGATGAACTGAAGAGGGTCTTCTTGGAAGGAAATCCATACCTCTTGGTGATCACAATGGTTGTTTCATTACTTCATTCGGTCTTTGACTTCTTAGCATTCAAGAATGATATCCAATTTTGGACAAAATAGTCGATGGAAGGGCTCTCTGCAAATCTGTTGTTGTGAGGCTTTATATGTCAGCTCATCGTCTTTCTTT
>CL1Contig270
ATTCAGAAGGAGTCCACCCTCCACTTGGTGCTTCGACTTCGTGGTGGCATGCAGATATTTGTGAAGACCCTTACAGGGAAGACAATCACCCTGGAGGTTGAAAGTTCTGACACTATTGACAATGTCAAGGCCAAAATCCAGGACAAGGAGGGCATCCCACCAGACCAGCAGAGGTTGATTTTTGCTGGAAAGCAGCTTGAGGATGGGTCGCCTACCC
>CL1Contig271
AATCGTTTTCATTTTCGTCCCTCTGAGCACTACAATCACCAGCTGCAGCTACAACCACCATGTGTGGCGGTGCTATCATCTCTGACTTCATCCCTCCCACTGTCGCTGGGCGATCTTCGCGCCGGTTGACGGCGGACTTTCTCTGGCCTGATCTAAAGAAAGCCATTGGGAAGCAGTACTCGAAGCCGGTCGTTGTTGATCTTGACGATGATTTCGAGGCTGATTTTCAGGAGTTTAAGGATGAGTCTGATGTCGATGAGGAAGATGATGTCTTGCTTGATGTCAAGCCTTTTGCTTTCTTTGCTACTGCCTCTCCTCCTGCTCGCAATAGCAGTCTATCCCGCGCTGTAAAATCTGTGGAATTCAATGGGCAAGCTGAAAAATCTGCTAAGAGAAAGAGAAAGAACCAGTATAGAGGAATCCGGCAGCGTCCATGGGGAAAATGGGCTGCTGAGATTCGTGATCCCAGGAAGGGGGTGCGTGTCTGGCTAGGAACATTCAATACTGCAGAAGAAGCTGCAAGAGCATATGACGCTGAGGCACGTAGAATTCGGGGCAAGAAAGCTAAAGTGAACTTTCCTGATGAAGCTCCACGTGCTTCCCCAAAGCGTACAGTTAAGGCAAACCCTCAGAAACCGCTTTCCAAGGAAAACTTGTCTCAGAGTTCGAGTTACTTGAACTGCACAGAACCAGACTACTTCAATACTTGGGTTTTGTTGATTGTAGAAACCACCTGTTGAACCAATTTGGCTTAATGGACTCTTTTCCTGTCCAATGGAGATGGT
>CL1Contig272
GGGACCTCAGCTTCTGCCTGTTCTTCGTGCTACTCTGTTGCTTCCATCTGGTAGCTGTCTCTTCGATCTTCTTTTCAGAAAATGGGTAAGGAGAAGGTTCACATCAACATCGTGGTCATTGGCCATGTCGACTCTGGGAAGTCCACGACCACTGGTCATCTCATCTACAAGCTTGGAGGTATTGACAAGCGTGTTATTGAGAGGTTTGAGAAGGAAGCTGCTGAGATGAACAAGAGGTCATTCAAATATGCCTGGGTGCTTGACAAGCTCAAGGCTGAGCGTGAACGTGGTATTACCATTGATATTGCCCTGTGGAAGTTCGAGACCACCAAGTACTACTGCACTGTCATCGATGCTCCTGGACATCGTGACTTTATTAAGAACATGATTACTGGAACCTCACAGGCTGACTGTGCTGTCCTCATCATTGATTCCACCACTGGTGGTTTCGAAGCTGGTATTTCCAAGGATGGACAGACCCGTGAACATGCTCTCCTTGCTTTCACCCTTGGTGTCAAGCAAATGATTTGCTGCTGCAACAAGATGGATGCCACCACTCCCAAGTACTCCAAGGCCAGGTATGATGAAATTGTTAAGGAAGTCGCCTTGTACCTCAAGAAAGTTGGGTACAACCCTGAGAAGATTCCATTTGTGCCAATCTCTGGATTTGAAGGTGACAACATGATTGAGAGGTCCACCAACCTTGACTGGTACAAGGGCCCAACCCTTCTTGAAGCTCTGGACCTGATCCTGGAGCCCAAGAGGCCCTCAGACAAGCCGCTCCGTCTCCCACTTCAGGATGTTTACAAGATTGGTGGCATTGGAACTGTTCCAGTAGGTCGTGTGGAGACTGGTGTCCTGAAGCCAGGTATGGTTGTGACCTTTGCACCCAGCGGACTGACAACTGAAGTTAAGTCAGTTGAGATGCATCACGAGGCTCTCCAGGAGGCCCTTCCTGGTGACAATGTGGGGTTCAACGTGAAGAATGTTGCTGTGAAAGATCTCAAGAGAGGTTTTGTGGCATCCAACTCTAAAGATGATCCTGCTAAGGAGGCTGCCAACTTCACATCACAGGTCATTATTATGAACCATCCCGGTCAGATTGGAAATGGATATGCCCCAGTTTTGGACTGCCACACGTCCCATATTGCCGTGAAGTTTGCTGAGATCTTGACCAAGATTGATCGACGATCAGGCAAGGAGCTCGAGAAGGAACCCAAGTTTTTGAAGAATGGAGATGCTGGCTTTGTGAAGATGATTCCCACCAAGCCCATGGTTGTTGAGACTTTCTCCACGTACCCCCCATTGGGTCGTTTTGCTGTTAGGGACATGCGCCAGACTGTTGCTGTGGGTGTTATTAAGAGTGTAGAGAAGAAGGATCCAACTGGAGCTAAGGTCACTAAGTCTGCTGCCAAGAAGGGAGGGAAATGAGTTGTACGCTCACCGCGTTCCACAAATGCCATTAAGAACATTTTATGCTCTATTTTTGTGTTTTAAAATGTTTAATTAGTAGTTATACCTTGAGTTTTCTGTGTCCACTGTGCGTTGCTGTACTTAGAATTGGGTGCTAGAGAGGCGGTGGAGATAGTCTATCTATGGATTTTATGGTTTGATTTTGTAAGTTTATTTACCCATTGAGTTTGATATTGTTTGTCTTTCTCATATTTCTATATATTTGTTCTCATCTCATTTGATGTGGCTTTGGATGCTGTCAATGAACAAGT
>CL1Contig273
TATTGAAATAAACCTCAAACTGTTGCATGATCTTCACATATGGCCAAAAAACTTGCCTGAATCAGCACCTGAACATCAGCTCTAAATTCTAACTATTAACAGGACGAGTTCAATGAATGGCAAAATTTTGTAAAAATGGCACATCACAAACAATTGTATTGGTGAAAAATATCCCTTGAACAAATTTCCTAGCTAGCTGCTGCTCTCGCATAACGTGCTCTGTCGAGTCTTATTTTTTGAAACCCATTTGTAGTTTGAGGGCCTCATAGAAGAAGTCTCCTGATATCACTGAAGTTGGAACGCAAAGCTGTGAGAAATGCACCTCCAACTTTGCCATCAAAAACACGATGATCAGCAGATAATGTCAAGTTCATTTTGTTGACCACTGCAGGCCTCTCAGTTCCATCACTTCCAAGTACTGGTTCAACAACTTTATTCCCTCTACCAACAGCTACGATGCCAGCCTGAGGGGGATTTATAATTGCAGCAAATTGGTCCACTGGATACATTCCCAGGTTCGAAATGCTGAACGTCCCTCCTTGAAACTCATTTGGAGCAAGCTTCCCTGCCCGAGCTTTCTCAGCTAGTTGCTTAACCTCTGAGGAGATAGATGTAATGGACTTCTGGTCCGCATTTCCTAACAATTAGGAGTCATTAGGCCCTTTCTCAGTTAGCAACTGCAATTGATATGTCTAC
>CL1Contig274
AGTCTCAGGATCATAATAAAGAGCACGACGAACACATAAAGTAGCTGTCTTGCCATCAAAATTGTCTCCATACCTGGTAGATGCAATTGAATAGAGACGTACATTGTGAGGTGCCCCTGGCTTCTTTGGGTTTTCACCAGGAGGGACAACACCGTAACTTTGTCCTTCCCAGTAAGGAACATTGCCACCATGATCAATCACAATATGGCAAGTTTCTCCAGGAGCTTTTGGTCCTACAAGCCTCTCAACAGAGACAATGGTTGCTGTGTAAGGTTCCTTGGGCTTGTATAAATTCAATGGAGGCTCTTTGGCATCTTCAAATTCTAAAGGTGAAACTGCAACCTTAGATCTGCTGGCTTGTTGCAATGACATGCATACTATGTAATGATTTTGCAATCGAGCATTCCTTGATTTCAAATCCAAAGCTAATGAAGGGACCCATGATTTATCACTGAAGCTTATACTGCGTGGCTTAAGAACTGATCTTCGTAGAGTGGAATCGCTCCCAACAGGAACAGCAAAGGAACCTGCGAGACTGCTGCGGAATGGGCCATGATCAGAACAGATGGAGACGTTGGAATAAACTGGGTTTAGTTGATTTAAGGTTTAAGATTGGATCATG
>CL1Contig275
GACGAAAATTAACTCTAATAATAAACAGAGTCTCTCGATCGTAGCCATTTCGAACTTTTGTTCAGTTTGTCTTCAAGAATGGCAAATTTCAGGTGCTTGGCAATTCTTGTTTTATTTGTTTCAACCTTGGCTGTTAGTGAAAGCAGGGTTGCAAGAAAGGACCTGGGGCTGGATCTTGGAGGAGTAGGGGTTGGGTTGGGAGTCGGACTAGGCCTTGGATTGGGTGGTAGTGGATCAGGCTCTGGTGCAGGAGCAGGCTCCGGCTCTGGTTCTGGATCCAGTTCAAGCTCAAGCTCCAGCTCCAGTTCATCCTCTTCATCACGGTCTAATTCTGGGTCGGGTGGCTCGGGTGCTGGTTCGGAAGCAGGTTCTTCTGCTGGATCTTATGCTGGCTCCAGGGCTGGGTCAGGTTCGGGAACGGGCATGGAAATGAGTGCAGCAGGTGTATGATTTTCTGTGAACAAAATAGTGCAAGCACCAAAGCATATTAAGTTAATCAACTATATATAA
>CL1Contig276
ATTTGGACTGGGAAAGCACCTTCTTCTTGCGCCACCTTCCAGTCTCGAACATGGCAGAAGTACCCGATCTTGATGTGCCACCCATGAAACACTCCATCGTCATCAACTTAGGTGACCAACTTGAGGTAATTACCAATGGCAAGTACAAGAGCGTGATGCACCGTGTGATTGCTCAAACGGACGGTACACGAATGTCCATAGCCTCATTCTACAACCCAGGTAATGATGCTGTTATCTACCCAGCTCCAGCTTGGTTGAGAAAGAGGAAGAGAAGACCCAAGTGTATCCTAAATTTGTGTTCGAGGACTACATGAAGCTCTATGCCGGCCTCAAGTTCCAAGCCAAGGAGCCTAGGTTTGAAGCCATGAAGGCCATGGGTCCTATAGCAACTGCTTGAGAGAGAGGATCAAATCAACTCTAGTTTGTGTGTGCGTACATGTTTCAAAATAGACCAATAGGCCCTACTGATGATGAGTTTACNGATTAGTGGTGTG
>CL1Contig277
TTAAACAATGAATTTGCCATTGATAAATTACAGAAACGCCTGAGAAACAGAAAATTTATTTCTATTTACATAGCTAAGTCACATTTCTCACACCAAGATCAACACTCGTGCCCTCCATAACAGAGACATTCAGAAGCTTGACTCCCATCATTCAAACCAGCACACACTGACTAAACATATTGTACACCCCATCTGGATCCCATTCCCTCACATGACTATCTCTGGCTTCAAAATGCTTGATTTGATCTCTTTGTGAGGTAAAACCACACCCCCACTTGCTGTAAATTTCATCGCATACATGCACATCTTCTCCAAGGATTGTCATGTTTCCACACGAGCCCATTGGCCAACAGTGGAGTGCCACCCTATAATGCTACCAGATATGCAGGCATGCTTCTTGATGCGACTCCACGCATCACAGTGCAGCGAGAAGTCT
>CL1Contig278
AGGAAGATGCAGTATTGATGAAAACAGAACACTGTAAAACTGATAAGGTACAAATATAAAGCCATATTCACAAGGTATTTTCACTCATAAGAAAAACTGCATCATTTATTGCTTCACCACAAACTTCAGCAATTCTATTCCTCCATTCGGATAATGCATCGAAGGCTTTCCCCTTTAAGCATATAGTCAAAGGCCTTGTTGATCTCAGAAAATGGTATTGAATGGGTTATGAACTTTTCCAATTCAAGTTCTTTGTTCATATATTTCTCCACAACTGAAGGGAGGTCAGAGCGAGGCTTGTAGTTTCCGAAGAAGGTACCCTTGAGAGTCCTTTCGTTTAGAACATTCATAGGGTGAGTCTTGAAGACAGCATCTTTATGGGGCACTCCCACAAGGACTGCAACACCCCAACCATCATGGACACATTCAAATGCAGAGATCATGGCATCAATGTTTCCTGTACATTCAACACTTCTGTCTACTCCTCCATCAGTCATCTCAGCAATCACCTCTTGAACTGGCTTCTTATGGTCCTTTGGGTTCACAAACTCATTCACCCCAAACTTCTTTGCTTCCTCGAATCTTGCCGAGTTCAAATCAACACCAATTATCCTTGAAGCCCCAGCACTTCTAGCCCCTTCAGCAGCAGCAAGGCCTACAGCTCCCAGTCCAAACACAGCCACGGATGAGCCCTTTGGAGGCTTTGCAACGTTGACGGTAGCACCAAAAACCTGTGGAGATTCCACAACTAAGAACACAGACTTTGTCAAGAGGAGGCTACACATGTTGCTCTCTTCTGATTTACAGTGAGCACATTCCTTGCATTCCCCTGTGACACAGGGAGAACATGGTCTCCT
>CL1Contig279
GATCGCAGCAATAGAGTGCTTCCCTCTCTTTGGTTGTTATGGATCCTTACAAGTTCCGTCCATCAAGCGCAAACGATGCCCCCTTCTGGACCACCGATGCTGGTGCTCCAGTATGGAACAACAATTCCTCCATGAGAGAGGATTCCAGAGCGTGTTGTCCATGCTAGGGGAATGAGTGCAAAGGGTTTCTTTGAAGTCACGCACGATGTCACTGACCTTACTTGTGCTGATTTCCTTCGAGCCCCTGGAGTTCAAACCCCTGTCATTGTCCGTTTCTCAACTGTTATCCATGAGCGTGGCAGCCCTGAAACCCTCAGGGATCCTCGAGGTTTTGCGACTAAGTTCTACACTAGAGAGGGTAACTTTGATATTGTGGGAAACAATTTCCCTGTCTTCTTCATCCGTGATGGAATAAAATTCCCAGATGTGATACATGCCTTTAAGCCCAATCCAAAGTCTCACATCCAAGAGTACTGGAGGATCTTTGACTTCTTATCACACCATCCCGAGAGCTTGAGCACCTTCGCCTGGTTTTTTGATGATGTTGGAATTCCCCAAAATTATAGACACATGGAAGGTTTTGGTGTTCACGCCTTTTCTTTCATCAATAAGGCTGGAAAAGTAACCTACGTGAAATTTCACTGGAAACCCACATGCGGGGTCAAATGTTTGATGGATGATGAGGCACTTAAGATAGGAGGTGCCAACCACAGCCATGCTACGCAGGATTTATATGACTCCATTGCCGCTGGCAACTTTCCTGAGTGGAAACTCTTTATCCAGACAATGGATCCAGCAGATGAAGACAAATTCGACTTTGATCCGCTTGATATGACCAAGATCTGGCCTGAGGATGTTTTTCCCCTGCAGCAAATTGGCCGTTTGGTCTTGAACAGGAACATCGATAACTGGTTTGCTGAGAATGAATGCTTGCATTCGACCCTGGTCATATTGTTCCTGGCATTCACTTTTCAAACGACAAGTTATTCCAGCTTAGAACCTTTGCCTATGCTGACACTCAGAGGCACCGTCTCGGACCCAACTACAAGATGCTCCCTGTTAATGCTCCCAAGTGTGCTTATCACAACAATCATTATGATGGTTTCATGAATTTTATGCACAGGGATGGAGGAGGGTGGGATTACTTCCCATCCAGGTATGATCCGGTTCGCCATGCTGAGAAACCCCCATTCCCTCATGCTATCTGCAGTGGCAGG
>CL1Contig280
TTCATGGAGCAAACATGTATTACAACTCACTATAAAGAAATCAAACACAAAGAAGTAAAAAAAAGTGTTTCCGCTTCCACAGCTTCTCTTACGCAACACTATGATAATTTACACATGAAAGAAAAGCAGGAAAAGAGAGAAAACTATGTGGATTATACTGTTCAACCTACATGCTTAAGGAGAAAACAAGAGAGTACATCCTTCACTCAGCTTACACTGTTACTGTTTGTTCTGAAACTGAAGCCAAACCTTGCATCAGCCTAACAATTTCTGCTGTATCATCCAGATAATATTTTGCCTTGCTGGGTTTTCGACCAACTGTACAAGCAAACACTTCGGCCCTCGGAGCAATTGAGGGGCCTGCCACGGAACTGGTAATTACCTCAAACATATCTTCGTCTGACCGGTCATCTCCAATGCACAAAACAAAATCCGGTGACATTCCCTTTTCTTGCATTGTGGCGAGTAGGCGTTTAGCCACAAGCCCTTTGCTTACACCCTGAGGTTTAACCTCCACTGTATTTTGTCCACTCTTGACTGTTACAGGTTCATTGGCCAAAACACTTTCAAGATGATCAAGAAGTTCTTTAGCCTGGCATGAACCAAAATCAGGATCTGCATCCTCATAACACCATACTACAGCAGTTTCCTTATCCTCGATAGTGGAACCATCAGTTGTTTCCATATAGAGCTGCATCACAGGTTCTGCAATCTGCTTCCAAGCAGTGTCTGTTACAGGGGCACATGTTTCCCATTCTGCATCTCTTGTCAGCCTCAGGAAGTACCCATGCTCTGCAGCTAATCCTAGCTTCTCACATTGAGAAAACCATTCAGTGAGTGTATTGCGGCTTCTGGCACTAACAAGGAAAACCATGTTGTTCTTATCTCTGCACAAGCTATTTAGGATGTCAATTGACTTAGGAGATGGACTCTTATCAATTGAAGCCTGAGGCATTAGAGTACCATCATAATCTAGAAGAATTGCCCTAGTTGTGGTCCTTTTGTAAGCTGATACAATGTGTTCCATTGAAAGCTTCCTAAAGTTTGGATCAAGTGCCACAACTCTGAAGCTTAATCCAAATCCAATACCCCAGCATCTCCTCCTAGCATGATCACGACAAGTCCTCTCCAAATCCTGAAGGAAACTGCGTGCCCAATAACCAACATCATGACTACTAACATATTTGTAATGCTTGTCATGTCGAAGTTGTTTTTCTGGCTCAGCCATCTCCAGGGCACAGTCCATTGCATCAGCCACTGCATCAATATTCCAGGGGTTCACTCGAATTGCTCCACTCAAAGATGGGGAACAACCAATAAACTCAGAAATAACCAGCATACTCTTCTTCAGAGTACATGGTTCAAGCCTCAACACCTTATCCAAAAGCTCATTCCCTTGGCGACTGATAATGTATTCATAAGGTATGAGATTCATTCCATCCCTTACAGCAGTGACCAAACAGCACTCAGCAACAACATAATATGCCACTTTTTCATAAAACTTCAGTGGTGCATCAATTAAGACTACAGGATCATATCCAGGCCTCCCAAATGTTTCATTGATCCGCTTCACAGTGGAGTAAGTCTCAGCCTGGACTTCTTTCACATCTTTTCCTCTGCCCCTTGCAGGATTTGCTATCTGCACCAACACCACCTTGCCTCGCCACTCTGGGTGCTGCTCGAGCAACTGTTCCATTGCCAACAACTTCAAACTTATACCTTTGAATATGTCCATGTCATCAACCCCTAGCAACATTATCCGGCCCTGATCACCGAACTGCTTAATGAGCTCCGCTACCTTTGTTTCAGTCTCTGGAAGCCTCAACACTGACTGAAGCTGACCCATATGAATACCAACAGGAAGAATTTTGATGCCTACAGTCCTACCACAATAGTCAAGGCCTATGTACCCTCTCCTGGATTCATAGGTAAGACCAAGCATTCTACTACAGCAAGACAAGAAATGCCTTGCATAATCAAAAGTATGAAATCCAATCAAATCCGAATTTAGTAGGGCTCGCAGAAGCTCTTCTCGAATAGGCAATGTCTTATAAATCTCTGATGAAGGAAAGGGGCTATGGAGGAAGAAGCCAAGTTTCACCCTATTAAACCTCTTCCTAAGGAAAGTTGGCAGCACCATAAGATGATAGTCATGCACCCATACAAAATCATCTTCTGGGTTAATCACCTCCATGATCCTATCAGCAAAAATCTTATTTGCTGAAACATATGCTTGCCACAGTGACCGATTAAACCTACCACCAAGGTCAGGTGACAAAGGCAACATATAATGAAACAAAGGCCACAACTGTTGCTTACAGAAACCATGATAGTACCTGCTAAAAAGATCTGGGGGAATAAATGTAGGCACGCATTTGAAGGTCTCCAAAAGTATCTGCGAGACCTCATCTTGTTCACTAGGGTGAATTTCTTCTCTCAAACAACCAACATAAATAACTTCAATCTCATCATCCCCTAATCCATCTTTCAACTGGAGGAGGAGGGAATTCTCATCCCAGGTGAAAATCCAAGACTTACTACCATCCGATTTTCGCTGTGCCCTTATTGGCAGCTGATTGGCTACAATAATTATTCGGTCTTTCTGGACCGAAGAAGATGATGGATCAGAGCATACACTCGCCGACTGGTCATCATCTAGGTCCGAAATTATGCCAGCCACCGTCATAATCCGAGGGATTCGCCGGGTCATGCGGCCAAACGCTGGAGACTCCCCAGAGGCGAGCTCCAATAGATTAGAATATGACCTTGACACCATATCTTTTGTCGGTTTTTGCAACAAAATCTAGCAAATTTAAGCTCTTTGCTTGACAGTGGGCAGAAATCTCTCATTTGAGCAAATCTTCCACACTGG
>CL1Contig281
GGCCCTTTCTATTCCTTTGTCTTCCTTCCACCACCATGCTTCTCCTGTTTCTGTTCTTTCTCTTCTTCTCCAATGTCAACCCTGCATTTTCTGCTCACTGCACCACCATCACATCCTCTAAAAACCTTTGAAAGATGCATGACGCTTCCTACCCAGCAAGCCTCAATGGCTTGGACCTTTTCATACCCACCAATTCCACTCTAGACCTTGTTTTCTTTGGGACCTTTATTTCGCCTTCTGGATGGGTTGGATGGGGCATTAATCCTACATCTTCAGATATGATAGGTACCCGTGCTCTAATCGCCTTTCCAGACCCAAATTCTGGCCAACTAGTAGTATTACCTTACATTTTGGACCCAACTGTAAAGCTGCAAAAATCACCACTTCTCTCTCGCCCTCTAGATATTAACCTCCTCTCCTCCTCCGCCACCCTCTACGGCGGCAAAATGGCCACCATACACAACGGTGCGGCAATCCAAATATATGCAACATTAAAAGTGGCGCCGAATAAAACCAAAATTCACTTTGTATGGAACCGTGGTTTATATGTTCAAGGTTACTCCCCAACCATCCATCCAACAACTTCCAATGACCTATCTTCCATGGCCACCATTGACGTCTTGTCAGGCTTCAATTCTGCCCATAAAGACGACAGAAAAACATTGAAAATAGTACATGGAATCATAAACGCTGTGTCATGGGGTATTTTACTGCCAATTGGGGCAGTCACTGCACGATATTTGCGACACATACAAGCACTAGGGCCAGCTTGGTTCTATGCTCATGCAGGATTACAACTGAGTGGATTCTTTTTAGGAACTGTGGGATTTGCTATAGGAATCAGGCTTGGAGAACTATCACCAGGAGTTGTTTATAGCCTGCATAGGAAGCTTGGGTTCGCAACGTTCTGCTTGGGGGCTCTACAAACGCTGGCACTACTGTTTAGGCCAAAGACTACAAACAAGTATAGAAAGTATTGGAAATCTTACCACCATTTTGTAAGGTTATGCTTGTGTGGTGCTTGGAGTTGTGATGTTTTCTAGGATTGAAGTAATGGAGAGAGCGGGTCGTTATCCTAAGTTGGGATATTGCTTGTGCTTGT
>CL1Contig282
CTATTCTTTTCTGCAACTTAACTTCCACTTTTCTATCTCTTCAGTTATGGGGAAGGTTAAGATCGGGATCAACGGATTTGGAAGGATTGGAAGGCTGGTTGCCAGAGTGGCTCTGCAGAGGGAGGATGTTGAGCTCGTCGCTGTTAACGATCCCTTCATTTCCGTTGATTACATGACCTACATGTTCAAGTATGACACAGTTCACGGTCAATGGAAGCATCATGAGTTGAAGGTTAAAGATGATAAGACTCTTCTCTTTGGCGAGAAGCCTGTCGCCGTCTTTGGCATTAGGAACCCGGAGGAAATCCCATGGGCTGAGACTGGAGCAGAGTATATTGTGGAATCAACTGGAGTGTTCACTGACAAGGATAAGGCTGCAGCTCATTTGAAGGGTGGTGCTAAAAAAGTCATTATCTCTGCCCCCAGCAAGGATGCCCCAATGTTTGTTGTTGGTGTTAATGAGAGGGATACAAGCCTGATCTTCACATTGTATCGAATGCTAGTTGCACTACCAACTGTCTTGCTCCTCTTGCTAAGGTTATTCATGACCGATTTTGGCATTTGTAGAGGGGTCTTTATGACAACTGTCCCATTTCCATTACTACTACCCAAAAGACAGTTGATGGGCCATCGATGAAGGACTGGGAGAGG
>CL1Contig283
GACTACAACAGATCGAATACCAAGCTTCTTAACCTTTTAGTTTCACGGAGAGCGAGAATTTGTGCTTTTACGGCGCCAAGTTGAGCGATAGTGGATTCTGGATGAGCTCCAGTGAACAAATGGGCCAATTGAAATAGGTTCTTGGATTTTTTGGGGAAGCAATGGCTTTCTTTTGTTGGGAATTGGAGAAACTTTGAATTTGTTGCAGAGCTTCTTGGCCGGAAACCATCCTGAAGTAGGTACAGCCAATGGGCAGATATGTGCCTGATCTTGTTCTTTCGTTCTTCAGAGGCACCTGAGACCGATAGTTTGCTTTAAACTAAAGGAAGTTTTTGTTGGTGGTAATATTAGTTTTATTATTATTTTTTATTATTCTATGTTCGTGTTGTCCTTATATCTTAATGTAAGCATGCATCAGTCAGATATGCCATTGATGCATGATTT
>CL1Contig284
AGAAGCAGATCCTGCACCTTCTCATTGCCTTCACCACTCAAGATTGCAGCCTGGACAGCAGCACCATAAGCAACGGCTTCATCAGGATTGATACTCTTGCAAAGCTCTCAAACACTTCTCCACAGGCTCCATGCACTTCCTGAAAAGATCCATATTAAGCTCCTCGAATCTGGCACGAGTGATCGTTGAGTAGAAATCAATACCCTCGTACAAAGAATCAATCTCAATAGTCGTCTGTGCAGTAGATGAAAGGGTTCTCTTTGCCCTCTCACAAGCTGTCCTCAACCTCCTAAGAGCTCTAGGATTTCCACTGATGTCTTTCTTGTTCTTCCTCTTAAATTCCTGAACGAAGTGGTTCACCATTCTGTTGTCAAAATCCTCACCTCCGAGATGGGTGTCTCCAGCTGTAGCCTTGACCTCGAAGATACCCTCTTCAATTGTGAGCAATGACACATCAAAAGTGCCACCACCCAAATCAAAAATCAAGACATTCTTCTCACCTACACTTGATGCCTTTTTATCAAGGCCATAAGCAATTGCAGCAGCAGTGGGCTCATTGATGATACGCATTTTAATAAGGACCATGGAAGAGATTTCCTCAGCAGCAAACTGCTTTTCCTCACCCTTGTA
>CL1Contig285
GACACTAACACGGTCAGTACCGCTGATAATGGCCGAGGAAGCTCAACATAGCGAGAAGGTAAAAAATGAAACGGCGCCGGAGGATTCGCCTGATATCGAGTCGCAGATTAAGGATGCTATGGGCTCCCGCGTCAACCACTTCAAAGAACAAGCCGATTCTTTGACCTTTGAGGGGGTCAGGAGACTGTTGGAGAAGGACTTGGGGTTGCAGAAATATGTTTTGGATGTGCATAAGAGATTTGTCAAGCAATGTCTGGTGCAGTGCTTAGAAGGTGCTGTTGATGGCAATGCTTCCAAGGATGCTGAGGAAACTCTAGTTGATAAGAATTAAGAAGTTCCAAGTGAGAGCAGCATAAAGAAAGCCTTGTTGAGAGAGCTTCCTATGTCAAGATAATTCTGAGAAATTACAATGGCTGGACTTCGTCGACTTCTAGAGGAAGATCTTAGACTTGAAAGCATGCCCTTGT
>CL1Contig286
AAAAATAAGGGAGACATACAGAGTTGCTTAAACTATAGGAGAATTAAACTCATGAGCCATACTATGAAATTGTGAGAGAGAGCTATGGAACATCGACTATGTCATGACACTTTTATCTCTTCTAATTAATTTGGCTTCATGCCCGATTATTCAACTATAGAAGCGATCTTTCTCATTAGAAACTTGATGGAGAAATATAGAGATGTGAAGAAAGATCTATACATGGTTTTTATCGATTTCTAGAAGGCTTATGATAGTGTTTCAAAAGATGTCTTATGGAGAGTGTTAGAACAAAAGAGGGTTCTATTAGGTATATACAAGTGTTGAAAGATATGTATGAAGGAGCAACTACTATTGTGCACATAGTGGGAGGGGACACAAGAGATTTTCCTATCTCAGTTGGATTACACCAAGGTTCAGCTGTAACACCAATGTTCAGCTATAAGCCCTGATCTTTTTACATTTAGTTTTAGATAAATTGATGAAACATATACAAGAGAGTATCCTTGGTGCTTGATATTTGCAGATGCTATAGTTTTAATAGATGAGATGCGAGAAGGAGTCAATAGAAGCTAGAGCTTTGGAGAAGTACTTTAGAGTCAAG
>CL1Contig287
AGGATTGATCTCCATAGTCTTCTTGCTGGACATGTATGAGCTCATGCTGCTGTCTCTCAATGCCTGAGCCTTCATGATCCTTTCCATGTTAGCAGTCCAGCCATATTCTCCCGTCACCAAACAGCATGGGGAGTCCACAATCCTGTCAGAGACCACCACCTTCTCAACCTTGTCCCCCAAAATGTCCTTGATTGTCTTGCAGAGGTTCTCGAAGGACTTCTTCTTCTCCTCTTTTTTCTTCTTCTCTTCCTCGGTCTCATCATCAAACGGAGCCCTCTTTGGAACAAACAGGATAGCCTTGAATTCAAGCTGACCCTCGACAGAGAAATGCTTGACAGCAAGGTGGTCCTCCCAGTCGTTGGTCAAGCTCTTATAGAAAGATGCATATTCCTCCTTGGTGATCTCCTCCGGCTTGCGCAGCCAGATGGGTTTTTGCTTGTTGA
>CL1Contig288
CAGCGACTGCCTCCTTGGCGAGGGTGGTTTTGGTCAAGTCTTAGGGGAAATTAGATGGTGAAGTTGTTGCTATCAAGAAACTTAAAATAATAAAGCTGGATAGTAAATGGGAGGAGAGTGAGTTCCTTAGCAGTGTGAGACACCCAAATATTGTTAAGATGATTGGGCACTGCAGTGAGGGAAAAAATAGATTGCTCGTTTTAGAGTTTGTTCCTAATAAGACCTTGACATATCATTTACATGGTGGCAGATTTTTCGCTTGCTAATTTTCTGCCAAATACCGATGGTGTTACCCACATCACTAGCATAATTAAGGGAACTAGCGTGCTAAGGATTGGATTAAACAAGCTTTGAACAATAATGACTATGCCAATCTTGTTGATTCCAAATTGAGAGACTCGTATGACAAAGAAGAAATGAGAAGAATGATTTATTGTGCTTATACTTCTGTGTATAAATCTTCACAATTTCGGCCAAAAATGAAACAGATAGTTGAAGTT
>CL1Contig289
CTCCATCTGTTCTGATCATGGCCCATTCCGCAGCAGTCTCGCAGGTTTCTTTTGCTGTTCCTGTTGGGAGCGATTCCACTCTACGAAGATCAGTTCTTAAGCCACGCAGTATAAGCTTCAGTGATAAATCATGGGTCCCTTCATTAGCTTTGGATTTGAAATCAAGGAATGCTCGATTGCAAAATCATTACATAGTATGCATGTCATTGCAACAAGCCAGCAGAACAAGAGTGGAGGAAAGATGTACGTGCAGGATAAAAATTGAGGAATACAGCGATGAAATCTTCAAACTCTTGGATGGTGGAGCTCACATTTATTTCTGTGGGCTCAAGGGAATGATGCCTGGGATCCAAGATACACTGAAGAGAGTTGCAGAGCAGAGAGGAGAAAGCTGGGAGCAGAAGCTCTCACAGCTCAAGAAGAACAAGCAATGGCACGTGGAGGTGTACTGATTTCGCATATTATTAAACTCATTTTTCCCCATTCTTCCAATGAAAAATTAGCACGTCCGGTTCCATAGTGAACGTAGCATTTTTCAATTGTTTTGGTTAGCTTTAGCATGAACTCAGAT
>CL1Contig290
CTGATAGACCAACATGATCGCTGAGTTTCTCTCGGATCGATCCACAAAATGGAGAGAAGAAGCAGCAACAAGTACGCACTGTACCAACAGATAACTCTGTGGATATTCTCACAAATGATATTGGTGTTGTTGTGGTTACTGATGCGAATGGGGAGCCTCAGGGGTTCAATATATATGTTGGTGGTGGTATGGGAAGAACACATAGGTTGGAGACCACTTTTCCACGCCTGGCTGAACCTTTGGGTTATGTACCAAAAGAAGACATTTTATATGCAGTGAAAGCTATTGTTGTTACCCAACGAGAAAATGGGAGGAGAGATGATAGAAAATACAGTAGAATGAAATATTTGATCAGTTCCTGGGGGAGTTGAGAAGTTCAGAAGTGTCGTCGAGCAATATTATGGAAAGAATTTGAGCCTTTTCGTGAGTTGCCTGAATGGGAATTTAAAGTTACTTGGGATGGCATGAGCAGCAACCCAAGTATGTAGA
>CL1Contig291
GATCGAGACTCCCAGCAAAATTTCCCTTTGTTCAAGATTTACAAATGGCCTCCTTCAATTGCTTCATTTTGGCCTTCTTTGTTGCCTTATCATTTTCAAGCATGGATGCTGGCTTAGCAGCTCGTCATCTCTCGCAATTGCCCACGTTGCCTTCTGTGCCAAACTTGCCAAAGCCTGCACTGCCACCAATGCCAGCCATTCCAACTCTTCCACAGCCTACATTGCCAACCTTGCCAACTGCCACTCTGCCTCCGGCGCTGTTACTTTGAAGAAATTAGAGTGCTCAAAGCAAGCCTACGCTCTGGATACATTAGCATGGGATAACATCATAGGATTTCGGTCCTATTGTGTTGGCCTTCGGGATCGGAGTAATGATTAACAGGGACAGTCGGGGGCGATTCGTATTTCATAGTCAGAGGTGAAATTCTTGGATTTATGAAAGACGAACAACTGCGAAAGCATTTGCCAAGGATGTTTTCATTAATCAATACTTCCGTGAAATGCATGGCAGAGGGAGATGAAAAGTTGCAGGAAAAATCAAAAAGAAGCGGCAAACACAACCGGAATCTGTAGCCACCCCCCCT
>CL1Contig292
AGGGTTTTCGGATCTTCTTAGTCGGATCCTCCGCAGAGTACNCGGGGGGTACTCCATCCTTTGCCTCTCGCTCGCCCTGCTCTGCTGCGGCCATCTCGTAGCTGCCTCGTTTATCTTCTTTTCAGTGCTAGAAAATGGGTAAGGAGAAGGTTCACATCAACATCGTGGTCATTGGCCATGTCGACTCTGGCAAGTCCACCACCACTGGCCATCTCATCTACAAGCTTGGAGGTATTGACAAGCGTGTGATTGAGAGGTTTGAGAAGGAAGCTGCTGAGATGAACAAGAGGTCATTTAAGTATGCCTGGGTGCTTGACAAGCTCAAGGCTGAGCGTGAACGTGGTATTACCATTGATATTGCCCTGTGGAAGTTCGAGACCACCAAGTACTACTGCACTGTCATTGATGCTCCTGGACATCGTGATTTTATTAAGAACATGATTACTGGTACCTCACAGGCTGACTGTGCCGTCCTCATCATTGATTCGACCACTGGTGGTTTTGAGGCTGGTATTTCCAAGGATGGGCAGACCCGTGAACATGCTCTCCTTGCTTTCACCCTTGGTGTCAGGCAAATGATTTGCTGCTGCAACAAGATGGATGCCACCACTCCCAAGTACTCCAAGGCCAGGTATGATGAAATCGTCAAGGAAGTCGCCTCATACCTTAAGAAAGTAGGGTACAACCCAGAGAAGATTCCATTTGTCCCCATCTCTGGGTTTGAAGGTGACAACATGATTCAGAGGTCAACCAACCTCGACTGGTACAAGGGCCCAACCCTTCTTGAAGCTCTGGACCAGATTCTGGAGCCCAAGAGGCCATCAGACAAGCCTCTCCGTCTCCCACTTCAGGACGTTTACAAGATTGGTGGCATTGGAACTGTTCCAGTGGGTCGTGTGGAGACTGGTATCCTGAGCCGGATGGTTGTGACCTTTGGACCCA
>CL1Contig293
GAGGGATTGAAGAGTTGTGAAGTGGAGAAGAGATGGCAGGTGAGGAAGAGACAGTGAGCAACAAACAGGTGATATTCAAGGGTTATGTGAGTGGTTTTCCTAAAGAAACAGACATGTATTTGACCACTACTTCCACTAAACTCAAAGTACCAGAAGGTAGTAAAGCTGTTTTAGTTAAAAAATCTCTACTTGTCCTGTGATCCTTACTTGCGATTCCGCATGTCAAATATCCCATCTGAAGATCCCGAGTTCTCTCCCTTTCAGCCTGGCTCTCCGATATATGGATTTGTAGTGGGCTAAAGTGGTGGATTCTGGGCACCCTGACTTCAAGAAAGGAGACTTGGTGTGGGGAGTAAACGGCTGGGAAGAGTACAGTCTTATAACAGAGCCTGAGAGACTCTTTAAAATTCCACATACTGATGTTCCCCTTTCCTACTACACTGGACTTCTTGGCATGCCTGGCGTCACTGCTTACTTTGGATTAACAGACATTTGTTCTCCCAAGGAAGGAGAACGTGTGTATGTTGTTGGAAGTGCTGGAAGCAAACAAAAGGTTGAACTATTGAAGAACAAGTTTGGTTTTGATGAAGCTTTCAATTATAAAGAGGAGCATGACTGGAATGCAGCTTTGAAAAGGTATTTCCCAGAAGGCATTGACATTTACTACGAAAATGTTGGGGGCAAAATGCTTGACGCAGTGCTTCCAAACATGAGAGCACATGGACGGATTGCAGCATGCGGAATGATCTCTCAATACAATCTGCAGCAGCCTGAAGGAGTACACAATTTGGCTACCATTTATTTTAAAGCGACTGCGGATACAAGGATTTTATAGGCTTTCGATTACTTCAGCCAGTAC
>CL1Contig294
AAGGAATACATGCCACCAGCTTAAGTTGTAAAGTAGCTACAAAGAGGCTTAACAGGAAAACCACACCCAAAATTATTTTTCAAACCACAGGAGCAAGCAATGCAAGCTCTCAAATATAGTCTCTGACAAAGACGACATTAGATGGCAAATCAGAACTTCTGAAAGAAATCATATATATGTTTAGTGATCTCCTCAGGCCTCTCCTGCTGGAGGAAGTGGGCAACTCCTTCCATTACAACTACTTCTTGCAACAATGGAACATCTCTCTTGAACCCACCCTTCTCTATATAATCCTTGTTACCTAAAGAATTGTAGGTAAGGTCCTGATCTCCAACAACGAACTTAACAGGTACTTTCACTTGAGCCCCCGTCCACGGCGCAGTGAGTTCCCAGTTTCTGTAATATTCTAGGGCAAAAATTAAGAACAAGTGGCAAGAGCAATCATGGTAAAAGTGGAGAAGGATTAAAGAAGAAACTAAAGTAGAAGGTAAATTTCAACTAAAATATTAATGTTGGTAATAAAACTTTTAGATGGGAAGCATACGAGTTGAAATTCCGGTAATAGTTCAATCCTCCAGTGAAGCCTGTCCTTTCAAATTTGCTGGTGTAATACTGCACATCTTCCTCAGACAACCAAGAGGGCAAGACAAGGGGCGTTTCTGCTGGGCGGCTAAAAACTTTACCTTTAGGAAAGAAAAAGAGGACCTGGATGACGGTATGTTAGGAATTCCTTCACAATTCTCTGTGTACCAAGCTCTGCAACTCAGCTTCTATATCTCCACGCTCCTGAATTCTGCACATGTAGTAATCATCACCGTAACAGCTCTAATCG
>CL1Contig295
GAAACCATAAGGGATCCTCGAGGTTTTGCTGTGAAGTTTTACACCAGAGAGGGTAACTTTGATCTGGTGGGAAACAATTTCCCTGTTTTTTTCATCCGCGATGGAATGAAGTTCCCAGATGTGGTGCATGCTTTTAAGCCCAACCCTAAGTCTCACATCCAGGAGAGCTGGAGGATCTTTGACTTCCTATCCCATGTTCCTGAAAGCTTGCACATGCTCACCTTCCTTTTTGATGACCTGGGTATTCCTCAAGATTACAGGCACATGGAAGGCTCTGGCGTTAACACATATACTTTAATAAACAATGCTGGAAAAGTACACTGTGTTAAATTTCACTGGAAACCTACTTGTGGTGTGAAGTGTTTGCTAGAGGAAGAGGCAATCAAGGTTGGAGGATCTAATCATAGCCATGCCACTCAGGATCTATATGACTCGATTGCAGCTGGCAACTATCCAGAATGGAAACTTTACATCCAGACAATGGATCCTGATCATGAAGACAATTTTGTTTTGATTCCACTTGATGTGACTAAGACC
>CL1Contig296
GGACCTCCACAGCCAAACCTGCTAAAATATAGGCAAAAGCTTCACAACGCAATTTAGCCATGGCAACCTCTGCAATCCAACACTCTGCATTTGCTGGGCAGACCGCTTTGAAGCAATCAAATGAGCTCGTCCGCAAGATTGGTTCATTCGGCGGCGATCGCATTTCCATGCGCAGAACTGTCAAGAGTGCTCCACAAAGCATTTGGTATGGCCCAGACCGCCCAAAGTACCTGGGTCCATTCTCTGAGCAAACTCCATCTTACCTTACTGGTGAATTCCCTGGTGACTATGGATGGGACACTGCTGGTTTATCTGCAGATCCTGAGACATTTGCTAAGAACCGTGAGCTTGAGGTAATTCACTGCAGATGGGCCATGCTTGGTGCACTTGGCTGCGTCTTCCCTGAAATCCTTTCGAGGAATGGTGTCAAATTTGGCGAGGCAGTTTGGTTCAAAGCTGGAGCCCAAATCTTTTCTGAAGGTGGTCTTGATTACCTTGGCAACCCAAACCTTATCCATGCTCAGAGCATTCTTGCAATTTGGGCTGTCCAGGTTGTGCTAATGGGATTTGTTGAAGGCTATAGAGTTGGTGGAGGACCACTCGGTGAAGGACTTGATCCCATTTACCCTGGTGGTGCCTTTGACCCTCTGGGACTAGCTGATGATCCTGATGCATTTGCAGAATTGAAAGTCAAAGAGATTAAGAACGGACGTTTGGCAATGTTTTCCATGTTTGGATTCTTTGTTCAGGCTATTGTGACTGGAAAGGGACCTATTGAGAATCTCTATGATCACGTAGCTGATCCAGTGGCTAACAATGCATGGGCTTATGCCACTAACTTTGTACCTGGAAAATGAAGAGGGAATCAGGTTGCAACATTACTCAGTCCTGGTCCTTCTAATTTCTTGAAATGTTACGTTCTTGTTGTGGACTCCATCATTACTCGTGTTTTAGTAGTGGAAATCAAGCATTGTATCAACAAAACATCAGATCAGATTTCTCCATGCTTGAACCTATGTATTTGGTAGGAATGTGCCATAAATGCATAAATTTTCGTACAAAACATGACTTGACTTTTCACAACAGCCGTTGGCACCGTCAATAGAGGTTGTTATATTCTATCTACAAAAGGT
>CL1Contig297
TCTCACACTACCAACTTCTCCCAAAACCTCAACAAGTTCATCATTGGAATCAGCACACTTAGGTTTCTCGCCTTTTGATATGCGCACATCAGCTTTGGTTCTCTTCCGAATTTCATTTACAATTGAACCACTTTTCCCAATAATACACCCTTAATAACTTTAGATGGAACAAGGAGACGAATGCTAACAGTATCATCATCTTCATCATTAATCTTCCCTTGGAGCAATAAAACAGCTTCAACTGTAATAATACACTCATCACGGTCAGCCTTGGTATCATCAACCTCGACACGAGCCCCGCTAGCCTGCCTTATGCTTTTAATAGTACCCCCTCCCTTGCCAATTACACGACCAATCTTAGTCAAAAGGGCACAAAACTCGTATGATTACTCCTCAGAGCGAGAGGC
>CL1Contig298
AACGAGCTTGCTATAAGGAGGTTCGTCTCTTCCGAGGCTGCTGCTGAATCTCCTCTTTTGCTCAAAGAATCAGGGATCTGCCCCAAGAAATCTCCCTGGAACTAAAATCAAGACTGAAGTTCTCAACTTATTGGGAGAACTCCCCTTGTTTATCTTAACAAAATGAGTGAAGGATGTGGAGCTTACATAGCCGTCAAGCAAGAGATGATGCAACCAACTGCCAGCATCAAAGACAGGCCGGCGTTTTCAATGATCAATGATGCAGAAAAGAAGAATTTAATCACTCCCGGGAAGACGGTCTTGATAGAGCCAACATCTGGTAATATGGGGATTAGTATGGCTTTTATGGCAGCCATGAAAGGATACAAGATGGTTCTAACCATGCCCTCTTACACAAGCTTGGAGAGAAGGGTGACTATGAAGGCATTTGGAGCTGAGCTAATTGTCACTGATCCCACCAAGGGGATGGGTGGAACAGTTAAGAAGGCCTATGATCTTTTGGAATCCACACCAAATGCTTTCATGCTACAACAATTTTCAAATCCTGCAAATTCTAAGATCCATTTTGAAACGACAGGTCCTGAAATTTGGGAGGATACACTTGGTCATGTTGACATCTTTGTAATGGGAATAGGCAGTGGAGGAACAGTCTCTGGCGTTGGACAGTACCTTAAATCTCAAATCCTAATGTTAAGATATATGGGTGGAGCCTGCTGAAGTAATGTGCTGACGGTGGTAACCAGGTCCTCATCAATTATGGGTAACGGAGTTGGATTTAACCAGACATATTGG
>CL1Contig299
ACTTACATACAAGCACATACGTACAAAGCTTGCCCATAATCAAGCTTAAATCAAAACCAAAAAATACGATAAACAAACCCAGCAAAACCATCATTACTCAAGCACTACAAGCCACACACTTATCATCATCATGATGCTTTCAAAGAATAGTGCTTTTTTTTTAATTGGGACGTCTTTCTTCTTTCTCCTTTCTTCCTCTGTCTTTGGTATGGTACCCACGGAAGGCTTTTTCCTTTGATCTTCTCAAAGATACCCTT
>CL1Contig300
GGAAGAAGAGAAGGCCTTGAGCAAATCTTTGACTGTTGATGGGCAACACATGCCGCGGATCTTCAAGGGAACTTACGAGGGCCACACTCAGCCCGAGGAACAATCCACTGCTTCCCATACCAAGCGAAATCCTTCCTCTGACAATTCCAACACAGAACATTCTCCCTCCAGCCTCGCTGCTCAAGAATTTTCCACAGAAAATCCCAAAAAAGACAACAATTTGCCTCTCATTTGCCCCAATAAGAAAGATTCAATCATGAGGCGTGGTGTTGATACTCAGTCTTATTATGTTTTGGGTCATAAAACTGCAAACATTCGTGATCTTTACACTTTAGGCCGTAAATTAGGACAAGGACAATTTGGGACTACTTATTTATGCATTGAAAATTCCACAGGGATTGTATATGCCTGTAAGTCTATATCCAAGAGGAAATTGATTTCCAAGGAGGATGTTGAGGATGTTCGCAGGGAGATTCAGATAATGCACCATTTGGCTGGTCACAAGAATATTGTAACCATTAAGGGTGCTTATGAGGATCCATTGTATGTTCATATTGTTATGGAGCTTTGCTCTGGTGGAGAGTTATTTGATAGAATCATCCAGAGGGGTCATTATAGCGAGAGGAAAGCAGCTGAATTGACGAAAATTATTGTAGGTGTTGTTGAGGCTTGCCATTCACTTGGGGTTATGCATAGAGATCTAAAGCCAGAGAATTTCTTGTTGGTGAACAAGGATGATGACTTCTCTCTCAAAGCCATTGATTTTGGACTTTCTGTATTCTTCAAACCAGGTCAAGTTTTCACGGATGTGGTTGGAAGCCCATATTATGTTGCTCCTGAGGTACTTCTCAAGCATTATGGGCCTGAAGCAGATGTATGGACAGCTGGGGTCATATTGTATATATTGCTAAGTGGAGTGCCACCATTTTGGGCAGAAACACAGCAAGGGATATTTGATGCAGTGCTAAAGGGATATATTGACTTTGAGTCAGACCCTTGGCCCCTTATATCAGATAGTGCTAAAGATCTCATCCGGAGGATGCTTTGTTCTCGACCTTCAGAACGCTTGACCGCTCACGAAGTGCTATGCCATCCTTGGATTTGTGAAAATGGAGTTGCTCCTGATAGAGCACTGGACCCAGCTGTACTTTCTCGTCTCAAACAATTCTCTGCAATGAATAAATTGAAGAAGATGGCTTTACGGGTAATAGCTGAGAGTCTTTCTGAGGAGGAGATTGCTGGTTTGCGAGAGATGTTCAAGGCTATGGACACTGAAGAAATATATCAGGGTCTACCTGGATTATGTGTTGGAGTTCAACAAGGCCATGGCTG
>CL1Contig301
GGATGATGATGTTGCATCTACTTCCAAATCATGTGTTCCAACCTATAATATTGTTGATAAATTTCCAGATTACCTGAGAAAGATCATAGTACAAGGAAGATCATCCAAGTCAACCAAGGTTGGGGACATTATGACTGAAGAGGTATAATACTATTGATTGTGTTTTCTTCTATCTTATATTCATATTGATCAATATGTAATATACATGGGTGGCTGCAGAACAAGCTTATTACAGTCACTCCGCAAACTAAAGTTCTGCAAGCAATGCAATTGATGACAGATAACCGCATCAGGCACATTCCTGTCATTGATGACAAGGAAATGATTGGCATGGTGTCCATTGGAGATGTTGTTCGTGCTGTAGTGGCTGAGTACCGAGAGGAGCTGGACCGCCTAAATGCTTACATACAAGGAAGTTACTAGATGACGACGACTGGAATGCTACGCTAGGATGTGTTTGCC
>CL1Contig302
CATCTCCTTGCCTTTCTCCACAATAGCTGCAATTTGTGCCCGTAGGTCCATTTCACGATCCCGTAATTCACCAGCCTTTTCAAAGTCTTGGCTGCGGACAGCTTCATCCTTCTCCTTTGTTATTTGCCTGACCTCTTTCTCAAGCTCCCTAGCTTCCTCAGGAACCTGTGCATGACGAAGGCGAACCCGAGAACCAGCTTCATCTATCAAGTCAATTGCCTTATCGGGCAGAAAACGATCACTTATGTATTGATATGACAACCGTGCAGCAGATACTAGTGCTTCGTCTGTGTAACGGAGCTTGTGGTGGATCTCATATCGCTCTCGCAGCCCTTTCAGAATCTCAATGTCAATGTTGGTGATCGTGAACTACACATCATTTGGTGGTCGCCTTCTTGATGTTTCGGATTCTAGAGATTGGCCATGCTTTATACCAGAAGCTATAGCAGGAATATTAGTTGAAT
>CL1Contig303
TCTCAATGATATCCTGAGTGTCAACCACTACATAACCCACAAACACCAAAAGCCCAAAGTACAACTCAAACTTAAAGATGGCCGCAGATCCCCCAAAGATAGAAGATGCAAACTGCAACCAGAGAAGGATGGACAAGCCAGATGATAGCAAACCACCTATATAAAGATACTCTCTACGCCTTGCCAACATAGCGGCTGCCGAGAAACAACCAAATGCCACCGAAGTTCCCACAAATGCAGTGATCAGAACACTTGGATCAATTTTAATGGCCAAATCAATCAGAGGACCAATGGAAGCCCCTTCAAAAAAGCCCAGCTGCCATCAACAGAGCTACCCTCTTTTGCTGCTCTTCATAAGGAGGCACAGAGAGTAGCCACGCCATACATCCCAAGCATGCAAATGTTGTTAGAAGACCACCAATGTTCCATAAGATATGTAGGTAAGCCCCAGCTGCCGATGCAACCAGTGTGCAACACAAGGTCAAATAA
>CL1Contig304
ATAATTCATAGCATTCTTATTGTATTGAACACTCTTGAACAGATCCTAGGTGAATGAAATATTGCTATTACTAACCCCATAAACGTTCTTTTCTTTTTTCCTTCCTCCAGTAAGTATTTTATTACTAGCAAATCTGATATGAAACAGCCGCAACCAGAGATCCTTAAAGATATAATTTACAAGCATCTTTTTTGCAAGTGATGCACATAAATATAAACATACCCATTGTATATTGTTGTTTGCTCCAGTGGGCTTGAAGATTGAAGCTTTAGGATACAGCTGAAAGAGAGAAGACTTCATGTCTCCATAGAAATCGCCATGCCTTTCCCAAGGCTGAGAAGCATAACCTCCATATATGCAGTCTTCTTTATCCCTTAACAATCAAACTGTTGGCCCTTCGCCATTTGAGACACTGCCCAGAATGTGTTGAACTTAGGCCATTACAGCACTATGGTAC
>CL1Contig305
TAGAAAGGAAGGCCAGATTCGATAATATCATTATTTTACATGTAACCATAAATAGATTTTAAACCCCCTGTTGATAAAATTACTTGTCTAAGAGATCCAACAGGTCAATATAATTGCTCAGGTGTTTTTTTTTTATTTATTTATTTTTTTAATTTTTTTTAACTACTGATGTATTCTGCTCCCAATTAATTGATTTTCTTTTTTAACTTCATAAAGCCACCTCCAGGCATGTTTGTTGGCCCTTGTGATGAAACTTGTCCCTGAGAAACTAATTGTGACCGTCCTGGACCTTGAACGTATGCCTGACCCATTCCCGTCCCAACCAATTGTTGCTGCTGTGGAACTTGCTGCTGCAACTGCAGAAGCTGCAGTTGCTGCTGCAACTGCAGAAGCTGCTGCTGCTGCTGCTGCAACGGCTGAAGCTGCTGCTGCTGCTGCTGTTGAAGCTGTTGTTGTTGTTGTTGAAGCTGTGAGNGTTGTTGCAGTTGCTGCATTGGGATGCTGTTGCTGCTGCAGTGCTGTGGAGTTGCTGCTGCTGCTGT
>CL1Contig306
TTGATAGCCTTCAGTGATTATAATTAAACTAGATAACATCACTGGATAGTGGCTTTTCATCTTCCTACTGCAACATTTAAACGCTTTCCTTTGCAATCTGCGAGTGCAGATCTGCGCATGTCAAAGAGACAGAAGGAATGGATCGGATCCTAAAAGCTGCAAGAACCTCTGGTTCCCTCAACCTCTCCAATCGCTCTCTTAGAGATGTGCCCGATGAGGTATACCGAAGTTTGGATGCAGTCGGGGAAGGTGAGAAGTGGTGGGAGGCTGTGGAGCTGCAAAAGCTAATTTTAGCTCATAATAACATTGAGTCATTAAAGGAAGACCTAAGAAATTTACCTCAACTTACTGTGTTGAATGTTAGTAATAACAAACTTATCAAGCTTCCAGCTGCAATTGGAGAGCTTCCCTTGCTTAAATCATTAGACGTTTCATTTAACTTGTTACAAAAAGTACCCGAGGAAATTGGATCAGCAACTTCCCTTGTCAAGTTTGATTGTTCGAGCAATCAACTTAAGGAACTCCCAGGTTCACTCGGAGGATGTTTAGATTTATCTGAATTGAAGGTGTCAAACAACTTCATCACCAGCTTGCCTGAAGATCTAGCAAAATGTTCAAAATTGACGAAAGTAGATTTCGAGGGAAACAAGCTAAATAGTTTTTCTGGGAATTTGATGGCATCGTGGACCATGCTTACAGAACTTAATGCATCGAAGAACTTTCTCACTGTTATACCAGATAACTTTGGAAGCCTTTCACGACTCATTCGTCTTGACGTGCATCAAAACAGAATTTCATCAATCCCGCCATCAATAAGGGGTTGCTGTTCCCTTTTGGAATTTTATATGGGGAACAATTCACTTTCTACTTTACCAGCAGAGATTGGGGAACTTTGTCGCTTAGCAACACTAGATCTTCACTCAAACCAGCTGAAGGAGTTTCCCATGGAGGCATGCAAATTACATCTTTCAGTCCTGGATCTTTCAAATAATTCATTGAGTGGATTGCCCTCAGAGATTGGAAAGATGACAACTTTGAGAAAACTGTTGCTTACTGGCAATCCATTGCGAACCATACGCAGCTCATTGGTTTCTGGACCTACACCTGCTTTATTGAAGTATCTTCGAAGTAGACTTTCTGAAGCTGAAGATTCTGAAGCTACTACT
>CL1Contig307
AAAGGGAAAGAAACAAAAAGGCGGGGAAAAAGAATTCCCAAAAAGTACAAATCAGATAAATTGCAGGCAGGTAGTCAGCTTTGATGGGTGTGCAGTGTGCTGGAGCAATCTAAGGAGACATTGTTTACAACAGAAGTTTATCTGACAGGAAGGAAGAGGCTGTACAAAATTTGCATTCCTTGAGCCTTCAAGGTATCCTACACGATTCGATTACTTCACTCACAGCTTTATGAGTCTCTGGTGGTATCATATTTAATGTCAAATGAAATGCCACAAATCTCTCCAAGACAGGAACAAGAACAGCCAGGCTGTGATTTGGAAGGCAATCAGCTATAGAATCACGAATGCTCTTACTTTCTGTTGAAAGGAATGCAAGTAGGAGTGCTGCATAAGCTTCTACAATCATCTTCTCGGCTTCTTTCTCTCCCTGTAGCACAGCTGCCTCATCATTCCAAGCCACTGTATTTCCTTCTCCAGATGCATCTCCTGCTCCTTGGTTCGCTAGAAAGATTGAACACAGTAGTGGAATTACATCCCTTTGACTTTCCTCATCTAATCCCTCTGAGCTAGGTAATGAAACAGTTGTTGCTGCAAGCCTTGACCTGTTATGACCATCCTTCTCAACCAAGTTCACTAGTAGGCCCAATATAGCAACAAGGAAATCCAACTCTTGATCAGTAAGATGATTATCATTCTGCTTTTCAAGTTCAACACTTGTTGAATCCTCTTTCATCTCACTGAAGGAAGGTAAAGATGAGCTGAATGAAGGGAAGTGACCAGCAATCAAAGAAGACATAGTTTCAAGTCCTCCACATGCAGCAATTTGTTCACAACCAATAGGGTTGTCATTTGTTAAATTCATTAGAACCTTGACTGCAGTAAGAAGACAGTCTGCCAGAAGGCTGGAATGTTCTTTCTCAGCAGCATTGGTGCAAGAATTCTCCTGTGAGAGATGATGTTGTTCCACTTGTCTTGATTTTGTTGGTGATTTGCACCATTACTTGATTCTTCTAGGCTCATTAGCTGATATTGGCACCCATCTTCAAGATCTTTTGAGATCACACTGTGATTTCGAGAGTGCGATTTTTTCTGTTTTCCAGAGAGTAAGTCCCACTTCGAGGGCTGTAATTCATCTTCATCAAATGCATAAGGATCTTGGCTATCCTCTAAGAGTTCACACTTGGTATTGGTATTTTTTGTACAATTAGTTCTCTCAGGAAGCCCAAATTTTGTCCTTAACCCATTGCTAGTTACAGGCGTTCCACTATTAGATCTCTTTAATGTCCCGCTACACGAGCCAGACGTGGAAGAATGGACTCCCATCCTTAATTGGTAAGCATCATTCATGAATGTAGAGGTACTTTCAGAACTGAAAGCAGAAAAACTAAACTGGGAAATAGATTTCTGAGATGCATTAAAGCTCTTTTCAGAGGAGGTCCTCTCTGCACCAGAGCAATTTGTTGAAGAACTGATGTATATGATTTCGTTACCATTTACTTTTTGGTTTGCAATTAAAGCCACATCAGAGGTATGAAAACTACCATCAGAAAGACTGCAAGGCTTTCCATCATCGGAGACATAAGCAGCACTTTTATTAGATAAAGACCAGACAGAATTTTGACTAAACTTATAATAAG
>CL1Contig308
AATCTTTCAAAGACTCTCTCTTCTCTCAAGATGCAAATCTTGTGAAACCCTCACTGGAAAGACCATCACCCTTGAGGTGGAAAGCTCCGACACCATTGACAATGTGAAAACCAAGATTCAGGATAAGGAAGGAATCCCACCAGACCAGCAGAGGTTGATCTTTGTCTGGCGAAACAGCTTGAGGATGGACGGCACTC
>CL1Contig309
CAAGATGGCAAGAGAAACAATTACACCAGTTAAGCTTGAGAGAGCCAACTTCTTCCGCCCAAAATGGTCAATAAGGTAAATGCCAAGAATGCTTCCAGCAGCATTCATTGCAGCAATGATGAGGGAAAGGAGAAGGTAGCTTCATCTCAGAAACATAAGCATCTGAACCATTCTTTATGCTATCGATCACCGTTAGCACTTGGCCCATCCCATCAGCAGTGCCCCATTTTGGCATTTCAGGAGTGATCAAGTGGGTGATATCATAGATTTTACCATCATCATATACCTCTCTTCTCTCTGGGACTGCAATCGTAGTACCCTTTGTCCAGTGAACGGCTGCTGTGGTAAG
>CL1Contig310
CCATATTGGTTTCCCCTATACCGTTGAACCAGACATGAGGTTAACGAGTACTTCTAAACTATTATCTACGGTGTTTGAACCCTGCCAGAAGCCAATATTCTTCAAAGCAAATTGCGGCTCAGTGCATATTCACAGCTGTCAATAACCACTCCCCATGTACTCCTAACAAATCACAATGATACACTAGTGTATATCTGTTTGATATTCACAAAGCTCCACAGCTTTAAATTGTAGAGTCAAATGGCTGAACTTCTCTGATGTCACAGTTTTAACTTAACACTGAGGAGGAGAGCCTGGCTCAGAATCACAAACAGATGCAAATGACATTGTGTCTTCCTTTGTCATGGCCACAAAGTTCAATGGTGCAGTAGACAACCTTCTCATTTCCTTGTAGTATCCATTTTGACGTCCAGAATAAGATCGAAGTGTGAGGAGCTCAGGAGTTGCACCACCAACTGAGTTCCGACGAGGTGTGGGTGTCATGGAGCCATTTCCATTTGAACTATAACCATTTGGTTTCCTAAAGCTGTTTGCTTTTCGTGGACTGGGTTTAGAACCATACATGGCTTCCTTCTCTGTTAGCAGCAAATCTTGGAGTTTCTTCTGCTCCCTGCATCTCTTTTTCTCCTCTTCTCTCTGTTGTCTGGCCAGTTTGTAATCCTGCAATATTGACACTAATCTTACCCCATCATAGAGAAATGACGTCTTCTTTTCATCTTCCCAAGCAAGAGTTTTATTTATCAGATTGTTGACCATTGCTGGAATTTTGCTAACAGTAACTCGAGCTCGTTCTGCACATTTAAGGTTAATGTGTGCACCCCTCCCAGCATTGTACCGGTTGCTATCTTGATTATACTCTTCAAGCCATTTTTCCTCCTATTCTGATCTCCTTTTCATGACAAGTTCTTTCATTCTACTCGCTTTCAATTTGTAAGCCTCTCCACTTCTGCTGATGCCTGTTCAATCATCTCTGTTGAG
>CL1Contig311
GGAAACTTTGTTATCTATTTAAACAAACCAAAGCTTTTATTTATCACACAGAAGACAACCAGCACAAGGAAACATAGCACAAGATATAGCATAACGCCATAGAAAACAGGAAAAAGAAAACAAAAGAAGAAAGTTAATTGAAATTAACATAAAGTAACCAGAAATATATATAAAACCAACGAAGCAGGTTCTAATTATTTGGAAGTAAACTTGACAGCTTCAATTTTTGTCTTTGATAAAAGCAATATGTTTTTCTTTTGGTAGGGAGGCATCCATGGACCAAATCATTCTTTCGAAGCTTTGCTATCCATTTGGACAAATGAGGATGTTTCTCTTCAGTGATGAGGTCTATTTCCAGAACTTCTTGGCTTACTTCAAACCAATGGCCTACAAAAAAGGCCACAATGTCTAGGTACCCAATTGCCAATCCTCCAAAGAATTCCCTTTTTCTTTATTTCCAGCTCGTTCTCC
>CL1Contig312
AACTTGATTCATATCAACACAAATAACAATGTCCTTACCCTGAAAAAAGATTTCCATATGACAAGAAAAGAAAATCCTGAATATAAAGGATGTGCAAAGCTCCTTATTCAGATTTTAAAACATGGAGAAGCAAAATCTACATTACAAAGATCCAAACTGTTCAGCTGCTTTCAGATGACATCTCTAAATTTAACATGACCAGACTAAGAATACTGAATGCCGCAGCAGCAAAGAAATGCTAACTTGAACTTTTATTTAGATAAAAGCAACAGGTGATGACACGATGCAATTTTGTCGATTATACATCTCAGGTTAACTTGTGAATCGTTTTCATGTCAGCTGCTTCCTTGAGTGTCCCCTTTTCAACGTTGTTCCCACCATTTGAACAAGAAATTGTCCACAACTAGTCTAAACCAAGGTGACAATTTAAACCTTCCTTCACCAGCATCCGCTTTTCTTTAAAGCTCCTTCA
>CL1Contig313
GATCCTCTAGATGACTCCAGCAGTCTTCCTCTTGAAAACCCTCCGCTTCTCAAACCCTTACCAATAACCACCTCCGCAATGGGCGACGCTATCACCGCCCATCACCCACCGCCACCAGTGGCGGATTCTAATAATTCCATGGATGATTTTGATTCCCTCCCAATCCCGCCCCTCGATCCCATGTTCCTCTCTGCACAAAATTCCTTATCCACAACCATTGCAGGAGAAAAACTTCATCTCGGATCTACCCCTATCCCTTGACGATGATTACGATTTCGACATCACCTTTGACGATCACGACAGCTTCTACTTTCCCTCCGAGAACGAGCACTTCTCTATCCCCAACCCTGCCATTGATATAAGCCACCTTGATGTTTCTCCGCACCGGTTCTTCTGATGGTCATATTGCTGATTTCACTGCGCATCAGGCGAATTCTGCTTC
>CL1Contig314
ATCCTTCCTTCTCGGCTGACCATAAAAGAGCGTCTTTCTTCTCCGCAGGAAAAGAAGAAAAAGGAAAGACCCCTTCAGACTGTTTTTGTGGGATATCACATGGCAAGGCTTCTGGTTCATTCAACTAATATTCCTGCTATAGCTTCTGGTATGAAGCATGGCCAGTCTCTAGAATCCGAAACATCAAGAAGGGCGACCACCAAAATGATGTGTAGTTCACGATCACCAACATTGACATTGAGAGGATACTCAGGTCTACGAAGTTCAAACTGTTTAGATACATTGCTAAGATCTGGACAAGATTTCCATTCCAGGGTTGCAATCACAGTGTCCCGTAGGCAACAAAAGGCTAAGCGGTTTTTACCTAGGGCTATGTTTGAACGCTTCACAGGAAAAAGCAATTAAAGTAATTATGCTTGCCCAGGAGGAAGCGAGACGGCTTGGTCACAACTTCGTTGGCACAGAGCAAATCCTGTTGGGTCTTATCGGTGAAGGAACTGGTATTGCTGCTAAGGTGCTCAAATCTATGGGAATGTTATTGTGCTCAATGGTAGCAGTGGATCTCCCGAGTCATTGCCAGATGTATTGTCTATTGTGTAAGCGAAAGGTGCCCTACTAAGCAATCTTTGCCCATGTGTTGCTTGTACTGCATGGTTAAAGTTGGCAATAT
>CL1Contig315
GTATCAAAGGGGAATGTGATTAAAAATGGAGCAACTTACAAACAACTCTATTACAGGAGCCATTTATCATTAGCATGTATCAATTTCTATTATCTTCTTTTACATCACATGGCAAGATACAGCCACACGCCAAAATGAAATCATACATGTGAGAGTGTAAGACAGATGTTAAGAAACCTGTTCAGTGTTAGCACATGAAACGCCATCATTCTTCTTCTGGTTCTTCCTCTTCTTGGAGAAGATTTTCTCTATTATCATGTGCCCAGAAACCTCGCACATCGATAAGCATGCTGGCAACAGTCCCACCCTGCTTACAAGATAGCAAATCAGACAGTGTAATCTTGAGTGGGTCAGTTGGCTTAACCATATCCCAGATTTCATCCCTAACATCTTCGATGCACAACTCGTAGTTTCCACCTTCAATCCATTTCTGGTGCACATCTCTGAAAAGAGAGTGGATATCAGCTGTTGTTAGGTATCCCCGTCCATGAAGATCAAGACAACGGAACAAATATGTTAAACCTTCTGGAGTATCCTTGTTTTCTAGGGCCAGCACAAAGTCGAGAAAACTTTCAAAGTCCATCTCCCGTGCATTTCCTCCTCCACTTTTGCCACGACGGACATGCTCATCAAACACTCTTTCAATAAAAATTTCAGTGAGTGTACCCTCTGCATATTCTCGAAGCTCTTGCTTGCTCAACGTTCCATTCATATCTTTATCAAGTGCAAGAAACATATCACATATGCGTTGTGCAGATGTCAAAGAAACCAAATTTCAGCTTGTTCAGTGTCAGTGACTTCTTCCTC
>CL1Contig316
GTGAATAACAACTCAGCGGCTAATATATTGTCACAGCAGACAACAAGTGCTGTGCAACCAGCACAATCCAAATATGTCAAAGTCTGGGGAGGGAAAATTTTGTCTGGGCAGCGTCAAGGACAGCCTGTCTTTATCACCAAATTGGAAGGTTACAGGAGTGCTTCGGCTTCTGAGACGCTTGCTTCAAACTGGCCACCAACAATGCAAATAGTTCGGCTTATATCTCAGGACCACATGAACAACAAGCAGTATGTTGGAAAGGCTGATTTTCTAGTATTTCAGGCAATGAATCAGCATGGATTTCTTGGACAACTGCAAGAAAAGAAGCTTTGTGCAGTCATCCAATTGCCATCACAGACATTACTGCTTTCTGTTTCAGACAAAGCCTGCCGCTTGATAGGGATGCTCTTTCCGGGGAACCTGGATATGGTTGTGTTTAAGCCTCAAATATCCAGTCAGCAGCAACAAATGCAGCAGCAGCATCACCAGCAGATGCCACCGCAGCAGCATCCACAGCTACAGCAGCAACAGCTTCCACAGCTGCAACAGCAACAACACTTCCACAGCTACAGCAGC
>CL1Contig317
TTCGAGCCAACGGAGCTCACTTCTTGGTCCTTTTACAGGGCTGGTATTGCAGAGTTCATAGCCACTTTCTTGTTCTTATACATCTCTGTTTTGACTGTCATGGGTGTAGTTAAGGCACCCACCAAGTGTTCGACTGTTGGGATTCAGGGGATAGCTTGGTCCTTTGGTGGCATGATCTTCGCTCTTGTCTATTGTACTGCTGGCATTTCAGGAGGTCACATAAACCCGGCGGTGACGTTTGGGCTGTTTTTGGCAAGGAAACTGTCCTTGACAAGGGCTTTGTACTACATGGTGATGCAGTGCCTTGGAGCCATATGTGGTGCTGGTGTAGTGAAAGGATTTGAAGGGCGTCACCAGTATACTTTGTTGGGTGGTGGTGCCAATAGTGTGAACCCAGGTTACACCAAAGGTGATGGGCTTGGTGCTGAAATTGTTGGCACCTTTGTTCTTGTCTACACTGTTTTCTCTGCTACTGATGCCAAACGTAATGCCAGAGACTCCCATGTTCCTATTTTTCGGCTACCCTTTTGCCCAATTGGGTTCGCTGTGTTCTTGGTGCACTTGGCTACCATCCCAAATTACAGGAACTGGTATCACCCAGCTCGTAGTCTTGGTGCAGCAAT
>CL1Contig318
AAGTGGAGACGTGCCACGGGAGTTTATGTGATCGTAAGATTCCCAATAAATTAAAAGGAAAATTTTACCGTACAGCCATACAACCGGCTATGCTATATGGTAGTGAGTGTTGGGCACTGAAAGAGTCGTATGCATCTAAGATAAGAGTTGCAGAGATGAGAATGTTAAGGTGGATGAGTGGTCATACTAGACTAGATAAAGTCCGTAATGAAAGTATTAGAGAAAAGGTAGGAGTGGTGCCAATTGAAGATAAGTTGAGAGAAGGGAGATTGAGGTGGTTTGGTCATGTGAAGCGTAGACATACGGAGGCTCCAGTTAGACAAGTAGAGCACATTAGGCTAGAGGATAGAAAGAAAAAAAGGGGTAGACCTAAATTGACTTGGAGGAGAGTAGTACAGCATGACTTAGAAGCATTACACATTTCTGAGGATTTAACCCAAAATCGTTCAGAGTGGAAAAAGCGAATCCATATAGCCGACCCCAAATTTTTGGGATAAAGGCTTAGTTGAGTTGAGTTGAGTTGAGTTGTGTACCGAAGGTGAAAATAGAGAAGGCGTGCCTTTCTAGATCCTTGAGTTTGGAACAAGGCGCACACCTAGGTGAATAAGGCACCAGGATTGGAGCCTAATGAATCTTGAGCTTGAGGCATGCCTTTAATACTATCAGTTTTTCATTCCAACCTATACAATTAACTAATTCAATTCCATCGTTATGCCCATGGATCCAGA
>CL1Contig319
GCGAACGCCAATCTTATAAATCCCCCTCGCCAAGTCCCTCTCCATCACCGCCGCCTGCTTCGCCTCCTCCAGCTTCAACCATGACTCCCCCGTCCCACCCCAGGCCTCCAACTTTTCCTTTTCTCTTCCCTAAAGCCCAATCCTCTGTCCTCCCTGATCCTTCTCTCTTCTATTCTCCTTCCCTCCTCTCCTCCCCATTGCCCACAAACTCTTTCTTTCAGAACTTTGCCCTTAAAAATGGTGACCAACCTGAATATATCCACCCTTATCTTATCAAATCTTCTGACTCTTCCCTTTCTATCTCTTACCCATCTATTTTTCATAATTCTGCTTTCACGTACCAGATTTTTGTTCCTGATCTCACCATCTCTGCATCAAATAAAACTTACCCAGGTTCACAAAAAAGTCATATCATCTCTTCTTATAGTGATCTCAGTGTCACTTTGGATATACCCTTTTCAAATTTTCGTTTTTTTCTTGTCAGAGGAAGCCCCTTTTTGACATGTTCTATAACTGGCAATACAGCAATTTCTATATCAACAATCCACGCCATTCTTTCATTCTCTTCGAATAATTCACTCACCAAGTACACCGTTACGCTTAATAACGGTCAAACATGGCTTATATATTCCTCTTCGCAGATAAATTTGAGTCACAGCCTTTCTTCCATTACTTCTGATGGGTTTTCCGGCATGATAAGGGTTGCAATATTGCCGGATTGTGACCCAAAATATGAAGCAATTCTTGATCGGTTCAGTTCGTGCTATGCGGTATCAGGTGATGCAGTCTTCACTAAACCATTTTGTTTAGAGTATAAATGGGAAAAGAAAGGGTGGGGGGATTTGCTTATGCTTGCACATCCTTTACATGTCAAGCTTTTATCGGATGAAA
>CL1Contig320
ATCGGTCTCAGGTGCCTCTGAAGAACGAAAGAACAAGATCAGGCACATATCTGCCCATTGGCTGTACCTACTTCAGGATGGTAATGGAGGATCTCCTTCCACATCATCTCCCGTATCATCTCCTCCCCTAAATCCTCATCTATGTCAAGATCAATAGGGACCTGTGCTGGAGGATTGCTGAAGGATGGGCATTAGGGTAAAGGTGAGAAAATGGGGTACCAGGGGAATATGGAAGTGACTTAATGTATTTCTTAGCCTTAGGATTATCAATGAATTCAAGATCCTCCACCCTCTGGCTGCCAAGGATGTTGATGATAAGTTTAAGTTGGTTGAGACACTCTGTGCCTGGGAAGATTGGTTTCCGGCCAAGAAGCTCTGCAAAGATACATCCAACAGACCAGACATCAATGGATGTCCCATAGTTATCGCAGCATAGGAGTAGCTCTGGAGCTCGATACCAGCGAGTCACTACATACTCAGT
>CL1Contig321
GAATATAATCACTTCCCTCATTGACGTTTTCGAGTCTAAACAGAGCAGAGAGCCAGAGAGTGAGCTTTGCAGATCGTTGATAGATCGAAAGAACTCGACAATGTCTACCCTTATAGTTCCTCAACCATCTCCACCTGTGGCCGATGACTGTGAGCAGCTTAGAAAGGCCTTTTCCGGATGGGGGACAAACGAGGGCTTGATCATATCCATATTGGGTCACAGAAATGCTGCTCAACGCAAGCTGATCAGGGAGACTTATGCTGAGACCTACGGAGAAGATCTCCTCAAGGCATTGGACAAGGAACTTTCAAATGATTTTGAGAGAGTGGTGCTGCTCTGGACGCTTGGTCCTGCTGAATGCGATGCATTTTTAGCTAATGAGGCAACTAAGAGATGGACATCAAGCAATCAGGTTCTTATGGAAATCGCCTGCACAAGGTCTTCAAATGAATTGCTTCAGGCAAGACAGGCGTATCATGCTCGCTTTAAGAAGTCCCTTGACGAGGATGTTGCACATCACACAACTGGGTACTTCCGCAAGCTTTTGTTTCCTCTTGTGTGCTCATACCGATACGAGGGGGATGAGGATTTCATCAGGGTTTTGGCTACCAGGAGCAAAGCACAGATTAATGCTACTCTGAACCAATACAAAAATGAGTTTGGCAATGATCTCAACAAGGACTTGAAGACTGACCCCAAGGATGAATTCCTCGCACTATTGAGGGCCACAGTGAAGTGCTTGACACGCCCAGAGAAATACTTT
>CL1Contig322
TAGGCTGTTCTCTCCTTGTATGCCAGTGGTCGTACAACTGGTATCGTACTGGATTCTGGTGATGGTGTGAGTCACACTGTCCCAATCTATGAAGATGATGACGATGATGATGAAGGGGATGGGGAATTTGGAGAAGGCCCAGAGGAATTATCATCTGAAGACGGAGGGGACAATGGCAACAACACCAATAACAACAAAAGCAACTCAAAGAAGGGTCCAGATGATGGAGCAGGGGGAGCCGAAGAGAATGGAGAAGAGGAAGAGGATGATGATGAGGAAGATGGTGAAGATCAAGATGACGACGACGATGATGACGACGATGATGATGATGATGATGGTGGAGACGAGAGGAGGACGAGTGTTGATGAAGTAGAGG
>CL1Contig323
AAATAAGAGAGCAATTAGATGAAATTGCATCTCATAAGGGTAAGTTTCATCTTAATGAACGAGATGAAGGTAGGCGTTCTATGCCTAAGGAAAGAGCGATGACCCACTCCTTTGTAAATGTGTCTGATGTTATAGGAAGAGATGAGGATAAAGAAAATATCATCAAACTTTTACAAAAGCCTAATGCTGGTGGAAAAATCGATGTTATTCCTATTGTTGGAATTGGTGGTTTGGGGAAGACTGCACTCTCTAAATTAGTTTATAATGATGAACGAGTACAAAATCATTTTCAACTGAAGATGTGGGTATGTGTATCAGAAGATTTTGACATAAAAAATTTGATTGAGAAAATTATTAAATGTGCCACCAGTGATGGAGAGAACAGAAGCAATTTGGAAGTGGAACAATTGCAAAAAAATCTTGCGAGAAAAAAATTGGTAGATAAAAAAATACTTTCTCATTTTAGATGATGTGTGGAATGAAGATTCTATGAGATGGGA
>CL1Contig324
GACATTTGTGCTATTTCTGAACTCTTTTTTACCTACCCTTGCCTGGCCTTCTCCTCCACTGAAGAGTTCACTTCCCTCTAGCTAAGCTAATCGTGTTTCAAAGATGGCCAGGATTGCCTTTGGTCGCTTTGATGATTCTTTTAGTTTAGGCTCTTTTAAAGCCTATCTTGCTGAATTTATCTCAACCTTGCTCTTTGTTTTTGCTGGTGTTGGTTCAGCTATTGCTTACAATAAATTGACAAACGATGCAGCTCTTGATCCTGCTGGTCTAGTAGCCATTGCTATTTGCCATGGATTTGCTCTCTTTGTTGCAGTTTCCGTTGGAGCCAACATCTCCGGTGGCCATGTTAACCCTGCTGTTACCTTTGGCTTGGCTCTTGGTGGCCAAATCACCATTCTCACTGGCATCTTCTACTGGATTGCCCAGCTTCTTGGCTCCATTGTTGCCTGCTTCCTTCTCAAATTTGTCACTGGAGACTTGCCTATCCCCACCCACAGCGTTGCCGCCGGAGTTGGAGCCATCGAAGGAGTGGTTATGGAGATTGTAATCACATTTGCTTTGGTATACACAGTGTATGCTACTGCAGCCGACCCCAAGAAAGGATCCTTAGGCATCATTGCTCCCATTGCCATTGGTTTCATCGTTGGTGCCAATATCCTGGCTGCAGGCCCATTCTCCGGTGGATCCATGAACCCAGCCCGGTCTTTTGGGCCTGCCGTCGCTAGCGGTGACTTTCATGACAATTGGATCTACTGGGTTGGCCCCCTTATTGGAGGAGGGCTAGCTGGTCTCGTCTATGGAAACTTGTATATCCCTGGTGATCATGCACCCTTATCCAATGAGTTCTAAGCTTGTGCTTCAAATCCATTTGCCTATGTAATAAAAGAAAAAGGAGATTATTCCCTTCTTTCTTTTCTTTGCTTTTTTTTTTGGGGTCCTTTTCAGTTCATCATTTTGTCTTTGTTGTTGTGGTTGTCTTTTGCTTTACGATGATGATGATGATGATGATG
>CL1Contig325
CGACATGGGAGCAGACTCCTCCGCACTACCGTCCGAGCCACCGTCGTCCAGGCCTCCACCGTCTTCTATGACACTCCCGCCACTCTTGATAAGGCAGAGAGGAATTTATTGGCGGAAGCAGCTGCTTATGGATCCCAACTTGTTGTGTTTCCTGAAGCTTTTATTGGTGGTTACCCTCGTGGATCCAATTTTGGTGCTGCCGTTGGAAATAGAACTCCCAAAGGCAGAGAGGAGTTCCGCAAATATCATGCTTCAGCCATTAATGTCCCAGGTCCTGAAGTGGATCGCTTGGCAGCTATGGCTGGAAAATATAAACTATATTTAGTAATGGGTGTGATAGAGAGAGATGGATATACTCTTTATTGCACTATTTTGTTTTTTGATTCTCAAGGTCATTACCTGGGAAAGCACCGAAAACTCATGCCAACTGCCACAGAGCGTATAGTTTGGGGATTTGGGGATGGATCAACAATTCCTGTTATTGACACCCCAATTGGAAAAATTGGTGGTGCTATTTGTGGGAAATGAATGCACTTCTAAGGTACAGCTATGTATGGTAAGGTGTTGAGATATATTGTGCACCAACTGCTGATGCCAGAGGCACTTGGCAAGC
>CL1Contig326
GATTCTCCTTGCCTCTCATTATCAGATTCTACGTCCCTTTTTCTTAGGTCTTTGATATTAGATCTGTAGAATACAGTAATCGATAAGCAATGGCAGAGACAGAGACGTTTGCTTTCCAGGCCGAGATCAATCAGCTGCTGAGTTTGATCATCAATACCTTCTACAGCAACAAGGAGATCTTTCTCCGTGAGCTTATCAGCAATGCCTCCGATGCTCTGGACAAAATCAGATTTGAGAGTTTGACAGACAAGAGCAAGCTTGATGCTCAACCTGAGTTCTTCATCCATATTATTCCTGACAAAACTAACAACACATTGTCCATCATTGACAGTGGTATTGGGATGACCAAGGCTGATTTGGTGAACAATCTTGGTACAATTGCAAGGTCTGGTACCAAAGAATTTGTGGAGGCCTTGGCTGCTGGAGAAGATGTTAGTATGATTGGGCAGTTTGGTGTTGGTTTCTACTCAGCTTACTTGGTTGCCGAGAAGGTCATTGTGACCACCAAGCACAATGATGATGAACAGTACGTCTGGGAGTCCCAGGCTGGTGGGTCCTTCACTGTCACCAGAGATAACTCTGGCGAGAACCTTGGTAGAGGTACAAAAATTACACTCTTCCTTAAGGAGGACCAACTTGAGTACCTTGAGGAGGGCCGCCTTAAGGACCTGATCAAGAAGCACTCTGAATTTATTAGCTATCGAATAGAGCTCTGGATTGAGAAGACTATTGAGAAGGAGATCTCAGATGATGAGGATGAGGAGGAGAAGAAAGATGAGGAAGGGAAGGTTGAGGATGTTGACGAGGAGAAGAGAAAGGAAGAAAGAGAGATCAAGGAGCTGTCCCATGAGTGGTCATTGGTGAACAAGCAGAACCAATCTGG
>CL1Contig327
TTTCATCGTCTTTCTCCGTAGGCAATTGATATTTGGAAAAATGGGTGAGAGTGGGAAGCGATCTCGTTCCCAAAGAGATCACGATGGGGATGGTAGGAATCAGAAAAGAAGGGTAAATGACAAGGATGAAAGGGTTAATGATGAACTGGTTGTTTATAGAATCCTGTGCCCAGATGAGGTTATAGGAAGTGTTATCGGCAAAAATGGAAAGGTCATAAACTCAATTAGGCAAGAGACAAGGGCAAAAGGTTAAGGTGGTGGATCCATTTCCCGGTGCCAAGGATAGGGTCATAACAATCTATTGCTATGTCAAGAAGAAGGAGGATGTTGAGGTTGATGATGAGTTCAATGACCATGACCCGTTTTGTCCTGCTCAGGATGCTCTTCTTAGAGTTCATGCGGCAATTTCAAATGCAGTTGCCTCTGTTGTTGATTCTGACAAGAAACGGAAGGATAAGGAGGAATGCCAAATTCTTGTTCCATCTAGCCAGTCTGCAAATATCATTGGTAAGGCTGGGATGACCATAAAGAAATTGAGAAGTAAGACAAGGACAAATATCAAAGTTACTGCCAAGGATGCCTCGGACCCAACTCAGTCATGTGCTATGGACTTTGACAACTTTATTCTGATAAGTGGTGAATCAGAAGCTGTGAAGAAAGCATTATTTGCTGTTTCTGCAATTATGTATAAATTCAATCCTAAAGAAGAAATTCCTCTTGAGACAACTGTACCTGAAGCTCCTCCGAGCATTATCATACCATCAGATGTCTCTATTTATCCACCAGGTGGATTATATCCAAATACAGATCCAATTGTCCCTTCTAGATCTGTTCCACCAATCCTAGGCTCCACACATGTGCCTGAACTTCAGGGTTACGGGGAGTACAGGGAGGTTCATGGCCTGTATATTCATCC
>CL1Contig328
AATAGAAACGCAGAGAATCAGAATAATTTCCTCTTCATTTTCTACGCTCTGAGATGGAGAACGAGAAGAAAAATCCGGAATTGAAGCATTTAGGGTTCGTGAGGATGGCTGCTATCCAGATGCTGGTGTGCGTCTCGAATCTGTACGATTACGCGAAGCAGAACTCAGGGCCATTGAGATCTACCGTTGGGACCGTTGAGAAGGCTGTAACTACGGTGTGAGTCCAGTCTGCCAGAAATTCAAGGACGTGCCTGATGATCTTCTTGTATTTCTTGATAAAAAGGTNTATGAAGGTACACGGAAGTTTTGATTAAACCATGCTCCACTTGTTGCTAAGCAGGCCGTGAGTCAAGCGCAGAGTTTGTACNGATAGCATCACAGAA
>CL1Contig329
AAGAAACCTTGAGAGGATGGATAACATCCTCTCCCCTCCTCTGTCTACGGCCTCTGCTGCTACCACCACCACCAAATGGGTTGCCACCAAAGAAGGATTGGAAAATGTCAAATGGGTCATGAGCACCACCTCCACTGCCCATTCCCTCCTTGAGGGCGTCCTCTCCATATTGATCATATATCTCACGTTTCTCTGGATCACTCAAAACCTCATAAGCTTGGGGTGGTTCTAATGTTTTTGGGTTGACCTGCCGGGCCAAGTTTGAGCGAGCCTGAGAAATAATATGATTTGAAACTAGGCAAACAGTATGAAAATAGACCCGAATAGAGTGGTTCAGTTTGCGAAATTAACGATAAGGGTCCACGACCCAAACCCAACAGCCCTTGAGGAGGGATTGGACCCACCAGAGATGGAATTGATGCAACCAAAAGCAAAATTGGTATCACATCATTGGCTAATCCTAAGAATCTTGCACAAGAGAAGCTGAGAA
>CL1Contig330
AGCTGTGTCAAAAGTGCCAAGCCAGAGTCTTGTCCTGTTTTGGGGAGTCTGATCTCAGCGACCCATTTGCCCCAATGCCGCTGCCTCACTCCTCTATAGAGTTTTGTTGGCTTCGGAGGAGAGGCAGATTGCTTCATGGGGACAGGTTTTGGAGCCAAGTAACTGGGCCTTTGGTTGTGGAGTAAATGCGAAGTTGTGGTAAGATTGGCAATTTGTTGTTGTTGCTGTTGCTGGAGGTGAATTTGAGCTTGGATTTGGAGAATTTGAGAAGGGGTGAGGTGGTTGAGCCCTATTGAACCTGTTTGCTCATAATCCAGCTGGTTGTATTTGGAGAACCCTTGAGAAAACATGTGGGTACTAGATGGGGAACAAAAATCAAAGTAAAAGTTGGGCTGGGAAGAGATTGGAGATTCATAAGAGCAAGAAGGATAAGAAGAGAAAGAATATGGTGAAGAAGGAAAAGTAGAGGGAGATGGTGAAGAATAAGAAAGGGAGGCTAGTGTAGAGGTTGTTGGAACTACTTTTTCATAAAAGGTTCAAGTGCCATCATGAGTTCTTCCCTGCAGGATCCGTAATTGTAGAAACCTGGTGCTGTGCTGCTATTGTAGAATCTGTAGCTG
>CL1Contig331
CTCTCCATTTCTTCACTCCAACAACTCGCTCCCCAAACCTCACTTTCCCTAAGCAGCCTCTCACTAAACCACCTCTCCCTGCCTCCAATTTTCGGTTGCCGGTGAATTTTGCTCCCAAATCTATCTCCGTCAGGGCCTCCGCTTCATCAGATCCCAACTCTGCGCCGTCATCTCAAGTATTGGTTTCTAGTAATGGTACAGGAGGCGGCGTCTTGGCGCCGGAGTATACTTCCTTGGCAGTGGCCGATGTGAGTTCGATCGAGGTGGATGCGGTGACGGAGGCTGAATTGAAGGAGAATGGGTTTAGGAGCACCAGGAGGACGAAGCTTGTTTGCACGATCGGTCCGGCCACATGTAGCTTCGAGCAGCTGCAGGCACTGGCAGTTGGGGGCGATGAACATGGCGAGGATTAATATGTGTCACGGACCGCGAGTGGCACAAGAGCGTCATTGAGCGAGTTAGGAGACTTAATGAGGAGA
>CL1Contig332
ACAACAACTCCTCCATGACTGTTGGAACCAGAGGTCCAATCCTTCTGGAGGACTATCATATGATAGAAAAGCTTGCCAACTTTACCAGAGAGCGGATTCCAGAGCGTGTTGTCCATGCCAGGGGAATGAGTGCTAAGGGTTTCTTTGAAGTCACCCACGATTTCACTCACCTTACATGAGCGTGGCAGCCCTGAAACCATCAGGGATCCTCGAGGTTTTGCGACTAAATTTTACACCAGAGAGGGTAACTTCGATATTGTGGGAAACAATTTCCCTGTCTTCTTCATCCGTGATGGGATAAAATTCCCTGATGTGATACATGCCTTTAAGCCCAATCCCAAGTCTCACATCCAGGAGTACTGGAGGATCTTTGACTTCTTATCACACCATCCTGAGAGCTTGAGCACATTCACCTGGTTCTTTGATGATGTTGGAATTCCTCAAGATTATAGACACATGGAAGGCTTTGG
>CL1Contig333
AAAGCTACATATGATCAAATTAAAACTGCTATCAAGGAGGAATCAGAGGGAAAGTTGAAGGGAATATTGGGCTACACTGAAGATGATGTGGTTTCCACAGATTTTATTGGTGACGACAGGTAAGGTCAAGAGCGAGCTTGCGTGCGTGCGTCCGTAGCCTGTGTGGCTTTCCCACACAGGCTTGGTACTTTATCCTGGATTCTTGAGCTAGACTGAAAGACCGAATTGGTGATCTGGTCTGGTTCACTCCTTTTTTTTTTGGGGGGGGAAAAAGTGAAATCAACCGTTGTGTTGCAGTAAATCTGGAATTGGAACTCTGTGACTAGGTTTCATTTGTGGTTGAGGTTGGAAGTTCAAAAAAGCTCTTTTTGAATGAGTAATATTTTAGATACTGTTGAAATAAATTTAGTTTTGGAA
>CL1Contig334
GAGATCAAGATCGTCATTTTTACACACATTTAACAAGTAAATACAATAACATGCTTATGGTAATTGTACTGCTGAATTGTTGTTCATGTCCAAACCAGAATGCAATACAGTTAAAACAAAGCAGAAGTACAAACACCACACTTCCATTTTCCCTTGCTACATAAATCCATTAAAGACGCCATTACATACTTAGTTTCTCCTACCATTTGCTAATTTTCATTAGGTACAGGAGGCCGGCCTCTTCCCATTGTAAAACCTCTGGTTCCATCAGGCATTTTAGGGCCAGGAGGTGGCTTCGATGGTTCAACAACATGAGCTGCAGATGTAGTTCCATGACCCAAGCCATTAGTGGCACGATATTTGTTCCTCCTCGGTCGTCCCCAATTTCGAACTCTCTGTCCATTCTTTTCCTTAGATAAATGCTCCCCATCCTCTTCATCAGGTGTATCGTCATGGTGCTCACTACAGTGATGATTCTCATCTTCTGTTTGATTAGATGGACGGCTAGTGCTATTCTTTTCAGCATCAGCATCCCTCCAGGCCTGTTTTCTCTGTCCATACTTGCCCATTCGCTTAAGAAGCTTAACTCGCATGCCATTTCTCCAGTCCTGTTCATTATTTAATGTAGCCACAGCTTTCTCTGCAGCCTCAACAGTGTCGTACTCAACAACAGCGTGTAACTTGCTACTGATTAGAATATCTGCTTTGCTTCGTTTTTTTGATTCTTCCACAGCATGTGGATCACGAATGGAAATATTTTTTATCTTCCCAGCTTCACCAAATATTCGTTGGATGTTCAATACTGAGTGATCCTCTGGAAGATTCTCAACCAGAACAGAGCATAACTTTGGATCCTTAACCTCAGCAAATGGAAAAGGATGATGACGCTTCACCCTCTTTCCATCTGAGCTCACAACCAAAGAGGAAGACTCTCTGAGTGCAGCAACAATATACGAAAGGTCCCGATTCCGAGCAAGCTTCTTCAATTTCCTGAAGGAAGCAATAATTTGGATAGGAACAAACCCTTCCTTGTTCTTCTTGATCAAACCTAACATATGTTTGTCTGTGAGCAAATTTTCATCGCTAAAGTAGTATTCCACCTGTTTAATGATCCTCTGCTTGAGGTCTTCGGTTTGATCCGCGGACCCAGACGGGTGATCTTGAACTTGATCGCGTTCTACATCGGCGTCGTCTTCATGGTCGTGATCCTCATCAGACGGCAAGCAT
>CL1Contig335
TGAAGAATGCTGTGGTCACTGTACCTGCCTACTTCAATGACTCTCAGAGGCAGGCTACCAAGGATGCTGGTGTCATTGCGGGTCTCAATGTCATGCGAATTATTAATGAGCCCACTGCTGCTGCCATTGCTTATGGTCTTGATAAGAAGGCAACCAGCGTAGGTGAGAAGAATGTCTTGATTTTTGACTTAGGTGGTGGCACTTTTGATGTGTCACTCCTCACAATTGAGGAGGGTATCTTTGAGGTCAAGGCCACTGCTGGAGACACCCACCTTGGAGGCGAGGACTTTGACAACAGAATGGTGAACCATTTTGTTCAGGAATTTAAAGAGGAAAAAACAAGAAAGACATTAGTGGAAATCCTAGAGCTCTTAGGAGGTTGAGGACAGCTTGTGAGAGGGCAAAGGAGGGACCCCTTTTCATCCACTGCTCAGACAACTATTGAAATTGATTCTTTGTACGAGGGTATTGATTTCTACTCAACCATCACCCGAGCCAGATTTGAAGAGCTTAATATGGATCTTTTCAGAAAGTGTATGGAGCCTGTGGAGAAGTGTTTGAGGGATGCTAAGATGGATAAGAGCACCGTACATGATGTTGTCCTTGTTGGTGGCTCCACTAGGATTTCCCAAAAGGGTGCAGCAGCTATTGCAAGNTTCTTCATGAAGGAGCTTTGCAAGAGGTATCGAACCCCAGATGAAGCCGTTGCTTATGGTGCTGCTGTCCAGGCTGCCATCTT
>CL1Contig336
TGCTGCAATTAAAAGCTTGGTTCTTAGCCGTATCTGTCACTGCTGCCCATATATGTTGCTCTGCTAGTACTCTTGCATCTGTCATATCACAGAAATGCTCCCATGTGTATTTGCTTCCGGGATACTTAAAAGGTAGCCCTTTGTGCCTACAAATGGTCGCATATACAGATAAAGTGAGCAGACAGTTATAAAAACTTCTTGAAGATGCACCTATTATTATAGAGGATCTATGCACAGAATAAGAAATGGAAGGTGAGTAAGATGGACAAGCTGGTCTGCAAGTTGAGGATCAAATATCGGACCCATGTAATGCTTTGTCCCTGTTTGCAAGGATACATGCCTAAGCCTGGAAGGAGAGGCAGATTTGAGCACATCAAGTACGTTGGCTAGCATGGTAGGAATTCACAGTTATATTAGCTTCTTCAGCTTCACGAATTTGGAGGGTCAACCCGAGAAGACATGAGTGACTTGATTT
>CL1Contig337
TCGTTCTCTTTCACGCTTTACTTACAGTCTCTCTCTCTTTCACTCTTTGAAAGTTGCCGGCGTTCTGAAACCGGAGAATTGTTTGAGGTTCAGGTGAGGAGGATGGGGACGGCGGTGCTGTCTGAGCTAGGGACGGAGATACTCGTGCCGGTTTGCGCGGTGGTTGGCATCGTTTTCTCATTAATTCAGTGGTACTTGGTCTCGCGCGTGAAGCTCACGGCGGAGCGCCAGGCACCTGGGTCATCTCCGGCCGGTGCTAACAAGAATGGCTACAATGATTACCTGATTGAAGAAGAGGAGGGTCTCAATGACCACAGCGTTGTGGCCAAGTGCGCTGATATACAGACTGCAATCTCTGAAGGTGCCACATCTTTTCTGTTCACCGAATATCAGTATGTTGGGGTGTTCATGGTGGCTTTTGCAATTCTGATATTCCTTTTCCTGGGTTCTGTTGAGGGCTTTAGCACAAAGAGCCAACCTTGTACTTATGATAAACAAAAGACATGCAAGCCAGCACTTGCTACTGCAATATTCAGCACTGTCTCATTTTTGCTTGGTGCTTTCACCTCAGTTGTCTCTGGTTTCCTAGGGATGAAAATTGCTACCTATGCCAATGCAAGAACAACACTGGAAGCAAGAAAGGGTGTTGGCAAGGCTTTTATTACTGCATTTAGGTCTGGTGCGGTTATGGGTTTTCTCCTTGCTGCAAATGGTCTATTAGTTCTCTACATTGCTATAAATCTCTTCAAGCTTTACTATGGGGAAGATTGGGAAGGCCTCTTTGAATCTATTACTGGCTATGGTCTTGGGGGTTCTTCCATGGCTCTTTTTGGAAGGGTTGGTGGTGGTATTTATACCAAAGCTGCTGATGTTGGTGCAGATCTTGTGGGAAAGGTTGAGAGAAACATTCCAGAAGATGATCCTAGAAACCCAGCTGTCATTGCTGACAATGTTGGTGACAATGTTGGAGATATTGCTGGTATGGGGTCTGATCTTTTTGGCTCATATGCCGAGTCATCTTGTGCTGCCCTTGTTGTTGCCTCCATCTCCTCTTTTGGAATCAACCATGATTTCACTGCAATGCTGTATCCTCTGCTTATTAGTTCTGTGGGTATCCTCGTTTGTTTGATACACCTCTTGCACTGATTTCTTTGAATCAAGGCTGTAAAGGAATTGAACCAGCATTGAAGAA
>CL1Contig338
TTTGTCTACATCANCATGAGTGCAAGGCCACAAGGGAAAAGAAAATAGAGTGGAAGCAACAGTTTGGGCACAAATAAAACCATGAACCCAAGCACACAAAGATACATGATTAATGTACATATTCCAAGGTCCCAAAGCCTCAAGGACCAGATGAAACTCTCAAATTTAGTAGCATAAAGGAATTTCTTTTCTCAATTATATGTTGGACGTGCTCCTGAAAGATCCTAAAGCTTTAACAGCAGCTGCTCTCAAGATATATTGGTGGTAGAATGCAGCAATTGCGGCACCAATGAAAGGTCCAACCCAGAAAATCCATTGGTCATCCCATGCCTTGTCCTGGTTGTAGATCACAGCAGCTCCAAAGCTCCTAGCTGGGTTAATACCAGTGCCAGTGACTGGAATTGTGGCCAGATGAACCATGAACACAGCAAATCCAATTGTAATAAGCTTTTTGGAATGCTTTCACGAGCCCACATCCACATATGGCTCCCAAGCACTGAGCTGCCATGTACAATATAGCTCGCACCAGAGACACTTTCCTCGCCAAAAAACAGACCCAAAGTCACAGCAGGGTTTATATGCCCACCTGAGATACCAGCAGTGCAGTAAACAAGAATAAAGATCATTCCACCGAAGGCCCAAGCGATACCAAGAATCCCAACACCACCACATGGATCAGCGTTCTTGGCAGGGTCGG
>CL1Contig339
GTAATAGGCAAGATTATGAGAATGTTCACAGAGGTTTTGATTTTGACAGTCGAAATGAGGAGGGAAAAAGCATTCTAGATTTTGCTATAGCATACGACCTAATACTAGCAAATACCTACTTTATAAAAAGAGAGTCATATTTAGTGACTTTCAAAAATGGGCAACATACAAGCCAAATCGACTTCCTCTTAACTAGGAAGACAAATAGAGCTCTATGTAAGGATTGCAAGGTCATTTCAGGAGAGGCTTTAACAAGTCAACATCGGTTAGTGGTCTTGGATGTCAAGTTTAGGAACAATTCAAGTAAGGTTAGAAGAAATAGTGTAGCTTGAACAAAGTGGTGGGAGTTCAAAGGAGTAAAGCAAGTAAAGTTACAAAAATGAGCTTCTCGAGTCCGAAGC
>CL1Contig340
GCTCTCTCTCATTTTCTCGCGACCCTAACGGCCTACACTTCACAGAGCGCTTAGACTTGTCTGATTTTAGGGTTTCTTTCTAATTTATTATCTTCTTCGCGAAACCCTAATCCTCGGATCAGGTCTGAGCATCTGGTTGTTAGGCTTCTCTGGTCAGCCAAGTTTCATGTCTGAGCTCGAAACCCAGATTCCTTCTACCTTTGATCCGTTTGCTGATGCAAATGCTGAAGACTCAGGTGCTGGTGCAAAAGAGTATGTGCATATTCGTATACAACAACGGAATGGTAGAAAGAGCTTGACTACTGTGCAGGGATTGAAGAAGGAATTCAGCTACAATAAGATACTCAAGGATCTCAAGAAGGAATTCTGCTGCAATGGTACAGTGGTGCAAGACCCTGAATTAGGGCAGGTTATTCAGCTTCAAGGTGATCAGCGGAAGAATGTGTCTACATTCCTTGTTCAGGCTGGCATTGTGAAAAAGGAAAAATAAAAATTCATGGTTTCTAATCTGCATCAACTCCCTGCATCGTGCAGTTCCCTTGTATGTGAGCTCAACGTCTGTTTGAACTCAGCATGTGTTAAAGCTGTTAAATCTAAGTCTTGTTGGTTTGATATGTCACCTGCATAATTCTGCTTCTGTTTCGTTTTTTTTTTTTTTCTGGATTCTATGTGGTTTGATGGTTTGATAATGGGATGTGTGACTGTATGCTGTTCTATTCTC
>CL1Contig341
TACGAGTAAGATCTAATTAAATGTTGCTAAAGATCATGATCATCACATTTTTCGTCGAATTAATCACTTGCCGCAGCTCACTGCTCACTAGTTTTAAGTACTCTAATCATGACAAAGAAAAATAAGAATAATTATGCATAATAACATTATCCCTAAATAAGCCTCCTCATAATCTCAGTAGATCCATAAAGTTAAAAGTAACAAGTCATAGAAAACAGTATAATCTGAGGAGCCTTCTGCCTTTACCCTACTTCACTTCTTCCTCTTCTTGGGGGGCTGGAGGGCTTCCTCATCTTCATCTTCTTCTCCTTCGTCCTCTACTTCATCAACATCGTCCTCCTCTTCGTCTCCACCATCATCATCATCATCATCGTCATCATCATCATCGTCGTCATCATCTTGATCTTCACCATCTTCCTCATCATCATCCTCTTCCTCTTCTCCATTCTCTTCGGCTCCCCTGCTCCATCATCTGGACCCTTCTTTGAGTTGCTTTTGTTGTTATTGGTGTTGTTGCCATTGTCCCCTCCGTCTTCAGATGATAATTCCTCTGGGCCTTCTCCAAATTCCCCCATTCCCCCTTCATCGTCATCGTCATCATCTTCATTGCCATCATCTCCACCTGCATCAACTGGCTGGCTTGGCCATGTGCGTCATCTCCTT
>CL1Contig342
GGTCTAAAGGATCGATAGGCCACGCTTTCACGGTTCGTATTCGTACTGGAAATCAGAATCAAACGAGTCCTTTTTCCCTTTTGTTCCACACGAGATTTCTGTTCTCGTTGAGCTCATCTTAGGACACCTGCGTTATCTTTTTAACAGATGTGCCGCCCCAGCCAAACTCCCCACCTGACAATGTCTTCCGCCCGGATCGGCCGCCGTGGCGGCCTTGGGTCCAAAAAAAGAGGGGGCGAGGCCCCGCCTCCGATTCACGGAATAAGTAAAATAACGTTAAAAGTAGTGGTATTTCACCGTCGCCGTTTCCGGCTCCCACTTATCCTACACCTCTCAAGTCATTTCACAAAGTCGGACTAGAGTCAA
>CL1Contig343
CGAGAATTATGCCGTCTATGCCTTATTTGCAAATGTTGTTTGAGAGCCAGTCCAGTCCCTCATACAGTCCTTCACCAGAAGTGGCACATGTGCTCTGAATGTACCAGTGGCGTTGACGGAGAGAGTGAAGGCCAAGCTTATCAGTTATTTCAGCAGCATTCATTGCATTTGGAAGATCTTGCTTGTTTGCAAAAACAAGCAGTACAGCATCCCTTAACTCATCCTCATTCAACATCCTGTGTAGCTCATCCCTAGCTTCAACCACACGGTCTCTGTCATTGCTATCGACCACAAAGATCAGCCCTTGTGTGTTTGGAAGTAATGTCTCCACAAAGGTCGAATCTTGTCCTGACCACCAACATCCC
>CL1Contig344
AATGCAATAAATAATTATTACAGGCAGTTATGCACATCTAATATTTAAACAGAGAAAATAAATTTAATTATTGAAAACCGACATACAAAACCAAACCAAGAACAGTAATAAATTTAACTATTCACCACTGCACATTGCTTCCTAATCTCACCAGCAGAACCAGTTTTGACATTGATTCTGCCCATTTTCTCCATGGAAGTAGCAAATTCAGCATAGAAATTTTGCAGTGAACCACTGAGCAGCTGGTTGATTGTGGTCAATGTAGCAGAGTTTGTGGTCAAGGCGGAATCTGATTGGAAAAGTCCTCTTCTCTTAAGCAAATTAGAATAGTAGCTAAGATCGAATGTTTTTCGACTTCCAGGATCCATCTCAACAATGGTGGTATTGTCATTAGGAGTTGTGCACTTCCTTGCCTTGAGATTTGCTGCATATTCGCTATCCAGAGCAGGGTCCTGATCGCCTACGCCTGTAAAATTGTATAGCCGATTTGAAAATGATGAACAATGAGCTACCCCGATTGTGTGTGCGCCTGCAAGCACCACCAAGTCTTTCAGGTCCAGTCCCACATTAGCAAATAGTCTTTGGAGATTGGTGAAGTTGCTCGTCGGAGGAGGGATGCTTGCCAAGGCTTCTGAGGTATTTGAGATTGTCCCATCCCTTCTTCCTGTTGGAACTCTCCAGGAAGGACCACCAGTAGCTACTATAGAGTCCCTGCAACCAAAGCAATAATATCTGCACAAG
>CL1Contig345
TAATTCGCTGGGACCCTCGATTTGGTTATTAAGTGGAAGTCCGAGCTTGAGTAATTCGCTGGCACCAGGTTGGATTTAAGAGAGCTGTATAGGGGATCAGCTCCCATATGTTATGATTGATACTACAGGGTGTGTGAGTGCTCCAAATTACCTTTTTGATGTTATGATGTGAAAATGATGTTGATGTTGCATTTCACTCTACAGGGTGCATTAGTTTTAGATAGTTATAGAGATTATGGTTAAAATTGATATTTTACTCTCTGAGTCGAACGCTCACTCCTGTTCAATATTTTTCCAGGCCACAGGAGGAGTTATTTTACAGAACAACCTGTTTTCTTCCTCGCAGGTTTAACGTCAATTATTTAATTGTTTTACTATCTTTTTCTAAATTTAAAATACTAGAACTCCGCATGTGTTAGAATAGTGTGGACCTTGGTAGAGGTTGTGTTAA
>CL1Contig346
ATCAGTTTTTCTATCCAAATCCCTAGTTGGAAGTTTATTTGAAGAAATTGGAACAAGCATATGGAAGTATATATTGAACATAAGCATGGTTAAACCACACTTCATTGAACATGTAAGCATTAGTAGTTCTGCACATCGGCATGCAGCAAGTATTGAAGCCTTAGTACTATGATACTAAGTGTTCAAAGCCATCAAACATTTCACCAACTTATCTCCAAATAAAGTCACTGCCTCAAGCTCTCAACGATGTAAGATGCATACAGATCCATGGAATAATTGATGGCATCAATGGCTGCCTCAGCTGGCAAGAAGTCCTCCACAGCAACTTTCTTGTTCTCATTCTTTTTGTAGTCCTCCAAAAAGACGGCGGAGTTCTAGCTAGACGATGAGGAGGAAGAGTCCTTGATGTCTGTGTATGGCGGACGTCACGGATCATCAGCACATACTGCTA
>CL1Contig347
GGCAATGAAAACTTGACCCTACTCAGAAAATTGAGAACTATCCAGTTTTGAAGCAGCTAGCTTGTCCAAAAACCAGACCAACTTCCCTTTCGTTGGCTGAACCATCCGAGCAGGCAGAGGTGGGTGGTCAGGTCCCACATCATCGATTGCCAAGTGGACTGCCTCTGCTTTGTCCTCACCTGCTACAACCACTGCCACGTTTGACGCTGAGTTTATTACAGGCAGAGTGAAAGTGATCCTCTCAGGTGGGGGCTTGGGGGAATTAGTAATAAAAGTTACCCATTCATTGATAGAATGCACATGACTGGGTACAATTGGCACCTTGGACAAAAAGGCCATCCTTTGCCAGCTTATAGTTGCTATCAGCATGGGTTTTTGCCACCCCACGTTCATCCACCCAAAATATGTACCATTTAGCCCAGTCTACAGTCTTGTTATAAGGAGCTTCACAAGTTTCCCCCATTAAG
>CL1Contig348
CCCTCATTGCAGGAGTTGCACCTCCTAAGAAGTTCTATGAGGGTTCTGAGATGAACTTTGGTGCTGAGAGTGGGAATGGCTGCAAGTGTGGATCAAACTGCAGCTGTGATCCATGCAACTGCAAATGAGAAAGCAGCATGGAAATGGACCCAGCAAAGCTGTACTCGATGTTCTCAATAAATACCAAAAAATTAGAAAAAAAAGTTACGTTATAGAATATGTATAATAGTGCTTGGCTTGTCTGCTGTAAATAAAACA
>CL1Contig349
TATATTCCTCAGGGAAATCTGCTTGTTATATTGCTCCTTGGTCTGGTGTAATAGCAATCTCATCTTTTCCTCATTAACAGTTTCAATTGAAGGCACATTCTGGCCCTTGACAATTAATGTGACAGGTGTGAAACCCTTGTGGTTCTTAAATCCCTTGGCCCTTGGTCCTCTATTTAGCTCATTCAAACCATCAATACCCCCATTTCGATAACCAAAGTAACCAATGCCTCGCCCTCTGGGTTTATATTTGCTGTCAAAACCCAACCACCCATTCACATTCATCCTTGAATCATAACCAGTCGATCCAATGCTCATACTAGACCTAAAAGTGTTTCCATATTGACCATAAAACTTGTTTGGGTACATCCCATTTATGTATCCATGAGTTGATCCCATGCCAGAAATTGGACCAGCGTGATGCAATCCCATATAACTGGAAGTTTGCCGGAAATTATGGTTCCTCGGAGATGGAATATTATTAGCCTTCAAAACTGAAGAAGCAATGCCAGTGCTTCTGTTCTTCCCATCAATGCCAAGTCTTGGATCCTGATAACCAGTAGCAGGTATAGCCCCTGGCAAACACACCCCTTCCATCTGTATTATTCAAATACAACAATGAATTTTGATATGTTGGTTTAGTGGGAATTGAGCCATTGTTTCCCTTCATCCTCCACCACTGACAATAGCACTAGAATTCACTTTGGTCGGGTTTCTTGCCAGTAAAGGACGTTTTGGTTCGAGCAGGGGCGAGTGGAGGGGAGGTAAGCTCCCCCTCGAGATGATACCGCCTGACTTGGAGTGAATGATCCACTGTTAGGTGTCAGCGGCTGGAAATAAGCAGGATACTGGTAG
>CL1Contig350
GGAGACTATCCTTGTGCAAGGGGGAAAAGAAACCCTATTTTGCTTGCATTCTATTATACGTTCTATTCTTTTCAAAACATTGTTATTTTCGTGATCTGTGAGGATGACCGGCAAAGGAGAGGGACCAGCGATCGGAATCGATCTGGGTACTACTTACTCTTGCGTGGGTGTTTGGCAACATGATAGAGTGGAGATCATAGCTAATGATCAAGGCAACAGAACGACGCCGTCTTATGTTGCCTTTACCGATTCCGAGCGCTTGATCGGCGATGCTGCCAAGAACCAGGTCGCGATGAACCCCATCAACACCGTCTTTGATGCAAAGCGGTTGATTGGTAGGAGATTTAGCGATGCCACGGTTCAGAGTGACGCCAAACTCTGGCCGTTCAAGGTTATTTCTGGACCTGGTGATAAGCCTATGATTGTTGTCACCTACAAGGGTGAAGATGCAGTGGTCACTGAGGATGTCTACTTCAATGATTCTCAGAGGCCAGGCCACAAAGGNTGCTGGTGTCATTGCNGGTCTC
>CL1Contig351
ACTTAAACTGGAACTAAGATACATATGCTATAGTAGGAGAGTGAACCCAAACAAGATGACCTGCAGGCAGGAAATGGCAGAAAGGAGAGCCAGGCTTGACAGGAAGCAAGCGAAAAGCAATAAGATCAGGGCCCATCCGTGAAGTGTCCATATGGCAAACAGCAATCGCTTCCACTTGATCTCCATTTTCACCAGCTAGTGATATCTTGAATACCTTTGCAAGTTGATCATCAAAATGGCAATAGAAAGAATGATACATAGGATGACAAAATACCTTACCAGAACCTCCAATCTCCTGCAGATTTTCTGTGATAATATAGTCTTGTAATAAGGCAGTTGATAATGAAGGTAGTGGTGGTTTCATCACTTAATCCCCCTCCGACTTTGTAAAGCCAACGAATGTAATCAAGCATTGATTTCAGAGACGTAGCGCAAATAGTTGTC
>CL1Contig352
ATGCTGGTTGAGTTCCTGATCAATGGCAGCATAAGTTTTCAAATAGGACTGCTTCCAAATATCAAACTGATGGAGATCTCTATCCAATTCCATTTGGAAATCTATGTCAATGCAAGAGTTTCTTGCCAATTGCACAGCAAAGAAGAAGGAACAGATTCTTTAACCCTTTTGGAAACAACATGTCCCCATGGACCATGCCCATCAAAAATCCCACAAAAGATGATGTCCTCTTGGCATCCAAATTCCTCCCACACAATTAAGCTATCTTGATTAATTCCTTTCTGTCCTCTCTTGGAGCAGACGGAGGCAAAATTATTTGATCTGCTGGAATTGACAATGCCAGAGGACCTCAACATCAACTCGCCCCTCCTTGCATCCTTTGCCAAAGCTTCTGCAGCTTCCCTTCCAACA
>CL1Contig353
GTTGACAATGTTAAAAATCCTCATTTTCTTGTTCTGATCTCTGAGAACTTCGTGGAGGCGCGTGCTTCTTTAAGTCGTCCTGGAGTTGCAAATCTACCTTCTAATCAGAGTCCTGTAAAAGCGGACGTCGCTTCAGTTACTTCTGCTGCAGGGCCAGCTGCATCAGGTTGTTTATGCAATTGTATCTACTTCTCAATTATTATTTTGATCGACTCTTTGCATGATTTGTTCATTTTCTTTTCTCAAACACATCACCTTCCTTGATTTTGTATAAGAAATAATGGGAAAAAAACTTCAATAATTAGCATTCTCATCATGCACTATTGTTGTAAACTTGAACTTTGTTTAGTCAGTAGCCTTAAAAATAGAGCATCTAGCTGCTGAATACATACTTTGGTCTTTGTGACTTGAGACATAGGATTGGCTGTTCTAGTTGCGGAGGCTGTCAGCTTGTTATCCATTAAATTTTGAGCCGTTGACATTGAAAGAAATACCATCAAGCATCCCTATCATTATTT
>CL1Contig354
TTTACAGTTATATTCTGCAATTTAGTTTCAAAAGATCGACAAAAACCCAACTCAATTGGTTTTCTTCTCTTCAGGTTTTGCAGGAATTACATCCGCACTGGCGACCTGCTCATCCTCACCACCAAAACCAAATTCATTTATACGTGAACTGTCCACTGGATAAATCCATCGCTGGTATAGATATATCAAAAATATGACATCATCACGGAAGACAGAAAGCCGATGTAGTGTTGGCATTTTTATGACAAATGCAAAGAGATCATCAATTATGGTATTCAGGAACTTGTACGTCATCTGCCTCCATGGTAGATGAGCCACAGATTTCAACTTATAATTTATGAACAGCTGAGGGCACATCATAATAAAACCAAACATGTACACACAGCTTGTGAGTGAAGAGAGAATCCAAGAATACCAGCTCTTGTGGCGCTCATACATGAGCGAGTAAACAGAAGAGCATGCAACAAGAAAGAAGAGCACATAAGACAAATACTTCATTGCAAGGTCATCATATTCCTTTGTCTTATTTCCTGCATAAGACTCACGATCTCGGAACTTCAACATAGGTATCTTTCCACTTCTATCAATCTCTATGTGCATGGCTTTCCCTATTTTCCAAAACTCAATACAGCAACCAATTCCAGAACTTGCAAGTATCATCCATGAAGTGTCATTGTCAAGTAGATAAAGAAAGACGATGAGCTGACATATAAAGCTCACAACAACAGATTTTGCAGAGAGCCCTTCCATCGACTTATTTTTGTTCCAAAATTGGATATCATTCTTGAATGCTAAGAAGTCAAGACCGAATGAAGTAATGAACCACCATTGTGATCACCAAGAGGTATGGATTTCCTTCCAAGAAGACCCTCTTCAGTTCATCAGCCTCGCCTTCAGCATGCTTCCATAGTGCGATGATCTGAATGATTGATCA
>CL1Contig355
TAGTTACTTTTTTTTTTNTTTTTTTTTTTTTTCTAAACAAGCTTCCAACATTTCTTTCTGAGTTACTGATGTTTTTCAAAGACGAATGCATGCCTTAAGATTTCCTTTTACCTATTGCTTCATCTCTAAGCCATAGTCTATTGTTTGTACAAAGTTCACTGTCAAGAAAAATCAGATGTTTAATCACTTAAAATGCTTGAATTTGAGGTCTCTTAGAAAGCCAAGCATCAACTGGTGCTTCACATTGGGCTTACAAGCAGCAAATAAATAAGCGTTTACAATAATTCCTATATTATATGCAATAACTAAATATATGTCATTAAATTTTAAAAAGATTACGATTACATTAATTGCATTAAATATAACTGCATGAACATTCCGCAGCATCGCGCGGGTTATTATTTATCATATGCCAATACTAGTTCAAGATTGTTCAATATCTATGATTCCTAGTTATTGTTGTCCCCGAACTTCTTCTGAAGATAGTTTACCACATCCTTATCGAGTTGGAATCCCTTGACAAGAACATCTGGATTAATTGGTGGATTAGACCCAAAGACTGCATTTGCTATTATCAAGAATCCTGGATTTTGGCTATTAAAAGCAGCAATAGCAACTGCATTAGTTTTTCCAATATTGAATTGGAAGTGAACGAGACCAATTGGAATTACAAAGGCGTCTCCTGCATTCAAGACTTTGGTGATGAGGCGATACGGCTGACTTGATGTGACAAAACCAGCATAGAGGGTGCCCTCCAAGACTATCAACATTTCAGTTGCACGAGGGTGAGTGTGGGGTGGGGTTTCGCCTCCATTTGCTGCATAGTCTATACGAGCCATGGCTATGCCAAGAGTGTTAAGTCCTGGTACTGTATCAACATTTAAGAGAGTAATGTTGAATCCAATTTGGTTTGTTGTATTTAGAGGAATATTGAGACCAGAAAATGAGAAATCGTCTGCCGTTACAATCATTGGGTCCTTGCAGAAGTTTCCATTGACAAACACACCATCTTTGCTGCCATTGATGGCTACACAGAAGTCCTGAAGAGAGCTAGGGTCATAGGCAAAGACATATGAGGAAGACAAAACCAGAAGGAGAAAAGCAACAAGGAAATGAGCTCCTTTCAATATTTTTTTTTATTTTTAAATTCTTTCTCTAAGCTTTCTATAGCTTAAAGTGCTTCAAGCGCGTTGGAGATC
>CL1Contig356
AAAAATATTAACTATTTTACATTAAAGATGGCTATTACGTGGCCATGATCATCAGATCAGTACACTTATTATAATTATATTCCAGTAGCACTGATCAAACGACTATCACAAGATGGATAAACCTCATTAGGTTGCTTAATAAGCAGCGATGGAGGCTTTACTGGTACCGACTGCGCCGATGAACTCCACAGCAACATTAACAGCATTGACAGAGCCCAAATAACTATAGCTTTTGTATGCAGTTGATCCACCTGCGGTGTTGGAGATACCCCTGAAGACGATAATGTTTTCCACACCATTTGACAAAGCCACCAATGTAACAGCAGCAGTCTCTTCATCCACGGTTGAGGCCTTGAAGCGTGTGTAAATGAATTCTCTAATAGCTGCATTTTGAACGTATATATCAGCAGTGGAGGAGCTCAAACCTTTGGCAATAACTGTAGTCTGAGAATACTAGCTGCCACCCTTTGCCCCGTCTTTCAGCCATTTCCATATTCCAGTGAACGCGACTTTTTTAGGC
>CL1Contig357
AATCGGGACATGCCAGTGATGGGTTTGGGCACACGCTTGCAGACCATTTATCGTAATCCGCCATGAAAGCAGCGATCCTTGATGCCATCAGCCTTGGATATAGACATTTTGACACCGCCTCCATGTACGGATCAGAGAATGTTCTCGGGGAAGCTATTGCTGAAGCACTTAAACTTGGCCTTATAGCTTCTCGACAGGAGCTCTTCATCACTTCAAAGCTATGGTGCAGCGATGCACATAGTGATCGTGTTGTCACTGCTCTAAATAATTCTCTAAGGTAATTATGCATTTCTCAGATTAAATCCCATTTATCAGAAATATATATATATCTATCGTCTTCTTTTATAGGTTTTGTCCGTGTTAACTGTTATTTTACGTGAGTCATCCATGACTTAAGGAGGGCTAGAAAAATAAATATTAAAAATTAAATCAATATCATCTATGCCCTTTAATTAATGGTATTACTCATGTACATACAGTAATCTTCAATTGGAGTACGTGGATCTCTATCTCATTCACTGGCCTGTCAGTTCTAAGCCAGGAAGGTATGAGTATCCAATGCCTAAGGAGGAGCTTCAACCAATGGACTACAAGTCTGTGTGGCAGCCGTGGAGAGTGCCAGAGGCTTGGCCT
>CL1Contig358
ACACATAAATTCCATGAGCTTGTGCCAAGTAAAAACTCAATGAAAGAAAAATAAGTTCTTTAAGAAAGAAAGCAGATGCAGAGTTCTTGAAACAACAAACTTACAAGCTTTAATTTGTTCAACTCATCAAAAGTTGGTTTATTTTTTCCAATGTGTTGCAGCACCTCTTGCCTAGCCTTTTCTTGCCAGTTTTGATGCATACTCAATACAATCATAGTCCAAGCTAGCAAATTGGCAGTAGTCTCATGACCAGCGAAGTAGAATAGCTTGCATTCTTCTATCACATCATCTCTTGACATCCCAACATTTTTGTTTTGTTGAATCTCATTGAAATTAGATTTGAGTAGCAGATTCAGTAAATCATCCTTGTGTTCATTTCCTGACAGTATAGCCTTCTCCCTATTCTCTATTAGGCCTCGAAGCAGGGTTTTAACTTCTTCGTGGATTTGCATCATTCGTTTGTTCAATTTTGAGGGGAAGAACCTTGACCAGAGAGAATTGAGATTGAAAAGTGACTGTAAAAGGAGTTGAGCTTGTTTCCTTTGGAGAGAGAAAATCAATCTCCCTTCTTCAAGATTGCTACTAAAAGCTGCCCTTGATATAATATCTCCTGTTAAGTTCTGAAACTCAGGGAAAACATCCAATTCACAGGATTTTGCAGATGAGTCCATCATATTGTCCCATTTCTCAATCATTTCTTCACAAGAAGCCATAAAAGATGGTAACATTCCCTTCAATTTTTCTATGTGGAAGGCAGGGTTGATTATCTTCCTGTGCTTTACCCATTTATCTCCATCAATATTTGCAAGGCCTTTCAAGAAAAACTTCATGGTTGGACTTACCTCTGGCTTTCGAAATTCAAATTTCCTTGTCAGAATCTCCCTTATTAGCTTCGGATCCATAATTGTCACACGAGGAACCATTCCATACCAAGCAGCAAATGGCTTTTTATGTATCATGGAGAGTTGCTGAAGGAAAGGATCGACGCGAGGCGCGATATCATGGGTTAGTTCCATTGGCTTAGACCTAGCCTCTGAGGCTAACTTGATCATCTCTTTAACATTCCCATAAATTAACTTGTAGGGCAGGACATGGATGCCTTGTTTTCTCAACTTCTTCTCCATCATTTTGGGTCTCATCCATACTGCATGCAACAGTTTCAGACTCCAAAATAAAAGACAACACAGCATCAAACCCAAAGCCAAAAGTGCCATTTCCTTTCTCTGAATTATGGTCTAAATCC
>CL1Contig359
AGAACCAAATACAAAATCAATCTCTCCTACTGATTACTTTGAATTCAACTCAAAGTTCACTGACAAGATGAGGAGAATCAAGGTACTGAAGGCTTCTATTTAATATCTTGTTCAAATCTGCCTCTCGTGAATTATGCGAGAGAATGTATTTGCTTTTTCAATTTGCAGATTCCTTTGCCTCCTGTGGATGAGAAGAAGAAAGTAATTGAAGATGTTGACAAGGACAGACGGTATGCTATTGATGCCTCAATTGTGCGCATCATGAAGAGTCGGAAAGTTTTAGGTCACCAACAGCTGGTTATGGAGTGTGTTGAGCAGTTGGGCCGCATGTTCAAGCCCGATTTCAAGGCAATCAAAAAGAGGATTGAAGATCTGATTACAAGAGACTATCTTGAAAGGGACAAAGATAACCCTAATTTGTTTAGATACTTGGCATAATGTGGCCTAGTTGATTATCCATGAATATGAAGTGGTGACTGTGG
>CL1Contig360
CTTGATTTGCTGCCTCCAAGTAAGATGATATTGGATGAGTGGAAGAGACTCTAACTCCAAAACACCAAGAGCAACTCCGTGAGGTGCAATTAAAGGATTCTGGGACATGTATGATCCTGAGGGATACTCCCTGTGGTTCTGTGACTACAAGTACAATGAGGAGAACAGTGTGTCATTTGTTACTCTGAACAAGGTCAGTGGATTTCTTCAACGGATGGATCTTGCTCGCAAGTATGCATTTGGAAAGATGCTAGTGATTGGCGAAAACCCTCCATACAAGGTTAAGGGGCTGTGGCTTTTCCGTGGCCAAGAAATTCCTCAATTTGTTATCGATGAGTGCTATGACATGGAACTGTACGACTGGAAGAAGGTTGACCTCTCAGATGAAGCCCAAAAGGAGCGAGTCAACCAGATGATTGAAGATCAAGAGCCTTTCGAGGGAGAGCCTCTTTTGGATGCCAAGTGCTTTAAGTGAAGTAACCGTTTATCATTTAACTTATGTTTTAGCCTGCATCCGTAAATTTTTTTCAAAATTTTTTTTGATTAGTGATTTTGTATCTCTTGTTTCAGACAAATTTAAGTGT
>CL1Contig361
CACAAACAGCCTCTAAATTTCATGTCCTACTAGTTCCTTTCCCTGGCCAAGGCCATGTAAAGGTCCCAGTGATGCAATTCGCTAGGCGCTTGGTTTCCAAAGGGCTTGAAGCCACCCTTGTTGTTTCCATTTTCATTGCCAAATCCATGAAGCTTGGCTCCTCCGTCGGCCCTGTGCAGCTCGATGTAATTTCCGACGGCTATGATGATGGTGGCTTTCCAAAATCTAACAGTTTCGACACCTATCTTGAGCGGCTGAAGGCCGCCGGTTCAAGAACCCTGCCGGACCTCATCATGAAGTATGAGAAGACCCCGAACCCTATTGACTGTGTGATATATGAACCTTTCTTGCCTTGGGCCTTAGATGTTGCCAAGGAATTTGGGTTGCTGGGAGCTGCCTTTTTCACTCAGCCATGTGCCGTTGATTATATTTACTACAATATTCAGCATAAGTTGCTTTCACTGCCAATTTCTTCAACCCCAGTGTCGATTCCAGGATTGCCTTTGCTTGAGTTGCGAGACTTGCCATCGTTCGTGCGTTTGCCAGATTCATATCCTGCCAACGCTGAGATGCTCCTAAGTCAGTTCTCTAACGCAGATAAAGCTGATTTTGTACTCATAAACACTTTCTACAAGCTAGAGCCTGAGGCGGTGGATACAATGTCTAAAGTTTGTCCTGTGCTCACAATTGGACCGACAGTTCCGTCAATTTACTTGGACAAGCGGATTGAAGATGATGATAATTATGGTGTTGACCTCTTTCCATTAGATGCCTCTGTTTCAAGCAATTGGCTCAGCAGTAAGCCAGAAAGGTCAGTGGTTTATCTGTCCTTTGGCAGTTTCTGTGGTTTAAGTGACAACCAAATGGAGGAACTTTTGTGGGGTTTAAAGAGAAGCAATTTCTATTTCTTGTGGGTAATTAGGGCTACTGAGGAAGCAAAACTACCCAAACATTCAAGGAAATTTGGGTGATAAGGGCCTTATAGTGAACTGGAGTTGTCAAGTAAAGTGCTAACCACAAGCTGTGGGATGCTTTCTGACCCATT
>CL1Contig362
ACCAAGAAAAATTCAAATAAGAGGAGATCATTTTCCTTCCTCCCTTATTTTTCTCCAATCCAGACATAGTGTTACTGAAGCGGTGGAAGTCCCAAAGTTTTTGGATCGGCGCCAACAGTAAAGTGATCAAAGCCAACAAGTGGTCCTTTCACGCTGCCAGTCCAAGCCTCACCCAGCAGCGGCAATCATTATCTTGTCCCTTCCTTACTGCAATCAGCAAAGGAGTTTTACTAGCAAGAAATGGCTGGAACTGGAGTTTTTACTGACATAGTTGATGGAGATGGCGTATATAAATTCTACTCAGAGGGTGAGTGGAGGAATTCTTCCTCTGGAAAATCAGTATCCATCATCAATCCCACCACCAGAAAAAACCCAACTTTAAGGTTCAAGCTTGTACTCAAGAAGAGGTGAACAAGATCATAGAAACAGCAAAAACAGCTCAGAAATCATGGGCAAAGACTCCACTGTGGAAAAGGGCCGAATTGCTTCACAAAGCAGCAGCAATCTTGAAAGAGCACAAAGCGCCCATTGCAGAGTGCCTGGTCAAAGAGATTGCAAAACCGGCTAAGGATTCAGTGACTGAAGTGGTGAGGTCCGGAGATTTGGTGTCCTATTGTGCTGAAGAAGGAGTTAGGATTCTCGGAGAAGGAAAGTTTTTGGTTTCAGATAGTTTTCCTGGGAATGAAAGAACCAAATACTGCCTTACTTCAAAGATTCCACTTGGGGTGGTTCTAGCAATCCCCCCCTTCAACTGTATAGCTTTACAGGTGGAGACACTGGAATAGCAATCTCAAAGAAGGCAGGCATGATCCCTCTTCAG
>CL1Contig363
TCCGCTTCTCAGATCGCTTTGTACCCCTTCCAACCCGTGAGTCATCAGAGCCACTCAAGTCAGAATCAGATGGAGATGCTGGCTTCCTGCTCTTTCGCCTGTGCCTTCTACCAGAGTCATCAGAAGCATCTGATTCAGAATCATCAGAATATCTATGACTTCTCCTCCTCCTCTTCTCCTTCCTACTCTTCCTCTGCGTGCCGCCTCTCTTCCTCCTCTGAGAAGACTCATCCCTCTTCCTCCTCTTCTCCTCCTCCTCCTCT
>CL1Contig364
AACAGTCATCACGTCCCCATTAAACCCTCGTTAACCCACGTGGATTAGCTCTCCTCGAAGGGGCACTTAAACCAGGATTTGAATTTACACCATGAAAAAGGCTCTTATCATTGCTATTTTCCTGCTCCATATTTTTGAATAATGCACTAGTTTGGTCCAAAACCCCACTAAAAATATCCACATCGTTTGCAGCTGAGTTCTCAACCCCAACATTTGCATTGAAAAACTGGTTGAGAAATCCTCCATTGCCTCCTGCTGTCACTTGAGACTGGTCATTTGAGGTCTGCATTGGACCAAATGTTGAGGGTGTCATGCTAGTAACAAAGCTCTTGTGAGTCACTGGACAGTTCAGGTCAGCACTACTTGCAGTTGCACCCATTTGAGCTGCTTTTTGCAGCAATGCAGTGGCAGACATTGAAGCTGAGCCAGCAGATAGATGCCCAATTCCTTCAAAGATTGTTGAAGAATTTGCACTTAACTGAAGGGATGAGGAACAATTTGACATGCTTCTTGCACCACCAAAAAAGGCTTGTAGTGCTGCTTGAAAATATGGTTCCTGAGGGTTTTGGTGGCATTGGCATGAGTTCATGGGGTAGGGGCAATGGGATTTTGGCGTCTATATTGTTAAAGTTGGATATTATGGTAGACTGGTCTTGATTGTTGTTAATAGGCATAGATATGAGGTTGGGGACTTGGCCATGCAAGTTTCGTTCCATATTGGGCGCTAATCCTTGGTTTGCTTTGTTATTTTCTTCTGTTAGGGCATCACAGAAAGCTCTGTGAGTGATGAAGCTATCCCTTCTGGAGAAGATGGTGCCACAATCACATTTATACTCCTTGGTACCACAGGTCTTTGTATGAGCTTTCCAATCTGATTGCACTGCATATTTCTTTGATTTTCTCTATAAGGTGCCGGCGGAGTCCTAAAGCAACATCCGCCGATCCCTGGTCGGCATCGTTTATGGTTGAGACTAGGACGGTATCTGATCGTCTTCGAGCCCCCAACTTTCGTTCTTGATTA
>CL1Contig365
AAGTAGTCCTGATGTTAGTTAAAATGAGACGATTTTCAACCAGAGGATATAGAAGTTGATTCACATATGCCACTTGATAAAATCTCAGATATATTTTTTTTACTGCCTGGGCATAAATCAAACACGGCTTAAAATATCCTATCTGGGTTTTGAAGCTGAGTTGTCTCTATATGTGCTTGTGTTTGCTTTCAAGGTGATTGTGGAGAAGGCAGAAAGAAGTGATATACCAAACATAGATAAGAAAAGTATCTTGTCCCAGCTGACTTGACTGTGGGACAGTTTGTATATGTTATCCGTAAGAGGATTAAATTAAGTGCAGAAAAGGCAATTTTTTATATTTGTGGACAATGTGCTCCCACCTACAGGTGCCATTATGTCTGCAATATATGAAGAGAAGAAGGATGAAGATGGATTTCTCTATGTTACCTACAGTGGGGAGAACACATTCGGATCTAATATCCCACTGTAGCATTATTCTGGGGTCTTGCATTGTTTCTTCGTGGTTTCATCAT
>CL1Contig366
AGAAAGGTGACGGTTAAGAAACTCCACACCATTACCGATATACTTAGAAAGAGTTGGACGAGGGAAAGATGCATTGAATGGTTCAAAGTCCAACTCTAGCACAAAGTTGCCATTGACACTTCCATCGACAAGTTCTTCCTTGAAGTGCAGATACTCAGCAACACGCAGCTCCTCAACAACAAGTGCATGGACATTCACTCTAATGTACTCCCAGACACCAGGCCTTGGGCGCACAGCAAGAGCAACCCAGGGAGGCAAAAACAATTGCTTCCTGTGTAGATCTCAGAACTTCGCCAAAAAACACTATCCAATAGTTTCTTTCTGTTCTCCTCTGGGATTGCCTCAAACTCAGCAATGATGTGGTGGTGCTGAAGAATTCCTTTGCCTTGCCTTCATCCTTGGAGTAAGGCCACGATTTCATTGCGGTGAGCAGAAGTGTCTCATCCAACGTTCACGGATGCTGTGACGCGAGTGATACACGTTCAG
>CL1Contig367
AAGTAGAACGAAGACAGAATACATGCATTGCAAGTTCAGTGAAGGCCAAACTGGTGATAGGGAAGGAGTTAGTTTGAATGGAGTGGCACTGTCCCAAAGTAAATCACTTTAAATATCTAGGCTCAGTCCTTCAAGTAGATGGGGGATGTGAGGAGGATGTTAGTCATAGGATTAAAGCCGGATGGTTGAAGTGGAGACGTGCCACGGGAGTTTTATGTGATCGTAAGATTCCCAATAAATTAAAAGGAAAATTTTACCGTACAGCCATACGACCGGCTATGCTATATGGTAGTGAGTGTTGGGCACTGAAAGAGTCGTATGCATCTAAGATAAGAGTTGCAGAGATGAGAATGTTAAGGTGGATGAGTGGTCATACTAGACTAGATAAAGTCCGTAATGAAAGTATTAGAGAAAAGGTAGGAGTGGTGCCAATTGAAGATAAGTTGAGAGAAGGGAGATTGAGGTGGTTTGGTCATGTGAAGCGTAGACATACGGAGGCTCCAGTTAGACAAGTAGAGCACATTAGGCTAGAGGATAGAAAGAAAAAAAGGGGTAGACCTAAATTGACTTGGAGGAGAGTAGTACAGCATGACTTAGAAGCATTACACATTTCTGAGGATTTAACCCAAAATCGTTTAGAGTGCAGAAAGCGAATCCATATAGCCGACCCCAAATTTTTGGGATAAAGGCTTAGTTGAGTTGAGTTGAGTTGGGGCGGATGGTGTGTTATTTTTATTATGGTTCTATATCACCTGGACTTCTACACATGCTTCTGTCTTATTCTGATGATCTAGGTCTTCATATATCAATACATTTTATAGGTTGAAAGTCAGTGGATATGCGGCATCAGGAGGTGGCCGTGGAATTGAGAGAATAGATGTGTCTGTTGATGGTGGCAAA
>CL1Contig368
TTTTTGTCTCTTTTTCTTTTTCTGAGAAGGCAGCAACTTTGACATTTCATCATCCTCTTCAGTTGCCAACTTAGAGGGAGAATCATGCAATTTTATGTAACATCTGATAGCTCCGGCAGCTGCTTTATGAAAATATGCATTCGAATGTAACCTATCTTGAAATTTAAGCATTGCCACATAGGCACGTAAAGTCATTTTCCTTAAGCAATAGGAATGGAAGTCAAATTGATCCTCAGTAATATCAGCGTAGTGCTTCTCCACAGCTAAAAATTTCTTCAGAGCCCGTCCAAGATCACCTTGGCGGAAGTAACTCTCACCAGAAGCAAGTTCATACCACATGCACTGCATGTCATGAAGGTTATTATGCTGATCCCCATCTTTGGTAAATAACAGAGCAGTTTTTTCTGCCAAAACCACCTGATCAGCCTGCAGCATACGTTTGACACATTCACTATTTATATAGCGATCAGCAAGATCCATGCATCTTGCTTCATCTGCCAATGCTGAAGCTGCTGCCAAATCACCAGCATGCTTCAAAATCCGGCTCTTGACCGAGTACAAATCAATCACAGTTGGAGTGTGTTCTATAGCCTCATCAATTTTGGTTAGAGCAATTTCATATTGTCTCCGCCTGTCATAATGCTGAGCCAAGAAAAATAATGTCCACATAAGTGTTGAAGGAGGTTCTTTGTCTGTCCTCCTCGGGTATCTCCCAGTCAATCTAATTGAATGCTCCAACTCAAGAATAAGTTTTTCCAGTATGTCTGCCTTGCCAGCATGGTCATACAAGGGAGAAAGATCCGAGAATAATGAAGGAACACCCTTGGTAAGGAGGGGCCTAATATAATTGTCTGCAGCTTCATAAAACTTGTCTCCTTGGAGAAAATCAAGCGGTATTCTCTTAACAGCAGATGACCAAGTATACTGCTGCCCAAGAGATTTGTACAAGCCATCCAACTTATCAATTTCATCAGCAGAATAGCGGCCATTTTCTGAATACAGCCCAACACATTTTTGCAGACCTTCATAATATCTGTAATTGTCAGGATTCATGGCAAGTAACACCCTGTATAACTCAGCTGCCTCTTCAAGGCGACCAAGCTTCACCAGTAGAGAAACTTCCTGTTCTTTGTATGCCAACTTATCAACAATTTTTGACCCTTTCTTGTGCAATTCCTCAAGAGCTCTCTCAAGAGAGCCACATTCCTCTAACAAAGAGATCTTGTATAAAAGCATTTCCCCGTGCTCACACCGTTCATTGTCTGGAGGATAATCATCCTCTAGTGTCCCTTCATATGCTTCCAGAATTTCAACTGCCTTTGAAGCATTTGAGTTTAAATGGTGAGCAACAGTAAAACCAATCCAATTCATGCGATGATTTGGTTTCAAGGTTAGAAGCTGCTGTCTAGTCTCAACAAAACCCGTCAAATCCCGCATTTGTGCCTGCAAGAGAGACAAGTCCCTCAGTATTTCAATATTGTCTGGATCTATTTTCAATGCATTTCGATAGCATTTGATAGCCTCCCTATATTCTCTATCAGACCGATAGAGGAGACCATAAACATGCCAGCAAACATGACTTTTTAGGTCATTCTTTAAGCCAAGCCGGACAAGTTCATATGCTTCAGATTTACGATCCATGCAATTTAAGGTCAAACCCTTCATTGATAAAGTTTCTCCATGATCTGGAAACTTTTTTAATATAGCATCAGCTGCCTTC
>CL1Contig369
CTTCTTTACATTCTCCTCCTTTCCAGCCCAAGCCTTGAGTGTACTCTGCTGAAGAGCACGTCCAAAGGAGAAGGATAACGACCATGGCTTCTTGGTCTTGAGCCTGTTCATGGCATTGAGGTTGAGGGTAGCTTCCTCCTCACTCTGGCCACCAGACAAGAACACAATAGCAGGAACAGCAGCAGGCACAGTGCGTTGGAGGGCACGGACTGTGTACTCAGCAATGACCTCAGGTGCGACCTTTTTGGATTCTGATCCGGGGGTCACCATGTTGGGCTTCAAAAGAGTTCCCTCAAGCAAGACATGGTGGCATATCTGGCCAATCCATTTGCATTCTCGTTGATGGCAAGCTGAGATGGCTCATTGGGGCCAATCTTGAGCACGGCACGCCATTTGGCAAAACGTGCGCCAGCTTCATAATATTTCTGGCAACGCTGGCCAAGGCCATCAAGACCCTGGG
>CL1Contig370
TCTAGTAGTTTACTTTTTTTTTTNTTTTTTTTTTTTTTTTTGTAGTGAATCTATGTAACATTCCTTTAAGGAAAGATAATCACTTGTTTCTCAATGTTTTGGCCAAAAATTTATTATTCATCACAACAGTTGCAAGTCAACCCACAAGCTTTCCTTAATACGATACAAAGAGCAGAAAAGACCCCACATTGTTCTGATTAGGAAACTAGGAACAAGTAAATCATTGAAACCGTAGACAGCATTGCTCCTCTTAGCCCATCCTCTCTATACCTCAAGGCTCAAAAGTCATGTTCTCTGCTTCATGCTTCACAGATTCAAAAAGCACAGATGATAGGTAACGTTCTCCAAAGCTGGGGAAGACCACAACAATGAGTTTTCCAGCATTTTCAGGCCTCTTTGCTATCCTAATTGCTGCAGCTGCAGCAGCACCAGAAGATATCCCTGCCAGCAACCCTTCTTTCAAGGCAAGAAGCTTAGCAGTTTCAATTGATTCTTCACTTGATATTTGAACAACTTCATCAAGTATACCAACGTCCAAAACTCCAGGAATAAAGCCAGCACCAATTCCTTGGATCTTATGTGGGCCAGGTTTCCCTCCAGACAACACAGCACTTTCAACTGGCTCTACACCATAAAGCTTAATATCAGGGTTTTGCTCCTTAAGATACTGCCCTGCACCTGTCACTGTACCCCCAGTCCCAATCCCAGAAACAAGAGCATCAACTTTTCCACCTGAGCCTTTCCAGATCTCTGGTCCAGTGGTCTCATAGTGGATCTTTGGGTTGGCAGGGTTTTCAAATTGCTGCAGGATATAAGCATTTGGTGTCTTAGCTAATATTTCCTCCGCCTTCTGAACAGCCCCTTTCATGCCCCTTGCTGGATCAGTAAGAACCAGCTCAGCTCCAAAAGCACGAAGAACCATTCTTCTTTCTAGACTCATAGAAGCAGGCATTGTAATTATGAGCTTGTAGCCCTTAGCAGCTGCCATGAATGCCAGCCCTATGCCAGTATTGCCACTTGTGGGCTCAATGAGGACACTCTCACCCGGCTTGATGAGACCTTTCTCCTCTGCATCTGCAATCATGCTATATCCAATCCTATCTTTAACACTTGAACAAGGTTCCATCAGCTCTAGCTTGGCAGCAATGCGAGCCACACAGCCATCCACAACATGGTTGAGATATACCAGTGGCGTTTTACCAATCAGCTCAGTAACATCTTTAGCAATAGCGATCTTCTCATCAGCCATTTTCTTGTCAGATCACAGAGACAACCTAATCCTATAAAGAAAAGAGTAAGGACGGCAGGCTCACGCAGAAATAGGAGTAATAGCTGATGTTCAAATAAATCTCTCCAGTAAGTTAACAAAATC
>CL1Contig371
CCCCTGTGCATGCTTATACTTCATATATTTAACGTTAAAGCTCCCCATCCCACAGCTCTTCAATAGACTTGAATGGCCCATCAGGCGAGATAAATTCCTCTTTAAGCATGATTCTTTGCTGTGGTATTTGACTGATCTTTTCCTTATCTTCCTTTGTCAGTGCCCAATCAAATATCTCCATATTCTCCATTAGCCTTTCCTTTTTATAGCTCTTTACTACAAGAGTTGCCCCTTGCTCAATTATCCATCTCAGAGCCACCTGTGCAACAGTCTTCCCATGCTTCTCTGCTATCTCTTTCAGCACTTGATTGTCCATAACAAGATTGCTGCCCCAGTTGGCACCTTTTGCTCCCAAAGGAGAGAAAGCAGTAACAATGACATTGTGGGTCTTCCAAATTCTCTAAAAAGCTTCTTCTGTTGCCATACTGGGCTCAACTCCACTTGATTTACTGAAGGAGGAATGGTAGCAGAGGCTAATATAGTTTCTAGCTTCTTACAAGAGAAGTTGCTGACTCCAATGGACTTTGTGAGGCCAAGCCTCTGGCACTCTTCCACTGCTGCCCACACAGACTTATAGTCCATTGGTTGAAGCTCCTCCTTAGGCATTGGATTACTTCATACCTTCCTGGCTTAGACTGACAGGCCAGTGAATGAGATAGAGATCCACG
>CL1Contig372
CTTTACCCGTCGCAAGAAGCATTCTTCTGTTGGAAACAACCCAGAAGAGAACAGGGCATTAAGAATGGGTGATTCTGATGATGAAGAGATGAACCTCTCCCAGTTCCCAAAGATGTTTGGCAACTCGACATTCCTCATTGATTCAATCCCAGTGGCAGAGTTTCAAGGTCGCCCCCTTGCTGATCACCCAGCTGTTAAGAATGGACGCCCACCTGGTGCCCTTACCATTCCTCGTGAACTTCTTGATGCTTCAACTGTTGCAGAGGCAGTCAGTGTCATCTCTTGCTGGTACGAAGATAAGACAGAGTGGGGACAGCGAGTTGGGTGGATTTATGGGTCTGTTACTGAAGATGTTGTCACTGGTTATAGGATGCACAACAGGGGATGGAAATCAGTTTATTGCGTCACCAAGCGTGATGCCTTCCGTGGAACTGCACCAATCAATGATGGATGTGAGTAACGAAATCCAAGAGACCCTGGGTAGAAGCTACAATGTTCCAGATGATATTGATGAGGATGAACTCATGGGAGAACTGGATGCATTGGAGGCAGACATGGGAATGGAAACTGAATCTGATGGTGTACCTTCTTATCTCCAACCTGATAAGGACCTGATCTGGAATCAGAAATCAACTTGCCCTCGGCACCAATAGGACATGCAGCAGCACCAG
>CL1Contig373
ATAAGACCAATACTGCAATTACCCTGCTCCAATGCACGAAGGGAACATATCAAACTGTAGCAGTAAGGCATGGGTGGAAGGCAGTGCCGCATGCAATCCACTGCCGTTTTCTCCCACGTGGCACCAAGCAACCCGGAACCTTGAGCCATTCCCTGCTCTTCACATTATAAGTAACTAGTCGGTTCATTTGTCTTGATCTCAATGACAACATGAGCAGACCTTTGTTGCCCAAGCAAGTCATCCTAACGTGCTTCCCATAAAATTCCAAGCACCATATGTTTGGCATTCTGTCAACCTCCTTCCACAAGAGAGTCATCTTCTGCAGCTCCCATATGCACACACACGTCGCTGCGTTCTTTGTTAGCAATCCCACGAGCATGATTCGGCCACCACACTCTGCAAGCGTGTGGTCACTCAGATGGCGTGGGGCTGGTATTATAAATTGCGTCCATACCCCTGTAACCATATCATAGGACACTATCCCTTCAGGGTCTGAACGCATGAAATAGACGGTGCCATCAATGGAAACTGCTTGTGACTTGAAGTTCAGTGATAGTGGTAACTTAATATTAGAGGGCATGCTTCCTGGTCGAGTCCAAGAGTTCTTCACCGAGTCATAAACCTCATACTCTCCGTCACAGCAAACCCATAGAATCTTGTAGCCCTCACTGACTGCATTTCCATTCAAAGTCATCCCCACAGCAATACGAGACCAGACCTTAACTGACCTGGCTGGCAACTCTTTGAAAGATTGAGTCAGAGGGTTGCAAACATAGAAGTTTCTGTGGCCAATATCAATAAAGCACACCAGACCCCCTGCTGAAGCAACAGGCAAGACAATCATTTTAGTGGGCAGAGAAGAAATTGTAGGGTGATGCCACTTCTTCAAGGAAGGATCGTACATGGCTCCGGAATTCACATTTTCATGAGTTATAGTGTAAAACCAGGGATTAGCTTGTGGAACCTGGGCACAATGTTGAGAAAAGCTCTGAGAGTCCAGCAAAGAATTCCATTTTCGACAAACTGTGCGAAAGCGAAAAAATGTAGCAATGGGAAGTCTGGCAATGACAGCTTCGATAAGGTCTTCTGGAAATTCTTTCCAAATTTCGCATTCCATAACCTCAGTTGTACCAGTAGTTCCAAGTAACTTTCCTCGGTCCTGCTCCTTTCTAGATTTCTTGGAAGGTGGAGGCTTGGAAGGCTCACAGCTTGAACTTCCAGATTTTCCAGCAGCCATCACAGATCACAGTATTCAT
>CL1Contig374
GTTTTTAAAGACAATTTAAGGTTCATTGATGAGCACAACTCTGAGAATCGGACCTACAGGGTCGGGTTGAACCGGTTCGCTGATCTTACCAACGAGGAGTACCGATCCATGTACCTGGGTGGCCGGAGTGGTATTAAAAGGAACAGGTTGCGTAAAACCAGTGATCGTTACAATCCACGTCTCGGCGAGTCTTTGCCGGATTCCGTTGATTGGAGGAAAGAAGGAGCCGTCTTAGAGGTCAAAGATCAAGGAAGTTGTGGGAGCTGCTGGGCTTTCTCAGCGATTGCTGCTGTGGAAGGGATCAACAAGATCGTTACTGGTGACCTCATCTCTCCAATAAGGCCTCCAACCGTCTGCGACAATTACTATAGCTGCCCCGAGAGCAATACTTGTTGCTGCCTCTTTGAGTATGCCAACTTCTGCTTTCAATGGGGATGCTGCCCACTTGAGGGTGCTACCTGCTGTGAAGACCGTTACAGTTGCTGCCCACACGACTATCCCATCTGCAAC
>CL1Contig375
GCAAACAAAACTTTTATTATATAAAAAAAAATATAAACATTAAATATTTTTTTCCACTCATAACAAGCCACTCAACCTTGAACTCACAATCGTAACTCAAATACACACAACTTAGAAGAGAAGGAAAACAATGGATATCTCACTAAAGAGATAGCCGATCTTCCCAATAATCTTCACCAATACCTTACAGAGCTGGCTCAAATGCCATTATTTCCAACAACAAACTCTTTCAACAACTCATAACATTTCACAAGTTTTTATAGTGGCCAACGAAGTATTAATTGGCCTTGTTGTTGCTTATTGCTTGAGAAGCTTAGTTACTACGATTGGACTTAAACATACATCCAATCCAATGTTATTAATTAATTACTGATGATTTCATAACGGAGAATAGAGGATTGAAGGAATCTCCACAATCAACAAATTGGTAGTTCACTGTAAGATGACCTCGTTCATATCCTTTCCCATCTGTGTCCAGTTGACGGAAAACATTCACGTCCAAATCTAGTCCTCCATTACTACACTGATCCACAATCCTCACTGTCGTTTTAGCTCCAGTCCCTGTATTTGTCACACTCAAGCACTTTCCACAGGAGGGTTGGCCGTGTGCTCCGACGGGACCGCAGAATGCAGTCCAGCCATACTTGCTCCGCCATGAATATGGCTTGTTAGCATCCCATGTAGAGCAATATGCACTTGCGGCATTCAAGTCCCATCCATGATCCTGTGAATTATACAAATGGTACGTCGCAAGAACGTTGGAAGCACTTCCACCACCAACACCTTCGCCGCTGTCTTTGCAATTGCTTTGGCAGTTATGATCAGGTGAACAATATTCATCAGTGGAGCCACACCACCCCCACTGGCTACAACATAGGTTATTGGGGCAGAGCTTGCCACCTGCTTGCCGACCACATTGCTCAGCAATTGCAACACCTGTTAAACATAATAAAACAACTATAAATGTATTCATAACTCTTCCCATTTCTTCCCAATTCTTGATTTTCTGGTATGCAAATGATGTGATCCCCGCGTACTCTGCG
>CL1Contig376
ATCAAGTCTTAAAAATTACAGGCTGGATAAAATTTATAAGTTAATCCATAGGCGTACGGTTGTGGAAACACTTGCATCAATCCATAGAACTATCAACTTCTAGTGTACAGTGTACACGTCTAGCATCTATATCAAAGTAAAAATCCACTTAATTCAATACTTTCAAATTCCAATCGTCTCTTCTAGTAATCTTGCAGGGTATTTAAAGTACAACGATCATGAAACCTTCATAAGCTTGCTTGAATTTAGAATTATCACTTCATAGCTTTGCACGTCCACATCAGCCTTTTGCACACCTTCCCTTGCTTGCTATACAGCATGTGCTTGTCTAACGCTGATTTATCAATGACATGACCCTTAAAGCTCAGTCTTAACCTTCACATCTCCATTGGGTAATGAACTCTGTGCTTGAGCAAGTCGTTTTGATTCAGCAGCGGAAATTGCACGTATCTCCCTATATGATTCAACTTCATCTGGAAAAGCCTGTTCAAGTTCCTCCAGAAGATGCTTACGCAAGCCCTTGAACGCATCAGTTTTGCCCTTGGTGACCTGATTTTGGCAATGCAACTGTTTAGAACATCACGCGTGAATTCATCTGGATTCTTACCATCATCAATCAAATTGAGGACCTCCATAGGAACTTGAATGTTGCACTTCTCAGACAATTTAACCATATTGTCTAGCTCCACAACAAGTCCATTGAGGCCAAGAGTCTTCTGGATGGAGTTAATAACCTGGTTCAAATTCTGCTTTGAATCATCTACTGCTGTTGCTGATGCTGTATCATTCACTTGAGTAG
>CL1Contig377
AGAATTACTTGAAAGTTTATACCAATCAAATTACCACATCCATCAGATGAAATCCACTGTAGTTTAGACAGTATTTCACTCGGCAATCATCCAATACCATAATCAAACTAGTACAACAACAAAATGATCAGCATATCAATTCACTTTAACAAGCACCAAACCTTTTCTTTCCACACAGTGTTTTCCTTGACTTTTAATATTTCATAACATTATTTCTCTGCATTTAGCCGTTCTGACAGCTGGTAAGCAAATGCAAGCTTGTATGGAAGCCAAGAAAATTGCAACAAATAGAAGGACATATATAGATATTAAAGACCCTGATCAATGAGATAATCGCCAAGCCTTTCAACAATCATGTTGCACTGCCCTGGAGTCATTGGCTCATCGTAGATACCAATTATTAAGGCCTGATTAGTCTTCTTAACAGTAACACCACCAGGGCCCTTCTTCCCCCGAATGACAGCTCCTGGCTCGCCTTGGATCACCATGTATTTTGTGCCACCAATGTACAATCCAGTTGGAGCAAGCGTTCCAGGTTCGTGAAAATCACTCATAATGCCAGTGATTTCTTCAGACTTGAACTGAGGGAAGTTGGCGCTCTGGGCCCAAACGCTGCCGTCTTGGCCGATGATGGCGGCAGCAGAGAGATGATTGCCCTCGATTTCGCACATAAGATGATCATCTACATATGTTTGCCACGACATCGTTTTTTTCTTCCTTCTTGATCTCCTAGTTCAGAATCTAATGAGGCTCGCTTTGCTTCTGTGTGTGTATGCGGATGTCGTGTTCTGCTGAGCCGAGAGA
>CL1Contig378
CGCAGAGTACGCGGCCATTGATTAAGTGAGAAAAGAGGGAGAAGGAAAAAGAAAAGAAAAGAATCATGGGTTCTGAAGCAGCACCAAAGCTTCCTGTCCTGGATTTCACCCCGGAAAATTTGAAGCCAGGTACAAGCTGTTGGCTCAAAACCTGTGCTGATGTCAGGCAGGCACTTGAAGAGTATGGCTGTTTTGTAGTAGAATACAAGAAACTATCTCCAGAACTTCGCAATGCAGTCTTTGGTGCCTTGAAGGACTTGTTTGATCTTCCCACTGAAACCAAAATACAAAACAAATATCAGAAACCTTTAAATGGTTATGTTGGACAGATACCCAAACTCCCTCTCCATGAAAGCCTGGGTATTGATGATGCAATATCTCGACAGGCAACTCTAAATTTCACAAATCTCATGTGGCCCAATGGAAATGATCACTTCTGTGAGTGTGTTTTTGAGTATGCAAAGGTTGCAGCAGAGCTAGATCACATGGTGACCAGAATGATATTTGAAAGCTATGGAGTAGAGAGGTACCATGATGCTTATTTGGAGTCTACTACTTACCTTCTTCGACTCTTGAAGAATAGAGCAGCGAAAGAAGATGAGCCTAACTTGGGGTTTGTCACACACACTGACAAGAGCTTCACTACCATACTTCATCAAAATCAAGTTAATGGTTTGGAAGTGGATACCAAAGTGGTGAGAATATCACAGTAGAATTTT
>CL1Contig379
TGTTGGATTTATCTTTTCTCAATTTATTCATTGGAGTGCAAGGGCAGCAAATGTCTTTCTTGTGCATATTTGGTCAATTGGTTCGACCTGCACATCGTCATATACCTTTAAACATCAGAAGCACTTTGGTACAGTGGACTTCGAGGGGCTATGGCTTTTGCCCTTGCTTTGCAATCGATTCATGATCTTCCAGAAGGACATGGCCAAACCATATTTACTGCAACCACTGCTATAGTTGTATTGACGGTGTTGCTAATTGGGGGGTTCAACTGGTACCATGCTGGAAGCTTTACAAGTTGTTGGAGATGGCCATGATGGCTCCATGAGAGAATTTCAGAGTTTTGAGGGAAATAATGGTTACATTGCTCCCTCATATGACGATGATGACACATCAGGGAACAGGTTGAAAATGAAACTTAAAGAATTCCACAGGAGTGCAGCATCATTCACAGCATTAGATAGGAATTACCTTACTCCTTTCTTCACAAGTCAAAATGGAGATGAAGAAGATCATGATGACCCAATGCCCAGTTCAAGAAGAGGGGGCTTCCATGGCAATGACTAATATCCGGTGACAGTTTCGAGTAACACATATGACACCATATTTAATCAGCTTTGTAGATAATTATTTACTGATGACAGGCAGAAAGGTTTCATAGTCACTCAAATGCCTACCTGCCGACTGAGATGCAAGGTTATACATTTGTAGATGTCATACCAATTAGACATTTTCTGAGCAGTTAAACATATAAGAATTATCAGTGCGTCTATTGACTAAAAAAAAAAAAAAAANAAAAAAAAAAAAGTAACTACTA
>CL1Contig380
ATATATTCTTTTGCTCTCAAGCTCACCCACATGATGCCAAACCAAAGCGACAAGATAAAATACCAAAAAACTCAACGATGTTTGAATAACTGAAAAAATAAATTGTTGCTTCTCAAATTTCACAAACTTAATGTCTAATCCAGCAGTTGGATCCTGGAATGGCAGAGCTTCCCCCATGTATCAAGGTTAGCTGTTTTCTTTATTTTACAAAAGGTCGATGAGCTTTCTGAATCCTTCCACAACTAGAATCCTGCAAACACGCTCTGCAGATAAACAGCCAACCAGATGATTCCAAGGGGTTCAGTATTTGTATCAACAAAGCTCCTACTGGTACTGAGGATCATCATAATGACCTCCATTCTTAGCATCATCATTGCTGTTCCTGTCATTGTCGGGTTTTTGCCATCCTCTATTACCAGATTCTGTCTGTTCTCTCTCCCTGTTCCNCTGCTCG
>CL1Contig381
ATTCCTTCTTGTCCAATCAAATTTGTGAAATGACCATTATTCTTCACAACTCCGAAACTTCCCGCTTGAAACAAGGCTCTCTTAAGTTATGTGGTTCCACCTAATCCTCAACAGTTAGAGGAACAGATTCAGCCAATTTGTGGTACTTCAGGGCATAGAACATTTCAAGGTAGCGCTTGCTCTCAAGTCGGTCAAGCTTAGATACATGTTTCCATCACTGTAATTTCCAATGATCAGATCAGGCTTTCCTTGCAACTCTTTACCAATTTCAGTGGCAACATCCTCAGTGTAGGTCTCTAGATAGGGCCACACTTCAAATCGAGAGATCCATTTACGAACTATTCCCTTCTCAGTTCTGAAGGGTACACGAAGGATATCTGAATGCTCTGTTCCGAATACTTTTCCAGACGTTGACCACAAGTTGTTCCTACTGCATCA
>CL1Contig382
AGTCCTATACATGTGACCCGCTATCAGGAAAAGAATTGCAAAAGCTCATGATGGTCCATTTACAGGTCAGGGCCATAAAGGCCTATATGAGATCCTAACAACGTCATGGCATGCTCAATTATCTCTTAACCTAGCTATGTTAGGTTCTTTAACCATTGTTGTAGCTCACCATATGTATTCCATGCCCCCTTATCCATATCTAGCTACTGATTATGGTACACAACTGTCATTGTTCACACATCACATGTGGATTGGTGGATTTCTCATAGTTGGTGCTGCTGCGCATGCAGCCATTTTTTATGGTAAGAGACTATGATCCAACTACTCGATACAACGATCTATTAGATCGTGTCCTTAGGCATCGTGATGCAATCATATCACATCTCAACTGGGTATGTATATTTTTAGGCTTTTCACAGTTTTTGGGTTATATATTCATAATGATACCATGAGCGCTTTAGGGCGCCCTCAAGATATGTTTTCAGATATTGCTATACAATT
>CL1Contig383
GGGGGTTGTAACCGTCAGTCCGTCGCTCTATAAATGCAGAGCCTCTCTTTTCCTTGGTCTCTGACTTGAATGAATACATTTCTTTTCTTTTGGAAACATGTGTGGTGGTGCTATTATCTCTGATTTCGTTGCCGTGAAACGCATCCGGCGAAGGGCTGCCGAGGATCTCTGGTCGGAGCTTGACCCCTTCTCTGACTTTCTTGGCTTGGACTACCCTAATAATGCCAATAAAGAGCAGATATCTATCCAGTTGGATCTTAAACTCCCTGAAAGGCCAAAGCTAAAGCTGCAGCTCAAGCAAGTGGCCACCAGCCGTGAGAATTCTGAGAAGACTGCCACTGTAATGGAAGGGAACAAGACTCGGAGAATTCGCAAGAATATTTACAGAGGAATAAGGCAAAGGCCATGGGGGAAATGGGCTGCTGAGATCAGAGACCCACACAAGGGTGTCCGTGTCTGGCTCGGTACTTATAATACAGCTGAAGAAGCAGCCCGAGCCTACGATGAGGCAGCCAAGCGCATCCGTGGTGACAAGGCTAAGCTCAATTTTGGGCAGTCACCACCACCACTACAACCATCATCCAAGAAAAGGTGCCTCATCGCTCCTGAGATGTCTCCTGCTACCTTCCAAACCTGCAGCGTACCAGCACCGCAAACACACATGGGTCTTGGCCTCGGATATCAAAAAGAATTGGGGAGTGATTATGAGCTGAAAGAACAAATCTCAAGCCTAGAAACGTTTCTGGGATTGGAGCCCGAGCAGATGGTGGCTCAGCTGAGTGAAAGCAGCTGTGAGACAAGTGAGTCGGTGGACCTGTGGATGCTGGATGACCTGGTGAGCCACCATCAGAACCAGCGCCAGCTTTCATTTTAAAGTAAATAATATAAATAAAGTAGATGTAGTATTGGTGGTGTGTTTAGGGTTCCAATGGTACTCTGTTTATGTTCAATGCTTCCCTGTTTAAGACTCTTTCTATGTATTAAGACTGGATTTGCG
>CL1Contig384
CACCATCATCTCCGCTAAATCAACATACACAAATTTGTCTTATTCGCTACAAGGTGTACCAAATCCAAAACCTAATGACACGTTAACCCAAACGCCAAACTGTAATAAGCCACCTGGTCCTTGTTCCTTTTGCCCGCTGCCCGCGTTTCACTCTTCTCTCAGTCAAACCTCCTCCGTCACCTCTCTCTGTGGTTCTTTCCTCTCCTCCTCCTACATAATAAATCGCTCACCCTTTCGACTTTTTCAATTAAATTCAACGATGTCTCGAAACGTCGCACTTTCCGTCGCCGTCGCTGCTCTCTTATTCTTATTTACCTTCGCTCATGCTCGTGCTCCGTTGGATCAGCCGGAAAATGACGTTACCAGCCGCGATGATCGTTTAGCCGACTTACCTGAGTCTGATCCCAAGGCCACCGCCACCATCGTCCTCCCAAGTGAGAAACCTGAATCCAAATCAGCTAACGTCGTGAAGCTTGAGTCGGAAGAAACAGAATCCACCGAATCCAAATTGCCCGGAAAGGAAATTGGCACATCGGAGTCTTTCCACGAGAAATCAGAGACCGAGACAACTGTGACGGTGCCATTGACGCTTATCACTTTCCGTCCCATCAACCGCCACTTCCTTCGACGTCCATTGATCCCGTTTCGTCGTGGCCATCGATGCCGTGGCCGCTACCAGCACCACAACCAGTTAAAGCCATGGGGCGGTCTACGTTTTAAAAGCCCGCGGGAGGTTTACTTCGGCAACGACATGATTCTTTCTGGAGGTAAGGATCTTGGTTTAGCTGGGCCTCGTCAGATCCCAGTGAGATGGACCAGGTTTAACCACGGCGGGAACAGGTTCTCATTCGTCAACGACGAGTCGAGGAGAGAGGAGATGATCAAGAGGCCTCACCACCACCAACACCACCGCCACCACCACGAGGAGGAGGAGGAAGGAGAAGAGAGAGAGCATGAGGGTGCATTTATGAAGGGGA
>CL1Contig385
GCTGAACAAACTTATCTGTGTGCCCAAGAAAGATGCAGATCTTCGTCAAGACCCTCAATGGAAAGACCATCACTGAGGTCGAGAGCAGCGACACCATCGACAACGTTAAAGCTAAGATTCAGGATAAGGAAGGGATCCCTCCTGACCAGCAGAGATTAATTTTTGCTGGTAAGCAATTGGAAGATGGCCGAACTCTTGCTGATTATAACATCCAGAAGGAGTCAACACTTCACCTGGTTTTGAGGCTTAGGGGAAGAACTATGATCAAGGTAAAGACTCTCACTGGAAAAGAGATTGAAATTGACATTGAACCCACTGATACCATCGATTGGATCAAGGAACGAGTTGAGGAGAAAGAAGGCATTCCTCCAGTGCAGCAAAGACTTATTTATGCTGGGAAGCAGCTTGGGGATGACAAAACAGCTCGTGACTGCAACATTGAGGGCGGCTCTGTGCTTCATCTTGTGCTTGCTTTGAAGGGTGGTAGTTTTTAGACGATGCTTGTTACTTTCAGAAAATCTAGTAACTGAGTATTTGACTTTGATGTGTGGGTAGAGGGAAGATGTTCAGTTCATTTTGCGGACACAAGATTGTTCATTTGCTGTGAAGTTACCCTGTCTCTGTTTACTGTGTTAATACTGGGTTATATAATTAATGCATAATCACCTTACCCC
>CL1Contig386
TGATAGAGTGCTTGTTATGAGTTGTTCTAACAATCCATTAAAATCTCATCTGAAATAGAAAGGGGAAAACATCACAGGAAACGGAAACCCAGACAATTGATTGGTCAAACAGGATGAAAATTGCTTTGGGTACCGCAAAAGGATTGGCATATTTGCATGAATACTGTGCTCCTAGAATCATTCATCGAGATATTAAAAGTGATAATATTCTTCTCAATGATGAATTTGAACCAAAGATAGGAGATTTTGGAATTTCCAAAGATTTTCCAGATTCTGCCACTCATGTTTCCACTGAAGCAAGGGGAACTCATGGTTATGTCCCTCCTGAGTATTACATCAAAGATGGCCAAGATAGAATGCCCACGGATAAGTCTGATGTCTTTTCCTTCGGTATTGTGCTTCTGGAATTGATTACGGGAAAACTAGCCCTTTTTGAAAAGAAACGCAAGGAATATATTCGCTTAGCCGATTGGGCAATCCCTCTACTCAAACAAGTTTTGGATACAGACGAACACGATTTGGACGCAGAGAATTGTAAAGATCTTATTGATTCCAAATTACAAAAAAAATATAATAAAGATGAAATGATGCGGATGATTTATTGTGCTGCGGCATGTATATATAAACCTGTGAAATTACGTCCAAAAATGAGCCAGATAGTTGAAGTTTTAAAAGGAAATACGGAACCGAAGAATATATGGGCCAAAAATGACAGCAAGTACCTATACGAAGGGTCACCATATGCTCAATTACCTCCATTACCCGAGGAAACTTCAGACTCTTAAAGCCTCTTTTATTTTGAAAATATGAATTAACCTCGCTTTTATTTTTAAATAAAAGTTTTTGTGAGCTTGTATTTATGTTTAA
>CL1Contig387
CTTCGAGCCCCTGGAGTTCAGACCCCTGTCATTGTCCGTTTCTCCACTGTTATCCATGAGCGTGGCAGCCCTGAAACCATCAGGGATCCTCGAGGTTTTGCGACTAAATTTTACACCAGAGAGGGTAACTTCGATATTGTGGGAAACAATTTCCCTGTCTTCTTCATCCGTGATGGGATAAAATTCCCTGATGTGATACATGCCTTTAAGCCCAATCCCAAGTCTCACATCCAGGAGTACTGGAGGATCTTGGACACCTGACAGACAAGAAAGATTCCTCTGCAGATTGGTTAACGGTTTATCAGACCCCCGTATCACTCATGAGATTCGCACTATCTGGGTCTCATACTGGTCTCAGTGCGACCGATCTCTGGGTCAGAGCTTGCATCTCGTCTCAACGTGAGGCCAAATTTCTAAGACTGAGGATGAGACTACGAGTCACTGTCGCAGACAGATCATTTCTGGGGAGGAGCACAAACCATTGTCAATCTCCT
>CL1Contig388
ATGTGGAATTTTAAAGAGTCTCTCAGGCTCTGTATAAGACTGTACTCTTCCCAGCCGTTTACTCCCCCACACCCAAGTCTCCTTTCCTTGAAGTCAGGGTGCCCCAGAATCCACCACTTTAGCCACTACAAATCCATATATCGGCTGTTTTGAAATATAAAATTTTAGTTAATTACCATTAAAATAATTCACCCATCATCAATAAATAAATAAACACATTTTATAAACAAAAGATCATAAGAGAGAGATTACAGAGCCAGGCTGAAAGGGAGAGAACTCGGGATCTTCAGATGGGATATTTGACATGCGGAATCGCAAGTAAGGATCACAGGACAAGTAGAGATTTTTAACTAAAACAGCTTTACTACCTTCTGGTACTTTGAGTTTAGTAGAAGTAGTGGTCAAATACATGTCTGTTTCTTTAGGAAAACCACTCACATAACCCTTGAATATCACCTGTTTGTTGCTCACTGTCTCTTCCTCACCTGCCATCTCTTCTCCACTTCACAACTCTTCAATCCCTGGTGTGGATGATC
>CL1Contig389
ATGCAAGTCCGGCGCACATAATACTGAAACCAGGGAAATGAAATGGTGCTCTTTCAGATAGGAACAAAGCTGTTAAAGGAGAGAACACTAAGGGAGAAACAACATTGGCAAAGGAACCTATGCCTGAGATGCACCCTTGAGCCTTACCCTGCTCAGATGTCCCAACTTGCTTCGATACAATGGTCCGCATGCATGGTTGTGAAAACACAAACAAAATGGAGAGCATAGCAGCAGCATAAGGAACCCAGAAGGACCATGCAATGCTGTAAAGAAACATATGTGCACATGTAAAAAAGAGCCCTATTGAGAGCAACCTTGCCTCTCCTAAAGCAGGAGCCAGTATGGGCATGAGAAGTAACTGTGAAATGGTCCCAGCAATCCCAGAAATTACCATTAAGTCAGCAAACTGATTCTTATTAAAGTGAAAACGNGCCTTTAAG
>CL1Contig390
GACCATCAATCCATCTCTCAGAAGAACTTGCCATAAAAAAGTTTTTTTTTCCCCTTCCAAACAAACCCTTTCCTTTTTTATGCCAAATAACAAAACCGAATATAAAACCACAAGCTTCCCTTCCAAAAACTACCAATCAAGAATCAATATATCGTAGTTCAACATTCCCCCAAAATGGTCCACCGAGCTCCCAGAATCCTCTATTGAAAACTAAGAATTGGGCTTGATTCTGCGCTGATAGTTGGAATGGAAATTACGATTGGAAACAGCTGCTCTGGCACTTGTGTACTGGAATTTACAGGTATCTGAAAATTGCTTTGATTTTGCTGATTTCTTTCAGATATTTGTTTCTGTGACTTGTAAAAACGAGATTTTTCTTTTTCTTTTTTTTTCCTTCCTAATTTATTCACAGAATTATCTTTTTTTTTT
>CL1Contig391
CTTTCTTTGCTACTGCCTCTCCTCCTGCTCGCAATAGCAGTCTATCCCGCGGCTCTACAGCTGTAAAATCTGTGGAATTCAATGGGCAAGCTGAAAATCTCTATCTGAAGAGCTGTTGGCTTTTGACAACCAGGTCAACTTTCAGATGCCATATCTTGAGGGAAGTTGGGAGGCCTCACTAGATAACTTCCTTAATGGAGACTCGACTCAGGATGGTGGAAATCCAATGGACCTGTGGAGCTTTGATGACCTGCCTAATCTGGTTTATTGAAAAAAACCCTTAATTGCCTGTAAGCTTCTGTAAATAAGGGATGGTTGTGTCTGATATGTAGTATCAAGAACATCTGAACATTCTTAAATGTTAAATCCTTTGTGGAAAGTGTTCTAAGGAGCTTTTGGTACAAGAGTAGTACATGGGTATTTTAGGTTCCCTGTTACATTTTGAGACATTGTTGTTGAATTTAATGACTATAATTGACAGTGGTATGTGTGATTTGTGTTAAAA
>CL1Contig392
TGCTAATGTATCCAGAGCGTAGGCTTGCTTGAGCACTCTAATTCTTCAAAGTAACAGCGCCGGAGGCACGACCCGGCCAGTTAAGATGGTGATGTTACCTCCAACAGCCAATCCAAAGGTGACAGCTGGATTCAAGTGTCCACCTGAGATGTTGGCTGCAATGGCTACCCCAACAAACAGTGCAAAAGCATGAGCCACGGCCACAGCCACCAGGCCAGGTGGGTCTAGAGCTGCGTCTGCTGTAAGCTTACTGTAAGCAATAGCAGAACCAACACCAGCAAAAACGAAAAGAAGAGTAGCAATGAACTCAGATAGATAGGCCTTGATGGAACCAATACTGAAAGAGTCTCCGATACTGCCAACAGCTATCATCGGCATCTTCACTAGCCAGTTCAGTTGTTATTGCACTATTGGCTATAGCTCAAGACCCGATTAGAATCC
>CL1Contig393
ATCACCAGCAGATGCCACCGCAGCAGCATCCACAGCTACAGCCGCAACAGCTTCCACAGCTGCAACAGCAACAACAACTTCCACAGCTACAGCAGCAGCAGCAACTTCCACAGCTACTGCAGCAGCAACAGCATCCCCAATTGCAGCAACTGCAACAACTCTCACAGCTTCAACAACAACAACAACAGCTTCAACAGCAGCAGCAGCAGCAGCTTCAGCCGTTGCAGCAGCAGCAGCAGCAGCTTCTGCAGTTGCAGCAGCAACTGCAGCTTCTGCAGTTGCAGCAGCAAGTTCCACAGCAGCAACAATTGGTTGGGACGGGAATGGGTCAGGCATACGTTCAAGGTCCAGGACGG
>CL1Contig394
AGGCTGATGACTCCCAAGAGCTCTTATCGACGGAGTCGTTTGGCACCTCGATGTCGACTCATCACATCCTTTGAAGAAAGCGTAATAGCTCACTGGTCTAGCTCCATGGCACCGAAAATGTATCAGGGCTCAAGTGATTCACCGAAGCGACGAGACCTTGAAAGCTGCTTTTCAAGTGTCAGTAGCGGGACGTTCTGTCAATCGGGGAAGGTTTTTGGTGACAAGATCTGGAGATATCAGAAGTGAGAATGCTGACATGAGTAACGAGAAATCCTGTGAAAAACACGATCGCCTGCCAGTGGAAGGCTTTCTGCGTTCAGTCAATCTACGCAGAGTGAATCGGTCCCTAAGGAACCCCCGAAAGGGCTGCCGTCCGATGGGTACACGAAAGTGACGAAGTTGCTTTGACTACAGAACCATGCCTGTCTGTTGGAGCGAATTGGATGATCGGGCCGAGTTCGAAATCTCACAACCTCACTCTCCTTTCCCTAATATGAACCTTGAGTCATCAAAGCCTTTCTGACTCGGCCTGGCCCGGTCGCGAGTCTGTTTATAGTCGCGACTGTTGTCATAGTCAACAAGGTTGAACTTCAGGAAAAACTTCGAATTGGGAGGCGATCCTCCCGGTGAACTGACCGTACCCAACCGACACAGGTGAACAAGTAGAG
>CL1Contig395
GAGAGCTGTTTGGTCTCGTGGCACTCTGTTTGAGTCTCTGGCCAGCAACACTTTTTCCATACGTTGTTTCAGATGGCCTCTGCCTCACTTGTCTCTTCAGCTCTAAAAAGGCTGCAAGGCAAGGTGGCTCTCGTTACCGGAGCAGCTAGTGGCATCGGGGAATGCACTGCCAGACTCTTCTCCAAACAAGGAGCTAAATTAGTGATTGCAGATGTCCAAGACGAGTTAGGCCGCTCTGTATGCCGAGAACTGGATGCAGATGATGCCCACTGCTCATTCGTCCACTGCGACGTTACCGCAGAAGAAGATGTCCAAAATGCTGTTAATACAGCTGTTTCTAAGTACGGGAAGCTTGACATCATGTTCAACAATGCAGGTACAATTGGGGCAGCCAAACCCAACATCCTTGATAATGAAAAATCAGAATTTGAAAAAATCATTAGTGAGACAATGGGGTCGCCTTAGTGAATGAGTTCATATACCTCAATGCAAAGGTCAATGAAACTGGCTCATTCATTTCTATGATTGTTGCTTCTTCTGGCTTATCTACTGTCGTATTCTGCCTAACAACAATATTTGCAGTGCCAATNTCACCTCTTGTGGAGAACTTTACTCCTTCCTTCGTCACAGAGATCACAACNGTAT
>CL1Contig396
AGATCACATAGGTCTTACATTTCCTTACCCATAAAGAACTCTGGTCCTGCCACATGAATACAAAAGCAAAGCAAATGCCTCAACGGTCATTGTACAATTCCACTGTATTTTGATATAATCCAGTATCTAAGCAATAGGGAAAACCCTAACTTGATCAAGAACAGGACCACAAAGGGATCCAAAATCATCAATTCTATTATGGTAGAATGAACTGTAGAATGTAATTCTTGTTCTTGCTGAAATGGCTTTGAACTTGAAGCTTACAGTCTTGAACCTACCCTTTCCTTGGGACTCAAATGGAGCCTTATAGGTGTCCTTCCCAGCAAATGCCTCCACCATCATTGATCCATGGCAACCATTCTTTGCATCTCCTACAGTGAATGTGAGATTATAGACTTTGTTGGGAATTGTTCTGAGGATCTGGGCAATGGCACTTTCCCTCCCTGCAAGAAGCTCAACTGCAGCAAGTCCAAAAGGAACATTGAAGTGCTTTGAATCAATGAACTTCACAGCTTTAAGTGATTCAATGATCCAACCAGGAAGTGGGGATGTGAGATCTTCTTGTTTTGGAGGAAGGAGAACGCCATTGGAAGAGTTGAGAAAGCGATGAGGACCCTCTTCAAAGCCAGCATTTTTTACCAAATTATCTCTTGTGGGCCTTGGAGGAAAGAGCTCCTTAATAGCGACAGCATCAATGAGTGGTCCACAAGCAGGGTCCTCTTGGACACCAGGATTGTGAAATATCACATTAGCAACATTAGATTTAGCCCTAAATCCCCAAGCATAAGTGTCACCACCATTACTACTATAAAGCGTCTGCAAAGGCAGGTCCCCGGACAAAGGAGGCACAGAGACTCTCAAAACCTCATCTTGGGCACAAGTTCTTGAAGCTCCAAATGTGAGGGCATATAGAGAGCCTGGTTTTACTGGTATTGTTTGAGAGATCGAAGCCTCATTGCCTAGTCTCACAGCGTGAACACCATGAGCCACAGCAAAATACATCCCACCAGGTTGTGGACCAGCAGAGATGTATTCCACTAAACCATTGGTGACCCAGCCAGGTAATGCGTATTTTCCTTTGAGTACTGTCTTGTTGAGGTCACTGGGTTTTGGTTTCTGCTCAAAGTTGCCATTTTTGAGGAATCCTTCCATGTATTTAGCAGCCAAAACAGATCCATTGAAGAGCAAGAAGAAAGCAAGCAACAGGGAAACACCCATTGCCATTTCTCAGAAGGGAATGAGCACAAGACAGAAGGAGGAGAAATGGGAAATGTTTTCGTATC
>CL1Contig397
TTAGGACTTTTCTCCCCTTTAGTTCACTTACACGAGGACTATACGTGTAAGAGAGACGCGGGCTTTGATGGCTTTTAGGATCATTTGCAGGTGTTCCAGTGGTACTTGTGATTTTAGGACTGCTTACATGCCTGAACTCTCCGCGGCTACGGGTCATAACTTCATCTAGTATCTCCCCGTCCCCTACAGGAGTAGCCCCAACCCCCAGCACAGACTCTGTAGCAATATTGTATGGCATAGCCGGAGCCTCTTCATACTCTGCTGCATCCAGGTCCTGAAGGTGTGCTCCTTTGAAAAACTTAGGAAGGAAATATTGTCTTACAGGAACCAAAAGCATGATCAGCAATGGAAACATGACACCGGCAATTGGAACCCAAGTGAGACCAAAACATAAAAGCAAATAAGTCGTTTGAAAAATGGTAAATGTTGCAATAGTCTTGAAAGGCACTGTTTCAACAAAAGTGGCATGGTACTCCTCAAGGACCTTGTATCTTCTGCTTGGCGCAGTGAAGAGCAGCAATATCCTTTCGTCAATTCCTTTAAGTTTCAGCCTTGCGACCATACTCCCCCCGGAACCCAAAGACCTTTGATTTCTCATAGGTGCCGGCGGAGTCCTAAAGACATCCGCCGATCCCTGGTCGGCATCGTTTATGGTTGAGACTAGGACGGTATCTGATCGTCTTCGA
>CL1Contig398
ACTTGAGTACCTTGAGGAGCGCCGCCTTAAGGACCTGATCAAGAAGCACTCTGAGTTTATTAGCTATCCAATCTCTCTCTGGATTGAGAAGACTACTGAGAAGGAGATATCTGACGATGAGGATGAGGAGGAGAAGAAGGATGAGGAAGGGAAAGTTGAGGATGTTGATGAGGAGAAAGAGAAGGAAGAGAAGAAGAAGAAAAAGATCAAGGAGGTGTCCCATGAGTGGTCATTGGTGAACAAGCAGAAACCAATCTGGATGAGGAAGCCAGAGGAAATCTCAAAGGAAGAGTATGCTGCTTTCTACAAGAGCCTTACCAATGATTGGGAGGAGCATTTGGCTGTGAAGCACTTCTCAGTGGAGGGCACTGATCAGCATCCCTTTTTGTCTCCCAAGAGGGCTCCTTTTGATCTGTTTGCACAAGGAAGAAGCCTAACAACATCAAGCTCTATGTGCGGCGTG
>CL1Contig399
AACAACACAACCTGGACCTATGCAACATCAGGTCCAATCAAGCATCCGTCTCCAATCTTGGCAGTCTCATCCACCAAAACATTTCCCACAACATGGGGACCAGTGGCTAACCTAGATGAGGATTTCTTTCGCAAGGAATCTAGATAGAGTCTCAGACCAGTAATGTAATCTCTTGGCTGTCCAATGTCCATCCAAAAGCCTGGGAGGACCATTCCATAGAGCTGTTTATCTGCTGCAATTTTTGGGAAGACCTCTTTCTCAATTGAGGTGGGTCTAAGTTCAATTCGATTAAGAACAGATGGGTTCAAGAGATAAATTCCAGCATTGATTTTGTTTCCAACAAATATTTTTGGTTTTTCCACAAATCGCTCAACCTTCCCTGTGGATTCTTCCATAACCACCACACCATATTTTGATGGCTCATCCACCTTCGTCACCATTATGGAAGCCTCTCCTCCATGGGCTTTATGGAACTCTATCATTTCTTTGAGTGGGTACTCACTGATGACATCACTGTTGAGAACAAAAATGGTTCACCAGAATCATCAATCAATTGTCCCTAGGCCAGAGCCCAGAGGACCCAAGGCAGTGCCAAGTGGCTCGGTCTCTTGTGAGCATGTGATCTTGATCCCTAGCTTAGCCT
>CL1Contig400
GCTCACTTTCAAAGCCAATACGCCAAACTCTCTCTCTCTCTCTCTCTGTGTATTAAGGGAACTTCTTGTTGTTTGTCTTCTGAGAAGCTGATTTAAGCGCAATTGTCGATCATGGTAAAGGACATTACAGAACAAGGATCATTCTCTGCCAAGGACTACCACGACCCACCACCAGCTCCATTGATTGATGCGGTGGAGCTAACCAAGTGGTCATTTTACAGGGCTCTGATTGCTGAATTTATAGCAACTTTGCTCTTCCTTTACATCACTGTTTTGACTGTAATTGGCTATAAGAGCCAGACTGATCCTGCCAAGACTCATGACGCTTGTGGTGGTGTTGGAATTCTTGGCATCGCTTGGGCTTTCGGTGGCATGATCTTTATTCTTGTTTACTGCACTGCTGGTATTTCAGGAGGGCACATTAACCCAGCAGTGACATTCGGGCTATTCCTGGCCCGAAGATCTCATTGGTGCGGGCCGTGGATGTACATGGTGGCTCAG
>CL1Contig401
TTTTAATAGGTACAAGAACTGTCACAGCAAGAAATTAAAGCAAACCCTGTGACACATATAGCTATTTACTTGAGCTTTTCTCAAACCAATCACATCCCAATTAATGGGCATTTTCTAGGCTATTTCTATTCTATAATGATCCTCCTATGCTGATAGTAGTTGTTTGGGGACAAATTGGGTTTGCTCAGGACAAAAATCCACATGAAGACAGTTGACCAGGCTGTCAGTGCTAAGGCTGCACCCAAGTATGTCCACATGAAGAGGACTGAACACTCTTCTTGGCCCACATTAAACAGCTGGGTCATTGTACCAATATTCATGGCAGGTGGCATGGTATATTGAATCATCAGCACATAGTGATAGAGAGGGTCTGATGGAAGGAAGCCAAGACTCCCAGCTGCTTTAACAAGCCAAAGACCAATTACAGGAAGTACCACATATCGAACAAAAACCACAGCAACGATGATCCATGGCTTGATTCTTGATGACTTGAACCTTGAATGAGGTTGCCTCCAGATAGAGTAATACAAGGCAGTG
>CL1Contig402
AAAAACCCAAGTAACGGAAAATGGAATAGAATTGATTCTACATATCTACTCTACAAGACTCCTAATTTTCCCTTTTCCAGAGCTTCGCCAGAAGAACGGAAGACAGATACCCAGTTACCCACCAATCACTGCCTTTTTCTTTTTTCCCCGGAAAATTCTTTCTTTTCTTCTTTCCACTCTGTTTTTCAAACTCCAGCAGCCGATCACGAGTTTTTCTCATTTTTCTAACTCTGTTGGACCCCAGATTTCATTTCTTTGTGAAGTGGGTTTCTCCTGATTTATTGGTTTCTTAACTACCCCTTCGCTTGATCTTGCTTTAGCTATTCAGAATCTGTTTATTCAGGGCCTAACAAACAGCAAACCAGTTTCAATTTTTACATTGCTGCTCATATTCCTTGTAAATATCAAGATACTATTGTAAATAGAATGGGAATCCTTTCAAGAAGTACGGTTAGTAAAAAACCAAATGAGACAATGAGGCTTATTGTAACAACTTTTCTTGGAGTTGTTTTTGGCTTCTTGATAGGGGTATCTTTTCCAACGTTGTCCTTGACTAAGCTGAATATCTCATCCAGCCTTCTTCCTTCTGTTGATCTCTCATACGTTGATAGCAGAAAATTAGGCTTGCCCACTGAAACTCCGTCCAGTTCTTCGTATTCAAGGAAGGATAATAATAAGACAACTCAAGTGCAAAATACTGAATGACACATCAAAGAATTTGGGTCCTTCAATCCCGTGGTGCAGAAAGACTGCCACCAGGAATTGTTGAAGCTGAGTCAGATTTCTATTTACGCAGATTGTGGG
>CL1Contig403
CGGCCTTGGCCGGAGACCAGAATCAGAGTATGGAACTGGGTACGGTGGGAGAACCAATTATGAGAGGCCACCTGGTGAAGAGTATGGATCCGGATATGGTAGGAGACCTGAATCTGGGTATGGAGAGAGTACTGAACATGAGATTCCCAGTTCGGAATATGGATACGGATATGGGGGCAGGAAGGAGTCTGAGTATGGGAGGCCAAGTTACGGAGATGAACCACCGAGGAGGCCTAGTTATGGGAGGCAAGAAGAGGAGTACGAGAGGCCAGCTTATGAGAGGCGCGATGATGATGATGGTGAGTCTCGCAACAAGTATGGCTATGGTGGCGAAGAGGGTTATAGCCGCAAGAAATATGGAGATGATGACTCTGATGATGAAGAGAAGAAGCATCATCGCTACAAGCACCACCACCACAAGAAGCACCATGATGACGAGTGATGGAGCCGTTGTTAACTTGTTATTGGAACTCATGCCC
>CL1Contig404
GGGTGTCCAACTCTTTCCTTACACCAGGAGCTATGATTCGGCTATTTAAAGTAAAGGAGAAGCAGAGGGAACTTGCTGAAAATGCTAATGGAGGCGCACCTGTGAAAAAGCAAACTGCTGGAGAGTTGCGTCTTCATAAGGATATTTCTGAGCTGAACCTGCCTAAATCATGCACCATATCATTTCCCAATGGCAAGGACGACCTGATGAATTTCGAGGTTTCAATCAATCCAGATGAAGGATATTATTTGTAAGGATAAAGCATCTTGTTTCTAGGACTTATGAAAACAAGTTCTCATGGACAACGACGAAAATTTTTATCTGTAATATTTTAACTTTTGTATGACGTCCTTCTTTGTGAGGGAAGATAAGTTTCTTCGTGCTTTAATCTCGAAGTTTGCCTTATATAGAAACAATTATTTAACTGGATGCTTTTTAATTGTGATTAGAGGTGGCACATTTCTGTTCTCTTTCCAAGTTTCTCCCATCTATCCACATGAGGCACCAAAGGTTAAGTGCAAGACCAAGGTTTACCATCCTAACATTGACTTGGAAGGAAATGTCTGCCTCAACATCTTGCGAGAAGATTGGAAACCTGTCCTCAATATAAACACTATTATATATGGATTATACCATCTTTTCACGGAACCAAATTATGAGGATCCCCTTAATCATGATGCTGCTGCAGTGTTGAGGGACAACCCAAAAAATGTTTGAGTGTAATGTGAGAAGAGCTATGGCTGGAGGATATGTTGGGCAAACCTTTTTTCCACCGGTGTATTTAGCTTTTGTTGTTTGGTGGTGAAAGTGCCGATTCACTTGCATTATCCATGCTCTATGTCTGTGGTT
>CL1Contig405
CCCTCTCTCGCGCTCCACTCAAACCCCTAAATCCTATTTTCACCTTATTTCTAGGAGATTTAGGGTTCCATCTATAAGATCTGACTATCAATTTAATCCACTCATGGCTACCGTTGCTCCCTCTTCTGAGAAATTGCTACAGAATTTGTCATTAGATTCTCAAGCAAAGACCTTTGAAATTCCTGAGCCCAACAAGAAGACTTCTGTTTACCAATATGGTGGTGTGGAGTCGGGCTTTCCTGCAAATGGCCAGATCCAATCATCTGAGCGGTCAGCGACACCATTTCTACCTGATTTAATGGATCCAACGATGTGCTACCTTCCTAGTGGTTATCCTTCTCCTGCCTATTATTATGGAAGCTATAATGGAAATGGTAATGAGTGGGATGACTATTCTAGATATGCAAATACAGATGGAGTGGAGATGGCATCAGGAGTTTATGGGGATAATGGGCCTGTTATGTATCATAATGGTTATGGATATGCACCTTATGGCCCATATTCACCTGCAGCTTCCCCAAGTTCCCAACATTGGTAAATGATGGCCGGATATATGGGCCTCAGTCACTACCAGTATCCTGCTTATTTCCAGTCCGCTGACACCTAACAGTGGATC
>CL1Contig406
TGACAAGGGCTTTGTTCTACATGATCATGCAATGCCTTGGTGCCATCTGTGGTGCTGGGGTGGTAAAAGGTTTTGAGGGAAACCGTGCATATGAGACTTTGGGTGGTGGAGCCAACGTTGTGGCCCATGGCTACACTAAGGGTGATGGTCTTGGTGCTGAGATTGTTGGCACCTTTGTTCTTGTCTACACTGTCTTCTCTGCCACTGATGCAAAGAGGAACGCCAGAGACTCTCATGTCCCTATTTTGGCTCCTCTTCCTATTGGGTTCGCAGTGTTCTTGGTTCATTTGGCAACCATCCCCATCACTGGAACTGGCATTAACCCAGCCAGGAGTCTTGGGGCTGCTATCATCTTCAACAAAGACCACGCATGGGATGACCATTGGATTTTCTGGGGTTGGGTACCCCGTTTCATTGGGTAGCTGCCCTTGCTGCTGTGTACCACCAGATAGTCATTAGAGCTATCCCTTTCAAGGCCAGGGCCTAATGTTTTAGCATCACTTTTC
>CL1Contig407
AGATTGCCATGCTCGCAGCCCGCAAAATGGCTACAGTGAAATCATGCAACATTAAGTTGCACATTTTTATTAATCACAAACAAAAAATGGCAAATACATGGCACCTGATTCAGATAAAGTCACTCCGAATAATCTGGATAAGTAACTAGATCATTTCAATTTTGTAGCAATGTAACATACTCTCATCAAAACAAGAAGCAATAACTAGCAACATCCCATGCCAAGGGATGTCTTGGTGAACAAAGTAAATGCATTGCTTTATTTACCTTTCTGACAAACAAGGCGAAGCGATAACAGGCCTATGCAGTTTACAGATTATGAAGAACCAAAAAAGATTAAAAAGCCAATGAAGCACAAAAGGGCATAAAGTGAAAAAGAACTGGAGGCATTATGCAGAGGACCCTTAGCCTGTGAGAGCAGAGTTAAGAGCACTGTGAACATCAACACCAATCTGGGCCTCAGCTTTCTCCAAGTCAGTTGTAGCTGTGCTCAGCTTCTGAGTGAACTCTGCAAGCCCTTTGACTAGCTTGTCCAATTGGTCGATTGGCACAGCCTCATAGCAATTATATCAGCGACAGAGTTGGCGTGGATGAAGCAATCCATGCTAAGAAATATTTGGTC
>CL1Contig408
AAAGATTTTGTTAGAGCAACTCAAAACTCCCATATATATTGGCCATCATGGAACTTCTACACATAGCACATTGATGTCCTTTCTATTGAAATAAACTTAAGATTAGCAAAAACAATCAAGTCTTGAAACATTCCAACGCATATGCTAAAAACAAAGAAACTCACAACAGATAAGCACATTAGCAGATCATAAAAACATCCAATCATACAGTGATACTAGTTAAATTATAAAAGATAGAATCACATAATAATGCACACCTTTTTGGTTTTGTCTTCTTTGTTAGCATCCTTTCATTTGTCCTTTTCAGAACCTAGTTTGATAAAGATGTCATCATTGCCCTTCTTATTTGAAAGCTGAAGCATGGAGCCAAACTCTTTGTCCACATCAACCTTTCTTTCCTCAGGCTTTGTAGAAAGCAAAGCTCTCGTCCTTTCTTCACGAACTTTCTCATACTCTTCCAAAGTAATCTCTTGTCCTCAGGTTCCTTCTATTCTGGCTCATTTGCAAGACTGTCCCCATTGGCATCAACTGTATCCTCCTCGCTTGGCTGCTTCTCAGTACCAATGTTCTTTTCATTTTCAACAATAGGTTCCTCAGTGTCCTTATGAAGCAATTTCCTCAGTGGGAGTTTCCCAATTACCACAACCATCCCCATTACGTTTGATCTCGTTTTCACAACCAGTACCGCTTCAGCGTTCATTTAATCTATGAG
>CL1Contig409
AAACTCTTTCGTCTACAACATTATCTCTTCCCTCTTTCTGAACATTCCAGAAACTCTGGCACATTCTCTTTTCGAGCTCTCGAAGCTACCTTTGTTACTCCACAGCCATGTATAGGTTTGTCTCTGGCCTCGCCTCCAAAGCCAGGTTGGCTAAGAACAGTACCCAGCAGATTGGTGGTAGGTTGACTTGGAGCAGAAATTATGCGGCCAAAGACATTAAATTTGGCGTTGAAGCTCGCGCTTTGATGCTTAAAGGTGTTGAGGATCTTGCTGATGCTGTTAAAGTGACTATGGGACCTAAAGGGCGCAATGTTGTTTTGGAACAAAGTTGGGGAGCCCCTAAAGTGACAAAAGATGGTGTCACTGTAGCAAAGAGCATTGAATTCCAAGACAGAGTCAAGAACATAGGGGCTAGCCTTGTAAAGCAGGTTGCAAATGCTACAAATGATGTGGCAGGCGATGGTACCACATGTGCAACAGTCCTCACCCGTGCCATATTTGTTGAAGGATGCAAATCTGTGGCAGCTGGAATGAATGCCATGGACCTAAGACGTGGGATTTCAATGGCAGTTGATGCGGTTATGACAAACTTGAAGAGCAGAGCAAGGATGATTAGCACATCTGAAGAAATAGCACAGGTTGGAACAATATCAGCAAATGGAGAAAGAGAGATTGGTGAGCTGATAGCCAAGGCAATGGAGAAAGTTGGCAAAGAGGGTGTCATTACCATCTCTGATGGGAAAACATTGTACAATGAGTTAGAGGTCGTTGAAGGAATGAAGCTGGACAGAGGCTACATATCTCCTTATTTTATCACCAATACAAAAAACCAAAAATGTGAACTAGAAGATCCTCTCATTTTAATTCATGAGAAGAAGATCTCAAATTTAAATGCTATAGTCAAGGTTTTGGAATTGTCCTTGAAGAGGCAAAGGCCTTTGCTGATTGTTGCTGAAGACGTGGAAAGTGAAGCACTAGCAACTCTCATTCTGAACAAGCTTCGTGCTGGAATCAAGGTCTGTGCCATAAAAGCACCAGGATTTGGAGAAAATAGGAAGGCCAGCATGCAAGACCTTGCCATTCTCACAGGGGGCGAGGTTATAACTGAAGAGCTTGGTATGGACCTTGAGAAGGCAGGAGTAGAAGTGCTGGGTTCATGCAAAAAGGTTACAGTATCAAAGGATGACACAATTGTTCTTGATGGGTTTGGTGACAAAAAAGCCATTGAAGAAAGATGTGAACAGTTGAGATCTGCAATCGAATTGAGCACTTCTGATTATGATAAGGAAAAGTTGCAAGAGCGACTTGCTAAGCTTTCTGGTGGTGTTGCAGTTTTGAAGATCGGTGGGCTAGTGAAGCTG
>CL1Contig410
TACCATGGCTATGGTTCTTGGAAATTTAGCTTTATTACTAGAAGTGGTTTCGCCTAGACCCGTAATTCCGGACCGGAAAACCCGCCCGGTAGCTATAGACGTTGTTTTGAACCTTCCGAAGAGGGATCCTTATACCTATGCTGCTTCTCTGGCCGGCAAGAGCTTCGAATCAGATGGCGAAGCGAGGAGTCAAAGAGTAGTGGCGAGAGTAAAAGCGAATTCCAAAGTGAACGGCGTGGATTTCGATAGCGATGAAGAGAACGGGAATGGGAACGGAGAGGGAGAAGAGGAGTATGATTGGGAGAAGGAGATGAGGAAGAGAGTAAAGGAGATTGAGGAGATGAGGGAGTTAGAGAAGAAGGCGGAAGAGTTGCAAAGCAAAGCGGAGGACAGTGAAAGTGAGGATCGAGAGGAGACTGAAGAAGAGAAGAAGATGAGAGTGAGAAAAGAGCTTGAAAAGGTGGCTCAGGAGCAGGCAGAAAGGAGAGCAACAGCTCAGTTGATGTTTGAATTGGGGCAAAAGGCTTATGGAAAGGGCATGTATTCACGGGCCATTGAGTTTCTTGAAGCCGCACTCACAATCATTCCAAGGTCCACTTTTTTTGGTGGTGAGATTCAAATATGGCTAGCCATGGCTTATGAGGCTAATAACCGCCATGCAGATTGCATTGCTCTCTATCAGCAATTAGAAAAGCAGCACCCTAGTGTCAGTATCCGACGCCAAGCTGCGGATCTTCGCTACATTTTGCAAGCACCTAAGCTCAAGATATCCCAGGAAGAGATGGTTACCATTCCGCTGATTGGTTCGAGTTATGACAGCTACGCAGCAACATGGAGTGGCAAACACAAGGACAAGGATCAAAGGAGAAGTGGATCAACAACCAATCAACTTCCATCATCAAGGGACTATTTAGGGGACTTTCTGGTGTGGCGGCCTCCAACTGGACTTGAGAAAAACCGAACGTTTTGGTTAGCTTTAACATTATGGATGGGCTTAGTTGGAGCTGCCCTCTTTCTACAAAGATGAATCGTACAAAATAGACGCTACATTGTAATTGTTGGTTGTAATTGTTGGCTGTAATGTGTCCATTCGATTGTTTATGTGTTGTCAAAGTATCATTAAGCCATACGTATAAAGCAGAAAGAAATGTCGTTGATTAGTTTTACACCTGAACCTCTATTTTTAAGGTAATTTTTCTTTTGTGTTCATCTGCTATGAACTCCTCCATGATGGGACTGCACACTTATAATTGTTATTTATGC
>CL1Contig411
AGGCTCCATCGAAAGCCCCTCCCGCCAAAATGTTAGCTCCTACGATGAAACCAATTGCGATGGGTGCGATAATTCCCAAATTGCCCTTCTTTGGATCAATGGCTAAAGCGAAAGCTGAGGTGGTCAGGCCACCGGTGCTGAACTTGAGAAGCAAGCAAGCGACGGTGGATCCGAGGAGCTGAGCGATCCAGTAGAGGATACCACGGAGGAGAGTGATGTTCCCACCAACGAAAGCACCGAAGGTAACAGCAGGGTTGACATGGCCACCGGAGATGTTGGCGCCAACGGAAACAGCAACGAATAGGGCAAAAGCGTGGGCGATGGATGCAGCAACGAGACCGGCAGGGGTGTTTGCAGCGTTGTCTGTGAGCTTGCTAAAGGCCATACCAGAACCTTCTCCGGCGAAGACGAAAATAAGAGTGGAGATGAACTCAGCCAGAGCTGCCCTCAAGGCGTCTGGGTGAGTCGCCTCCTGGGGATGACCTACGGCTATGTTCTGATCGGCATCTTCCTCGTGTGATGATGAAGATCAAACGGTGGAAACCAAACGATGATCTCTCTCTTAGATTGGTATTACTTTCAAGCTACTGTCTGAGAGAGTGAAATTCAAGTGAAAACGAGAAGATGCCTTGCCTGAACCTTTCGACCAACGTTAGCCTGGACGGCGTTGACACTTCCGCCATCCTCTCTGAAGCCACGTCCACCGTCGCCAAGATCATCGGCAAGCCCGAGGCCTATGTGATGATTGTGTTAAAGGGATCGGTACCCATAGCATTTGGTGGAACTGAGCAGCCAGCAGCTTATGGTGAGTTGGTGTCCATTGGAGGCCTTGGCCCTGATGTGAACAAGAAACTGAGTGCTGCAATTTCGGCAATCCTCGAAACAAAGTTGTCAGTGTCCAAGTCACGATTCTTCCTCAAATTTTATGACACTAAGGCCCATCAAAGTCAAGAATATGCACAGTGTTTGCATGCTTTACACCAGCACTAGATCATGGTTTCAACTTTGGATGGAATGGTACCACCTTCTAAGGCCTGCATCTTGTCTTGGTTGCCCACAAGCTCAATTTCATGCATTTAGACAGCAATATTCCCATGGTGATTTGGTATAATAAGACTTGGCTATTGTAGTATGTTACATTGTTTCTGTTTCTCCTTAGACACGTGATATGTGGAATACTAGATGGTTCAACTCTATGCTTCTTTTGGGAAAAAAAAAAACCTTTAATTT
>CL1Contig412
AATTGAAACCAATTATACACTTTTAACGGGCACTTATCCAGTGCCCGGCTACATTCAAAACTCAGGTAATCATGTCACTAAAATTAAACCATATTGAAGAAGCTTGAATAGATAAACTGATTAATACCATCACCCATTGAGTTAGGGGGTATAATTACTCTACATTCATACATCTGAATTCTGAAAGCATAAATGCCTGAGAAAACAGGATTTTGTGAACACCGACCAGCAACAAAAATAACCAACTCTCCATACAACGACTAGACGAGGAGTGAACCGGCAAAATTATCTGAATCCATATATTTGTACGAGATGTGTGTGCTGGCACTCAAAGTACACAATAAAGAAAAGCTATTCTTTTTTACTCGGCCTGTAACGCCAAAATTGTTTAAAAAGTAGAACCAGAAGAAAGGTCAGTCACTTTCCCCACTGCAACCGTTTTCCCCTCAGTACGAAGAGTAAACCTGCCGAGTTGAGGAAAATCTGTAAACTTCTCAATGCATATCAAGTTATTTACCTGAACGCGGCACACAATAACAGCACCATTCTTCACAAAGAGAACTTTCTTTTTCATAGGTTTCTTTGTCTTCGGATCAATTTGTTTTAGCAGTTCAACAATCTCACATTCCTCAACTACAGAATGAATATGCAAAACAGCTTTATAGCCAGCTGTAAAAATTGCATTGTCCAGCAATTCGAGGATCTGCAACTGAGCAACAAATTCTGTAACCGAGGCTATTGGCTTTGCAACACTAGACATGACAAAACCTGCCAATATATCCTCGTCATCAATTCCAGATAACCTAACACGAAGATTTTCTCCAGGCCCTGCACGTCTAACTTTGTTTTCATCACAATATACAGCAACAACTTTCACCCGAGTCTTATTTGGCATGACCAGCAAGGAATCACCCTCAGTCACAGTACCAGATTCTGCTTTGCCCATGACTACAGTTCCCATATCTTTAAATTTGTCAATAATAGGCATCCTGAAAGGACCTTTTGGATCCCGCGGAGGAACTTCAATGGCATCAAGAGCTTCGAAAAGACAGGGGCCATTCCACCATGGACACACGCTTTTTTCCACTCTGGTTTTCATGTTTGCACCAAGCAAACCAGATAGTGGCAGGAACTGGACATCTTTCTTCACATTGTAGCCTGAAGACCTCAGAAATGGTATCATCTTTGTTTCAATTTCATCATACCTTTCCTTTGACCAGTTTACAGTTGGG
>CL1Contig413
GCGCTCTTCTTCTCTTTCTCAGCTTCTTTTTTCTCGTTGCTTTTGCTCGTCGATTTGAAGATTCTCCCCACCCGACAGTTTGATCTCCATATTTCAAGATGCCGGCTACAGCAGGAAGGGTTCGCATGCCTGCGAATAATAGGGTGCACAGTAGTGCTGCCCTTCAGACTCATGGTATATGGCAGAGTGCAATCGGATATGATCCATATGCGCCCAACAAGGATGATACCAAAAGTTCTTCACAGGAAAAGTCCTTGAATGCTGAACCTGAGGCGGAGAATGCATACGCCAGCTTTCAGGGACTTCTTGCTCTTGCCCGAATCACTGGTTCCAATGCTGATGAGGCTCGCGGTGCTTGCAAGAGGTGTGGTCGTGTTGGGCATCTGGCTTATCAATGTAGAAACTTTTTGAGCGTTAAAGATGATGATAAGGAGAAAGATCCAGAAGCAATCCAAGCAGCAGTTTTGTCTGGATTGGAAAAGATAAAGGGTAATGGAAAATTTGCAGTTGCAAGCAAGGAGAAGGAGGAGAGTGAGGAAGAGGAGGATAGTGACACTTCAGATTCTGAGGTGGATTCAGAGATTGAGAGGATTATTGCTGAAAGGCATGGTAAGAAGGGCAGTAGTAAGAAGAGGTCATCTAAGGAAGAGAATTCTGATGAAGGGTCAGATTCTGATTCTGGGGTAAGGAAGAAAAGAGGGAGGTCAAAGAAAAGGAGTAAGAAGAGGTGCACTAGTGATTCAGAGGATGAGGATGAAGGTAAAAGGAAGAGGAGGAAGAGGGAGAAAAGGAGAAAGAGGGATGAGTCCTCTGAAGAAAAGGAAGAGAGGCGGCATCATAAGAGGAAGAGTGGGAAGGAGAAGAGGAGGAGAAGTCGTAGATATGCTGATGATTCTGAATCAAATGCATCTGATGACTCTGGCAGAAGGCACAGGCGAAAGACCAGGAAGCCAGCATCACCATCTGATTCTGATTTGAGTGGCTTTGATGACTCACGAGTTGGAAGGGGTACAAAGCGATATGAGAAGAGAAGTAAAAAGCGCCACCTTGAGGAGGATGATTGATCCCCTGCTAGTGAAGGGATCGAAGGGGATTAATCACAGTCTGAGTTACGAGAAACAGAGCCAACAGTGGTGTGGTTGAAGTACTCAGTTTCATTGTTGTGTGTGCACGTCTGAAACTTGTCTCTATCAAATTTCTATTTTTAAAAAGTAAGAATGGATGTTCAAAATTTGCGTTTGAGGTGTGTAAAGGCCTGTAATTAGCTGCGTTGTT
>CL1Contig414
CTAACAACAACGGCAGCCATATATATCACACAAAAGAGCATCCTTCAATCAATATTTCAATACTCATCTCCTTCGTCACCATCCTCCCCTTCGGCAGATTCGGCACCAACCTCCTCATAATCCTTCTCCAGGGCAGCAAGATCCTCACGAGCCTCTGAGAACTCTCCTTCTTCCATGCCCTCGCCGACATACCAATGCACAAAGGCACGCTTGGCATACATGAGATCAAACTTGTGGTCAATGCGAGAGAAGACTTCCGCAACACTCGTGGAATTGGAAATCATGCAAACAGCCCTCTGCACCTTAGCAAGGTCGCCTCCCGGAACAACAGTTGGTGGCTGATAGTTGATACCGCACTTGAATCCAGTAGGGCACCAATCAACAAACTGGATTGTGCGCTTAGTCTTGATGGTGGCAACAGCTGCATTCACATCCTTGGGCACAACATCACCCCGGTACATCAAGCAGCAAGCCATGTACTTGCCATGGCGTGGGTCACACTTGGCCATCATGGAGGAGGGCTCAAAAGCGCTATTGGTGATCTCAGCCACTGAAAGCTGTTCATGATATGCCTTCTCTGCCGAGATGACAGGGGCATAAGAGGAAAGCATGAAATGGATCCTGGGATAGGGAACCAGGTTGGTCTGGAACTCTGTGACATCCACATTAAGAGCTCCATCAAACCTCAAAGAGGCGGTGAGGGATGAAATCACCTGAGAAACAAGGCGGTTAAGATTGGTGTAAGTTGGACGCTCGATGTCAAGAGAGCGCCTGCATATGTCGTAGATAGCCTCATTATCAAGGAGCACAGCAACATCTGTGTGCTCAAGGAGAGAGTGAGTTGAAAGAACACTATTATATGGCTCTACAACTGATGTGGAAACCTGAGGTGAAGGATAAACAGTGAAACCAAGCTTGGATTTTTTGCCATAGTCAACAGAAAGACGCTCCAAGAGAAGTGATCCAAGACCAGAACCAGTACCACCTCCAACAGCATTGAACACCAAGAATCCCTGGAGGCCAGTGCAGTTGTCAGCAAGCTTTCTGATACGGTCCAAGCAGAGATCAACAATCTCTTTCCCAATGGTATAGTGGCCACGTGCAAAGTTGTTGGCAGCATCCTCCTTGCCACTAATAAGTTGCTCAGGGTGGAAAAGCTGGCGATAAGTTCCAGTCCTCACTTCATCAATAACAGTGGGCTCAAGATCAACAAACACAGCGCGAGGGACGTGCTTCCCTGCACCAGTTTCGCTGAAAAAGGTGTTAAAAGCATCGTCCCCTCCACCGACGGTCTTGTCACTTGGCATCTGGCCATCAGGCTGAATGCCATGCTCAAGGCAATAAAGTTCCCAGCAGGCATTTCCGACCTGAATACCGGCCTGACCAATGTGAATCGAGATGCACTCTCTCATCTTGTCTGATTCAAAAATAACAAAGAGAATTCAAGAAAAACGTTAAAGAAATAATCGAAAAACAGAGATTGATCGAAAGCTAATGCTAAGAGCGGCGTTTATGAAGACGCCTTCAAGTTCCAGATGTGAGATC
>CL1Contig415
TTCTCATATAACTTTCAAAGGCCTGTGCTCTTGCTTGACTAACTGCCTTTTTTGCCTCTTCTTTGCTATCTTGTACTATTCATATGCCTCATTATTATCACATTTAGGTAATTTCTTATACCATTCTCTTTTTCTCTTCACTGCCTTTTGTACTTCCTCATTCCACCATCATCTCTCTTTTGAGGGTGGTCCATGTCCTTTAGACTCTCTAAATACTTTTTCTAGCTACTTCTCTAATCTTTGATGCCATCTGTATCCACATATCATTGGCCTCCATATCCAGCTTCCATACTTCGGACTCGAGAAGCTCATTTTTGAACTTCACTTACTTTACTCCTCTGAACTCCCACCACTTTATTCGAGCTACACTATTTCTTCTGACTTTACTTGACTTGTTCCTAAACTTGAATTGTTCCTAAACTTGACATCCAAGACCACCAACCGATGTTGACTTGTTAAAGCCTCTCCTGGAATGACCTTGCAATCCTTGCATAGAGTTCTATTTGTCTTCCTAGTTAAGAGGAAGTCGATTTGGCTTCTATGTTGCCCACTTTTGAAAGTCATTAAATGTGAATCTCTTTTTATAAAGTAGGTATTTGCTAGTATTAGGTCGTATGTTATAGCAAAAATTCAGGATGTCTTTTCCCTCCTCATTTCGACTGCCAAAAACCAAACCTCCATGAATATTCTCATAATCTTGTCTATCACTTTCTATATGCCCATTCAAATCTCCACCAATGAAAACATTCTCTTCATTCGGTATGCTTTGCATTAAATCATCCATATCTTCCCAAAACCTTTGTTTACTCTCACTGTCTAGTCCTATTTGTGGGGCATAAGCACTAACTATATTTATTGTTTCTTCCTTCTAGTACTAGCTTTACTAGTATAATTCTATCT
>CL1Contig416
GACAAAAAACCATTCAAGGCTTTTAGTGTGCTTGAGTTTCCTTGCTTCTTTTTCCCTTTTTCCTTTGATAAGATCATGGGTTCAATCGCATCCCAAAAGCCTCAACCTCATGCAATTCTTGTCCCATACCCTGCACAGGGGCATGTGAGTCCCCTGATGCAGCTTGGCAAGCTCTTGCACTCCCGAGGCTTTTACATCACTTTTGTGAACACTGAGCATAATCATAGACGCTTAATTCGCAGCAGAGGTCAGGAATTCATTAACGGCCTTCCAGATTTCAAGTTTGAAGCTATCCCAGATGGCTTGCCATATACTGATCGTGACGCCACCCAACATGTCCCTTCACTCAGTGATTCAACCCGAAAGCATTGCTTGGCTCCTTTCATTGAGCTAATTGCCAAGCTAAAAGAATCCCCTGATGTGCCTCCAATTACTTGTATAATCTCAGATGGAGTGATGGCCTTTGCCATTGATGCTGCTCAGCATTTTGGCATACCAGAGATCCAATTTCAGACTACCTCAGCTGCAGGCTTCATGACTTATCTCCATCATTATGAGCTCGTCAGAAAAGGCATCGTCCATTCAAAGNTGAAAGTTTCTGCATGACGGCACTCTTGATCAAACAATTGATTGGCT
>CL1Contig417
CAAAATGGTAATAGCGTGAATATAGACTATTGAACAATAGAAAAGAATGTGAATTATACTAGAAGGATTAGATCTTTAGAAGGAAAGGAAGCACTTAAGAGAATAGAAAGTGGGTAAAACCTGTGGACCTGATGTAATACCAATTGAAGTGTGTAAGTGTTTGAGAGATATGGGAGTGGCATGGTTAACTAAATTATTTAATAAGATTCTAAACTCAAAGAAAATGCCTGATGAATGGAGGAGGAGTATTTTAGTACCTATTTTTAAAAATAAGGGAGACACACAGAGTTACTCAAACTATAGGGGAATTGAACTCATGAGCCATACTATGAAGTTGTGGGAGAGAGTTGTGGAGCATCGACTACGTCATGATACTTCTATCTCTCTCAATCAATTTGGTTTCATGCCCGGTCGTTCAACTATGGAAGCGATGTTTCTCATTAGAAGCTTGATGGAGAAATATAGAGATGTGAAGAAAGATCTACACATGGTTTTTATTGATTTGGAGAAAGCTTATGATAGTGTTCTAAGAGCTGTCTTATGGAATGTGTTAGAACAAAAGAAGGTATCTATTAGGTACATACAACTGTTGAAAGATACGTATGAAGGAGCAACTACTATTGTGCGCACAGTGGGAGGGGACACGAGATTTTCTGATCTCAATTGGATTACACTAAGGATCAGCCATAAGCCCTTACCTTTTTACATTTAGTTTTAGATGAATTGACGAACATATACAAGAGAGTATT
>CL1Contig418
TTGCTTGAAAATTGCAATTCCTCACCCATAACCTGTTTACCCTCCTCATTTTGGATATTGTTTATGTTTTTGTAATTTTTGGCCTGAAGATCTATATGGGTGTGCTTCAGAACCAGTAGAATCACCATTCAGAACCTTAAGTGCCTCCACAAAGTATGGCTTCCTTGTCTGGATCAATGTTGTTTCCTGCTACATTACCGCATGGTTCTACTCGGTCTACTAGATTCTCTATTTGGAGTGCGGGCACAATCACTTCGTTATGTTATAAACCGAGAAATGAGCAGAGAAAAGTTGTGTGTGCTTGTATGGCACCTCCGTGGAACATAGGCAGTGATGAATATCCTGCAACAAAATTCAATAATTTGTATAAATCAGAGCATTTGGAGACGGTAATGGAACCGGAGGATGATTCTGATTTTCTAATTGAATGTAAAAATGTCTACAAGTCATTTGGGGAAGAAGGATATTCTGAGAGGTGTGAGCTTCAAGATTAGACATGGTGAAGCAGTTGGTATTATTGGACCTTCAGGGACTGGGAATCTACATATTGAGATTATTGCAGGACTTCTTGCTCCAGACA
>CL1Contig419
CAAGTGCAGTGATCTCCTTGCTCATACGGTCTGCAATGCCAGGAAACATTGTAGAACCACCACTCAGCACAATGTTACCATAAAGGTCCTTCCTGATATCCACATCACACTTCATGATAGAGTTGTAAGTAGTCTCATGGATGCCTGCAGCTTCCATTCCAATGAGTGATGGCTGAAACAGGACTTCTGGGCAACGGAATCTTTCAGCTCCAATGGTGAGATCCCGACCAGCAAGGTCCAGACGGAGGATGGCATGTGGAAGAGCATACCCTTCATAGATTGGAACAGTGTGACTAACACCATCACCAGAATCCAGCACGATACCAGTTGTACGACCACTGGCATACAAGGAAAGAACGGCCTGGATGGCAACATACATTGCAGGCACATTAAACGTCTCAAACATGATTTGAGTCATCTTCTCTCTGTTTGCCTTAGGATTGAGAGGAGCCTCTGTGAGAAGCACTGGATGCTCAATTGGGTATTTCAATGTCAGAATACCTCTTTTAGATTGTGCTTCATCACCTACATAGGCATCCTTCTGACCCATCCCAACCATCACACCAGTGTGTCGGGGTCTTCCAACAATACTGGGAAACACTGCCCTGGGAGCATCATCACCAGCAAACCCAGCCTTCACCATTCCAGTTCCATTGTCACAGACAAGGGGCTGAATATCCTCAGCATCGGCCATTTTTTAAAAAGCTTAGAATTTAGAAGAGATCGAAGCGAAGAAGAAGATCGAAAAGAACCCAACCAAGCCAATCTACAGAGACGGCCTGGGTTCTTTCACGGGTTTCTTT
>CL1Contig420
GTTCAGCTTTGGCTTGGCGGTAACGTTCAAGCATCCGCTGATATTGCTGGCGTGCCTCTGGAGAATCAACCATTGACAGCACGCGTGAGACAGACTCATCAATAGCTCCATCAACTTTTTGTTTGCGGAATACCTTGAGAATATCTTCATCTCACTTCATCAATGGGTTATACGTCATTCCGGAAACCCCGCAAACCAGCTCCTTTGCGTCTCCACCTCAGCACAACCTTATCTAGAATTCCAACAGCCCAACAGATTACCTTGTAGTGCTTCCTAACTTGATAACCTCTCACGTGAGCCTGTATCTTAACAACTTTCTGTCGAAATGCTAGAAAATCCTTGCGACCTTTCCACCCTCTATATTTCTTCTGAATAGACAAAGCAGCTAAATTGTAATCACGTGCATTGCGAAAGGCCAGTTTTGACATAGCTGAAAGCCCTTGAATATCACCAGAAATGACACCATACTCATCTATACTATTAGTAGAGGTAAGAGCTTCTCTCTCTTGTCGCTTTCTGAAAGAATGTGCTCTGAAAGCAGATTGTATTCGTGCAGCAGCTTGAGCTGCATTTCGAACTGCAGCCAAGGTATCTTTAAGTGAAGCCTGGTCTTCATTGGCAGCAAAATTCCCCTTTGAGATGGCATCTACAGTTCTCTCGGCTTCAGCCTCAGCAGATCCTTTAGAAAGCTCACTCTCTTCTAGTGTAAGGGATGAAAGATGGCTTGTTAGTGCCACCTCCGAAAGATAACCTGCAAGCCCCTTATGACCACTGCTGGCAGCAATTGATGCTGGAGTTTTGCCAATTGGATCCCGTGAAGTGGGATCTGTGACAGCCCCAGCTGATGCACCAGAAGCTATGAGGGCTGCAACCATTTTTTCCCTTCGAGCAGCCCAATGAAGAGCAGTCCATCCATTAATGTCACGGAAATCTATGCTGACTCTATGACTGAGAATTGCGCTCA
>CL1Contig421
ATTGGTGGGAGAGAATTTGCTGAATCGTTAGCAGCAGATGTTCAAAAGTTGCTCATTTCTAGTAGCTACAGACCACTTGTTAGAAAAAAAGCTGCATTATGTCTGCTGCGCTTGTATAGAAAAAATCCTGATGTTGTCAACATAGATGGCTGGGCGGATCGGATGGCTCAACTGTTAGATGAACGTGATCTTGGTGTTTTGACATCTTCTATGAGCCTTCTTGTTGCTTTAGTATCAAATAACCATGAAGCGTATTGGAGTTGTCTACCAAAGTGTGTCAGGGTATTGGAACGACTTGCTAGGAATCAAGATATTCCACAAGAATACACTTATTATGGAATCCCATCTCCTTGGCTTCAGGTTAAGACAATGAGGGCTCTTCAGTATTTCCCAACTATTGAAGATCCTAATACTAGAAGATCATTGTTTGAGGTCTTACAGCGGATATTGATGGGAACTGATGTTGTAAAAAATGTAAATAAGAACAATGCAGCACATGCTGTTCTCTTTGAAGCTCTTGATCTTGTCATGCATCTTGATGCTGAAAAGGAGATGATGTCTCAATGTGTTGCGCTTCT
>CL1Contig422
GAGAGAGAGCATCCAAATAAGGGACATATAATGTGCTTGCAACACTCTTTAACTAAAAAACATTTCTCAGGTTAACTACTCAGACAGGAAGATAAAGCTTTCATTTAGATCACATCCTACCCAAATCACTCCTACAAAATCTTCCATCCTTGTAGACCTTGATGAAATACATTGTGGTAAAGCTAAATTCCTTATATTTAATTGCCAGACTGGCGCAACTCTGGGCGAACAAAATCTGCATCTGGAGGCACTGAAATGTCAACAGTTGGTCTCAACTGAGAACAGACTTCAATGGCCCCATGAACAGGATCTGACAGGAAGTTGCTAACAAGGTCCCGATTGAGGGGAGTGCCTGCATCCACGGCTACAAAGGCCTGTTGGGTAAGGATGTAATCAAAGCGTGGTGCCCATTTCCTTGATCCTAATCGTGCAGTTGTTGAACAATTATCAACCATGAATGAGACACCTCGAGCATGCATGAATGGATTCAATGAATCCACAGCTTCAATCAAACTCTCATTGATAATTTCTGAGTATGAATGTCCCTTCTTCCTTAAGACCTCAATCTGAGCCATCATGAGTGCCACAAACACTCCGGCAGTGAAAGGATACAATGGACCCAAATCACCCTTTGGTCGTGTTTCTCTAACACGCTCACCTACTTTCCACATTCGCGTTTGATCAATCTTACCCATTGTGAAAGCTGGAAGGCCCTCCTTCTCATAGAATCGACGACCAGCCAAAACAACACTTCGAATCTCACTACCACTAGCAACATCTTCATAACACTCATATAAGATGTCCATACAAGGGTAGTATGAAGCACTATACGCAGTCTCAAAGTCCCTTTTTCCCTCTTCTGACAACGAGTTGTAAACAGCCAACATGCCCCTTGTTGAGATGGCTTTTGATATAATGCCTGTTATGCATTCAACAGTATTCATGTAAGCCAAATCTTCATTCATTCCATTCTCAATGTACCTTCTGAACAAGCATTCAACAACTCCATGAACAGCACCGAGTAGTATGCCACGTTCCCCAAAAATATCACTCTTATACTCCTGTTCCAATGTGGTGGCAAATGTGAAAGGCGAGCCCAGAGCAATTGACCAGCCTAAGGCAACATCTGTAGCCCTACCATCAACATCCTGGTGGACAGCAAAACTGGAATTAATTCCAGCACCATTTATCTCTTTGCCCTGAACATAGAGTCTCCGTACAGAAGGCCCCATCCCCTTAGGACAAACAGCAATAACGCTTATGTTCTTAGGAAAATCAAGCTCCAAGGATTGCAAGTGTCCAAGAAGAAAACCATGGGAGAGCCCAAGGATGCTGTTTGGTTTCATGTGGGAGAATATCTTTTCATGGTTATCTGCCTGTGCTGCATCAGAAATCAATAACAGGACAAGATCACTGCCAGCAATAGTTTCCCATATGTCTCCCAGAGTTCCACTCTC
>CL1Contig423
CCAAGATGCTAGAAGCACCTCATCCTGTGGCATGTGAATGACTACTTATTAGGGAAAGTTAGTCAGAACTTTGTTGCCTTTGGCACTTCTTTCCCTCTGTCATTAAGTCTTCCAAAACTATCCGGAAAGCCAAGTCAAGAAGAGCAGTTTGATTGCTACCAAATTTTGTGAAAAGAAGACCACCAGGATGTGACTTTTCCTTACGATTGTCAGTTTGTGTGTGTGAAGCAATTGCTACCACATTATCAGGAAGCTTTTCAAGTCTGCTTTTAAATGTTGAACATGTATCTGGATTTCCTGCAATTGATTTCTCTGCATCTTTCATGAACAAATTAAAGGAGAATTTCTGCTCTCATTGTGTACAGCCTCAAACAATGTATTGATTAGTAACTTGTCCAAATCTTCCACATTATCCAAACGAAGATCAGAAACATTGCAAAAGTATCCATGACCTGCCTCACAAAGACCTCCAAGATCAACCCCATCAGGTAGAGGTCTATCAAACCTTACTCCAATTTTTGACAAAGGATTTTCCTCAAAAACTAGTGCAACCTTTCCACGAATTCCA
>CL1Contig424
AGAAGCATGCAGCTGCAAATTGCAAGGTTCTGGTGTTGCCAACCCAGCAAAACACAAATGCATTGATTTTGAAGGAATTTGCTCCATCTATCCCCGAGAAAAATATTACTTGCTTGACAAGACTGGATCATAACAGGGCACTTGGTCAAATCTCAGAGAGATTGAATGTCCAAGTCTCTGATGTTAAGAATGTGATCATTTGGGGGAATCATTCATCAACTCAGTACCCTGATGTCAACCATGCTACTGTTAAGACTCCATCTGGGGAGAAGTCTGTCCGGGAGCTTATTAAAGATGATGAATGGTTGAATGCGGAGTTCATCACTACAGTCCAACAACGTGGGGCTGCAATTATCAAAGCTCGAAAGCTTTCAAGTGCATTATCTGCTGCTAGTTCTGCTTGTGATCATATTCGGGGATTGGGGTTCTTGGAACTCCTGAGGGCACCCTGGGGTTTTCCCAGTGGGTGTATACTCTGATGGCTCATACAATGTACCAGCTGG
>CL1Contig425
CCCTGAGGTCGAACACAGACCTTTTCACCTGAAGAAGACGAAACCATTACCCGGGCCCATGCTCGTTCGGCAACAAGTGGGCTACCATCGCTCGCCTCCTCAATGGCCGCACAGATAACGCCATAAAAAACCATTGGAACTCCACTCTCAAGCGAAAATGCTCCTCCTTCTCTGACGACTTAAGCGACGATGCACCTGCCCAACAGCCTCTCAAAAGATCCGCCAGCGTAGGTGCGGGTGCGGTTTCGGGTCTTCAATTGAACCCGGGCAGTCCTTCCGGATCCGATATCAGCGATTCCAGCTTGCCCGGTATGGCTTCTTCTCCAGTTTACAGGCCTCTGGCGAGAACGGGTTCCCTTGGCCAGCCGGGTCTTTCAATCGATGCTGCCTCTTCTACTACGGATCCGCCGACTTATTTAAGCCTCTCTCTTCCTGGATCCGATTCTTGCGAAGCCTCAAATCAAGTATCTGTTTCCGGGTCAGGATCCGGATTGAATCAGGGAGGAAACGCGACACATGTTGTACAAACTCGGGTGGTGCCGCCAACTGCTGTGCCGGTGCAGCAAGCTGTAGATGTACAACAGAACGGAGTTAGGTTTGAGAAGCAGTTTTTCAGTCCTCAGTTTTTGGCAATGATGCAGGAGATGATAAGGGAGGAAGTGGGAAGATACATGTCTGGTATTTAGCATAATGCCTCCAGTTCTTTTTCACTTTATGCCCTTTTGTGCTTCATTGGCTTTTTTAATCTTTTTTGGTTCTTCATATCTGTAACTGCATAGGCCTGTTATCGCTTCGCCTT
>CL1Contig426
CTAAAAAGCATCAAGAAAGCAACTACAAAATTCTCTTTACTTCCTTTTTTTAATGGCTAAGAGCAACATAATTATATAAATGGAAAAGATAATAACAATATTCTCATGGCATTGACAAAAAGTCAAATCAATCCATGAATTGTTCCAGGAATTAACCGAAGAACACCAATAGTTAGCAGTTTCAGGTACATGAGATATATTGGGGGCCATCTCCATCAGATACCATGAAAGAGGGGAGGAAGTGTCCAACCTGAGCAAGGTTTTCTCATGCCCCTGCTACTTCAACCATCTCCTGTTCCACTGTACTGGGCATAACTGGATAGTATTTGTAGTGGAGTTCTCCAACATCATCGCCAGATAGCTTCTTCCATCCATTTGGTCCCACATAATAAACGCTAGCAACTCCACCACTGGCTCCATCTCGGAATGTAGCATGATAAATAGCCCTTCTAGCCAACTCTGCAGCTTCTTCAATTGACAAATCATACCGGTATCCACTATCTAGTACCCCATAAGCATATGGGGAACCAGATCCAACGGAGAACCTTGTTCCTTTCAGCCTTCCCCCTTCACTGTCCACATAATACAATCCAGGACCCGTTTCATCCCATCCAGCAATCATGGTCCCAACAGAAAGACCCATTCCACGGTAGGAGTACAGTATGTTTGCCAGAAGCTTTGATGCCCCTGTAACTGAAATTCTACGCTTGTTTGCCAATTCATGTAGCCGACACTTAATGCCCAGATTTCTGTGCCAAAACTGGCAGTCTGCAGCTCCTCCAGCCATTGTACCAAGCATGTAAGGATTGATTTCAATGATTTTTTTAACCGACTGTGATGAAATATAGCCTCCCATGCTGGCTCGAGAATCAGCAGCGACCATGACACCCTCTTTAAAAAATGAAAGCGAGAGTGGTTGTCCCTCTGGCAGGCTTCACCATTTGTATAGCTTCCTTCTGGAACCCATCAAATCAGTAGTAACGGGAAGCTCAAAGCGGCGGAGAAGAAACCCATCAACCAGCTCGCTGGTCACTCCAAGAGAGGT
>CL1Contig427
GAGTACGCGGGAACGTTCAAGCCTCTGCCCCCTTCATCAAATGTGGAGGTGAATTCGTCAATTAACACCGAAACACCCCCAGTTGCCACCGATATCCGCACTCACCGAAAATCTTCACACGCAATGAAATGACCTCCACCTCGCAAAACCTTGCATTTTCCATGGAGTTCCAGGCCTTCTTCTCATCCCCAGCAGGTACACATCTCTTTGGCTGGAGACAAGCACATTCGAGTCTCATGGGTAACTGATGATAAATCTAGTCTGTCAACTGTTGAATATGGAACTTCGCCTGGAAGATACAGTGCTATATCTCATGGGGAGAGCACATCTTATAGTTATCTATTATATAGCTCTGGAAAGATACACCACACTGTCATTGGGCCACTAGAACCCAGCACTGTTTACTTCTACCGATGTGGAGGACAAGGTCCTGAATTCCAACTGAAACTCCTCCGGCTCAGTTGCCAATTACTTCGCTGTGGCTGG
>CL1Contig428
GTCTTCTTCGAGCATCTTCAGAGGCTAGCTGTGCAGTCTTGACAGTAAACTTATTTTGTAGGTTTTCTAGTATCGCGAATATTCCCTGAAGTGTGAGTTTTTTATGCTCTCTTTATCCTTCTGTTCCATTCCAGTGTCTACCTTTGTTTTGTATCGTCTTCCAGAAGTATAGTTGAGCCCCGCATTGTTTGAAAAATAAGGAGAGCATATATCATTCTTTGGTGGGCGTTGGGGAGACATTTGCTCCCTTTGAAACAATAAGGGACACAAAGTAGTGATAATACAGAAAGAAGGTTATGTTAGAATGTGAATTAGAAGGATCCCTGCTTCAGTGGCGGGGCGAAAGGGCCAAACATACTGACAGTTGATTTTTCTTAAGCCTTTTGTATTCAGCTGGGTCAGATGTGTTTTATGTATCTGAAATTTTAATTCTGAAAATGGGTTCGTGGTTATTTGGTTTAGAAGTTTACGAACATGAGCCTGAGTCATTTTGAACTATTTTGTATTTTAAATTTGTAACACTTAATGCACAAATTGG
>CL1Contig429
GAAGAGAGAGAGAGAGAGAGAGAGAGAGAGCAGAACAATATATCAAAGCTAAGAACTAAATCAGGACACAGCACAGTATTAACAATATATCATCGCTAATAACTAAACCAGGACACAGCACAGTATTAACCTTGAACAGGTTGCACCACATGACTGGCTAAAATTGCCATTTCTAGTGAGGATTTTATGCTTATATTAATGATAGGCACACGCAAATGCACAAATGGTAAAGCAGGCATGCCCCAGATGCTTAAAGAAAAGTGTGAACCTAGTGACAGACACCTGATCACATTAAGCATAAAGTACACTCATGAAATAATTGCCCGCCAAACCACCAGGCTTACAAAGGAGATATCTTTCAGTGATGTAGAATTCCTATCGCCCACTCCACACATGCTCACAAAAGGATCAAATATAACATGGGATAAAGGAAAAACTATAAAATGCATCCTAAACCTGAAGGAGAAGAGGACAAAAATTCATAAGCCAAGCAACCTGACAATTGACAAACCATAGCAATTGCTGATATAGTCTTATGGTGATATTAATAAGGTAATGAACTGTTTACTGAAATAGCTTACCTTACCATACATAGCTGTCCTTAGAAGTGGCATTCGG
>CL1Contig430
GAAGGCTAGCATCTTGTAGTAATAGCTTGAAAGATTGCGAAGCATGCCAGCAATTCGGGCATTATTGGTTCCTGCACCTATCAAATAAGGAAATAACTGCAGCCATTGCAACTTCTGAATCTGCATCATGGCTAAGTCTGCTTAATGTGTCCATAACGTTAACCTTTGGGTTTGATATGCAAAGGAGACCAAGAGCCACAGGAACTGCCCGACGGATATTTTGTTCCCCATACTGCAAAAGATGCTCCAATGAACGAATTGCCATTTCAAGCCCCAATTCCTCTGCCATTGCTACCATAGCAATCCCCAGCACAGCTGGTCCCTGGTGGGTTTCACCCTTCTCAAGATGTTGAGCACAATGACCCAGGAGGTTTTGAACCTTGAGAACATTCCCAGTCCCCGCATAGGCACAAGAAAGCAGTGTCATATCACAGCATTTTCTGATTTTCTCATTAAATGTCTTTGAAACTTCTGCTGTGGCCTCTACACTTTCCTGCTTCCCAAGGTATAGAAGACCAAGGCCAAGAGGCAAGAACCGAGTAAGGGGCTCTTGTAATTCTAACTCACTTCGGTCCATTAATGCAAATATAATAGCCTGTGCAACTTCTTCATTGCAGGAACCCACATATATCAAGCCCAGTGAGATTGCAGTGAATGCAACTACATCAAGTGGTGCTTTTGCATCATTAAGAATGGGGGACAATTTACTGCGTATCTGCTCATTCTGAGAACCAGCATATGCAATTCCGAGACCCATTATAGCCCCAATTCTGATGGATGAATCTTCTTTATCTATATAATCAGCGAGAAGAGCCAGTGCAGGATCACAATCGTTTTTTATACCACAGTTGACAATCCCAACTCCTAGTAGCGCACCAGCAATAACATGGTTGTCATTGCTATGGAAATATTTATCAATTTGCGCAAGTCCAGAGTCAACATCCCACAGTAAGATCATACCCAGGCTTGCAGCGGCACTGGCCTTTCCATGTTCTTTATTCTTGAAAAGCCAATTCCCTGACGAACCACCACTTAAAGAGTCTGATGGAACTGTCATTAACTTATCCTGACCAAAGCCTGCATTTACAATGCATTGACAAAGTAGCAGCCAATTTTGTCTAGCAGATCGACACG
>CL1Contig431
AGAAAAATATTACTTGCTTGACAAGACTGGATCATAACAGGGCACTTGGTCAAATCTCAGAGAGATTGAATGGTTGAATGCGGAGTTCATCACTACAGTCCAACAACGTGGGGCTGCAATTATCAAAGCTCGAAAGCTTTCAAGTGCATTATCTGCTGCTAGTTCTGCTTGTGATCATATTCGGGATTGGGTTCTTGGAACTCCTGAGGGCGCCTGGGTTTCCATGGGTGTATACTCTGATGGCTCATACAATGTACCAGCTGGGCTGATTTATTCTTTCCCAGTCACATGCCAAAATGGAGAGTGGAAAATTGTTCAGGGACTTCACATTGATGAATTTTCGAGGAAGAAGTTGGACTTGACAGCAGACGAGCTCTCTGAGGAGAAGGCCCTTGCTTACTCATGTCTCTCATAATGCTCTCTTTCCATCACTGGTCTGTA
>CL1Contig432
ATCTTAATCCTGCTTTCCTAGCAGAGCAAGGAGGAAAGCCTTGTAATCCCCAGAAGTTTCCTTGGCCACTGCTTGATCAAGAAGCACACTGTTCCTCTTGTAGTAAAGTTCCTTGATATCCAACAAGTCCTTCTCTGCCCTTGTGACGATCACACGAGTAATTGCATCCTCATCAGTCCCAAACTTTCTGATTGCATTCCTCAAAATCTTCTCATGGTACTTAAGAGGTTCGTTTATGCATCGAATGGCTATGCGAAGCAAGCGTTTGAACTCATTATCATTACTAAACTTCTTGTCTTTGATCGCATCCTGAAGAATATTAGCTTCCGATTTGGCCAATCTTGTATTTATCTCAGCGCCTTCATACCTAAAAGTGGTCACCAACCCAACCAAGAGCTTCCTGACATCGCCGGTGGTATGAGCTGCCACATCTTCTTCTAAGGAATGCTTGTAGCGAGCCTGGTAGGCCCTCCTCACAGCCAAGAGCTCCTCTGCAGATCGGACGCAAGCAATTTCAACGATCACATGATAATCAGAAGATTTCTTTAGAGCCACATTAGCTAATACTGCATCTCTGTCTTGTGGTTCCAATATCCATCTGTATACAGCTCTCTCAAAATCTCCTTTCAGCTCAGACTCAAGACGCTTAACAAGATCTTCTTGGTAAAGGTCCCAATAGGCTTGCCTGATTTGCTTCCTTTGAGTTGCATT
>CL1Contig433
GATTGGCTAGGAGTGAGAACTTGCTATCAGAGTATCAAATTCGCTAATATGGTCCTTTTGCTGCTAAGGTCTATGCATCCATCAGAAGTGGTTCATTAGCCATTATTGCGTCCACACTGGACTCTCTACTTGATCTTCTATCTGGCTTCATCCTGTGGTTTACTGCATTCACTATGCAAACACCAAACCCATATCAGTACCCTATTGGAAAGAAGCGCATGCAGCCATTGGGAATTCTTGTTTTTGCCTCTGTAATGGCAACTCTGGGACTGCAGATAATCTTGGAATCAGTACGCACATTGTCATCTGATGAGAATGAATTTGATTTGACCAAAGAGCAAGAGCGTTGGGTTGTGGGCATTATGCTTTCGGTGACTTTGGTAAAACTTTTGCTGATGGTTTATTGCCGCTCTTTTACCAATGAGATCGTCAAAGCTTATGCCCAAGATCATTTTTTTGATGTGGTTACAAATATCATTGGCCTTATTGCTGCACTTCTTGCTAATTACATGGAAGATTGGATGGACCCTGTTGGGGCTATAATTCTGGCCTTGTACACCATTCGCACATGGTCAATGACAGTGTTGGAAAATGTGAATTCTCTTGTTGGAAAATCAGCTACTCCAGATTATCTGAAAAAGCTCACATACCTTTGTTGGAACCATCACAAAGCAGTTAGACACATCGATACCGTTCGTGCTTACACTTTTGGATCTCACTACTTTGTTGAGGTTGATATTGTACTGCCTGCTAGCATGCCCTTGCAGAGGCTCATGATATTGGGG
>CL1Contig434
GGACCACTTCAACCACTCAACTTGTAGAAGACTAAAACCCACACTCATTTAAGCAATGGCAGCCTCAACTATGGCCCTCTCCTCCCCTTCATTTGCAGGCAAGGCGGTGAAGCTCACCCCCTCTGCCCCTGAGCTCATGGGCAATGGCCGTGTATCCATGAGGAAAAGTGCCGGTAGGTCTGTTTCCTCTGGAAGCCCATGGTACGGCCCAGACCGTGTTTTGTACTTGGGTCCATTGTCCGGTGAGCCCCCATCCTACCTGACTGGTGAATTCCCTGGTGACTATGGTTGGGACACCGCTGGGCTCTCTGCTGACCCAGAAACCTTTGCTAGGAACCGTGAGCTAGAAGTGATCCATTGTAGATGGGCCATGCTTGGAGCACTTGGTTGCGTCTTCCCCGAGCTCTTGGCTCGCAACGGAGTTAAGTTCGGCGAGGCTGTGTGGTTCAAGGCAGGAGCCCAGATCTTCAGCGAAGGTGGTCTTGACTACTTAGGCAACCCAAGCTTGATCCATGCACAAAGCATCTTGGCCATCTGGGCAGTCCAGGTTGTGTTGATGGGTGCTGTTGAGGGTTATAG
>CL1Contig435
CATGAATACACATTACTTAAGAACGCATTGCGGGAATTGAAAAGAAACAGGCAATGGACCTACAATCAACAACAAAAAGGGGGGCATAATCACTGTTTATGTTCTGACAACGTTATTTCCCAGCAAAATCATTAATGCCAGTTCATGGCCAGCTGCAAGCCCAAACCAGAAATCAGCATTTGTCAACCATGAAACTAAGATGAAGCATTAAGAGCCTACAGGCCTTGATCAAGGAGGTAATCACCCAGCCTCTCTACAATCATGTTGCACTGTCCTGGAGTCAGTGGTTCATCATAATACCAATAATGAGAGCTTGGCCCGTTTCTTCACAGTGATGCCACCAGAACCCTTCTTTCCACGAATCACAGCTCC
>CL1Contig436
AGAGCGAGAGGGGAGGGACAGAGGTGAATGTTTGTTATAAATACGATAAGGAAGTTCAGAAGTGTAAATTCATTTTGTAAGATTATATTTTAGCTCCGATCGCGCCAATTGTGGGACGTCGTAAGAGATTGCAATTAGTGTTTTTCGACTAGTAATTTCAGTCAGTGTTCCTAGAACAAGGGGTGAAAAGAAAGAAGGTAGAAAAAAGATGACGATCGAGTCTTTACCAGGAAGCTCAGGTTACTTGGATTTGTTCCCAGAGAGGAGAATGTCGTATTTCAGTAATACGTATGTTTTGGGATTAACTGTGATTGCTGGAATAGGGGGTCTGCTCTTCGGCTATGATACAGGTGTTATTTCAGGTGCCCTTTTGTACATAAAAGACGAATTTGAGGTGGTTAATCAGAGTAGCTTCTTACAGGAAACAATTGTTAGTATGGCTCTGGTTGGTGCAATAATTGGTGCTGCATCAGGTGGTTGGATTAACGATGCGTATGGACGGAAGAAGGCTACGCTTATTGCTGATGTCGTCTTTGCAGTTGGAGCAGCTGTCATGGCAGCTGCACCGGATCCATATGTTCTTATTCTGGGTCGACTCTTAGTCGGCCTTGGAGTGGGTATAGCATCTGTCACGGCTCCTGTGTATATTGCAGAAGCATCTCCATCTGAAGTAAGGGGTGCACTAGTGGGCACAAATGTTCTCATGATAACTGGTGGACAGTTTCTTTCCTATCTCGTTAATCTTGCTTTTACACAGGTCCCTGGAACATGGCGGTGGATGCTTGGAGTTGCTGGTGTGCCAGCTGTGGTTCAGTTCTGTCTTATGCTCTGTATGCCAGAATCTCCACGTTGGCTTTTTATGAAGGATGATAAAGATAAGGCCATTATGGTACTGGCCAAAATATATGACCTTGCCCGATTGGAGGATGAAATTGATCAACTTTCTGCCTCTTCAGTGGAAGATCGCCAGAAACAGAATAATGGCAGATACTTGGATGTGTTCAAATCAAAAGAAATCAGACTTGCATTTCTTGCTGGGGCTGGGCTTCAGGCTTTTCAGCAGTTCACGGGCATCAATACAGTCATGTACTATAGCCCAACCATTGTTCAAATGGCTGGCTTTAGTTCTAACCAATTAGCACTTCTCCTGTCCCTTATCGTTGCTGCAATGAATGCTGCAGGATCGATTCTTGGCATTTACCTTATTGACCATTTTGGGCGGAGGAAGTTGGCTCTCTCAAGCTTAACTGGCGTAATTGTTTCTCTTGTCATCTTGGCTGTGGCATTCTTTGGCAAATCATCTGGTTCTTCAAATGCACTCTATGGGTGGCTAGCAGTGTTGGGACTAGCTTTATACATTGCCTTCTTCTCACCTGGAATGGGACCAGTTCCATGGACTGTGAACTCAGAGGTATACCCTGAGGCATATCGAGGGATATGTGGTGGA
>CL1Contig437
AGCTCAAGGCTGAGCGTGAACGTGGTATTACCATTGATATTGCCCTGTGGAAGTTTGAGACCACCAAGTACTACTGCACTGTCATTGATGCTCCTGGACATCGCGACTTTATTAAGAACATGATTACTGGTACCTCACAGGCTGACTGTGCTGTCCTTATCATTGATTCCACCACTGGTGGTTTTGAAGCTGGTATTTCCAAGGATGGTCAAACCCGTGAGCACGCCCTTCTTGCCTTTACCCTTGGTGTCAAACAAATGATTTGCTGCTGCAACAAGATGGATGCTACCACCCCTAAGTACTCCAAGGCTAGGTATGATGAAATTGTCAAGGAAGTCTCCTCATACCTTAAGAAGGTTGGATACAACCCTGAGAAGATTCCTTTCGTTCCCATCTCTGGATTTGAAGGTGACAACATGATTGAGAGATCAACCAACCTTGATTGGTACAAGGGCCCAACCCTTCTTGAAGCTCTGGACCAGATCCAGGAGCCCAAGAGGCCGTCAGACAAGCCTCTCCGTCTCCCACTCCAGGACGTTTACAAGATTGGTGGCATTGGAACTGTCCCAGTGGGTCGTGTGGAGACTGGTATCCTGAAGCCTGGAATGGTTGTGACCTTCGGACCCAGCGGATTGACAACTGAAGTTAAGTCTGTTGAGATGCATCACGAGGCTCTCCAGGAGGCCCTCCCTCGGTGACAATGTTGGGTTCAATGTGAGAATGTTGCAGTGAAAGATCTCAAGAGAGGTTTCGTGGCATCCACTCTAAGGATGATCCTGCTAA
>CL1Contig438
TATTCTTTTCAGCATCAGCATCCCTCCAGGCCTGTTTTCTCTGTCCATACTTGCCCATTCGCTTAAGAAGCTTAACTCGCATGCCATTTCTCCAGTCCTGTTCATTATTTAATGTAGCCACAGCTTTCTCTGCAGCCTCAACAGTGTCGTACTCAACAACAGCGTGTAACTTGCTACTGATTAGAATATCTGCTTTGCTTCGTTTTTGGATTCTTTCCACAGCATGTGGATCACGAATGGAAATATTTTTTAT
>CL1Contig439
GACACACAAATTAACCAGCAGCCATGGCTAGTATTACTCCTCTCCTTTTGATCTCTTGTGTGTTGCTTGCTTCTTGCTTTAGTGCCATTGAAGCACAAAAAAAACCTCCTATTGTGAATGGTCTCTCCTGGACTTTCTTACAAATACTAGCTGTCCTAAAGTT
>CL1Contig440
CACATTTAGGTAATTTCTTATACCATTCCCTTTTTCTCTTCACTGCCTTTTGTACTTCCTCATCTGTATCCACATATCATTGGCCTCCATATCTAGCTTCCATACTTCAGACTCAAGAAGCTCATTTTTGAACTTCACTTGCTTTACTCCTTTGAACTCCCACCACTTTGTTCGAGCTACACTATTTCTTCTGACCTTACTTGAATTGTTCCTAAACTTGACATCCAAGACCACCAACCTATGTTGACTTGTTAAAGCCTCTCCTGGAATGACCTTGCAATCCTTGCATAGAGCTCTATTTGTCTTCCTGGTTAAGAGGAAGTCGATTTGGCTTCTATGTTGCCCACTTTTGAAAGTCACTAAATGTGACTCTCTTTTTATAAAGTAGGTATTTGCTAGTATTAGGTCGTATGCCATAGCAAAATCCAGGATGCTTTTTCCCTCTTCATTTCGACTGCCAAACCAAACCTCCATGAACATTCTCATAACCTTGCTTATCACTTCCTGCTTTGCA
>CL1Contig441
TTTTTTTTTTTTTTTTTTTTTTTTTTTTAAACAAAGTAGCATCATACATTACAATTTTTTTATTACAAGCATCAACGACCATAGTATATCTAAAACTCATACTGCCGGGAACCAAACAGGCACACATGCTAGCTGCCACATGTTACAATCGAGTATCCAAAACATTTCCCGCTGTAGCAAATGCATGTCTGCCATGTGGTGACTTCTCATTGGGTTCAACCCAAGTGGGACATTCCCATACCCAGACCCATTACCCTAACAAGTAATTATACTCTTATTCAACCACAAGCTAGCTATGATAGGAACATTACAGAATGGCATGCAAGAACCAAACCCCTAGCTTACCCAATACACAAACTTTCAAGAAAACCACACCCTTGGACTCTTTACTCAGTCTTCTCAACTGCAACTTCTGCTGCTTCCGACTTCTTTTCATCACCACCTTCTTCCTCCTTTGGAGCTTCAGCTGGAATTTCTGGTGCCGGTGCTTCTCCCTTAGTTGCAGGCTCGGGTGCGGGTTCCTCTTGGGTAGTCTCTTCCTTGGAGCCTCCTCACACGGTCTCTGGTGCTGGTTCCTCTTTAGGTGCCTCTTCCTTGGCTCTCCTCTTCTG
>CL1Contig442
CTGGGATGACCATAAAGAAATTGAGAAGTAAGACAAGGACAAATATCAAAGTTACTGCCAAGGATGCCTCGGGGACCCAACGTCAGTCATGTGCTATGGACTTTGACAACTTTATTCTGATAAGTGGTGAATCAGAAGCTGTGAAGAAAGCATTATTTGCTGTTTCTGCAATTATGTATAAATTCAATCCTAAAGAAGAAATTCCTCTTGAGACAAC
>CL1Contig443
TTGATGATGAAATACACATTTGAAACTATATTTGCTCACAATCAATATAATATTAGTATACCCCAATAACTAATTCTTATGACATCAATCCATCTATCCATCTTCAAAACTTACAAAAATAATATACAATCCTCAACCCATATACTTTCAAATCCTAAGCTGTCTAAGAACTCAAATGGTTCTATGCCAAAGTATAGACCTATACTATTTGAAATTTCTTCTTTCTTTACACTACCATGCATTATCCTTGTTCCTACAAATGGTTGGAACAGCAAGAAATAGTGTGAAGAGATCCTGAATCCATGAAACTTCATCTATTAGTGAGTTCTTCATGGCCTTGTCCTAGTCATCAGGCCACAAAGTCTGGCAGCAGTTGTGCTGCAAACCTCTTTCGGTTCTGAATGTTGATGCTGTCGTATGCAGTGGAAGAATGAGGTGTCGATGTGCTAATGCCTCCAAACTCATTCAGTTCGCCAATTTCTACTCTTCTTCCCAATTGAATGTTCTGGTTGGGAAGAAACTTTGGTGGGTGCCTGATAAGG
>CL1Contig444
GACAACCCCAAATTCACCCAACACAAAACCACTGGCACACAGAGACAAACCCTCCCCTATAAAGACGTTCATCACAATAACTACTCACTTCTGGGCCCCACAATGGACACCGTACAGCCTGGTGGAGCCCTCGCCGGAGATGATCTCTCCTCCCTATCTTCGTCCCCCGCCACCATCTTGTCGCGGTGGACATTCGCCTTGTCGCGACGTTACCAGCATCTGCTGGACAAGACGGTTCCTTATATCCTTTACCGATGGATCGCCTGTCTCTTCGTTGCTCTCATCTACGCCATACGCGTGTACTTCGTCCAGGGTTTTTACATCATCACCTACGGCCTTGGCATCTATATGCTTAACCTCTTGATAGGGTTTCTGTCTCCTCAGATTGACCCTGAGATCCATGACGGGCCTTCCCTCCCCACCCGTGGATCCGACGAGTTCCGCCCCTTTGTTCGCCGCCTCCCGAATTCAAGTTCTGGTACTCTATTCCAAACCTTCTGCATTGCTTTTCTCATGACATTCTTTGCTGTCTTTGATGTCCTGTCTTTGGCCAT
>CL1Contig445
TGTATTGCTTGGTTTTGCACCACCTGCTACACTTTCAGCTGCTGGTTCATCTAAGTTGAATGAAGTTCTCATGCCGAATCCATTTGATAGGCCTCGCTCTGTTTTCATGCTGGAAGTCACAGGAGTCAATGATTTGGCTGCTCCAGCAAATGCCATGTTCAGTAATGCCTATAGAAGCAAGGTTATTCTTGATTTGGATAAAGCGCAAATTGAACTGCCAGGTGAAGAAGTCTCTGTTGTTTCTTTAGATGAAAAATTAGCAGATTGCAATGACGAGGAACTAAGTAGTTTGGCATCTTGGTTGGGCGGATCATATAGTATTGATGCTTTGGAACCACAAAAATGGAAAGTTGATCATCCCCTTGGCTAGTGGTTCTGATATGAATCTTTANGTGTCAAGAAGCAGACCAGGAATTCATAGCAAGTCTCTTGGCTTTGTTCCGNAATAGTAAAGAGCAAT
>CL1Contig446
CGGTGATTTGTTTTTTTCTTGATGCATACTTGTATATAACGGATCTTAATGGATGCATATCCCGACCCCATTGAACTATCTTCTCTACCTCTCTCTGTGGCTGTGTGCGACATGAAGCATTCTATGCGTCTATTTTCAGCACTTTCCCTCCTCCTCCTGCTGCTTGTGGCCACCGAGATGGGGCCAATGATGGCGGAGGGCAGAACATGCGAGTCTCAAAGCCATAAGTTCAAGGGAATATGTTTGAGCGACACTAACTGCGCTTCCGTTTGCAAAACGGAAGGGTTCACTGGAGGAGACTGTAAAGGTGCACGTCGTCGCTGCTTCTGCACTAGGAAATGTACCTAGTCTATGATATCAGATTAAAGTGGACTCAAGAGCAGAATCTCTAAAATTTACTGGGAATGTGTGTGCTTGAGAATAATTATAAGAAGATTATCTTATGTGGTGTCGTGTTAGTTTGTCTTACGATGCTTATTATCTCTAAATTGTAATACCTTAATTATCTTGGCTTGGCTT
>CL1Contig447
CTCCACCATGAACTAAATTATTGTTTATCGATGTATCTGCAATCCCAACAACTGAACTCCTCACTCCTGGTTTGGCAAGCTGAGCACTGCTCACTAAATGCATAGGTGATGCAAAGCCGCATTTGTGGGCATGGGGAAGAGTGGTTGCTGCTGCTGGGGTTGGTTCTGATGCTGCTGCTGCTGAGGTAGTGGCTGAGAGGATCTGATTCCACCTACATTCAGGGCTAAATTTGCAGGCTGACTAGTAACGATATTATTATTGTTTTCCACTATTCGTGTCCCCACGAGTCCATTGGTTCGATTTGGCTGCTGAAACCCAAGAGCTATACCAGAATTGGTGTTGTTATTATTATTACTACAATTATTTAGACGCGATAATTCATCAAAGAATCCGCTATTGTTTGGTCTTCCAATTAGCTGAGTATCCTCTCTCACGACCCCTGCCCTGGTCAAGAACTGCTCCAAAGTCATCTCTCCCAAAGTCTCTTGTCTCTGAGGCAAATTTGATCCCATGTTGCTCCCATCTTTAGCACCATCCGTTCTTTCTTTCATCAAGTCTTTCCAGACCTCGTCAACAGTCTTCTGACTTAATGTCCTGGGCAAAGTTAAAGAACCTTGTCTTTGCAAATTCCCATCAGAGACACTTCCTTCTCCAGCACCAACAGTACTTGTCATTGCCTGAGTCTCTTCAGCTGTCCATATGTTTTTCAATAGCTCCTCCATGTTCATTGATCCAAAGTCCTTTCCAAATCCTCCACCCCATGTGCTCTGGAACTCGTCAAAGGTCAATGAGTATACTGAAGGCTGGCGGACTAAACCTGATGGCTTTGCATT
>CL1Contig448
AGCCAATCTTACTTTTCTCTGTATCTGTATCCGCAAGGAGGAATGGCAAAAGTTTACTTCAAGCAAGAGCATGATCTCGTGAAGAGACGAGCAGAGGCTGCTAGGATCAGGGAGAAGTACCCAGATCGGATTCCAGTGATTGTGGAGAAGGCAGAAAGAAGTGACATACCAAACATAGATAAGAAAAAGTACCTTGTCCCAGCTGACTTGACTGTGGGACAGTTTGTATATGTTATTCGTAAGAGGATTAAATTAAGTGCAGAGAAGGCAATTTTTATATTTGTGGACAATGTGCTTCCTTCTACAGGTGCCATTATGTCTGCCATATATGAAGAGAAGAAAGATGAAGATGGATTTCTTTATGTTACCTACAGTGGAGAAAACACATTCGGATCTAATATCCCACTGTAGCGTCGTTGTGGGATTTGCATTGTTTCTTCCCTTGTTTCATCAATTTGATTCCGTGAGGATTGTCTGAATCCCCGGCTGCCCATAGTTTCATTGTCCGCCTGATCATAAAGTTCCTGCCAGTGATATTATGTACAGTTAAATATTGTATATAAGCATGAAGGTGACTTGTTCACTTTCAATGTTAAATGTTTCCCAGTCCATTTTAAGAAATCCTTCAGTGTAAAAAAAAAAANAAAAAAAAAANAAAAAAGTACTCTGTCG
>CL1Contig449
GATCTTCTTCTCGGTCTTTGACTTGCGTTTTTTACACACTAGACAAATTGGAGGGCAGGTGAGGAAGAGGAAGCATCATCCACCGGTCAAGAAGGAAGAATCGGTGGATGATCACGTTACGATAAAGTTGAGCTAAAAATTTAGATGAAGAGAGTTCTTCTTGTTCTTGGTCTATAAATTGAGCCAAGACAAAGCTTAACTGCCGGAACCATCCATTGTTGTTTATCGGTTGTTACCGTTTTATTATAGTATAATCATTCGGATTTCAGATTAGGTTTTTAAAAAATTAATCTCATGGGAACAAAAAGCCAAACCGTTTGTGTGACTGGTGCTTCTGGGTTCATCGGCTCATGGCTGATCATGAGACTCCTCGAGCGTGGCTATACTGTTCGAGCCACTGTGCGAGACCCTGATAATGTGAAAAAAGTTCAACATTTGTTAGAGTTGCCTAAGGCTAAGACCCACTTGAGCTTGTGGAAAGCTGACCTCTCTATAGAGGGAAGTTTTGATGAAGTTATAAAACCAACGATCAATGGGGTTTTGGACATCATGAAGGCATGTGCAAAGGCAAAAACTGTTCGAAG
>CL1Contig450
TAGCAGTTCCAATGCTACGCCTTGAACCACTCGGCCATCTCTCCTACATAAATGATTATGGCCCAGAACCCGAGTGAATCGCGAGTCATTTATATTAGATTGTTGGATAGGTAAAGATAATTTTGTTTTTTGTGAAAAAACTCTTTGTTAAAAATAATAAAGATATATATTTATTCGTGTTTGTGAAGACAGCCCTTCCGTCTTTTTTTGATATCTATACCGGCTTAAATCATTAGATTGGAACGACTCGAATGATCGGTCTATCTTTTTTTTTTTATGAATTGAGTCTGTTTTTTATGTTATTTTGTACTGTACAACTACTTTTTGTGGGATCGTTTTCTCATGAGAGGTAATTAAAAGAAATTATAAAATGGATTGCTACCTATGCCTAGATCTCGGATAACTGGAAATTTTATTGATAAGACTTTTTCAGTTGTAGCCAATATCTTATTACGAATAATTCCGACAACTTCGGGAGAAAAAAGAGGCATTTACTTATTACAGAGATGGAATGTCTGCTCAATCCGAAGGAAATTATGCAGAAGCTTTACAGAATTATTATGAAGCTATGCGGCTAGAAATTGATCCCTATGATCGAAGTTATATACTCTATAATATAGGCCTTATTCACACAAGTAATGGAGAACACACAAAAAGCTTTGGAATATTATTTTCGGTCAACTAGAACGAAAACCCCCTTCTTACCACAAGCTTTAAATAATATGGCCGTGATCTGTCATTACGTGCGACTATCTCCACTATAGAAAGAAAAAAGAAAAAAAAAAAA
>CL1Contig451
AGAAGTAAAAAAAAGTGTTTCCGCTTCCACAGCTTCTCTTACGCAACACTATGATAATTTACACATGAAGAAAAGCAGGTAAAAGTAGTAGTAAAACTATGTGGATTATACTGTTCAACCTACATGCTTAAGGAGAAAACAAGAGAGTACATCCTTCACTCAGCTTACACTGTTACTGTTTGTTCTGAAACTGAAGCCAAACCTTGCATCAGCCTAACAATTTCTGCTGTATCATCCAGATAATATTTTGCCTTGCTGGGTTTTCGACCAACTGTACAAGCAAACACTTCGGCCCTCGGAGCAATTGAGGGGCCTGCCACGGAACTGGTAATTACCTCAAACATATCTTCGTCTGACCGGTCATCTCCAATGCACAAAACAAAATCCGGTGACATTCCCTTTTTCTTGCATTGTGGCGAGTAGGCGTTTAGCCACAAGCCCTTTGCTTACACCCTACGTCAATAAGTAAAAGCTCATTAGCCATTTACAAAGTTATCATTCAGATCAGAACCCTTCTAATTTAGGTTGATTGGTGAGGTCACTTCAGATCATGGGTACGGTTCAAA
>CL1Contig452
TTTGGAGTATGGATTCTTCAAAACCTTCTGATTCTAGAAACTTCCTAAATATACTGCCAACTTCATGCTGAATATAGAAAATTCCTGGTAGCAGGGGTTCGCATGTCCAGAACTCTATAATTCAGACGTGTATCCTGGTTAACACGAACAAGTTGTTCTCCAGCCTGCAAAGCTTCCTCAATTTCTTTCTCACTTCTTGCTGCATCCTCGATGTTAATGGGTAAAGTTGGCATGGCTTTGCTGATACAATGGAGCTTCCTGACTTGAACTTCAACCTGCTGTGTGGTGCCTTTGATGGGAACAGAAGGTACAGAAACGAGGCCTTGAACATCGATAATGGACTCGCGGCTCAACCCGGCTACGAACTTCACCATTTGCCGGCTAACGAACTCAGGCTGAGCAGTAACCACGCACTGCACAGTGAACCCCTTCTGTCTAACCACCACAAAGGCCATATTCTTACCCACAGCACGAGTCGTCTGGGCGCGGCCCCTTATCAACACCTCCTTATCCTTCAACCCCTCGCTTAGGTCCCCGACTCTGGTCCACTCGCTGAGATCGGTCTCCTCCTTCGACTGGAGCTCATACAGCGGCA
>CL1Contig453
TACACAGAATTGAAAATTGAAATTACAGAAATTGGAAAAGAATAATCGATCCAGAAGATCATCACATAGCACAGCATCACTCTGATGCAGTAATTTTAGATGAACAACATAACGACCTGATCATCTGTCTTGTCCTTATTAGATAATTTTAGAGCATTTATTGTTTTAGTACTAATATACAACATAGCAAAGTGGAGATTGACAATGGTTTTGTGCTCCTCCCCAGAAATGATCTGTCTGCGACAGTGACTCGTAGTCTCATCCTCAGTCTTTAGAAATTTGGCCTCACGTTGAGACGAGATGCAAGCTTCTGACCCAGAGATCGGTCGCACTGAGACCAGTATGAGACCCAGATAGTGCGAATCTCATGAGTGATACGGGGGTCTGATAAACCGTTAACCAATCTGCAGAGGAATCTTTCTTGTCTGTCAGGTGTCCAAGATCGATATCTCTCTCCAGGTTGCTTGAAATTGTTCTCCTTTTCAATGACGCACTTCTCACGCCTTCCACTGACGATAGCATGAGGAAGTGGGGTTCTCTCAGCATGGCGAACTGGATCATACCTGGATGGGAAGTAATCCACCTCCTCATCTCTGTGCATGAATTCATGAACCATCGTAGTGATTGTTGTGATGAGGACACTTGGGGGCATTAACAGGGAGCATCTTATA
>CL1Contig454
ATAAATTTTCACCTCGGATACTGAGTCTAGCTTCATGTGCTACTGAAACATGATTCTTACACCACAAATTAATCATCAAAGACTTCACATTTCTTCACAGTTGTATTATGCTACAACAGGGTATGATGCACATGTTGCAACACCACACATGTTTTTTCCCAAACTCCATCTTAAAATAGCCATTATCTCCCCAGTCATCTCCCCATGAGTTCTTAATTAGCCAATATGGAACACCATTTTCGACTCCATACCCAACTGCCAGAACTGCATGGTTCACATCCATCGGAGTTTTGCCACAAGTATCACTGGTGTAAACTCCATCCTTGTAAAAACGGAAACCACTTACAACTTCAAAAGCCACACTCACAGGACGAACAAATGCAACTGCATGCTTTAATTCATCTTCAGCACCAAGGGTAATGTTGACAGAATCAAGCACCCGAACACCAACATTTTCCGATGAGAATTTGCATGTACCATCTTTTCCAGTGTAGGGATATGCTTCCTCGGTTTCAAGGACCCTCATTGTATTTGATGTATTGAAAAAGCTTGCGATGGCAATCCACCATTGCATCCAAAGTTATTAAAAGCTCCAGCACATCCACAAGCTGCTGCTCAGACAAGAGATTCCCCTTTCCAAAAGCCCTGATGATAGGCTGCCTC
>CL1Contig455
GGATACCACCTCATTAGGCAATCTTCTTTGTGTCTGCCTACTCTCTTTCTTCTTTTATAAACACATCCTTCTTCTCCCCTCTCCGCCGTTATGGCAGACCCTAACCCATTCCTTCCTATCTCCCAACCACTACACCCCACCTACACCTCTCTCCCAGATGGCTCCCACCGCCCCCCTTCAAGAAACTCCTCTTGGGGGTCTTTTCTGGTTTGTTCCTGGTTTCTTGTTTCTCGCTTTAATTAATGATCAGAAGGGGTCTCAGCAGAGCATCCATTCACAAGAAGATGAAAATGTAGCCTGATATCTAGCGGATCGGAATCGTCGACGGATCAGTATCCATGGAACAACAGCATGTTATCATGGCAAAGAACTGCTTTCCACTTCCAACCTGGAAAAGAACTGGATGAATGATCCTAATGGTCCATTGTATTACAAGGGCTGGTACCATTTCTTCTACCAGTACAATCCACATGCTGCAGT
>CL1Contig456
GATGCACACGCTACAATCTTTTTACCTTCTCTTTAATTTCCAATTTTTTCAGAGTCCAAGCCATGGACTCCGCGATTGTTGCCAAAATCTTCTTGTTTGCTCTTCTTATCTCAAGCACAAGAGCTCTTGACCCCTGTGCCTCTCAAGCAGATGGCTCAGATCTTTCAATCGTTCCCATCTACAGCAAATGCTCACCTTTCAATCCACCCAAACAGGATTCGTTGCTTAATACGGTCCTTAACATGGCCTCCAAAGACCCACAAAGGCTCAAGTATTTGTCAAGCCTAGCGGCCCAAATGACCACTTCTGTCCCAATTGCTCCAGGCAAGCAGGTCCTAAACATTGGCAACTATGTGGTCCGGGTCAAATTGGGTACGCCGGGTCAATTGATGTTTATGGTCTTAGACACTAGCAATGATGCTGCTTGGGTACCCTGCTCCGGTTGCTTTGGCTGCTCCAGCACCACTTTCATTACCAATATCTCCTCCTGCCTTTTTAACCAATCATATGGTGGAGATTCCTCTTTCTCAGCTTCTCTTGTGCAAGATTCTTTAGGATTAGCCAATGATGTGATACCAAATTTTGCTTTTGGTTGCATCAATTCCATCTCTGGTGGGT
>CL1Contig457
CATCATTATTAAATTCAAAAAATCCACTTTAGTGGTCAAATTCTCAATTGCCTTATTGGTTTCTCTTCCCACCTAAAAACTCCTCTCTGTTGTAAACATTCACTATCCCACTGTCCGAGCCAGCAGACAAAAAAGTTTCCATTTGGGGAAGTGCAAAGAGCCGTGCCATTTATACAACCTTCATCAACAGCCTTATGGATGCACATCCTTGTTCTCAAATCCCAGTGGTACACCTGCCCATCACCTCCATGGCTCAATAATTGCTGCCCATTATCAGCAAAAGCTAAAGAACGAGCAGTTCCATTCATCTTTAGTGTTCCAATGAGTTCCTTCGTTTTGGATGATATCAATAGGATATAACCTTCATTCCCCACAAAAGCAATTGTACTCGAATCAGGGGATACCTCAAAAACCTCCAAGCTCTTCTCCTCCCTGCCAACCAGGGGGCCTATTTTATCAACTTTAGCTTTCACTAAATCAAAATTGTAAAAGAACTTTCTTCTTCCAGCTATAATAACCTGTGAACCATCAGGTAAGAAAGATGCCTTGCGGATAGGGCAATCATCAATGAAAATGCTTTGTATTTTTGTATTATGTTTCCCATCAATCTGAAAAAACCTCAGCCTTCGATCCAATCCAGCAGCAAGCAGCAACTGTGCATTCCGATGGAACTGAACAGAATTTATTGGACCATTGGATGGATCCTGAGCATTTGCATCCACAAGTCTTGAGTACTCAAGAAGCCCAGGCAACAGTTTAGTTCTGCTCTTCACTACAAGGTCCTCATTTGTTCGAAGAATATCATCAAAACCTTCAACATACTCATAACCACGTGCTGTAAAAATGCTGTTCTCTTCATCTGAAGATTCATCATTATAATTTCTTGACTGAAAATCAAGTCGGGCCCACTCAGTGCCTCGATTCAGCTTAGCATGTTGAGCCCTTAATCTTGCAACATATTCCCGACCGGAAATCAAACTCTCATCCTCTTCCTTCCTCAGTTTCCTTAATCTATTAGTCGTAGCAATGTTAACTGTGGTCTTTTCCTCTTCATCATCAACCCAAACAGCTTTTTGTTGTTTGGTTTCCTCTTCAACATCACTTCTCTCAGTGAATTCCATATCGTCTTCATAAACAGACAGTAAGCTATTTGCCGAACGGTCCACAAAGAACAAAGCAGAACCATCCCCAGCCTCATCACAGGCCTTTTCCTCCTCATTCTTCCCAAATTCAATAGGGGAATATAGGGATCCAAACAAAAAGTTTTCCAACCTTTTCATTTCCCTTCCTTCATCAGCTTCCAATTGTTCTTGCTTTTCTTTCTTTCTCTTTTTTGGCCCTTAACTTAACCAACTCAGATTCTGTTCCTTCTTCATTCTCTTTATTTCCTTCCATAAATGTAGGTTCATTAGTCTCCTTCTCTCTAGTCTTAACTCTGTTTTTGGAGCCAACATTTTGAGAAATCAAACTCATATTCTCACAAAAAGAACTCAATGCAGGAACCGAGAAGAAGAAGAATAAGAAGAAGCCTACAGAGGAAACTGGAAGCAAGAGTATGGCAAGAGAGATATAAAGCTCCGAGGCTAGCAGAGTCTCTAAGGAAGAAAGAACAAGGGAGGTAGGTTTCGGCTTTCAGCTTTGGTGACC
>CL1Contig458
ATTAATCACAGAAACAAAGTATAACAATTTTACTGGCTAACCTTTTGTTTGCTTCCAGCACTTCCAACAACATAGCAGCCCATCCACTTTGCAAACTGTCCAACAAGCTGACCAACCGCACCAGATGCTGCTGATACATACACACGTTCTCCTTCCTTGGGAGAACAAATATCTGTTAATCCAAAGTAAGCAGTGACGCCAGGCATGCCAAGAAGTCCAGTGTAGTAGGAAAGGGGAACATCAGTATGTGGAATTTTAAAGAGTCTCTCAGGCTCTGTTATAAGACTGTACTCTTCCCAGCCGTTTACTCCCCACACCAAGTCTCCTTTCTTGAAGTCAGGGTGCCCAGAATCCACCACTTTAGCCACTACAAATCCATATATCGGCTGTTTGAATATAAATTTTAGTTAATTACCATTAAAATAATTCACCCATCATCAATAAATAAATAAACACATTTTATAAACAAAAGATCATAAGAGAGAGATTACAGAGCCAGGCTGAAAGGGAGAGAACTCGGGATCTTCAGATGGGATATTTGACATGCGGAATCGCAAGTAAGGATCACAGGACAAGTAGAGATTTTTTAACTAAAACAGCTTTACTACCTTCTGGTACTTTGAGTTTAGTGGAAGTAGTGGTCAAATACATGTCTGTTTCTTTAGGAAAACCACTCACATAACCCTTGAATATCACCTGTTTGTTGCTCACTGTCTCTTCCTCACCTGCCATCTCTTCTCCACTTCACAACTCTTCAATCCCTGGTGTGGATGATC
>CL1Contig459
AGTTTCCAAAGTGTTGCATTTTAGTACATTCTCAGCCCTAAAGTACACTGCGTGAGAGCATGGAATCAAGAAAATCTATGCATGCCACAGCTACCATGTAAAAGCATTGAAGGAAGAAAGTAAAATACGGTGTTTGCCCAGTGGCGGGATTTATCTTAAAATCTAGTGAGCACGGTTCATCTTTATTTTTGGCATATGCTTTCGCAGTTGTTCGTCTTTCATAAATCCAAGAATTTCACCTCTGACTATGAAATACGAATGCCCCCGACTGTCCCTGTTAATCATTACTCCGATCCCGAAGGCCAACACAATAGGACCGAAATCCTATGATGTTATCCCATGCTAATGTATCCAGAGCGTAGGCTTGCTTTGAGCACTCTAATTTCTTCAAAGTAACAGCGCCGGAGGCACGACCCGGCCAGTTAAGGCCAGGAGCGCATCGCCGGCAGAAGGGACGAGCCGACAGGTGCACACCGCGAGGCGGACCGGTCGACCCAACCCAAGGTCCAACTACGAGCTTTTTTAACTGCAACAACT
>CL1Contig460
GCTCTGCAGCTAGTGTGAGTCGCCGCGCGAGGAGGATAAGATGTCTCACAGGAAGTTTGAGCACCCTAGACATGGGTCCCTTGGGTTCCTTCCAAGGAAGCGAGCTTCTCGTCACAGGGGAAAAGTGAAGGCTTTCCCCAAGGATGACCCTACCAAGCCATGCAAGCTTACTGCCTTTTTGGGTTATAAGGCTGGCATGACACACATTGTTAGGGAGGTCGAGAAACCTGGGTCAAAGCTTCACAAGAAGGAGACCTGCGAGGCTGTTACCATAGTTGAGACACCTCCAATGGTCATTGTTGGAGTTGTGGGTTATGTGAAGACACCACGTGGTCTTCGCACTCTGAACACTGTCTGGGCTCAGCATCTTAGTGAGGAGGTGAGAAGGAGATTCTATAAGAACTGGTGCAAGTCCAAGAGAAGGCTTTCACAAGTACTCTAAACAGTACGAGACTGACGATGGGAAGAAAGTATCCAAGCCCAGCTTGAGAAGAT
>CL1Contig461
TCTCATAATCAATATGCCTCTCTTCTCCTTCAATCGTAATTCCGATGGTGGTTCAATTGGTGAGTGGTATTATGGGGAGATGCCCCCAGGAAAAGCTTTATCAGACGCACCAATTCCAACCATAATTCAACAAGACGAAGTTTATATTGGTGTTGGATTTATGGGGAGACATAGACTACTTACCTGATGAAGTGGGAGATTTGGTTCACCTCACTTATTTAGGCCTAAGGAGCACACGTATAAAGAAGCTTCCGCATACTATAGGTAATCTTCAGAAACTACAAACTTTGGAGGTAGAATCTATAAATCTACACCAACTGCCTATAGAAATTCTGAATATTATACAATTGAGACACCTTCTGTTGAACAATTACAGTTCTTATGCTGAAATTAGAGTTCCAAGAGGAATTGGAAAGTTGGTAAATCTTCATACATGCGCTGGTGTCCATGTTGATGCTGGCTTTGCTAGTGATTGAGTACTTTAACCCATTTACG
>CL1Contig462
CATGCAACTCAGAAACCACCACGAAGGCGAAGGACAAGGTGCAAAGTAGACTCCTTCTGGATATTGTAATCAGCAAGGGTCCTCCCATCCTCAAGCTGCTTTCCAGCAAAAATCAATCCTCTGCTGATCGTGGGTGGGACTTCCC
>CL1Contig463
ATCTTGGATTTGTGAAGGGTATTGTTGATTCTGAGGACCTTCCCCTCAACATCTCAAGAGAGATGTTGCAACAGAACAAGATCCTCAAAGTTATCCATATTGTCCCTGACAAAAGTAACAATACATTGTCCATCATTGACAGTGGTATTGGCATGACAAAGGCTGATTTGGTGAACAATCTTGGTACCATCGCCAGGTCTGGTACCAAAGAATTTATGGAGGCCTTGGCTGCTGGAGCAGATGTTAGTATGATTGGGCAGTTTGGTGTTGGTTTCTACTCAGCATACTTGGTTGCTGAGAAGGTCATTGTTACCACCAAGCACAATGATGATGAACAGTATGTCTGGGAGTCCCAGGCTGGAGGGTCATTCACTGTCACCAGAGATACTTCTGGCGAGAACCTTGGTAGAGGTACAAAAATTACTCTATTCCTCAAGGAAGACCAACTTGAGTACCTTGAGGAGCGCCGCCTTAAGGACCTGATCAAGAAGCACTCTGAGTTTATTAGCTATCCAATCTCTCTCTGGATTGAGAAGAAGGATGAGGAAGGAAAGTTGAGGATGTTGATGAGGAGAAAGAGAAGGAAGAGAAGAAGAAGAAAAAGATCAAGGAGGTGTCCCATGAGTGGTCATTGGTGAACAAGCAGAAACCAATCTGGATGAGGAAGCCAGAGGAAATCTCAAAGGAAGAGTATGCTGCTTTCTACAAGAGCCTTACCAATGATTGGGAGGAGCATTTGGCTGTGAAGCACTTCTCAGTGGAGGGCCAACTTGAGTTCAAGGCCAATCCCTTTTTTGCTTCCCCAAGAGGGCTCCCTTTTGATCTGTTTGACACAAGG
>CL1Contig464
TTTTCCCTCGCTCACCTGTTAAGAAAAGCTCCTCTTTTTGATTGAAGGAAATCTTATACAACACGTACTCTATCAGTTTATACTCTTTTTCTTTTATTTTTGTTTTTTTTTTTACCAAAATTCCGACCTTATATCTCAATTACACTTAGAACACACTCTCGTTTGAAAAATCCCCTTCTATTCTGTTTCTCTTCTTCAAGCATGGAGTATACAGAATTGTGAATACCCATCAGAGGATAAGCCTAAATTTGGAAAATTACCTCAATCTTTCTCTCTTTGGGGTAATTTTGTGAATGGAATTGGATAGCATTGAAAGCATGCCATCCTCAGATTTGACAGATGAGGATGAGATCCATCACCACCACCTTCAATTCCCTTCAGTTCCTAAGCCTCAAAGTAACACCGGTGATATTAGATGCCTTGCATTGGAGAAAGTAGCGGAATCGCTTGAACTGCCTTGCAAATACATGTCACTTGGATGCCC
>CL1Contig465
AAATCTGCCTCTCCTTCCAGGCTTAGGCATGTATCCTTGCAAACAGGGACAAAGCATTACATGGGTCCGATATTTGATCCTCAACTTGCCGAACTGAAAATAACCAGAAATCAGATCAAAACTTTCTTCCTTGAAATATTCTTGGCGGGTGTGGATACTACAGCAGCAACTATACAATGGGCCATTGCAGAGCTAATCAACAATCCAAAGATATTGAAGAAGCTAAGAGAGGAGATAGACTCAGAGGTGGGATCAAGCAGGCTAGTTAAAGAATCAGACATCCAAAATCTTCCATACTTGGAAGCCATCGTCAAAGAAACACTGAGAAAGCATCCTCCAGGACCCTTACTCCGTAGAGAATGTAACACAGACACCAAGATCAATAAATATGAGATAGAAACAGGTACTAAGATCCTCATCAATGCCTATGCCATCATGCAGGACCCTAACATCTACAGTGAACCTTGATAAGTTCATAC
>CL1Contig466
GAGAGCTGTCCGTGGAGGCGGTGCATTTTGGATGCTTCTGTTGAGGCCTCCTCCTCTTCCTCCTCCGCTCTCCGCTCTCCGATTCACTCGTTGAGTTCTATCTCCGCTTTTCCTGGCGATCTTTTGACCTTCTTTTTTTTGGGTCACGATCTTTCCTTCTCTTTTGTTGCCTGGATGGTGACCTGTGATTACATGACCGTCAAGGGGAATGCGTTTTGCAA
>CL1Contig467
ATGTGATGCTTGTGAAGAAATTGTAATATATTCCTTGTCAATGTATATTGGAAATTTGGAATGGAGACAAGGTTAATGGAGAAGTTTTTGTGGCCTAAAAAAAAAAAAAAAAAAAAAAAAAAAAGTAA
>CL1Contig468
GCATACAGTAGTAATAACACAAGAATTCTCCTTGCAAAGTGAAAAAAAAATCTTGTAACCATAACAAATAAAAACACACACACTCATACACTTGTTGAGCTTTCTAAAAAGATCTCTCACTAAAATCCACGAGCTAGCTAGCGCACAAACAAAGAATAAAAAAGAAGAAGAGGATTAGATCTGCAAACAAAGATCTGGTTTTTCTTCTAGAGTTCTTTTCTTTCTTTCTTTAGAGTCATGAAGACACTTGGCAGCTCTGATTCCCTTGGTGCTTTGATGTCCATCTGCCCAACTACAGGTTCTTACGCAGAACTCACTATTACTTTCTGATCTTTTTTAATGCTTCGTGTCAAAAATTCAGACATACCCATGTGCCTGTCTTGCTCCTAACTATTTATTTTCCTTTTCAAGACTGGCCATGCTTTTTAACTTGACTTCCCTTTATTCTCTTGGGTATAAAGCTTTGATTCATCCACTAACTTCTTAATTATTCTGTCTTTAGACGAGCACAGTCCGAGAAACAGCAACCATGTTTATGGGAGAGAATTTCATTCCATGTCCATGTTGGAGAGCTTAGATGAGGAAGCTTGTGTAGAGGAATCAGGCCATGGAGCAGAGAAGAAACGGCGATTAAGTGTAGATCAAGTCAAGGCCTTGGAGAAGAACTTTGAGGTTGAAAACAAGCTTGAACCAGAGAGAAAAGTGAAACTAGCCCAAGAACTTGGTTTGCAACCAAGACAAGTGGCTGTTTGGTTTCAAAACCGCCGTGCCCGTTGGAAAACCAAGCAATTGGAAAGAGACTATGGTGTTCTCAAAGCCAATTACGAAGCTCTTAAAGTCAATTTTGAGTCCCTCCTATGACAATGAGCCTCCTCCTACGACGGCGTTTGATCCTTCCCTCTCCTCTTCCTTCTCTGTTTTACCATGCACTCATCCTCTTTGCAAGCCTCGAATCCCCGATTTACCCTTCTACCTCTGTGACCAGAACCGTTTATGCCACTATTCTTACTTCTACGCTGACGGTACCTATGCTGAGGGCAGTCTCGTCAGCGAGAA
>CL1Contig469
ATGAACTCTGCATTTAACCATTCATCATCTTTAACAAGCTCTCGGACAGGCTCCTCCCCAGATGAAGTTTTAACAGTAGCATGGTTGACACATTTTTCGACATCACATCTTTTCTCTCCATTCCTTCTTTTCTAGGAAAGCCACCGACCATGACAGCAATGTTTACCCCAGTGCAAGCCTCAACAACATCAGTTGTAGCAATAACGCCTTTAAGAAGAGGAAAGGCAGCATCCACTAACTCCATCTTAACACCATTCAATGCCTCTGCTGCAGGTGGGATATCTAGCAAGTGGAGGATCACAGGTTGGTCAGGACCAAGCATCACTCCCCTGGCAATCATGGGGACAAGGGCATATCCAATTTGTCCTGCAGCACCAGTGACAAGAATGCGAACTGGTTCCTTCGCCATGGATAGAGATACAGAATTAAAAATAAAGGATTAGCTCTAGACCGGTACTGC
>CL1Contig470
TTTNTTTTTTTTTTTTTTTTTTTGGCAGAACAAGAACACATCTCTTTATGTCATTAGAATAGGCACACCAAGAAATTACATCATTTTATTTGATTAGGATACGCTTGCTCAATTATTGGAGACACTGCATCGAACATAACTAAACTTTATTCTTAAACAGTGAGCAGCACTGACTTAATTTAAATGGTTGTTTTATGCATAGGCAAACAGTTTCTGAAGTTTTACCACTTCATCGTTGTTCAATTGGAAGGCCTTAGCGAGAACATCAGGATTAATGGGTGGATTAGGCCCGAAGATTGCATTTGCTATCGTGATGACACCTGGGTTTTGGCTGCTTAGACCAGCAAAGGCAACTGCATTGGTCTTTTGCAATATTAAACTGGAAGTGAATGAGACCAATTGGAAATTACAAAAAACATCTCCTGGGTATAAGACTTTAGTGAAAAAGGCGATTAGGGTTGGATGTCACAAAGCCAACATAAAGGGTGCCTTCCACGACTACAAGGATCTCTGTGGCACGAGGATGGGTGTGGAGGAGGGATTTAAAGGCCACCATTGGGTGCAAGTCTAACCGAGCGAGAGAATACCAAGAGTATTAAGTCCAATAGTTTATCAACATTCACGAGGGTGACATTGGATCCAAC
>CL1Contig471
AATGCTTCTGGTGTATCATGATTTCTCATTAGTTCTACCATCAATCTGACTATTCTCTGGTTGATTCTCCACATTTTCTGACCCTGATCATCATCTTTGGCAATCCAAGGTTGCAATTCCCTCTCCGCCTGAAGAACAACTGCTGTAGCTGCTTTTGTAGGTGATGCTGATACAACATTGCATAATGCGTCCACAACCTGTCTCCATCCTTGTTGCGCAGAAGTGCTTTCTGCACTAGGTTGAGTTTCAGGTGTTGCAATCAGTTTGTGCCATAGAAGTGAGACGACAGAGAAACATAACTCTTGTTTCTCCACAAGCACGGTTCTTAAAAGAACTTGTGCACTGTAGTTGAATCCAATGTGCCTGTCCATTGTTAAGAAATTGGCCCAATCTGAAGCATCTAATGGGAAACCTGCAATACCCTTACCCAAGGTACTTCCTGAACCTCCTTCCGAGTGTGATGATCTCTCAGTCATGATTTTTAGTATCTGAAAGAGCAGATTCTTCACATTGT
>CL1Contig472
CGACATTGATTCAGGTACCATTCACCCTCCGCAAGAGAATGCACGGTTAAACCAAAATACAAACAAACAAACAAACAAACCAACCAACCAGAACAGAGGTCGCCCTGATCCTAGCAGACGTGCAACTGGAATGGACGTTTATATGTGCATTTAATATATCCATATATATGTCAATATCAGAGACCGTCAAAATATCATCCTTGCTACTCAAGGAGTGGCAACGTTCTCCTTCGCAAGAGGAACGATTTCCTCCCCTTCAATGCCAGGATCACTGCCAGCAACCTCCAGCTGTTCAATCTGCTTCTCAAAGCTCTTTTTGCCAGTTCCAAGAATTACTATCTGCACATTGTGTTTTCACCAATTGCGAAATAGCTGCAACAGAATATCTGAACCTTTCTGCTCTTCTAATCTACCAATGAAGCCTATCAAGGAATATCCCTGCCAACAGGTAATCCAACTTCTGCTT
>CL1Contig473
GGCCGCATTGGCTAGGGTTTTCAGTCTTCCTTAAAACTCTTTCCTTTCTCTTTCGTTTTCTCCCATCACCTCTTTTCCATTTTCTCACCTCCCAAACAAGCTTTATCCAATACCATTCCAACAATATCCTATCAATCTTAGATAGGTTCATCACTCATGGGTTTAAACAAGCATTAGAGGGCTCGTGGTTGCTGTTAAAGTTAAAAATGAACGGTATTAAGCTTCTGCTTATTTATCCAACTATCTAAAGAAATGGCAACCATGAACGCTTTCGATCTCCTAGGCGACGATGACAATGAGGACCCTGCTTAGCTCATTGTCTCTGGTCAGCTTAAGACTGAGAAGCTTAAGAAGCCCTTGGCTCTTGCCCAACCTCAAGCTCACGTTCAACTTGCTAAGGCTGCTTTCCGACCAAGCCACCTCCTCCGACCCAGGATGTGACAGAAGCAAGGAATGAAGGTGGATGTGGAGGGGGCTGAGGTGGTAGACGGGGCTCCAGTCATGGTAGTTTTTGTGGTCGTTGCCATGGTGGTTTTAGCAATGGTGAAGCTAGAGAAGGGACACTGAGGAACCTATTGTTGAAAATGAAAAGAACATTGGTACTGAGAAGCAGCCAAGCGAGGAGGATACAGTTGATGCCAATGGGGACAGTCTTGCAAATGAGCCAGAATAGAAGGAACCTGAGGACAAGAGATTACTTTGGAAGAGTATGAGAAAGTTCGTGAGAAGGACGAGAGCTTTGCTTT
>CL1Contig474
GATCAGCTACTCCAATACACACCACCACCTTCAAGCTCACAGTGTTCTTGGCTTTTGGGTTTTGAGAGAGAGAGAGAGAGCATGGCTAAGGAGGTGAGTGAAGAAACGCAGCCTACCCATGGGAAGGACTATGTTGATCCACCACCAGCTCCTCTCATTGACGTGGCTGAGCTCAAGCTCTGGTCTTTCTACCGTGCTCTTATAGCTGAGTTCATAGCCACTCTTCTTTTCCTCTACATCACTGTAGCTACTGTAATTGGCTACAAGAAACAAGCTGACCCTTGTGGCGGAGTTGGGCTTCTGGGTATTGCATGGGCCTTTGGTGGCATGATTTTTATCCTTGTTTACTGCACTGCTGGTATCTCTGGTGGTCATATTAACCCAGCGGTCACTTTTGGACTTTTCTTGGCGAGGAAGGTGTCACTGATTAGGGCAGTGGCTTACATGGTGGCTCAGTGCTTGGGTGCAATCTGTGGTGTTGGGTTGGTGAAGGCATTTATGAAGCATCCATATAATGCTCTTGGAGGCGGTGCTAACTCCGTGGCTCATGGTTACAACAAAGGCACCGCTTTGGGTGCTGAGATCATAGGCACTTTTGTGCTTGTCTACACTGTTTTCTCTGCCACTGACCCTAAGAGGAGTGCACGTGACTCTCACGTCCCTGTGTTGGCTCCACTTCCAATTGGGTTTGCTGTGTTCGTGGTTCACTTAGCAACAATCCCCGTCACTGGTACTGGTATTAATCCTGCTAGGAGCTTTGGTGCTGCAGTCATCTACAACAATGACAAAATCTGGGACGACCATTGGATTTTCTGGGTTGGACCTTTCATTGGAGCACTTGCAGCTGCAGCATATCATCAATACATTCTGAGAGCAGCAGCCATCAAGGCT
>CL1Contig475
ATGGAATTCGCTATTTATGATTCCTGATTTTTATCTCATGGGCCCTTCTTTTTTATTTATTTCAGCATATCGATTTACGCCTAGTTATTATTATTTCTTTTTTTCATAGATGAATTCTGCAGATTTTCACATCTCGGATTTACATATACAACATATATCACTGTCAAGATAAAATTTCTTATTATTTAGATATTTTGATTCAAAAAAGTTAAGGATTAGAAACTTGAAAAACAAGGATTGGGTTGCGCCATATATATGAAAGAGTATACAATAATGATGTATTTGGTGAATCAAATACCATGGTCTAATAACAAAATTCTGATTAATTGATAATATTGGTTGATAACTTTGTGAAAGATTCCTGTGAAAGGTTTCATTAACTCCTAATTCATGTCGAGTAGACCTTGTTGTTGTGAGAATTCTTAATTCATGAGTTGTAGGGAGGGACTTATGTCACCACAAACAGAGACTAAAGCAAGTGTTGGATTCAAGGCTGGTGTTAAAGATTATAAATTGACTTATTATACTCCTGAGTATCAAACCAAAGATACTGATATCTTGGCAGCATTCCGAGTAACTCCTCAACCTGGAGTTCCGCCTGAGGAAGCAGGAGCTGCGGTAGCTGCTGAATCTTCTACTGGTACATGGACAACTGTGTGGACCGATGGACTTACCAGTCTTGATCGTTATAAAGGACGATGCTACGGCATCGAGCCTGTTCCTGGGGAAGAAAATCAATATATTGCTTATGTAGCTTACCCATTAGACCTTTTTGAAGAAGGTTCTGTTACTAACATGTTTACTTCCATTGTGGGTAATGTATTTGGGTTCAAAGCCCTACGCGCCCTACGTCTGGAGGATTTGCGAATCCCTCCTGCTTATTCTAAAACTTTCCAAGGGCCGCCTCATGGCATCCAAGTTGAGAGAGATAAATTGAACAAGTATGGTCGCCCCCTATTGGGTTGTACTATTAAACCAAAATTGGGTCTATCCGCTAAGAATTACGGTAGAGCAGTTTATGAATGTCTTCGCGGTGGACTTGATTTTACCAAAGACGATGAGAATGTGAACTCCCAACCATTTATGCGTTGGAGAGACCGTTTCTTATTTTGTGCCGAAGCAATTTATAAAGCACAGGCTGAAACAGGTGAAATCAAAGGACATTATTTGAATGCTACTGCAGGTACATGCGAAGAAATGATCAAAAGGGCTGTATTTGCCAGAGAATTAGGAGTTCCTATCGTAATGCATGACTACTTAACAGGGGGATTCACTGCAAATACTAGCTTGGCTCATTATTGCCGAGATAATGGTTTACTTCTTCACATTCACCGCGCAATGCATGCAGTTATTGATAGACAGAAGAATCATGGTATGCATTTTCGTGTACTAGCTAAGGCCTTACGTCTATCTGGTGGAGATCATATTCACGCCGGTACCGTAGTAGGTAAACTTGAAGGGGAAAGAGACATTACTTTGGGCTTTGTTGATTTACTGCGTGATGATTTTATTGAAAAAGATCGAAGCCGTGGTATTTATTTCACTCAAGATTGGGTCTCTCTACCAGGTGTTATACCTGTAGCTTCAGGGGGTATTCACGTTTGGCATATGCCTGCTCTGACCGAGATCTTTGGAGATGATTCCGTACTACAATTCGGTGGAGGAACTTTAGGGCACCCTTGGGGAAATGCACCCGGTGCCGTAGCTAATCGAGTAGCTCTAGAAGCATGTGTACAAGCTCGTAATGAGGGACGTGATCTTGCTCGTGAGGGTAATGATATTATCCGTGAGGCTAGCAAATGGAGTCCTGAACTAGCTGCTGCTTGTGAAGTATGGAAGGAAATTAAATTTGAATTTGAAGCAGTGGATACTTTGTAAGGTGAAACCCACTAATTGACGTTCGTTCTCTTAATTGAATTGCAATTAAACTCGGCCCAATCTTTTTTTTAGTAAAAGGATTGAGCCGAATACAAAGATCCTAATACAAGAATCCTACTGTATATATTTTTGATAGATACATATTTAACTAAATATACAAGATTTTAAAGACAAAATATAAGACTAAGCAAGTCAAACCTTTCTATTGTTATCTTGGATCCGCAATTAATCCTAAGGATCTATAGGATTGGTGTATTCTTTTATATTCCCTAGTTTCGGTCATGGATCGAGCCTAGTATCACAACTTCTTCTACCCATCCTGTATATTGTCCTTTTCCTTCCGTGTTGGAATAGAAACTTATTAATAGACGAGATTTTACAAAAAAATGTTTTTTTCCTATTTTTAGGAGAAAAGAAATATTACTTTTCTCGATGCGAATTTGACACAACATGACAAATTCCTTTTCTATTTATATTAAGACTTATTCTAATTGAAAAAGAATTGAAAACGGGATTCCATCATAACCATATCATATATAGTGAAGCGATATTCCGGGTTCTTACAAAAAAAAGCAAAAGAGAATCATTTTTTTTAATACCCACTCCTTATTCTTATTAGTTAATAATCCTAGAGATTGGATTTATATACTTCTTCTGAGAGGAAATGAAATATTTAAATGCTTTTTCATCGAATGACTATTCATCTATTTATTTTAATGTAAATAGCAGCAAGAAAGTTCTATGGAAAAATGGCGGTTCAATTCGATCTTATCCAATGTGGAATTAGGATACAGGTGTAGGCTAAGTAAATCAATGGATAGTTTCAGTTCTCTTGAAAATACCAGTATAAGTGAAGACCCAATTCTAAATGATACAGATAAAAACACCTATAGTTGGAGTAATAGTGACAGCTCTAGTTACAGTAATGTTGATCATTTAGTCGGTGTCAGGGACATTCAGAATTTCAGCGCCGATGAAACTTTTTTAGTTAGGGATAGTAATAGGGACAGTTATTCCATATATTTTGATATTGAAAATAAAGTTTTTGAGATTGACAATGATCATTCTTTTCTGAGTGAACTAAAAAGTTCTTTTTATAGTTATTGGAATTCTAGTTATCTGAATAATGGGTTTAGGAGTGGCGACTCCCACTATGATCATTATATGTATGATACTAAATATAGTTGGAATAATTACATCAATAGTTGCATTGACAGTTATCTTCGCTCTCAAATCTGTATTGATAGTTATATTTTAAGTGGTAGTAACAATTACAGCGAAAGTTACATTTATAGTTACATTTGTGGTGAAAGTGGAAATAGTAGTGAAAGCGATAGTTCCAGTCTAAGAACTAGCACGAGTGGTAGCGATTTAATTATAAGAGAAAATTCTAATGATCTCGATATAACTCAAAAATACAAGCATTTGTGGGTTCAATGCGAAAATTGTTATGGATTAAATTATAAGAAATTTTTTAAGTCAAGAATGAATATTTGTGAACAATGTGGATATCATTTGAAAATGAGTAGTTCAGATAGAATTGAACTTTTGATTGACCTAGGCACTTGGGATCCTATGGATGAAGACATGGTATCTCTGGATCCCATTGAATTTCATTCAGAAGAGGAACCTTATAAAGATCGTATTGATTCTTATCAAAGAAAGACAGGATTAACTGAGGCTGTTCAAACAGGCACAGGTCAACTAAACGGCA
>CL1Contig476
TTACGAGATTGAACACTAGGAACGAAGGTTCAGGTATTACAGACTTGGCCTCTGTTCCTGGATTTAGACCTGGATCTGACCAAGCAATACCAGCAAATGGAGTAGAGAATCCTGGGCCTCACCAACGCCTGGGAAATGACAACCTGGACAGGGTTGGTAACACTATGCAGATTCCAGGTCAGACAGATCTTCGACAACCAGAAACTGGTCCCAGCCCTGGTTCCGTGAACTCATTTAGTTCACTACTGTTATGGATCTTGGGAGGGGCTTCTTCTGAAGGCCTTAACTCACTTTTTTCAATGTTTAGAGACGTAAGAGACCAAGGACAAGTTTATGCTGACTCCCCAAGACCTGAAAACGGCGCAAACCAGGATGTGCAATGATCGTGAGCATTGCATTTGAGAGGGATTGCGATATGTTGTATAGAAAAAAGCAACATGTATCATTATCGTATGTTAAATTGAAACCCTCTTCTGTTAACCATGAATGGTAGAAAATACAGAGGGCAGCAGTTCAGTTGTGGATAACAGGTAGATTATCACAGGAACTTACATTAGTTCTTAATAGTTGCGAGAGATACATTGTTGCTCGTTGTTGAACTTGGTTCGCAGGACTTCTAACCAATGTAACTTTCATCAGAAATTTGCCATACCATCTATTGTTGATCTGGCTTAAAAAAAAAAAAAAAAAAANAAAAAAAAAAAGTA
>CL1Contig477
GCTTAAAAACCTTAGAAAGCACTTGAAATGGTATGGAGGGGAAAGCACTTGAAATGTTATGGAGGGAATATCACATTTCATATTAAATGGAGGTTTGTATTTTAGGTTTGAATTTTTGCATGTGCGTTTAAACATCATAAGGGAACCCAGGAGGAAAAGAAATTTAAGGAAGAAATGGACAAAAAAATATTTAATAATTTGGTTCCATCTTCTTCCTTTCAGTCTTTCACTCTACAAAATTTCTGATCAATTTATTTAGCACAATTTATTAAAGCCAGATGGTTGAAATGGAGACGTGCCATGGGAGTTTTATGTGATCGCAAGATTCCCAATAAGTTGAAAGGAAAATTTGACCTTATAACCATACGACCGGTTATGTTATATGGTAGTGAGTGTTGGGCATTGAAGGAGTAGTATGCGTCTAAGATAAGAGTTGCAGAGATAAGAATGTTAAGGTGGATGAGTGGCCATACTAGACTAGATAAAGTCCGTAATGAGAGTATTAGAAAAAAGGTAGGAGTGGTGCCAATTGAGGATAAGTTGAGAGAATGGAGATTGAGGTGGTTTGGTCATGTGAAGCATAGATATACGAAATCTCCAGTTAGACAAGTAGAACACATTAGGTTAGAGAATAGAAAGAAAAAAAGGGGTAGACCTAAATTGACTTGGAGGAGAGTAGTACAACATGACCTAGAAACATTACACATTTTTGAGGATTTAACCTAAATCGTTTAGAGTGGAGAAAGCGAATCCATATAG
>CL1Contig478
CTTTTACCTCTGCTAGCAGCTATTGACAAGTCCATCTCAGGCTATCTTTACTATCAACATGTACATAAACAAAAGGCTTTACGACAAGGAAAGAGGACAGGATATAGAGAAAAAACGTGGAGAATAGAACATCAAGAAGGTGCAGCCATCCAGCCGCCTGATCCTGTACGTGTCCTGATGGAGCAAGTGCCGTTGCTGGTCAGAGCTCAACGCTTTGATGATCAAACACAAAAGATGGAACTCCTTCGTATCAATAGAGCAGGCTAAATATCAATTCTATTATCACTTGTATTTTATCATGTCCCAGCCAGGTGCAAAAAGTTTAGACCCATTTGCCTTTTCACATGATCCGGTATCAGCTTGTTAACAAGCTCAGGAGATGCCCCACTTAATTCTTGTCTAAAGTTGAAGAGTGGTGGTAAAGGGCGACCATTTGGTAGGCGAGCATTCGGTTCTCGGAGCTCATCAAAGAAAGAGTGTGCACACGCTTCTAGCGCAGTGCATCGTAGACTCGGTGAGTATTGCAGCAGGCGTGAAGCAAGATCAATGGCCTCTGGAGGCATCCTTTTGTGGAAGACCTTGTGCCAAGGGTGTGCTTTTATCTGAGGAACCTAAATCAGTATAATTTGGATTCATACAGCGAATTTCTTCTCGGTTGTGTGCCAGGACCTTAATGATCTCTACAAGCTGGTCCACAGCATTTTC
>CL1Contig479
CAAAGCTATCTGTAGCTTGATCCAAGCTGTGATCAACACCATGTTCCAACCCCTGATCAACAGGATGATTCACAACATCATCAACAGCATGATCCAGACCATAATCCACAGGATGATCTACATCATGATCCACAGCATGATCCAAGCCATGATCTACAGCAACATCCAATCCAGGAACTGCTGCTGGATCCACATCATGCTCGACAATACTTTGATCAACTTCTGCCATAATTATTGCTCTGGACAAAACAAAGTAAAAAGGAAATAAAATGATTTGAGGGTCGTACAGAGTGCGTGCTAATATGACGGTCGTACAGAGTGCGTACTAAAGAGAATTGCTGGAATATGGGTTTCGAGGGTTTATAGCCTCGATGGGGAGGTGCGCGTGCGTGCAGGCGATTAAGCGATGAAGATTCTGGGGTGGTTC
>CL1Contig480
GACGGGATTTCTATTTCAAAGGAACCCAAAGTCTTGAGTTTATATATACATATTAACCCAATCAGAGATTCGGTCTTCCTCCTGTCTCTCTTCTCCCTTTAAATTAATCAACCCAGCTTAACTCTCGTAAAATTTCCCAAGCTTTTCATCGTTTTCTGGGCAAGTCAATCCAATTCTCCGATGAGGCCGCAGAGAAGGCCAATACACGCCATCACGTCATGGGTGCGCCGACAGCCGCCCAAGGTCAAGGCTTTTTTGGCCGTGGTGTTGGGGATGGCGGCTCTCGTTTTCCTTAGATTCATCGTACATGACCATGACAGTCTCTTTATCGCTGCTGAGGCTGTCCATTCTATCGGTATCATTGTCCTTATATATAAGCTTATGAAGGAGAGAACTTGCGCTGGACTATCACTCAAGTCCCAGGAATTGACAGCTATGTTTTTAGCTGTCAGACTGTATTGCAGCTTTGTGATGGAATATGATATACATACCGTACTTGACTTGGCTACATTGGCAACAACTTTGTGGGTTATTTATATGATCCGTTTCAAATTGAAGTCTAGTTATATGGAGGACAAAGATAACTTTGCAATATATTATGTGGCGCTACCCTGTGCTATTCTAGCACTTCTTATTCATCCATCAACATCTCATAATTTAGTGAACAGGATTT
>CL1Contig481
ATGCAGCAACTTTTGAGTTTCCAGCAAGCTCTGCTGTCTCAGCTTGGTCGGCAGCAGTCAACTCAGGAACCAGGTCAGACTGGTGCAGGAACAGGAACACCTAATAATATGGGTTTAGAGATGTTGATGAACATGTTTGGTGGCCTTGGGGCTGGCAGCCTTGCTGTTCCCAACAGATCCAATGTGCCCCCAGAAGAACTTTATGCAACCCAGTTGTCACAGCTTCAAGAAATGGGTTTCTTTGACACACAAGAGAATATACGGGCTCTAATTGCTACTGCAGGGAATGTCCATGCTGCAGTGGAGCGACTTTTAGGGGAAATTCTGGTCAGTAATTTATTTACATTTCTATTTTATCTGGTTAATGTCCATTTGGACTGCTGACTTTGTCAGTCTAGACCCGAGTTTGTATTTCAAGTCCCCTCTTTTTTGGGGTTATAAATAATTTCAATTATGTTAGTTAGGGCTGTGACATTCTTGGTTTGTCTTGATCACNGAATGATCTTATCTCTCNTCGTCTCTCTCCCTCC
>CL1Contig482
GGTCTCATCTCTGGGCGTTTGAACTGTAATTCTAATTCTACCTTCCATAAAATCTCTAAGTTAACTATCGTCAATGGACAGCGACACCGAAGAGTCGCAGAGGAAGAGGCAAAAGAAGAACCCATTTCCAGGAGACTCTTCTCGCAAGCAAGTGGAACTGATTCCGATGCGTCAATACCAAGTAATGGGAGAAGTGAATTTCTTGCAAGACGAAGATACTCGGTTGGAGACTACACGAGCTAGATTTTCAAATGTTCTCAAGAGGCATGCAGAAAATGATCTTCTTTCTTCCAATGCTATGCGATATATAGATTATGTTGGAGAACTTCTTCAAGCATATGTTGATAGGCGGGAACAGGTACGGCTTATCAAGGAATTGTATGGAAATCAAATTGGAGAGCTATATCATAGCCTTCCCTACCATATGATAGAATTCGTACTGGATGATT
>CL1Contig483
AAATTTATCAGTTTTTAACACAAATCACACACAACATTGTCAATTACAGTCATTAAATTCAACAATCCAAGTCCAATGTCTCGACACGTAAAAGGGAAACTAAAATACCTATTTACTATTGTACCAAAAGCTTCCTAGAACACTCTCCACAAAGGATTAAGCATGTTCAGGTGTGCTTGTACTACATATCAGACAGAAAACCATCCATGTAGCCTTATTTACAGAAGCTAACAGGCAATTAAGATTTTGCTCAATAAAGACCCCCATCCAAATTAGGGAGGTCATCAAAGCTCCAAAGGTCCATTGGATTTCCACCATCCTGAGTTGCATCTCCATTAAGGAAGCTATCAAGCGAGGCCACCCAACTCCCATCAAGATATGGCATCTGAAAGGTCATCTGATTGTCGAAAGCCAACAGCTCTTCAGATAGAGATTTTTCATTGTTTTCTTCTACAGGAACCACATTTCCAGAGTCAGACTTCATCCGCTTTTTAGGGCTAGCATCCTCCATAAACAGAGATTCATCAATTTCTGGAGTAGCTGAAAGAACAGATGAGATTTCAGGAGTCTTTGAGGCCTGATCTCCCCATCCAAGTCAGACATTCAATGAGTTACTCCCCTGATCAGAATTGAATACG
>CL1Contig484
TTGCCGTGCTTTACTACTTGACCATAGTGTAGCGTCTCAACTTGCTCAGCAGAAAGAGTTCAATTGCGAAAGCCACCTTCTTATCACTATGACTTACTTCTTCTGGGGTTCTTGACTTTAATGTGTGGTCTTGTTGGAATTCCACCATCAAATGGAGTCATCCCACAATCGCCCATGCATACAAAGAGTTTGGCCACTCTTAAGTATCAGTTGCTTCGTAATAGACTTGTTGCAACTGCTCGCCGAAGTATGAGGAAGAACGCCAGCCTGGGACAATTATATGGAAATATGCAAGAAGCTTATCAACAAATGCAGACCCCTTTGATGTACCAACAACCGTCCCAAGGTCTTAAAGAATTCAAAGAATCAACCATCCAGGCAGCTTCTTGTACTGGCCACATTGATGCGCCAGTTGATGAGACAGTATTTGACATCGAGAAGGAGATTGATGATCTATTGCCTGTTGAAGTGAAAGAACAGCGTCTCAGCAACTTGCTTCAAGCCACAATGGTTGGAGGATGTGTTGCAGCCATGCCTTTCCTCAAAAAGATTCCAACCTCAGTCCTATGGGGTTACTTTGCCTTCATGGCCATTGAAAGTTTGCCTGGTAACCAATTCTGGGAAAGGATATTGCTGCTTTTCACTGCGCCAAGCAGAAGATATAAGGTCCTTGAGGAGTACCATGCCACTTTTGTAGAAACAGTGCCTTTCAAGACAATTGCAACATTTACCATTTTCCAAACTACTTATTTGCTAATATGTTTTGGTCTCACCTGGATTCCAATTGCTGGTGTCATGTTTCCTTTGATGATCATGCTTTTGGTTCCAGTAAGACAATACGTCCTTCCTAAGTTTTTCAAAGGAGCACACCTTCAGGACCTGGATGCAGCAGAATATGAAGAGGCACCGGCTCTACCATACAATCTTGCTACAGAGTCTGGGCTGGGTGCTGGGGCTACTCAGGCAGGGGATGGAGAGATACTAGACGAAGTCATTACCCGCAGTCGTGGAGAGTTCAGGCATATGAGCAGTCCCAAAATCACAAGCACCACTGGAACCCCTGCAAATGATCCTAAAAGCCATCAAAGCCCTCGTCTCTCATACACCTATAGTCCTCGTGTAAGTGAACTAAAAGGGGAGAAAAGTCCTAAGGCCATTGGAAGAGGGTCAAAGAGTCCAAAACCTGGAGAACTAGGATTATCTAAGCTAGGAAAGAGTCCTTCAAATTCAGCACAAAATTAGTGCAGAAAGTTTGGCTAGTTTGATTTGACTGTTAGTCCTCAGTAGCTTTGGATTGCTTCTGCTTGCCCCTTTTTCTTGGTGTGTTGTTTTGGTTGGAATTGTTGTAAAATATTCCTTGTTTCTGCTCCTCCTTTAGAGCAAATTTGTAACTACGAATATACA
>CL1Contig485
TATTGCTAGAATCCTTGTCGGTGAGAAGCGCAGCATCAGATTGGAAAAGGCCTTCGTTAAGCTTGAGGATTTTGAAGTAATTGTTGTCAAAAGAAAAGGGGGTCAAGGGGTCCATTGGAACTGTTGTTGTGTTATCTGCAAGGCTTCTGCATTGGGTTTTCAAGAAAGAAGCATAGGTTGAGTTCAGAGAAGGGTCTTCATCACCTTTTCCCGTGAAGTTGTATAACCTGTTGCTGAAGAAGTTGCAGTGTCCTACCCCAATGGCGTGTCCACCTGATAAAACAACAAGATCATGAATTGTAAGGCTTTTGTTGGCAAAAGATTGTTTGAGAAGGGTGAAATTGGGAATTTAAATTGGAAGGAAACAGAATCTCTAGCAGCTAGAGCAACAATATCTGCACAAGAAACCACTCCAGGACATGTCTCCTCTAGCTGGGCTTTCACCTTATCTATCACATCAAATCCTAAAACTCCAAGAGATAGGTTTGGAATTGCTGCCTTTTCGGCTGTGTTGTTTGGCGTGGAATCCAGCAATATAGAGGCATC
>CL1Contig486
GGGTCTTGATGCTGCTGGTAAGACCACAATCCTGTACAAGCTCAAGCTTGGAGAGATTGTCACCACTATTCCCACTATTGGATTTAATGTGGAGACTGTGGAATACCAAAACCATCAGTTTCACTGTGTGGGATGTTGGTGGTCAGGACAAGATTCGTCCCTTGTGGAGGCACTACTTCCAAAACACCCAGGGTCTCATATTTGTGGTGGACAGCAATGACAGAGACCGTATTGTGGAGGCAAGGGATGAGTTGCACAGAATGTTGAATGAGGATGAGCTGCGAGATGCAGTGTTGCTTGTATTTGCTAATAAGCAGGATCTTCCCAATGCAATGAATGCTGCTGAAATCACTGACAAGCTTGGGCTGCACTCCCTCCGTCAGCGTCACTGGTACATCCAGAGTACCTGTGCAACCTCCGGTGAGGGACTTTATGAGGGCTTGGACTGGCTCTCCAATAATATTGCTAACAAGGCATAAAGCAAACAATGAGACATTGTGGAATGGCAATTCTGGATGCAGGGTGAATATTATCTAGTCTATTTTTGTTTTTTTTATAATTTTCTTTTTCTTTTTCTTTTTCTTTTTCTTTTTGAGAGTAATTGGATTGTGTTTACATCCCCCTTCTTGGGGATTGATTCCTTTGATTTAGGTACCCTTTTATGGTTTATATTGTAATAG
>CL1Contig487
CATGTAGCTTGGAACTGTTGATGAGCTACCAAGGCTTTCATCATCTCGCACAGATGTTCCTGCAATGCTATGCCTTCTATATCGATCTGACTGCACACTAACCATACTTCTGGAGTCATCATCTAAAGCTCCAAAGCTGCTCCTTGGACTTGCTGACTTCAATTTTCTAGCTACTGTAGAAGAAACCGGCTTGGAAGGAGTTGAAGGGGAATGCAGGCTCGTCGTTTGTCTTGCCTTCTCACTATCAATGGGTGAGAATTTATCAGAATTGAGTTGGTAGCGAGCATAAGACTTGCTGATTTCTCCTCCAACCATGCTGCGGCTTGCACTCTTTACAGATGAGTGATCATTATTGAGTTCTTTATTGGTCATGGTCCGAATCTCCCATGGATGGGCTGCTATCCATCGTTCCAACCAGCTCCAGCCCCAAGTGGGATTGCCCGAGTTCATAAACATAGGACTTGCAGCTCTTGAAGAGTTCTTCCAGGTTTGCTGATGGGAGAATGAATAAGCCAGTGCTCTTTCCCTTCTCATAGCTGCCTCATACTTGTTTAGCAGGTTAGCTTCAATCTGTTCCTTTGACTGTAGGCTGTCATCCCATTCTTCTCCCATCCGCAACTTCTCAAGCTCTTGTGCATGTTTCTGTAGGAGTTGTCTATGGAGGGCTTGGGTTCTCTTCTGACATTCTGACCCTCCTTGAGTGAATTTGAGACTGCACTCTGGCTAGAGTCTGCATGCATCGAAGGGTATGCGTGGCTTGCCGTTTTACAGTAGGCCCTTCCATTAGTGATTTGAGTCTCACCAGCCCTCTTAAAGCTCGCAATGCCCTTCTTGCCATGTATCCTCTGAATGCTGTTTGAATCTTGATTGCAGCCACTTCTTCGCTTGGTTTTCCAGCAAACTTATTAACCTTCACAAGTCGAACAACCTCCATTGTGGTCTCGACAGAAGGATGAATGGGTTCAGCTGCAGCAGCAACTGGAACAGAATAGGCATGTTTGTTCTGCTCATCTGTTGGTTCAATTGTTTTTACCTCTTCTGTCTGAGGAGGAAAGGGAGGAAGAGCAGGAGGAGGAGTGGGAGGAGGAGAAAGCGCTCTGACATGTTCTAAGGAGGTGGAGTCAGAATCCAGTTGATATTGTTTGCCAACCATTTCTTCTTTGATTTTTTTGATGTCTGATCTTTCTTCTCCTTTTGACTCAGGGCTAAAAAAACTTTCCTTACACTTGAAAAACCATTTTCCTTCCTCCCCATCTTCTTATCATTCCCTAGCTCAATCAGCCAGATCTCAAAGAG
>CL1Contig488
GAACAAATCAAAACCCACTTCCTGATAAGGTTTTGGAAACATGGGGTCTCCAATGGCCTCTATCATTACCACCATTTTGGTGGTAGCACTCTCTCTAAGCTTGCCATGGGAAGCCTCAGCAAACTACCACTACTACTCTCCTCCACCTCCAAAATCCCCACCACCACCTGTGTACTCTCCACCTTACCATTACAAATCTCCTCCTCCTCCTCCTCCTCCAGTGTACTCTCCACCCCACCACCACCTTACAAGTATAAGTCCCCTCCACCTCCTCCTCCAGTTTACAAATACAAATCTCCTCCGCCCCCTCCTCCTGTGTACTTTCCTCCACCACCCAAGATACCTTATAAGTACAAGTCTCCTCCACCT
>CL1Contig489
TGCAAGAGCATATGAGACAAACTCGCGAACATTTCCCCCTAAGCATCTTAATATTGTTGATCCATTGAAAGAAAATAACAACCTCGGTCGGAGCGTAAGCAAAGGAAACTTTTACCGAATAAAGAGTGCTTTCACATATGGGGCTCGAAAGCTTGGTCGCATCCTTTCTCAGCCAGAAGAAAGCATCACTGATGAACTTTATAAATTTTTTTCTAACACTTTAGATAGGCATGGAAATGGACAGAGGCCTGATGTTCAAGATCCGGCACCTTCAGATGGACAACATGCGTTTGCTGCCACACTGTCATTTCCAGGTCCAGAGTCATATGAAGAAGATCATACAATTTGTGAATCAGAATCTTCTGATTCAAGTGGTGTAACTGGAGAATGTAGATCGGATCATGAGCAACCTTTGCATGGAGGCAGTGTTAAGGTATCAGGGAGGAAAATGAATTTTAACGGAACAATTAATGAACTACAAAATTGTGCAAATGGGCCTGCTGTTTCAGAAAATCGTCTTTCTGGTGATGCAAAAGACCTTGCAACTTCTAGACTGCAAGGTCTCTCGATTGCAAATGATGCAATTAAATCTTCTGCTCTGAGTGCTGAAGAGAGTGAATCCCCTGTGGGCAAAGCACATCATGCACCTCATCTCTATTTCTCTTCCTCAGTCATGGGAAATGGGGAAATGAGAAGTGGGAATATGGAAAGGAAACATCATGAAAGTTCTGGTTTTATGGAGAAGAGAGTTTCTTCTGGGCTTCAGCCAGCTCCTGTTGAGGATATGATCCATGCTGTCTGTAATGACGCAGAAAACAAGAAGGTGGTCACTAACCATGAAGTTCTGTCTCCTCTGGGATCAAAAAATCGTCCATCACTCTTCAGTTCAGTGGCTTGGTCCCTTCTGAAGATCTTTATCCTAGCCATTCCAGCAATCGGGCCAGTGCTAGTACTGCTGGAGTTCTGAAGCCCTTGAGTCTTTGTCAGATCTTAGT
>CL1Contig490
TGATCCATGAATCCAATTAGAATCTTGTTATTTGTACATAAGTAAAACATTCAAAATCTTCTTTATATATACATATTCTTTTCTATACATCCAAGGGATTCTCTTCCTATATTTTCTATTTTGTAAAATATTTCAGTAAATAGCAGTATCGTGGATAGGGAACTATACTAGCGACCTACCTAATTTTATTGTAGAAATTTTCAGGATCAATGATTGGACCATGCAAACCAGAAAGACCTTTTCTTGGATAAAGGAAGAGATTACTCGTTCCATTTCCGTATCGCTCATGATATATATAATAACTTGGGCATCCATTTCAAATGCATATCCCATTTTTGCACAGCAGGGTTATGAAAATCCACGGGAAGCAACTGGTCGTATTGTATGTGCCAATTGTCATTTAGCTAATAAACCCGTGGATATTGAGGTTCCACAAGCGGTACTTCCAGATACTGTATTTGAAGCAGTTGTTCGAATTCCTTATAATATGCAACTGAAACAAGTTCTTGCTAATGGTAAAAAGGGGGCTTTGAATGTGGGGGCTGTTCTTATTTTACCTGAGGGGTGTTTGAATTAGCCCCTCCGATCGTATTTCGCCAGAGATGAAAGAAAGATGGGAATCTGTCTTTTCAG
>CL1Contig491
GGATCCATAGACCAAAACGAGTGTGAGACTCTGAGTCGCATCTTTTCTCAGAACACGCGATTCGCTGCCATCGCTGACCGACTTCCTTCAGATCCTTCATCAAAACTGCTAAGGTTACGGATACAGAGAATCGGAGATGGGGCTGACCTTTACGAAGCTATTTAGCCGGCTTTTTGCCAAGAGGGAGATGCGAATTCTGATGGTGGGTCTTGATGCCGCCGGTAAGACTACTATTTTGTACAAGCTCAAGCTTGGAGAAATTGTCACCACCATCCCTACCATTGGATTTAATGTGGAGACAGTGGAATATAAGAACATCAGTTTCACTGTTTGGGATGTTGGTGGTCAAGACAAGATTCGCCCTCTGTGGAGGCATTACTTCCAGAACACTCAGGGTCTTATTTTTGTGGTGGATAGTAATGACAGAGATCGAATTGTTGAGGCAAGGGATGAGTTGCATAGAATGCTGAATGAGGATGAACTGAGAGATGCTGTCTTGCTTGTTTTTGCTAACAAACAAGATCTTCCCAATGCCATGAATGCTGCAGAAATAACTGACAAGCTTGGGCTTCATTCTCTCCGTCAACGCCACTGGTACATCCAGAGCACGTGTGCGACATCTGGAGAGGGTCTTTATGAGGGGCTGGAGTGGCTGTCCAACAACATTGCTACCAAGGCTTGAAATGAAGCTCAAGGATTTTGGTTGTTGTCTAGACTTTTTGAGACTTGCAATTCTGGAAAGTCTAGTCACCCCTTTTGTTCAGCGACTGTTGTAATAGCAAAATGTTTAGATCTAGTTATATATTATGGGTTTGTGCAAAGCCGTATTAGCTAGTACTTTTTATATTTTAAACAAAATTATAAATGACCGTAACACTTATTTGGGATTGGCAAGTATTGGTTATCATTGTGGGTGTTTTTATATCTCATATCATATTGTAGAGCATCTTCNCTTGAATG
>CL1Contig492
ATACAAAATAAAGTTAGTCTCGCTGGATTGCATGACAAGGTAAGGCAGCTATTGTTGAGATTGAACAAAAAGTTAATGAGAAAGAGTCTGGTGAATTATTATGCATGAACAGATCAACTATTTTTCTTCGAGGTGCTGGTGGCTTCTCAAACTCAACTCGCCCATATTCTTACTCCAATTATCCAAACAACCAGGTTACAGCTGCTAAAATTCCAAAAAGTCAACCTTTTGCAGTATTTGAAGATCTTATTCAACCATCTCAGGCATTGTTATATAGGCTATCTGGTGATTATAATCCTCTCCATTCAGATCCTATGATTGCTAAAGTTGCGGGATTCTCCCGTCCAATATTGCATGGGCTATGCACACTTGGATTTGCAGTTAGGGCCATCATCAAATGCATTTGTAGAGGAGATGCAACCATTGTTAAGAACATATTTGGGCGATTCCTTTTACATGTGTACCCTGGTGAAACCTTGATCACTGAAATGTGGCTTGATGGTTTGAGGGTTTTATATATCAGGCAAAGGTAAAAGAAAGAAACCGGGCAGTTTTGCAGGTCTTGTGGGTCTCCATCATTTAACATCAT
>CL1Contig493
CTACCATTCTGACATCTGAAAACCAAGGGAAGGTGCTGATGGCTCTTGGCTTGGTGCACCACTGATGACACTGTTTATGATGCTGTCAAGTCGATGACACAGCACAATGTTGGAGCCTTGGTGGTCGTTAAACCTGGAGAGCAGAAATCAATTGCAGGAATTATTACGGAAAGAGGTATTTGACAGTGTCTTAAATTAAGAAGCTTATATGACTCATGTTTTTCGCATACAAAACTTTTAGAGGTTTAGAAATTATAGTATCTAAAGGTTCTCAATATTTTATTCATGGGAATTGTGTTTAATTTGTTATTCCATGCATTTAGTAGCAGTGTTGGCCATTTTAAATTACAATTTGATAACACTAGGTTTGATGCTATCATTGCACTTGACTTGCATTCTAGAAGTGGTTGCAAGTTGAAGTCTCTGAGCTGCAATTTGGGCTAGTTGTAATCTCTTCTCTAATGGCACACTTTGCATATCTGCTCTGGCTACCAGCATCAGGCTTTTAAGTTATTCACCTAAAGCAGAATGATGTCGTAAAAAATAATTGAGTAAAAAGTATTGTTTCTATTTTTTTAATTACCTCTCTCAGAAGACAATGAAACTT
>CL1Contig494
CACCCTCCACTTGGTGCTTCGACTTCGTGGTGGAATGCAGATATTTGTGAAGACCCTCACAGGGAAGACAATCACCTTGGAGGTTGAAAGTTCTGACACTATTGACAATGTCAAGGCCAAGATTCAGGACAAGGAGGGGATCCCACCAGACCAGCAGAGGTTGATCTTTGCGTGGAAAGCAGCTT
>CL1Contig495
TGTTCGGCTGGAGCTGCATCTGTCTTCTCTTCTTCTGCAATTCGAAGGCGTTTGCCCCTAGTTGGGGCATTTTGCATGCTGAGCTTCGGCCTCTCCAATCTTTGCCCCACTCTCTCCTCTTCCCTCAAGACGGGTTGCGCTCAATCTCTCCCCTTTGTATCTCTGTTGAGATCAAAGTTTAGCACCCAATCGCAAGCTAATACTATCAAAATGGAAGCAAGTGGCAACACTGTACCCAGTATCGTTGTGTACGTTACTGTCCCTAACCGAGATGCAGGAAAAAAGTTGGCTCAAAGCATAATCAAAGAGAAACTAGCAGCATGTGTGAACATAGTACCAGGTATTGAATCAGTATATGAGTGGAAGGGAGAGGTCCAGACAGATTCAGAGGAGCTACTTATAATCAAGACTAGGCAATCTCTGTTGGAAGCACTAACAGAGCATGTCAAGGCAAATCATGAATATGAGGTACCAGAAGTAATCTCCTTGCCTATAACTGGTGGCAGCATTCCATACCTAGAATGGCTCAAGAACAGCACAAGGGATTGACTTCTCACGTGTAGGGCAAAAATTTGAGCACAAAGACTTGGCACCTAATGAACTGCTGAACATGAAGTGTTGGGATGTATATACAAATGGCCTTTCGGTGGCCCTATGCTTTGCTTGCATGTTATCCTTATAATTTGACTTTATATGCTGTGAAACCTATTATTTTATGTCAAAGTTCCTGTGAAGGCTATGTGCTGATGATTCTGAGGGTACGATTAAAATGTTGTTGTTTGGTTGGCTTTGTTGAATAAAATGTCATCTTATGGCTTGGTGTAAAAAAAAAAAAAAAAAAAAAAAAAAA
>CL1Contig496
GGGGGTCGCAGTGACCAGGCCCGGGCGACTGTTTACCAAAAACACAGGTCTCCGCAAAGTCGTAAGACCATATATGGGGGCTGACGCCTGCCCAGTGCCGGAAGGTCAAGGAAGTTGGTGACCTGATGACAGGGGAGCCGGCGACCGAAGCCCCGGTGAACGGCGGCCGTAACCTCTAGTTTGATCAGGGAAACCACAGAAAAATGAATCTGCTAATGAAGGTTACAGATTCGGTCAAGAGGAAGAAACTTATAATATCGTAGCTGCTCATGGTTAATTTTGGTCCGATTGATCTTCCAATATGCTAGTTTCAACAACTCTCGTTCTTTACATTTC
>CL1Contig497
TGTTCCGAGGGACAGTAACATATCTGCTGAAGTAATGAAGTCTTTGCAAATTCCCAAGGGAATACAACGCGTTCTTTTCAGAACTTTAAACACTGATAGGAAGCTTATGTACCAAACCGAGTTCGATTCAAGCTATGTTGGGATCGTGAAGGATGGGGCAGAATGGATTGTAGAGAACACAGACATCAAGCTCGTTGGTAAGATTTAAATTAAACTGTTTTTTCTATCAATCAGAGCTTTGCTTTTTCACTTGGAAAATTTACATGTAGAAAAAGAATATAACAATTTAACCTTTAATCTTTCTATGTTTGTATAATTGGTTTCAACTAGAATTCGAATCGAAGACCTCACAATTTTGGAATCTAACGTAATATCAAACCTTTAATCATTTTTATTAGAATACAAACATTATACAACCGATTGATGCTTAGTATCGATGCATTTCAAATATAGGAATTGATTACTTGTCTATTGCAACATATGACGATGCCGTTCCAACCCATCAAGCATTACTGAGGAGCAGAGAAATCGTTATTG
>CL1Contig498
TTTCAAACACAGCTTGTGATTTAAAAAGAAAAATCGAGTAATAAATATTTAACTACAACATAGCGAAAGTCTCATTCTTGTCAAAACTTAGTCCAGCCCAAAGCCACAGGTTAAATCATAATCCCTGGCTGTATTCCTACACGGCTAATTTCCACCAGCACTAACATTCTGAACAGCTTGACATTGAAAATGAAAGTACAAGATCATGTATTCAGCATCCACCATGACTAAAAGAAAAAATATATTTATATTGACAAAGTCCAATGATTATTCTACTTTTTTAAGAAACTTCAGTTCACAAAGCCTTCGCATCTTGTTGACCGCACTGAAAGACTCAAGGGGCAACCCCAGTTCTCCATGGCCACAATCCTTGACTTAGTATGGCCTATACCTCCAATCTGCCCTTGAAGGTCTTGCACTACCCAGTCCATAACCCCAATCATCAAAATCCAGGCTTCCATACATCCTACCAAAGTTGCGCAAAGGACCACCATAACCCCCAAAAGGTGGAGCAGTATTCATCATGAAATTTCCACTTGGGCCAGCATCATCAATAGGTGTTGCTGAATCTATTGCAACCTGATGTCCACAAATCTCATGAGACCTTCGAGAAACACGATCTGCCACACCGTCTTCAGCAAAGGTTACAAATCCAAAACCTCTGTGGCCAGATCTCTTTGGATCCTTGGGAACGTAAACATCTAATATATGACCAAATCTACCAAAATACTGGCGCAGATCTTCAGCAGTCGCTTCCTCAGGAAGCCTGCCAACAAAAATCTTTTTGCCCATTCCTCTAGCAGGTTCCCTTCCATACATTGGACCTGGATGATCGTATAAGGTAGGAGCACCAAGTGCAGCATATCTAGTAGCTGCAGAAATATAGGCATTGTATGCACCATATCCACCATGTGCCATTCTTCCAACTGGCCTGAAATCATCTTCCTTAGGTGTTGCTCGATCTACAACTACAGTAGAACCTCCCAATTCATGAGTATCAGCCATCAAACTGTCCACAGAATCTGCACTAGAAAATGTGATAAATCCAATTCCACGATGTGCTTTTGAGCTATGATCCTTTGGCATGTACAGATCTATTATATCGCCATATTTCTCAAAATGACTTCGAAAGGTTGTTTCAGTCACAGATGGTGGAATCCTTGCCACAAATATCCTTGTCACTTTCTTTGCAGGTGCTCTCATCTCCTCCTTTGGCGTGGCCACTTTAACTTCCAGCATTCTATTGCCAAGAAAATGTTCACTCGATAATGCATTCTTTGCATTTTCAGCTGATGCAAACGTTACATACCCAAAACCCCGAGAGCGACCTGATGACCGCTCCTTCATGACAATACAATCCTCCAATTCTCCAAATTTGCTCATATATTCCCTCAAACCTTCTGTATCCACCTCCCATGGTATACCCAAAACCACAAGCTTTCGTTCCATGAAAAAATTCAAGAACTTTTGCTATAAGCGAATAGGGGATGGAGATGGCGAAACCCTAACACTCAAATTGGTTCGAAATCGCTCTCTTAGCTCAAGCAGACTCACAAAACTCTCTCTATCTCTCTCACACTCCTGGTCGCCCCCTTTCGATCTCCGGGAATGTCAAAAACCCTAATTCAGATATCCCCCTCTCTCCCACACCCTTGCACGTTCC
>CL1Contig499
CACCCTATGATATGGATTCAAATGATATAAACGTTGGGGCGTCCTCTACTAACGACGCGCTACATCGGAGCCCGGGTGTAGTGATAAATATGGCAAGGGGTGTAGGGCGTTCACCGAAAGCGACGCGCCATGCAGGCATCCGGGTGTGGTGTTAAGTGAGCAAGGGTTCCCACATCATGGACGGGTGTGGGTAAAGAAGTTAGTCCATAGGACAGATAATAGAACAAATAGTGGAACAGAACACAAGATAGACATAGAAAATAATAGAAGATATCATAGAAGGAGACCAATTAGGAAGGAGCAGGATAGGAGGAGGATCAGGGTTGGTACTTGGAATGTTGGATCACTTACAGGAAAATTAATGGAGCTTGTGGATACCTTGGAAAGGAGAAGGGTGAATATTGCTTGCATTCAGGAGACTAAATGGGTAGGAGAGAAAAGTAAGGAAGTGGGTAATTCAGGGTACAAATTGTGGTTTACCGGAAAGGAGAGAAACAAGAACGGAGTGGGTATAATCATAGACAGGACATTGAAAGACGCAGTAGTAGCTGTGAAAAGAGTAGGAGATAGAATTATACTAGTAAAGCTAGTACTAGAAGGAGAAACAATAAATATAGTTAGTGCTTATGCCCCACAAATAGGACTAGACAGTGAGAGTAAACAAAGGTTTTGGGAAGATATGGATGATTTAATGCAAAGCATACCGAATGAAGAGAATGTTTTCATTGGTGGAGATTTGAATGGACATGTAGGAAGTGATAGGCAAGGTTATGAGAATGTTCATGGAGGTTTTGGTTTTGGCAGTCGAAATGAGGAGGGAAAAAGCATCCTGGATTTTGCTATGGCATACGACCTAATACTAGCAAATACCTACTTTATAAAAAGAGAGTCACATTTAGTGACTTTCAAAAGTGGGCAACATAGAAGCCAAATCGACTTCCTCTTAACCAGGAAGACAAATAGAACTCTATGCAAGGATTGCAAGGTCATTCCAGGAGGAGGCTTTAACAGTCAACATCGGTTGGTGGTCTTGGATATCAGTTTAGGACAATTCAAGTAAGGTCAGAAGAATAGTGTAACTCGAACAAG
>CL1Contig500
CACTTTCCCTCCCTGCAAGAAGCTCAACTGCAGCAAGTCCAAAAGGAACATTGAAGTGCTTTGAATCAATGAACTTCACAGCTTTAAGTGATTCAATGATCCAACCAGGAAGTGGGGATGTGAGATCTTCTTGTTTTGGAGGAAGGAGAACGCCATTGGAAGAGTTGAGAAAGCGATGAGGACCCTCTTCAAAGCCAGCATTTTTTACCAAATTATCTGCAAGAGATCATTTAAGACTAAAGATGAGACCATGGGAATCAACTCTCTTTAACCAGAACAAAATAAAGCATGGGAAAGATTTTCTTCAAGCAAAATGCTTTGGTGTAAACGGTATATAAAAAAGTGAATAGCAGAAATGAATAAATAAATATAGAAAATGAATAAATTGTTAAGAAATAGAACATAATACTAATACAAATCTT
>CL1Contig501
ATCTTGGTCAATTCAGCTGCTTTCCTTCTTCACTATAATGGCCCCTCTGGATGATTCTATCAAACAATTCTCCGCCAGAGCAAAGCTCCATAACAATATGCACGTACAATGAATCCTCATAAGCTCCCTTAATAGTTACAATATTCTTGTGACCAGCCAAATGGTGCATTATCTGAATCTCCCTGCGAACATCCTCAACATCCTCCTTGGAAATCAATTTCCTCTTGGATATAGACTTACAGGCATATTCAATCCCTGTAGAATTCTCAATGCATAAATAAGTAGTCCCAAATTGTCCTTGTCCTAATTTACGGCCTAAGGTGTAAAGATCACGAATGTTTGCAGTTTTATGACCCAAAACATAATAAGATTGAGTATCAACACCACGCCTCATAATTAAAATCTTTTTTTTTTTGGGGTCTAACGATAGGTAAATTGTTATCCTTTATGGAGTTTTCCTTGGAAAATTCTTGAGCAGCGAGGGTGGAAGGAGAATGTTCAGAGTTGGAATCGAAAGTTGATAGGGCAGAAATTTGAATGATGCGTCGCCGGCACGATGGCCGTGCGATCCGTCGAGTTATCATGAATCATCAGAGCAACGGGCAGAGCCCGCGTCGACCTTTTATCTAATAAATGCATCCCTTCACAATTCTCTGTGTACCAAGCTCTGCAAACTCAGCTTCTATATCTCCACGCTCCTGAATTCTGCACATGTAGTAATCATCACCGTAAACAGCTCTAATCGCGTCCAAAAAATTTCATCTTGGGGTTTCTAGGAGGAAAAGTCACGCTCAGATTAACCAAACCCTTGACTCTGTCAGGTCTAAACAGACACAAGAACCACGCCATGTAAGCTCCCCAGTCATGACCCACTACAAAAAACCTTCTCCTGGTGGGGTGCCACGGTGTCCAAGAGCCCGATGAGATCACCGACGATGTGGAAGACGGTGTAGCTCCGCGGATCAGCCGGTGCGTCGGTGTCTCCGAGCCTCTCAATCCGGTGCCACTGCTCGGT
>CL1Contig502
TCATATCAAAATGGCAGATCAAGAAAATAGTCAAATTAATGAGACACTTCAAACCAACAAAATCCCAGATTGGGATCCAAGGGCCATGCTCAACAATCTCTCTTTTCTTGAGCAAAAAATCCATCAATTACAAGATTTGGTGCATTTGATTGTTGGCCGGAGGGGTCAGGTTTTGGGGCGGCCAGACGAACTGGTAACTCAGCAACAGCAGCTTGTAACTGCTGATCTCACTTCAATTATCGTACAATTGATCTCTACTGCAGGTAGTCTTCTTCCATCTGTGAAGCATACACTTTCTGCAACCACTACTCCTGTTGGACAGCTTGGGGGGATTCTTTTTCCCTCTGGGACAGGCATGAATAATAGTGTACAGCAACAACATAGTAGTGAAGTAAAGTTTCNGATCAGTCCAACAGATGGATGTTACAGGTAATTGTGGGACTGAGCAGAACTACTCTATTGAAGAACATGAAATGAAAG
>CL1Contig503
ATTATCGAGTGAACATTTTCTTGGCAATAGAATGCTGGAAGTTAAAGTGGCCACGCCAAAGGTTGTGCCTTAAAAATCTCAATATATATTTGGTTCTACTTATCAATCTATGATTTCAAGGCTGCGCTCTGTTCTCCATAGTGCATATGACTTTGAATTATAGGTGCATCCAAGAAGTTAGGTTTGCACGCATGTATGCTTTATTTTCTATTTTCTTTTAGCAGGAGGAGATGAGAGCACCTGCAAAGAAAGTGACAAGGATATTTGTGGCAAGGATTCCACCATCTGTGACTGAAACAACCTTTCGAAGTCATTTTGAGAAATATGGCGATATAATAGATCTGTACATGCCAAAGGATCATAGCTCAAAAGAACATCGTGGAATTGGATTTATCACATTTTCTAGTGCAGATTCTGTGGACAGTTTGATGGCTGATACTCATGAATTGGGAGGTTCTACTGTAGTTGTAGATCGAGCAACACC
>CL1Contig504
AAGTCTCCTCATACCTTAGAAAGGTTGGATACAACCCTGAGAAGATTCCTTTCGTTCCCATCTCTGGATTTGAAGGTGACAACATGATTGAGAGATCAACCAACCTTGATTGGTACAAGGGCCCAACCCTTCTTGAAGCTCTGGACCAGATCCAGGAGCCCAAGAGGCCGTCAGACAAGCCTCTCCGTCTCCCACTCCAGGACGTTTACAAGATTGGTGGCATTGGAACTGTCCCAGTGGGTCGTGTGGAGACTGGTATCCTGAAGCCTGGAATGGTTGTGACCTTCGGTCCCAGCGGATTGACAACTGAAGTTAAGTCTGTTGAGATGCATCACGAGGCTCTCCAGGAGGCCCTCCCTGGTGACAATGTTGGGTTCAATGTTAAGAATGTTGCAGTGAAAGATCTCAAGAGAGGTTTCGTGGCATCCAACTCTAAGGATGATCCTGGATTGCCACACCTCTCACATTGCTGTCAAGTTTGCTGAATCTTGACCAAATTGATCGTAGGTCTGGCAAGAGCTCGAGAAGGAG
>CL1Contig505
CCAAGTTCTATAGAAGTCAGTTCAGAGATAGTCACCAAGGACAATGGATTAGACACTACAACAGAGTTTACTAGTTCTACAAAGGTTGAGGTTAGTCAATATTTGAGAAGGCTGGAGGAGCAGTTGAGTCTGAATGAGGACAACATCAAAGAAATTGATCCATTATGCAATGAGGAAGGAGTCACAAATGATCCAGAACTTTTTGAATTTGAAAAGGAGATCTCCAAGGAGGATAACTCGGCAAATGTGCCACATAGACTAGAATATGTTGTGAATAATCAATATTATGATGGACATGATGGGATGCAGCTGCAGACCAACAATCTTGTTCACCTTCAGAATGCAGGTGATGGTGGCGAATACCATCAACCATATGTACGCAAGTATGCAGATGGGAGTAAAGAATCTGTGTCTTGGAATGAAGTGTTGGAGTCCTGTGAAGCTTCATCCGGTTTGGAGTACGAGGAAAAGCCCCAGCCTTATTTGAGGGAACCAGCTGAAGAGCATGAGTATTCTGGTTGGCTAAATTTCGATGAAATTAATGTCAGAAATTCTTCTGTGTTGCTGCCTCAAGAAGTTGAAAATTTTGAAATTCCTGCTTACTCTTCTGTCATGGGAACTCATGAAACCAATCCTGACTACTATTCAATGCTATATGACCAAGGCCAGCTTGTAGTGCCAATTGAAGCAGATTCAAGTTTGACTATTGCACGACAGCAGAAATTTACTATCCGGGAAATATCCCCAGAATGGGGTTTTACCTCTGAGGCTACAAAGGTGATTGTTGTTGGATCTTTTCTGTGTGACCCATCAGAATCTGCATGGACATGCATGTTTGGTGATACTGAGGTTCCCATTGAAATCATTCAAGAAGGTGTTCTCCGCTGTGAAGCTCCTCCCCATCTTCCAGGAAAGGTCACTTTCTGCATTACTTCTGGCAATCGCGAGTCGTGCAGTGAGATCAGAGAATTTGAGTATCGAGCTAAGAGTAGTTTTCCTCATTGCAACTCATCCCAAATGGAAGTTGCTGAGAGTCCAGAAGAGTTGTTGTTACTTGTCAGATTTGTGCAGATGCTTCTGTCTGATTCCTCTTTGCAGAAAGAAGACAGCATAGAAACTGGAATTCAGCTGCTGAGAAAATTAAAAACTGATGATGATTCATGGGGAAGTATTATTGGGGCTCTCTTAGTTGGTAATGGAACTTCAACTGGCACTGTTGATTGGCTTCTTCAACAACTTCTAAAAGACAAATTGCAGCAGTGGCTTTCTTCCAAGTCTCAGGAAAGACAAGATCAACCTAACTGCAACTTGTCCAAGAAAGAGCAGGGGATCATACACATGGTTGCTGGGTTGGGCTATGAGTGGGCCTTGAGCGCAATTCTCAGTCATAGAGTCAGCATAGATTTCCGTGACATTAATGGATGGACTGCTCTTCATTGGGCTGCTCGTTTTGGAAGGGAAAAAATGGTTGCAGCCCTCATAGCTTCTGGTGCATCAGCTGGGGCTGTCACAGATCCCACTTCACGGGATCCAATTGGCAAAACTCCAGCATCAATTGCTGCCAGCAGTGGTCATAAGGGGCTTGCAGGTTATCTTTCGGAGGTGGCACTAACAAGCCATCTTTCATCCCTTACACTAGAAGAGAGTGAGCTTTCTAAAGGATCTGCTGAGGCTGAAGCCGAGAGAACTGTAGATGCCATCTCAAAGGGGTTTGCTGCCAATGACCAGGCTTCACTTAAGATACCTTGGCTGCAGTTCGAATGCAGCTCAAGCTGCTGCACGA
>CL1Contig506
AGCCTTTTGCTTTCTTTCGCTACTGCCTCTCCTCCTGCTCGCAATAGCAGGTCTATCCCGCGCTGTAAAATCTGTGGAATTCAATGGGCAAGCTGAAAAATCTGCTAAGAGAAAGAGAAAGAACCAGACTACTTCAATACTTTGGGTTTTGTTGATGAGAAACCACCTGTGAACCAATTTGGCTTAATGGACTCTTTTCCTGCCAATGGAGATGGTGCAAACAAATCCATTCCTACACGTGATAATGTCCCCATGTATTTCAATTCTGATCAGGGGAGTAACTCATTTGAATGTTCTGACTTAGGATGGGGAGAACAGGCCTCGAAGACTCATGAAATCTCATCAGTTCTTTCAGCTACTCCAGAAATTGATGAATCTTTGTTTGTGGAGGATGCTAACCCTTTAAAGAAGATGAAGCCTGACTCTGGAAATGTAGTGCCGGTAGAAGAAAACAATGGAAAATCTCTATCTGAAGAGCTGTTGGCTTTTGACAACCAGGTCAACTTTCAGATGCCATATCTTGAGGGAAGTTGGGAGGGCCCTCACTAGATAAACTTCCTTAATGGAGACTCGACTCAGGATGGTGGAAATCCAATGGACCTGTGGAGCTTTGATGACCTGCCTAATCTGGTTTATTGAAAAAACCCTTAATTGCCTGTAAGCTTCTGTAAATAAGGTAACATGTTAGTAATTTTCATCTCTCTGTTGGCCT
>CL1Contig507
GAAAACGCTTCTCAGATTTGTCACTCTTTTACTAATTTGACATTGATTCTCTCCTTCCCCGCTACCAGTAACCGTAATCAACCCTTTCCTTCCGAAGCCAACCAAAATTTCTGATCGTAGATAATTTTTTTTCTGATTTTTCTGGGTAAACCATCGGGAAATTGCTCTCCTTTTTTCCATCTGTTTTTATATTTTTCAGACCTCTTCATCCACCAAATTTAACGGGTGATGGATTACTTCCACAGCGATCATCTCGAATACCTTGGCGATGATTATTACGACTTCGTTGATTTTCGAAGATAACCCTTTCCTTGAACCCGAACCTCACAGAGTTGCAGATTTGGATTCCGTGGACTCCGACATTGAAGACGATTTCGAGTCGAGTAAATCAAACACAGATACCTCTGCTGTGGAGGCTAGAAATGGAAAAGATATACAGGGAATTCCCTGGGAAAGGCTTAATTTCACTAGGGATAAGTATCGTGAGGCTAGATTAAAGCAGTATAAGAACTACGAGAACCTCTCTCGCTCTCGCGAAGGGCTAGACAAGGAGTGCTTGCAAGTAGAGAAGGGAAAGACCTTTTATGACTTCCAGTTCAACACAAGGCTTGTCAAATCCACAATTGTGCATTTTCAGTTGAGGAATCTTATATGGGCAACATCAAAGCATGATGTATACCTTATGCAAAATTACTCAGTAATGCACTGGTCATCATTATTGCGTAGAGGCAAAGAAGTACTCAATGTGGCTACTCCAATTGTTCCTACCATGAAACGCCCAGGGTTGTTGTCTCAGTCACTCTCAAGAGTGCAAATAAGCACTATGGCTGTTAAAGAAAACTTGCTCGTTGCTGGTGGTTTTCAAGGGGAACTTATTTGCAGATATTTGAATCAACCTGGAGTTGCGTTCTGTACCAAAGTAACAACAGATGAAAATGCCATTACCAATGCAGTGAATATATACCATAACCACAATGGCTTACTGAGGATTATGACCGCAAACAACGATGCCGCTGTTAGAGTTTATGATGCTGAAAGTTTTGCTTGTGTAAATTGTTTCTCCTTTGATTGGTTAAAGTTTGGTGGCCTATAGATCAAACATTTTATGAAGGTGTAATACGTTCTTATGATCCTGTTAAAAAGAAGCATGAGGTTGCCTATGATGATGGGGATACAGAAGTGTTGAATCTTAAGAGGCAAAAGTGGGAAATTGTTGGAGAGGAGTCTGCACCAAATGAGGGAGAAGCATCTGATCCCGAAACTTCGGATGTTCCTTCTGAAATGCCTCCGAAGAAGAAAACAAAAACAAATACTGATCAGTCAACGAAACAAGGAAAGGTGGATGCTTCTCCATTGAGGGGTGGTGGAGTTTCCTCCAGAAAATCCAAGAGTGCAGCAACGAAGTCTGGACGAAAATCAAAGGAAGTGGATAAAATGGATGGCAAATCAATGGATGATTCAAAAACTGTTAAAAAAGCCGAGGATGATAATGCTGCCATAATTAAAAGTGGAAGTAAATCTGCTGATGTTACTTCAAAAACAGGCAGCAAATCAAAGAATGATGACATCACGCCATCCAAGACTGGAAAGTCCAAAGAGGAAGAGATGAGGACACCCAAAGCCTCCAAGTCCAAGCAA
>CL1Contig508
GACATGACATAACCATGGCAGAAGAGAAAGCAGCTGAACCCACCCAGTTCAACCAGGGGCGACTCGACCCAGTCTCAGAAGACATGGATCTCGTGGAGGAATCGGCCGCGAATGCCGCGAAACGAGCAAGGGAGGAGGAAGGAAAAGACGATGTGTCGAAGAAGCAGAAGGTGGACAAGTCAGTTGAGGAAGAGAGATTAGAGAATCTTGAGGGAGAGCATAAGGAAGACGACGAGGAAGGGGAGGAAGAGAAGGAGGAGACAGCTCCGGTTAGTTTGGGTCCGAAGAGTTTCGGATCCGCGGTGGAGATGTTTGATTACTTCTATAATTTCCTTCATTATTGGCCTCCAAATATCAATGTCAACAAGTATGAGCAGATGGTGTTGCTGGACTTGCTTAAGAAGGGCCATTCAGAACCTGAGAAAAAGATTGGTGTTGGAATCCAAGCTTTCCAAGTCCGATATCATCCAATGTGGAAGAGTAGATGCTTCTTTCTGATTAGGGATGATGATTCTGTTGATGATTTCAGCTTCAGGAAGTGTGTGGATAAAATACTTCCACTGCCTGAGGACATGAAAATAAAATCTGATGGAAACAATAAGGGTTATGGTGGAAAAGGTAGTGGTGGTGGAAGAGGAGGTCGAGGCCGAGGCCGAGGCCGTGGCCATGGCCGTGGAAGAGGTGGTAAATCAAGAAACTGAAGCATTTTCTTTGTTTTACTCAGGGTAAGAGGCATGAGGAAGG
>CL1Contig509
ACTTGGATTCCCGTCCCAATTCATTTCCAACTCCATGGTAATGCCACTACCTCCATCTTCAATAATAGAAACTCCTAAAAAATAGCATTGATTTGTGAGAACCAAACGCCAAATAAGGATAACTAGCTTGTACAGTGTTCAGAGAATCCCTAGGTGGAACATGATTGTCACAAACACTAAAAACAATAAAGGTAAAGAAAATTCCCAGCAAATAAGTATATACGAAGAAGCTCAACCGACTTATGTGGGCCATTTGACAAGAAGAAGAAAGCCAAGTGAAAATCGTTACATGCATCTCTAATTGCAAAAAAAATGTTAATAGAGCATGCTGATCAAATTAATATCAATACTCGGAAAACGATTGAAGCCCAGTTGAGGCGAAACCATAAATTAAAAATCAAAAATCCAAAAACCATTCGAAACAATGAAACAGAACCCACCTGTAAATTGCGGTGCAACTGTTCCAAGGGTAACTGGAAATTTAGAGATGATAGTATAATCGGTCTATATTGCT
>CL1Contig510
ATACCAGAGTCTCCGATTTTCTACATTTTCTCCTTATAACAACTCTGCCAAGTGCCTTAAAAATCTTCGAGCAACATAGGATCTTAAGGCTACTATTTCACGACCAACATGGCTTCCTCAGCCTTGTCTTCTCCTTGCCTCCAATCGCAATTCAAGTCCTTGAGAAAATCATCTAAGCCCTCCACTCGACGATCCTTTTTCAACCCAATCACAGCTTCTGTGTCTGAAAAACCAACCATTTCTAACTTACCGGAGACTGTTTCGCCAACTGAATCTTCCAAACTTCCCCTTCGCAAAATTCCCGGTGATTATGGTCTCCCTTTGATTGGCCCCATCAAAGATCGACTTGATTATTTCTACAAGCAAGGCAAAGAGGAGTACTTCAAATCCAGAGCTCAAAAGTACCGGTCAACGGTGTACAAAGCCAACATGCCACCTGGTCCTTTCATCTCTCCTGATCCACGCGTGGTCGTCGTGCTTGATGGGAAGAGCTTTTCTGTTCTTTTCGATGTAACCAAAGTCGAAAAGAAAGACCTTTTTACTGGTACTTACATGCCCTCCACAGACCTAACCGGCGGCTACCGTATTCTCTCATATCTTGACCCTTCTGAGACGAAACACGGCCAACTCAAGCAACTCTTGTCTATCTTTGAAATCTCGCCGCGATTACGTAATCCCTGAGTTCAGTTCGAC
>CL1Contig511
CATCTCTTTATGTCATTAGAATAGGCACACCAAGAAATTACATCATTTTATTTGATTAGGATACGCTTGCTCAATTATTGGAGACACTGCATCGAACATAATAAACCCCCCAAACTTTATTCTTAAACAGTGACCAGCACTGACTTAATTTAAATGGTTGTTTTATGCATTGGCAAACAGTTTCTGAAGTTTACCACTTCATCGTTGTTCAATTGGAAGGCCTTAGCGAGAACATCAGGATTAATGGGTGGATTAGGCCCGAAGATTGCATTTGCTATCGTGATGACACCTGGGTTTTGGCTGCTTAGACCAGCAAAGGCAACTGCATTGGTCTTTGCAATATTAAACTGGAAGTGAATGAGACCAATTGGAAATACAAAAACATCTCCTGGGTATAAGACTTTAGTGAAAAGGCGATTAGGGTTGGATGTCAAAGCCAACATATAGGGTGCCTTCCACGACTACAAGGATCTCTGTGGCACGAGGATGGGTGTGAGGAGGATTTAAGCCACCATTGGGTGCAAAGTCTAACCGAGCGAGAGAAATACCAAGAGTATTAAGTCCAAATAGTTTATCAACATTCACGAGGGTGACATTGGATCCAACTCGATTTCCTGTATTTCCAGGAACATTGAGTCCCGGGAAAAAGAAATCTTCAATCTTAGCCTCACCAAAGATAACATAAGTGTCTGAAGTTGGGCTTTTGAAAACATCCGGTTTTGAGATAACAAACAAAATATTCTTGCTCTTTTTGACAGTAACTCGACTAACACCAGGGGATAGGTTTCATTCCAAGCTTCAACATTGCTTTTCTACTCTTCTTTCACTTCTGCTTTGCTTTGACCTACCACTTGCATCTCCATCTTGTTGTCCCTCAGCCTCATCTTCATCCTTGTCATCATCATCGTCATCCTCATCGTCCTCCTCATCCTCGTCCTCAACCACATCCTCGATCACAGGCTTATCAGACTCGAGGATCTTTTGAGCTTCGAGCTGAGCAGCGAGCTCTTCCTGGGTCTCAGCAGTCATGGTTTGTCCTTGATTAGGAATAGATAGGGAGAGAGATAGTATCGGCCTGAGCAAAGAAAAGCCCTAAAACCCCACAGGATC
>CL1Contig512
AAACCAATCCGATGGCGACGTACTTCATGGGAATCCGGAAATCCCAGCAGAAGGCCTCCAAAACCCTCCGTCCTCATGAACCCTGCTTATGTCCAATACTCTGACACTCCTCCACCACCACCTTCCAACAACCTCCTCTTTCTCAACTCCGCCACCAACAACCTTTCTCCATCACCTCACCTCTCTCACGCGCCACCCAACGCCCAGCAGTTTGTCGGCATCCCTTTGGACCCTAACTCCCATGACGGTTCCACCTTGCATGGACTTGTTCCACGAATTCATTACAATCTCTACAACCCAATTGACCTTTCGTCGGCTGCGCGTGAAACTCCACGCGCTCAGCAAGGACTCTCTTTAAGCCTTTCTTCGCAGCAGCAGCCGGGCTACAGGTCACAGGCTCAGGGGGTGTCAGGTGAAGATATGAGGGTCTCTGGTGGGTCAGTATCCTCAGGTTCAGGCGTGACTAATGGGGTGTCGGGTATTCAAGGAGTGCTGTTGAGCTCCAAGTACTTGAAGGCTGCTCAGGAGCTCCTTGATGAGGTTGTTAATGTGAATATGATGGGATTAAATGAATTGTCCAAAAGGGTATGGGATTAGGTAGCAATAATAGCAACAAGGTGATTGGAGAATCATC
>CL1Contig513
GAAGATGTATAGAGCTTGAGTAATAATTTTTCTATTTAGTGATAAGTATAATACCCCTGTAAAGCTGTCTTTCTTGTCGTTACTGTATTTGGTAGTGTAAGGGCTTAGGACTATAAGTAAGAGAGTCGCATACAAGTTTCCTTCACACCCAAGAAGCTAAAGAAAGAAAGAAAGAAAGAAAGAGATCAGTTTGCTAATACCATGGCTACCCTTGTTGTTCCTCAGAATGTTTCTGTTGTTGAAGATGCAGAAAATCTCAGAAAAGCTTTTGAAGGATGGGGGACAAATGAGAAGGTTATAATTTCAGTTCTTGCGCATAGAAATGCAGCTCAAAGGAAACAGATCAGGCTAGCTTATTGGGACCTTTACCAAGAAGATCTTGTTAAGCGTCTTGAATCTGAGATCAAGGGAGATTTTGAGAGAGCTGTGTACAGATGGATATTGGACCCAGAAGACAGAGATGCAGTATTAGCGAATGTGGCTCTAAAGAAATCTTCTGATTATCATGTGATCGTTGAAATTGCTTGCGTTCGATCTTCAGAAGAGCTCTTGGCTGTGAGGAGGGCTTACCATTGGCCTTCGCTACAAGCATTCCTTAGAAGAGATGTGGCAGTTCATACCACCGGCGATATCAGGAGCTCTTGCTAGGG
>CL1Contig514
AATTAAATCTATATGCCATGCCAAAAGCACATATATATACATATGGACTCCTCAATATCAGTTAATGACCACGAATTTAGCACGAAGCTCTAAGAGCAGTGGCTCTGCTCTTAAGCAGCTCAATATTTATTTATAAAATTGCCATACAATAATAAAGCTAATGCAAATCAGAGAATTCATATCTCCATTTCATCTTTTGATAGTCGTATAGACATTCGCTATAAAAAAGAACATAAGAAAAATTCACAGAAAGGAACAATCATAAAAGCACACATTACTCCTAAAAAGTACTAGTTTCCACTCTAGGTTCTCTGATTGTTGACTTCATTTCTTATTCAATCCTGTATCAATTATAAGGAAAAAAATTCAGTGACAATAGTGACCAAACCAGCAGAATTTTCCTCCTCCTTCACACCATTCTTCATCCTCATAACCCCTGCTGTAAATCCACCATAAAAGATTAGAAAGTGAGTTGCCATCATCATGACCATTCAAGTTTCTGATCTTCATCAAGGCACTTCTTGGTCAGTAGATTGCTTCCAAGGCATGACAAATCCTTTCCACCCTTCTCCCACTCCTTCTCTTCCTAAGCTGTATGTCCAATTCACAAGCTCCCTCACAAGCTCACATCAGAAA
>CL1Contig515
GTAAAGATTGTAACAGTATTAATTATCCTAATAATGTTAACAATAATATCTGCTTACAGCATATAGAAAGGGTGACCTTAGATCTAAGGTGGTCATGCCAGTTGCCGAGAATTGCCGGCCAAATAGATACACATATCTCAAAAACCCCCAAAAAATATTGGAGAAATATAGAAACAAAACAACAGATTTACATCATCCAATGAACTGAAATGTGATGCAGCTCCCATCCTACGTCCACCATCATCCACTCTTCATCATTTTATATGCCAATTCTCCTTTACCTTCACTGTTAATTACAAATCCGACTGCCATAGCCCAAAACAATCATACTCAAGTCATTTTGTCTGCCCAAAGGCAGTAATCCTTCAAGGTCCTCGATACTTGCGGAAGCACAGACAACCACCCTGTTGATCAGGAGGGATCATACCCCCACCTTTTGATATGTCAATGGCCTCCAACATGGAGACAACCTCGTCCATTTCAGGGCGCTTGTCAGGGTTAGCATCCCAGCACCTCTTCATTACATTCGCTAGAGAGCTTGGGCAACACCTTGGTATTTCTGGTCTCAAATTCTGACGGACCACAGCTGAAGTCACTTCCGAGAAACTAAGGTCAGCATATGGCATGTCACAGCAATATATCTCCCATATACAGATGCCAAAACTGTACACATCACACTTCCTATTATATGGATTGCCATTCAGAACCTCAGGAGCCATGTAGCCTAGTGTTCCTGTCTCCCCAGTCATATCATTAGGATTTGAAGCCTCAACTCGAGCAACTCCAAAGTCAGCAATTTTTACAGTGCGTGTCTTGTCCAATAACATGTTTTCTGTCTTTACATCTCTGTGAACAATTTTCTGGGAATGAAGGTAACTTAACCCTCTGGCAAGATCAAGTGCCAACTCCACAACAACTTTGAAAGCTAGCTTCCTTCGTCTGTTCTTTATAAGGTAAGATTTTAGAGCACCTCCAGGTAGATATTCCACAACAACACAACATATATTACTTGGCATCCCAATTTGGCCATTTTTCAGTTTGTATCTGCAGCTCTGCTGAGCCCATTGTTGCCCCTATAACTTAGTGACATTAGGATGATCGG
>CL1Contig516
CATACGGAAAAGAGCCAACGCCATGGGGATAAACGGAAATCTCACTTCCGAGCAGCTTCAGTTTTTCAACTCTCAAGGCTATCTTTATTCGCCCTGAAGAAATCGATGCCATGATGAAGAGAATGGAGTAATTGCTTGATGATTTTGGCTGCTCCTCCACCGCTTCAATTTTCTCTGCCAAGAATCTGCAACAATCAACTGACAATTACTTCTTCGAAAGCGCGGAGAATATCTCTTTTTTCTTCGAAGAGAAAGCATTTGGGGAGGATGGAAACCTACAGCAACCAAAGCAACTCTCTATTAACAAAGTTGGTCATGGTATGCTGTTGCTGCTATACTAATTCTTAATGTCATAAAATCTACTGGAGCTGGGTAAATTCACTCCAATTGCAGTCATGACTGTGATACGCAGTTTTCTTTGGGGTT
>CL1Contig517
GCCCTTAAAGTGCAGATATTTCCTTTCAATTGCTAAAATATCCCTCTGAAAAGTAGAAACTTTCTTCTATAATAATTCCCTCCTAAAAGCCATTTTTATGATCCTCACTTTCAATAGCACTTCTCCATGAGCATGCTTTTAAGGAGCTCTTCAACACCAATCTTGGACTCTTGGCTTCCCTACTACAAGGACTCCTCACCAGAGCCAGAGTTTCAGATCCTTCAAAGAACCAAATCAGTTTCGTTTTACTCTCAACCTGATGATCCAACCAAGAAAGTCACAACCCAAACTTTGCAACAAGAAGCCAATCTCCAAAAACCCCAGAAGGGCTCACCTATAAGACCTCCTCACAGCACTAAACAGCAATGCAAGAAAAATAGTGATGAGGAAGAGAAACAAGTACAACCCGATTCAAGAATCCAAAGACTCTTTTCAAGTTCTGGGTTGGGAGAGGAAGTGATGAATGATGATGATGATGAGAAGAAGAGGTGTGGGTTGCAGACACTAGTAGTGGGTGGCGGAATGGGGAGTGAAGGTGGTGGAGGAATTTGTGGTGGTGGTAGTGGAGGTAGAAGATCGGATGGTGGAGATGGTAATGGTGGGTCAGAGTTTTATGGGAATGACAATACTGATGCTTATTACCAGAAGATGATTTCAGCTGATCCTGGCAATGCACTTCTCCTTGGAAACTATGCTAAATTCCTGAAAGAGGTTAGAGGAGATTTTGCTAAAGCAGAAGAGTTCTGTGGAAGAGCAATTTTGGCAAATCCAAGTGATGGGAATATTTTGTCAATATATGCTGATCTAATATGGCAAAAAGAAAAGGATGCTCAGAGAGCTGAGAGCTACTTTGATCAAGCTGTTAAAACTGCCCCAGAGGACTGCTATGTCCGAGCTTCATATGCTAGATTTCTTTGGGATGCTGAAGAAGAAAATGAAAATGAATATGAAGATGAGCAACAAGATAATATATCTCCACCCAGTTTCTTCCATTGCTCTCCCCACGATCCCCCTTTAGCTGCAGCTTCCTAGTCTCCCCTATATAAATTATAAGGAGAGTACTTTTATGCTTTTGTCTAGAATAACTTGGTAATATATTACCATCTAAGAATAAACTTTTTCCCTGTTTTATTTTTAACTTGTAACTTGTTTTTTTATTTGTTCAATGAGAGAAGTGAAAGTAAATCTTGACTTTCTTGTCT
>CL1Contig518
GCTCTTCCCAAAAACCCTAGTGCTCAGTCTCTCTTTAGCGGTCCAATCGAGATCGGAGAATGGCGGCGAGCGAGCACACTGCCCTTCAATTCACGCCAGTGCTCTCATCGTCAAGCCTGTTGGCGAAGGTGCACCCCTTGGTGATCTTCAACATCTGCGATTGCTACGTGAGGCGCCCTGACCAAGCAGAGCGCGTCATTGGCACGCTTCTTGGCTCCGTCCTACCCGATGGCACTGTTGACATTCGTAATTCTTACGCTGTCCCTCACAATGAATCCTCCGACCAGGTTGCTCTGGATATTGATTACCATCATAATATGTTGTTGTCTCACCAAAAAGTGAATCCAAAGGAAGCTATTGTTGGATGGTATTCAACTGGATTAGGAGTCACTGGTGGAAGTGCATTGATCCATGAATTCTATTCTAGAGAAGTTCCCAATCCCATTCATCTAACGGTGGATACAGGGTTCAGGAATGGAGAGGGTACTATTAAAGCTTATGTTTCTGTTAATTTGTCTCTTGGAGACTGTCAGCTTGCTGTACAATTTCAAGAAATTCCTGTTGATCTCCGCATGGTTGAAGCTGAGCAAGTTGGATTTGATATCCTTAAGACACCAATGGTTGACAAAATCCCAAGCGACTTGGAAGGAATGGAAGCCTCAATGCAGCGGCTACTAGCCCTAATTGATGATGTCCACAAATATGTTGATGATGTTGTGGAAGGGCATGCTGCATCAGATAGTAGCATAGGCCGGTTTATATCAGAAACTGTTGCTTCCCTTCCCAAACTTTTGCCATCGGCCTTTGATAAGCTTGTGAATGACAATCTTCAGGACCATTTGCTCTTGCTATATTTGTCAAGCATCACAAGGACACAGCTGAGTTTAGCAGAAAAGCTGAACACAGCTGCTCAGATCCTCTAATTTATTCTATCCATTGGTGGAATTCATGGGTCAAAACAATTTTAGTGTTAAATCATTTGGCCTATTGTGATGCATCGCTAAGCTTGAGGAATCAGCTATTGGGAGGGTTTGTATTAATTTCGAGAAGGTAGGTTCAGGCTGTGCACAACTTTATCTGAGGTTCGCTTTTTGTAATGGTTCAGTTACCGTCTGGAAACATCCTCCGCTTTGGAAAATTAAAGCTTATATTATCTCCCATATAAACATATGATGCCTTCCATATGATCCAATTGCATA
>CL1Contig519
GGGATTTTGCAAAAATATAAAATATTGTCCCTCCCTTCCTTTCCTTTTCTTTTTGGGTGAGAAGTGGGATAACGCCACGCAACAAAGCTCTCTCTCTCTAAAAACTATGAATCAATTCGCTTCTTGACATCTTCGGCCTTCTCTTCCCCTCCTCTCTCTGTAGGGAAGAAGAAGAAGCAGAAGGAGAAAGTTCTAGAGAGAGAGAGAGAGAGAGAGAGACAGCAGACACGAGAAGTATTTGGTACGAGACAAGGAGATAGAGGTCACCTAGCCATGGACTCCACACAACCAGCAACAATACAATAGACAAGGAGTCGATGGTCGACTCCCTTCTTGGTCGAGGCTCTACAGATACCACGCCACCGT
>CL1Contig520
TACCAGCGCAGTACGGAGAGCAAAGCGTGACTGATCATGAAAGTCACGACGCAGCGTTTGAAGTAAAAGAAGGCCAGATGATATTCGGGTACCAACCTTTCGCGACGAAAGATCCGAAAATATTCGACAGACCGAAGAGTACGTTCCAGATCGGTTCGTAGGCGAGGAGAAAAGTTGTTGAAACACGTGCTGTGGTCAAATGGACCAGAGACTGAGCATCCAACGGTGGGAAACAAACAGTCTGCGGGCAGAGATTTCGTGGTATTTATATCTAGACTGTTCGTCGTTGAATTGTTTCGACGATACGACTCGTTTGAAATCGAAGTTGGGTCATCGGCGTTGGGGTCTTCCATCACGATTACGTCGTTGAAAAGAGCAAGTTTCTAAGGCAGTTGTGGAATTGTCAAATAAAAATGTGAATGTCGCAGGTAAAGTAATCTGTGTAATAATGGCTGGAAATTGATGTGGAAGCTGTGGAAACGTGAGGCCTAGTGGCTTCCTTGCTTTTTATATTTGTATCACATTCATGTGCAGTGGAAATAAAATTGGAATGGGACGTTTTTTAAAAAAAAAAAAAAANAAAAAAAAGTACTCTGCCAAGTGCCTTAAAAATCTTCGAGCAACATAGGATCTTAAGGCTACTATTTCACGACCACATGGCTTCCTCAGCCTTTTTCTCTCCTTGCCTCCAATCGCAATTC
>CL1Contig521
ACGCTTTTAGAGTACGCGGGGAAGCAACCCAACCAACACTACATACAATCAATACTTATCACTTCTGATCTACCAATGGCTGCCTCTACAATGGCTCTCTCCTCCTCCTTTGCAGGCAAGGCGGTGAAGCTCACCCCCTCCGCCCCTGAGCTCAAGGGCAATGGCCGTGTATCCATGAGGAAAAGTGCCGGTAGGTCTGTTTCCTCTGGAAGCCCATGGTACGGCCCAGACCGTGTTTTGTACTTGGGTCCATTGTCCGGTGAGCCCCCATCCTACTTGACTGGTGAATTCCCTGGTGACTATGGTTGGGACACCGCTGGGCTCTCTGCTGACCCAGAAACCTTTGCTAGAAACCGTGAACTAGAAGTGATCCACTGTAGATGGGCCATGCTTGGAGCTCTTGGTTGCGTCTTCCCTGAGCTCTTGGCTCGCAACGGAGTCAAGTTCGGCGAGGCTGTATGGTTCAAGGCAGGAGCCCAGATCTTCAGCGAGGGTGGTCTTGACTACTTAGGCAACCCAAGCTTGATCCATGCACAAAGCATCTTGGCCATCTGGGCAGTCCAGGTTGTGTTGATGGGTGCTGTTGAGGGTTACAGAATTGCCGGTGGACCGCTCGGTGAGGTCACAGACCCAATCTACCCAGGTGGGAGCTTTGACCCATTGGGCTTGGCTGATGACCCAGAGGCATTTGCTGAGCTTAAGGTGAAGGAAATCAAGAATGGCAGATTGGCTATGTTCTCCATGTTTGGATTCTTTGTTCAGGCCATTGTGACAGGAAAGGGACCATTGGAGAACTTGGCTGACCACCTTGCTGACCCTGTCAACAACAATGCCTGGGCTTATGCCACAACTTTGTCCCTGGAAGTGAATGGAAATCTTGTAATATTTTGAGTG
>CL1Contig522
GTGAAGACTTTGACTGGGAAAACAATCACCTTGGAAGTTGAGAGCTCAGACACAATTGACAATGTCAAAGCTAAGATCCAGGACAAGGAAGGCATCCCCCCAGACCAGCAGAGGACTCTATTCTTTGCTGGGAAGCAGCTT
>CL1Contig523
CGACTCTGTCTTCTCCTTTCACATCTCTTAGGTGTTATCCCTTCTGGCTTTCCATTTCCAATCCAATTTAACCTATACAAGTTCCATGCGCAGCTATTTATATTTGTATGGTATGCTGGATTGGGGCTTGTTTCATTTGGTTTTGAAGAAGGAGCTTGGTTAATTTTTTCTTGCTACATTCTGGATATATCTACCTTTTTTGGGCCAAGAAAAGGAAGACTGTTGCTGTGTGCTTTTAGATTTTAATTTGAAGGGTTGATCATGGCATTGGAACCTTATTATCAAAGAGGTACGCAGGTTGGTAGTTTCAACATGGAAGATATTCAGTTAAATACGAATTGGGAAGAAGTGATTTGTCCTATATGCTTGGATTTCCCTCACAACAGTGTACTCCTTCAATGCTCTTCTTATGATAAAGGCTGCCGGCCTTTTGTTTGTGATACAGACCATTTGCACTCAAACTGTTTGGACCGTTTCAAAAGTGCATGTGGTATGCCATTTCCTTCAACATCTGATGAATCTCCTACAACAAACACACAGCGTATGGTAGTGGAGAGCAGTTTTAGACTAGCTTGTCCCCTTTGTAGAGGTGAAGTTACTGGCTGGGTGGTGGTTGATAAGGCTCGTGTACACTTAGATGAGAAAAAGCGTTGTTGCGAGGAAGAACAATGTACTTTCACAGGGACCTATTTGGAACTATGTAAACATGCTCAACTAGAACACCCTCATGCCCGTCCTTCAAAAATTGATCCTGCTCGACAACTTGATTGGGAGAATTTCCAGCAGTCCTCTGAGATAATAGATGTTTTGAGCACTATACATTCAGAAGTCCCACGTGGGGTTGTTTTGGGAGACTATGTGATTGAGTATGGGGGCGATGAGACTGGAGATGAATTTGAGGACTTTCCTGGGGATGAAGGCAATTGGTGGACTTCTTGCATCTTGTATCAGGTATTTGATAACTTTAGAAGTTCAAGAAATAGAAGAAGGTCAAGAGTAGCTGATACAAGGAGAGGAAGTCGCCGCTTGAGTTATGATAATTCGAATTCTGATGAGGGTTCTGTGACATCTGTGGAATTTGCTGAGTATAGACTAGATGAGACTGATGATGAGTTTGCTAGTGCAAGTGGCCCCGTCTAGGGGTAGCTCTGGTCATCGCAGTTCCCGAAGGCGTCGTTCCCGTTTTCATGACAATTAGGTATGTACTGCATGAACACTATTGACAATTCTTCCACTTTTTAGTCAATCCTTTATGTTTACTAACATTTACAATATAGATCCTTTATCTCATCAATCTCAACTATGTATTTGTGCTTATTAATTATTGGTGATATACCTTATCAGTGCGCTCAATATATTGGCAGCTCATTAGTGAAAAGTGAAATTATTGAAAGAAAAGTGATAGAGATGCTGGAAATTAAGGTAGTAACATTGATAAGTTACATGTGGATCGGATCTTGTAACATATGTAAATAGATCTGCTGGTTAGACCTGAATTTTTTGTTTG
>CL1Contig524
GCTAATACCCCGTAGGCTGAGGAGCAAAAGGAGGAAGTCCGCCCGGAGGAGGGGCTTGCGTCTGATTAGCTAGTTGGTGAGGCAATAGCTTACCAAGGCGATGATCAGTAGCTGGTCCGAGAGGATGACGTCAAGTCATCATGCCCCCTTATGCCCTGGGCGACACACGTGCTACAATGGCCGGGACAAAGGGTCGCGATCCCGCGAGGGTGAGCTAACTCCAAAAACCCGTCCTCAGTTCGGATTGCAGGCTGCAACTCGCCTGCATGAAGCCGGAATCGCTAGTAATCGCCGGTCAGCCATACGGCGGTGAATTCGTTCCCGGGCCTTGTACACACCGCCCGTCACACTATGGGAGCTGGCCATGCCCGAAGTCGTTACCTTAACCGCAAGGAGGGGGATGCCGAAGGCAGGGCTAGTGACTGGAGTGAAGTCGTAACAAGGTAGCCGTACTGGAAGGTGCGGCTGGATCACCTCCTTTTCAGGGAGAGGTAATGCTTGTTGGGTATTTTTGTTTGACACTGCTTCACACCCAAAAAGAAGGGAGCTACGTATGAGTTAAACTTGTCGACGGAAGTCTTCTTTCTCGACGGTGAAGTAAGACCAAGCTCATGAGCTTATTATCCTAGGTCGGAACAAGTTGATAGGATCCCCTTTTTAGTCCCCATGTCCTCCCGCGTGGCGACATGGGGGCGAAAAAAGGAAGAGAGGGATGGGGTTTCT
>CL1Contig525
TTAGCACTGCTGTGCTGGCTGCAACAACCGCTCATCTTCCTCATAGATTAGGTATGGAGCTTCACCTTTCTTTCTTGACAGTAACTTTGAGGCTCCTTTTAATACATGATATTCCCATCCCTGAACATCAATTTTGAGTAGAAGCACAGGCTCTGACTCTGGAATCAGATCATCAAGAGGAATGGTCCTTACTTGAACTGCTATTTCTTCATTGGACTTGAATGCCAGCTTTGCACCAGTGGCTGACACCGCACTATTGTCAAGCCGGCCAACCAGCTTATAAAAAGTGATATTCCCAATCCGATCAGACACAGCAGCTTCAAAAACAGTAACCAAGTCCCCAACTCGATTAAACCAAATCCCATCACAAATCCTCTGCAAATTCTCAATAACTGGCTCAAAAGCTAACACTCTATATCCCATAACGGCAGCCGCAAAACTAGCCATTCCTACATTAGCGCCCACATCCACCACCAACCCATCTCTCCCCTTTGGCCCCTTCCAACAGCTCCTGAATCGTCGCGGAGATGTCCGGCTTCCTAAAGGGCTTTCCTTTTAACAACCTCACAATGTTCTTGTGAGGTTTATCGGGCAAGGATCCAAAATCGGAGAGAGAGTATAAAAATGGGTACTTGAGGTTCTCTACTATGTTGGCAACTACTGGGTGGGCTTGCGGGGATTTTAAGCAATCGAAGGGAGGGATTGGATAAACAGCGGCTTGTGTTTGCGATATATTTTTGAGACAGAGAGAGAGAGGCTAAGATTTGATGGTGAGCGAGAGAAGAAGAAGAATAATAAGAACACAAGAGGGAGGGTAAGGAGGAGAAGGAGAAGAGGCTTGGGCGAGAGAAGTTTTGGGCGTTTGTTCTCTTTTTTCCAGGCATTCGCCATGAAAAATATGGAGCGGTTTGAGAGAAAGACGTGGAATTTCTCGAGAAAACTC
>CL1Contig526
AACAAAGTAAATTCAACAAATTTAATAATAAACACAACTAAATAATTAGAGAAGACTCAACTCAACTCAACTCAACTCAACTCAACTAAGTCTTTATTCCAAAAATTTTGGAGTCGGCTATATAGATTTGCTTTCTCTACTCTAAACGATTTTGGGTTAAATCCTCAGAAATGTGTAATACTTCTAGGTCATGTTGTACTACTCTCCTCCAAGTTAATTTAGGTCTACCCCTTTTTTCCTTTCTATCCTCTGACCTAATGTGCTCTACTTGTCTAATTAGAGCCTCCGTATGTCTACGCTTCACATGACCAAACCACCTCAATCTCCCTTCTCTCAACTTATCTTCAATTGGCACCACTTCTACCTTTTCTCTAATATTCTCATTATGGACATTATCTAGTCTAGTATGGCCACTCATCCA
>CL1Contig527
AGTTTCCAACTGGGGCAGCAATCTGGTTATGGACAATGAAGTGCTGAAAGAGATTGCCAAGGAGCATGGAAAGACTGTTGCACAGGCTCTATTAATTGCATATTTTCAGTTGGTCTTTTCTTTGTGCATTTGTGCTTAGATATAGATAGTATTGGATGACTAATTAATTCTTGATATATATTTTCCCTCAGTGATCATCTTTAAGTTTGCATTGCAGGTGTCTCTGGGATGGATAATTGAGCAAGAGGCAACTCTTGCGGTAAAGAGCTATAAAAAGGAGAGGCTAAAAGAGAATATGGAGATATTTGATTGGGATCTGTCAAAGGAAGATAATGAAAAGATCAGTCAAATCCCACAGCGAAGATTCATGCTTAAGGAGGACTTTGTCTCTCCTGATGGGCCATTTAAGTCCATTGAAGAGCTGTGGGATGGGGAGCTTTAATGTTAAAACTTATGAAATAATACAAGTGAATAA
>CL1Contig528
TTTATTACAGCAGACAAGCCAAGCACTATTATACTATATTCTATTAACGTAACTTTTTTTTCCTTAATTTTTTTTGGTTATTTATTGAGAACATCGAGTACAGCTTTGCTGGGTCCATTTCCATGCTGCTTTCTCATTTGCAGTTGCATGGATCACAGCTGCAGTTTGATCCACACTTGCAGCCATTCCCACTCTCAGCACCAAAGTTCATCTCAGAACCCTCATAGAACTTCTTAGGAGGTGCAACTCCTGCAATGAGGGTCTCAGTTCTGGTGTTCTCTACGATGTCAGGGTACATACCACATCCGCCGCAGCCGCTGCCGCACTTGCATCCAGAGCCACAGCCACAGTTTCCTCCGCAGCAAGACATTTTCTTTAGTATTTGGAAGGGGCCTTTACTTGGTAATTGAATTCTTCAACTCTTGGATC
>CL1Contig529
GAAGGGTGGGTAAGTCAGTCCATTGGCATAGTTCTCCTCTGAAACTTGTCCAGCCAAGGCTTCCGAGGCTGCCAGAAGCATATCATCATGAACACGGATTGCTCCAGAGATGACCAAACCCAAGCCAAATCCAATCAAAACTGTTGGTTTGATTGCCTTGACAGCATCTAAGAGATTATTAACAGGTTCATGCTCATGAGCCCAGGGCTGCTTGAAGTGTTGAAGTGAATCCTTTCGAGAGCTAACAATCAATCCCTTTGAATCCACCAACCAGATCTTCTTGCGAGTCTCTTTTACAGGAGCATTGCTCCGTTTTGACATCTCGAGAGCTATAAGCTCTGCTATTCCAGTTCCAGCTTCCCCAGCACCAAGG
>CL1Contig530
GAGTGAGCTCAAGTCTTCATTCATAGAAACAGAAAGAAATAGAGAGTTTGAATAGGCATGGAAACACAAACAGCCTCTAAATTTCATGTCCTACTAGTTCCTTTCCCTGGCCAAGGCCATGTAAATCCCATGATGCAATTCGCTAGGCGCTTGGTTTCCAAAGGGCTTGAAGCCACCCTTGTTGTTTCCATTTTCATTGCCAAATCCATGAAGCTTGGCTCCTCCGTCGGCCCTGTGCAGCTCGATGTAATTTCCGACGGCTATGATGATGGTGGCTTTCCAAAATCTAACAGTTTCGACACCTATCTTGAGCGGCTGAAGGCCGCCGGTTCAAGAACCCTGCCGGACCTCATCATGAAGTATGAGAAGACCCCGAACCCTATTGACTGTGTGATATATGAACCTTTCTTGCCTTGGGCCTTAGATGTTGCCAAGGATTTGGGTTGCTGGGAGCTGCCTTTTCACTCAGCCATGTGCCGTTGATTATATTTACTACATATTCAGCATAGTTGCTTTCACTGCCA
>CL1Contig531
[truncated: 37,855,725 more chars]
