# Supplementary material for: Post-transcriptional regulation of several biological processes involved in latex production in Hevea brasiliensis
Source: PeerJ. 2020 Apr 29;8:e8932. doi: 10.7717/peerj.8932 (PMC7195832; doi:10.7717/peerj.8932)
Supplement: Supplemental Information 7 — Raw data from Illumina-seq [file peerj-08-8932-s031.gz]

Archive with 1 entries (1 files):
- graine_S2_L001_R1_001.fastq
