# Supplementary material for: Post-transcriptional regulation of several biological processes involved in latex production in Hevea brasiliensis
Source: PeerJ. 2020 Apr 29;8:e8932. doi: 10.7717/peerj.8932 (PMC7195832; doi:10.7717/peerj.8932)
Supplement: Supplemental Information 7 — Raw data from Illumina-seq [file peerj-08-8932-s031.gz › graine_S2_L001_R1_001.fastq]

@M00842:106:000000000-AAV5A:1:1101:13485:2232 1:N:0:2
AAAAAAAAAAAAAAAAAAGGGAGGCTCGGGTAGCAAGGGAACGCAGCAACG
+
A3>3332A?DDDEAA?A0A?>110B1BE>>1/133B?11?1?/?///0?B/
@M00842:106:000000000-AAV5A:1:1101:21685:2917 1:N:0:2
AAAAAAAAAAAAAAAAAGGGGACTCACGGGAGCCAAGGAACACCAGGCACC
+
BB@BBBBBDBBBGGGGC1AE010133B1B/1/11B21113??B11F///B/
@M00842:106:000000000-AAV5A:1:1101:10857:3189 1:N:0:2
AAAAAAAAAAAAAAAAATGGAACTCTCGGGAGCCAAGGAACTCCAGCCACC
+
AAA@ADDDDDDDGGGGA0BFF111B1@B/////B00B/B0F11FGG0?G00
@M00842:106:000000000-AAV5A:1:1101:11337:3406 1:N:0:2
GAAAAAAAAAAAAAAAATGGAACTCTCGGGAGCCAAGGAACTCCAGTCACC
+
AAAAAFDDDDDDGGGGEBFFCG11111B///>/FF0//B>G1BEGB2BFF@
@M00842:106:000000000-AAV5A:1:1101:10911:3453 1:N:0:2
AACCAGTAGTGTTAACAGTCGGGAGAGGAGTGGCATTAACACCATCCTTCA
+
A@ABA45BDBCBFF6FGFB4EEE2A2A22A2BF2C33D5DBBAA3FH35BA
@M00842:106:000000000-AAV5A:1:1101:21713:3629 1:N:0:2
AAAAAAAAAAAAAAAAAAGGGAATTCTCGGGTGCCAAGGAACTCCAGCCAC
+
B@BAA@DBBBBBGGGGE?1?E?11@55@BBE1>?33BB?EGGBF3@G31B0
@M00842:106:000000000-AAV5A:1:1101:21902:3638 1:N:0:2
GAAAAAAAAAAAAAAAAGGGGGGCACGGAAGACCACAACACGAGCGAGACG
+
11>A1B>>>>A0E?/A///A///////////0000...<.F.-------;.
@M00842:106:000000000-AAV5A:1:1101:8847:3639 1:N:0:2
CTTTAGATGTTTATTTATTGAAGCTATTACATTATTGTTCCTATCCTACCC
+
>>>>11B@D3@3F33AGFEBADB11A33DDG33D33D33D33F3BC2A1F0
@M00842:106:000000000-AAV5A:1:1101:8147:3770 1:N:0:2
AAAAAAAAAAAAAAAAGGGGGGCGACAAGCGAAACACCAAAAACCCACACA
+
>AAAA>AADADDGEEE//A/A</<--->0...--</..<..........;.
@M00842:106:000000000-AAV5A:1:1101:8951:3784 1:N:0:2
CTAGGGCTGAAGAATTTGATTTGCAAACACAACAAAAAAAATGGAATTCCC
+
1>A111C1AFFDGFF3GBBA3BDB3310B0F00AGE00EAE0BF1E1BB11
@M00842:106:000000000-AAV5A:1:1101:19220:3786 1:N:0:2
ACATAAAAAGTAAAAATGTCTACAGCAGAGTCAATAGCAAGGCCACGACGC
+
AAAAAB11BA1BF3AFAF3A3FD1B10B0B1BDD3DFFGGHCHAGA?E/E/
@M00842:106:000000000-AAV5A:1:1101:19229:3801 1:N:0:2
ACATAAAAAGCAAAAATGTCTACAGTAGAGTCAATAGCAAGGCCACGACGC
+
ABAAAFFFFB4BGFGGAFABBADAF65D5DABAD6BFGDGFFGG2FEA?E0
@M00842:106:000000000-AAV5A:1:1101:19071:3930 1:N:0:2
AAAAAAAAAAAAAAAACAAAAAACACACAGCAAAAAACAAACACACAAAGA
+
AAAAADDDDDDDGGGG//FFE///?0///0/00B0/>///>/0BE/A/000
@M00842:106:000000000-AAV5A:1:1101:7979:3940 1:N:0:2
AGTAGCATTAAGCCTGTCAGGGACTGTATGAATTCAAGTCTGCGTATTAAT
+
>A>>3BB55BFDFGBGBFGFGGDF4B4DAD5D56DBDF55ADDEAA23DF5
@M00842:106:000000000-AAV5A:1:1101:12403:4126 1:N:0:2
AAAAAAAAAAAAAAAAAGGGAATTCCCGGGTGCCAAGGAACCCCAGACCCC
+
AAAAADDDDDDDGGGGE/AEAB01D@B/E///?BBBG/FFGEE//>///?/
@M00842:106:000000000-AAV5A:1:1101:23026:4239 1:N:0:2
AGTTAAATGTTGATAGAACTCCAAAAAACAGAAAAAAATGGAATTCCCGGG
+
>11>>@33B3BBF3BFBBGBDE1FF10A00B0BBBFEE0BBGFB1D11BE/
@M00842:106:000000000-AAV5A:1:1101:9476:4265 1:N:0:2
AAAAAAAAAAAAAAAAAAATGGAATTCTAGGTTGCCAAGGAACCCCAGTCA
+
ABBBBBBBBBBBGGGGGGE1BFEFD3555333B2B3B3?CG3B1>?E13@3
@M00842:106:000000000-AAV5A:1:1101:16659:4298 1:N:0:2
AAAAAAAAAAAAAAAAAAGGGAATTCTCGGGAGCCAAGGAACTCCAGTCAC
+
B@BBBBDBBBBBGGGGGC1?EC1?BD5D?F//>11B2??FGH3FF3G@3B3
@M00842:106:000000000-AAV5A:1:1101:10586:4720 1:N:0:2
AAAAAAAAAAAAAAAAATGGAATTCTCGGGTGCCAAGGAACTCCAGTCACC
+
AAAAADDDDDDDGGGGG0BFBD1AD22?>E/>BBFB?FHHHGGGFB@GEGF
@M00842:106:000000000-AAV5A:1:1101:17321:4726 1:N:0:2
AAAAAAAAAAAAATGGAATTCTCGGGTGCCAAGGAACTCCAGTCACCGATG
+
B@BBBBBBBBBBGBFFBE3BBA5AFE1A1BBB1F1FG3BFGHBFDFFEE/1
@M00842:106:000000000-AAV5A:1:1101:22256:4760 1:N:0:2
GGTTAAATTTAATGTGACCGTTTATCGCAATCTGCCGACCACTCGCGATTC
+
>3>>>BDFFFFFGF65FGGGAA4A5A4B2E2A5DAAAEEE?H3GEECAA1D
@M00842:106:000000000-AAV5A:1:1101:18237:4826 1:N:0:2
AAAAAAAAAAAAAAAAAAAGGGAATTCGCGGGTTGCCAAGGAACTCCAGTC
+
B@BCBBBCCCBCGGGGGG?1?EFG?3@11>/E//>?D3CGFFC03B33?33
@M00842:106:000000000-AAV5A:1:1101:9039:4829 1:N:0:2
TGGTATTAAATCTGCCATTCAAGGCTCTAATGTTCCTAACCCTGATGAGGC
+
>3>>>BDFFFFFGGGGGGGGFGBBA4B4F5AFABAF5GFHGFHGFFFBGH2
@M00842:106:000000000-AAV5A:1:1101:9157:5160 1:N:0:2
AAAAAAAAAAAAATGGAATTCTCGGGTGCCAAGGAACTCCAGTCACCGATG
+
@BBBBDBBBBBBGFGGEFFGG5BAAE1AAGF31BAFGFHGHGGGHHHGC/1
@M00842:106:000000000-AAV5A:1:1101:23135:5166 1:N:0:2
AAAAAAAAAAAAAAAAGGGGGGCGGCGCGCGCAACCACCCAACCGCAGCCG
+
AAAAADDDDDDDGGCEE/E/E>//-<-::-----9..;..9.9C-9--9--
@M00842:106:000000000-AAV5A:1:1101:19301:5199 1:N:0:2
AGTATTTTTTTTGACATGGAAACAAAAAAAAAAAATGGAATCCTCGGGTGG
+
>11>ADDFF?DDGGFBFFG11B000B00A///AA>FFBGB11B1BEE?/>/
@M00842:106:000000000-AAV5A:1:1101:9181:5256 1:N:0:2
ATACTCGAAGTCGGCCTCTATTTATCGTAGTATTATAAACAAAACAAAAAA
+
1>AA1D1AFA1DEEEEEGBGFG333A0BBAA2222222A1B0BF0/F0FGE
@M00842:106:000000000-AAV5A:1:1101:25219:5301 1:N:0:2
CAAAAATACTGATAGCAGTCGGCGTGTGAATCATTAGCCTTGCGACCCTCG
+
>AABCB@FFFFFGGBFAGBFEG2A2A2AAB5AB555DFFB33BAAEEEAF0
@M00842:106:000000000-AAV5A:1:1101:22109:5394 1:N:0:2
AAAAAAAAAAAAAAAAAAAAAACACAAAAACCAAAAAACAAAACAAACACA
+
?AAAADDDD?DDEEEEEG/EEG//0//00//>///??EA//0B0//0F<0/
@M00842:106:000000000-AAV5A:1:1101:8253:5559 1:N:0:2
TCAAAAAAAAAAAAAAAAAATGGAATTCTCGGGTGGAACTCCAGTCACCGG
+
3AABBFABBBBBGGGGGGCEABF3B33@5D?F/1>>1FCBBFFHFGGHHG/
@M00842:106:000000000-AAV5A:1:1101:16551:5621 1:N:0:2
CTAATGATAACAAAAAAAAAAAAAAAAATGGAATTCTCGGGTGCCAAGGAA
+
>1>A113BBFDDGGGGGGCGGGA?EEEG0BF1@11D@2BFE/>EHH1GEF0
@M00842:106:000000000-AAV5A:1:1101:23296:5710 1:N:0:2
AAAAAAAAAAAAAAAAATGGAAGTCTCGGGTGCCAAGGCACTCCAGTCCCC
+
?AAAADDDDDDDCAAEAGGG110AD21FF?/>EFF1BC/BFCFGFBB@11?
@M00842:106:000000000-AAV5A:1:1101:13888:5880 1:N:0:2
AAAAAAAAAAAAAAAAGGGGGGGAGGGGCAGAACACACACCAAGCACCGAG
+
A1>?A1>>>ADDC/////////9--------9/-/9-----9---------
@M00842:106:000000000-AAV5A:1:1101:8822:5904 1:N:0:2
ATGGATAAAGAACTACAATTACAAGCAAACACAAAAAAAAACAATGGAATC
+
3>>3>5DFFFFCGFGGGGGFGB55BFFBFA444222AA22A1B133B3AB3
@M00842:106:000000000-AAV5A:1:1101:24072:5916 1:N:0:2
TAAGCATTTGGCGCATAATCTCGGAAACCTGCTGTTGCTTGGAAAGATTGG
+
>AA?ABDFFFFFGE2EEGGGGGBF2A24F3B23B5ABDADFF3FFCGFHHE
@M00842:106:000000000-AAV5A:1:1101:6515:5969 1:N:0:2
CAAAAAAAAAAAAAAAAATGGAATTCTCGGGTGCCAAGGAACTCCAGTCAC
+
BAAAABDBADBBGCCCGG1FG3A33D5DE1E?>EGFGF1BFGFGGCCBFGH
@M00842:106:000000000-AAV5A:1:1101:21828:5997 1:N:0:2
CTGGCGCCGAGCGTATGCCGCATGACCTTTCCCATCTTGGCTTCCTTGCTG
+
>>>3A3AD>>>AEEAEGGGGGE2AFGBD3555BB5FDBFDGBAG3BGHGG5
@M00842:106:000000000-AAV5A:1:1101:14942:6001 1:N:0:2
AAAAAAAAAAAAAAAAAAAGGGAAGTCTCGGGTGCCAAGGAACTCCAGCCA
+
AABBBBDDBBBBGGGGC?01EEFF13BBBBFE1>>?3BFFGHG3B??F3?0
@M00842:106:000000000-AAV5A:1:1101:24436:6088 1:N:0:2
GATTTAATTCGTAAACAAGCAGTAGTACTTCCTGCTTTATCAAGATAATTT
+
>>>>>BBDFFAFGGGG54BGABG5DEF6B6545BEA5DAFGG5BGB5ABDB
@M00842:106:000000000-AAV5A:1:1101:13344:6106 1:N:0:2
CAGTTTTAAAAAAAAAAAAAAAATGGACTTCTCGGGCGCCAAGGAACTCCA
+
>>>>>BBBFFFFGGGGGGGGGC01BACFF355B?B00>>EFEGAG3F@FG3
@M00842:106:000000000-AAV5A:1:1101:20948:6115 1:N:0:2
TCTTTATCACTTCAGTATTCACATTACCCTTACCGCCAACAACCAAACCAC
+
3>>>>@5DFFFFGGGGGGGG6FE55DGG444444A22AA2B22EFAGH222
@M00842:106:000000000-AAV5A:1:1101:5836:6185 1:N:0:2
AAAAAAAAAAAAAAAAAATGGAAGTAGCGGGTGCCAAGGAACGCAAGGAAC
+
BBBBBBBBBBBBGGGGGEAFGF33355D00/>>??B@11131/?//>?03B
@M00842:106:000000000-AAV5A:1:1101:21714:6188 1:N:0:2
GGAAACATTACAATAATGTATGACTGTTCATCAAAAACCAACCAAACACAC
+
>1>>AFF13BDFGDGGGFBBBBAABF13B333D1BB0000000A000A0//
@M00842:106:000000000-AAV5A:1:1101:25048:6196 1:N:0:2
AAAAAAAAAAAAAAAAAAATGGAATTCTCGGGTGCCAAGGACCTCCAGTCC
+
AAAAADDDDDDDGCGGEEE0BG1BB1@2@BF//>/FBBF?00?0BGGBBG1
@M00842:106:000000000-AAV5A:1:1101:18526:6218 1:N:0:2
AAAAAAAAAAAAAAAAAGGGGGCGCAGAGGCGCGCACCCCAGCCGCACACC
+
>AA1A11DDDDDGCEE/EEEF?/>>/>>////<///>/////?///B//0/
@M00842:106:000000000-AAV5A:1:1101:22803:6248 1:N:0:2
AACATGATTAAACTCCTAAGCAGACAACCTACCGCGCTTCGCTTGGTCAAC
+
1AAA>11B@D1BFFGGFFBGGFB110BA00BAA000A0ABFG/BFC1GFDB
@M00842:106:000000000-AAV5A:1:1101:14466:6287 1:N:0:2
ACTTCCATGCTTACGGCTAAATGCAATGATTTTTCACCTGAAAAACAAAAA
+
3A>AAFFFFFFFGGGEGEEFFGDDD5FB55A555BAGHCHF3EFFAAG2EE
@M00842:106:000000000-AAV5A:1:1101:15230:6299 1:N:0:2
CCTGTCGGTCTTGGGATTAAAAAAACAAGACACAATGGAATTCTCGGGTGC
+
>>>1>B1>>>>FGGGGGGGF3AA0A00A000B0BF1FG1F1FB22AAE/A/
@M00842:106:000000000-AAV5A:1:1101:24100:6376 1:N:0:2
AAAAAAAAAAAAAAAAGGGGGGGCGGGCGCACAGCGCCCCCAAGGCACAGG
+
AA@A?@DBBDBDE?E0E?EGGG-:99@-9----..-------....;;...
@M00842:106:000000000-AAV5A:1:1101:22022:6388 1:N:0:2
AATGACAAATGAATTTTCAAAAACAACAACAACAAATGGACTTCTCGGGCG
+
>A11>BFFF@DFGGEGFGF3BF110A0A000000A0BD1F11ADDAAA///
@M00842:106:000000000-AAV5A:1:1101:19229:6502 1:N:0:2
AAAAAAAAAAAAAAAAAAAAAAAAAACAAAAACAACCAGAGAACGAAACAA
+
ABBBBBBBBBBBGGGEEAE@EC>////?/00/???//?/0/011/////0/
@M00842:106:000000000-AAV5A:1:1101:23438:6507 1:N:0:2
AGCGGTATGGCTCTTCTCATATTGGCGCTACTGCAAAGGATATTTCTAATG
+
>>>33>>>CFB4GGFGGGFGGG6DF42AAE2FBGBB53B2BDD5FEBFGFB
@M00842:106:000000000-AAV5A:1:1101:10588:6560 1:N:0:2
TGAGCGTATCGAGGCTCTTAAACCTGCTATTGAGGCTTGTGGCATTTCTAC
+
>3>3A3>A>FBAGGEGFGGGGGFF4BB35ABD5BAF2BAABAGHB3AGDG5
@M00842:106:000000000-AAV5A:1:1101:7259:6575 1:N:0:2
AAAAAAAAAAAAAAAAAAAGGGAATTCTCGGGTGCCAAGGAACTCCAGCCC
+
BBBBBBBBBBBBGGGGGG@1?EC1?3B33?E>1>E3B31?13B3B33F3?/
@M00842:106:000000000-AAV5A:1:1101:25470:6591 1:N:0:2
AAAAAAAAAAAAAAAAGGGGGGGCGGGCGACAACCGCACGCCGACGCTCTG
+
>AA?AD>ADD@DCA//AAEFEG;9999-9-------9-;-----------/
@M00842:106:000000000-AAV5A:1:1101:23182:6638 1:N:0:2
AAAAAAAAAAAAAAAAAAAAAAAAAACAAAACAAAAAAAAAAAAAAAAAAA
+
CCCCCCBCCCCCGGGGGGGGGGGGGE/F/0B0??E?GCGCCGCG<C-D@--
@M00842:106:000000000-AAV5A:1:1101:21787:6657 1:N:0:2
TGAAAAAAAAAAAAAAAAATGGAATTCTCGGGTGCCAAGGAACTCCAGTCC
+
>3>>>DFBBBBBGGGGGGE1BF3BBA@DD?F01>?BG3BFFBGBGB3EB@3
@M00842:106:000000000-AAV5A:1:1101:9547:6658 1:N:0:2
AAGCCTCCAAGATTTGGAGGCATGAAAACATACAATTGGGAGGGTGTCAAA
+
>>>>A@CAFFFFGGGGG4GGGFFB45DBAA45BAB5DFFEECEG2FEHHD5
@M00842:106:000000000-AAV5A:1:1101:15971:6661 1:N:0:2
AAAAAAAAAAAAAAAAATGGAATTCTCGGGTGCCAAGGAACTCCAGTCACC
+
AABBBBBBBBBBGGGGF1BGBBB3BD@??E1>BBB@FF1FF3GE3@BFGH3
@M00842:106:000000000-AAV5A:1:1101:10806:6742 1:N:0:2
AAAAAAAAAAAAAAAAAGGGGGGGCGCCAGGACCACAACAACCACCCACAC
+
AAAAAADDDDDDGGG?A?AEAC/;-;--;-9----;--;--A--9--99--
@M00842:106:000000000-AAV5A:1:1101:8871:6747 1:N:0:2
AAAAAAAAAAAAAATGGAATTCTCGGGTGCCAAGGAACTCCAGTCACCGAG
+
?ABAADBDBDBBGGFFGAAF3FBAAFG1A1AFBF1?3BBGFCGDFFHHGE/
@M00842:106:000000000-AAV5A:1:1101:6781:6749 1:N:0:2
AAAAAAAAAAAAAAAATGGAATTCTCGGGTGCCAAGGAACTCCAGTCACCG
+
AAAAADDDDDDDGGGG0BFB1BFD2AB///>/B@BBB0>GBFEG12BFGH/
@M00842:106:000000000-AAV5A:1:1101:14716:6776 1:N:0:2
AAAAAAAAAAAAAAAAATGGAATTCTCGGGTGCCAAGGAACTCCAGTCACC
+
B@BBBBBBBBBBGGGG?ABGBBFAB55?BE1>?BBB?FCFHCHHFFBGHHD
@M00842:106:000000000-AAV5A:1:1101:11033:6904 1:N:0:2
TCATCCATTAACTTCTCAGTAACAGATACAAACTCATCACGAACGTCAGAA
+
>>>AAFFFFF5DGGGFGGGB6EDB4F5DG5A4ABFG5GHHGAEECFGFGDD
@M00842:106:000000000-AAV5A:1:1101:22231:6905 1:N:0:2
CACAGAAAAAAAAAAAAAAAAAATGGAATTCTCGGGTGCCAAGGAACTCCA
+
>>>A3@BCFFCCGGGGGGGGGG??BF333355@BB>1>EGGFGGHHHGFC3
@M00842:106:000000000-AAV5A:1:1101:14973:6916 1:N:0:2
ACAACCTGATTAGCGGCGTTGACAGATGTATCCATCTGAATGCAATGAAGA
+
3>AABBBF4FFFGGGCEFAAE2BAA35F55AADDAD5DDG5FFFFHB5BG5
@M00842:106:000000000-AAV5A:1:1101:21992:6933 1:N:0:2
AAAAAAAAAAAAAAAAAAAAAAAAAAACAAATAGAAAACAAGACAACAAAG
+
1>AAA@ADDDDDGGGCE/E?E//>E/>//<0111B11B0/<0<<F0?</00
@M00842:106:000000000-AAV5A:1:1101:5004:6943 1:N:0:2
CCTGTAGGAAGTGTCCGCATAAAGTGCACCGCATGGACATGAAGACGGCCA
+
>>>3>BDFFFFCGGGFEECEFG5D6AD5D4A2ABBAF3B3G3FBFHFGGG0
@M00842:106:000000000-AAV5A:1:1101:13551:6950 1:N:0:2
GACGTTTTGGCGGCGCAACCTGTGACGACAAATCTGCTCAAATTTATGCGC
+
>>>3>>BAFBFAFGGGEEGGGG5BD5AAEEA2AFDDG5GFGFFFBFDFHC1
@M00842:106:000000000-AAV5A:1:1101:24221:6976 1:N:0:2
GAAAAAAAAAAAAAAATGGAATTCTCGGGTGCCAAGGAACTCCAGTCACCG
+
>>>>>>DBCCCCGGGGGGGBBBAD5AAFE1A1B5B??FGHCGHHGEGGHH1
@M00842:106:000000000-AAV5A:1:1101:23037:7006 1:N:0:2
AAAAAAAAAAAAAAAAAATGGAATTCTCGGGAGCCAAGGAACTCCAGTCAC
+
AAAAADD@DDDD?GGG//AFGG@1B@2B/?///?ECBB/00B1BGF12BB1
@M00842:106:000000000-AAV5A:1:1101:13862:7111 1:N:0:2
CTAAATATTGTTGCCAAAAAAAAAACAAACAAATGGAATCCCCGGGGCCCC
+
>AAAADF@DFDFGGGGBBAA00A0A//AA/0/011B1A11BBA/E////>/
@M00842:106:000000000-AAV5A:1:1101:11092:7149 1:N:0:2
AAAAAAAAAAAAAAAAGGGGGAGAGCGCGCGAGCACGACCACCGCAAACAG
+
>>AAA@DDDDDDGEE?AECEE///B/////>////0///////////<000
@M00842:106:000000000-AAV5A:1:1101:17594:7152 1:N:0:2
AAAAAAAAAAAAAAAAATAGAATTCTCGGGAGCCAAGGAACCCCAGCCACC
+
AAAAADDDDDDDEGEEEA1BA12BD2A?///>B?0>//>0B/?//?0?FF0
@M00842:106:000000000-AAV5A:1:1101:26999:7342 1:N:0:2
CTGATCGGACGTTAGAAGTGAAAAATAGGAATGTAGAGCTTCTTTTTGGAC
+
>>1>1DAAADDA1GFFGFBF3A31001B111BBDAA2DGB1B11DA1AEA1
@M00842:106:000000000-AAV5A:1:1101:13450:7353 1:N:0:2
TTCAAACTTTTTTTCTGATAAGCTGGATCTCACTTCTGTTACTCCAGCTTC
+
AABBBFD4DFFFGGGFGBBBFFB5BG45A3BFFA5DDGAAGHBGGGFHBFA
@M00842:106:000000000-AAV5A:1:1101:22479:7364 1:N:0:2
AAAAAAAAAAAAAAAAATGGAATTCTCGGGTGCCAAGGAACTCCAGTCACC
+
ABBBBBBBBBBBGGGFE1BGBE3BD55FCE1>BBFBFF13GFHHHG3BBGB
@M00842:106:000000000-AAV5A:1:1101:25589:7397 1:N:0:2
AAAAAAAAAAAAAAAAAAATGGAATTCCCGGTTGCCAAGGAACTCCAGTCC
+
BBBBBBBBBBBBGGGGGEG1BF3E33D53?>/1>BB3BF113B3BE3?BF3
@M00842:106:000000000-AAV5A:1:1101:11119:7520 1:N:0:2
ATTGAAGGCTGAGAAAAAAAAAACAACAAAATGGAATTCTCGGGTGCCAAG
+
1>>1>B11ACFFFGGGGG0EGC//A////0011BAABBD2FFF//AAGFG/
@M00842:106:000000000-AAV5A:1:1101:10484:7552 1:N:0:2
GAAAAAAAAAAAAAACTGGGGGGCCAGAGTCAGCACCACGCACACCAACAC
+
A1AAACDDDDDDGGCA1BB/EC>B/</0/1<11?10<<<?/>>->...<<.
@M00842:106:000000000-AAV5A:1:1101:23810:7574 1:N:0:2
GTTAAAAAAAAAAAAAAAAAATGGAATTCTCGGGTGCCAAGGAACTCCAGG
+
>>>>>BFFBBBBGGGGGGEGG1BB3G33@D5?1>1>ECE@FEHFH3B@333
@M00842:106:000000000-AAV5A:1:1101:9482:7595 1:N:0:2
AAAAAAAAAAAAAAAATGGAATTCTCGGGTGCCAAGGAACTCCAGTCACCG
+
BBBBBBBBBBDDGGGGGFGBBBAA55ABE1>1BD@1F1FH3GEGFBFGGH1
@M00842:106:000000000-AAV5A:1:1101:18630:7606 1:N:0:2
AAAAAAAAAAAAAAAAAATGGAATTCTCGGGTGCCAAGGAACTCCAGTCAC
+
BBBBBBBBBBBBGGGGAEFBGBFBFB5FEAE1>EHF@FF1GHCGHHG@FFF
@M00842:106:000000000-AAV5A:1:1101:19029:7639 1:N:0:2
AAAAAAAAAAAAAAAAAATGGAATTCTCGGGTGCCAAGGACCTCCAGTCAC
+
AAAAADDDDDDDGGGG/A0BGB11BD2F?CE/>/FFBC?F0?0GGGFFDHF
@M00842:106:000000000-AAV5A:1:1101:13713:7704 1:N:0:2
CCATAAGCAGATGGATAACCGCATCAAGCTCTTGGAAGAGATTCTGTCTTT
+
>>AAAF5FFFFFGGGFGFFGGGGAE444B435ABB35322FFG5EGFDFAD
@M00842:106:000000000-AAV5A:1:1101:13596:7717 1:N:0:2
AAAAAAAAAAAAAAATGGAATTCTCGGGTGCCAAGGAACTCCAGTCACCGG
+
@BCCCCCBCCBCGGGGGGBAFGB55BAA1A1EDB?E1BGBGHHGFFHHHG/
@M00842:106:000000000-AAV5A:1:1101:27138:7782 1:N:0:2
AAAAAAAAAAAAAAAATGGAATTCTCGGGTGCCAAGGACCTCCAGTCACCG
+
BBBBBBBBBBDBGGGGGGGCFF3A5AA1E101BDBB1F1B2FHHF3BGGH1
@M00842:106:000000000-AAV5A:1:1101:18140:7841 1:N:0:2
AAAAAAAAAAAAAAAAAAAAAAACAAAAACACAACAAACAAAAAACAAAAA
+
ABBBBBDBBBBBGGGGGGGEGG/1?11?11?0?F///B/?E00?///?00/
@M00842:106:000000000-AAV5A:1:1101:11785:7866 1:N:0:2
GTACAGCTAATGGCCGTCTTCATTTCCTTGCGGCGCACTTTATGCGGACAC
+
>>>>13B@DFFFGFGGEEB0FA3A3DA33110A0/AAA/1B222F?/AE/>
@M00842:106:000000000-AAV5A:1:1101:24392:7896 1:N:0:2
CGCTTTTCTGACGAGTACCCCAGTTCGGATTGCTACTGACCGCTCTCGTGC
+
1>11>>BD133B111EA1F1A0A1A3B000A0B2AD1B2FF/A/A/F/A//
@M00842:106:000000000-AAV5A:1:1101:10681:7897 1:N:0:2
GGTCTGTTGAACACGACCAGAAAACTGGCCTAACGACGTTTGGTCAGTTCC
+
>3>>>4BDFFFFGGGFGGFGF444BAG42B33BBEAEEAB3BFGFGFEEGG
@M00842:106:000000000-AAV5A:1:1101:6676:7979 1:N:0:2
AAAAAAAAAAAAAAAAATGGAATTATCGGGTGCCAAGGAACTCCAGTCACC
+
AABBBBDBBBBBGGGGGFFGFFG3AF@F0F1>BFFBF1FGGEGHHB3FHHF
@M00842:106:000000000-AAV5A:1:1101:8390:7991 1:N:0:2
AAAAAAAAAAAAAAAAAAAAAAACAGAAAAAACCAAACAACAAAAAACAAA
+
AAABBBBBBBBBGCE0AEGEECE1?133311///??//0?/?/00?@///0
@M00842:106:000000000-AAV5A:1:1101:6482:8012 1:N:0:2
CGGTATAAGTCAAAGCACCTTTAGCGTTAAGGTACTGAATCTCTTTAGTCG
+
>>>>>>BDFDFFGGFGGGGGGF5B5A2A225BDDFBGG35F5FADDFGFG2
@M00842:106:000000000-AAV5A:1:1101:8794:8019 1:N:0:2
AAAAAAAAAAAAAAAAGGGGGGGCCGCGAGACCACACACAGCCAAGCACAG
+
11AAA?A@DDDDGCAA/AECE?9--9--9-----;-9----:-----;B--
@M00842:106:000000000-AAV5A:1:1101:12554:8040 1:N:0:2
AAAAAAAAAAAAAAAAAATGGAATTCTCGGGTGCCAAGGAACTCCAGTCAC
+
BBBBBBBBBBBBGGGGFEFFG3@33D5@FEG1>BFGFGFBGHGHHHEBGD3
@M00842:106:000000000-AAV5A:1:1101:7552:8075 1:N:0:2
GTGATAAGCAGGAGAAACATACGAAGGCGCATAACGATACCACTGACCCTC
+
>>>>>BDFFFFBGGFGGGGGGGB24AA4AAE2ABBAAAAEHCHHHHHHHEF
@M00842:106:000000000-AAV5A:1:1101:22856:8088 1:N:0:2
CGAAGTGGACTGCTGGCGGAAAATGAGAAAATTCGACCTATCCTTGCGCAG
+
>3>>3>4BBFBAGGGGEGGA2A2AB5555325ADADBAEE5GH5AGGGGC0
@M00842:106:000000000-AAV5A:1:1101:5874:8092 1:N:0:2
ACTTTGAGCGTATCGAGGCTCTTAAACCTGCTATTGAGGCTTGTGGCATTT
+
BBBBA4FBFBAAEGGCFGGAGG45DD3G3B2BDDDBB3BF2BE2BEHEB3F
@M00842:106:000000000-AAV5A:1:1101:14163:8109 1:N:0:2
TTTCAATTTTCAATCAAAAAAAAACACAACACATGGAATCCTCGGGTGCCC
+
>>>AAF3DFDDFGGFGBBBC1A0A000AF/AA/BBABAA1BBFA/EAAEG0
@M00842:106:000000000-AAV5A:1:1101:4816:8129 1:N:0:2
GTTGGTCTGTATATGGTCCAGATTTTTCCACTTAAAACAAACAAAAAAAAA
+
>>>11>BBF@DFGFFFFGGFFB1BB33BA3B11D1A11BAF0B00AA/E//
@M00842:106:000000000-AAV5A:1:1101:10560:8182 1:N:0:2
TACTTCCCAAGAAGCTGTTCAGAATCAGAATGAGCCGCAACTTCGGGATGA
+
>AAABFFFFFBFGGGGGBBGGG55BF5A45DF4AFA?EEEEFFFCFEEEF3
@M00842:106:000000000-AAV5A:1:1101:9361:8185 1:N:0:2
CGCATAACGATACCACTGACCCTCAGCAATCTTAAACTTCTTAGACGAATC
+
>3>AABFFBCCCGGGGFGBFGG4BFAFBB435DA55B55EA5BGFHEGEGB
@M00842:106:000000000-AAV5A:1:1101:14447:8196 1:N:0:2
GAAAAAAAAAAAAAAAAAAAAAAACACAAACACACGAACAAAAAACACCAA
+
1>A?AFDDDDDDGGCCEECC/EE/>?0>/0/>B?E////>0B0///?0/</
@M00842:106:000000000-AAV5A:1:1101:19155:8202 1:N:0:2
TTTCTAATGTCGTCACTGATGCTGCTTCTGGTGTGGTTGATATTTTTCATG
+
>AA>>B5DFFB>AFGEFG4BBFBDB45555B5B4BE22A3D55D55A35A5
@M00842:106:000000000-AAV5A:1:1101:18818:8229 1:N:0:2
AAAAAAAAAAAAAAAAGGGAATTCTCGGGTGCAAAGAACCCCCAGCCACCG
+
AAAAADDDDDDDGGGA/AAA0B1A22A>/?>/1D1B0B>?/B///0?0B0/
@M00842:106:000000000-AAV5A:1:1101:24667:8245 1:N:0:2
AAAAAAAAAAAAAAAAGGGGGGGGGCGGCACAGACACCACCACGACGCACG
+
>A?A1>AADD?0EA///AEEGG@<-9--;--B-/--;---A-:--9-9@--
@M00842:106:000000000-AAV5A:1:1101:14038:8280 1:N:0:2
GCCCCTGCAATTAAAATTGTTGACCACCTACATACCAAAGACGAGCGCCTT
+
>>>>A11>FFFFFAG1EGFBBADFG10A0BFB3DFHB10B0B00EG?EEF/
@M00842:106:000000000-AAV5A:1:1101:14820:8280 1:N:0:2
AAAAAAAAAAAAAAACGGGGGGGGGGGGGCGACCCACACCGCACAACACAC
+
>>AAAD?DADDDGEG/AEEGGC----9---------9-------;-9999-
@M00842:106:000000000-AAV5A:1:1101:20728:8283 1:N:0:2
CAAAAAAAAAAAAAAAATGGAATTCTCGGGTGCCAAGGCACTCCAGTCACC
+
AAAAAADDDDDDGGGAE0BG111BD2DFFF/>>B@@GF/BGBGGGG@11F1
@M00842:106:000000000-AAV5A:1:1101:16255:8316 1:N:0:2
TGACTTATACCGATATTGCTGGCGACCCTGTTTTGTATGGCAACTTGCCGC
+
>3>>AFFFFFFBEF?EGFGFGG2AAEAECF3BD2BBB55GHHHHCHHHHC0
@M00842:106:000000000-AAV5A:1:1101:11440:8370 1:N:0:2
AAAAAAAAAAAAAAAAGGGGGGGGCGCGCAGCGCCAACACACCACCAACCG
+
>AAAADDDDDDDGE?E?A?EC?9@------;--9---9----;----:---
@M00842:106:000000000-AAV5A:1:1101:13542:8384 1:N:0:2
CTGATAGCAGTCGGCGTGTGAATCATTAGCCTTGCGACCCTCGGCAGCAAG
+
>>>>1B3BDFDFGGEEAEAFA33D1A2BDE111B1AAEAEFCCEG/AE0B0
@M00842:106:000000000-AAV5A:1:1101:23990:8444 1:N:0:2
AAAAAAAAAAAAAAAAGGGGGGGCGACGGACTCACCGCCCACACCACACCG
+
1>AAA>DDDDDDGGGA/AEEAC??;;@---9-:/;9--99---;--9--;-
@M00842:106:000000000-AAV5A:1:1101:27305:8453 1:N:0:2
ACAGTCCGACGATCAAGAAAAAACACAACAACAAAAACCGAACTCCCGGGG
+
>1A11BC1AD?D0AEFGGBA000A000BA//AG/0B/////A//B1A/A>/
@M00842:106:000000000-AAV5A:1:1101:27924:8471 1:N:0:2
AAAAAAAAAAAAAAAAACGGGATTCACGGGTGCCAAGGAACCCAAGCAACC
+
AAAAADDDDDDDEECG?/AE///B111/?/>/?FF1//BGFCF////0BB0
@M00842:106:000000000-AAV5A:1:1101:12165:8557 1:N:0:2
AAAAAAAAAAAAAAAGGGGGGGGGAGGCACCACCAGCCACCCACACAACCG
+
1>AAA@ADD?DDEC/AECE/C?=-;9--:---;9;-----------9----
@M00842:106:000000000-AAV5A:1:1101:4164:8580 1:N:0:2
AAAAAGAAAAAAAAAAAAAAAAATGGCATTCTCGGGCGCCAAGGAACCCCC
+
BBBBB3ACFFFBGGGGGGGGG?A1BF2G3355D?B>/>>/1>??0BGFEG/
@M00842:106:000000000-AAV5A:1:1101:7658:8628 1:N:0:2
AGAGGTTAAATACGCCTGATGCCACTGCAAGAGGACATTAATGACTATACC
+
>>>33BBDFFFFGGGGGFBBBFF4F4BDBD44AABBB35DAAFHHBG5FG5
@M00842:106:000000000-AAV5A:1:1101:23779:8641 1:N:0:2
AAAAAAAAAAAAAAAGGGGGGGGCGACGACGGCGACCCCCCACACACCACG
+
1AAAA1AADDDDC////AEGG@;9=----;-;-----9------;------
@M00842:106:000000000-AAV5A:1:1101:23741:8693 1:N:0:2
AAAAAAAAAAAAAAAGGGGGGGGCACGCGCGCACGACGACCACCGAAGCCG
+
AA11A1>@DDD?E////AEECG<=--:----9-9--;------------;-
@M00842:106:000000000-AAV5A:1:1101:17240:8736 1:N:0:2
ATATGAGAAGAGCCATACCGCTGATTCTGCGTTTGCTGATGAACTAAGTCA
+
?AAA@311BBFCBFBEBGGGGEA0B3AD31AB0AAFAF11A2FGEFGBAE2
@M00842:106:000000000-AAV5A:1:1101:17259:8738 1:N:0:2
ATATGAGAAGAGCCATACCGCTGATTCTGCGTTTGCTGATGAACTAAGTCA
+
>AAA3B5BDFFFBGFFEGGGGEA2456DA5AAA2ABDG5FGGFGFDGEFG5
@M00842:106:000000000-AAV5A:1:1101:14456:8885 1:N:0:2
AAAAAAAAAAAAAAAAAATGGGATTCTCGGGTGCCAAGGAACTCCAGTCAC
+
@AAAADDDDDDDGGGGGEAFG0>10BDBCEEF>EGBGCACHH@GH112B@1
@M00842:106:000000000-AAV5A:1:1101:3682:8897 1:N:0:2
AAGAGCCATACCGCTGATTCTGCGATTGCTGATGAACTAAGTCAACCTCAG
+
AAA>1BBCDFFCAE1EEABDAB1A000AAABD11DDFF11ADGHBGGHGF1
@M00842:106:000000000-AAV5A:1:1101:3699:8901 1:N:0:2
AAGAGCCATACCGCTGATTCTGCGTTTGCTGATGAACTAAGTCAACCTCAG
+
AAAA3FFFDFFFFGCEEGFGFF5A222A5BFABADDFAFBGFGHHHG3FG3
@M00842:106:000000000-AAV5A:1:1101:21224:8929 1:N:0:2
CATTAAAAAAAAAAAAAAAAAATGGAATTCTCGGGTGCCAAGGACCTCCAG
+
ABBABFFFFBBBGGGGFCCE0>1BB33B3@B5??>?>EEF3FF11?2@F23
@M00842:106:000000000-AAV5A:1:1101:18735:8944 1:N:0:2
AAAAAAAAAAAAAAAAAAATGGAATTCTCGGGTGCCAAGGAACTCCAGTCA
+
BBBBBBBBBBBBGGGGGGC1BB3E33@5DB1>1>E3@@1FCGF3FCBE3B3
@M00842:106:000000000-AAV5A:1:1101:19848:8984 1:N:0:2
AAAAAAAAAAAAAAAATGGAATTCTCGGGTGCCAAGGAACTCCAGTCACCG
+
BBBBBBBBBBBBGGGGGFGBBB3A55BFA1>1BDB1?1BG3BFGGBGFFH1
@M00842:106:000000000-AAV5A:1:1101:19102:9031 1:N:0:2
ATTCTGTCAAAAACTGACGCGTTGGATGAGGAGAAGTGGCTTAATATGCTT
+
3>AA>5BDFFFFGEFGAFFGGE2AF33E3B33A22B5B3BBBG5B5FGGGA
@M00842:106:000000000-AAV5A:1:1101:20838:9042 1:N:0:2
CTTTAGAGTCGGATATTTTGTTAAAACAAACAAAAAAAATGGAATCCCCGG
+
>AAAA5BDBDADGEEGFGGFB4A6DFEG4BA2AAA2A22133A3BBG3AE0
@M00842:106:000000000-AAV5A:1:1101:9535:9066 1:N:0:2
AAAAAAAAAAAAAAAATGGAATTCTCGGGTGCCAAGGAACTCCAGTCACCG
+
BBBBBBBBBBBBGGGG1FG3BABF55BFE1>1BDBFCFFH3FGHH3GFHH1
@M00842:106:000000000-AAV5A:1:1101:7596:9118 1:N:0:2
GACTGGCCTATGTAATATTCTGGATTTCTGATTCAAAAACAAAAAAAAAAA
+
>>>334>FFFFFGGFGBGGGGGB55445ADA5ADDDDAB22BF2F22AFE0
@M00842:106:000000000-AAV5A:1:1101:8110:9190 1:N:0:2
ATAGTGGAGGCCTCCAGCAATCTTGAACACTCATCCTTAATACCTTTCTTT
+
>AA3>5FFACCCGGEFGGFFGG55D5BB5F4AB5BB355B5FGGBD5BBDD
@M00842:106:000000000-AAV5A:1:1101:25733:9217 1:N:0:2
AAAAAAAAAAAAAAAAGGGGGGCGGCGGCACCCGACCGCCACCACACCACG
+
3AABBBDBBBBDGEE0EEEEGGC/@-----9..---9-:9;......;.9.
@M00842:106:000000000-AAV5A:1:1101:21948:9224 1:N:0:2
GGAGGCGGCTTTTTGACCGCCTCCAAACAATTTAGACATGGCGCCACCAGC
+
>3>33>2ADAAFGGCFGGGGGEAG2CDF1A355DBBFGFGGGEDGGGHHH1
@M00842:106:000000000-AAV5A:1:1101:19334:9245 1:N:0:2
TGATGAACTAAGTCAACCTCAGCACTAACCTTGCGAGTCATTTCTTTGATT
+
>3>>3BBFFFFFGFBGGGFG4FBAGA4BFC5AAFA2AAFFEFADDBFGFFF
@M00842:106:000000000-AAV5A:1:1101:23742:9265 1:N:0:2
AGAGGTCAAAAAAAAAAAAAAAAATGGAATTCTCGGGTGCCAAGGAACCCC
+
>>>33BBBDFFBGGGEGEGGGG001B@33335DDFF>1>BGHBFF?FG1EE
@M00842:106:000000000-AAV5A:1:1101:11994:9265 1:N:0:2
CTGTTTTGAACTAAAAAAAAAACACAAAAACTGGAATTCTCGGGGGCCAAG
+
>>>>>31BAFFFGGGGFAA0AA/A0F/0A//1B0011ADB2/F///>>/B/
@M00842:106:000000000-AAV5A:1:1101:20095:9277 1:N:0:2
GTTCGAAAAAAAAAAAAAAAAAATGGAATTCTCGGGCGCCAAGGAACTCCC
+
>>1>1>>>AFDDAEEE?FG///>EB1111B12B?B//>EEEEGA0BF11B/
@M00842:106:000000000-AAV5A:1:1101:5255:9339 1:N:0:2
AAAAAAAAAAAAAAAAAAAAGGGAATCTCGGGTTCCAAGGGACTCCAGTCC
+
AAAAA?DDDDDDGGGG?E//?E//00@21B/E?/>@221?///0BB1>2F1
@M00842:106:000000000-AAV5A:1:1101:5265:9356 1:N:0:2
AAAAAAAAAAAAAAAAAAATGGAATTCTCGGGTTCCAAGGAACTCCAGTCC
+
AAAAADDDDDDDGGGGGGG0FC1D1BD2D?F///>BBB@F0BF1F@G@BF1
@M00842:106:000000000-AAV5A:1:1101:8950:9358 1:N:0:2
CTGGTGCTGATGCTTCCTCTGCTGGTATGGTTGACGCCGGATTTGAGAATC
+
>>>3>4BBFFFFGDFGGGGGFG5BG45BBC5DBFG?EE?E?AEGGGGFHGF
@M00842:106:000000000-AAV5A:1:1101:10948:9379 1:N:0:2
GTACGGATTGTTCAGTAACTTGACTCATGATTTCTTACCTATTAGTGGTTG
+
>>>>333>AFFFGGGFGGGGGGBF5DFGAA565B65DEGDGD5BF5DF5A2
@M00842:106:000000000-AAV5A:1:1101:27297:9382 1:N:0:2
GAAACCAATCCGCGGCATTTAGTAGCGGTACCGTTAGACCAAACCATGCAA
+
>3>>>CA4FFFAGAAEAADG5FG5B5A2AA252BB1BFFHFBAFAB3F3A5
@M00842:106:000000000-AAV5A:1:1101:15602:9400 1:N:0:2
GACGGTAAAGCTGATGGTATTGGCTCTAATTTGTCTAGGAAATAACCGTCA
+
>>>33>>>DFFFGBFGGABGGGAA4AAF56ABF6F56F33BF3FGHHG?E2
@M00842:106:000000000-AAV5A:1:1101:4355:9411 1:N:0:2
CTAGACGGTCTCGGATTGTGGTATTTGATGTCAAATTTTCACCACAAAAAA
+
>1>1>D11>>1DCFA1AFBFEAA333BA3DBD2AD21DDDDG1E0//B0/A
@M00842:106:000000000-AAV5A:1:1101:14715:9430 1:N:0:2
AGATCGGAAGAGCACACGTCTGCACTCCAGTCACCGATGTATCTCGTATGC
+
>3>>A43>>AFFGGGFGGFGFF5AB4BBCFGF3BBA2AE2D55DFGFEGH5
@M00842:106:000000000-AAV5A:1:1101:18320:9544 1:N:0:2
GTGAAAAAAAAAAAAAAAAAAAATGGAATTCTCGGGTGCCAAGGAACTCCC
+
>1>1>B1CADD0AEEE?E/AEE/BBF1111122BF///?>FBCFG0>BGF/
@M00842:106:000000000-AAV5A:1:1101:14870:9645 1:N:0:2
AAAAAAAAAAAAAAAATGGAATTCTCGGGTGCCACGGAACTCCAGTCACCG
+
>1A?ADDDDDDDGGEE0BGA1B1122B/A/>>0@1>>/FEGHFG121BFG/
@M00842:106:000000000-AAV5A:1:1101:4759:9678 1:N:0:2
TTATGGACTGGGTAATATTTTCTCTGAAAACAAAAAAAAAAAAAGGGCATT
+
>>>111BBB>1ABFFDEB33331B3D1D1BAF0B00A0A/A////////01
@M00842:106:000000000-AAV5A:1:1101:12998:9772 1:N:0:2
TAATAATGTTTTCCGTAAATTCAGCGCCTTCCATGATGAGACAGGCCGTTT
+
AAAAAFBFFFFFGGGFG11BEFE3A00A0A1B1DF1D2F1GGGHF/F?A/B
@M00842:106:000000000-AAV5A:1:1101:22318:9795 1:N:0:2
AAAAAAAAAAAAAAAAAAATGGCATTCTCGGGTGCCAAGGAACTCCAGTCA
+
@AAAADDDDDDDGGGGGE?0BF0BB1B2D/F>/>/GE1FFF0FBFFEF2F1
@M00842:106:000000000-AAV5A:1:1101:11100:9812 1:N:0:2
CCTGCGGTCGTCGTGATAAATAAAAGAATAATTAAAAAAATTGACAAAGAA
+
>>11>111>>>>AAEGGF31BFD11A001112221D1BA/AFFGHFGGH00
@M00842:106:000000000-AAV5A:1:1101:26805:9817 1:N:0:2
TGAGTTCGATAATGGTGATATGTATGTTGACGGCCATAAGGCTGCTTCTGG
+
>>>3>BBAAFBBGGG5FGGFGF6D6D66BFF22AEE3C3GFGAGFB5DBE3
@M00842:106:000000000-AAV5A:1:1101:21408:9866 1:N:0:2
TGATAAGTTGCTTGATTTGGTTGGACTTGGTGGCAAGTCTGCCGCTGATAA
+
>3>>>B4BBDDDGG4FGGGGGGBABF4AGF4AABABFGFADHH?EEEADFD
@M00842:106:000000000-AAV5A:1:1101:15166:9878 1:N:0:2
GTGTTTGGGCTGGTGTGGTTTGTTGAATGAGAAATTTTTGTCTAAAAAAAA
+
>>>>3>4>>CBAFAB4AEBABE44B55AA3A553555552BDDE5F3FA0A
@M00842:106:000000000-AAV5A:1:1101:22501:9915 1:N:0:2
AAAAAAAAAAAAAAAAAGGGGGCGCAAGCAGCCCACACACACACACACACG
+
>AAAADDDDDD@EA?//AA/EE@//////000///>//<?//?/<???/</
@M00842:106:000000000-AAV5A:1:1101:9867:9942 1:N:0:2
AAAAAAAAAAAAAAAAAAAAAAAAAAACAAAACACAAAAAAACAACAAAAA
+
1>AAADDDDDDDGGGGGGG?EG?>E///?/0BB<0//00/////<//<0?/
@M00842:106:000000000-AAV5A:1:1101:19358:9950 1:N:0:2
CCTCCACTATGAAATCGCGTAGAGGCTTTGCTATTCAGCGTTTGATGAATG
+
>>>>ACCFCFFFG13FEGGEAE0B0A000BA122ADDAGEABAF1FH2AF2
@M00842:106:000000000-AAV5A:1:1101:9177:9953 1:N:0:2
GAGAGCGGTCAGTAGCAATCCAAACTTTGTTACTCGTCAGAAAATCGAAAT
+
>>>>3>3A>DAFGGDGFFGGGGCFB4B5B525D5D2BEGDF5BFDGFFFD1
@M00842:106:000000000-AAV5A:1:1101:7422:10001 1:N:0:2
TTGTGATTAAACATGGATAGCGTAACCAGAAACAAACAAAATGGAATCCTC
+
>>>>3B@BFFFFGBGGGFBFGEAA224A44B443AC2FA2B3B33333F53
@M00842:106:000000000-AAV5A:1:1101:6975:10020 1:N:0:2
AAAAAAAAAAAAAAAAAATGGAATTCTCGGGTGCCAAGGAACCCCAGTCAC
+
BBBBB@DBBBBBGGGGEGGFG@G33D5@FF01>BFGF1FF3F1?EE13BF?
@M00842:106:000000000-AAV5A:1:1101:18575:10063 1:N:0:2
CGAGGCTAACCCTAATGAGCTTAATCAAGATGATGCTCGTTATGGTTTCCG
+
>3>33>4CFFFAGGGCGAFGFGF55DD4444FA5BD5DF2B22FG55BEG2
@M00842:106:000000000-AAV5A:1:1101:4635:10112 1:N:0:2
AAAAAAAAAAAAAAAAGGGGGGCGGCGGACGACAGCACCGACACCTGTCGG
+
>AAAADDADDDDGCE/A//ECC</-<<-C-:----./9.------////--
@M00842:106:000000000-AAV5A:1:1101:11676:10140 1:N:0:2
CTCCAAGATTTGGAGGCATGAACACATACAATTGGGAGGGTGTCAATCCTG
+
1>>A1C1>BDFFF1A1EFBF1B1BBA11F11A1A10000A/AAGF22FG11
@M00842:106:000000000-AAV5A:1:1101:26176:10146 1:N:0:2
AAAAAAAAAAAAAAAAGGGAATCCGCGTGCGCCAGGGAACCACAGCACCAG
+
AAAAA@DDDDDDGGGGFG/A00B1A///>////////?0??0/?0/0B>00
@M00842:106:000000000-AAV5A:1:1101:18581:10156 1:N:0:2
AAAAAAAAAAAAAAAAAAAGGGAATTCTCGGGTGCCAAGGAACTCCAGTCA
+
AAAAAD?DDDDDGGGGGGE/?EC00B12BFA>B>E0G1EFFFF1FFGFBF1
@M00842:106:000000000-AAV5A:1:1101:21821:10242 1:N:0:2
AAGAGAATGAAAAGAGACAAAGAGAGGTCCATAACAAAAACAAAAAAAAAA
+
>>>>3BB4BFFFGFGGGGE4FB4B4AEBABF65B3332222A22FFEEAE0
@M00842:106:000000000-AAV5A:1:1101:25390:10275 1:N:0:2
AAAGAAAAAAAAAAAAAAAATGGAATTCTCGGGTGCCAAGGAACTCCAGTC
+
AAB3>CFFFCCCGGGGCGGGFBB3B3BA5DFF>1>>GGFEFEHF3FHHHHG
@M00842:106:000000000-AAV5A:1:1101:6286:10330 1:N:0:2
TATAGTCGTAGATGAATTGATGCTGAGATACCAAAACACAACAAAAAAATG
+
>>>A35@>>CABGGGCGGGABBD5D5A55BFBB4B42B22B22A2B2AA1B
@M00842:106:000000000-AAV5A:1:1101:18871:10345 1:N:0:2
AAAAAAAAAAAAAAAAAATGGAATTCTCGGGTGCCAAGGAACTCCAGTCAC
+
BBBBBBDBBBBBGGGGEEABGFG3C@5DCFE1>>FBBFFFGHGFHHGEFGD
@M00842:106:000000000-AAV5A:1:1101:26811:10354 1:N:0:2
AAAAAAAAAAAAAAAAAAAAAAACAACACACGAACAAAACAAAAAAAAGAA
+
ABBBBBDBBBBBGEGGGCGGE?/1????11?/>///0B0B?/00/////?0
@M00842:106:000000000-AAV5A:1:1101:13741:10375 1:N:0:2
AAAAAAAAAAAAAAAAAAATGGAATTCTCGGGTGCCAAGGAACTCCAGTCC
+
AAAAADDDDDDDGGGGGG@0BF1@11B2B>B//>?BBBG/ECFGDFGF2F1
@M00842:106:000000000-AAV5A:1:1101:23504:10442 1:N:0:2
CCAACGGCTGTTTTCTCTCAAAACAACAAAACAACAATGGCATTCACGGGG
+
>AAAA11>>>>13AFEGGGFFG100B0000B00A00A1110F1BD2DAEA/
@M00842:106:000000000-AAV5A:1:1101:28664:10442 1:N:0:2
ATGCCGCATGACCTTTCCCATCTTGGCTTCCTTGCTGGTCAGATCGGTCGG
+
>>3>A3A@AAFFGGGGGGGGGG55DA44AB35DBBAFABGGH553AA2EE0
@M00842:106:000000000-AAV5A:1:1101:12550:10477 1:N:0:2
GAAAAAAAAAAAAAAGGGGGGGCGCACGAGCAGCAGCACCACCGCTAGCCA
+
>1>A?1>>A?DDCAAA/A/A/;@-9-9-9---/;-----;-;9-----///
@M00842:106:000000000-AAV5A:1:1101:23150:10527 1:N:0:2
GTGTGGTTGATATTTTTCATGGTATTGATAACGCTGTTGCCGATACTTGGG
+
>>3>33B>AFFFGGGGGGGGFG55A6DAF6B42EAE2BFGHCEEFEGHHH2
@M00842:106:000000000-AAV5A:1:1101:12353:10624 1:N:0:2
ACATGGCGGCTGAGTTATTGTTGAAACAAACACAAAAAACCGGAATCCTCG
+
AAAA111>A>>>B0B3AAFBBBB22BB000/BBBF0A/A//A/AA/1B1BE
@M00842:106:000000000-AAV5A:1:1101:6818:10625 1:N:0:2
TTTTTGACACTCTCACGTTGGCTGACGACCGATTAGAGGCGTTTTATGATA
+
A1AA111DFFFF1FGGGABGGGBBF0AAE0AA/AA1AA0BEA/A/D1DG2A
@M00842:106:000000000-AAV5A:1:1101:2969:10669 1:N:0:2
AAAAAAAAAAAAAAAAAAGGGAATCCTCGGGTGCCAAGCAACCCCAGCAAC
+
AAAAADDDDDDDGGGGCEEEEGC01B11?>E/>/01B//0000?/?/0000
@M00842:106:000000000-AAV5A:1:1101:12905:10677 1:N:0:2
CCGCATGGAAATGAAGACGGCCATTAGCTGTACCATACTCAGGCACACAAA
+
>>>>>>>BBBBBBB5B5BAEAAA455DFBFDFDD55FG5GFHHCEFEHAAB
@M00842:106:000000000-AAV5A:1:1101:16869:10696 1:N:0:2
AAAAAAAAAAAAAAAGGGGGGGCGCGGAGACAGACACCAACCAACACACCG
+
1AAAAAADAADDG/A/?EEEG?-:-99------/-;-9---9---------
@M00842:106:000000000-AAV5A:1:1101:17784:10725 1:N:0:2
CAATCAGAAAGAGATTGCCGAGATGCAAAATGAGACTCAAAAAGAGATTGC
+
>AABBFFFFFFFGGGFFFGE2EA2BA4AB2F3AB5BBFB33B2B2B25GG3
@M00842:106:000000000-AAV5A:1:1101:16126:10742 1:N:0:2
CTTCTCATATTGGCGCTACTGCAAAGGATATTTCTAATGTCGTCACTGATG
+
>>AAAFFFFFFFGGGGEEFGFF445AB444555DAD5DGBFGCFFFGF3AA
@M00842:106:000000000-AAV5A:1:1101:10896:10773 1:N:0:2
ATGCAAATTAGCATAAGCAGCTTGCAGACCCATAATGTCAATAGATGTGGG
+
>>>>>B@BBDBBBBE5BB5FFB4BA4B5FABF4A4DFBF5D5AFGAF5DGE
@M00842:106:000000000-AAV5A:1:1101:4112:10775 1:N:0:2
AAAAAAAAAAAAAAATGGAATTCTCGGGCGCCAAGGAACTCCAGTCACCGG
+
AABBBBBDBBBBGGGCGGAF33DD5B1E0>0>B>11FFG3FGGFDFBDGG/
@M00842:106:000000000-AAV5A:1:1101:5120:10790 1:N:0:2
AAAAAAAAAAAAAAAAAAAAAAAAAACAAAAAACAACAAAAACAAAAACAA
+
3ABBBBBDBBBBGGGFGGGGGGGG>/AG/B0/</?E//?0B////BFA/?/
@M00842:106:000000000-AAV5A:1:1101:12279:10810 1:N:0:2
AAAAAAAAAAAAAAAAATGGAAGTCTCGGGTGCCAAGGAACTCCAGTCACC
+
AAAAADDDDDDDECGEE0BFAA0A121BB>/>?B@1BB0BG1FFGH2FGHB
@M00842:106:000000000-AAV5A:1:1101:28029:10854 1:N:0:2
AAAAAAAAAAAAAAAAAAAAAAAAAAAAGAACAACAACAAAAGCAACAGAG
+
BBBBBDBBBBBBGGGGGGGGCG?///>//?0232??//?/00B02?<?222
@M00842:106:000000000-AAV5A:1:1101:13439:10860 1:N:0:2
AAAAAAAAAAAAAAAAAAAGGGAATTCTCGGGTGCCGAGGAACTCCAGTCA
+
BBBBBB@DDBBBGGGGGGC??E1?B3B@B1F>?/?BEEEEGCG3DGFF3B3
@M00842:106:000000000-AAV5A:1:1101:13878:10898 1:N:0:2
CATTTGTTTCAGGGTTATTTGAATATCTATAACAACTATTTTAAAGCGCCG
+
AABBB5@BCFBBBGBBABBGF65565D6A6BBEABF4ADAD5FGAFGEGGF
@M00842:106:000000000-AAV5A:1:1101:13097:10936 1:N:0:2
TTTCGTTGGCTCAAAAAAAAAAAACAAAAACATGGAACTCCCGGGCGCCAG
+
>>1>1>1BBB@BBFGGGGGCGG/A/B/0BAAC1BG111BFBBAEE//>EA/
@M00842:106:000000000-AAV5A:1:1101:26443:11018 1:N:0:2
ATGACCCAAACGCTTTTGTGGTTGGCAAGTAAAAAACACAAACAAACAGGG
+
A11AAFFAAFAAEA1FBBBBFB0BAFGB0D2222A//A0/A0AB/B/00//
@M00842:106:000000000-AAV5A:1:1101:15310:11040 1:N:0:2
CCTTTACTTGTCATGCGCTCTAATCGCTGGGCATCTGGCTATGATGTTGAT
+
3>>AAFFFFBBB6AB5AAAAAF56B2AAAE22B2B5DDFFFGGFBFADFG5
@M00842:106:000000000-AAV5A:1:1101:27579:11081 1:N:0:2
AAAAAAAAAAAAAAAAAAAAAAAAAACACAATAAAAACAACAAAAACACAA
+
AABB@BBDDBBBGCGGGGGGGG?//>?F0//3B3B33?FC///00?/GG//
@M00842:106:000000000-AAV5A:1:1101:10314:11093 1:N:0:2
CAGGGCGTTGAGTTCGATAATGGTGATATGTATGTTGACGGCCATAAGGCC
+
>>>11>>1>>>BBB3A0BAABBB3AB22DDA22DB2DDGEEEGGF1FGFG/
@M00842:106:000000000-AAV5A:1:1101:3188:11155 1:N:0:2
AAAAAAAAAAAAAAAAAATGGAATTCTCGGGTGCCAAGGAACTCCAGTCAC
+
ABBBBBBBBBBBGGGG?0ABFB@B3@55?101>?3FFGFHFFBGFC33BBG
@M00842:106:000000000-AAV5A:1:1101:14871:11249 1:N:0:2
AAAAAAAAAAAAAAAAAAAAAAAAAACACACACAACAAAAACACACACACG
+
AAAA?DD1D?DDGCEGG?EGEG//>//?>/?/////?/00?//0////?//
@M00842:106:000000000-AAV5A:1:1101:9416:11259 1:N:0:2
TTTGAGTCTTCTTCGGTTCCGACTACCCTCCCGACTGCCTATGATGTTTAT
+
>>>3>3BBDFFFGCAAAAABEAAA2FBB3B222AEAAGHBFFFADGD5FD5
@M00842:106:000000000-AAV5A:1:1101:5945:11308 1:N:0:2
AGAGGTTAAATACGCCTGATGCCACTGCAAGAGGACATTAATGACTATACA
+
>>>334BBFFFFGAEEGFBBFGG4BAAGF4A4AB2BB35555FFF5A55D5
@M00842:106:000000000-AAV5A:1:1101:8052:11329 1:N:0:2
TCATGTCGGGAATTGTAGAGTTATGAGTATGGCTAAAGCTTATTGAATTAA
+
>>A>1@@>>DDDBFGGFFBBBB33D3DD3DFFG0B11FGABB12DDF2BDA
@M00842:106:000000000-AAV5A:1:1101:6350:11347 1:N:0:2
AAAAAAAAAAAAAAAAAAGAAAACAAAAAAAACAAAATGAAACCCCCGGGG
+
AAAAADDDDDDDGGEGE?E>BGG0//00///>>>F0B111>>10?/><E//
@M00842:106:000000000-AAV5A:1:1101:11807:11360 1:N:0:2
AGTCATGATTGAATCGCGAGTGGTCGGCAGATTGCGATAAACGGTCACATT
+
>3>>>DBBB5B4B55BAAAEAFF54AAEA2F3DBBEECE15BAB1BAA5F5
@M00842:106:000000000-AAV5A:1:1101:27109:11437 1:N:0:2
CGCTTTGGCCTCTATTAAGCTCATTCAGGCTTCTGCCGTTTTGGATTTAAC
+
>>>>3>4>FFFFFGGFGGGGFGG56D6D4B44BA5DG2B2A2BECDBDDHF
@M00842:106:000000000-AAV5A:1:1101:9658:11439 1:N:0:2
CATTTACACCAATTTGTTAATAAAACATGGTACTTGGATAAAAAAAAAAAA
+
>A>1>@DFDCAAG13BBBAABAF11AAFGH1DF3DBBABE11B1A///AFA
@M00842:106:000000000-AAV5A:1:1101:13987:11461 1:N:0:2
AAAAAAAAAAAAATGGAATTCTCGGGTGCCAAGGAACTCCAGTCACCGATG
+
BBACCCDD@DDBGGBBBBBBBFBBAE1AAGFF1CB3F3GHGFDGHHHGEEF
@M00842:106:000000000-AAV5A:1:1101:15363:11461 1:N:0:2
AAAAAAAAAAAAAAAAAAAAAAAAAACACAAAAAACAAAACAAAACAAAAA
+
AAAAADDDDDDDGGCEGGGGGGG//>??0//B</</?<0F0//<00<<00?
@M00842:106:000000000-AAV5A:1:1101:16442:11463 1:N:0:2
GCATTCAGTCGGCGACTTCACGCCAGCATACGAACGACCAGGTATATGCAC
+
>>>>>FFFFFBBGGEGEGG5GFAFAA2B5AEBAB2A1AAA1E3F5FAEGFF
@M00842:106:000000000-AAV5A:1:1101:24570:11521 1:N:0:2
AAAAAAAAAAAAAAAGGGGGGGGCACGACAACCCGCACCCCCCACACACCC
+
1AAAA11ADDDDGGCCCFEGB------9-999;-----------;-;----
@M00842:106:000000000-AAV5A:1:1101:18101:11538 1:N:0:2
AAATTGTTTGGTACTATTCTCTGTTCATGGTAATCGATCGATTTGAAATAA
+
AAB>A5BBCFBAFGFGGGFGGGD55D65FE555DDFFAFE2AAAF5GFBE5
@M00842:106:000000000-AAV5A:1:1101:24387:11555 1:N:0:2
AAAAAAAAAAAAAAAAAATGGAATTCTCGGGTGCAAGGAACTCCAGTCACC
+
BBBBBBDBBBBBGGGGEEGFGBD33D55?F01>?FBF?EHG3GHFHGFGHF
@M00842:106:000000000-AAV5A:1:1101:16085:11604 1:N:0:2
AAAAAAAAAAAAAAAAGGGGGGGCGCGACACAGCACCACCCCACGCCACCC
+
AAAAADADDDDDGG//AEFGGG@----9;9-----;--9-;-;;-9-9--9
@M00842:106:000000000-AAV5A:1:1101:20076:11628 1:N:0:2
GTTGAGGATGTTGACGAGGAGAAAGAGAAGGAAACACACACAAACACAACG
+
>111>1BCBC@BFGFFAEFAEA01B0B01A000A00AB//A/FFEG0F///
@M00842:106:000000000-AAV5A:1:1101:11833:11664 1:N:0:2
AATACTGATAGCAGTCGGCGTGTGAATCATTAGCCTTGCGACCCTCGGCAG
+
3AABAFBBB5BBBBB4AEEFAE2B5D5FG55BDBB53ABEAEEGBHGGG?E
@M00842:106:000000000-AAV5A:1:1101:25930:11731 1:N:0:2
ATTTCTAATGTCGTCACTGATGCTGCTTCTGGTGTGGTTGATATTTTTCAT
+
AABCADFFFFFFGFAFFGG4BFB5D445AADA5B4BB22EGHFHEDEDBFA
@M00842:106:000000000-AAV5A:1:1101:25776:11751 1:N:0:2
AAAAAAAAAAAAAAAAGGGGGGAGAGGAGCACACCCACACACGCCGCACCG
+
>AABA3>ADBBBGEG0AEAEEC?/?//0<</000.....<.<--<---:--
@M00842:106:000000000-AAV5A:1:1101:18214:11825 1:N:0:2
AAAAAAAAAAAAAAAAAATGGAATTCTCGGGTGCCAAGGAACTCCAGTCAC
+
BBBBBBDBBBBBGGGGGCFFGBBF3D5BEFE1>?BECAAFBGBGHGGFGHG
@M00842:106:000000000-AAV5A:1:1101:3905:11826 1:N:0:2
CTGCAATGATGAAGTTGCTGAAATATGTCTGGAAACAACAAAAAACAAAAA
+
>3>>>D5DFBDFGF5BFGGGBB4556D6BBGF5BA4BBA22B2222A2BFA
@M00842:106:000000000-AAV5A:1:1101:12912:11832 1:N:0:2
AAAAAAAAAAAAAAAAATGGAAGTCTCGGGTGCCAAGGAACTCCAGTCACC
+
AAAAADDDDDDDGGGGG0BFBB0BA2@F/>/>?FBB?FCGH1BFFHFGFDD
@M00842:106:000000000-AAV5A:1:1101:20654:11854 1:N:0:2
AAAAAAAAAAAAAAAGGGGGGGCGGCGGACAACCCACACACACCACACACG
+
>AAA?1AA0@????A/EEEGGG@-;--;-@--9--99AF-;--9---:---
@M00842:106:000000000-AAV5A:1:1101:5000:11860 1:N:0:2
CGTTTATGGTACGCTGGACTTTGTAGGATACCCTCGCTTTCCTGCTCCTGT
+
>>>>>>5DFFFFGGCEGGGGGGBB6A4A5FHHF3B2E2AAFGBGG3FHFF5
@M00842:106:000000000-AAV5A:1:1101:10367:11887 1:N:0:2
AGACCCATAATGTCAATAGATGTGGTAGAAGTCGTCATTTGGCGAGAAAGG
+
A3>ABCBFFBFBBBB6FFB5BB5DB45A55AADEAFFFDDEGCE2E2BAF2
@M00842:106:000000000-AAV5A:1:1101:17132:11887 1:N:0:2
CAGTGGCTGTAGCATGTATGTGGATTAGTATTATTGTATTTTCTTTTACTT
+
>>>>34>4ABFDGGFFBBFBABB4B4A45666666B6DD66A5DD5FGG5D
@M00842:106:000000000-AAV5A:1:1101:10281:11889 1:N:0:2
AAAAAAAAAAAAAATGGAATTCTCGGGTGCCAAGGAACTCCAGTCACCGAG
+
BBCCCCDBDDBDEE2BBBBBBF5AAFE1AECGBAF1FG3GGFHFGHHGF>>
@M00842:106:000000000-AAV5A:1:1101:8830:11902 1:N:0:2
TGAAATTTCTATGAAGGATGTTTTCCGTTCTGGTGATTCGTCTAAGAAGTT
+
>3>>AFFFFFFFBB6BF4BBBB54A4A44ABFF5BADDFFBEFGGHB5FFA
@M00842:106:000000000-AAV5A:1:1101:13993:11910 1:N:0:2
AAAAAAAAAAAAAAAAAAAAAAAAAACACAACCAACACAAGCAACACAACA
+
BBA@AB@2ADD??CEFCEEGGCEE/>/FG///<??/?///0/2?0?/?/?/
@M00842:106:000000000-AAV5A:1:1101:16063:11921 1:N:0:2
TCTTTCTTTCTTTCTTTCTATAGCCTCGCGGATGCCAAGCAACTCCCGTCC
+
>33AABDBFFFFGGGFGGGCFB6A45B2A2A2A22BB3222BBAGG11AB1
@M00842:106:000000000-AAV5A:1:1101:14993:11921 1:N:0:2
GGTTAGGAACATTAGAGCCTTGAATGGCAGATTTAATACCAGCATCACCCC
+
>3>>A4BBBBCDGBB5BBFFGGDA5FCCEA24D5A55FGHF3GGBGFHHH2
@M00842:106:000000000-AAV5A:1:1101:2826:11933 1:N:0:2
ACAAAGGAGAACCTTATGAGCTAAAACAAAAAAACAAAACGGGAATCCCCG
+
>AAA11111>1BFA1BBBFGG1A11F100BB00A0A/000/B//A01B1A/
@M00842:106:000000000-AAV5A:1:1101:25113:11977 1:N:0:2
AAGCTGGTTCTCACTTCTGTTACTCCAGCTTCTTCGGCACCTGTTTTACAG
+
ABBB>44>BDDFGG5F4FFBBGD55B4EE44555DB2A2EDGG555BFBD3
@M00842:106:000000000-AAV5A:1:1101:13214:11977 1:N:0:2
CGTTAACAAAAAGTCAGATATGGACCTTGCTGCTCAAGGTCTAGCAGCTAA
+
>1>1>ADFB>C>A1BBBB3DEDAABE0111D1BB1A1111B11B1110B11
@M00842:106:000000000-AAV5A:1:1101:10075:12011 1:N:0:2
AGAGATTGCCGAGATGCAAAATGAGACTCAAACAGAGATTGCTGGCATTCG
+
>3>33BBBB4>>AA2BBBAB4BB5BAF4FB333B23BADDFFFG3AE3BF5
@M00842:106:000000000-AAV5A:1:1101:12974:12030 1:N:0:2
ATTAAATTTAACCTGACTATTCCACTGCAACAACTGAACGGACTGGAAACC
+
AAABBF5FFFBFFBBBBBFFGGD6FE4FG4A4AABF4FGCEEGCEAG33F2
@M00842:106:000000000-AAV5A:1:1101:12803:12054 1:N:0:2
CTTTACTTGTCATGCGCTCTAATCTCTGGGCATCTGGCTATGATGTTGATG
+
>3A>AF55B5@5BB5AAA2AFD6B5DDF44AFBB555BBA3B55F5BFF5G
@M00842:106:000000000-AAV5A:1:1101:7967:12100 1:N:0:2
AAAAAAAAAAAAAAAAAAAAAAACAAACAACAACAAACAGAAATCCCCGGG
+
BBBBBBBBBBBBGGGGGGGGFGC1?1111?1/?/??E?0B33F3FG3?<B/
@M00842:106:000000000-AAV5A:1:1101:17408:12156 1:N:0:2
AAGGCCACGACGCAATGGAGAAAGACGGAGAGCGCCAACGGCGTCCATCTC
+
AAA3AAAADDBBFE2EFGFGAF3BA22A222AA2AAB0B10AA0>EA5GEB
@M00842:106:000000000-AAV5A:1:1101:10439:12159 1:N:0:2
GGCCTCTATTAAGCTCATTCAGGCTTCTGCCGTTTTGGATTTAACCGAAGG
+
>3>>>C4DFFFBBBBBFGGGGFAA44BA5A4A2BB2AAAABDFHHHGEEG2
@M00842:106:000000000-AAV5A:1:1101:17062:12160 1:N:0:2
AAAAAAAAAAAAAAAAGGGAATTCTCGGGTGCCAAGGAACTCCAGTCACCG
+
BBBBBBBBBBBBGGGG1AEAAF3DDAAFE1>1B@3BB?GF3FC3FBBFGF1
@M00842:106:000000000-AAV5A:1:1101:3906:12167 1:N:0:2
CTTCTGCTCTTGCTGGTGGCGCCATGTCTAACTTGTTTGGAGGCGGTCAAA
+
>AAA>5BBFFFFGGGGBFEGGGGCGF5BB6E355D552AA3AAEAAAE1BB
@M00842:106:000000000-AAV5A:1:1101:23435:12198 1:N:0:2
AAAAAAAAAAAAAAAAAAAAAACAAAAAACAAACACCACCACCACACAACA
+
AAAAA@@DDDDDGGG?/E//>EEFCA0/////0?>0///>////?F///</
@M00842:106:000000000-AAV5A:1:1101:11345:12211 1:N:0:2
CTTTCTCGCCAAATGACGACTTCTACCACATCTATTGACATTATGGGTCTG
+
>>3AA@5>>>2AG4BB4AAAAED5AF53BA3ADAD5DFGD5DDA5BAACCG
@M00842:106:000000000-AAV5A:1:1101:13511:12242 1:N:0:2
ATCAAGATAATTTTTCGACTCATCAGAAATATCCGAAAGTGTTAACTTCTG
+
AAAAB4DBF@FFGGF4AAA2AF5B5445A5D6DBA22AA5D5DFDGFEGAF
@M00842:106:000000000-AAV5A:1:1101:18599:12245 1:N:0:2
CAAAAAAAAAAAAAAAAAAGGGAATTCTCGGGTGCCAAGGAACTCCAGTCA
+
>AAAAADDDDDDGGGGGGE/?EAA0@@2D/F//>?CB@?/GHH1FF1GBF1
@M00842:106:000000000-AAV5A:1:1101:28691:12270 1:N:0:2
TTGATAATCTTGACCAAAAAAAACAACACAGGCAATCCCCGGGGCCAAGGG
+
>>>A>DDBFDFFGGGGGGGGAE222B2B2A2B222B3B32AE00A01B1B1
@M00842:106:000000000-AAV5A:1:1101:28110:12304 1:N:0:2
AAAAAAAAAAAAAAAAGGGGGGGCGGCACAGCGCGCGCCGAGCAAGACACG
+
11>?A11>@DD@GCAA//AEEC@-9---9----9------9-9-/-9-/--
@M00842:106:000000000-AAV5A:1:1101:15480:12340 1:N:0:2
ATTTGGTTGGACTTGGTGGCAAGTCTGCCGCTGATAAAGGAAAGGATACTC
+
AABB?B>4>ABBABBB4AEFBFBDDAA54222AB3DDD5GC3CAG2FGHFB
@M00842:106:000000000-AAV5A:1:1101:8946:12346 1:N:0:2
CAGAATCAGAATGAGCCGCAACTTCGGGACGAAAATGCTCACAATGACAAA
+
>>>>>B11B1@BB1B11AA0A001AA00A0A/A//1BFDFAGB1DBAGB10
@M00842:106:000000000-AAV5A:1:1101:10709:12361 1:N:0:2
AAAAAAAAAAAAAAAAAATGGAATTCTCGGGTGCCAAGGAACTCCAGTCAC
+
AAAAAD?DDDDDGGGGEG0BFBF11B2@>FE/>/>@BF>EFG1GHHFFGGF
@M00842:106:000000000-AAV5A:1:1101:10268:12402 1:N:0:2
GAATACGATATTAAAAAAAAAAAAAAAAATGGAATCCCCGGGTCCCAAGGG
+
>>>1>B>>>>>B3GGGGGGC0EE/EA/A/0BB1B11BB>>>E>>GFF0>//
@M00842:106:000000000-AAV5A:1:1101:11055:12419 1:N:0:2
GGGGGCAAGAGGAGGGTGGTGACACGAGTCCTATCAAGGCTACGAGGACAT
+
>1>11111>11111AA00000111B00//01222122A1/110//////01
@M00842:106:000000000-AAV5A:1:1101:20692:12490 1:N:0:2
GGTAGCAAGCACATCACCTTGAATGCCACCGGAGGCGGCTTTTTGACCGCC
+
>A>>3BFFFBFFGGGFGGGGFB45D544BF22222A20E00B3BAFGH?EE
@M00842:106:000000000-AAV5A:1:1101:26286:12513 1:N:0:2
AAAAAAAAAAAAAAAAGGGGGGCGCACAGATCACCCACCAACACACACCGG
+
1AAAAD1DD@DDC?//EE/E??>/@-<-<1110//..<...<.<.;.;.--
@M00842:106:000000000-AAV5A:1:1101:20094:12529 1:N:0:2
ATGAGTGACTCCTGTAGAATTTGAAGTAATTAACTATTAGCAAGCTTGTTG
+
>1>>1@BDD3DBABGFBBBB3BD31B3BD33ADD3A3A3DFG1FG11A01B
@M00842:106:000000000-AAV5A:1:1101:24661:12557 1:N:0:2
AACGTCGTTAGGCCAGTTTTCTGGTCGTGTTCAACAGACCTATCAACATTC
+
>>A3>>3>>AAFGGCGBBBDGGDA55A2B2ADA5DBAGHH3GB3D5F3A5B
@M00842:106:000000000-AAV5A:1:1101:24652:12577 1:N:0:2
AACGTCGTTAGGCCAGTTTTCTGGTCGTGTTCAACAGACCTATAAACATTC
+
AAB3>>3>>AAFGGGG4BFGGGDGA5A2B2BDDDDAAFGHCF55FFG53DF
@M00842:106:000000000-AAV5A:1:1101:16760:12579 1:N:0:2
AAAAAAAAAAAAAAAAAGGGAATTCTCGGGTGCCAAGGAACTCCAGTCACC
+
BBBBADBBBBBBGGGGF1AEABFBD55?F>1>BB3BFFGHHFGHFHFGHHG
@M00842:106:000000000-AAV5A:1:1101:23974:12581 1:N:0:2
TGGACAATCAGAAAGAGATTGCCGAGATGCAAAATGAGACTCAACACGAGG
+
>>>>>BFFFFFFGFGFFBBBF44A22A2BEA5BB3BDFGG3F3B2A2A2A0
@M00842:106:000000000-AAV5A:1:1101:8061:12620 1:N:0:2
CAAATGACGACTTCTACCACATCTATTGACATTATGGGTCTGCAAGCTGCC
+
AAAAA5BDAADAFGBGGFGGAGB5566DAGD5D5ADBAF22ADG3GGCFG2
@M00842:106:000000000-AAV5A:1:1101:19197:12640 1:N:0:2
AAAAAAAAAAAAAAAAGGGGGGGGGCGGAACACCCACAACCCGACCCACGG
+
1>AAA1AA@DD0?E//AEEEGGG?-@99-;---9--9:--;--9---9;--
@M00842:106:000000000-AAV5A:1:1101:22963:12643 1:N:0:2
AGTGGATTAAGTTCATGAAGGATGGTGTTCATGCCACTCCTCTACCGACTG
+
3>333BBBD5DFGFB5F55BFF4B24B42565A5B4F4B23253ABA22AB
@M00842:106:000000000-AAV5A:1:1101:16583:12651 1:N:0:2
TCGGGGGTATTTGAATATCTATAACAACTCGTCTCAAGAGCCACGGCTGCC
+
1>11110>01D22B1BGFF2222FD11B11/0A/02A110BB00AA//AAB
@M00842:106:000000000-AAV5A:1:1101:20575:12677 1:N:0:2
AAAAAAAAAAAAAAAGGGGGGGCGCGGACACACAACCACACAACACACACG
+
1AA@?1ADDDD?ECE//EEEC@?---9----;;--9----:--9--;A-9-
@M00842:106:000000000-AAV5A:1:1101:29029:12701 1:N:0:2
AAAAAAAAAAAAAAAGGGGGGGGCAGAAGCCCACAACACCACACGACCCCG
+
AAAAA?11>0>>E?EC/EAEG@@9---///--9---;--;A-9--9-9-;-
@M00842:106:000000000-AAV5A:1:1101:27674:12716 1:N:0:2
AAAAAAAAAAAAAAAGAGGGGGGCGCGCGAGACGACGCCCAGCACTCCCCC
+
1>AAA1AADDDDE//EA0/E///>/-<--<-AC.-;-:-A..:/.0;/...
@M00842:106:000000000-AAV5A:1:1101:12350:12718 1:N:0:2
AAAAAAAAAAAAAAAAAAAAAACAAACACAAGAAAAAAAACAAAAAAAAAG
+
AAAAA@DDDDDDGGGEGEGGGG/F/>/B0>F0BB00B/>//??F<//</@/
@M00842:106:000000000-AAV5A:1:1101:17709:12728 1:N:0:2
AAAAAAAAAAAAAAAAATGGAATTCTCGGGTGCCAAGGAACTCCAGTCACC
+
BBBBBBDBBBBBGGGGE1BGA33BD55BF01>EF33?1F3BBGHGFBFGHG
@M00842:106:000000000-AAV5A:1:1101:22672:12791 1:N:0:2
AAAAAAAAAAAAAAAAAGGGGGGGGCGCGCACACAACACACCAGCCCCCGC
+
11AAADDDDDDDGGCA//A/AE>;--9------;--;-A-BB-----9--;
@M00842:106:000000000-AAV5A:1:1101:12175:12842 1:N:0:2
AAAAAAAAAAAAAAAAAAAAAAAAACACAACAACAAAACAAGAAGGAAGAG
+
BBBBBBBDBBBDGEGGEA@>EEG//?/B/?AFA//?0?F//00300000?0
@M00842:106:000000000-AAV5A:1:1101:14643:12845 1:N:0:2
AAAAAAAAAAAAAAAAAAAAAAAAAAAAAAACAAAGAAAAGACACAAAACG
+
BBBBBBBBBBBBGG0EEGFGFGGFE/>/////?/<2??2<2<2?2?/??0/
@M00842:106:000000000-AAV5A:1:1101:15345:12862 1:N:0:2
ATGTGTCAAAAAAAAAAAAAAAAATGGAATTCTCGGGTGCCAAGGAACTCC
+
>>>>3B55FFFAFGGGGGGGGGG?1B3@F335BDBFE1>EHFFHF??G@GF
@M00842:106:000000000-AAV5A:1:1101:6101:12882 1:N:0:2
AAGAATATATATATAACATGGTTTGAACCCACAACACACAAAATGGAATTC
+
3>>>>4BFFFFFGGGGG4GFGB54B55442B2242A2A22BGG3EFCG33D
@M00842:106:000000000-AAV5A:1:1101:20550:12885 1:N:0:2
CGAATTTACTGACACTGAATCTAAACAACACAAACAAAAAAAAATGGAATT
+
>>>>>>BDD3DFGGGGGBAABD3D3A10A0B000AB0A0B0AEE0FB1FEB
@M00842:106:000000000-AAV5A:1:1101:2904:12890 1:N:0:2
AAAAAAAAAAAAAAAAAATGGAATGCTCGGGTGCCAAGGAACCCCAGTCAC
+
AAAAADDDDDDDGGGEEEAFG@FG1B21?>//>>GFBFFFHH/?EAEBB1B
@M00842:106:000000000-AAV5A:1:1101:24549:12906 1:N:0:2
AAAAAAAAAAAAAAAAAAAATGGAATTCTCGGGTGCCAAGGAACTCCAGTC
+
BBBBBBBBBBBBGGGGGGGE1BBF333BBB?1>1>?FGBFFGHH3BG3CB?
@M00842:106:000000000-AAV5A:1:1101:28150:12914 1:N:0:2
AAAAAAAAAAAAAAAAAGGGAATTCTCGGGTGCCAAGGAACTCCAGTCACC
+
BBBBBBBBBBBBGGGGF1AE1BB3D5B??@1>?BBEA?1GGBFGFC3BGHD
@M00842:106:000000000-AAV5A:1:1101:12128:12981 1:N:0:2
ATGAAAAAAAAAAAAAAAATGGAACTCTCGGGTGCCAAGGAACTCCAGTCC
+
>>>>>DB?ADBDCGGCGEC1BF3B33A53A?0?>1F@BA1BBGFDGEGBG3
@M00842:106:000000000-AAV5A:1:1101:11587:12997 1:N:0:2
AAAAAAAAAAAAAAATGGAATTCTCGGGTGCCAAGGAACTCCAGTCACCGG
+
BBBBBBDDDDDDGGGGBFBB3BD55AFE1A1B5BBF1BGBFGFGFGHHHG>
@M00842:106:000000000-AAV5A:1:1101:19461:12999 1:N:0:2
AAAAAAAAAAAAAAAAAAAAAACAACGAAGCAAAGCAACCTCACCCACCGC
+
AAAAADDDDDDDGGGGEEEGCE/??///F/>F>10B10B00>1/B0//<//
@M00842:106:000000000-AAV5A:1:1101:8370:12999 1:N:0:2
TTGCAAAATACGTGGCCTTATGGTTACAGTATGCCCATCGCAGTTCGCTAC
+
>>>>>BB>444>BBFABB4ADBF55DBDFD5BDBBF33FEEFGA5GFG?22
@M00842:106:000000000-AAV5A:1:1101:27066:13026 1:N:0:2
GAAAAAAAAAAAAAAAGGGGGGCGCGACCCCCAACCCACACCCACCCGACC
+
1AAAA111ADDDGG///////////->---.--..<:CA...:.;;.--9-
@M00842:106:000000000-AAV5A:1:1101:14919:13032 1:N:0:2
GGTCGCAAAGTAAGAGCTTCTCGAGCTGCGCAAGGATAGGTCGAATTTTCT
+
>3>>3AA2>BBBAB5BBBBFFGA4AA2A322E2AAABF3FFFFEE315BF5
@M00842:106:000000000-AAV5A:1:1101:14898:13034 1:N:0:2
GGTCGCAAAGTAAGAGCTTCTCGAGCTGCGCACGGATAGGTCGAATTTTCT
+
>11>1>>11B@@AB3BBBBFBDB10A0B10A00AA/B/BBAFEEFEFG2A1
@M00842:106:000000000-AAV5A:1:1101:8932:13039 1:N:0:2
AAAAAAAAAAAAAAAAAATGGAATTCTCGGGTGCCAAGGCACTCCAGGCAC
+
AAAAADB2AD??EGGGFFABG@@33D@5??E1>>BB3?C1?B2BGC3311B
@M00842:106:000000000-AAV5A:1:1101:8946:13049 1:N:0:2
AAAAAAAAAAAAAAAAAATGGGATTCTCGGGTGCCAAGGAACCCCAGTCAC
+
AAAAADDDDDDDGGGGGGGBG001BB22BC>/>?BFB/>00B/?E/>1B11
@M00842:106:000000000-AAV5A:1:1101:17275:13106 1:N:0:2
TTACCGTCTTTCCAGAAATTGTTCCAAGTATCGGCAACAGCTTTATCAATA
+
>>>AA3>AFBFFGGGGGFGGFB5DD55BB56D22AAAA2AG3BA5DFFD55
@M00842:106:000000000-AAV5A:1:1101:18122:13112 1:N:0:2
CTTCTGAATGTCACGCTGATTATTTTGACTTTGAGCGTATCGAGGCTCTTA
+
>>>>A5DFFFFFGGGGGGAFGGDB56DBF555B5AF2BE2GFEECEAG3F5
@M00842:106:000000000-AAV5A:1:1101:8812:13116 1:N:0:2
AATTTAGACATGGCGCCACCAGCAAGAGCGGAAGCAATACCGCCAGCAATA
+
AAAABFBBB5BBFBAAAAAGFFAB4B4B2AE22BFBBDFHHGFCEFGFBG5
@M00842:106:000000000-AAV5A:1:1101:25803:13129 1:N:0:2
AAAAAAAAAAAAAAAAGGGGGGCGAAGGGCACACGCACACCACGCACACCC
+
>AAAAD>DDDD0EGGAEAFCEC/><--...<./<---<;.C.:..-;-;..
@M00842:106:000000000-AAV5A:1:1101:11343:13154 1:N:0:2
ACCAGGTATATGCACAAAATGAGATGCTTGCTTATCAACAGAAGGAGTCTA
+
AA1A111BB3BBABBFGGGGB1D13B113BA1AA1DD3FBCBC1CGCFFD2
@M00842:106:000000000-AAV5A:1:1101:22040:13160 1:N:0:2
AAAAAAAAAAAAAAAATGGAATTCTCGGGTGCCAAGGAACTCCAGTCACCG
+
BBBBBBDBBBBBGGGGEFFB333B55AAE1>1B@BB?BGHBGGHH@FEHH1
@M00842:106:000000000-AAV5A:1:1101:21165:13161 1:N:0:2
AAAAAAAAAAAAAAAGGGGGGGGGGCGACACCCCCCCCACCCACCCACCCC
+
>AAAADDDDDDDGGGA/EEGG@9------;;A--9-@;--;A--;---9;-
@M00842:106:000000000-AAV5A:1:1101:12219:13190 1:N:0:2
AAAAAAAAAAAAAAAAAAAAAACAACAAACAAAAACAAAAAAAAAAAAAAA
+
BBBBBBDBDDDDCEFGGGGGGG11111?F111BBF//?0BFGCE?B/<<@>
@M00842:106:000000000-AAV5A:1:1101:8775:13287 1:N:0:2
TCCCTAGTTTTGTTTCTGGTGCTATGGCTAAAGCTGGTAAAGGACTTCTTG
+
>>>AAFBBBBBBBBABEBGBFE455F44BBA5BBBGFCEF5DGGGF3FFAG
@M00842:106:000000000-AAV5A:1:1101:15022:13332 1:N:0:2
ATCAAAAAAAAAAAAAATGGAATTCTCGGGTGCCAAGGAACTCCAGTCACC
+
AAAABFFBB@BBGGGGGGBGBB33B55AAA1AABB@B?1FGFFHFHFGHHF
@M00842:106:000000000-AAV5A:1:1101:4693:13368 1:N:0:2
AAAAAAAAAAAAAAAAATGGAATTCTCGGGTGCCAAGGAACTCCAGTCACC
+
AABBBBBBBBBBGGGGEGFG3B33555??01>EG3GD1BBGGFGFFBFGHE
@M00842:106:000000000-AAV5A:1:1101:28977:13372 1:N:0:2
TGGCGACCCTGTTTTGTATGGCAACTTGCCGCCGCGTGCAATTTCTATGAA
+
>>>A3>ADBFFFFGGGFFGFGGHFB45D532222A0001BA5A5DBADDF5
@M00842:106:000000000-AAV5A:1:1101:25486:13377 1:N:0:2
AAAAAAAAAAAAAAAAATGGAATTCTCGGGTGCCAAGGAACTCCCGTCACC
+
BBBBBBBBBBBBGGGGACFGFF3AD5@BF>1>>B3@??BFGFDH1>?EEGF
@M00842:106:000000000-AAV5A:1:1101:9096:13416 1:N:0:2
TTCTGACGTTCGTGATGAGTTTGTATCTGTGACTGAGCAGTTAATGGATGG
+
>>>>355>>>B>AAB4BBBBBBD46B66D65BDBB3A3AA5D55DFG3AFA
@M00842:106:000000000-AAV5A:1:1101:22018:13417 1:N:0:2
TAGAAGTCGTCATTTGGCGAGAAAGCTCAGTCTCAGGAGGAAGCGGAGCAG
+
>>A>A5BDBBBBGGGGGGGAEA24AB3FGGGB5DDD3A222FFGE?A0E1A
@M00842:106:000000000-AAV5A:1:1101:29357:13474 1:N:0:2
GAAAAAAAAAAAAAACGGGGGGGGGCGCGACGCACACACCCAACCACCCCC
+
AAAAAFDDDD?DGEG?A?EECG-----9--99----9--;-9-;--;----
@M00842:106:000000000-AAV5A:1:1101:5585:13514 1:N:0:2
CCATGTTGGACTTGTAAAAAAACAAAAAAATGGAATTCTCGGGTGCCAAGG
+
>AAA1@3BAFFFFGFGGGFFGE00A0B00A0FBB11BDADFEA/AEHEBG/
@M00842:106:000000000-AAV5A:1:1101:15672:13531 1:N:0:2
AAAAAAAAAAAAAAAAAAAAAAAAAACACAACAAACAAAACACAAAACACA
+
BBBBBBBBBBDBGGGGGGEGGGE/>>?G0GA///F/BE0F0?0??FF0F0/
@M00842:106:000000000-AAV5A:1:1101:16712:13531 1:N:0:2
AAAAAAAAAAAAAAAAAATGGAATTCTCGGGTGCCAAGGAACTCCAGTCAC
+
BBBBBBBBBBBBGGGGGEFBG333BD5BFF?1>?BB@1?GCGGGHFC3@@F
@M00842:106:000000000-AAV5A:1:1101:27394:13534 1:N:0:2
GTTTTAGTGTCTTGTTTGACAAGTTATTTACTCTTTCGTTGAGTGTATTCC
+
>3>>>B45BBD@EG5GGGBGFGB55565A655D5ADDAB3B2G5BAADFD5
@M00842:106:000000000-AAV5A:1:1101:5026:13560 1:N:0:2
AAAAAAAAAAAAAAAAATGGAATTCTCGGGTGCCAAGGAACTCCAGTCACC
+
BBCCCBBCCCCCGGGGGGGGFG3FA55BBE1>?BBBF1FGHFDFFGBGHHB
@M00842:106:000000000-AAV5A:1:1101:12942:13625 1:N:0:2
AAAAAAAAAAAAAAAAAAAAAACAAAAACACCAAAAAAACAGCACGCAACG
+
AABBBBBBBDBBGGGGGGGGGG1??1111111?1?/?///?202?///>//
@M00842:106:000000000-AAV5A:1:1101:20507:13648 1:N:0:2
GACAAATAATCTCTTTAATAACCTGAGTCAGCGAACCCAATCCTCGGCATT
+
>1>>11BDDFFFGFGGFGGGG1B1B10DDF11A000ABAAFHH1B//B//B
@M00842:106:000000000-AAV5A:1:1101:16323:13699 1:N:0:2
AAAAAAAAAAAAAAAAAAAAAAAAAAAAAACAAACAAAAACACACACAACA
+
BBBBBBDBBBBBGGGGGEGGGEC//>>/<>///0/?/F<C/F0?/?/?///
@M00842:106:000000000-AAV5A:1:1101:28133:13708 1:N:0:2
AAAAAAAAAAAAAAAAAAAAAAACCACAACAGACAAAAAACCAACACACAA
+
1AAAADDDDDDDGGGGGG?>EE////???A/0BB>FEE>@///F/FFH?A/
@M00842:106:000000000-AAV5A:1:1101:14556:13814 1:N:0:2
AAAAAAAAAAAAAAAAAATGGAATTCTCGGGAGCCAAGGAACTCCAGTCAC
+
AAAAADDD@DDDGGGGGE0BF1BB@D@2B/>/>B>B0FAFEA1BFFG@GG1
@M00842:106:000000000-AAV5A:1:1101:10107:13846 1:N:0:2
TCGGAAACCTGCTGTTGCTTGGAAAGATTGGTGTTTTCCATAATAGACGCC
+
>>>3>>>BBCBBABB4BBBBBE4544A45BG5B2222DFD5B3DBBBFEGA
@M00842:106:000000000-AAV5A:1:1101:24493:13872 1:N:0:2
CATTAAGCCTGTCAGGGACTGTATGACTTCAAGTTCGCGTATTAATAAATG
+
>AA>AF1BC1BBFGGGGFGCFB33BD133DB1D333AAAAA/12D2D2FF2
@M00842:106:000000000-AAV5A:1:1101:11636:13903 1:N:0:2
TTTAATAGAGAAAAAAAAAAAAAAAAAATGGAACTCTCGGGCGCCAAGGCA
+
3>3AAB5BBBB@BBFEGGGGGG0AA00>1@3@333B@3BCE/>/E?/FF/0
@M00842:106:000000000-AAV5A:1:1101:25512:14051 1:N:0:2
AAAAAAAAAAAAAAAAATGGAATTCTCGGGTGCCAAGGACCTCCAGCCACC
+
BBBBBBBBBBBBGGGGE1BFB3D3D5DCF01>EBF3F?B1B2B1F33?1B1
@M00842:106:000000000-AAV5A:1:1101:13154:14096 1:N:0:2
AAAAAAAAAAAAAAAATGGAATTCTCGTGTGCCAAGGAACTCCAGTCACCG
+
ABBBBBBB@DBBGGEGABFBBB3B55B1B1?5D53B1EBGBGGHHBFGHHD
@M00842:106:000000000-AAV5A:1:1101:3505:14145 1:N:0:2
GCATTTTCATCCCGAAGTTGCGGCTCATTCTGATTCTGAACAGCTTCTTGG
+
>>>>>5BBDDDFGG2EEABFGG2A2BF555DFBD5AAD5FEGFHB3BBDF3
@M00842:106:000000000-AAV5A:1:1101:10083:14178 1:N:0:2
GACCTTTCCCATCTTGGCTTCCTTGCTGGTCAGATTGGTCGTCTTATTACC
+
>>>>>BD5B44@G55BBBBBFG55AB5BEEFE45DDBAABEAF22F55FGB
@M00842:106:000000000-AAV5A:1:1101:26568:14183 1:N:0:2
GACGCCGACCCTAAATTTTTTGCCTGCATGACTCGCTTTGCGTCTTCTTCG
+
>>33AD?DDDDFFFFB6BAF?EBFAF225B335D2E211B5A1A11B55D1
@M00842:106:000000000-AAV5A:1:1101:10380:14201 1:N:0:2
GTGCTATGGCTAAAGCTGGTAAAGGACTTCTTGAAGGTACGTTGCAGGCTG
+
>>>>>@5BC>BBB5BBBBGBAB5DAEGB4A5AD5A5G3FGG2AFE3FFFBG
@M00842:106:000000000-AAV5A:1:1101:17340:14201 1:N:0:2
ATCAACATCATAGCCAGATGCCCAGAGATTAGAGCGCATGACAAGTAAAGG
+
A3AABFFBFFFFGGFGGFFFFFBFA4A45554BBAAEEEEFGF5F5D55DD
@M00842:106:000000000-AAV5A:1:1101:18377:14206 1:N:0:2
AAAAAAAAAAAAAAAAATGGAATTCTCGGGTGCCAAGGAACTCCAGTCACC
+
AAAAADDDDDDDGGGG?0BGBB1AB22BF>//BB@B/>>FGBGHHE2BFHG
@M00842:106:000000000-AAV5A:1:1101:10369:14216 1:N:0:2
GTGCTATGGCTAAAGCTGGTAAAGGACTTCTTGAAGGTACGTTGCAGGCTG
+
>>>>>B5BB>BB45BBBBGABB5DAAG44A5ADD45F3FGGFAFFFFGGBG
@M00842:106:000000000-AAV5A:1:1101:26174:14216 1:N:0:2
AAAAAAAAAAAAAAAAAAAGGGAATTCAGGGTGCCCAGGAACCCCAGGCCC
+
AAAAADDDDDDDGGGGGG/E?//0B1B12B00>>B0F/?/B0//?//?/>/
@M00842:106:000000000-AAV5A:1:1101:26509:14233 1:N:0:2
AAAAAAAAAAAAAAAAGGGGCGGGCAGACACCCCACAACACACACAACACG
+
A?AAADDADDDDGG/////E/E//>>/?000///?<//</?/<?///?<//
@M00842:106:000000000-AAV5A:1:1101:10456:14270 1:N:0:2
ATAAAAAAAAAAAAAAAAATGGAATTCTCGGGTGCCAAGGAACTCCAGTCC
+
BBBBBFFBDBBBGGGGGGE1BF3AF3D5D?F0?>E3F3G?G3FBFGFH3B3
@M00842:106:000000000-AAV5A:1:1101:6005:14336 1:N:0:2
CCTTCTGCTGTAAATTGAACTATACACTCCATTTTTGTTCCTGTAAATTTT
+
>A1>A11@BFDFGGGFGGBGFF3313B1AFH1A3A3A0BDFGGFG2FGF1D
@M00842:106:000000000-AAV5A:1:1101:6942:14381 1:N:0:2
AAAAAAAAAAAAAACAGGGGCGCGCGGACAGACACACACCGACGCACACAG
+
1AA?AA1A>0@AEAE/FACE/>E>////>>/00000>//?//>@@/B/</0
@M00842:106:000000000-AAV5A:1:1101:25542:14397 1:N:0:2
AAAAAAAAAAAAAAAAAAAAATGGAATTCTCGGGTGCCAAGGAACTCCAGC
+
BBBBBBBBBBBBGGGGGGGGG1@B3F33B33??/1>?FGC?/B?F3BGFG3
@M00842:106:000000000-AAV5A:1:1101:26451:14423 1:N:0:2
CCAACTTACCAAGCTGGGTTACGACGCGACGCCGCACAACCAGATACTGAA
+
>3>3345BDFFFFGEFGGBAAGB2B22AAE200A00A0BBECG13D555B@
@M00842:106:000000000-AAV5A:1:1101:17169:14445 1:N:0:2
AGCTTAAAAAAAAAAAAAAAAATGGAATTCTCGGGTGCCAAGGAACTCCAG
+
>>>>>BBFFFCCGGGGGGGGGC1BB3BB3B55BB01/?F33F11FGBF3B3
@M00842:106:000000000-AAV5A:1:1101:28604:14448 1:N:0:2
AAAAAAAAAAAAAAAAATGGAATTCTCGGGTGCCAAGGAACCCCAGTCACC
+
BBBAADDBBBBBGGGGGBBFFEA35A5?F>1>BBB3F?G3E1BE1E3BEG3
@M00842:106:000000000-AAV5A:1:1101:19294:14498 1:N:0:2
GGGCATACTGTAACCATAAGGCCACGTATTTTGCAAGCTATTTAACTGGCG
+
>AA>>BCFFFFFGGGGGGEFGGF42A4B5466DFBDDGFG5DGBGGGHFG2
@M00842:106:000000000-AAV5A:1:1101:25799:14509 1:N:0:2
AAAAAAAAAAAAAAAATGGAATTCTCGGGTGCCAAGGAACTCCAGTCACCG
+
BBBBBBBBBBBBGGGFAFGBDFCD55AAE1>1BBB1BBCG3FGHHFGFHH1
@M00842:106:000000000-AAV5A:1:1101:29223:14632 1:N:0:2
AAAAAAAAAAAAAAAAGGGGGGGCCAGAGAGCACACACACCAACGCACAGA
+
1>>AA11AADD?EE?AAEEC?/9;9..../../.9-9--;-;A----99-/
@M00842:106:000000000-AAV5A:1:1101:23486:14682 1:N:0:2
AAAAAAAAAAAAAAAAAAAAAACAAAAAGACAAACACACAACACAACACAA
+
AAABBBBBDDBBGGGGEE0E?@E1C1EH111311/00?>/?/?////?///
@M00842:106:000000000-AAV5A:1:1101:24841:14692 1:N:0:2
CTTGAAAAAAAAAAAAAAAAATGGAATTCTCGGGTGCCAAGGAACTCCAGG
+
>>>1>B1D?DDDGEC//E?/E0BB1B11D2B//>/>EFB1>/0BG1FGBE0
@M00842:106:000000000-AAV5A:1:1101:9775:14713 1:N:0:2
ATCTTCATGACTAAAAAAAAAAAAAAAAAATGGAATTCCCGGGTGCCAAGG
+
AAA11BF3BBBBBGGGFGEC?E//AE/AE>0@1B111B11BE@/>E0@1>F
@M00842:106:000000000-AAV5A:1:1101:27302:14753 1:N:0:2
CGAAGGACATGAAAAAAAAAAAAAAACAATGGAATTCTCGGGTGCCACGGG
+
>>>>111BC1CFGGGGGGEEA//A/A/B/1BB111@D@D?>///BGF1///
@M00842:106:000000000-AAV5A:1:1101:8933:14770 1:N:0:2
AAAAAAAAAAAAAAAAAAAAAAAAAACACAACACAACAAAAACAACAGAAG
+
1>AA@DDDDDD?EEE//EEEGG?E?>>/0?/<</?//?/0B?//?/?0011
@M00842:106:000000000-AAV5A:1:1101:4642:14810 1:N:0:2
CAAACTAGGATTAGATACCCCACTATGCTTAGCCCTACACACAGATAACTA
+
AA1AA@DBFB3BFGF3FGFGGGB003313331BBB0001BFE0ACG1E1D1
@M00842:106:000000000-AAV5A:1:1101:4621:14810 1:N:0:2
CAAACTAGGATTAGATACCCCACTATGCTTAGCCCTAAACACAGATAATTA
+
>AABB4FDFFFFFGFGGGGGGGB44BDA655ABABAB2BFFGGFGD5E55D
@M00842:106:000000000-AAV5A:1:1101:11712:14829 1:N:0:2
AAAAAAAAAAAAAAAAAAATGGAATTCTCGGGTGCCAAGGAACTCCAGTCA
+
AAAAADDDDDDDGGCEEGC0BF1F1BBDB/FE/>AFB@FFCGGFGFBG2B1
@M00842:106:000000000-AAV5A:1:1101:10847:14890 1:N:0:2
GTGCATGAAGGATGGTGTTAATGCCACTCCTCTCCCGACTGTTAACACTAC
+
>>3>>BBBBBC4BBA4BAABBBD5F4F4AF445BAAAEE2E3DADGBGFC3
@M00842:106:000000000-AAV5A:1:1101:15666:14920 1:N:0:2
AATCAGCGGTATGGCTCTTCTCATATTGGCGCTACTGCAAAGGATATTTCT
+
AAAAABC>A2>>BFABBBFGGGE5B66D4422AAABBGBB5BAFGBGGHF5
@M00842:106:000000000-AAV5A:1:1101:26947:14930 1:N:0:2
AAAAAAAAAAAAAAAAGGGGGGCCGGCACACCCCCACCCACCCACACCCAA
+
AAAAADDDDDDDGGGEAEGCGG/////>-00..<--<...<...;.:.;;.
@M00842:106:000000000-AAV5A:1:1101:8820:14945 1:N:0:2
ACGGATTGTTCAGTAACTTGACTCATGATTTCTTACCTATTAGTGGTTGAA
+
>>>3>>3BB@B5BBBABFFGAF5DF5D5D6556DDDBAGA5FGAFG52EGA
@M00842:106:000000000-AAV5A:1:1101:28589:14977 1:N:0:2
CTGCCCTCTCACCACCATTTGGACTGCTCAGCTTCCTCCTGACACTCAGCC
+
>1>AA11>BF1DAD1A111A3B1BA0B3B30A11BB1D00110BB10BBF0
@M00842:106:000000000-AAV5A:1:1101:14130:15011 1:N:0:2
AAAGGACGGTTGTCAGCGTCATAAGAGGTTTTACCTCCAAATGAAGAAATA
+
ABBB344>>>2>AB6B4AAAAB6555AF3252BBF5BG2BABB5BG5BAD5
@M00842:106:000000000-AAV5A:1:1101:2824:15030 1:N:0:2
AAAAAAAAAAAAAAAAAATGGAATTCTCGGGTGCCAAGGAACTCCAGACAC
+
AAAAADDDDDDDEEGGE?0BFBF11D2@FB>/>>BF1>/0BCB@F1B1?E0
@M00842:106:000000000-AAV5A:1:1101:12996:15042 1:N:0:2
GGGGGGGTGAGGGGGGGGGCGGCGTGTGCCGTCGCCGCCTGTACGTGAGCG
+
11>>1/>/>/<<CC>9-@-----9----//--9-99--9--///-----:-
@M00842:106:000000000-AAV5A:1:1101:26702:15046 1:N:0:2
AGCCTGTCAGGGACTGTATGAATTCAAGTTTGCGTATTAATAAATGAAAAG
+
>>>>111BDB1CFGAABFDFB3A3DA3D333DDABA01222FGF2GGGF10
@M00842:106:000000000-AAV5A:1:1101:13149:15052 1:N:0:2
AAAAAAAAAAAAAAAAAAAAAACAAAAAAAAAAAAAAAAAAAAAAAAAAAA
+
AAAAADDDDBBBGGGGGGGGGG1?11GHG//<><B/<CD/@@?C-@CCG?9
@M00842:106:000000000-AAV5A:1:1101:20911:15125 1:N:0:2
AAAAAAAAAAAAAAAAGGGGGGGGAGGGACGACCGCCACCCCCACCCACCC
+
>AAAADDDDDDDGGC?//AAEC?-9--9-9-------9-9:-99;----:9
@M00842:106:000000000-AAV5A:1:1101:9557:15132 1:N:0:2
AAAAAAAAAAAAAAAAAAAAAAACAAAACCATCAGAAAGCCGCAAACACCG
+
AAAAADDD@DDDGGG/EECC?EE/?/0B0/?111B11B10B///</000//
@M00842:106:000000000-AAV5A:1:1101:8392:15133 1:N:0:2
AAAAAAAAAAAAAAAAAAAAAAACAAAAAAACAACAAAAAAAACAAAACAG
+
?AAABDDB@DDBCEGAEEGGGGG1FC1??////////B?//<<///0?0?0
@M00842:106:000000000-AAV5A:1:1101:19807:15140 1:N:0:2
AAAAAAAAAAAAAAAAAAGGGACTCCCGGGTTCCCAGGAACCCCCACTCCC
+
AAAAADDDDDDDGGGGE/AEAF/0>F//>>>?0BB1B?/>>>/E///00>?
@M00842:106:000000000-AAV5A:1:1101:7567:15254 1:N:0:2
GGACGACCAGGGCGAGCGCCAGAACGTTTCGTACCTTTAGACATTACATCA
+
>A>>33>DDFBBGG?AEGEEEE2AAA223311BBF5DBBABFFDBFEGFGB
@M00842:106:000000000-AAV5A:1:1101:12284:15290 1:N:0:2
GGGGGGGGGGGGGGGGGGGGGGTGCGGCCGACATGCAACGTGTATGGTCTG
+
>>>>>0>A@B@BFFFFBF;?@9-;.--------./////-.././/.9///
@M00842:106:000000000-AAV5A:1:1101:3931:15301 1:N:0:2
AAAAAAAAAAAAAAAAATGGAATTCTCGGGTGCCAAGGAACTCCAGTCACC
+
B@BCCBBBBCCCGGGGGCGGBFECBADFAE1>BGFBFA1FHFGGFG3FFGB
@M00842:106:000000000-AAV5A:1:1101:25590:15329 1:N:0:2
AAAAAAAAAAAAAAAAATGGAATTCTCGGGCGCCAAGGAACTCCAGTCACC
+
BBBBBBBBBBBBGGGEEFFGFF3BA55FF00>>>1>EFCCFGFHHB?FDHF
@M00842:106:000000000-AAV5A:1:1101:16191:15364 1:N:0:2
TAAAAAAAAAAAAAAAAAAATGGAATTCTCGGGTGCCATGGAACTCCAGTC
+
>>AABFBBBBBBGGGGGFGEFBFB3B3D5B?1>1>BGBBF3FFGBGHGHGF
@M00842:106:000000000-AAV5A:1:1101:23727:15404 1:N:0:2
TTTATCAAGATAATTTTTCGACTCATCAGCAATATCCGAAAGTGTTAACTT
+
>ABAAF5DFFFBGGGGGGGEAF2BB5BAB45445ADF?2B2AAA5ABGGDD
@M00842:106:000000000-AAV5A:1:1101:9932:15424 1:N:0:2
GAATGCCACCGGAGGCGGCTTTTTGACCGCCTCCAAACAATTTAGACATGG
+
>>>>3B@4CC>AAAE2EEEAAF33ABGB00A1BBABBAB135FDF@FDDFH
@M00842:106:000000000-AAV5A:1:1101:20816:15460 1:N:0:2
AAAAAAAAAAAAAAAAAAAAAACAACAAGACACACACAACCCACCACCCCC
+
BBBABDDBBBBBGGGEE?EEEE1FG1?11B1FBB1>//?/?///???////
@M00842:106:000000000-AAV5A:1:1101:22719:15497 1:N:0:2
GCGTCCATCTCGAAGGAGTCGCCAGCGATCACCGGAGTAGTTGAAATGGTA
+
>>>1>AAFFFFFGFAEAFBFE?0000A00000B/////0D22D2A12BF1B
@M00842:106:000000000-AAV5A:1:1101:19537:15503 1:N:0:2
ACCATAACGAGCATCATCTTGATTAAGCTCATTAGCGTTAGCCTCGGTACG
+
A1>A1DDF>AADEGFGBA33BB1331DA1BF1A3AAA0000BF1GAABBB/
@M00842:106:000000000-AAV5A:1:1101:2955:15557 1:N:0:2
AAAAAAAAAAAAAAAAAAAGGGAACGACAGGGCGCCAAGCAACACCAGCCA
+
ABB@AD?DBBBBGGGGGE0EA?11111///1?1>///>??03F0/?/0/?0
@M00842:106:000000000-AAV5A:1:1101:22959:15573 1:N:0:2
AAAAAAAAAAAAAAAAATGGAATTCTCGGGTGCCAAGGAACTCCAGCCACC
+
CBCBABBCCCCCGGGGF1BGBBEGDA@FF>1>BFBB?1FFFBGGFB3?1FF
@M00842:106:000000000-AAV5A:1:1101:23786:15580 1:N:0:2
AGTGAAAATCATCTAAACTAATCTTTGCATACATGCTACACTTTGCCCTCC
+
>>>1>BDFFFFFGGGGGGGF1FB333ADF3ABBADFDD1BBB1BFFFHGEA
@M00842:106:000000000-AAV5A:1:1101:23806:15615 1:N:0:2
AAAAAAAAAAAAAAAATGGAATTCTCGGGTGCCAAGGAACTCCAGTCACCG
+
BBBBBBBBBBBBGGGGFGGEBB3D5BAFA1>1B5B?1FFFBFGFFBFDHH1
@M00842:106:000000000-AAV5A:1:1101:15324:15619 1:N:0:2
GGTTTTACCTCCAAATGAAGAAATAACATCATGGTAACGCTGCATGAAGTA
+
>3>>>>FDFDFBFEFGBBABBBF5DDAF5FGBDB5DBFDG?EE355AABDA
@M00842:106:000000000-AAV5A:1:1101:14277:15640 1:N:0:2
CGCTGATTATTTTGACTTTGAGCGTATCGAGGCTCTTAAACCTGCTATTGG
+
333A3>B55@DFGBAB5BFFBF4AAB2BA4A2AAB3BD5DBGFCG3DF5FB
@M00842:106:000000000-AAV5A:1:1101:11836:15647 1:N:0:2
GGGGGGGGGGGGGGGGGGGGTGCGCAGCGAGTGTCTGGCTAGCAAGGTCCG
+
>3>>30/A@@B9;--;9;--9-.----9----./9////.9.///..///-
@M00842:106:000000000-AAV5A:1:1101:16942:15677 1:N:0:2
AAAAAAAAAAAAAAAAAAAAAATGGAATTCTCGGGCACCAAGGAACTCCAG
+
BBBBBBBBBBBBGGGGG?E>EC1BBB33BB3@11>>/?FB/0/03B3BGG3
@M00842:106:000000000-AAV5A:1:1101:16714:15701 1:N:0:2
AAAAAAAAAAAAAAAAGGGGGGGGGCGGCACGCCCGCCACCACAGCCCCCC
+
>AAAAADDDDDDCCC/AAEEGG?-@@9;--9--;---9@9A--------9-
@M00842:106:000000000-AAV5A:1:1101:14539:15720 1:N:0:2
GGGGGGGGGGGGGGGGGGGGGGAGCAGCGGACGACAGCCACCGGGCTGCGG
+
>1>11/>A@@9;@@9@@-99-9----9-;------------------;9--
@M00842:106:000000000-AAV5A:1:1101:7434:15745 1:N:0:2
GGATTGAGAAAGAGTAGAAATGCCACAAGCCTCAATAGCAGGTTTAAGAGC
+
>>>>>4@BAFFFGGGBF55BGGAF44BABAA4BBA5DBGFGH2F5FG5DG2
@M00842:106:000000000-AAV5A:1:1101:24922:15747 1:N:0:2
ATCATGTTGGACCTGTAAACTTAATATTTTACACAAAAACAAAAAAATGGG
+
A>AA11@BBAFFGGFGGGGGGF1F333A33ABB1BA00F0BFGH0AA0110
@M00842:106:000000000-AAV5A:1:1101:14718:15758 1:N:0:2
GGGGGGGGGGGGGGGGGTGGGGAGTGAGCAGTGCGGGCTGCGCGCTCCGCG
+
>1>11/<:99@@-@@@@-9-999;--///////9---9-;--;-------9
@M00842:106:000000000-AAV5A:1:1101:9198:15843 1:N:0:2
GCTTGATTTGGTTGGACTTGGTGGCAAGTCTGCCGCTGATACAGGAAAGGG
+
>>>334BBFBD>AAEABBEFGBA2B4ABFD65D32AAA2BF5F5B2BFCG1
@M00842:106:000000000-AAV5A:1:1101:26500:15871 1:N:0:2
AAAAAAAAAAAAAAAAAGGGAATTCTCGGGTGCCAAGGAACCCCAGCCACC
+
BBBBBBBBBBBBGGGGA1AEA11@D5D?F01/?BF3?1F3F1E1111?FF0
@M00842:106:000000000-AAV5A:1:1101:15715:15919 1:N:0:2
ACAAAAAAAAAAAAAAAAAATGGAATTCTCGGGTGCCATCCAGTCACCGAG
+
BBBBBFBBBBBBGGGGFGGGCBF3F33B5DF1>1>EGCFGCFG3F@FGE?>
@M00842:106:000000000-AAV5A:1:1101:13891:15972 1:N:0:2
AAAAAAAAAAAAAAAAAAAAAAACAAACAAGACAACAAAACAACCACAACG
+
AAAAADDDDDDDCGGGECEG@E///?0/0?00BBBF>/B00///?//////
@M00842:106:000000000-AAV5A:1:1101:15011:15986 1:N:0:2
AAAAAAAAAAAAAAAAAATGGAATTCTCGGGTGCCAAGGAACTCCAGTCAC
+
BABBBBDBDDBBGGGGGG1BFBE3FD5DFFE1>?3B3F1EGH3GHEFBFGF
@M00842:106:000000000-AAV5A:1:1101:22762:16012 1:N:0:2
AAAAAAAAAAAAAAAAGGGGGGCGGGGGACGAGCAGCACAACCGCGACCGG
+
@AAAA?DD@DDDCE//E/EEEC//--;---9----/;----;---------
@M00842:106:000000000-AAV5A:1:1101:13724:16021 1:N:0:2
ATCAAAAAAAAAAAAAAAAAAATGGAATTCTCGGGCGCCAAGGAACTCCAG
+
BAABBFFCBCCCGGGGGGGGGG1BFC333@3@?B>/>>EE@GDF3FBF33B
@M00842:106:000000000-AAV5A:1:1101:9464:16044 1:N:0:2
TAGGGACGGCCTCATCAGGGTTAGGAACATTAGAGCCTTGACTGGCAGATT
+
>3>33B>>A>>>EBFFCBGGBB4B25AAE555DABD23AA335BFGBEFG5
@M00842:106:000000000-AAV5A:1:1101:4347:16060 1:N:0:2
AAAAAAAAAAAAAAAATGGAATTCTCGGGTGCCAAGGAACTCCAGTCACCG
+
?AABBBBBBBBBGGGGEGGFDD3D5A1AA1>>BBB??1BF3GGFBBFGHH1
@M00842:106:000000000-AAV5A:1:1101:7647:16066 1:N:0:2
AAAAAAAAAAAAAAAAGGGGGGGGCAGGCACCACAAACGAACAACAACAAG
+
11AAA@A@ADDD/EA////EE/A@=-9---9--;----------9---;;-
@M00842:106:000000000-AAV5A:1:1101:15076:16072 1:N:0:2
AACGTGATTACTTCATGCAGCGTTACCATGATGTTATTTCTTCATTTGGAG
+
>AA?>4>CFFFFGGF5BBBFGE2AAFFFHABAF55AA5BDD5FGBDDGH3F
@M00842:106:000000000-AAV5A:1:1101:16979:16079 1:N:0:2
AAAAAAAAAAAAAAAAGGGGGGGGACGAGCAGCCGACCCACAACAACCCAC
+
>AA1A@DDDDDDGEE//?/E?@-;----9--/---;-9--;-9----9---
@M00842:106:000000000-AAV5A:1:1101:14505:16081 1:N:0:2
GGGGCGGGGGGGGGGGGGAGAGACAGAGACGACACCACGACGACCCATCGG
+
>3>332>>AD<@BB9;99--.99...;/...----....-------.//.;
@M00842:106:000000000-AAV5A:1:1101:10396:16093 1:N:0:2
GGATTGGTTTCGCTGAATCAGGTTATTAAAGAGATTATTTGTCTCCAGCCC
+
>1>>>1B1>>B>A1A1BBB1BF111A3A3311001D12BDDFF2FHHFHGA
@M00842:106:000000000-AAV5A:1:1101:16973:16105 1:N:0:2
AAAAAAAAAAAAAAAAGGGGGGGGGCGACGAGCGAACACACAACACACGCG
+
>AAAADADDDDDCGAA/AEEGG@=-99-;;;9@---9-9-;;9:--;--9-
@M00842:106:000000000-AAV5A:1:1101:17957:16116 1:N:0:2
AAAAAAAAAAAAAAAAAAAAAAAAAACAGACCAACAACACAACACACACCA
+
AAAAADDDDDDDGGGGCECEEE/////?0BG/0/?/?FEF/?/?/?//?//
@M00842:106:000000000-AAV5A:1:1101:27001:16161 1:N:0:2
AAAAAAAAAAAAAAAAAAAAAAACAACACACAAAAAAAAAAAAAAAACAAA
+
CCCCCCCBCCCCGGGGGGGGGGGCHFC??F/??FBGG<EC/CCGFGC.C<F
@M00842:106:000000000-AAV5A:1:1101:21638:16185 1:N:0:2
AAAAAAAAAAAAAAAAAAAAAAGAAAAAAACAAACAACAACAACAAACCAA
+
AAAAADDDDDDDGGGEAA/E@F/F00B0>>?//0/0?///?/?///B////
@M00842:106:000000000-AAV5A:1:1101:25818:16192 1:N:0:2
CAAAGCATTGGGATTATCATAAAACGCCTCTAATCGGTCGTCAGCCAACGG
+
>>AB3BFDFFFCGG4GGGGGGGH5B22A4A4AB5BCAAEEAFGGHHFEFFA
@M00842:106:000000000-AAV5A:1:1101:26637:16207 1:N:0:2
GCATCCGGCTATGATGTTGATGGAACTGACCAAACGTCGTTAGGCCAGTTT
+
>>>1111>A11BGG3AA3BBBBB01B1BFF01AAAEBAFAAE/EB1/A11D
@M00842:106:000000000-AAV5A:1:1101:5012:16230 1:N:0:2
TACCAGTTATATGGCTGTTGGTTTCTATGTGGCTAAATACGTTAACAAAAA
+
>>AAA4@BDDFFGGGGFBBFGA44A566F6ABAB4BB5FGGAFC2FDABAB
@M00842:106:000000000-AAV5A:1:1101:8812:16255 1:N:0:2
TGACTTCGTGATAAAAGATTGAGTGTGAGGTTATAACGCCGAAGCGGTAAA
+
>33>>B5>B>BBBBB5B2BBB4B5B5B55B4A5A6AFEEEGE2EAFEAFAA
@M00842:106:000000000-AAV5A:1:1101:10872:16276 1:N:0:2
GAAAATTCGACCTATCCTTGCGCAGCTCGAGACGCTCTTACTTCGCGACCC
+
>3>>3B45>B3>2B5FCGGBBE222A33A22222A2B2BDFA55BEA0AE0
@M00842:106:000000000-AAV5A:1:1101:16177:16276 1:N:0:2
AAAAAAAAAAAAAAAATGGAATTCTCGGCAGCCAAGGACCTCCAGTCACCC
+
BBBBBBBBBBBBGGGGCGGG3B3A5D1F1001B1B?11112@B2B3FFFG1
@M00842:106:000000000-AAV5A:1:1101:15919:16281 1:N:0:2
CTCTTTTAAGTGTTGGCATTTTTTTGTTCTAACAAACAAACACCAACGACA
+
>1AA?DFFFFFFDGE1FFADGG3E0A0012DFB110AB/0/B0/B//B/AA
@M00842:106:000000000-AAV5A:1:1101:15902:16288 1:N:0:2
CTCTTTTAAGTGTTGGCATTTTTTTGTTCTAACACAAAAAAAAAACGGGAA
+
1>AAADFFFFDDGEGCGGGFGG300A00D2DA1A10BBA/A/AE///?///
@M00842:106:000000000-AAV5A:1:1101:12519:16365 1:N:0:2
GATGAGGGACATAAAAAGTAAAAATGTCTACAGTAGAGTCAATAGCAAGGG
+
>>>>ABB>>>>BAFFFBAABBF31BB3B3FADBDBABGFGBF2GFHGFGE/
@M00842:106:000000000-AAV5A:1:1101:9151:16384 1:N:0:2
GTGCAGAAGGAGTGATGTAATGTCTAAAGGTACAAAACGTTCTGGCGCTCG
+
>>>>>5B4BC4>BB56BBBBBBDBAF55AB4B5D5BBBEABBAFFFGFAEE
@M00842:106:000000000-AAV5A:1:1101:9620:16415 1:N:0:2
TGAAAAAAAAAAAAAAAAGTGGAATTCTCGGGTGCCAAGGAACTCCAGTCC
+
11>>AFFDDDDDGGG?EE/ABF11111BDA/E/>E0DB/B0BG1FGBF2B1
@M00842:106:000000000-AAV5A:1:1101:17179:16428 1:N:0:2
CTGTTCAGAATCAGAATGAGCCGCAACTTCGGGATGAAAATGCTCACAATG
+
>>>>>FFFFFFFGGGGGGBGGGA222A45AB2AA2BGBAB5FG5GEHEDAB
@M00842:106:000000000-AAV5A:1:1101:22585:16438 1:N:0:2
TTGCTGATGAACTAAGTCAACCTCAGCACTAACCTTGCGAGTCATTTCTTT
+
>>>A>5DFFFFFGGGGGGGGGG4BAAEBG4FGFG5A5B22AAFGG55D55D
@M00842:106:000000000-AAV5A:1:1101:5288:16473 1:N:0:2
CTAAAGAATGGAACAACTCACTAAAAACCAAGCTGTCGCTACTTCCCAAGA
+
>>AAA4@C@D@FGGGGGEGGGBA4FGAEAA44B3B5B2FABEB55FHF322
@M00842:106:000000000-AAV5A:1:1101:3626:16499 1:N:0:2
AATGCGACAGGCTCATGCTGATGGTTGGTTTATCGTTTTTGACACTCTCAC
+
>3>3>33AADABBFGGGFGGBGDF45BA22235DA2BB22EEFGGCG5G3F
@M00842:106:000000000-AAV5A:1:1101:3632:16515 1:N:0:2
AATGCGACAGGCTCATGCTGATGGTTGGCTTATCGTTTTTGACACTCTCAC
+
11>1>1>DDDAA1BFFGGAFBBDF11BE1101DDB000A/AAG111B1BBD
@M00842:106:000000000-AAV5A:1:1101:12374:16550 1:N:0:2
CGTTGAGGCTTGCGTTTATGGTACGCTGGACTTTGTAGGATACCCTCGCTT
+
AAAAAABB>>B>AAAAAABBGBB52E2A?AF3ABBBBDFGEBGGHBGEG1B
@M00842:106:000000000-AAV5A:1:1101:9728:16584 1:N:0:2
AAAAAAAAAAAAAAAAAAGGGAATTCTCGGGTGCCAAGGAACTCCAGTCAC
+
AAAAADDD@@DDCC//EA/?E>B>BD2@B>>/>/B1@/FFGGBGHEGBGHB
@M00842:106:000000000-AAV5A:1:1101:11540:16607 1:N:0:2
GGGGGGGGGGGGGGGGGGGGGGGGAGTAGAGCAGGACGAGCACGGGCAGCG
+
>>>11/>;@@@@@?@@@@;@@-9@---///////--9-9----;------;
@M00842:106:000000000-AAV5A:1:1101:15716:16611 1:N:0:2
ATCCACTGTTCACCATAAACGTGACGATGAGGGACATAAACAGTAAAACTG
+
AA3AAF5BB555BBFGGFGFABBAAA22A54BAAB23B5D35BAA55BB3B
@M00842:106:000000000-AAV5A:1:1101:14574:16641 1:N:0:2
GGGGAGGGGGGGGGGGGGCGGGCGGACTACCGAGCTACACGAGTGCATCTG
+
>1>111>1>0/>;;;;-9-99-;---9-//-9----9//---9--/////;
@M00842:106:000000000-AAV5A:1:1101:16310:16695 1:N:0:2
GAAAACACCAATCTTTCCAAGCAACAGCAGGTTTCCGAGATTATGCGCCAA
+
BABBBFBFCCCFGGGGGGGGGG44BBBCCAF4BBDF2A2AAE5GHHFGG?A
@M00842:106:000000000-AAV5A:1:1101:11565:16723 1:N:0:2
GGGGGGGGGGGGGGGGGGGGGGGGAGAGAGCACGGGGAAGAGCCGGAGGAG
+
>3>330AA?BBBBFFFFFF?FF?B--.;.9./.-----......-----..
@M00842:106:000000000-AAV5A:1:1101:11762:16731 1:N:0:2
GGGTGGGGGGGGGGGAGTTGGGGCTCACGAAGCACAACGCAGATGCACGAT
+
>1>>11>>>>@?@-;-;-/;/-----//9----/-----9-;-/////---
@M00842:106:000000000-AAV5A:1:1101:25954:16760 1:N:0:2
CAGGGCGGCTACTCGGAACGGAAAACACACACAAAAAAATGGAATTCTCGG
+
>>A11>1>>>AC1BEEEEEEFABA00ABAA//AB0FC?/011FHF1D2BF/
@M00842:106:000000000-AAV5A:1:1101:4334:16768 1:N:0:2
AAAAAAAAAAAAAAAAATGGAATTCTCGGGTGCCAAGGAACTCCAGTCACC
+
AAAAADDDDDDDGGG/E0BGABG1BB2B/E/>/B@BFFEFFFHHHHHHFBF
@M00842:106:000000000-AAV5A:1:1101:5834:16821 1:N:0:2
AAAAAAAAAAAAAAAATGGAATTCTCGGGTGCCAAGGAACTCCAGTCACCG
+
ABBABBBBBBBBGGGGGGGBBFCA5BCAA1>1BDB?B1FGBFHGHEGHHH1
@M00842:106:000000000-AAV5A:1:1101:18681:16831 1:N:0:2
TGTTGCGGCACCCTGTATGCTTCTTGCTCAAGTAATGGAACTGGCTTTTAA
+
3>>>3B>>DBBBGGGFGGFFBFB55D55B53AB55D5B3B3B3B22BAB5B
@M00842:106:000000000-AAV5A:1:1101:16839:16838 1:N:0:2
CTCAAGTAAGGGGCCGAAGCCCCTGCAATTACAATTGTTGACCACCTACAT
+
AAAAA45BFFFFAEAFAEEFGGA2AF2353A5AA55B55B5FC3AF13FB5
@M00842:106:000000000-AAV5A:1:1101:27879:16857 1:N:0:2
AAAAAAAAAAAAAAATGGAATTCTCGGGCGCCAAGGAACTCCAGCCACCGG
+
AAAAADDDDDDDGGG0BFB111D2DAAA/>//B>//00B1BBGG0?GGHE/
@M00842:106:000000000-AAV5A:1:1101:21340:16910 1:N:0:2
TTGGACTTGATTTGTTTAAAAACACAAACACAAATGGAATTCTCGGGTGCC
+
>>>1>BB1FFBDGGDGGGGGFG1C000A0A0A0B1B1A1BADBFFFA//BB
@M00842:106:000000000-AAV5A:1:1101:27920:16928 1:N:0:2
TGATGCGGTTATCCATCTGCTTCTGGAAGCCAAGCATCGGGGATCGAGAAA
+
>>>>3B3>>AAFGGFGGFEGDG55D454AFC222BA53A22AAE111FE1B
@M00842:106:000000000-AAV5A:1:1101:22318:16954 1:N:0:2
CTACCTTAATAAATTTTATGTTTGCTGAAATTGCATGATCAATTTAGGCAC
+
>>>AB@FFFFFFGFGGGFGBBB5BB5B54A5DFGGFF4DDAF555BGFGFF
@M00842:106:000000000-AAV5A:1:1101:11755:16960 1:N:0:2
GGGGGGGGGGGGGGGAGGGGGGAGGCGGAGCGTGCTGTGTGACGACTGCTG
+
>1>1>/>A@@@?@9;-;-9-------9;-;-;-;--///9-//--9--///
@M00842:106:000000000-AAV5A:1:1101:4020:16967 1:N:0:2
AATTTCAAAAAAAAAAAAAAAAATGGAATTCTCGGGTGCCAAGGAACTCCC
+
A?AAAFFFFFBCGGGGGCGGGGE1BF333355D?B>1>>GFBGFF3G3FG1
@M00842:106:000000000-AAV5A:1:1101:18150:16991 1:N:0:2
AAAAAAAAAAAAAAAAGGGGGGGCGCCGGACACCCACCCACAACCAACACC
+
1>AAADDDDDDDGEG/AC?EEB?@9-----;---:-:-:9:--;-----9:
@M00842:106:000000000-AAV5A:1:1101:11510:17003 1:N:0:2
GGGGGGGGGGGGGGGTGGGGTGGCAGCGTGCGAGCACACACACTCCCGGGG
+
>1>>1/<?;@@@@@@-;--;-;-------9-------------;/------
@M00842:106:000000000-AAV5A:1:1101:7059:17060 1:N:0:2
AAAATAAAAAAAAAAAAAAAAAATGGAATTCTCGGGTGCCAAGGAACTCCA
+
ABBBAFFFFFBBGGGGGGGGGG?FBF3B3355DBB>1>EHGHGFHHH3FG3
@M00842:106:000000000-AAV5A:1:1101:6605:17072 1:N:0:2
AAAAAAAAAAAAAAAAGGGGGGGCAGGCACGACGCACACCCCCACAACCAG
+
1>AAA1DDDDDDGG?E?FE?E/9@-.9..C..----9------9--;-9--
@M00842:106:000000000-AAV5A:1:1101:5001:17073 1:N:0:2
TTTTCTTTGAGATATGTATAATTAACTACCACTTCAGTTTCTTAAAACACA
+
>111>133DFAADG3FBFGF3G3AADAFFFBCA1BAG3ADB3AE21D1B00
@M00842:106:000000000-AAV5A:1:1101:19400:17082 1:N:0:2
ATTTACCAAAAAAAAAAAAAAATGGAATTCTCGGGTGCCAAGGAACTCCAG
+
A3>AAFFFFBBBGGGGGGCCGGCBF3A3B555AA>1>BGEB?E13F@GHH3
@M00842:106:000000000-AAV5A:1:1101:14835:17094 1:N:0:2
GGGGGGGGGGGGGGGGGGGGGGAGAGTGGGACAGGAGACAGTCACAAGTGG
+
>>>330>A@B@?BBB-;@---@--..//............./////;.//;
@M00842:106:000000000-AAV5A:1:1101:11729:17117 1:N:0:2
GGGGGGGGGGGGGGGGGGGGGGGATCGCGGCGGTACACGATACTCGCAGCG
+
>3>>>0/A@BBBFF-=?;--9--;.9..------../9.-..;/9.--.-9
@M00842:106:000000000-AAV5A:1:1101:14303:17193 1:N:0:2
AGCTCGAGAAGCTCTTACTTTGCGACCTATCGCCATCAACTACCGATTCTG
+
A3AAA3D>>>B4B4AAAGFG5BBAAEA235B22BB2BBAB5B3BE1A1D5D
@M00842:106:000000000-AAV5A:1:1101:14991:17207 1:N:0:2
ACCCTAAATTTTTTGCCTGTTTGGTTCGCTTTGCGTCTTCTTCGGTTCCGG
+
>A>>>CCD33@DGGAB1BB1AFB000A0A000B1ABAB/D21D/A/AAGE/
@M00842:106:000000000-AAV5A:1:1101:3399:17240 1:N:0:2
AAAAAAAAAAAAAAAAATGGAATTCTCGGGTGCCAAGGAACTCCAGTCACC
+
AAAAADDD>DDDGGGGG0FGGC11122?/>/>>B1B>/BFGCFHEF2B1FE
@M00842:106:000000000-AAV5A:1:1101:16795:17248 1:N:0:2
TCTATTAAGCTCATTCAGGCTTCTGCCGTGCTGGATTTAACCGAAGATGAT
+
11>AAFFDFFFFFGGD3FGGBGB1A11A00001101B1D2DFAE/AE1F1A
@M00842:106:000000000-AAV5A:1:1101:19880:17252 1:N:0:2
CTAGTGTGAGATATGGTACTGTAAACTTGTGAATGTTTGAACTCTGAAAAA
+
>>>3>55BDDFDGFGGGGFABB666D55D5B56AD5D5AAFB5FDFD5352
@M00842:106:000000000-AAV5A:1:1101:8817:17255 1:N:0:2
CAGGCCACAACCAACCAGAACGTGAACAAGCGTCCTGCGTGTAGCGAACTG
+
>>>3>>A>CAAAACGGGA4BBA4B423D2B2AABA2BEA2BAEGBF0AECG
@M00842:106:000000000-AAV5A:1:1101:10752:17271 1:N:0:2
AAAGTGCACCGCATGGAAATGAAGACGGCCATTAGCTGTACCATACTCAGG
+
>>>3>555DC>2AAABAB4BB55BDA2A2EG3DDDF5FDFHHHFFGFHGHH
@M00842:106:000000000-AAV5A:1:1101:19452:17306 1:N:0:2
AATACCATGAAAAATATCAACCACACCAGAAGCAGCATCAGTGACGACATT
+
ABAAAFFFFFFFGGGBGGFGFG2A4AE4A444BBBBBAGBB55BF2BE22D
@M00842:106:000000000-AAV5A:1:1101:15674:17336 1:N:0:2
TTAAGCCACTTCTCCTCATCCAACGCGTCAGTTTTTGACAGAATCGTTAGG
+
AAAAAB4C4CBFFFFBG4GGGF4B22AAA2E5A552ABF5A3B5FFEGAF2
@M00842:106:000000000-AAV5A:1:1101:10434:17443 1:N:0:2
CTAATTTGTCTAGGAAATAACCGTCAGGATTGACACCCTCCCAATTGTATG
+
ABCCCF5B@BBBBBBBBBBFGFAAB2A4CA5BBDABFE2FEGFEHDEABFG
@M00842:106:000000000-AAV5A:1:1101:8797:17446 1:N:0:2
AAAAAAAAAAAAAAAAATGGAATTCTCGGGTGCCAAGGAACTCCAGTCACC
+
BBBBBBBBBBBBGGGGG1BFBA3BAA5?FE1>>?BB?BC3FBGGHG@GGHE
@M00842:106:000000000-AAV5A:1:1101:3109:17450 1:N:0:2
AAAAAAAAAAAAAAAAATGGAATTCTCGGGTGCCAAGGAACTCCAGTCACC
+
BABBBBBBBBBBGGGGGABGBGFBA5D1?>1>EHHC11B3FFGHFH@FFHF
@M00842:106:000000000-AAV5A:1:1101:10623:17459 1:N:0:2
TGTTTCTGGTGCTATGGCTAAAGCTGGTAAAGGACTTCTTGAAGGTACGTT
+
33>>>D5BDBB@BA5BFABBBBBB4BG4D555BBB4BA5DFA3FGBGGGG3
@M00842:106:000000000-AAV5A:1:1101:9043:17507 1:N:0:2
AAGTGGACTGCTGGCGGAAAATGAGAAAATTCGACCTATCCTTGCGCAGCC
+
>>>>34BBB>BBBF2AE22ABBB5D55325AABBBA2BAGG5AFGEG0FG1
@M00842:106:000000000-AAV5A:1:1101:23834:17514 1:N:0:2
AAAAAAAAAAAAAAAAGGGGGGGAGAGAACCAGCAGACCACACCACCGCCC
+
AAAAA@DDDDDDGCE//A/AFC---9..//....;-/-9-9;-9----;--
@M00842:106:000000000-AAV5A:1:1101:20494:17522 1:N:0:2
GACCGCTTTGGCCTCTATTAAGCTCATTCAGGCTTCTGCCGTTTTGGATTT
+
>>>>3>>>AFFFGGFCGGGGGFB5B456DDABFB3BB5GGGA2BF2E3BFG
@M00842:106:000000000-AAV5A:1:1101:16681:17565 1:N:0:2
CAAAAAAAAAAAAAAATGGGAATCCCCGGTTCCCAGGGACCCCCAGCAACC
+
>AAAAADDDDDDGGGG0BFAB1B1F1/AE///B1B1?/?B/>E///>00B0
@M00842:106:000000000-AAV5A:1:1101:19614:17577 1:N:0:2
ACATTGTAGCATTGTGCCAATTCATCCATTAACTTCTCAGTACCCGATACC
+
A?AAA1DBBDFFGGEDDA11B1DB3D1ED333F3AD3BD33A1D1A0A0A1
@M00842:106:000000000-AAV5A:1:1101:3823:17598 1:N:0:2
GAAAAAAAAAAAACACGGGGAGGCGAGACAGCACCACCCCCACGACTCGCC
+
1AAA1111>??AAAAA//E//AA/////?B0/00/0/////>?////?///
@M00842:106:000000000-AAV5A:1:1101:11495:17628 1:N:0:2
CATCATAGGCAGTCGGGAGGGTAGTCGGAACCGAAGAAGACTCAACGCGAA
+
>A?AAF5DCB@>BAAEF2AEGA3BB52E2FEC?2AA1B3FGBGHG2BEE@0
@M00842:106:000000000-AAV5A:1:1101:12732:17649 1:N:0:2
AAAAAAAAAAAAAAAAAAAAAAAAACAGAGAACACAGACGGCACGGAAGAG
+
AAAAADDDDDDDGGGGG/EGGG/>///00BB1B00/010//<////<//00
@M00842:106:000000000-AAV5A:1:1101:7291:17651 1:N:0:2
TAACGAGCATCATCTTGATTAAGCTCATTAGGGTTAGCCTCGGTACGGTCA
+
3>AA3>3ADFFFGGFFG5BGGGBB5BE56AA5B42AFGH5GCEEHGEGFEA
@M00842:106:000000000-AAV5A:1:1101:16727:17663 1:N:0:2
TGGATTGCTACTGACCGCTCTCGTGCTCGTCGCTGCGTTGAGGCTTGCGTT
+
>>>>>BCFFFFFGGGGFEEEGGA2AA2BA2A2ABAA2B1A1BCFBBAFEB1
@M00842:106:000000000-AAV5A:1:1101:5248:17686 1:N:0:2
AAAAAAAAAAAAAAAAGGGGGGCGAGCAGAGGACCCGACGAGCGTAGACCG
+
1AAAA1>>ADADG/EE//A//>/<----00....<.-<<-----..-.00-
@M00842:106:000000000-AAV5A:1:1101:27970:17699 1:N:0:2
AAAAAAAAAAAAAAAGGGGGGGCGAGACACCACACCACCAACAAACAACAC
+
1>AAADDDDD@DCEE//A/A/@@------9:-:---99AB-9---99;---
@M00842:106:000000000-AAV5A:1:1101:28583:17771 1:N:0:2
AAAAAAAAAAAAAAAAAAAAAAACAGAAAACGAAGAGACACAACGAAAAAG
+
1AAAAADDDDDDGGEA/A//>///?0>1BF0/??/?000BBF/</?///B/
@M00842:106:000000000-AAV5A:1:1101:9986:17781 1:N:0:2
AGCAGCAAGATAATCACGAGTATCCTTTCCTTTATCAGCGGCAGACTTGCC
+
33>A3CF4B4B5AF5GGEAEAFDEF5A5AA55DABFGGH2EEAEFGFGGHF
@M00842:106:000000000-AAV5A:1:1101:23103:17786 1:N:0:2
CAACCAAATCAAGCAACTTATCAGAAACGGCAGAAGTGCCAGCCTGCAACG
+
>ABBCABAFFFFGGGGGGGGGGAA454B2A2AA2BA5BFHGFGGEEGGFG0
@M00842:106:000000000-AAV5A:1:1101:7905:17788 1:N:0:2
ATGTTATTTTATCGTTATCACATGAATTTCTTTCAAAAAAAACACAAAAAA
+
>>>>1B3B3BB@FG1FEGGGGGGB113333333DDB3B0A0A/B0B/BBAA
@M00842:106:000000000-AAV5A:1:1101:21545:17809 1:N:0:2
TCCGTCTTTCTCCATTGCGTCGTGGCCTTGCTATTGACTCTACTGTAGACC
+
>>111B1>BFFFGBFGGBFAEF0BA?G111B12DDDDF1F1BF2ADADAF1
@M00842:106:000000000-AAV5A:1:1101:5332:17818 1:N:0:2
CTTTTGCTATGAGATTTTCAACTTTCAATGCTACTTACAAAAAAAAAAAAA
+
>11>11BBD3BF1G313DFEFF313DDE3313DD13BBEDBB00AAE/EEE
@M00842:106:000000000-AAV5A:1:1101:17772:17830 1:N:0:2
GATTGAGGCTGGGAAAAGTTACTGTAGCCGACGTTTTGGCGGCGCAACCTG
+
>>>>3B@CABFBGABGFBBBAGDD665D42EEA2A3AAAB2AF0EEEEHGB
@M00842:106:000000000-AAV5A:1:1101:15903:17846 1:N:0:2
CAAATTAGAATAATTCAAGGAAAGAAACAACCAACAAAAAAAATGGAATTC
+
>>AAA@B4DFBFG56FGGFGBB4B4AB444422B2ACGAG2AE1B333B3D
@M00842:106:000000000-AAV5A:1:1101:20030:17871 1:N:0:2
AAAAAAAAAAAAAAAAAAGGGAATTCCCGGGTGCCAAGGAACCCCAGTCAC
+
AAAAADDDDDDDGGGGGEAEE>0B1D1BBE/>>B011??B00/??EE1BGG
@M00842:106:000000000-AAV5A:1:1101:6978:17874 1:N:0:2
AATTAATGATGCTTTAAATTCTCAAAAAACAGAAAAAAAATGGAATTCTCG
+
AAAAAFBFFFFFDFFGFGGGGGD6AB4B22B44B3B2E2E2BFFF3BD5D1
@M00842:106:000000000-AAV5A:1:1101:18459:17906 1:N:0:2
AGGCTTCTGCCGTTTTGGATTTAACCGAAGATGATCTCGATTTTCTGACGG
+
>>>>3BB5FFFBAEFEFEBBAF55D4A22225ADB55DBB352DD5DGGE0
@M00842:106:000000000-AAV5A:1:1101:22633:17962 1:N:0:2
GTAGAAATGCCACAAGCCTCAATAGCAGGTTTAAGAGCCTCGATACGCTCA
+
>>>3>@DDDFFFGGGGFFGGGG5ADEFBA4B5BD55FFG3FEG32EFE2E2
@M00842:106:000000000-AAV5A:1:1101:8710:17990 1:N:0:2
AATCAAAAAAAAAAAAAAAAAATGGAATCCTCGGGTGCCAAGGAACTCCAG
+
>A>>AFFFADBDCEGGGGGCG01BB33B3B5@EB>1>B?F3???3BBF@3B
@M00842:106:000000000-AAV5A:1:1101:16346:18015 1:N:0:2
CAATTGAGGCCTATTTGGTTGGACAGCACACACACACCACGGAATCCCCGG
+
1>A>>1DFCAAFF1GGBGAAEE1BA00BB0FE0A00B0B/AA/A/1B1B//
@M00842:106:000000000-AAV5A:1:1101:18394:18032 1:N:0:2
TAATAGGAAACTCAATTCTCCAAAACACAAAAAAAAATGGAATTCTCGGGG
+
1>A1>3BFFFFFGGGGGG3A1E1BGEA0B000BA0AE0111F1FDDDBFEA
@M00842:106:000000000-AAV5A:1:1101:26379:18076 1:N:0:2
CTCTAAAAACCATTTTTCGTCCCCTTCGGGGCGCTAGTCTCTCCTGCTATT
+
>1>1>F3DBAAAGGBGGGEBEEAA000A0000/////1B212101111122
@M00842:106:000000000-AAV5A:1:1101:8588:18079 1:N:0:2
ATAGTCGTAGATGAATTGATGCTGAGATACCAAATTTGTGTGAAAAAAAAA
+
>AA3>B>>>>2BBBBBBBBBBB5D5A55DDF44B45DA5B2BAAD5B2E0A
@M00842:106:000000000-AAV5A:1:1101:20035:18110 1:N:0:2
TGTGCCGCGTTTCTTTGTTCCTGAGCATGGCACTATGTTTACTCTTGCGCT
+
>>33>BDDBDBBGFGFFBBFGGB5BCGAGAA3BBBDDB5DBFDG5DBFFG0
@M00842:106:000000000-AAV5A:1:1101:7937:18114 1:N:0:2
TGAATCATTAGCCTTGCGACCCTCGGCAGCAAGAACCATACGACCAATATC
+
3>>>3BFFDDBFGB4FGEEECF4AAEA2AEFBC2BCGF3DGAFFGEH3E5D
@M00842:106:000000000-AAV5A:1:1101:9657:18130 1:N:0:2
CACCATAAACGTGACGATGAGGGACATAAACAGTAAACATGTCTACAGTAG
+
>AABBFFFFF>BAA2A2AABBGE2F245AA35BBDDD5FFFDF5FGGGGGG
@M00842:106:000000000-AAV5A:1:1101:4970:18139 1:N:0:2
AAAAAAAAAAAAAAAAAGGGAACTCTCGGGTGCCAAGGAACTCCAGCCACC
+
AAAAADDDDDDDGGGGA/AEAA/1111B/>/>BBBB>/00B1@1FG0?FG0
@M00842:106:000000000-AAV5A:1:1101:27142:18151 1:N:0:2
AAAAAAAAAAAAAAATGGAATTCTCGGGTGCCAAGGAACTCCAGTCACCGA
+
AAAAADDDDDDDGGG0FGB111D22BFA/AA0D1/?0>F1BFB1@BFHHE/
@M00842:106:000000000-AAV5A:1:1101:26190:18224 1:N:0:2
AAAAAAAAAAAAAAAAGGGGGGGACGACACACAAACCACCCCAACCGACAG
+
>AAAADDDD@@DE?//EEFEGG---@-9----;---9-----;-9------
@M00842:106:000000000-AAV5A:1:1101:7199:18255 1:N:0:2
GGCTCTAATGTTCCTAACCCTGATGAGGCCGTCCCTAGTTTTGTTTCTGGG
+
>A>>>BDFBFFFGG5GFGGGGG45D5AA22A2ABB3FHDDDAB2B2DA5GB
@M00842:106:000000000-AAV5A:1:1101:9504:18294 1:N:0:2
AAAAAAAAAAAAAAAAAAAAGGGAATTCTCGGGTGCCAAGGAACCCCAGTC
+
AAAAA@DD??DDCEGE?E///?B/001122?///>/B11//>0B/?E/E1B
@M00842:106:000000000-AAV5A:1:1101:9305:18369 1:N:0:2
AATCCGCGGCATTTAGTAGCGGTAAAGTTAGACCAAACCATGAAACCAACC
+
>A>>A33>A>>>BB6BBBBBEG22B5D5D55FFF2AFAFFFFFFFGHGEF1
@M00842:106:000000000-AAV5A:1:1101:18910:18371 1:N:0:2
AAAAAAAAAAAAAAAAAAAAAAAAAGACACCAACAAACAACCGACACAACG
+
ABBBBBDBBBBBGGGGGGCFFGE/>/?232////?/B?0?///</>/2///
@M00842:106:000000000-AAV5A:1:1101:2638:18374 1:N:0:2
AAAAAAAAAAAAAAACGGGGGGGAAGCAACACACACACGCGACACGACACG
+
>AAA1111AADDE////AE/>/9;99.//:.----;-------9-------
@M00842:106:000000000-AAV5A:1:1101:23138:18387 1:N:0:2
AAAAAAAAAAAAAAAAGGGGGGGGAGGACCACCCACCACACACACACCACG
+
AAAAAD>DAD0>E/E///EAEC-99--9-----;9A--;-A---9-;--:-
@M00842:106:000000000-AAV5A:1:1101:24566:18391 1:N:0:2
AGAAACAACCTGATTAGCGGCGTTGACAGATGTATCCATCTGAATGCAATG
+
>>>>>FFBBBFFGGGGGFGGGF22AFFBB3AB5D5DF5DG5F5FGFGBBD3
@M00842:106:000000000-AAV5A:1:1101:27550:18425 1:N:0:2
AAAAAAAAAAAAAAAGGGGGGGGCGCGGCCTAACCGCACAACCACACATCA
+
1AAAA@1>A0>0AA///AEA?A=-;9--99;/;-;-9;9----9-;--///
@M00842:106:000000000-AAV5A:1:1101:15226:18436 1:N:0:2
AAAAAAAAAAAAAAAAAAAAAAAAAAAAACCCAAAAAAAAAAAACAAAAAA
+
BBBBBBBBBBBBGGCEGGGGGG//>>?<////?FF/G@CC//--.><CG.-
@M00842:106:000000000-AAV5A:1:1101:25848:18458 1:N:0:2
CAACGGAAACCATAACGAGCATCATCTTGATTAAGCTCATTAGGGTTAGCC
+
>AAB33>ADFFCGGGGGCFCAGBB5B55D5D5DDBFAFGFDG5FFFCFFHF
@M00842:106:000000000-AAV5A:1:1101:27925:18459 1:N:0:2
AAAAAAAAAAAAAACAGGGGGGCGGAGGAGCAGACACACCGACAGAACAAG
+
1>AAA11>@>>0/A//0AAE///<----..<C//.///..--;--:/;///
@M00842:106:000000000-AAV5A:1:1101:18630:18460 1:N:0:2
ATAATGGGATGTGTGACTGTATGCTGTTCAAAAAAAAAAAAAAAAAATGGG
+
A>AA?5BCFCABABBFEFBBBBDD6D54DBD5A4AEEEEEEEE0>/E1F31
@M00842:106:000000000-AAV5A:1:1101:23463:18482 1:N:0:2
GAAAAAAAAAAAAAAAAAAAAAAAAAAGAAAGAAACCAAGCGAGACAAACA
+
AAAAACADDDDDGGGEEEAEGC/>>/>//B0100<00//0<////<00<<0
@M00842:106:000000000-AAV5A:1:1101:20684:18516 1:N:0:2
AAAAACTATATTTTGATTGGGACACAACAACCAACCAAACGGCATTCCCGG
+
AAAAAAFD3DD33FGGFGFGGA10BCF?CAABAA00BBC0B//A/1A2BBA
@M00842:106:000000000-AAV5A:1:1101:20689:18543 1:N:0:2
CCCCCCTATATTTTTCTTGTTACCCCGACACACAACACTGAACCACCCGGC
+
11>1AD1111333DA113AB1BG10A00A000A/BB/F111B1/0A/////
@M00842:106:000000000-AAV5A:1:1101:24419:18575 1:N:0:2
TGCTGGTGCTGATGCTTCCTCTGCTGGTATGGTTGACGCCGGATTTGAGAA
+
>>>334BBFFFFGFG55FGFGG4B5BFA5BF455AAFEEG?EEDEBHB1C5
@M00842:106:000000000-AAV5A:1:1101:15320:18617 1:N:0:2
TAATCACGTTCTTGGTCAGTATGCAAATTAGCATAAGCAGCTTGCAGACCC
+
3>AAAF4>>BB>ABBBBAFABFDDDB5A54BBDAB5BB5FH3BFGBF5EGG
@M00842:106:000000000-AAV5A:1:1101:18829:18638 1:N:0:2
TCCAAAAAAAAAAAAAAAAATGGAATTCTCGGGTGCCAAGGAACCCCAGTC
+
>AABBFABBBBBGGGGGGGG1BFEG33D@@BF0?>EFBCF1?GH1EEE?3B
@M00842:106:000000000-AAV5A:1:1101:22785:18655 1:N:0:2
ATCTTTTTTCAAAAAAAAAAAAAAACAATGGCATTCTCGGGCGCCAAGGAA
+
>1>1131B>CFFGGGGGGGEGG/AEEFH1BB0>@1D2D??//>>>?/FFGB
@M00842:106:000000000-AAV5A:1:1101:26706:18729 1:N:0:2
AAAAAAAAAAAAAAAAAAAAAAAAAAACAACAAAACAAAAAAACAAAAAAA
+
ABBBBBBBBBBBGGGGGGGGGGG/>///?FA/?BC0/?GG/<C/FGFGF@C
@M00842:106:000000000-AAV5A:1:1101:9968:18776 1:N:0:2
AAAAAAAAAAAAAAAATGGAATTCTCGGGTGCCAAGGAACCCCAGTCACCG
+
@BBBBBB@DDDDCGCGFBFBBBAD5AFD01>1F@BFF1BG1BE>E@G3FH?
@M00842:106:000000000-AAV5A:1:1101:18840:18805 1:N:0:2
AAAAAAAAAAAAAAAATGGAATCCTCGGGTGCCACGGAACTCCAGTCACCG
+
ABBBBDDBDDBBGG??GBGBA333DA1A>1>1B53>>>?E3FG3E3FGHB1
@M00842:106:000000000-AAV5A:1:1101:11611:18853 1:N:0:2
ATCAAAAAAAAAAAAAAAAAAGGGAATTCCCGGGGGCCAAGGAACCCCAGG
+
AAAAAFF?DDDD?ACAEGGC?EB//>B1D11/>/>/>/?/?/B<E/?<///
@M00842:106:000000000-AAV5A:1:1101:24036:18895 1:N:0:2
ATTACCAGCATTAACCGTCAAACTATCAAAATATAACGTTGACGATGTAGC
+
>>>AAFFFBFFFGGGGEAEAAFB4A5D5ABA4A6DDDEB22AEAA2BBGH5
@M00842:106:000000000-AAV5A:1:1101:21521:18903 1:N:0:2
AAAAAAAAAAAAAAAAGGGGGGCGAGGACGACACGACCACCCCCGCCCCCC
+
AAA@ADDDDDDDG?//EAAE?B</--<-<C---<.--:;;.;-9-:--;?-
@M00842:106:000000000-AAV5A:1:1101:14105:18913 1:N:0:2
AAAAAAAAAAAAAAAAAAAAAAAAAACACACGAACACAAAACAAACAACAG
+
AAAAADD@DDDDGGEE?A/>EEG////?0>?/>//>0//000/?0/B<//0
@M00842:106:000000000-AAV5A:1:1101:19934:18938 1:N:0:2
AAAAAAAAAAAAAAAAAAAAAAAACAACACCAAAAAAAAAAAAAAAAACAA
+
BBBCCCDBCCCCGGGCGGGGGGG/ECA/?//???/?E/@CG//><<CG...
@M00842:106:000000000-AAV5A:1:1101:12050:18947 1:N:0:2
AGTATAATTACCCCAAAAAGAACGGTATTAAGGATGAGTGTTCAAGATTGC
+
>>>AAFFFFBFFGGGGAGAAAB4BA2A26655B3BB3B5FBDFG5F3FGHA
@M00842:106:000000000-AAV5A:1:1101:13458:18949 1:N:0:2
AAAAAAAAAAAAAAAGGGGGGGGGCGAGGCACCCGCCCCACCCGCGCCCCG
+
AAAAADDDDDDAF?EAAEECC@--9------------;--;-:-@----;9
@M00842:106:000000000-AAV5A:1:1101:17704:18956 1:N:0:2
ATGGGTGATGCTGGTATTAAATCTGCCATTCAAGGCTCTAATGTTCCTAAC
+
>>A33>>AFFFFGFFBFGG6GGDBA5GG55DBDAAABF3D5A5BBAGGAFF
@M00842:106:000000000-AAV5A:1:1101:9725:18979 1:N:0:2
AAAAAAAAAAAAAAAAAAATGGAATTCTCGGGTGCCAAGGCACTCCAGTCC
+
BBBBBBDD@DD@CEGEGAEGBF3333D55B1E1>EFG3?F1FG1FGCG3B3
@M00842:106:000000000-AAV5A:1:1101:21957:18982 1:N:0:2
GAAAAAAAAAAAAAAAGGGGGGGCGCAGGCGTCCCCACCCCCCCGCACGCC
+
1>AAAFADDDDDGGE/EAEGGGG?A--;---;9--;----;-9--;-9-;-
@M00842:106:000000000-AAV5A:1:1101:19153:19018 1:N:0:2
CGGGGAAGGACGTCAATAGTCACACAGTCCTTGACGGTATCATACCCACCC
+
1>>111>>AFFDGGFEG3BBADBBAAC1BG22BBB0ABF/1AE21AF1BE/
@M00842:106:000000000-AAV5A:1:1101:28345:19032 1:N:0:2
AAAAAAAAAAAAAAAAGGGGGGGGGCAGACGCAAAGCACAGCCCCAACACG
+
>AAA1>ADDDDDCAAAEEFG?C@---;----;---;9B-------9--;--
@M00842:106:000000000-AAV5A:1:1101:25503:19075 1:N:0:2
AAAAAAAAAAAAAAAAATGGAATTCTCGGGTGCCAAGGAACTCCAGCCACC
+
@AAAADDDDDDDGGGAEABGB11BA2D/F@/>B>1B//>0F1FGGB0FBFF
@M00842:106:000000000-AAV5A:1:1101:18117:19121 1:N:0:2
TTTCAACTACTCCGGTTATCGCTGGCGACTCCTTCGAGATGGACGCCGTTG
+
>AAAA@5D@FFFF22AEEEGFE4B2AA2E2AB35BAFB223AFG?ECGA1A
@M00842:106:000000000-AAV5A:1:1101:18144:19125 1:N:0:2
AATCTCTTTCTGATTGTCCAGTTGCATTCTAGTAAGCTCTTTTTGATTCTC
+
3AAAADDFFFFFGGDGGGGGFA5DDB6D566D6D65B5F5B5ABEG5FD5D
@M00842:106:000000000-AAV5A:1:1101:14932:19139 1:N:0:2
AAAAAAAAAAAAAAAAAAAAAAAAAGGAACACACCGGCAGACAACACAACG
+
BBBBBBDBBBBBGGGEEGGGGC/>>//0B000?>///<///000///////
@M00842:106:000000000-AAV5A:1:1101:5877:19150 1:N:0:2
CTATCTCAAAAAAAAAAAAAAAACATGGAATTCTCGGGTGCCAAGGAACTC
+
>3>3A5BFFFFBGGGGGGGGGG?1BBBG3B33D5DB1>1/?GGHGGCGGFF
@M00842:106:000000000-AAV5A:1:1101:5318:19210 1:N:0:2
AAAAGAGATTGCTGGCATTCAGTCGGCGACTTCACGCCAGAATACGAAAGA
+
?AAB?A4CDFFFGGCEGGGGGGF5A222AA22DDB2BFECFC5EGHF1EE3
@M00842:106:000000000-AAV5A:1:1101:26783:19218 1:N:0:2
AAAAAAAAAAAAAAATGGAATTCTCGGGTGCCAAGGAACTCCAGTCACCGG
+
AABBBBBBBBBBGGGEFGBB3FD55BFE1A1BDBB1B3F@@FCF3GGHHG/
@M00842:106:000000000-AAV5A:1:1101:8567:19247 1:N:0:2
CCATAATGTCAATAGATGTGGTAGAAGTCGTCATTTGGCGAGAAAGCTCAG
+
>AABBF5B@BB@BDB5BB5BGA5B55BAAEAFA4ABBABE2E2A3FGFHHH
@M00842:106:000000000-AAV5A:1:1101:12643:19250 1:N:0:2
ATGGCGAAAGGTCGCAAAGTAAGAGCTTCTCGAGCTGCGCAAGGATAGGTC
+
>>A>>3D?@>CBBAAAAABBBFB5AB33B5AA3ABABBEEAA?FAFDGHF5
@M00842:106:000000000-AAV5A:1:1101:4889:19270 1:N:0:2
GAAAAAAAAAAAAAAAGGGGGGCGCGGACACCACCGCCCCCACACCACACC
+
1AAAA?>AD@DDE??AECEEC?///----<C..<..-:--;-.;;..;...
@M00842:106:000000000-AAV5A:1:1101:18648:19307 1:N:0:2
AAAAAAAAAAAAAAAAAAAGGGAATTCTCGGGTGCCAAGGAACTCCAGTCC
+
AAAAADDDDDDDGGGGGGE/?EC00BBB2BF///?F11//B0B@FG>1BB1
@M00842:106:000000000-AAV5A:1:1101:24956:19312 1:N:0:2
GCCCAAAAAAAAAAAAAAAATGGAATTCTCGGGTGCCAAGGAACTCCAGTC
+
>>>AAAFAADDDGGGGGGEE0BB1111D2DBF//>?FG1FCF0FFFHF12@
@M00842:106:000000000-AAV5A:1:1101:22189:19325 1:N:0:2
ATGGAGGACATGTTGACTCAATTGACAAGCACACACACAAATGGAACTCCC
+
>>>111>>AF11BBFFFEA11A3BA11100B0B0B00A000A111A11B1B
@M00842:106:000000000-AAV5A:1:1101:18642:19328 1:N:0:2
CTTGCGAGTCATTTCTTTGATTTGGTCATTGGTAAAATACTGACCAGCCGT
+
>>A3A3ADAFFFGGGGGGF5AF5DD4BD56DFA55D55FGFGCGH32BFE2
@M00842:106:000000000-AAV5A:1:1101:27776:19349 1:N:0:2
AAAAAAAAAAAAAAAAAATGGAATGCTGGTGCCAAGGAACTCCAGTCACCG
+
ABBBBBBBBBBBGGGGGGABG@GF3B5DB323B5BB??FGBGH33BBGHH1
@M00842:106:000000000-AAV5A:1:1101:19057:19351 1:N:0:2
CGTTTGCTGATGAACTAAGTCAACCTCAGCACTAACCTTGCGAGTCATTTC
+
>>>>>3B@DFFFGGGFFABABA5BF4BF4F5F444BB5BAFE?EAFFD55D
@M00842:106:000000000-AAV5A:1:1101:26478:19371 1:N:0:2
CTTGCTGCTAAAGGTCTAGGAGCTAAAGAATGGAACAACTCACTAACAACC
+
>>>3>55B@DFFGGDFGGFGCGABB5545B4ABAABB2FBFFHGGF3AAFE
@M00842:106:000000000-AAV5A:1:1101:8944:19465 1:N:0:2
AAAAAAAAAAAAAAATGGAATTCTCGGGTGCCAAGGAACTCCAGTCACCGG
+
CCCCBBDBBBBCGCGGBBB3BBD5DFAF1A1B5B1F13F@GGGF3BGHHC>
@M00842:106:000000000-AAV5A:1:1101:14459:19483 1:N:0:2
GGTACTAAAGGCAAGCGTAAAGGCGCTCGTCTTTGGCATGTAGGCGGTCAA
+
>3>>>BDDFBF>F4A4EAAA4BA42E22A2A22AAB3B3BA55F3AA0A13
@M00842:106:000000000-AAV5A:1:1101:21806:19494 1:N:0:2
GAAAAAAAAAAAAAAGGGGGGGCAGGGAACAACACCACCACACCACAGCGC
+
>>AAA1>>>>>>A/A//EG?C@@@.-;.../999;.9CB.9--9-9-----
@M00842:106:000000000-AAV5A:1:1101:24898:19499 1:N:0:2
CATGGCGGAAAAAAAAAAAAATGGAATTCTCGGGTGCCAAGGAACTCCAGC
+
>>>3343>>ABFGGGGGCGCEFBB33B3D5B1B01>BGF3BE1BC3B@333
@M00842:106:000000000-AAV5A:1:1101:5357:19561 1:N:0:2
AAAAAAAAAAAAAAAAGGGGGGCGGAGAGCGCACAGCCACGCCGCACACAG
+
>AAAA@>>>DDDECA///AEECCC---<<.---:-/..;/-..-;---...
@M00842:106:000000000-AAV5A:1:1101:21737:19609 1:N:0:2
AAAAAAAAAAAAAAAATGGAATTCTCGGGTGCCAAGGAACTCCAGTCACCG
+
BBBBBBBBBBBBGGGGAFGBBBBD5AAAE1>1B5B??BFGBGHFHFGHHH1
@M00842:106:000000000-AAV5A:1:1101:10419:19614 1:N:0:2
TGCAGCGTTACCATGATGTTATTTCTTCATTTGGAGGTAAAACCTCTTATG
+
>3>>3B>>>>>B5BB4BBBB6B55A65DF566BD4BE2BA5DFEBGDDD5G
@M00842:106:000000000-AAV5A:1:1101:22658:19647 1:N:0:2
TTTTGCCTGTTTGGTTCGCTTTGAGTCTTCTTCGGTTCCGACTACCCTCCC
+
3>AA3BFFFFFFGGCEGFEEGGB5BDD56B55D2B2ABG??EE?HHHFEGG
@M00842:106:000000000-AAV5A:1:1101:11123:19648 1:N:0:2
TGGAAACACTGGTCATAATCATGGTGGCGACTAAGTACGCGTTCTTGCAAA
+
>3>>>BB4BDBBBBBABAGGGFDB5B24AA22A3BADF2EEAAABAFGHF5
@M00842:106:000000000-AAV5A:1:1101:11174:19649 1:N:0:2
CGACCCTGTTTTGTATGGCAACTTGCCGCCGCGTGAACTTTCTATGAAGGG
+
>3>>AB4B@BBBBBB6BFABBF45BA422222A2AAA3D55DDGGH55FGE
@M00842:106:000000000-AAV5A:1:1101:8626:19733 1:N:0:2
ATCGTCACGTTTATGGTGAACAGTGGATTAAGTTCATGCAGGATGGTGTTA
+
>A>3>>A3>BB>A5BB5BBBFFB5BAAB445D66DDDD5BAG23FE3B2B5
@M00842:106:000000000-AAV5A:1:1101:21552:19760 1:N:0:2
AAAAAAAAAAAAAAAATGGAATCCCCGGGCGCCAAGAAACCCCAGCCACCG
+
AAA?ADDDDDDDGGGGAFFFAB111/A////>/>>/0B0F0E///0>0FB/
@M00842:106:000000000-AAV5A:1:1101:15991:19765 1:N:0:2
AAAAAAAAAAAAAAAAGGGGGGCGCGGGGACGCCCACCACACACCAACCGC
+
>AAAADADDDDDE////AAEECC/<<---:A@--9.9..9..;.9..;.:-
@M00842:106:000000000-AAV5A:1:1101:14234:19795 1:N:0:2
CAGCAACGGAAACCATAACGAGCATCATCTTGATTACGCTCATTAGGGCTA
+
>>AAAF4>A2>>BFABG4BEAFAA3FG5D55BDD5D32B2B25ADGG22B1
@M00842:106:000000000-AAV5A:1:1101:12218:19803 1:N:0:2
GTCATAAGAGGTTTTACCTCCACATGAAGAAATAACATCATGGTAACGCTG
+
A>3AAF5BBBABBBAFGGFGGF4A4B45554A5DBBF5G3AF3BGBFFCBE
@M00842:106:000000000-AAV5A:1:1101:23155:19814 1:N:0:2
AAAAAAAAAAAAAAAAAATGGAATTCTCGGGTGCCAAGGACCCCCAGCCCC
+
AAAAADDDDDDDGGGGGE0BGB111DBDFF?/>?BFB/B00?/?>/?0?//
@M00842:106:000000000-AAV5A:1:1101:12201:19817 1:N:0:2
GTCATAAGAGGTTTTACCTCCACATGAAGAAATAACATCATGGTAACGCTG
+
>>1A?F3B@BA1AB1FFGGGCG111B11A1001D1B12BBBDBBAFGGG/E
@M00842:106:000000000-AAV5A:1:1101:14571:19866 1:N:0:2
CAGAAAAGAAAAAAGGAAAAAAAAAACTTTGAATTCTCGGGTGCCAAGGAA
+
>>>>AF1B>BBBFCAABBBBBE0A//B112B2DA2D2DAE?/AEHFFHEFB
@M00842:106:000000000-AAV5A:1:1101:13639:19872 1:N:0:2
AAAAAAAAAAAAAAAAAAAAAAGAACAACAACAAAACAAAAAACAAAAACA
+
BABBBDDBBDB@GEGG?EGGGE11113B111?11B00?/00///?A00?/?
@M00842:106:000000000-AAV5A:1:1101:17858:19873 1:N:0:2
AAAAAAAAAAAAAAAAAAAGGGAATTCCCGGAGGCCAAGGAACTCCAGTCC
+
AABABDDDBBBBGGGGGGC1?FGG23B3B>>>//?FC11/BBB3BEBG3?B
@M00842:106:000000000-AAV5A:1:1101:13146:19931 1:N:0:2
TTGACAGAATCGTTAGTTGATGGCGAAAGGTCGCAAAGTAAGAGCTTCTCG
+
>>>>AFBB@BDBAA4A5BBABBA4A222AB352A222B5DGDFHG3BFABA
@M00842:106:000000000-AAV5A:1:1101:25006:19976 1:N:0:2
AAAAAAAAAAAAAAAAGGGGGGGCGGAGAGCCGAGCCACACACCCCCCACC
+
>AAAADDDDDDDECC/AAEC?>-?-------9-----/--;-AA9--9@A-
@M00842:106:000000000-AAV5A:1:1101:22131:20041 1:N:0:2
AAAAAAAAAAAAAAAAGGGGGGGCGAGCAGACACGACACACAAGCAACAAG
+
>>AAADDDDDADCE///EEGGG9-9-;-9//9-;------9;---;/;---
@M00842:106:000000000-AAV5A:1:1101:25990:20054 1:N:0:2
GCCTCAATAGCAGGTTTAAGAGCCTCGATACGCTCAACGTCAAAATAATCA
+
>>>>>B4BDFFFGGFGGFBFBFAF4BA24AA2B2BA32AABF?5DDFF5F5
@M00842:106:000000000-AAV5A:1:1101:28881:20057 1:N:0:2
GTGATTTATGTTTGGTGCTATTGCTGGCGGTATTGCTTCTGCTCTTGCTGG
+
>>>>>@BBFFFFGGE4FFBBGG5D5B42A2222A55ABDBFG5F5FGH5E3
@M00842:106:000000000-AAV5A:1:1101:6304:20087 1:N:0:2
AAAAAAAAAAAAAAAAAAATGGAATTCTCGGGTGCCAAGGAACTCCAGTCC
+
AAAAADDDDDDDGGGGG?@0BBG11BD2D>F//>BC@@AFHCG1BFBF>B1
@M00842:106:000000000-AAV5A:1:1101:6619:20089 1:N:0:2
AAAAAAAAAAAAAAAGGGGGGGGTCCGAGCAGCCACCCCCGCAGCGCACGA
+
A1>A?>>>A@DDAA/EE?EG/@--9-9--9-/9--;--9--;-----;---
@M00842:106:000000000-AAV5A:1:1101:9246:20103 1:N:0:2
AGCGTTAAGGTACTGAATCTCTTTAGTCGCAGTAGGCGGAACACGAACAAG
+
>>>3>>>>FFFFGGFFGGGGGG555BA52AAEBBB3BAAA20AFEEEFFG2
@M00842:106:000000000-AAV5A:1:1101:26721:20143 1:N:0:2
AATGAAGATTGTGGATAAAAAAAAGAAACAATGGAATTCTCGGCTGCCAAG
+
>>>1>B1BB1D1BFFGFGBGFC0A00000001BB1111D2DA////B0BB/
@M00842:106:000000000-AAV5A:1:1101:19471:20172 1:N:0:2
AAAAAAAAAAAAAAAAAATGGAATTCTCGGGTGCCAAGGAACTCCAGTCAC
+
BBBBBBBBBBBBGGGGGEABGB3B3D5D1F>1>>FB@FF1?G3GHGHFGHG
@M00842:106:000000000-AAV5A:1:1101:5298:20190 1:N:0:2
AACAACTATTTTAAAGCGCCGTGGATGCCTGACCGTACCGAGGCTAACCCC
+
AAAAAACCD333BGGGFCEAE0AA011AF1F0ABA/BAF//A/ABF1EGE/
@M00842:106:000000000-AAV5A:1:1101:14702:20200 1:N:0:2
AGTAAAGAGCAGTTAATCTGGTGTGAAGAAAAACAAAAACAAAAATGGACT
+
AA>AAF3DFCF11BBGGGFGGAB1A33A100000A00B00BG00F0B1F11
@M00842:106:000000000-AAV5A:1:1101:7909:20222 1:N:0:2
CATAAAAAAAAAAAAAAAAATGGAATTCTCGGGTGCCAAGGAACTCCAGTC
+
>>>>AFFFBBBBGGGGGGGGGFF3AA3B5@1?>1>E3@@FAGHHBG3333B
@M00842:106:000000000-AAV5A:1:1101:7214:20223 1:N:0:2
GATGAGTCGAAAAATTATCTTGATAAAGCAGGAATTACTACTGCTTGTTTA
+
>>>3>4BBDABBGGAGGGGGGFB5F55DA4B42B33DGBFHBHHFAFB5F5
@M00842:106:000000000-AAV5A:1:1101:15197:20241 1:N:0:2
TTGACTGTATTCCGTGTCAAAAAAAACACAAGCATGGAATTCTCGGGCGCC
+
3>>AAB5BB@@5FE4AFGGGGGH?2A2B22A22BD3A3GABDAD1100AAA
@M00842:106:000000000-AAV5A:1:1101:15170:20314 1:N:0:2
AAAAAAAAAAAAAAAAATGGAATTCTCGGGTGCCAAGGAACTCCAGTCACC
+
BBBBABBBBBBBGGGGGFGGBBBAB5@??E10BB3FGECFH3GHHHFGHHF
@M00842:106:000000000-AAV5A:1:1101:2831:20438 1:N:0:2
AAAAGCAATATCAGCACCAACAGAAACAACCTGATCAGCGGCGTTGACAGA
+
AABB3BCB4D5@F5FGFFGGCEA4B4A4B4A4F3A5B3GE22A0001FD33
@M00842:106:000000000-AAV5A:1:1101:11235:20451 1:N:0:2
TAAAGGACTTCTTGAAGGTACGTTGCAGGCTGGCACTTCTGCCGTTTCTGG
+
>AAB?4CCFFFFGGFFFGBBGE44AA4B4AB4BEBG2BABGFHGAA3FBD3
@M00842:106:000000000-AAV5A:1:1101:17184:20491 1:N:0:2
AAAAAAAAAAAAAAAGGGGGGGGGCCGGGACACGCACAACCAGCCAACGAG
+
AAAAA@@AD?DDG?A?A?EAC--9--9---9---9-----:------;-;-
@M00842:106:000000000-AAV5A:1:1101:15638:20513 1:N:0:2
AAAAAAAAAAAAAAAAGGGGGGCCGAGAGACCCGAACACCCCACCACCCCC
+
AA?AADDDDDDDGGC?E?/EEC/////>-<>..---<-/<A-<:..:.:::
@M00842:106:000000000-AAV5A:1:1101:13267:20520 1:N:0:2
CAATTCATCCATTAACTTCTCAGTAACAGATACAAACTCATCACGAACGTC
+
A?AABFFFFFFFGGGGGGGGFEDA6AABA45DADBBB4FF5GDGEEBEEAB
@M00842:106:000000000-AAV5A:1:1101:10457:20529 1:N:0:2
AGGGATTTTATTGGTATCAGGGTTACTCGTGCCAAGACAAGCGGCATGGTC
+
>>333BBDFFFFGGBFGGBFGG4AA45AB4A2ADB2B2B22AE2E2EFFG5
@M00842:106:000000000-AAV5A:1:1101:24252:20591 1:N:0:2
AAAAAAAAAAAAAAAATGGAATTCTCGGGTGCCAAGGAACTCCAGTCACCG
+
BBBBBBBBBBBBGGGGAGGFDFED5AAFE1>1BD@?BEGH3GHHF3BGHH1
@M00842:106:000000000-AAV5A:1:1101:12763:20629 1:N:0:2
AGGTTTAAGAGCCTCGATACGCTCAAAGTCAAAATAATCAGCGTGACATTC
+
3A>>AFFDFFFFGGFEAEGGFGABEB4ABDF5D333BDFGHHD2AEFGFF5
@M00842:106:000000000-AAV5A:1:1101:9683:20669 1:N:0:2
AAAAAAAAAAAAAAAAAATGGAATTCTCGGGTGCCAAGGAACTCCAGTCAC
+
AAAAABBBBBBBGGGGGGGFGB333D5@?CE1>?3@3BFA?GBGFG3@FF3
@M00842:106:000000000-AAV5A:1:1101:15933:20698 1:N:0:2
GGCAAGTCTGCCGCTGATAAAGGAAAGGATACTCGAGATTATCTTGCTGCC
+
>>>>>35DDFFFEGGG2GFFFFBA44A4433AABB22AA5DEG5FHGAFB2
@M00842:106:000000000-AAV5A:1:1101:4946:20743 1:N:0:2
ACAAGCCTCAATAGCAGGTTTAAGAGCCTCGATACGCTCAAAGTCAAAATA
+
AABA3AAFFFFDGBBFBEBB5F55544A44A24AA222BA3B55DDD5B3A
@M00842:106:000000000-AAV5A:1:1101:5392:20800 1:N:0:2
AAAAAAAAAAAAAAAAAATGGAATTCTCGGGTGCCAAGGAACTCCAGTCAC
+
AAAAADDDDDDDGGGGGC0BGC1B@1BD??//>EBF@FFF0FBFGFH2@EB
@M00842:106:000000000-AAV5A:1:1101:16711:20824 1:N:0:2
AAAAAAAAAAAAAAAAAATGGAAGTCTCGGCTGCCAAGGAACTCCAGTCAC
+
AAAAADDDDDDDGGGGGGABG1@01B@@FC//>?EBF/BBFFBF@1@B111
@M00842:106:000000000-AAV5A:1:1101:14062:20851 1:N:0:2
AAAAAAAAAAAAAAAAATGGAATTCTCGGGTGCCAAGGAACTCCAGTCACC
+
AABBBBBBBBBBGGGGE1FGB3AAD5@F101>B?B@?B1GGBGHEBBFGHE
@M00842:106:000000000-AAV5A:1:1101:21914:20852 1:N:0:2
AAAAAAAAAAAAAAAAGGGGGGCGCCGAGCTGCCCGCCCCCGCCTCACCCC
+
>AAAA1@DDDDDGCEAA/EE//</------.//..<---:----../..:-
@M00842:106:000000000-AAV5A:1:1101:21443:20862 1:N:0:2
AAGGATTGGTAACTAAAAAAAACACAAAAAATGGAATTCCCGGGCGCCAAG
+
>A11>11CFDFFGGG1F1AE0E00AF000A/BBAA1B1D1B/AA//AE/>/
@M00842:106:000000000-AAV5A:1:1101:8837:20879 1:N:0:2
TAAACATTATTGCCCGGCGTACGGGGAAGGACGTCAATAGTCACACAGTCC
+
>>ABAFFDFFFFGGGGGGGAAEA2EA22A222ABBAA5BGFGHGEHEFEHG
@M00842:106:000000000-AAV5A:1:1101:9325:20959 1:N:0:2
TTTTGTTTCTGGTGCTATGGCTACAGCTGGTAAAGGACTTCTTGAAGGTAC
+
>3>>3BBCFFFFFGBF5GGGGGGC4BA4BGA5D5B42B33D5DAF3ABBG5
@M00842:106:000000000-AAV5A:1:1101:18748:20963 1:N:0:2
AAAAAAAAAAAAAAAAAAAAAAAAGAGAACACAAAAACAACAACAACCGCG
+
AAAAADDDDDDDGGGG/A//>/////0>>BF0?/>0>/G//?F///?//</
@M00842:106:000000000-AAV5A:1:1101:16220:20974 1:N:0:2
AAAAAAAAAAAAAAAAAAAAAAAAACAAAACGCACAAACACCAACAACAAA
+
BBBBBBBBBDBBGEEGCECGGGC/>?F/?GF/>E//2B??0///?/////0
@M00842:106:000000000-AAV5A:1:1101:20856:20975 1:N:0:2
AAAAAAAAAAAAAAAAATGGAATTCTCGGGTGCCAAGGAACTCCAGTCACC
+
BBBBBBBBBBBBGGGEE1BGB333A5D1101>>BB3??CFHFHHBF3FDG3
@M00842:106:000000000-AAV5A:1:1101:10401:21012 1:N:0:2
TGCTTTATCAAGATAATTTTTCGACTCATCAGAAATATCCGACAGTGTTAA
+
>>>>>BBFFFFFGGG5GGGGGGAAB2BB5FD44B4AA5FGEE22EBFFFH5
@M00842:106:000000000-AAV5A:1:1101:13267:21054 1:N:0:2
AAAAAAAAAAAAAAAGGGGGGGCGAGACACCACAGCCCACCACACAACACC
+
>A1AADDDDDDDEG?A?/EA<9;-----9;9-;---------9----9-9-
@M00842:106:000000000-AAV5A:1:1101:22756:21080 1:N:0:2
ATAACTGGTAGCTTTAAGCGGCTCACCTGTAGCATCGACAGGCCACAACCA
+
AA?AA11>BBDC3G3F3BGEEE0E1AA10122222B00AA//BF/F0/E?/
@M00842:106:000000000-AAV5A:1:1101:9030:21099 1:N:0:2
CCATAAAAAAAAAAAAAAAAAAATGGAATTCTCGGGAGCCAAGGAACTCCC
+
AABABFFFFBBBGGGGGFFGFGC1B@3@B3@B@CF>//??F2F?F3B3FC/
@M00842:106:000000000-AAV5A:1:1101:8493:21162 1:N:0:2
TTCATGAACTTAATCCACTGTTCACCATACACGTGACGATGAGGGACATAA
+
>>>>A5BDFFFFGGGGGGGGFFD6DFA4B44AB4BAFAFBF5FGFGFFF5D
@M00842:106:000000000-AAV5A:1:1101:14072:21164 1:N:0:2
AAAAAAAAAAAAAAAAAAAAAAAAAAAAAACAACAAAAAAAAAAAAAAAAA
+
AABBBBBBBBBBGGGGEAEGE?/>E//<////?///?FF/>/ACCGC@D-;
@M00842:106:000000000-AAV5A:1:1101:19081:21199 1:N:0:2
AAGCAGAAGGACGGAATTCTCGGGTGCCAAGGAACTCCAGTCACCGATGTA
+
AA3AA4BCFFFFGGGCFGGGGFEF4A2BFF222BB3BFFGFGFHHGEAE1B
@M00842:106:000000000-AAV5A:1:1101:24690:21215 1:N:0:2
AAAAAAAAAAAAAAAAAAAAGGGAATTCTCGGGCCCACGGAACCCCAGCCC
+
ABBABBBDDBBBGGGGGGG0>?EDAG3B@F?1>/>/1/>>>/E/EE//0//
@M00842:106:000000000-AAV5A:1:1101:19783:21217 1:N:0:2
GATCGGAAGAGCACACGTCTGAACTCCAGTCACCGATGTATCTCGTATGCC
+
>>>>33>AAFFFGGGGGFGBFBAB5BFFBDFFDB222AAD5A5DGAA3FGF
@M00842:106:000000000-AAV5A:1:1101:6656:21274 1:N:0:2
AAAAAAAAAAAAAAAAAATGGAATTCTCGGTTGCCAAGGACCTCCAGTCAC
+
AAAAADDDDDDDGGGGEA0BGBF11@2DFF>/>BFGBFF00?0B?FHBGFE
@M00842:106:000000000-AAV5A:1:1101:21150:21287 1:N:0:2
AAAAAAAAAAAAAAAAAAAAAAAAAAGAATAGAAAAACAAACAACCCACGG
+
AAAAADDDDDDDGGGGEEEEEE?>////011111B0B?CA0EG/////<//
@M00842:106:000000000-AAV5A:1:1101:26747:21347 1:N:0:2
AAAAAAAAAAAAAAAAAGGGGGGAGCAGCACACCCGACACACACAAACGCA
+
>A11>11ADDDDG/////AEA///<C/00<000<.-----<CC...;..--
@M00842:106:000000000-AAV5A:1:1101:4784:21393 1:N:0:2
GATCATATAATGTTGTATTTTGGAAGACACTAAAAATACATACGATGTGTT
+
AA1>A1BBFFDDBBEFEA3AABA11A00AB10B1110BBA2D1B00B0A20
@M00842:106:000000000-AAV5A:1:1101:9150:21562 1:N:0:2
AAAAAAAAAAAAAAAATGGAATTCTCGGGTGCCAAGGAACTCCAGTCACCG
+
BBBBBBBBBBBBGGGG1FGAEF3D55BAA1>1B5B??BCFBGHFHBFGGH1
@M00842:106:000000000-AAV5A:1:1101:10326:21572 1:N:0:2
GAGGCTTGCGTTTATGGTACGCTGGACTTTGTAGGATACCCTCGCTTTCCT
+
>>33A>BDABAAGGGGGGGGGGFAAFG3A5B5D5FA5EFBG3GEF2B1BD5
@M00842:106:000000000-AAV5A:1:1101:20299:21635 1:N:0:2
ATATAACGTTGACGATGTAGCTTTAGGTGTCTGTAACACAGGTGCCGAAGA
+
ABBABFDACFBBGGGGFBFGGG555BF5B4ADA5BD55BAGC33FGGC2E2
@M00842:106:000000000-AAV5A:1:1101:16298:21658 1:N:0:2
AAAAAAAAAAAAAAAAAAAAAAAACACAACAAAAAAAAAAAAAAAAAAAAA
+
ABBBBBBBBBBBGGGGGGGGGGGE1?1/F//??BG@E<BD/>CFCG-A-A?
@M00842:106:000000000-AAV5A:1:1101:25539:21720 1:N:0:2
CTGATGTTCTCTTATTAGAAAAGAAGAATCTTGTCCAAACAAACAAAAAAA
+
>>3>>5@5BFFBFFEDFGFFFGB2444A455D5DBG5AB222A2B2A2FEE
@M00842:106:000000000-AAV5A:1:1101:16257:21766 1:N:0:2
GTTGAGGTCGATAATGGTGATATGTATGTTGACGGCCATAAGGCTGCTTCC
+
>>>3344BBDBAFCBFGBFBF66DAD6F66DABA2EEEGC3BDGGHG3AE3
@M00842:106:000000000-AAV5A:1:1101:21187:21776 1:N:0:2
CTTAATTGATATTCTCAAAAAACACAAAACACATGGAATTCTCGGGCGCCC
+
>?AAAB3DFFFDEGFFBB1A1AA0A000BA0001B01111D2DAAA//AE/
@M00842:106:000000000-AAV5A:1:1101:5427:21834 1:N:0:2
TCTTTTTGAGTCTCATTTTGCATCTCGGCAATCTCTTTCTGATTGTCCAGT
+
>AAABFD?AB5F5GGGGFGGGG6A5D42FEE4355555ADFA55DBGGBE5
@M00842:106:000000000-AAV5A:1:1101:16401:22031 1:N:0:2
ATCTATGTTATAATTACGATTTATTGCTTCAAACAAACAACAAAAATGGCA
+
AAA>AB3@3D@DGGGGGFA1AF3333A31D11D1B000B000000ABAE0A
@M00842:106:000000000-AAV5A:1:1101:16524:22049 1:N:0:2
ATGAATAAACAAATTGTTTAGCATCGATGTTTAGGGTGAGTTAAGCTGAAA
+
AA3>A5DFFFFBGD5BBBBFBGD5BEG4D4555DAF4BAF5D5EFHFGG3A
@M00842:106:000000000-AAV5A:1:1101:16640:22054 1:N:0:2
AAAAAAAAAAAAAAAAAAGGGAATTCTCGGGTGCCAAGGAACTCCAGTCAC
+
AAA?ADDBBBBBGGGGE01?E?123D55?F/1/>333B??FF3333F3BD3
@M00842:106:000000000-AAV5A:1:1101:7872:22085 1:N:0:2
ATTAGCTGTACCATACTCAGGCACACAAAAATACTGATAGCAGTCGGCGTG
+
A3AA3CFFFFFFBGBFFGGGGG4B4A22BB44AB5D55DDGGHEGAEEEEE
@M00842:106:000000000-AAV5A:1:1101:18212:22116 1:N:0:2
AAAAAAAAAAAAAAAAAAGGGAATTCTCGGGTCCCAAGGAACTCCGGCCCC
+
AAAAADDDDDDDGGGGG//EE?CF1DDDBF?G/>0B0//>BFBB1/>/>/>
@M00842:106:000000000-AAV5A:1:1101:16529:22179 1:N:0:2
TCTTTAGTCGCAGTAGGCGGAAAACGAACAAGCGCAAGAGTAAACATAGTG
+
>>>AAF5BDABBGEGGGGGGAE2ABAA2AA22A1A0AA2FDG5DGAFHGG5
@M00842:106:000000000-AAV5A:1:1101:7103:22255 1:N:0:2
AACAAAAAAAAAAAAAAAAAAGGGAATCCTAGGGTCCCAAGGACCCCAAGC
+
AAAAAFFADDDDGGGGAEEE//>/FCF1B12B0>00/010B/B>/>E///>
@M00842:106:000000000-AAV5A:1:1101:23732:22259 1:N:0:2
AAAAAAAAAAAAAAAAAAAAAAAAAAAAAAACAACAAACAAACAACAACAG
+
AABBBDDBBBBBGGGGGGGGCE?////<>BC?////?0?0/?/0//?///0
@M00842:106:000000000-AAV5A:1:1101:22561:22305 1:N:0:2
GATGTCGGTAATTTCACTATAATGAAAGGCTCGAGTGGCTACTTTTGAACG
+
>>>1>B1>1>AD33GFGFFGFGGD3B1AB010A0B1AAFBFFA1DAEFBF0
@M00842:106:000000000-AAV5A:1:1101:27378:22314 1:N:0:2
AAAAAAAAAAAAAAAAAAAAAACAACACTACAACAACAACAACAAAAAAAA
+
>AA?ADDDDD?DEGGGGA@E?F//?/>/BB01B@CG/?E?////?B0///<
@M00842:106:000000000-AAV5A:1:1101:7919:22440 1:N:0:2
ACTTTTATTATTGTTAAAAAAAAAAAAAAAATGGAATTCTCGGGTGCCAAG
+
AA>AADDDDFFFGGDGGGGGGE2AE220A001BB3B@3D5DF1E1>EFG@1
@M00842:106:000000000-AAV5A:1:1101:25464:22456 1:N:0:2
TCAAGGACTGGTTTAGATATGAGTCACATGTAGTTCATGGTAGAGATTCTC
+
1>AA?1CF111B1F1AGGCGGGB3D1EG31D3AADBF33B1DF11111D22
@M00842:106:000000000-AAV5A:1:1101:15326:22500 1:N:0:2
CGTGTCGGCCAAAAAAAAAAAAGACAACAGGCAATCCCCGGGTGCCAAGGA
+
>>11>B1>AADAGFGGE0E/A//A0BBA/0B//011F1/>//?//B11>/0
@M00842:106:000000000-AAV5A:1:1101:25458:22525 1:N:0:2
CATGTCGGGAATTGTAGAGTTATGAGCATGGCAAAAGCTTATTGAATTAAA
+
>A>11B1>>AD1BF3BFGGBGG3D31BF1BA0BBA0BB1B1A2BA1D21FB
@M00842:106:000000000-AAV5A:1:1101:25472:22536 1:N:0:2
CATGTCGGGAATTGTAGAGTTATGAGCATGGCAAAAGCTTATTGAATTAAA
+
>AA3>B4>>DBFCGGGGGGBBBBD5AFEGH42BBABAF3BA5ADG5B5D5B
@M00842:106:000000000-AAV5A:1:1101:11384:22618 1:N:0:2
AAAAAAAAAAAAAAAAGGGGGGGCGAGGACGCCACCGCCACACCACCAGAC
+
A?AAAD1ADDDDE?/AAA?//B;?@-----;----;------;---:---;
@M00842:106:000000000-AAV5A:1:1101:14171:22638 1:N:0:2
AAAAAAAAAAAAAAAAAAAAATGGAATTCTCGGGTGCCAAGGAACCCCAGC
+
AAAAADDDDDDDGGEGEEGGC0BB1B1112B//>>/?>F1?/F0B/E//E0
@M00842:106:000000000-AAV5A:1:1101:5458:22651 1:N:0:2
AAAAAAAAAAAAAAAAATGGAATTCTCGGGTGCCAAGGAACTCCAGTCACC
+
BBBBBBBBBBBBGGGEGGGFGG33DD5?1E1>BBE3FCGGF3GGFF@FFGF
@M00842:106:000000000-AAV5A:1:1101:13154:22703 1:N:0:2
AAAAAAAAAAAAAAAAAATGGACTTCTCGAGTGCCAAGGAACTCCAGTCAC
+
AAAA1DDDDDDDGGEC/ACFGG11B12BF1/1/BF11>/B0F1F11BBFHF
@M00842:106:000000000-AAV5A:1:1101:24547:22772 1:N:0:2
AAAAAAAAAAAAAAAAAAAAAAAAAAAACAAAAAAAAAAAAAAAAAAAACA
+
BBBBBBDDBBBBGGGGGG?EE@>////>?FCB0?@B/<//<@-<<<--:..
@M00842:106:000000000-AAV5A:1:1101:13840:22792 1:N:0:2
GCAAAGGATATTTCTAATGTCGTCACTGATGCTGCTTCCGGTGTGGTTGAT
+
>111111B1B@33F3FB3FDFCFFAB33F3A11AB11D10A0A0AAA//02
@M00842:106:000000000-AAV5A:1:1101:17240:22814 1:N:0:2
CAAAAAAAAAAAAAAAAAAATGGAATTCTCGGGTGCCAAGGACCTCCAGTC
+
>AAAAADDDDDDGGGEEGC/0BF1111D22>F>/>?GF1FFA0?BFFCG>>
@M00842:106:000000000-AAV5A:1:1101:14620:22894 1:N:0:2
TATGATGGTGCTGTGAGATAAACACAGAAAGCAAAACCGGAATTCTCGGGG
+
1>>1>33B@BDDGFFDFAABG1BEBF0B111BC0FGG0AAA0/BB2A/F/A
@M00842:106:000000000-AAV5A:1:1101:11595:22960 1:N:0:2
TTTAGGACTCCGCATGTGCTAGTAGTAGCATTAAGCCTGTCAGGGACTGTA
+
>3>A34B@BFFBGGCEBGGFBBA5DAADFG555D5EBBFAFGDG2BB2AB5
@M00842:106:000000000-AAV5A:1:1101:10256:22993 1:N:0:2
AAAAAAAAAAAAAAATGGAATTCTCGGGTGCAAGGAACTCCAGTCACCGAT
+
BABBBBBDDDBBGGGEGGBBFGD5ABFE1AAFD3?13BBFHF3@FFGHE>/
@M00842:106:000000000-AAV5A:1:1101:16532:23016 1:N:0:2
AAAAAAAAAAAAAAAAAAATGGAATTCTCGGGTGCCAAGGAACTCCAGTCA
+
BBBBBBBDBBBBGGGGGAEFBG3@33B55B?E1>EGECGDGFHEBFEGGH3
@M00842:106:000000000-AAV5A:1:1101:22924:23019 1:N:0:2
AAAAAAAAAAAAAAAAAAAAAAACAAAAATATCACCACAAAACAACAACCC
+
ABABBDDDDBBBGGGGFGGFFGE1??GF11@333323?//00B//?/?///
@M00842:106:000000000-AAV5A:1:1101:15519:23057 1:N:0:2
AAAAAAAAAAAAAAAAAATGGAATTCTCGGGTGCCAAGGAACTCCAGTCAC
+
BABBBBBBBBBBGGGGGGGFGF3B3D5D1C>1>>FFB?FFHGBGGFHFGGG
@M00842:106:000000000-AAV5A:1:1101:10152:23058 1:N:0:2
AAAAAAAAAAAAAAAAAATGGAATTCTCGGGTGCCAAGGAACCCCAGTCAC
+
AAAAADDDDDDDGGGG/AEFG1F1BB22B/>/>BFE@C>00B//??EBFFE
@M00842:106:000000000-AAV5A:1:1101:15533:23069 1:N:0:2
AAAAAAAAAAAAAAAAAATGGACTTCTCGGGCGCCACGGCACTCCAGCCAC
+
AAAAADD1DDDDG/EE/A0FG111112@/////>>//E///>0EGB10?<<
@M00842:106:000000000-AAV5A:1:1101:26509:23098 1:N:0:2
AAAAAAAAAAAAAAAAAAAAAAACAAAAACAAAAAACACAAAAAAAGAGCA
+
BBBBBDBDBBBBGGG?GGGG@EEFEA?11>1/00?>/?0//00/////222
@M00842:106:000000000-AAV5A:1:1101:15440:23102 1:N:0:2
GCATGAAAACATACACTTGGGAGGGTGTCAATCCTGACGGTTATTTCCTAG
+
>>>>11@D1CAFGGG1B1FGG11EA0B0BD22D0DBFG0EA/B122D2BGB
@M00842:106:000000000-AAV5A:1:1101:17634:23118 1:N:0:2
TCTAATGTTCCTAACCCTGATGAGGCCGTCCCTAGTTCTGTTTCTGGTGCC
+
>>1AAD1@BDFDFGGGGGG1BB3B1000AAE01AB1D2AB2DDD2GF1FG0
@M00842:106:000000000-AAV5A:1:1101:22283:23124 1:N:0:2
AAAAAAAAAAAAAAAAGGGGATGCCCGGGTGCCAGGGACACCCAGCCCCCG
+
AAAAADDDDDDDGGG//AE//AA01BB/>///BB1B/>//0??//0//?>/
@M00842:106:000000000-AAV5A:1:1101:13513:23189 1:N:0:2
CATTTCAACTACTCCGGTTATCGCTGGCGACTCCTTCGAGATGGACGCCGT
+
B?ABBFFFFFFFGGFGGAEEGG424B222EF2AB35BFEBAFGHHG0EEG0
@M00842:106:000000000-AAV5A:1:1101:18149:23201 1:N:0:2
GAAAAAAAAAAAAAAGGGGGGGCGGCGACAGACACCCCCCGCCCGCCACCG
+
1>1AA1>@D?00A///E/EA/;9@--;----9:--;9--9-9-------;-
@M00842:106:000000000-AAV5A:1:1101:15206:23227 1:N:0:2
GATTATGAACTGTACTCTGCGACTACTTCAATAAAGTGTGATGTTTTTCAA
+
>>>>>33BFFBFBGEDGFFGFAA0EF13D3F3ABDA2A2DF2F22BBABFD
@M00842:106:000000000-AAV5A:1:1101:6087:23238 1:N:0:2
ATGGATGAATTTGCCCAATGCTACAATGTGCTCCCACAACTTGATCTTAAT
+
11>1>1111BB3AB1B11BFB3DF113F333A11B0B0AE1A1A11212D2
@M00842:106:000000000-AAV5A:1:1101:6067:23245 1:N:0:2
ATGGATGAATTGGCACAATGCTACAATGTGCTCCCCCAACTTGATATTAAT
+
A>A?AB4FFFFFGGGFGBFGGGFD4AFG5BB5DBBAB22E3BFGG555F55
@M00842:106:000000000-AAV5A:1:1101:6733:23267 1:N:0:2
AAAAAAAAAAAAAAAAGGGGGGCCGGCGACCAGCGCCACCAACACCCCCAC
+
>AAAA@DDDDDD?AE/AEFAECC//</-----..-<-.;.:.....:-9-.
@M00842:106:000000000-AAV5A:1:1101:21618:23417 1:N:0:2
CATACGCAAAAAAAAAAAAAAAACATGGAATTCTCGGGTGCCAAGGAACTC
+
>A3AA4AADBFBGGGC?EECCEA1BG@G33B3D5DBF/1>EG3311?FH3B
@M00842:106:000000000-AAV5A:1:1101:23034:23436 1:N:0:2
ATGATCTCATTTACAATCAATATTAAATTATATCAGCCTGAAAAACACAAA
+
>>1>1BBFFFFFGGGFGFGEFF33B3333133DDA3FGFHBA1B00ABG0A
@M00842:106:000000000-AAV5A:1:1101:11158:23518 1:N:0:2
GTTGCCATACAAAACAGGGTCGCCAGCAATATCGGTATAAGTCAAAGCACC
+
>>>3>DF5FFFFGGGFGGG4FEEEE2FBB3A5BB2222B5DAD5555GG2A
@M00842:106:000000000-AAV5A:1:1101:6767:23561 1:N:0:2
CTTTGGCGGACTTAAGTCTCTGCTGAGCTAACACAAAAAACAAAAACTGGC
+
>3>>3443>DD>4FGGBFBGGFB5B52FDD53ABAA22AAEEGF1FE3B31
@M00842:106:000000000-AAV5A:1:1101:5672:23604 1:N:0:2
AAAAAAAAAAAAAAAAATGGAATTCTCGGCTGCCAAGGACCTCCAGTCACC
+
BBBBBBBBBBBBGGGGE1BGFE3AD55?C1?>1B3@11F1?2@?FG33FGD
@M00842:106:000000000-AAV5A:1:1101:25282:23672 1:N:0:2
AAAAAAAAAAAAAAAAAAAAAAACACAACAACACAAGCGAAACCACGGCCG
+
AAAAADD@DDDDGGGGGGGG?E///0?>/?>?>>//0//?///B/////>/
@M00842:106:000000000-AAV5A:1:1101:22798:23760 1:N:0:2
AAAAAAAAAAAAAAAAAAAAAAAAAACAACACAACAAACACAAGCCCACAA
+
AAAAA@DDDDDDGGG/EEEE/E/>////////////?0?<0?/0?/?/?</
@M00842:106:000000000-AAV5A:1:1101:22175:23924 1:N:0:2
CAAACTAGGATTAGATACCCCACTATGCTTAGCCCTAAACACAAATCATTA
+
AABBA@DDFFFFGFFFGGGGGGB4B5D4A5ABBBB4BBBB5FCABF3FDBD
@M00842:106:000000000-AAV5A:1:1101:22194:23929 1:N:0:2
CAAACTAGGATTAGATACCCCACTATGCTTAGCCCTAAACACAAATAATTA
+
>AAAABDFFFFFGGGFGGGGGGB445DF655BB4B4BBBBDFGCG5DGBFB
@M00842:106:000000000-AAV5A:1:1101:9136:23970 1:N:0:2
AAAAAAAAAAAAAAACGGGGGGGCGAGAGCAGACACCACAACCAGACGCGG
+
AAAAA??1AADDGE///EEE?B9A;>;@-;///-----9-9-----;----
@M00842:106:000000000-AAV5A:1:1101:6384:23975 1:N:0:2
AAAAAAAAAAAAAAAAAGGGGGGCAGCGGTGACGCCCCAACACCCCCACGC
+
>AAAADDDDDDDGGAE//AAFE?////<-.-.1..---..<....-;-.:.
@M00842:106:000000000-AAV5A:1:1101:19018:23977 1:N:0:2
GGCCGTCTTCATTTCCATGCGGTGCACTTTATGCGGACACTTCCTACAGGG
+
A3>A3>>BAFFFGGGGGGGGGG2AA4F4B355DBA2AEAGE5GFFGHHHHA
@M00842:106:000000000-AAV5A:1:1101:9405:23990 1:N:0:2
CGGAGGCGGCTTTTTGACCGCCTCCAAACAATTTAGACATGGCGCCACCAG
+
>>3>33A>ADDBGGGFEGGGGG2AA2BE11F355D5BEF5B2FAEFCEHG1
@M00842:106:000000000-AAV5A:1:1101:8484:24044 1:N:0:2
AGTCACACAGTCCTTGACGGTATACTAACCACCATCATGGCGACCATCCAA
+
>>>>AFDFACDFGF5GGGGGEF2F6555B442BB3B3BDBB2EEEE3FG3B
@M00842:106:000000000-AAV5A:1:1101:9498:24127 1:N:0:2
ACCAGGACTGTGAACAAAAGAACGAATACAAAACAAAAAAAAAAAAACGGG
+
AAAA334ABABDGFGGGGGGA4ABAA4B44B3B2AA2FFEGGFG0EC1>?1
@M00842:106:000000000-AAV5A:1:1101:10423:24150 1:N:0:2
TGGATTACTATCTGAGTCCGATGCTGATCAACCACTAATAGGTAAGAAATC
+
>>3>>BBDFFFFGGFGEGGFEAAA5D5BDF44B2FAF35AEEDF5F55B5D
@M00842:106:000000000-AAV5A:1:1101:19584:24155 1:N:0:2
AAACTGGCGCCGAGCGTATGCCGCATGACCTTGCCCATCTTGGCTTCCTTG
+
AAAA>54A2ABBAEEEAA2FGG2AE2AFGH5B5BABB3F55DFEBAGH5FA
@M00842:106:000000000-AAV5A:1:1101:15191:24164 1:N:0:2
TCGTATGCCGTCTTCTGCTTGCCTCCACAAGCGTGGTGCCAAACCACTTCC
+
>>11>>>3DA1A1FGBFFBBFA11BBCFHH0AB0BA00BGD10ABCE1BEF
@M00842:106:000000000-AAV5A:1:1101:11734:24175 1:N:0:2
AACTTTACCGCTACTAAATGCCGCGGATTGGATTCGCTGAATCAGGTTATT
+
>AA>AFFFFBBAEFGDFFGGGG22AE222BB333BBE1EAA5F5GCABD3F
@M00842:106:000000000-AAV5A:1:1101:23569:24178 1:N:0:2
AAAAAAAAAAAAAAAAATGGAATTCTCGGGTGCCAAGGAACTCCAGTCACC
+
AAAAADDDDDDDGGG/E0FGFBB11DB>F//>?>B1FFAGF1F@112@@GB
@M00842:106:000000000-AAV5A:1:1101:11574:24267 1:N:0:2
AAAAAAAAAAAAAAAAGGGGGGGGCAGAACGTCGCACCACACACGACACAC
+
1>>AA@@DDDDDGACA//AA/<9---9-/9------;;--999---9-;9-
@M00842:106:000000000-AAV5A:1:1101:9111:24379 1:N:0:2
AAAAAAAAAAAAAAAAAGGGAATTCTCGGGAGCCAAGGAACCCCAGCCACC
+
AAAAADDDDDDDGGGGA/AEFA01D22BF>/>/>>0>/B0B/?>/?0/0B0
@M00842:106:000000000-AAV5A:1:1101:15199:24470 1:N:0:2
AGACAAAGGAAGCATAATTCAGAGAGATGGTGGTATCCTAAAAAAAAAACA
+
>>>>>FF4BFFCEGGGGGGGGB5A4A25BF4AA2AAFF5553BD2A00E1A
@M00842:106:000000000-AAV5A:1:1101:9444:24609 1:N:0:2
AAGCAGCTTGCAGACCCATAATGTCAATAGATGTGGTAGAAGTCGTCATTT
+
>A3AA4C4BFBFGGGGGFFCGGD6DDE6555AD5DA4DD5FGGFEAFH25D
@M00842:106:000000000-AAV5A:1:1101:6095:24624 1:N:0:2
TGTTTCAGGGTTATTTGAATATCTATAACAACTATTTTACAGCGCCGTGGA
+
>>>>>BDDDFFF4AGGGFDFFGD666B5AF4A44A666D4D3F?AF?2A22
@M00842:106:000000000-AAV5A:1:1101:20683:24799 1:N:0:2
AAAAAAAAAAAAAAAAAAAAAAGAAGACACGCAGGCACACAACCGCAACAG
+
11>AA?1>ADDDGGGEEE?@EE/F001B00/>///>/B00/////<//>00
@M00842:106:000000000-AAV5A:1:1101:5741:24958 1:N:0:2
AAAAAAAAAAAAAAAAAAAAAAAAAACAAAAAAAACACAAACCACAAACAA
+
BBB@BBDDBBBBGGGGGAEGGG>//////00?//>?/0//<///<//0/</
@M00842:106:000000000-AAV5A:1:1101:24972:25018 1:N:0:2
TTGACAGATTAGAAAAAAAAAAAAAAAAACGGAATTCTCGGGTGCCACGCG
+
>>1>AD1>@BDFGGFFFAA00AA//////B/////@B22//////BB1///
@M00842:106:000000000-AAV5A:1:1101:6788:25072 1:N:0:2
AAAAAAAAAAAAAAAAAAATGGAATTCTCGGTCGCCAAGGAACTCCAGTCC
+
AABBBBBBDBBBGGGGG?E1FG333@5@B1?11/>?E/F1FFG3EGHEBF3
@M00842:106:000000000-AAV5A:1:1101:24253:25111 1:N:0:2
AAAAAAAAAAAAAAAAAAAAAGGGAATCCTCGGGTGCCAGGGAACCCCAGC
+
AAAAADDDDDDDGGGGECGG//B/>0>1111>///>>BF1>/?0>??E/?0
@M00842:106:000000000-AAV5A:1:1101:15161:25202 1:N:0:2
AAAAAAAAAAAAAAAAAAAAAAAAAAAAAACCAAAGAAAAAAAAACAAAAA
+
BBBBBBBBBBBBGGGGGGGGCE@//>///</?//?000?<0/>/-.<F00<
@M00842:106:000000000-AAV5A:1:1101:14857:25207 1:N:0:2
AAAAAAAAAAAAAAATGGAATTCTCGGGTGCCAAGGAACTCCAGTCACCGG
+
ABBB@BBBBBBBGGGGFGBABCD5BCDF1A1F5B???3GFGHCHFGHHHG/
@M00842:106:000000000-AAV5A:1:1101:9950:25222 1:N:0:2
AAAAAAAAAAAAAAAAGGGGGGGCAGCCACCGCCCCCACACCCCACGCCAC
+
>AAAADD?DDDDGGGC/E?ECC---..../9.-9----;----;;;-;A--
@M00842:106:000000000-AAV5A:1:1101:18102:25264 1:N:0:2
CAATCCATGAGGTCATTCTGTTTACAACAACAACACACAAATGGAATTCTC
+
AAA1AFFBDFFB1BFBFFFFBF3D1BD10A00BFE000E0A1BFFAB1DDA
@M00842:106:000000000-AAV5A:1:1101:13099:25271 1:N:0:2
AAAAAAAAAAAAAAAATGGAATTCTCGGGCGCCAAGGAACTCCAGTCACCG
+
BBBBBBBBBBBBGGGCBFGA3BFD55BFE00/>1>B1BFGB3FGHBFGFH/
@M00842:106:000000000-AAV5A:1:1101:16847:25278 1:N:0:2
TAGGACTCCGCATGTGCTAGTAGTAGCATTAAGCCTGTCAGGGACTGCATG
+
>>11>B>B@AADEE1BFG3BBADA3DFD3313B1FBF1G2D00BF0/0A12
@M00842:106:000000000-AAV5A:1:1101:16266:25345 1:N:0:2
CCTGGTCGAATGTAGAAATAGTTAAACAAAACAAACACAAAGGAAATCCCC
+
>>>111BAAAFFBFFDDG1GBB33A3AF000AFAF0F0F000B0001D1F/
@M00842:106:000000000-AAV5A:1:1101:23912:25397 1:N:0:2
TTTAAAAAAAAAAAAAAAAAATGGAATTCTCGGGTGCCAAGGAACCCCAGC
+
>>1AAFFDADDDGGGCEG?E/0@B1111D22/?///>BB1//00B/?/?/B
@M00842:106:000000000-AAV5A:1:1101:10233:25419 1:N:0:2
AGAAAAAAAAAAAAAAAAAAATGGAATTCTCGGGTGCCAAGGAACTCCAGC
+
>>>>>BBDBBBBGGGGEEEEGABB3333BB3?B>1>EFFB?CFCFBFF3?3
@M00842:106:000000000-AAV5A:1:1101:18270:25435 1:N:0:2
AGAAAAATAAACTATATTAGCAACACAAACACCAAACACGGAATTCTCGGG
+
>3>AAFF?FFFFBFB5FBFFF554B2A24B44AB2A222A22A2BD5DAA0
@M00842:106:000000000-AAV5A:1:1101:16182:25479 1:N:0:2
GATTTATGTTTGGTGCTATTGCTGGCGGTATTGCATCTGCTCTTGCTGGGG
+
>>3>>@5FDDFFAFAFGFGGGGGF4A2A22255D55AA555B5B35DAB2?
@M00842:106:000000000-AAV5A:1:1101:19216:25501 1:N:0:2
GAAGTGCCAGCCTGCAACGTACCTTCAAGAAGTCCTTTACCAGCTTTAGCC
+
>>>3>4BFFFBBGGGGEGGAGGB55BFB5444DDD55DDFHGCH3BDGFHG
@M00842:106:000000000-AAV5A:1:1101:19341:25680 1:N:0:2
AAAAAAAAAAAAAAAAGGGGGGGGGCGCACCACAGCACCCCCAACAAACCG
+
>>1AA?1>?DDDC/EA//AEEG--9----;99-9---9-9----;---99-
@M00842:106:000000000-AAV5A:1:1101:19935:25688 1:N:0:2
TTTTTCCCCTGAACGGTGAAAGCACGACTTAATCGAAATGGTTATTGACAA
+
>>AA?FFFFFAFGGGGAFA1AB0BAAAE0011BD0A00AF11A1B2DGGA1
@M00842:106:000000000-AAV5A:1:1101:12680:26041 1:N:0:2
GCCTCTAATCGGTCGTCAGCCAACGTGAGAGTGTCAACAACGATAACCCAA
+
AAA1>1BDB@1>AAAEE0EFGG0AA0A0A1B1B1DFD1BAFAF/F/1BFFA
@M00842:106:000000000-AAV5A:1:1101:12250:26147 1:N:0:2
GACGGCCATTAGCTGTACCATACTCAGGCACACAAAACTACTGCTAGCAGC
+
AAA11>AA>1D1B11BGFG33GB1B11BFA000B0AB01BGA11ADGF1A0
@M00842:106:000000000-AAV5A:1:1101:14857:26171 1:N:0:2
CAATGACGGCAGCAATAAACTCAACAGGAGCAGGAAAGCGAGGGTATCCTA
+
>AAA3BDADBBCGGGFGDGFGGB4BF222AACB2B23AFE?EEE1FFGFB5
@M00842:106:000000000-AAV5A:1:1101:19050:26207 1:N:0:2
AAAAAAAAAAAAAAAAGGGGGGCGACGAGCGACCACGCCCACACCCACCTG
+
>1>A?@1ADDDDGCEA//AEE/?<><<--<---;-....-.;.9.:9;../
@M00842:106:000000000-AAV5A:1:1101:21100:26219 1:N:0:2
ATTAAAAAAAAAAAAAAAAATGGAATGCTCGGGTGCCAAGGAACTCCAGCC
+
A3AAAFFFBBB@EGGEGGCA1BB3B33B55B0>1>BFGGHEAFG3FF3@3?
@M00842:106:000000000-AAV5A:1:1101:21093:26235 1:N:0:2
ATTAAAAAAAAAAAAAAAAATGGAATTCTCGGGCGCCAAGGAACTCCAGTC
+
BBBBBFBFDDBBGGGAEGG?1BB3A33D5@?1>0>EEE/??G3BFG33B33
@M00842:106:000000000-AAV5A:1:1101:24241:26262 1:N:0:2
CTTTACTAGGGCTGTAAATAGAATGTTCAATCAAGGGCTATATATAACTGC
+
>A11A13BBC1CBABEBEE3B1A3B33D3A311ABA000A1222222D111
@M00842:106:000000000-AAV5A:1:1101:15014:26412 1:N:0:2
TGTAAAAAAAAAAAAAAATGGAATTCTCGGGTGCCAAGGAACTCCAGTCAC
+
1>>1>@3FDDDDGCGGAA0BGB1BAB2DFCE/>>BBBC/>0FFGHF12B@F
@M00842:106:000000000-AAV5A:1:1101:15826:26439 1:N:0:2
AAAAAAAAAAAAAAAAATGGAATTCTCGGGTGCCAAGGAACTCCAGTCACC
+
>>333@DBBBBBGGGF0BBGBAAGDB@?F01>EHB@?FEGHFHHGFDFGHF
@M00842:106:000000000-AAV5A:1:1101:9556:26469 1:N:0:2
AGAAAACTGGCCTAACGACGATTGGTCAGATCCATCAACATCATCGCCCGA
+
>A3>3B4@BCAFDGGGGA2E22AAAFBF25533BAB33B3BB3F53AA100
@M00842:106:000000000-AAV5A:1:1101:14407:26485 1:N:0:2
AAAAAAAAAAAAAAAAAAGGGGCAGACGAGAGCGACACGAACCACAGGGCC
+
>>11111A@DDDCCE?/A//>>////B//////>/>>/////>0?/0///<
@M00842:106:000000000-AAV5A:1:1101:14388:26489 1:N:0:2
AAAAAAAAAAAAAAAAAGGGGGACTAGCCGTAAGCCACGCACCTCCAGTCA
+
>A11111>@DDDECE?///AAE/>0010B?///01100//>//>0FB1211
@M00842:106:000000000-AAV5A:1:1101:8132:26509 1:N:0:2
ACAAAAAAAAAAAAAACCCCCCCAACACACATAAAAACAAACAACCACACA
+
>>3334>2>DBBGGG0AAAEEE>>BE11111333333>11BF111?11?//
@M00842:106:000000000-AAV5A:1:1101:18765:26537 1:N:0:2
AAAGAGGAAGACAGAAAAAAAAACAAACAACGGAATCCTCGGGTGCCAAGG
+
>111111111111AA1CB10000A//BF0A//A/AB1BBB/E/AAEHFGG/
@M00842:106:000000000-AAV5A:1:1101:16631:26579 1:N:0:2
AAAAAAAAAAAAAAAAAAAGGGACTTCTAGGGTGCCACGGAACTCCAGTCA
+
33333@@DDBBBGGGCC?01?E1E13333BBG3??3@B>>>?E3GF3B333
@M00842:106:000000000-AAV5A:1:1101:17445:26580 1:N:0:2
CAAAAAACAAAAAAAAAAAAAAACACCAGGCACACCCGGCCCCCAGCGACC
+
>333342>AAFFGGGGEE20A0E11111B11111B?1///>///>>0>>/<
@M00842:106:000000000-AAV5A:1:1101:17937:26606 1:N:0:2
AAAAAAAAAAAAAAAAGGGGGGGGCGAGGATACGAAGCACCGAGCACTGAG
+
1111111A@0AAEEA////AA/--;----9///----;;-;------////
@M00842:106:000000000-AAV5A:1:1101:8814:26637 1:N:0:2
GCGAGGGTATCCTACAAAGTCCAGCGTACCATAAACGCAAGCCTCAACGCA
+
>A1A111>>FDFEGF1BBGBFG3B0AA0EF221A1BBAA?AGCGFGHCAA/
@M00842:106:000000000-AAV5A:1:1101:14625:26743 1:N:0:2
AAAAAAAAAAAAAAAAGGGGGGAGCGACGACCACACACACGACACACAACG
+
>11111110>>?/AA/////A////<>/A----...<...--;-;/....-
@M00842:106:000000000-AAV5A:1:1101:11856:26768 1:N:0:2
GAGTAACAGAAGTGAGAACCAGCTTATCAGCAAAACAGTTTGAATTATGGC
+
>>33>@DFFFFFAABFEGGGCG444A5DGA45BABBBCDDAD5DDBF5BB2
@M00842:106:000000000-AAV5A:1:1101:8924:26777 1:N:0:2
AAAAAAAAAAAAAAAAATGGAATTCTCGGGTGCCAAGGAACTCCAGTCACC
+
BBBAB@DBBBBBGGEGEAFGBB33555B101>?B3@11BGG3FB3CBDFHE
@M00842:106:000000000-AAV5A:1:1101:13379:26779 1:N:0:2
AAAAAAAAAAAAAAAAAAGGGAATGCTCGGGTGCCAAGGAACTCCAGTCAC
+
AAAA@DDDDDDDGGCEEE/?EC001121?>//>BB@@?/F>G1F11121>B
@M00842:106:000000000-AAV5A:1:1101:12178:26810 1:N:0:2
AAAAAAAAAAAAAAAAGAGGGGACCGCGCACACCCACACACCCACGCGACC
+
>>1>1>1ADDDDGCE///A/EE////>/>>/>>?//??///>?/?///<><
@M00842:106:000000000-AAV5A:1:1101:9505:26835 1:N:0:2
GTCAGTATGCAAATTAGCATAAGCAGCTTGCAGACCCATAATGTCAATAGG
+
>>>>3@BDFDFFGGF4BGGGGFABBB444B44BDBAB2AB3FE5DB5D5D3
@M00842:106:000000000-AAV5A:1:1101:19826:26873 1:N:0:2
ACTAGGGACGGCCTCATCAGGGTTAGGAACATTAGAGCCTTGCATGGCAGG
+
AA>A344CADADEGGGDGGGGG4B22B55AF5A5A5ADG3BE3ABF2FFE0
@M00842:106:000000000-AAV5A:1:1101:19103:27044 1:N:0:2
AAAAAAAAAAAAAAAAGGGGGGACAGAACAACACACACACGCACCAGTCAG
+
>A1>A??DD@DDC////EE/E?/<?/01000////<....-----..0000
@M00842:106:000000000-AAV5A:1:1101:15065:27257 1:N:0:2
GAAAAAAAAAAAAAAAAGAGGGGCGAGCGGCCAACACACCACCGCACACCA
+
>A1111>A0DDDE?/////AA///>/>/>//>//?>/?//////////0//
@M00842:106:000000000-AAV5A:1:1101:10842:27355 1:N:0:2
GGTAACGCTGCATGAAGTAATCACGTTCTTGGTCAGTATGCAAATTAGCAT
+
>A>>>F333>AFBAFBF5BDFGFAB44B25A43BBFA5DFGGGH55AFGF5
@M00842:106:000000000-AAV5A:1:1101:21201:27468 1:N:0:2
AAAAAAAAAAAAAAATGGAATTCTCGGGTGCCAAGGAACTCCAGTCACCGG
+
AAAA@DDBBBBBGGGBFGBBBE555B1A1A1B53B1BBGBBGGE3BFHHG/
@M00842:106:000000000-AAV5A:1:1101:10699:27763 1:N:0:2
GCGCTGATGTCTCGTGGGCTTGGCTAGTAAACAAAAAAAAAAAAATGGAAA
+
>>1>11>@BBD@BAAFEEFA0AAFBB01D2211B000A//AEE//0@FF11
@M00842:106:000000000-AAV5A:1:1101:16816:27803 1:N:0:2
AAAAAAAAAAAAAAAAGGGGGGGAGACAAGCAACACACACACACGAACGCG
+
1111111>0>0>AA//A///A/??-..//..//;9--;-A9------;---
@M00842:106:000000000-AAV5A:1:1101:19258:27876 1:N:0:2
CTGTTGATAAGCAAGCATCTCATTGTGTGCATATACCTGGTCTTTCGTATT
+
AA3>34B@DDFFGGGGGFG5FFAD55D4ADF655DDD5F23D555DABGAB
@M00842:106:000000000-AAV5A:1:1101:10578:27897 1:N:0:2
CCTGAGTATGGTACAGCTAATGGCCGTCTTCATTTCCATGCGGTGCACTTT
+
>AA3>45BDFFDGGDFGGGDFGB44A2A42ABD65DDBFGHDC2AEGGB3B
@M00842:106:000000000-AAV5A:1:1101:12185:27927 1:N:0:2
GAAAAAAAAAAAAAAGGGGGGGGCGGAACACGCCCCACCCCGACGCACCCC
+
1>>11>>>A@>AEAE/A/EA?@--9---9--------9-----9-------
@M00842:106:000000000-AAV5A:1:1101:10670:27936 1:N:0:2
GGGGAGAGATTGGGTGAGTCTAGCGATACTGAGCTGTATGAGTGCATCTAT
+
1>1>11111111111100A113310000012211DA112221211221112
@M00842:106:000000000-AAV5A:1:1101:12808:28340 1:N:0:2
AAAAAAAAAAAAAAAAAAGGGAATTCTCGGGTGCCAAGGAACTCCAGTCAC
+
AAA??11DDDDDGGGGCE/EECA01B2@////>?B@CCEGHHBGFC12BF1
@M00842:106:000000000-AAV5A:1:1101:14631:28498 1:N:0:2
AAAAAAAAAAAAAAAAAAGGGAATGCTCGGGTGCCAAGGAACTCCAGCCAC
+
AA?1111@DDDDGCE?A?/EE/>01B2D?E?/>/B11/>E0F1FE110?F>
@M00842:106:000000000-AAV5A:1:1101:17908:28552 1:N:0:2
AAAAAAAAAAAAAAAAGGGGGGCGGCGAGGCACAGCGCACCCACACACAGC
+
AA1>AA1>0>>DAAAA/A?//<B/-<<---;.9//;-9---9C.......-
@M00842:106:000000000-AAV5A:1:1101:17274:28597 1:N:0:2
AAAAAAAAAAAAAAAAGGGGGGGCGACAGCGACACGGCCGCCGCGACAAGC
+
AA1A>11>>>>AE/F///////--9---9-;---------;9---;;----
@M00842:106:000000000-AAV5A:1:1101:17721:28615 1:N:0:2
AAAAAAAAAAAAAAAAAAAAAAACAAACAAACAAAAAAAAAACCAACACAA
+
A?????1ADDDDGGGCGECCGE////B?0C0?0?00?////<///?///F/
@M00842:106:000000000-AAV5A:1:1101:18691:28650 1:N:0:2
AAAAAAAAAAAAAAAAAAAAGGAAGGCGAGGATGCACAGCACCACAAACCA
+
1>11111ADA0AEE/AE///?>0B0/>///>/01B1110/00?0?/<0<//
@M00842:106:000000000-AAV5A:1:1101:18691:28669 1:N:0:2
AAAAAAAAAAAAAAAAAAAGGGAATCGACGGGACCCACGGACCCCCGTGCC
+
A?1111>>DDDDGGGG?A/>EA/00100/>E////?////>>/////////
@M00842:106:000000000-AAV5A:1:1101:12409:28688 1:N:0:2
AAAAAAAAAAAAAAACAGGGGGGAGAGACAGAACAACACGCGACCCACCAC
+
11>A?11A?0>DCEA//0//A//<@?//0000??00?FF.------.<.:.
@M00842:106:000000000-AAV5A:1:1101:14607:28773 1:N:0:2
AAAAAAAAAAAAAAAAAAAAAAACAACAGGGGAACCCCCGCGAGCCAGAGG
+
AA@??1?DDDDDGCEC///>/@//??/?>/>>/////?/</<//</<00</
@M00842:106:000000000-AAV5A:1:1101:18481:28774 1:N:0:2
AACAACCACCACCATGGCGACCATCCAAAGGACACACATCATCGGCAGTCG
+
AA1AAAAAAAA1FG1BBGEAEAA1BA111B000B00//1BB22BEEEC0A/
@M00842:106:000000000-AAV5A:1:1101:17941:29051 1:N:0:2
CCCCCCCCCCCCCCCCCCCCCCCTACACCAGTGCCCCGCCCGCGCCTCCCC
+
1>>AADD?@>@DAAE>////////<0<00/011<1?///>/----<.<G.<
@M00842:106:000000000-AAV5A:1:1102:13675:1756 1:N:0:2
AAAAAAAAAAAAAAAAGGGGGGAGCACTGACAGACGACACTCAGACGACCA
+
11111111>000////AE??E<//?/010111100-----1/<00/-<<--
@M00842:106:000000000-AAV5A:1:1102:17378:1831 1:N:0:2
AAAAAAAAAAAAAAAAATGGAATCCTCGGGTGCCAAGGAACCCGAGCCACC
+
A111111>DD?D?//E/0BF1111B11BEE/>/0B1BB>00////>//>0>
@M00842:106:000000000-AAV5A:1:1102:17382:1855 1:N:0:2
AAAAAAAAAAAAAAAAATGGAATTATCGGGCGACAATCAACTAAACTCACC
+
>11>111>0>@0E??E/0BF111B122//////>//@1@1021111211B0
@M00842:106:000000000-AAV5A:1:1102:13502:1974 1:N:0:2
CGGAAAACAGCCTACATAGAAATAGCACGCGGAGGCAAGTCGCCAGACCAA
+
11>11111>1>111B133BB131A1BDBA0AA/AAB/BA11A////A/B0/
@M00842:106:000000000-AAV5A:1:1102:12694:2032 1:N:0:2
AAAAAAAAAAAAAAAAGGGGGGCGAGGGCACAAGAGGGAAAAGAAAGAAAG
+
111111110000/AA//A/AA/<A----...//./......:/..///.//
@M00842:106:000000000-AAV5A:1:1102:16970:2619 1:N:0:2
AGCAACTGGACAATCAGAAAGAGACTGCCGAGATGCAAAACGAGACTCAAA
+
11>1111>B1C111B1B111B1B001B00A0A00BA11100ABE?B1B111
@M00842:106:000000000-AAV5A:1:1102:9928:2834 1:N:0:2
AAGAAAAAAAAAAAAAAAAAGGGAATCCTCGGGCGCCAAGGAACACCAGTG
+
>3>3344FDBBDFCC?0A001AB1G2335@BB>/>/>E/?FCCF2??/033
@M00842:106:000000000-AAV5A:1:1102:10771:2945 1:N:0:2
CAGAATGTTTATAGGTCTGTTGAACACGACCAGAAAACTGGCCTAACGACG
+
>>>>>@55B5B5BFB5BBFB5B55AFC2EECEFA3BBFFGHDHGHGGGEG0
@M00842:106:000000000-AAV5A:1:1102:19499:2985 1:N:0:2
AAGAAAAAAAAAAAAAAAAAAATGGAACGCACGGGTGCCAAGGAACCACAG
+
>>3>>44CD?@BGCC?EEECEC1BB3@31B//>EE/>1BF3F/0GB/0?/0
@M00842:106:000000000-AAV5A:1:1102:16929:3139 1:N:0:2
AAAAAAAAAAAAAAAAAAGGGAGACGACGGCGGACCAGAAACACACACACA
+
??AAA@@DDDDDGGGGEE////>/?//>>//>///<?0001000//<?<//
@M00842:106:000000000-AAV5A:1:1102:11076:3164 1:N:0:2
ATCAACAGGCCACAACCAACCAGAACGTGAAAAAGCGTCCTGCGTGTAGCG
+
>3>>3BB>AAAAEG4AA2AAEFB444B2A225BBE2EA2AAB3E1B1FGF0
@M00842:106:000000000-AAV5A:1:1102:17755:3291 1:N:0:2
AAAAAAAAAAAAAAAAAAGGGAATGACCGGGTGCCAAGGAACGCCAGCAAA
+
A?3>3??@DB22E??A0AA?E1113333>/E1>>3@3??13F1?////?B3
@M00842:106:000000000-AAV5A:1:1102:14366:3417 1:N:0:2
AACACAGCGGACTACGCAAAAAGCTATGTATATATACACTCCATATCCGGG
+
>11>>11>1A1AAAFAA000B0001B2B2D2D2D2A2D1100B1D2ADE?/
@M00842:106:000000000-AAV5A:1:1102:9526:3425 1:N:0:2
AACCCAGCTTGGTAAGTTGGATTAAGCACGCCGTGGACAGATTTGTCATCG
+
AAAABA4B444ABFEBAABGA4445ABBG22B22A2EGFDG555DDD555A
@M00842:106:000000000-AAV5A:1:1102:15131:3546 1:N:0:2
AAAAAAAAAAAAAAATGGAATTCTCGGGTGCCAAGGAACTCCAGTCACCGA
+
BABBABBBBDBBGGG1FG3FB3D55B1A1A1BBBBB1BFBBFGH3BEGFB/
@M00842:106:000000000-AAV5A:1:1102:8706:3587 1:N:0:2
AAAAAAAAAAAAAAAAAAAAAAACACACCAAAGAAGCGAACAACGAACAAA
+
AAAAADDDDD?DGEE/AEE/EG@/?B///?//B0>01/?///0//////B0
@M00842:106:000000000-AAV5A:1:1102:18255:3728 1:N:0:2
GAAAAAAAAAAAAAAAGGGGGGCGAGAGCGAGCAAACAACACGGGAGAAGA
+
111>111>0>A@0AA/AA/AE/<//-<><-<>--//<.<....--.-.::/
@M00842:106:000000000-AAV5A:1:1102:19206:3753 1:N:0:2
GGGTAGTCGGAACCGAAGAAGACTCAAAGCGAACCAAACAGGCAAAAAATT
+
>33>>34B>DAAFGGEEEEGGGB5BBA3BA22A2A2A1F1FGFAFBFGC1B
@M00842:106:000000000-AAV5A:1:1102:22330:4071 1:N:0:2
GAAAACATTATTAATGGCGTCGAGCGTCCGGTTAAAGCCGCTGAATTGTTC
+
>>>>>CADFD5BGGFGGGGAEE2A2AAE22A2AB5B5GGECEFEEFFGDDB
@M00842:106:000000000-AAV5A:1:1102:7437:4084 1:N:0:2
GTTAGTGCTGAGGTTGACTTAGTTCATCAGCAAACGCAGAATCAGCGGTAT
+
>>3>3BBDD@DFGBCBABBFGFAFDFADFBEA44AEAA?AB5BFGHGG2A1
@M00842:106:000000000-AAV5A:1:1102:22637:4116 1:N:0:2
AAAAAAAAAAAAAAACGGGGGGGGCCACAGACGAGCACACAACACGAACCG
+
1>1AADDDDDDDEGG?/AAE?/-------9:A---9--:----99------
@M00842:106:000000000-AAV5A:1:1102:13862:4153 1:N:0:2
AAAAAAAAAAAAAAAAAAAAAAAAAAAAACACAAAAAAAAAAAAAAAAAAA
+
AABBBBBDBBBBG?FFECGGGGGGC//<//?0?FHACCG///>>A<ACD?D
@M00842:106:000000000-AAV5A:1:1102:10313:4184 1:N:0:2
TAATAGGAAACTCAATTCTCCAAAACACCAAACAAAACAACGGCATTCCCG
+
1>A1>31BDCF1BFF3BBGEGF11B0AB0A0A0A00A0BA00A/A/1A2B/
@M00842:106:000000000-AAV5A:1:1102:15094:4229 1:N:0:2
AAAAAAAAAAAAAAAAAAAAAACAAGAAACAAAACAAAAAAAAAAAAGAAA
+
A@BBA@DDBBBBGGGGE000E/11B2?3?B?11?1??BEEE?////>//02
@M00842:106:000000000-AAV5A:1:1102:8945:4243 1:N:0:2
AAAAAAAAAAAAAAAAAAAAAAAGACACCACAACCGCCACCCACAACACCA
+
AAAAADDDDDDDGGC/AAE/?////0B0?/?///////</0<///?/<<//
@M00842:106:000000000-AAV5A:1:1102:16056:4243 1:N:0:2
GTTCGACTCATCAGACATATCCGAAAGTGTTAACGTCTGCGTCATGGAAGC
+
>1>>1>>1>13BABG1ABF3BFA000A3D32DDD00B00DE/AA0DFGGH/
@M00842:106:000000000-AAV5A:1:1102:11380:4248 1:N:0:2
AAAAAAAAAAAAAAAAAAAAAACAAAACAAAACACAAAAAAACACAACAAA
+
BBBBBBBDBBBBGGEGFEGGEG>CE?11111?111//00/>E?/0?//?/0
@M00842:106:000000000-AAV5A:1:1102:21110:4301 1:N:0:2
AAAAAAAAAAAAAAAAGGGAATCCTCGGGTGCAAGGGAACCCCAGCCACCG
+
AABAAD?ADBBBGGGGEEEAAB3B5BA?01>>3@31?F1?1??11111B11
@M00842:106:000000000-AAV5A:1:1102:19916:4313 1:N:0:2
CGGGGGCCGCACGCGCTGTAGGAGCGATGAGCATCTCACATAGGACGCACG
+
111111000000/A/A///1B110/////11111111211211111/////
@M00842:106:000000000-AAV5A:1:1102:14904:4317 1:N:0:2
GCTGTGCCGCGTTTCTTTGTTCCTGAGCATGGCACTATGTTTACTCTTGCG
+
3>>334B@DDD>AABBBBB5BBD5B5B3G3GFFBF2BBD5B5BF5D55BF0
@M00842:106:000000000-AAV5A:1:1102:22220:4372 1:N:0:2
TAAGGTACTGAATCTCTTTAGTCGCAGTAGGCGGAAAACGAACAAGCGCAA
+
>>A33B5B55DDFFABBBBBFBA2EAEAA5D4AE222BFEEFEGBGG?GEA
@M00842:106:000000000-AAV5A:1:1102:20734:4393 1:N:0:2
AAAAAAAAAAAAAAAAGGGGGGCCAGAGACACACAGAACCAAGCACCACAA
+
>1?A??ADDDDDE/E/EEFGEGC//?0?<F000?.0110.>.0<F<.<.<.
@M00842:106:000000000-AAV5A:1:1102:11009:4415 1:N:0:2
AAAAAAAAAAAAAAAAAATGGGACTCTCGGGTGCCCAGGCACCCCAGGCAC
+
AAAAADDDDDDDGGGGCE0EF0B0>F11/?>//E00BFF/?0//>/////0
@M00842:106:000000000-AAV5A:1:1102:12114:4436 1:N:0:2
AAAAAAAAAAAAAAAAATGGAATTCTCGGGTGCCAAGGAACTCCAGTCACC
+
AAABBBBDBDDBGGGFA1BGFF3AA5B??E1>1FBECEFHH3F3GGBGHHF
@M00842:106:000000000-AAV5A:1:1102:8667:4460 1:N:0:2
GATTTCGATTTTCTGACGAGTAACACAGTTTGGCTTGCTACTGACCGCTCC
+
>>3>3B435B>DGGGGGE2EE4ABD44B455DF3B2AFBDGBFGHGGG2E1
@M00842:106:000000000-AAV5A:1:1102:15593:4507 1:N:0:2
AAAAAAAAAAAAAAAATGGAATTCTCGGGTGCCAAGGAACTCCAGTCACCG
+
B@AABBBBBBBBGGGE1BG3BBB555BBE1>1B@BEFGHH3BFGF3BFFH1
@M00842:106:000000000-AAV5A:1:1102:16589:4532 1:N:0:2
AAAAAAAAAAAAAAAAGGGGGGGACGAGAGGCCGACCCACGCGACGACAGG
+
A>1AA11>0A0@?EE/EGGGE/9;-;--.9--9--9--9--------;---
@M00842:106:000000000-AAV5A:1:1102:13810:4540 1:N:0:2
GGTAAAGCTGATGGTATTGGCTCTAATTTGTCTAGGAAATAACCGTCAGGG
+
>3>>>B5D4C4BGGF5BBFGGBBA55656DDDAFGCB5AF5ADG?BEE?F2
@M00842:106:000000000-AAV5A:1:1102:13000:4576 1:N:0:2
AAATGACGACCTCTACCACATCTATTGACATTATGGGTCTGCAAGCTGCTC
+
>>1A1@BAAD1>F1GFBFGABF33B3DAFG33ABD1B0BBFGDBFHAFG11
@M00842:106:000000000-AAV5A:1:1102:17876:4599 1:N:0:2
GAGCCTTGAATGGCAGATTTAATACCAGCATCACCCATGCCTACAGTATTG
+
>>3>A>4CDB5DGFCAABBBBG5DFFFEFH5F4DBFABFGHFHHHHEGDD5
@M00842:106:000000000-AAV5A:1:1102:7130:4667 1:N:0:2
AAAAAAAAAAAAAAAAAAAAAAAAAGAGAACACAACAAAAAAAAACAAAAA
+
BBBB?DDBBBBBGGGFAAECGGE?///22?3BB?F//?B0FCD/B/?/???
@M00842:106:000000000-AAV5A:1:1102:10064:4789 1:N:0:2
AAAAAAAAAAAAAAAAAAAATGGAATTCTCGGGTGCCAAGGAACTCCAGTC
+
AAABBBBBBBDBGFGGEE?@?BB3@33B3BAFE1>EFHFFGHFHGGHHCFG
@M00842:106:000000000-AAV5A:1:1102:6674:4793 1:N:0:2
GTGCCAAGAAAAGCGGCATGGTCAATATAACCAGTAGTGTTAACAGTCGGG
+
>>>>ABCAFFFFGGGAEAAFGFD535555D5BA2B5F5BBA5GGHFHHG?C
@M00842:106:000000000-AAV5A:1:1102:24116:4908 1:N:0:2
AAAAAAAAAAAAAAAATGGAATTCTCGGGTGCCAAGGAACTCCAGTCACCG
+
AAAAADDDDDDDGEG?0BF1BB1DD2ABA/>/B1BF/GHH@GFGH@BGHH/
@M00842:106:000000000-AAV5A:1:1102:22700:4955 1:N:0:2
TACCGCTACTAAATGCCGCGGATTGGTTTCGCTGAATCAGGTTATTAAAGA
+
3>AA3>>A2CFFGBGFBEGGGA22BB522D2A1E1B5FFFG5B5F5D5D55
@M00842:106:000000000-AAV5A:1:1102:15315:4973 1:N:0:2
AAAAAAAAAAAAAAAAAATGGAATTCTCGGGTGCCAAGGAACTCCAGTCAC
+
AAAAADDDDDDDGGGGEE0BGF1B1@22BF>/>>FFGAFGGH1FGFF2BGB
@M00842:106:000000000-AAV5A:1:1102:22559:4997 1:N:0:2
AACGATAAACCAACCATCAGCATGAGCCTGTCGCATTGCATTCATCAAACG
+
3AA33>AAFFC>AFECBFAGGFFB4B4B4FEG2GEAAFGGB5GHHHHFEG2
@M00842:106:000000000-AAV5A:1:1102:14250:5068 1:N:0:2
CGATAAACGGTCACATTAAATTTAACCTGACTATTCCACTGCAACAACTGA
+
>3>>>ADDAA2AEGFBBFGGGG5DE5B5F4G5A56DF5FABGFFFFEHBF3
@M00842:106:000000000-AAV5A:1:1102:16339:5099 1:N:0:2
AAAAAAAAAAAAAACCAGGGGGCGAGAGCCAGACAGCACACCCAACACACC
+
A??AA11100>@EEE//AA//A//>////0000/>BGB000/////??/</
@M00842:106:000000000-AAV5A:1:1102:13505:5137 1:N:0:2
AAAAAAAAAAAAAAAAAATGGAATTCTCGGGTGCCAAGGAACTCCAGTCAC
+
AABBBBBBBBBBGGGEAA1FGGHG3FFB1F01>>BFCG1BFHGGGFFBGHG
@M00842:106:000000000-AAV5A:1:1102:24327:5138 1:N:0:2
AAATCCGGCGTCAACCATACCAGCAGAGGAAGCATCAGCACCAGCACGCTC
+
A?AABF3A2@2AEEGBABBBFGBB2A322A2BFF5FHBG5GFGHGFHGG1B
@M00842:106:000000000-AAV5A:1:1102:9783:5211 1:N:0:2
CTTTGGCTAAAAAAAAAAAAAAAAATGGAATTCTCGGGTGCCAAGGAACTC
+
>>3>34B@DBFFGGG2AAE2E0A001BF3BB3D5DEE>?>?3FBF?F3FEG
@M00842:106:000000000-AAV5A:1:1102:25007:5243 1:N:0:2
TTACGACGCGACGCCGTTCAACCAGATATTGAAGCAGAACGCAACACGAGG
+
>3>A3>A>ADBBGGC2A2B3BBBBA13A55D55BFF3BAF1B0>0B1>0>/
@M00842:106:000000000-AAV5A:1:1102:14979:5262 1:N:0:2
AACAGCAGGTTTCCGAGATTATGCGCCAAATGCTTACTCAAGCTCAAACGG
+
>AAB3B4C?B4BFGE2EA25BFD5A2B2A2BGF5DDB5DBFGH3FHFFHG1
@M00842:106:000000000-AAV5A:1:1102:11614:5359 1:N:0:2
AACTGACCAAACGTCGTTAGGCCAGTTTTCTGGTCGTGTTCAACAGACCTA
+
1>AA11BCF1>AEBAAAA0AGGBCF11D2A1DBB1E0B/0FFFF1FFHHFB
@M00842:106:000000000-AAV5A:1:1102:12704:5413 1:N:0:2
AAAAAAAAAAAAAAAAGGGGGGCGCGAGAGCGGACCCCACAACGCAACACG
+
1>>1AADDDADDGCG?//AA/<>/-<----.--<--...;..;-;---...
@M00842:106:000000000-AAV5A:1:1102:16762:5451 1:N:0:2
AGTTTATTGCTGCCGTCATTGCTTATTATGTTCATCCCGTCAACATTCAAA
+
>3>>>DDD5B5BFGG2AAFGFG5555566D66DF5FFH?2FEEFH3BGGGF
@M00842:106:000000000-AAV5A:1:1102:6853:5469 1:N:0:2
AAAAAAAAAAAAAAAAAAAAAAAAACAGCAAACAACAAAAAAAAACACAAA
+
BBBBBBBBBDDBGGGE0AEEE?E?>/?00?BBBBG/?/00//<<B/?0?/?
@M00842:106:000000000-AAV5A:1:1102:11313:5475 1:N:0:2
GCTCACAATGACAAATCTGTCCACGGAGTGCTTAATCCAACTTACCAAGCC
+
>>>>>F4@4DDFGGG5BBFFDG54AE2A2B56D5B5FGDFGEDGHHH3EFA
@M00842:106:000000000-AAV5A:1:1102:11834:5503 1:N:0:2
GTATCGTTTTTGACACTCTCACGTTGGCTGACGACCGATTAGAGGCGTTTT
+
1>1>>1B>AAAA1BGBBBABBFAB0BA1BF0FEFEEEAAEEG1FBA?BA>B
@M00842:106:000000000-AAV5A:1:1102:12514:5518 1:N:0:2
TCACTGATGCTGCTTCTGGTGTGGTTGATATTTTTCATGGTATTGATAAAG
+
3>>>A5BD5D5BGFBBABFABABB42B45666665BAFGGAEAGGBGBGD5
@M00842:106:000000000-AAV5A:1:1102:11683:5646 1:N:0:2
TTTTGTGTGCCTGAGTATGGTACAGCTAATGGCCGTCTTCATTTCCATGCG
+
>>>A3B4B4DBBBAF5BFFGFGDBAFFB5BFGBGE2E22F5DAFFHHHHH2
@M00842:106:000000000-AAV5A:1:1102:22858:5649 1:N:0:2
AAAAAAAAAAAAAAAACATGGAATTCTCGGGTGCCAAGGAACTCCAGTCAC
+
?AAAADD@D?DDGGGE/A1BGBFF1A2FEA>/>EGBFHG0FGEFGHH@GEF
@M00842:106:000000000-AAV5A:1:1102:25688:5683 1:N:0:2
GGCGTTCAGCAGCCAGCTTGCGGCAAAACTGCGTAACCGTCTTCTCGTTCC
+
>A>3>>>BBB5BFGG4ABBGFG2AAA22B35F?BEAAG?AEBC55FC11B2
@M00842:106:000000000-AAV5A:1:1102:16109:5699 1:N:0:2
ATTGGCGCTACTGCACAGGATATGTCTAATGTCGTCACTGATGCTGCTTCC
+
>>>11B1A1A>BBFF1BBGFAG333B3DA3DABF0FGFDGGFFG11FB1B1
@M00842:106:000000000-AAV5A:1:1102:11493:5701 1:N:0:2
CTTATGATGGCTGTTGATTGCAAAAGCGCAAACACACAATGGCATTCTCGG
+
111>11333@>1AB1BBBBFGBA1A00000A00B000AA1BB0B11D2D//
@M00842:106:000000000-AAV5A:1:1102:23217:5731 1:N:0:2
AAAAAAAAAAAAAAAATGGAATTCTCGGGTGCCAAGGAACTCCAGTCACCG
+
AABBBBBDBBDDGGGEAFGBFG3D5AABA1>BGHBF?1GGFHHHHBFFEF1
@M00842:106:000000000-AAV5A:1:1102:8570:5738 1:N:0:2
GTTTGACGGTTAATGCTGGTAATGGTGGATTTCTTCATTGCATTCAGATGG
+
>>>>3BB>A>?AGGGABBFBBE5DF5BA4444555FGADFGFHAGHFGFFB
@M00842:106:000000000-AAV5A:1:1102:16965:5747 1:N:0:2
GCAAAAAAAAAAAAAAAATGGAATTCTCGGGTGCCAAGGAACTCCAGTCAC
+
1>>AAFADDDDDG?EEE/0BFF111BBECE/>>?FFBG/GHFFGHGH2FFF
@M00842:106:000000000-AAV5A:1:1102:8586:5800 1:N:0:2
TTCGTGATAAAAGATTGAGTGTGAGGTTATAACGCCGAAGCGGTAAAAATT
+
>AB?>3>CFF5FGGG5B4BBBBD5DF4B546DDEAEAAAAEAA1ECG5BGF
@M00842:106:000000000-AAV5A:1:1102:11247:5966 1:N:0:2
CTGAAACAAATGCTTAGGGATTTTATTGGTATCAGGGTTAATCGTGCCAAG
+
>>>>>BBB>45DGGF5BGGBBGBA655DBF5BDFABF4F25BFFAGFHG32
@M00842:106:000000000-AAV5A:1:1102:8369:6004 1:N:0:2
ATCAAAAAAAAAAAAAAAAATGGAATTCTCGGGTGCCAAGGAACTCCAGTC
+
@ABBBFFBDDBBGGGGEEGEGFF33B3@5@??>1>>GH3FAG3BEHH@FFG
@M00842:106:000000000-AAV5A:1:1102:10831:6053 1:N:0:2
TAGCTTTAGGTGTCTGTAAAACAGGTGCCGACGAAGCTGGAGTAACAGAAG
+
>>>>>BBDDF5DFFABBBB6BF4BF4A442A2A22BE3F2ECGBDDHBF33
@M00842:106:000000000-AAV5A:1:1102:9019:6057 1:N:0:2
TATTTTTGTGTGCCTGAGTATGGTACAGCTAATGGCCGTCTTCATTTCCAT
+
ABBBBFDDCFFFGGGB4FBBEFFFGFDAF45D5AECB2AAB2FBEB5DGF5
@M00842:106:000000000-AAV5A:1:1102:24682:6117 1:N:0:2
AAAAAAAAAAAAAAAAGGGGGGGCGACAGGAACACCACACAACAACACCCC
+
?AAA?ADDDDDDEAE///AEAG?99-;----------;----;--;A----
@M00842:106:000000000-AAV5A:1:1102:11833:6136 1:N:0:2
AAAAAAAAAAAAAAAAAAAAAAAAACAACAAAAAAAAAAAACAAAAAAAAA
+
ABBBBBBBBBBBGGGGEGGGGGE/>/E////00?//<>B/</?FGC/A-<-
@M00842:106:000000000-AAV5A:1:1102:13594:6236 1:N:0:2
CGTAGAGGCTTTGCTATTCAGCGTTTGATGAATGCAATGCGACAGGCTCAC
+
>3>>3>5CA4BCGGC5BBGBFGB2B2B5BD5D5AFDFFEGGEFEGAFAB33
@M00842:106:000000000-AAV5A:1:1102:11833:6241 1:N:0:2
AAAAAAAAAAAAAAATGGAATTCTCGGGTGCCAAGGAACTCCAGTCACCGG
+
@ABBBBDBBBBBGGG1BGBBBFD55BFF1AABFGHD1GHFHHHGBGFGHG/
@M00842:106:000000000-AAV5A:1:1102:13605:6256 1:N:0:2
CGTAGAGGCTTTGCTATTCAGCGTTCGATGAATGCAATGCGACAGGCTCAA
+
>1>>1>1>11BCGED33BFGFFB0B0A033BD2DFFF2BGG0EEE/F0B11
@M00842:106:000000000-AAV5A:1:1102:8911:6261 1:N:0:2
AAAAAAAAAAAAAAAAATGGAATTCTCGGGTGCCAAGGAACTCCAGTCACC
+
?AAAADDDDDDDGCGGE0BG1B11D22B////BGFBF/EBG1BFEFDG@FE
@M00842:106:000000000-AAV5A:1:1102:17133:6357 1:N:0:2
AGCTAATGGCCGTCTTCATTTCCATGCGGTGCACTTTATGCGGACACTTCC
+
>3A>AD5FFFCAAEB2BBFGGFB66B4AA2AEBG3335DGBACGEEHFFGF
@M00842:106:000000000-AAV5A:1:1102:17114:6360 1:N:0:2
AGCTAATGGCCGTCTTCATTTCCATGCGGTGCACTTTATGCGGACACTTCC
+
>3AAAFBDFFC>AEB2BBBFFGDGDD42222AAB333ADFEEGCEAF35AF
@M00842:106:000000000-AAV5A:1:1102:23309:6420 1:N:0:2
AAAAAAAAAAAAAAAAAAAAAACAACAGAAACAAAGACACAAAAAAAACAA
+
AAAAA@DDDDDDEGG/A/EEEG/?B/?0B1100/B000B>B/00///////
@M00842:106:000000000-AAV5A:1:1102:21562:6430 1:N:0:2
CAAAAAAAAAAAAAAAATGGAATTCTCGGGTGCCAAGGAACTTCAGTCACC
+
BABBBBBBBBBBGGGGA1BFB3B3555ABE1>1GFBB?13BFBFFF3FEHF
@M00842:106:000000000-AAV5A:1:1102:11038:6434 1:N:0:2
AAAAAAAAAAAAAAAAAAAATGGAATTCTCGGGTGCCAAGGAACTCCAGTC
+
AABAABBBBBBBGGGGEEGFFBFCB3B3BBFEE1EEHHGEFFHHFHGHF3?
@M00842:106:000000000-AAV5A:1:1102:17383:6507 1:N:0:2
AAAAAAAAAAAAAAAAAATGGAATTCTCGGGTGCCAAGGAACTCCAGTCAC
+
BABBBBBDD>ABGGGGGAGFG3BE3D55B1>1>EBFE?F1BG3GHHFGHHE
@M00842:106:000000000-AAV5A:1:1102:17382:6527 1:N:0:2
AAAAAAAAAAAAAAAAAATGGAATTCTCGGGTGCCAAGGAACTCCAGTCAC
+
BBBBBBBBBBBBGGGGEC1BGCF33B5E1101>1B3FF1FGHBGFHF@FG@
@M00842:106:000000000-AAV5A:1:1102:24728:6533 1:N:0:2
AAAAAAAAAAAAAAAAAAAAAAAAACAAGGGAATCCCCGGGGCCCAAGGAA
+
BBBBBBBBBBBBGGGGEGEEEFF/>???2?//02?B3/<<///<<<CAC02
@M00842:106:000000000-AAV5A:1:1102:12117:6540 1:N:0:2
AAAAAAAAAAAAAAAAAATGGAATTCTCGGGAGCCAAGGAACTCCAGTCAC
+
?AABBBDBBBBBGGGGEEGFGB333B55?10/>BEFEG1FFHCHHHH3FGF
@M00842:106:000000000-AAV5A:1:1102:6325:6568 1:N:0:2
CCTCCAAGATTTGGAGGCATGACAACATACAATTGGGAGGGTGTCAATCCC
+
>AAAAFFFFBDFFGBGEGFGFB4B5AE4FD4B5ABFG2AEE2BAFDFDGF3
@M00842:106:000000000-AAV5A:1:1102:17257:6588 1:N:0:2
TGAGGAGAAGTGGCTTAATATGCTTGGCACGTTCGTCAAGGACTGGTTTAG
+
>3>33B3>4CBFGGE4BAFGGB565B24AEE4BBEAEGEBGEGGHHFDGF5
@M00842:106:000000000-AAV5A:1:1102:15440:6628 1:N:0:2
CAGAACGTGAAAAAGCGTCCTGCGTGTAGCGAACTGCGATGGGCATACTGG
+
>>>>>B3>4>AFGGC4AAAAAB4A2BA2D5A2AA2BDA0BAEAFG2GHAF3
@M00842:106:000000000-AAV5A:1:1102:15050:6631 1:N:0:2
AAATAAAAAAAAAAAAAAAAAAATGGAATTCTCGGGTGCCAAGGAACTCCA
+
BBCBBFFFFCBCGGGGGGGGGG01BB33333331BE?/EFGFHFGGEBFC3
@M00842:106:000000000-AAV5A:1:1102:22936:6632 1:N:0:2
GAAAAAAAAAAAACACGGGGGGGGGGAGACACACGCCCACCGCCCGACGAG
+
111>>B11>0>00/ABAAE/E@?;-;-9--;----9----;-------9--
@M00842:106:000000000-AAV5A:1:1102:5678:6689 1:N:0:2
AAAAAAAAAAAAAAAATGGAATTCTCGGACGCCAAGGAACTCCAGTCACCC
+
AAAAADDDD0ADGGGE0BBAF11D2D/B//>>EA/?B0>F1BFGCBBFHH>
@M00842:106:000000000-AAV5A:1:1102:11539:6691 1:N:0:2
AATTAGACATTAGCCAAAAAAAAAACACAAATGGAACTCTCGGGTGCCACG
+
AA3>A4@DFB5FGGGGBBFGCE2AE222B2AB5B3333B5BE1EA0ECG30
@M00842:106:000000000-AAV5A:1:1102:8351:6694 1:N:0:2
AAAAAAAAAAAAAAAAAAAAAACACACAACCAACACAAAAACAACAAACAA
+
BBBBBBBBBBBBGGGGGGGGGG1?G111?1>1F/?/FFC0HEC//??EAA/
@M00842:106:000000000-AAV5A:1:1102:9900:6700 1:N:0:2
TTTGAAAAAAAAAACAAAAATGGAATTCTCGGGTGCCAAGGAACTCCAGTC
+
>>>1>B@DCDDDGG0EGAFGGBB11BB12BABA/AE0D1B/BGHBGHHGDB
@M00842:106:000000000-AAV5A:1:1102:12895:6727 1:N:0:2
TGTTAATACTCTGGTATAAATGGAACTGCGGAACTGCTTATGGAAAAAAAA
+
>11>>@B@D31BEGGB3AB3GBA11BFF10E0AEBF11121BG1GFCAEEE
@M00842:106:000000000-AAV5A:1:1102:5430:6754 1:N:0:2
GAAAAAAAAAAAAAACGGGGGGGCAACGCGCCCAACACCCACACACACCGC
+
AAAAAFDDDDADECEE//AEE/9;:9.------------9-9-9:---9--
@M00842:106:000000000-AAV5A:1:1102:12878:6824 1:N:0:2
CAACGTGAGAGTGTCAAAAACGATACACCAACCATCAGCATGAGCCTGTCG
+
1>>A111>ADFBFFF3BBFFAA00A01AFAFACFAGHFHGFF1GFHHFBG/
@M00842:106:000000000-AAV5A:1:1102:10029:6829 1:N:0:2
GAGTGGTCGGCAGATTGCGATAAACGGTCACATTACATTTAACCTGACTAT
+
>>>>335B>AD>AEE5FGGAGFAF3AE2EAFD5D5555D5AGGHHHHHGH5
@M00842:106:000000000-AAV5A:1:1102:24890:6872 1:N:0:2
AAAAAAAAAAAAAAAAATGGAATTCTCGGGTGCCAAGGAACTCCAGTCACC
+
AAAAADDDDADDGGG//0BF1BA1AD@?FE/>EG@1BFA>FBFGEGGGFHE
@M00842:106:000000000-AAV5A:1:1102:12643:6886 1:N:0:2
AAAAAAAAAAAAAAAAGGGGGGAGACAGCACGGAGGCACAACGCACGAGAA
+
A?AA??1D@DD?CAE////A///<//?0/00/--.-><0</.-----;-;.
@M00842:106:000000000-AAV5A:1:1102:11040:6911 1:N:0:2
AAAAAAAAAAAAAAAAAGGGAATTCTCGGGTGCCAGGGAACTCCAGCCACC
+
AAAAADDDDDDDGGGEA/AEABF1BD2??////0G1B??EF1F1110/0B0
@M00842:106:000000000-AAV5A:1:1102:24877:6911 1:N:0:2
AAAAAAAAAAAAAAAAAAAAAACAACACAAAAACAAAAAACAACCAAAAAA
+
AAAAADDDDD@DEGGG/A/E@E//B///??00?/E/B0?>//CE///<?//
@M00842:106:000000000-AAV5A:1:1102:21679:6936 1:N:0:2
AGAAACGGCAGAAGTGCCAGCCTGCAACGTACCTTCAAGAAGTCCTTTACC
+
33>>>F3AD@2A4FE4BF5FFGEBGFFG22BFF5AFGGB33FEGFGBEGFG
@M00842:106:000000000-AAV5A:1:1102:14682:6949 1:N:0:2
AAAAAAAAAAAAAAAAAATGGAATTCTCGGTCGCCAAGGCACTCCAGCCAC
+
ABBBBBBBBBBBGGGGAA1BFF@3BG@F1?11>>>1/?11FG2?CG33/0B
@M00842:106:000000000-AAV5A:1:1102:15313:6972 1:N:0:2
CACGTAATTTTTGACGCACGTTTTCTTCTGCGTCAGTAAGAACGTCAGTGG
+
>>A3>BCAFFFFGGBAAAAEBB42A5555A5A2ABEB5D5DFFECGGGFH3
@M00842:106:000000000-AAV5A:1:1102:15544:6982 1:N:0:2
AAAAAAAAAAAAAAAAATGGAATTCTCGGGTGCCAAGGAACTCCAGTCACC
+
BBBBBBBBBBBBGGGG01BGBBFE55B??E1>EGG3BFA3GFGHFB3@BGB
@M00842:106:000000000-AAV5A:1:1102:21540:6989 1:N:0:2
AGCGTGACATTCAGAAGGGTAATAAGAACGAACCATAAAAAAGCCTCCAAG
+
>3A3>33AFF5FBFG5BFFBBB56555DBA2AAEFC3BBBBEAEG3GFGH3
@M00842:106:000000000-AAV5A:1:1102:25712:6997 1:N:0:2
AAAAAAAAAAAAAAAAAAAAAAAAATAAAGCAAAAAAAAAAAAAAAAAAAA
+
BBBBBBBBBBBBGGGEAAEEEF?E/033B33B33?/>E/>/B///@-----
@M00842:106:000000000-AAV5A:1:1102:17618:7130 1:N:0:2
TGTCGCTTTCTTTGTTGTAGAATAAGTATCTTGGTTTCTAGGGAAAAAAAA
+
11>>1>>>>D3BGGG1BBAB3B311BA33A3BDE10BADAF1G00A0B/A/
@M00842:106:000000000-AAV5A:1:1102:7027:7160 1:N:0:2
ATGAAAACATACAATTGGGAGGGTGTCAATCCTGACGGTTATTTCCTAGAC
+
>3>AAFFFAFFFGCD5BAG4FGE2BAB5D5DB53FFEAAA2355DF5FDGB
@M00842:106:000000000-AAV5A:1:1102:13040:7170 1:N:0:2
AAAAAAAAAAAAAATGGAATTCTCGGGTGCCAAGGAACTCCAGTCACCGAA
+
BBBBBBBBBBBBGGGFG3B3EF55AFC1A1B5BAF1FG3BFBGFF3GHG//
@M00842:106:000000000-AAV5A:1:1102:13919:7212 1:N:0:2
CTTATTGAACCTATTCTGATATGAGCTTAAGGGAAAAAAAAAAACACATGG
+
AA>AAF5BDFABBGBBBBB5BFD6ABF455DAB444422222EE1B1B3F2
@M00842:106:000000000-AAV5A:1:1102:12128:7223 1:N:0:2
ATTATTATTATTAAAAAAAAAAAAAATCATGACATCCTCGGGTGCCAGGGG
+
AAAAAFDDFFBDGGGGGGGGGGAA//01B2D21A21B1BBEA/>EGH1>E/
@M00842:106:000000000-AAV5A:1:1102:12606:7224 1:N:0:2
AAAAAAAAAAAAAAAAGGGGGGCAGGAGACAGCAAGCCACCCGCTCCACAG
+
111AA111>00>/A?/EEGGCG///>/?//00<000..<0>.----</</.
@M00842:106:000000000-AAV5A:1:1102:19241:7254 1:N:0:2
ACGCGACGCCGTTCAACCAGATATTGAAGCAGAACGCAAAAAGAGAGATGG
+
1A1>1>>>DDD>EF12FGCGFF1A2D21BA1ABBG/AAA/B/A/0F?/DF1
@M00842:106:000000000-AAV5A:1:1102:15096:7296 1:N:0:2
CCACAAATAGTCTCTTGTTCCCAAACGAACAAACCAATGCACTTCTCGGGG
+
>>3>>A4D@D5DBF55BB5BGG4444222222B2222B33DBAFBBBA2A0
@M00842:106:000000000-AAV5A:1:1102:20757:7320 1:N:0:2
ACTCAAGCTCAAACGGCTGGTCAGTATTTTACCAATGACCAAATCAAAGAA
+
3AAA>B4B4CF4BFEAA2EEBF5BD66D665BFG3AB5FHBE23BAAAAAA
@M00842:106:000000000-AAV5A:1:1102:18014:7398 1:N:0:2
AAAAAAAAAAAAAAAAAAAAAAACACACACAAACACAACAAAACACACACA
+
AAAA@1D?DDDDGGAE/A///E//?0//>/?/0/00F//</000/0/<<//
@M00842:106:000000000-AAV5A:1:1102:27294:7457 1:N:0:2
AGAGGTTAAATACGCCTGATGCCACTGCAAGAGGACATTCATGACTATACC
+
>>A334BBD@BFG4EAAABABFFDF4BBB44442BFF3555ADBBD5A5D5
@M00842:106:000000000-AAV5A:1:1102:4848:7474 1:N:0:2
GGCGGCAAGTTGCCATACAAAACAGGGTCGCCAGCAATATCGGTATAAGTC
+
AAA33AA2>@B5BFG5BFD444BBB22B32AAB2F2BA55D10A11A5BBD
@M00842:106:000000000-AAV5A:1:1102:13765:7538 1:N:0:2
AACACCAATCTTTCCAAGCAACAGCAGGTTTCCGAGATTATGCGCCAAATG
+
1>AAAAA11C@DGGG3BFFEGGCBA0BF0BADG00A0B1D2FF?EGC?0F1
@M00842:106:000000000-AAV5A:1:1102:22249:7584 1:N:0:2
AAAAAAAAAAAAAAAAAAATGGAATTCTCGGGTGCCAAGGAACTCCAGTCC
+
?AAAADDDDDDDGGGG/F/0BF1111@2@?/>/>>FGFGF0BFBFGFH2F1
@M00842:106:000000000-AAV5A:1:1102:19094:7615 1:N:0:2
AAAAAAAAAAAAAAAAGGGAATTCTCGGGTGCCAAGGAACTCCAGTCACCG
+
BBBBBBBBBDBBGGGA1EEA1BGDFGA?>1>>B53??13B@F33FB@3BB1
@M00842:106:000000000-AAV5A:1:1102:9126:7639 1:N:0:2
AAATGTAAGCTCATTCTTTGGCAAACACAAACAAACAAATGGAATTCTCGG
+
>AAA1BBD311CGGBBBBBFGGHH11A000BAA0BAB0B1DBF11BAADF/
@M00842:106:000000000-AAV5A:1:1102:5805:7656 1:N:0:2
ACCATAAACGCAAGCCTCAACGCAGCGACGAGCACGAGAGCGGTCAGTAGC
+
AABBAFFFFBDDGFG2BBF4BFAA22AAE220AEGE?E10B0A?EEHF5F5
@M00842:106:000000000-AAV5A:1:1102:24137:7673 1:N:0:2
AAAAAAAAAAAAAAAAGGGGGGGGAGCGACACGCCACACACCCCCCACCCC
+
AAAAADDDDDDDEAE/EE/EGG--9--9---;-9--;-9-9---9------
@M00842:106:000000000-AAV5A:1:1102:24737:7690 1:N:0:2
TTCTTGGTCAGTATGCAAATTAGCATAAGCAGCTTGCAGACCCATAATGTC
+
A>AAA54@5DCBFGGBABBBFGBBB5B5BBECG4AAGFAFGFGHFGFBHFF
@M00842:106:000000000-AAV5A:1:1102:16168:7737 1:N:0:2
TGATTAGCGGCGTTGACAGATGTATCCATCTGAATGCAATGAAGAAAACCC
+
>3>>>D4CADD>AEE2B5F3BF555BDG5D5F55DBGDA5FD55D33BGG1
@M00842:106:000000000-AAV5A:1:1102:20948:7832 1:N:0:2
GTTTAAAAAAAAAAAAAAAAAAAATGGACTTCTCGGGCGCCAAGGAACTCC
+
>>>>1@BFFDDDAE0EEEGCGG?/>BF111@B@1BF>/>EC?E//0BF1F1
@M00842:106:000000000-AAV5A:1:1102:7873:7910 1:N:0:2
CATGGTAGAGATTCTCTTGTTGACATTTTAAAAGAGCGTGGATTACTATCT
+
>>>33B5DFFBDFGGBBBFBFGDBF55D6AB5D5AAC22BABGBGGFHDG5
@M00842:106:000000000-AAV5A:1:1102:18220:7936 1:N:0:2
AAAAAAAAAAAAAAAAAAAAAAACAGAGGCCAAAGCACCCCCCACGCCACC
+
AAAAADDDDDDDGGGG/AE/>>E/>0>>/////00010////<</////?0
@M00842:106:000000000-AAV5A:1:1102:24492:7937 1:N:0:2
TGGAATTCTCGGGTGCCAAGGAACTCCAGTCACCGATGTATCTCGTATGCC
+
>>>>>BBFFBABGGEEGGGGFB4B4BBBFAGBDGEEEE2D5A5FGBE3FGD
@M00842:106:000000000-AAV5A:1:1102:27270:7967 1:N:0:2
AACCGTCTTCTCGTTCTCTAAAAACCATTGATCGTCCCCTTCGGGGCGGCG
+
?AAB33>>3B5BAAFBAB5BBF44BAA4A556DB2B2BG22FAA?EAA>//
@M00842:106:000000000-AAV5A:1:1102:22061:8004 1:N:0:2
CGATAAGCAAATTGTTGTCAAAACACAAAACAAAAACTGGAACTCTCGGGG
+
>1>1>A1BBFF13B33BBB3331100A00A00000A01100111B11/A//
@M00842:106:000000000-AAV5A:1:1102:13356:8026 1:N:0:2
GTAAAAAAAAAAAAAAAAATGGAATTCTCGGGTGCCAAGGAACTCCAGTCA
+
>>>>>@@ADBBBGGGGEGC1BG3BB355D??E1>EHHCDFHFG3GGFGBF3
@M00842:106:000000000-AAV5A:1:1102:5019:8028 1:N:0:2
ACTGTGTGACTGGAAATCTCGGGTGCCAAGGAACTCCAGTCACCGATGTAT
+
>>>1>DDCFFBFGFG1BFFGBFG0A0B11000BF1FGFHFGCHHGEEAAA2
@M00842:106:000000000-AAV5A:1:1102:10240:8051 1:N:0:2
ATGAAGTTCTAAACATTATAATGGTCCAAAACAAACAAAAAAAATGGAATT
+
1>>>>133BFFFGGGBFGFGFGDB3BB1BA0A00B0A00F0AA/0BGAE11
@M00842:106:000000000-AAV5A:1:1102:19352:8058 1:N:0:2
ATTTGTCATTGTGAGCATTTTCATCCCGAAGTTGCGGCTCATTCTGATTCT
+
3AAA3BBFDFFFGFDBABBBFF56DB42222A5DE22EAEGFBF5FGDGF5
@M00842:106:000000000-AAV5A:1:1102:24257:8068 1:N:0:2
AAAAAAAAAAAAAAACGGGGGGGGCGGGGCCCACAGCACCCCCCGCACCCC
+
AAAAA>ADDDDDGEEAEEGG?@-9------99-------;;@-;---9-A-
@M00842:106:000000000-AAV5A:1:1102:22519:8083 1:N:0:2
CTTAGAGGACGAAAATAACATCACAAACAAACAAAAAAAAAATGGAAATCC
+
>>>A1B1BCA1AGECBFGFBFF111100000000B00/A///B111111DB
@M00842:106:000000000-AAV5A:1:1102:8475:8101 1:N:0:2
CTCGTCTTTGGTATGTAGGTGGTCAACAATTTTAATTGCAGGGGCTTCGGC
+
>3>3>>4>@DC>DGC6BFG5BFAFGF4BA4B556B55DGFG2AEEA2FEE2
@M00842:106:000000000-AAV5A:1:1102:23978:8128 1:N:0:2
AAAAAAAAAAAAAAAAGGGGGGAGAGACGACGACCGACACGCACCGATGAG
+
1AAA1>@A00A0AE/EGGG?EC<////0///-<>--<A@C.:------.00
@M00842:106:000000000-AAV5A:1:1102:23303:8135 1:N:0:2
AATTGTCGGCGCCTGAAAAAAAAAAGAAAACCTGGAATTCTCGGGTGCCAA
+
A?AA133>@@1DGEGBBBBBA?/A//A00A0/0B0011ADDDFEE/>EHF1
@M00842:106:000000000-AAV5A:1:1102:14022:8243 1:N:0:2
CCGTACGCCGGGCAATAATGTTTATGTTGGTTTCATGGTTTGGTCTAACTT
+
>>>>>>3>DA@DGEF45BFFABA55D55DF2A2DDDGG5DCEGEBBGGGGD
@M00842:106:000000000-AAV5A:1:1102:13743:8249 1:N:0:2
CGCTTTTCTTGGCACGATTAACCCTGATACCAATAACATCCCTAAGCATTT
+
>3>>AAFFDDDFGGFEAAAEDGBA4F4BFGGB3AA33BFGHHGHFGGG5DD
@M00842:106:000000000-AAV5A:1:1102:9530:8263 1:N:0:2
CCGGTTAAAGCCGCTGAATTGTTCGCGTTTACCTTGCGTGTACGCGCAGGA
+
>>>3>>>BDFFFGGGAABBBFE5B22A2A2ADF5DBBAAABGGDECGEGG1
@M00842:106:000000000-AAV5A:1:1102:11473:8292 1:N:0:2
AAATGTCTACAGTAGAGTCAATAGCAAGGCCACGACGCAATGGAGAAAGAC
+
3>>A3BB5DDBCFGF5FBFFGF5DBD5B24B4FEEE?EAA2GH32F2GBG2
@M00842:106:000000000-AAV5A:1:1102:25689:8311 1:N:0:2
AGCTACCAGTTATATTGCTGTTGGTTTCTATGTGGCTAAATACGTTAACAA
+
1>A>>CF1BB1BBFG3BBBGA1BF1A0D333D331ABFFF2FFGB0BEG1B
@M00842:106:000000000-AAV5A:1:1102:18834:8320 1:N:0:2
AAAAAAAAAAAAAAAAAAAGGGAATTCTCGGGTGCCAAGGAACTCCAGTCA
+
AAAAAD?DDDDDGGEEAF?/?EC00@122B?>/>?0D@F?G0G1FGCF2G1
@M00842:106:000000000-AAV5A:1:1102:27486:8383 1:N:0:2
AAAAAAAAAAAAAAAAATGGAATGCTCGGGTGCCAAGGAACTCCAGTCACC
+
BBBBBBBBBDBBGEGAABBGBFB3B5@?>E1>?G@B1?1BG3FGFHGHHHH
@M00842:106:000000000-AAV5A:1:1102:17763:8397 1:N:0:2
GACATTAGAAATATCCTTTGCAGTAGCGCCACTATGAGAAGAGCCATACCC
+
>>>>>BDFFDDFGGGBBBAFGEBB5A522A22A3DF5BB5A3FGHHGFHH3
@M00842:106:000000000-AAV5A:1:1102:25617:8408 1:N:0:2
AAAAAAAAAAAAAAACGGGGGGGCGGAGAGCGACAGCGCCCCCCGACGCCC
+
AAAAA11>>>>AAA//EAEEEC--9;---9----99;--9------9----
@M00842:106:000000000-AAV5A:1:1102:7094:8417 1:N:0:2
CAGCTTGGTTTTTAGTGAGTTGTTCCATTCTTTAGCTCCTAGACCTTTAGC
+
>>>>>BFA4>FAGGG5FBFBFF54DFG66B65AABF5FG3GFFHH3BBEFA
@M00842:106:000000000-AAV5A:1:1102:22207:8461 1:N:0:2
TAAATAGCTTGCAAAATACGTGGCCTTATGGTTACAGTATGCCCATCGCAG
+
ABBBBF4D5@4AFGFBABGGBGA2F444BFG55BGFFFFFHHHHHHHFGG2
@M00842:106:000000000-AAV5A:1:1102:7505:8473 1:N:0:2
CATAGAAACCAACAGCCATATAACTGGTAGCTTTAAGCGGCTCACCTTTAG
+
>AAA3DFFFFABGGGGGFGGFG6D5GH5BBE5B5ABBGA2E2EGHH3BBFA
@M00842:106:000000000-AAV5A:1:1102:8645:8494 1:N:0:2
AAAAAAAAAAAAAAAAAATGGAATTCTCGGGTGCCAAGGAACTCCAGGCAC
+
AAAAADDDDDDDGGGGEE0BF@111122F/>/>/BF1FF0BG1B1F10?/0
@M00842:106:000000000-AAV5A:1:1102:11510:8502 1:N:0:2
AAAAAAAAAAAAAAAATGGAATTCTCGGGTGCCAAGGAACTCCAGTCACCG
+
BBBBBBBBBBBBGGEEAFGBFF3B5FCFE1>EHBGFA?GHFHFFHFGBGH1
@M00842:106:000000000-AAV5A:1:1102:11530:8503 1:N:0:2
AAAAAAAAAAAAAAAATGGAATTCTCGGGCGCAAAGGAACTCCAGTCACCG
+
A1A@A@?@D?DDGGE/BBGB1B1D22AB///>///00B0B1FHGE2F@FF/
@M00842:106:000000000-AAV5A:1:1102:7028:8509 1:N:0:2
GTATCCAACCTGCAGAGTTTTATCGCTTCCATGACGCAGAAGTTAACACTT
+
>>>>>@BF4>4CGGG5AB5A5AED4A442BF6FDB?ECEABGADFFDF335
@M00842:106:000000000-AAV5A:1:1102:13349:8553 1:N:0:2
GAAAAAAAAAAAAAAAGGGGGGGCGCGGGGAGCCAGGCACGCGCGCAGCCG
+
11AA?C11>ADDCE//AEECE??-9-----9---/---;--;-;--9-9--
@M00842:106:000000000-AAV5A:1:1102:18882:8567 1:N:0:2
AAAAAAAAAAAAAAAAATGGAATTTTCGGGTGCCAAGGAACTCCAGTCACC
+
A@AABBDBBDBBGGGE0EBG3333D5B>>>1>BFBFEE1GH3GGHGGHHHG
@M00842:106:000000000-AAV5A:1:1102:10979:8628 1:N:0:2
CTTGTGCGGAATGGAGACCAAACAACACAAACCAATGGAATTCTCGGGCGG
+
>>11>1@ADDD1FGFBBAAAFG00AA000AB00BA1BAFG11D2DFC?/A/
@M00842:106:000000000-AAV5A:1:1102:17552:8635 1:N:0:2
TCCAAGAGCTTGATGCGGTTATCCATCTGCTTATGGAAGCCAAGCATTGGG
+
>>AAA44CFDFFCFFAAEAA2BDFF55AAB5A5AFF5AEGHGFEFGGEFHA
@M00842:106:000000000-AAV5A:1:1102:25150:8652 1:N:0:2
CGCCGGATTTGAGAATCAAAAAGAGCTTCCTAAAATGCAACTGGACAATCA
+
>>>>11>>>DFDF131BBBB10A00B111B1D1B12FGDFFBBGBG1BBF1
@M00842:106:000000000-AAV5A:1:1102:20599:8696 1:N:0:2
AGAAGCAATACCGCCAGCAATAGCACCAAACATAAATCACCTCACTTAAGG
+
33>>3BCFFDCFEGE2AABBBFBB5FFC2F2B3A555DAGF3FFG5AFDF3
@M00842:106:000000000-AAV5A:1:1102:27538:8705 1:N:0:2
AGTCACACAGTCCTTGACGGTATAATAACCACCATCATGGCGACCATCCAA
+
>>3>>FFFA?4BGFF5BAEEAG2B665ABC4AFG3FFDFFFAEEEC3GHBA
@M00842:106:000000000-AAV5A:1:1102:27337:8709 1:N:0:2
AAAAAAAAAAAAAAAAAATGGAATTCTCGGCTGCCAAGGAACCCCAGCCAC
+
AAAAADDDDDDDGGG/E/0BFBDD1D2E?F?/>?BB@>/0>F/?E//0?GF
@M00842:106:000000000-AAV5A:1:1102:13184:8739 1:N:0:2
AAAAAAAAAAAAAAAAGGGGGGCCAGCACACCCCCGCCCCCCCGACCCCCG
+
AAAAADDDDDDDEE?/EAFG?@/>/</?0?0//->-<--------;9-.--
@M00842:106:000000000-AAV5A:1:1102:24859:8784 1:N:0:2
AAAAAAAAAAAAAACCGGGGGGCGCGCGGCCCACAGCCCCCACACGACCAG
+
1>AAA1>>>A@D?AA/AEEGGG>----<----;:.A9.:.-9..9-;9--.
@M00842:106:000000000-AAV5A:1:1102:23398:8802 1:N:0:2
AAAAAAAAAAAAAAAAAAAAAAACAAAAAAACACACAAAAAAAAAAAAAAA
+
CCCCCCCBBBDBGGGGEEGGGCE1111B1/>?AFE//?0BFDCGCDFC-AC
@M00842:106:000000000-AAV5A:1:1102:23388:8822 1:N:0:2
AAAAAAAAAAAAAAAAAACAAAACACTACAGCACAAACAAAAAACAAAAAA
+
A1AAAD1>DDDD?EEE/A/A/>BB/0100B1B>B00>B0>00>/>C/B>/>
@M00842:106:000000000-AAV5A:1:1102:19109:8840 1:N:0:2
AAAAAAAAAAAAAAAAATGGAATTCTCGGGTGCCAAGGAACTCCAGTCACC
+
BBBBBDBBBBBBGGG0A1BGAB3AB5BB1>1>>FF@?FFHHBFHHHBGHFB
@M00842:106:000000000-AAV5A:1:1102:26331:8871 1:N:0:2
AAGAAAAAAAAAAAAAAAAGGGAATTCTCGGGTGCCAAGGAACTCCAGTCA
+
>>>>>1BFDDDDGCGGGC?/AE/B01D2@?BE/>EF1BGFFGGEGCGHFG1
@M00842:106:000000000-AAV5A:1:1102:14953:8875 1:N:0:2
TAAGACCAGAAACATAATACCCTGCTTTTCAAAAACAAAAAAAAAAAGTGG
+
>>A33DFFFFFFGGGGB5FFGG4BA4A54AD5A4BAAAAG22A0AA01353
@M00842:106:000000000-AAV5A:1:1102:5411:8884 1:N:0:2
CAGGGTTAATCGTGCCAAGAAAAGCGGCATGGTCAATATAACCAGTAGTGG
+
>AA?3B4>DDDAABAABBFBFF4B4AA2E2BB5DDB555DAFHG255D5B1
@M00842:106:000000000-AAV5A:1:1102:13754:8893 1:N:0:2
CTTTTCTTGGCACGATTAACCCTGATACCAATAAAATCCCTAAGCATTTGG
+
ABBBBFFFFFCDGGCAGFFGGGEBC5EGH4C44BA5BFFHFGHHHHBFDE5
@M00842:106:000000000-AAV5A:1:1102:25655:8896 1:N:0:2
AAAAAAAAAAAAAAAAATGGAATTCTCGGGTGCCAAGGAACTCCAGTCACC
+
BBBBBBDBBBBBGGGGAABGBB3F55D1?>1>>GG3EFAGGBGBGH@F@G3
@M00842:106:000000000-AAV5A:1:1102:18260:8933 1:N:0:2
GAAAAAAAAAAAAAAAGGGGGGGCAGAGACACACAGACACACGCCACCAGG
+
>11A>1>>00@>A///EEGGGC9--;.;/;//:.../;CB-A---------
@M00842:106:000000000-AAV5A:1:1102:9374:9030 1:N:0:2
ATGTGGACTGTAAAAAAAAAAAAAACAATGGAATTCTCGGTCCAAGAACTC
+
>>>>11@B1A1FGG3AA0EEAE//A/AA11B1A1BDDFF/BEEE1@0FE@F
@M00842:106:000000000-AAV5A:1:1102:10710:9049 1:N:0:2
TATGCCCATCGCAGTTCGCTACACGCAGGACGCTTTTTCACGTTCTGGTTG
+
>>>3>FFCFF2ACEEABFEAAEG4A22AA22AEB22A3B5GE11ABGFBF?
@M00842:106:000000000-AAV5A:1:1102:8862:9077 1:N:0:2
GCGCCTTTACGCTTGCCTTTAGTACCTCGCAACGGCTGCGGACGACCAGGG
+
>>A>>>>DFFABFFGGGGGGCFFGGF542AA2EA2AA2F0A0EEEGGGFF?
@M00842:106:000000000-AAV5A:1:1102:26434:9137 1:N:0:2
AAAAAAAAAAAAAAACGGGGGGGGCGCGAACCCACCACCCCGCGACAACCG
+
1AAAA1>@@DDD///AECGGGC9----9----;---;9--9-------9--
@M00842:106:000000000-AAV5A:1:1102:15665:9164 1:N:0:2
AAAAAAAAAAAAAAACGGGGGGCGCGGACCACGCCCCCCCCACCCACATCC
+
>AAAAD@DDDDDG?//AE?/EC?@-----:.;.:.-----;-..----/9/
@M00842:106:000000000-AAV5A:1:1102:17080:9168 1:N:0:2
AGTGGAATAGTCAGGTTAAATTTAATGTGACCGTTTATCGCAATCTGCCGG
+
11>11B1B1F3DAGGAB1FGGGD33DD3BAFG?0B0AAG0FBEAGD2GHG/
@M00842:106:000000000-AAV5A:1:1102:25642:9199 1:N:0:2
AAAAAAAAAAAAAAAAAAATGGAATTCTCGGGTGCCAAGGAACTCCAGCCC
+
AAAAADDDDDDDGGGA/A>0BG1FB1DD2B/>/>EGH1F/FGFBB1110?/
@M00842:106:000000000-AAV5A:1:1102:17268:9299 1:N:0:2
AAAAAAAAAAAAAAAAATGGAATTCTCGGGTGCCAAGGAACTCCAGTCACC
+
?AAAADDDD?>D?EEAA0BGB11B12B?>>/>?GBB>/0>F1FGCGBGGHG
@M00842:106:000000000-AAV5A:1:1102:12809:9323 1:N:0:2
ATCCTTTCCTTTATCAGCGGCAGACTTGCCACCAAGTCCAACCAAATCAAG
+
>>3>>D5DFDDFFFF5FGGGGEA24A5B5GFE2CCCFGHB5GEA2F3GFG3
@M00842:106:000000000-AAV5A:1:1102:5021:9339 1:N:0:2
CAGTACCTTAACGCTAAAGGTGCTTTGACTGATACCGATATTGCTGGCGAC
+
>>>>>DD@DDFFEE2AABFG4FA455B5B5545DFF?22A25DFAFAAEEE
@M00842:106:000000000-AAV5A:1:1102:18128:9347 1:N:0:2
AAAAAAAAAAAAAAAAAAAAAAGCACCGACACCAGCAAACACCCACCCCCA
+
AAAAADDDDDDDEAAEAA/>>>/0@0//////?>0?001<0B//?//////
@M00842:106:000000000-AAV5A:1:1102:15509:9353 1:N:0:2
AGTGTTAACAGTCGGGAGAGGAGTGGCATTAACACCATCCTTCATGAACTT
+
>3>3>BDFFBDDGEGAAE2EF4B4BAAF3A55B5ABA3FHB5BAFHHFGFD
@M00842:106:000000000-AAV5A:1:1102:5029:9364 1:N:0:2
AAAAAAAAAAAAAAAAAATGGACTCCTCGGATGCCAAGGAACTCCAGCCAC
+
AAAA?DDDDDDDGGEAAAABFG110B1>EA//>B@B1G/B0F1BEF10/>B
@M00842:106:000000000-AAV5A:1:1102:3584:9391 1:N:0:2
TTATTGCCCGGCGTACGGGGAAGGACGTCAATAGTCACACAGTCCTTGACG
+
ABAAAFFFC32DEEGAAEAFA2AA22AABB15DGFHGHBF?GFHG5FG3EA
@M00842:106:000000000-AAV5A:1:1102:8270:9507 1:N:0:2
TCAAAAAAAAAAAAAAAAAAATGGAATTCTCGGGTGCCAAGGAACTCCAGC
+
AAAABFBBBDBBGGG?EAE001B33333B3B?1>B/1B33F??3B3B3B33
@M00842:106:000000000-AAV5A:1:1102:17519:9508 1:N:0:2
TGAATCTCTTTAGTCGCAGTAGGCGGAAAACGAACACGCGCAAGAGTAAAC
+
>3>>AFFFDF5DGGBAA2AAAFB42222ABBE22EA21E0E0E021FGFG5
@M00842:106:000000000-AAV5A:1:1102:19569:9516 1:N:0:2
GCGGTGGTCTATAGTGTTATTAATATCAAGTTGGGGGAGCACATTGTAGCA
+
>>33>333DB@DAGFBBBBBGB665ABA5B5BDB2AE2AFAFF5FFF55F5
@M00842:106:000000000-AAV5A:1:1102:19270:9557 1:N:0:2
AAAAAAAAAAAAAAAAATGGAATTCTTGGGTGCCAAGGAACTCCAGTCACC
+
BBBBBBBBBBBDEEE0ABFG33ABD5DF3F1BEGD3?1BBGBGFHFGGFGF
@M00842:106:000000000-AAV5A:1:1102:24988:9565 1:N:0:2
GGCCAGTTTTCTGGTCGTGTTCAACAGACCTATAAACATTCTGTGCCGCGG
+
>A>A>4BBDDFBFGFBAAAABFBBDA4BBG4A55DDABA5DBD55FF2EE0
@M00842:106:000000000-AAV5A:1:1102:3555:9574 1:N:0:2
AGAGGTTAAATACGCCTGATGCCACTGCAAGCGGACATTCATGACTATACC
+
>>>33BBBFFFFGGCABABBFGF4BB4444A4A22AAAD55DAFF55D5FB
@M00842:106:000000000-AAV5A:1:1102:9492:9586 1:N:0:2
AAAAAAAAAAAAAAAAATGGAATTCTCGGGTGCCACGGAACTCCAGTCACC
+
AA@AADDDDDDDGGGCA0BG1A11B2@?/>/>>GB1>/>/E1FGFHDFBGF
@M00842:106:000000000-AAV5A:1:1102:22839:9590 1:N:0:2
AAAAAAAAAAAAAAAAGGGGGGGCGCGGCCACGCGCCACCCACCACACCCC
+
AAAAA@DD@DDDEE//EE/E//9@;;---9-;-9-;--:------;9-9:-
@M00842:106:000000000-AAV5A:1:1102:25720:9634 1:N:0:2
AAAAAAAAAAAAAAAAAAAAAACAACACACACACAGCCACACAGAAACACA
+
ABBBBBBBBBBBCGGGEEGGEG1???1??11?1/?0???E0/<033B330/
@M00842:106:000000000-AAV5A:1:1102:26579:9652 1:N:0:2
ACGTCCTTCCCCGCACGCCGGGCACTAATGTTTATGCCGGTTTCATGGCTC
+
11>1>A13FBFCE1AAEA0AEFA//0111D2A22DD11/A///DBB21001
@M00842:106:000000000-AAV5A:1:1102:15302:9655 1:N:0:2
ATATCCTTAAGAGGGCGTTCAGCAGCCAGCTTGCGGCAACACTGCGTAACC
+
AAABAFFBFDBFGGC2AAAA4FD5AAFGA2A3BCA2EAA11FGBGAEEEFG
@M00842:106:000000000-AAV5A:1:1102:8151:9681 1:N:0:2
AAAAAAAAAAAAAAAAAATGGAATTCTCGGGCGCCAAGGAACCCCAGTCAC
+
A?ABBBBBBBDBGGGGEA1BGF@B@5D5??E/>/E?/??1BG/?E/?3BBF
@M00842:106:000000000-AAV5A:1:1102:27588:9737 1:N:0:2
AGCATTGGGATTATCATAAAACGCCTCTAATCGGTCGTCAGCCAACGTGAG
+
>>>>>B4BA4BB4FF56BA55B2AA424B56B2AA2EAFA23E22FE1A11
@M00842:106:000000000-AAV5A:1:1102:23994:9764 1:N:0:2
GATTCACACGCCGACTGCTATCAGTATGTTTGTGTGCCTGAGTATGGTACA
+
>>>>>BBFFDDBGEF2EGG5DFADA5555D5B2B2BFGEG2FA5DFGFGH5
@M00842:106:000000000-AAV5A:1:1102:23357:9768 1:N:0:2
CTCAATAAGAGCCAATTGTATAACAGAAAAAAAAAACCAAAATGGCACTCC
+
A?AAABFDFF1FGGGAFBB3BB311B01100000//A/B///1BBAG10FF
@M00842:106:000000000-AAV5A:1:1102:5715:9772 1:N:0:2
ACAAGCGCAAGAGTACACATAGTGCCATGCTCAGGAACAAAGAAACGCGGC
+
A3AA3AADBDBFGFGFGGGFGF65ABBFGF5DFB332FBAB3FHBGGGA00
@M00842:106:000000000-AAV5A:1:1102:22375:9801 1:N:0:2
GAAAAAAAAAAAAAACGGGGGGCGCGGCGCACCCCGCCCCCCCACCCAACC
+
1>>AAF1DDAADEAEAEC?EC@<<A---;:;--.--;;-;---;-:9--9-
@M00842:106:000000000-AAV5A:1:1102:11282:9810 1:N:0:2
GGGGATGTAGCTCAAATGGTAACATCAACACAAAACAAACACTGGACTTCC
+
>1>1>>1B33@3BG11BFGBB3113111010000BFC0A0BB1AA0011DB
@M00842:106:000000000-AAV5A:1:1102:3203:9824 1:N:0:2
AAAAAAAAAAAAAAAAAAAAAAAAACACACAAAAGAACACAAACAGACACA
+
?AAAADDDDDDDGCE/AA/>/////>/0>EE/0B0/000B<CFA00B0B00
@M00842:106:000000000-AAV5A:1:1102:5215:9871 1:N:0:2
ATCTCAAAAACATTTGGACTGCTCCGCTTCCTCCTGAGACTGAGCTTTCTC
+
>>A>>DFFFBBBDFBGGGGGGG5A4AAA2A45BEFGF25F3AGHHB35ADF
@M00842:106:000000000-AAV5A:1:1102:24631:9874 1:N:0:2
CTAAAGATACTCACCACGAGACACCCCCACAAAAAACAAAAAAAACAAAAA
+
>1>AA1D1B@1BGGG1AEAFEE0BA0AA000A00//AF/F0/EEE/B/B0/
@M00842:106:000000000-AAV5A:1:1102:23998:9944 1:N:0:2
AAAAAAAAAAAAAAAAAGGGAATCCTCGGGTGCCAGGGAACTCCAGTCACC
+
AAAAADDDDDDDGGGE//AAAA>1@1@BE//>>0G1/>F0?1BB1@21@F1
@M00842:106:000000000-AAV5A:1:1102:27826:9951 1:N:0:2
GCTTCTCATATTGGCGCTACTGCAAAGGATATTTCTACTGTCGTCACTGAC
+
1>>1>BBD3@3BB1B1AAAEGFBAA100011222AAD2ABBB00B/ED1F1
@M00842:106:000000000-AAV5A:1:1102:10749:9979 1:N:0:2
AAAAAAAAAAAAAAAAAATGGAATTCTCGGGTGCCAAGGAACTCCAGTCAC
+
AAAAADDDDDDDGGGGEA0BF1111BDFFA//>?E@1C/FFFEGFFBBFEB
@M00842:106:000000000-AAV5A:1:1102:7869:9992 1:N:0:2
AAAAAAAAAAAAAAAAGGGGGGCGCCGGGCAACGCCGACCACCGCCACACC
+
AAAAADDDDDDDCEGCE/EGCC/<-------.<--:---9-;..-9-C...
@M00842:106:000000000-AAV5A:1:1102:13359:10032 1:N:0:2
CTAATGATAACAAAAAAAAAAACAACACAATGGAATTCTCGGGTGCCAAGG
+
1>AA11@BFDFFGGGGAAE?AA//AAB/A/1FF1F11DDDAFE/A/FFFF/
@M00842:106:000000000-AAV5A:1:1102:6708:10059 1:N:0:2
AAAAAAAAAAAAAAAAGGGGGGCGCGTGGAAGCCGGCCCACCCGCCACCCC
+
>AAA?D@DDBBBG?EE11EEGC@/<@---.0/..----;..:.-99-:..-
@M00842:106:000000000-AAV5A:1:1102:23619:10077 1:N:0:2
GGAAACCATAACGAGCATCATCTTGATTAAGCTCATTAGGGTTAGCCTCGG
+
>A>>>BCABFFFEFFAABFBAFB5B55555AB5F35DAB523BGGGBBEE2
@M00842:106:000000000-AAV5A:1:1102:4170:10171 1:N:0:2
AAAAAAAAAAAAAAAAAAAAAAACACAAACACCAAAAACACACCCCCGCCG
+
AAAAADDDDDDDGGGGAEE>EE?/?B>/0/B>/?///?//0//////////
@M00842:106:000000000-AAV5A:1:1102:18926:10179 1:N:0:2
AAAAAAAAAAAAAAAAAAAGGGAATTCCCGGGTGCCAAGGAACTCCAGTCC
+
BBAABDBBBBBBGGGGEE@1?EA1?3@33BE/>>E3@3FCHBG3B?BG3B3
@M00842:106:000000000-AAV5A:1:1102:15135:10214 1:N:0:2
AAAAAAAAAAAAAAAAAATGGAATTCTCGGGCGCCAAGGAACTCCAGTCAC
+
AAAAADDDDDDDCGGE/A0BG1@11@2D/CE/>E>?>GAGEG1FG11BE1F
@M00842:106:000000000-AAV5A:1:1102:25205:10221 1:N:0:2
CTTGCAAAAAAAAAAAAAAAAATGGAATTCTCGGGTGCCACGGAACTCCAG
+
>3>3>@DFFBBBGGGG?EGGGGEBB3@33B5F1F>1>BG33>E?FE3BB33
@M00842:106:000000000-AAV5A:1:1102:16910:10268 1:N:0:2
AAAAAAAAAAAAAAAAAAAAAAACACAACAAAACAAAAAAAAAAAAAAAAA
+
BBBBBBBBBBBBGGGGEGGGGGGEG1111?10B0?/B?F/E/BCC?@DGGG
@M00842:106:000000000-AAV5A:1:1102:22687:10275 1:N:0:2
TGGAATTCTCGGGTGCCAAGGAACTCCAGTCACCGATGTATCTCGTATGCC
+
>33>>@BFF5>AGAAEBFFFFB4F4BBCFAGBEDE22A25D5AFGBEFGHB
@M00842:106:000000000-AAV5A:1:1102:8794:10351 1:N:0:2
ATAATGTTTTCCGTAAATTCAGCGCCTTCCATGATGAGACAGGCCGTTTGA
+
BBAAB5@BDCFFGFGCAD6GFG522A22BFG5DBDF53FC2EAFECEBFE5
@M00842:106:000000000-AAV5A:1:1102:3736:10371 1:N:0:2
TGCTCCCCCAACTTGATATTAATAACACTATAGACCACCGCCCCGAAGGGG
+
>>>>>CABA2>AFGGFABGGF6655A4F445AADGH2CF?AE2EEE?AE1A
@M00842:106:000000000-AAV5A:1:1102:20618:10380 1:N:0:2
GAAAAAAAAAAAAAAAGGGGGGGCGCGCGACGACGACACAACACCAACAAG
+
111AA>1AA@DD?///EE/EGC;-9-------9---;-@--;--9--9-9-
@M00842:106:000000000-AAV5A:1:1102:15497:10383 1:N:0:2
ATTATTATTATTAAAAAAAAAAAAACACATGGAATTCTCGGGTGCCAAGGA
+
>A>>ADDBDD3BGGFGA1EE0A/A//B0A1B01A1BDDDFGAAEEGHB/F0
@M00842:106:000000000-AAV5A:1:1102:19022:10409 1:N:0:2
AAAAAAAAAAAAAAAAAATGGGATTCCCGGGTGCCAAGGAACTCCAGTCAC
+
AAAAADDDDDDDGGGGAA0BF0010F21BEE>//GBFHG>FF1BFF12@>1
@M00842:106:000000000-AAV5A:1:1102:17874:10520 1:N:0:2
TATAAAAAAAAAAAAGAAAAATGGAATTCTCGGGTGCCAAGGAACTCCAGC
+
AAABBFFFB?D?FGAA2BBABEBB3A33B5A1BA1AEFABFE1BGFGHHH3
@M00842:106:000000000-AAV5A:1:1102:3510:10610 1:N:0:2
AAAAAAAAAAAAAAAAAATGGAATTCTCGGCAGCCAAGGAACTCCAGTCAC
+
AAAAADDDDDDDGEEAAAABF1@B1B22?F//>?/BFC/0BEB1BFE2BF1
@M00842:106:000000000-AAV5A:1:1102:13940:10663 1:N:0:2
AAAAAAAAAAAAAAAAAATGGAATTCTCGGGCGCCAAGGAACTCCAGTCAC
+
AAAAADDDDDDDGGGG/A0BF@1B@12@>>//>>E/>F>0BF>GFB1>BFF
@M00842:106:000000000-AAV5A:1:1102:18938:10686 1:N:0:2
AGAAGCTGGAGTAACAGAAGTGAGAACCAGCTTATCAGAAAAAAAGTTTGG
+
>>>>3BBFFFFCGGG5FBBFBF5B5AAAAAC44B5DFF3DFFGGFGDEFG1
@M00842:106:000000000-AAV5A:1:1102:13945:10699 1:N:0:2
AAAAAAAAAAAAAAAAGGGGGGGGCGAGCCACACCCACCCCCCGCCCCACC
+
>AAAADDDDDDDEGCAE/AEEC-;-@-;-9/--9----;9@-@--9@@-A-
@M00842:106:000000000-AAV5A:1:1102:26156:10714 1:N:0:2
AAAAAAAAAAAAAAAAAATGGGATTCTCGGGTGCCAAGGAACCCCAGTCAC
+
AAAAADDDDD0DGGGGEEAFG001B@22BF>/>EHHHHFF0>/?EEEBFGD
@M00842:106:000000000-AAV5A:1:1102:20518:10718 1:N:0:2
AAAAAAAAAAAAAAAAAAAGGGAAATCGCGGGTGCCAAGGAACCCCAGTCA
+
AAAAADDDDDDDEEGE/A/>?EC0/1B/?>>>//?EE1C/>0B/?EE/<B1
@M00842:106:000000000-AAV5A:1:1102:5765:10748 1:N:0:2
AAAAAAAAAAAAAAAAGGGGGGCAGGAGCAGACAACACACACAGCACCGAG
+
111AA1>AADDDGA//AEFE?C/<//////0??00<.>><....</..---
@M00842:106:000000000-AAV5A:1:1102:21821:10798 1:N:0:2
AAAAAAAAAAAAAAAAAAATGGAATTCTCGGGTGCCAAGGAACTCCAGCCC
+
AAAAADDDDDDDGGGEAA>0BF1@1@@D2>>>/>E0D1F/FGFBGH110?/
@M00842:106:000000000-AAV5A:1:1102:19813:10816 1:N:0:2
TGACGACATTAGAAATATCCTTTGCAGTAGCGCCAATCTGAGAAGAGCCAT
+
>>>>3>A2A55DABA5BBFDGF5DD545BB522EA233DA5D5D332BG35
@M00842:106:000000000-AAV5A:1:1102:25762:10817 1:N:0:2
TCCTAGTAAATTTACTTAAAAAAAACAACAAACGGCACTCCCCGGGGCCAA
+
1>A1A1BBFF3BFGF3BBFBGFA00BB000000A////0BF//A///>>//
@M00842:106:000000000-AAV5A:1:1102:19721:10908 1:N:0:2
AAAAAAAAAAAAAAAAAATGGAATTCTCGGGTGCCAAGGAACTCCAGTCAC
+
AABBBBBBBBBBGGGFAACBG@3B@D5EFF>1>BCBF111BGGGFFGEGHH
@M00842:106:000000000-AAV5A:1:1102:16563:10935 1:N:0:2
CAATAAAAGGACTTGAGAAACAACAACAAACAACACACACCCAATCCCCGG
+
>1A>AFFF1ACFCEGGGFAABG0F0F00000000A0A0A///AB00BBFA/
@M00842:106:000000000-AAV5A:1:1102:2475:10935 1:N:0:2
ATCCAACTTACCAAGCTGGGTTACGACGCGACGCCGTTCAACCAGCTATTG
+
11>AAFC1BDFFG11AAB1A1AAB00B0A0AE/A/E//B12DBA>/11221
@M00842:106:000000000-AAV5A:1:1102:7586:10936 1:N:0:2
AAAAAAAAAAAAAAAAAAAAAAAAAAAGAAACAAAACAAGGAACAACCCGG
+
AAAAADDDDDDDGAEEEEGEEG/E/>>/?0F0F?G<0<?0/0B<00?//>/
@M00842:106:000000000-AAV5A:1:1102:6311:10946 1:N:0:2
ATCGAAGTGGACTGCTGGCGGAAAATGAGAAAATTCGACCTATCCTTGCGC
+
>AA3>>33BDBF4CF5BFEGGE2225B5A553B53DFGFGD35BG5DEFE0
@M00842:106:000000000-AAV5A:1:1102:16572:10955 1:N:0:2
CAATAAAAGGACTTGAGAGACACCGACACACAGAACCACAGAACATCCCGG
+
1>A1>DDFD?FFBEFDG11ABB000AA0A0AA01A0/0//B11B01A0B/A
@M00842:106:000000000-AAV5A:1:1102:5817:10987 1:N:0:2
AAAAAAAAAAAAAAAAGGGGATTCTCGGGCTCCAAGGAACTCCAGGCACCC
+
AAAAADDDDDDDGGGE/AE/AA0B22/>>///BB1BF0B01@@@@0?GAF/
@M00842:106:000000000-AAV5A:1:1102:19633:10994 1:N:0:2
TAAACCATAGATCCTTTTTTTTATAATACATACAAGTAACTACTAAACAAA
+
>AABBFAFFFFDGGGFGGGEGG25A555DE55BA3BD5D55DBFBDA35AB
@M00842:106:000000000-AAV5A:1:1102:13425:10998 1:N:0:2
ACAACAGTGAAAAGGCTGTAGACTAGACAACACAACAAAAACAATGGACTT
+
AAAABBB5BFFFGFCAABB5BBDAAA455B4A2422AF2BA2BFBB3B3BB
@M00842:106:000000000-AAV5A:1:1102:9059:11021 1:N:0:2
ATCAAAAAAAAAAAAAAAAAATGGAAATCTCGGGTGCCAAGGAACTCCAGG
+
AAABBFFBBBBBGGGGAAEEGEBBBB33D5D??>1>EGBC1FBEG3BGGG?
@M00842:106:000000000-AAV5A:1:1102:14119:11025 1:N:0:2
AAAAAAAAAAAAAAAAAAAATGGAATTCTCGGGTGCCAAGGAACTCCAGTC
+
@ABB?DDBBBBBGGGGGGGEGBB3BB3F3BFF>1>EGF3CEFGH3FGGBBB
@M00842:106:000000000-AAV5A:1:1102:14931:11063 1:N:0:2
CTGTGTTTTTTTGGCAAAAAAAAAACACCAAATGGACTTCTCGGGTGCCAA
+
1>>>1BBB1>>DGGFGBBGAEEEE/B/A//AA1DF1111DABF/@//BF@1
@M00842:106:000000000-AAV5A:1:1102:10678:11066 1:N:0:2
AAAAAAAAAAAAAAAAGGGGGGGCAGAGGCCACACGCACCCCCACCACACC
+
>>A?ADDDDDD?E///EEEEEC-@?C...:;.;.A-----;9---------
@M00842:106:000000000-AAV5A:1:1102:3478:11070 1:N:0:2
AGGCCGTCCCTAGTTTTGTTTCTGGTGCTATGGCTAAAGCTGGTAAAGGAC
+
?33AA33>AA4DGB5FGBBBBB5DF5AB45AF3FBBBA3FBFG355F5FGA
@M00842:106:000000000-AAV5A:1:1102:15207:11078 1:N:0:2
ACAACCTGATTAGCGGCGTTGACAGATGTATCCATCTGACTGCAATGAAGG
+
?1AAAA1FF1BFB111AAAAA0B1B0BB2D2FGF2FA12AF1BB1D11B11
@M00842:106:000000000-AAV5A:1:1102:22697:11103 1:N:0:2
AAAAAAAAAAAAAAAAAAAAAACAAAAGAAACAAACAAAAAAACAAAAACA
+
AAAAADDDDDDDGGGGAA@/E@/?/000>BB00?F/B/G0?>E?C/00?/<
@M00842:106:000000000-AAV5A:1:1102:5616:11113 1:N:0:2
AATAGCAAGGCCACGACGCAATGGAGAAAGACGGAGAGCGCCAACGGCGTC
+
AA>A3D@@BAABGGG?EFGEAEBB3A3B333BAE2AA?G?EGCEFE0EEEE
@M00842:106:000000000-AAV5A:1:1102:15638:11130 1:N:0:2
CGAGTCATTTCTTTGATTTGGTCATTGGTACAATACTGACCAGCCGTTTGG
+
>>>3>BBBBDFFGGG5BFGGGFBB56DB5D5D55BFFFGHHHHHFEEAFF2
@M00842:106:000000000-AAV5A:1:1102:10187:11138 1:N:0:2
TGGAATTCTCGGGTGCCAAGGAACTCCAGTCACCGATGTATCTCGTATGCC
+
>>>>>BBB5D>AGGEEFFGFFB4B4BBBFDGBDGEA2E2DBEBGHFAFGHG
@M00842:106:000000000-AAV5A:1:1102:12398:11164 1:N:0:2
CGTCGGCACCTGTTTTACAGACACCTAACGCTACATCGTCAACGTTATATT
+
>3>>3>3DDABFGGFGGGBB5B4B2A3A22A2BA3AF2AFB2311AB15FF
@M00842:106:000000000-AAV5A:1:1102:3164:11191 1:N:0:2
CAACAACTGATCGGACTGGAAACACTGGTCATAATCATGGTGGCGAATAAG
+
AABBBBA4CF5BFEEA2AA4BBB4B4BG5DE55D5DFA5B55BAEEE2BB5
@M00842:106:000000000-AAV5A:1:1102:26694:11198 1:N:0:2
TTGGTGTTTCAAAAAAAAAAAACAACATGGACTTCTCGGGTGCCAAGGAAA
+
>111>1>>13BFGGGE0AA0AE/A/AB0BF1111D2BEFEA/BGHC//BB0
@M00842:106:000000000-AAV5A:1:1102:28589:11220 1:N:0:2
AAAAAAAAAAAAAAAAAAGGGAATTCTCGGGTGCCAAGGAACTCCAGTCAC
+
AAAAADDDDDDDGGGEA//?EF0>1D2F/B>/>E01@G>F>G1GGF@BBF>
@M00842:106:000000000-AAV5A:1:1102:22403:11259 1:N:0:2
AAAAAAAAAAAAAAACGGGGGGCGCGAGACCAGCACACCCCCACAACACCG
+
AAAAADDDDDDD?/A/AEGGCC@C-<A@-../../:;C..:--...;...-
@M00842:106:000000000-AAV5A:1:1102:14060:11269 1:N:0:2
AAAAAAAAAAAAAAAAATGGAATTCTCGGGTGCCAAGGAACTCCAGTCACC
+
AABBBBBBBBBBGGGEA1BGBBACD5DE?E1>?GB3?BFCFBFHGGHGFHG
@M00842:106:000000000-AAV5A:1:1102:6311:11294 1:N:0:2
GAAAAAAAAAAAAAACGGGGGGGCCGCTCACCGCACCAACCCAGCCCGACG
+
1AA?AF@ADDDA0///A/AE@C@-----9-/--;----;9---:-9-99--
@M00842:106:000000000-AAV5A:1:1102:5330:11305 1:N:0:2
AAAAAAAAAAAAAAAAAAAAAAAAACACAAACACAAAAAAACACAAAAACA
+
AAAAADDD0AADGGGCEEC>/>>/>>>B/>0/0>?<B0/E///0//B0///
@M00842:106:000000000-AAV5A:1:1102:18449:11369 1:N:0:2
AAAAAAAAAAAAAAAAAAATGGAATTCTCGGGTGCCAAGGAACTCCAGTCA
+
BBBBBBBBBBBBGGGEAAE?BGF33@@5BB1>1>EH3B?FFHGGHHFGFF3
@M00842:106:000000000-AAV5A:1:1102:26217:11385 1:N:0:2
AAAAAAAAAAAAAAAAAGGGGACTTCCGGGGCCCCAGGGCACCCCGGCCCC
+
AAAAADDDDDDDGGG///AEE//01B1/>>>/>>///////??E//</>//
@M00842:106:000000000-AAV5A:1:1102:14788:11444 1:N:0:2
AAAAAAAGAAAAAAAAAAAAAAAACATGGAATTCTCGGGTGCCAAGGAACC
+
AAAAADDAAFFFGGG0EEEGGGE?/?EBB1111B@BF//>>?FFFAFF0B>
@M00842:106:000000000-AAV5A:1:1102:8728:11460 1:N:0:2
CGTGAAGTCGCCGACTGAATGCCAGCAATCTCTTTTTGAGTCTCATTTTGC
+
>>>3>>B5DABAGGE2AB4BBFBFA2B23B5D55DD3A2BBF5FA5F5EFA
@M00842:106:000000000-AAV5A:1:1102:27275:11469 1:N:0:2
GTTATTTGAATATCTATAACAACTATTTCAACGCGCCGTGGCTGCCTGACC
+
>3>>>@5DDDDFEFF6AABGFFBA4AD66BA5BA2A222AA2AFF1BFEGG
@M00842:106:000000000-AAV5A:1:1102:16905:11481 1:N:0:2
CCTTGATGTCGGTTGCTGTACAACCACAACAAACAAAACTCACATCCCCGG
+
>>AA1B1B3B1>AEE1BBBBF33B0000A0000BFC0BB1A11121B///A
@M00842:106:000000000-AAV5A:1:1102:18318:11487 1:N:0:2
AAAAAAAAAAAAAAAAAAAAAAACAACCACACAAACAACACACACCACCAC
+
AAAAADDDDDDDGGGEAAE/EE//??//?/?/?/0/0////?/??///?//
@M00842:106:000000000-AAV5A:1:1102:17771:11497 1:N:0:2
CTGCGTTTGCTGATGAACTAAGTCAACCTCAGCACTAACCTTGCGAGTCAT
+
>>>>3>>DAFFFFGFFDGGCBBBD55BB4BGGFFGFGEGH5BDGE2EEG5D
@M00842:106:000000000-AAV5A:1:1102:15194:11497 1:N:0:2
AGCGCCAGAACGTTTTTTACCTTTAGACATTACATCACTCCTTCTGCACGT
+
>>>3>>ADFFFAGFGGGGGGGGCB5B3FFA5FEF5GBG5FG35B3DFDFF1
@M00842:106:000000000-AAV5A:1:1102:9618:11560 1:N:0:2
AACATCATAGCCAGATGCCCAGAGATTAGAGCGCATGACAAGTAAAGGACG
+
A?AAAFDFFFFFFGF1FGGGGG1A01B1131A0EAAE1FBAFGF2DAFFB/
@M00842:106:000000000-AAV5A:1:1102:12144:11582 1:N:0:2
CAAAAATACTGATAGCAGTCGGCGTGTGCATCATTAGCCTTGCGACCCTCC
+
>AA?A4FF4DFDDGCF5BBFEG2A2A2B555D3555BFH53A3AEEEG3F1
@M00842:106:000000000-AAV5A:1:1102:17368:11605 1:N:0:2
AAAAAAAAAAAAAAAAAAGGGAATTCTCGGGTGCCAAGGACCTCCAGCCAC
+
ABBBBBBBDDBBGGGEAA1?EFC1BGGBBF/1>BE33B?F1?1BG1B3?0B
@M00842:106:000000000-AAV5A:1:1102:10716:11611 1:N:0:2
GGCGAGCGCCAGAACGTTTTTTACCTGTAGACATTACATCACTCCTTCTGC
+
>A>3>>>DD?ADFGFAABBAFGABB53D5D5FF55DDB5F3G5FG35FBFF
@M00842:106:000000000-AAV5A:1:1102:20651:11631 1:N:0:2
AAAAAAAAAAAAAAAAATGGAATTCTCGGGTGCCAAGGAACTCCAGTCACC
+
CCCBBCBCCCCCGGGFAABGBFDBD5D??E1>>FB31FAFHFGGGFGGGHE
@M00842:106:000000000-AAV5A:1:1102:27761:11649 1:N:0:2
AAAAAAAAAAAAAAAAAAAAAACAAAAAAGCAAAACAAAAAGCACACACCA
+
AAAAADDDDDDDGGGGAA>EGG?//00///0B0>B0>/>B//01B0G?<</
@M00842:106:000000000-AAV5A:1:1102:21471:11681 1:N:0:2
GCAAAAAAAAAAAAAAAATGGAATTCTCGGGTGCCAAGGAACTCCAGTCAC
+
>>>>>BABBBBBGGGGAEFDFB3B3D5AAFE1>EGDFFFFHHGHHHEFF3B
@M00842:106:000000000-AAV5A:1:1102:12988:11689 1:N:0:2
AAAAAAAAAAAAAAAAAAATGGAATTCTCGGGTGCCAAGGAACTCCAGTCA
+
AAAAADDDDDDDGGGGEEE0BF@B1F12@?B>/>EGBFGEGFGBGH1F>F1
@M00842:106:000000000-AAV5A:1:1102:15840:11694 1:N:0:2
TACTTGAGGATAAATTATGTCTAATATTCACACTGGCGCCGAGCGTATGCC
+
AABBBFFFCBFFGFG6BBFBBG656B66DDA5FGG4F2EEFAEGCBE?GHH
@M00842:106:000000000-AAV5A:1:1102:8456:11716 1:N:0:2
ATTGGCGGCAACAAAAAAAAAACAAGACAAATGGAATTCCCGGGTGCCAAG
+
>1111B11>DA>FGGGAAEAEE//A0BAB0B1FE1F1AD@FB>>/>BG1B/
@M00842:106:000000000-AAV5A:1:1102:3662:11729 1:N:0:2
ACAAAAAAAAAAAAAAAATGGAATTCTCGGCAGCCAAGAAACTCCAGCCAC
+
AAA>AC4@@22AEEEGAEFBGG3B3D551110>BFC211B3BBFG333??1
@M00842:106:000000000-AAV5A:1:1102:14822:11730 1:N:0:2
AAAAAAAAAAAAAAAAAAGGGAATTCTCGGTTGCCAAGGAACCCCAGCCCC
+
AAAAADDDDDDDGGGGE?/EEFFF1D2@?F///BBD1F/B>B/ECA/0//?
@M00842:106:000000000-AAV5A:1:1102:21251:11788 1:N:0:2
AAAAAAAAAAAAAAAAAATGGACTTCTCGGGTGCCAAGGAACTCCAGTCAC
+
AAAAADDDDDDDGGGEA/0BGB111DF1?F//>BFDBFEF0FFGHGB2BFG
@M00842:106:000000000-AAV5A:1:1102:5704:11906 1:N:0:2
AAAAAAAAAAAAAAACGGGGGGCCGGAGACGCCGCCCACACAACCAACCCG
+
AAAAA?1ADDDDCAE//EEGGG///<---..-<<---;::.;:.......-
@M00842:106:000000000-AAV5A:1:1102:23096:11963 1:N:0:2
GGTGAGGCTAGTATATGAACTCTAGAAAAAAAAAAAAAAACAAGGGAATCC
+
>1>1>11>1C?1BE33FABAFFAAA31AB0AAA/A//AEE/?>0B/F00BF
@M00842:106:000000000-AAV5A:1:1102:3344:11964 1:N:0:2
AAAAAAAAAAAAAAAAAAAAAAAACACACAACAAACAAAAAAAAAAAACAA
+
AAAAADDDDDDDGGGG/E@/E/////0>//?>//0>F/0<EE/></<@/?/
@M00842:106:000000000-AAV5A:1:1102:9734:11976 1:N:0:2
AAGTGAGGTGATTTATGTTTGGTGCTATTGCTGGCGGTATTGCCTCTGCTC
+
>>>>1B1C1>DFGGC3FBBBGF1A113ADDF3A1A0A//AB2111B1BFAA
@M00842:106:000000000-AAV5A:1:1102:7607:11991 1:N:0:2
AAAAAAAAAAAAAAAAAATGGAATTCTCGGGTGCCACGGAACTCCAGTCAC
+
AAAAADDDDDDDGGGGE/0BFB1F1@22F//?>?BF1/>/?E1FGGB2BDG
@M00842:106:000000000-AAV5A:1:1102:9916:12041 1:N:0:2
CTCATCACGAACGTCAGAAGCAGCCTTATGGCCGTCAACATACATATCACC
+
33AABFFB?3ADEGG2A55BGF44A4B3DB3AF22ABBBB3DGE55AFAFG
@M00842:106:000000000-AAV5A:1:1102:4884:12093 1:N:0:2
GTCTTCTCGTTCTCTAAAAACCATTTTTCGTCCCCTTCGGGGCGGTGGTCC
+
>>>>>DDDAAAFEGFFGFGGFGAF5565BAAEBAF2ABAAB2AAE00?1B3
@M00842:106:000000000-AAV5A:1:1102:22799:12117 1:N:0:2
ACGCTGGACTTTGTAGGATACCCTCGCTTTCCTGCTCCTGTTGAGTTTATT
+
>>>>>>@FFDCFGGGFGBBFGGB44AA2A2AB5AG3AFBGBBGGH5FEGFE
@M00842:106:000000000-AAV5A:1:1102:25783:12134 1:N:0:2
GCCACCAGCAAGAGCAGAAGCAATACCGCCAGCAATAGCACCAAACATAAA
+
AABBBFB4AFB>GEG4GBBGFGF45B422AEECG23AEGBGFFEAFF3AFD
@M00842:106:000000000-AAV5A:1:1102:19683:12143 1:N:0:2
AAAAAAAAAAAAAAAAGGGGGGCGCGCGCACGCCACACCCCCACCACCCCC
+
AAAAADDDDDDAA/E/AEEGCC</-<-<--<-;:.:.;C.;A-?99...-9
@M00842:106:000000000-AAV5A:1:1102:25222:12166 1:N:0:2
AAAAAAAAAAAAAAAAAAAGGGAATTCTGGGGGCCAATGGAACTCCAGCCA
+
BBBABDDBBBBBGGFG0A0???112@@@3B?///>1?3BB3333BB333/0
@M00842:106:000000000-AAV5A:1:1102:28386:12168 1:N:0:2
AAAAAAAAAAAAAAAAGGGGGGAGCGCAGCATACGCCCCACCACGACGCGC
+
1A?AAA1ADDDDGA/A/AA////<////<-011>0.--<.<..C.---:--
@M00842:106:000000000-AAV5A:1:1102:15065:12189 1:N:0:2
AGAGGTGAAAAAAAAAAAAAAAAATGGAATTCTCGGGTGCCAAGGAACTCC
+
>>>334>BDFFFGFGGEEEEEGFE1BF33B3D5DFFF1/BFGFGEHEE@FB
@M00842:106:000000000-AAV5A:1:1102:20428:12190 1:N:0:2
CATAAGCAGATGGATAACCGCATCAAGCTCTTGGAAGAGATTCTGTCTTTT
+
AAAABFFFFFBFGGCGGGGEGG2A44B44B5BBB353ACCA5DDE5D5ADD
@M00842:106:000000000-AAV5A:1:1102:28341:12236 1:N:0:2
AAAAAAAAAAAAAAAAAATGGAATTCTCGGGTGCCAAGGAACTCCAGTCAC
+
AAAAADDDDDDDGGGGEA0BE111BD2@BFE/>?E1F/EGHHFHHF12BD@
@M00842:106:000000000-AAV5A:1:1102:21707:12241 1:N:0:2
GTTGATATTTTTCATGGTATTGATAAAGCTGTTGCCGATACTTGGAACAAT
+
>>>3>BBDFFFFGGGGGBBBFB56D55DABF54BBE2EAEEDBDFGHGFAA
@M00842:106:000000000-AAV5A:1:1102:9083:12241 1:N:0:2
AAAAAAAAAAAAAAAAAAAAAAACAGAAAAAAAAACACAACCACAACAACA
+
3ABBBBDBBBBBGGGGE?EECE/E113B31B//////B/?/?F/?///?//
@M00842:106:000000000-AAV5A:1:1102:12070:12243 1:N:0:2
AAAAAAAAAAAAAAAAAATGGAATTCTCGGGTGCCAAGGAACTCCAGCCAC
+
AAAAADDDDDDDGGGEA/0BF@111B2D?F//>BBB@E>0BF1BCB10?FG
@M00842:106:000000000-AAV5A:1:1102:6273:12250 1:N:0:2
AAAAAAAAAAAAAAAAAAAAGGGAATCCTCGGGTGCCAAGGAATCCAGCCC
+
AAAAADDDDDDDGGGGAAE//?E/001111>B//>?EFCA>F01B1110>/
@M00842:106:000000000-AAV5A:1:1102:25036:12258 1:N:0:2
ATCAAAAAAAAAAAAGAAAAAACACGAAACAGGGAACTACCCGGTGCCCAG
+
A>AABFFABBBBGGGEABBBGFAE110AB0B21A1B13B3?11E/>>B3B1
@M00842:106:000000000-AAV5A:1:1102:4009:12309 1:N:0:2
AAAAAAAAAAAAAAAATGGAATTCTCGGGTGCCAAGGAACTCCAGTCACCG
+
AAAAADDDDDDDGGGC0BGBB11D2AAFE/>/01BCFCHG1F1GG2BBFG/
@M00842:106:000000000-AAV5A:1:1102:23803:12348 1:N:0:2
AAAAAAAAAAAAAAAAGGGGGGGGAGCAGACAGAACACACCAACAGGCAGG
+
>111111>0>AD///AAEGGCC---;9-9:99-9/-99A--:-;A--9---
@M00842:106:000000000-AAV5A:1:1102:9971:12372 1:N:0:2
AAAAAAAGAAAAAAAAAAAAAAAAAATGGAATTCTCGGGTGCCAAGGAACC
+
AAAAADDAAFFFGGGGEEEAEE///>0BF1111BBB/?//>?GF1GAG0F?
@M00842:106:000000000-AAV5A:1:1102:22301:12382 1:N:0:2
CAGCAGAGGAAGCATCAGCACCAGCACGCTCCCAAGCATTCCGCTCAGCAC
+
>1>>1>>1>111ABFBBBBBFGEBBAF00AABFBBABBB2220B/A/011B
@M00842:106:000000000-AAV5A:1:1102:18200:12391 1:N:0:2
GCCCTGCATACGAAAAGACAGAATCTCTTCCAAGAGCTTGATGCGGTTATC
+
>3>>>BAFBFFCFGG2FABFFBG5B5D65AD5B32FFBAAF5FGEF2EEDD
@M00842:106:000000000-AAV5A:1:1102:22285:12393 1:N:0:2
CAGCAGAGGAAGCATCAGCACCAGCACGCTCCCAAGCATTAAGCTCAGGAA
+
>>>>>CFAAFFCGGFBBBFFGGABF4B?A2BAB2BBF25A5FFG5GFFGFB
@M00842:106:000000000-AAV5A:1:1102:4437:12394 1:N:0:2
GAAAAAAAAAAAAAAAGGGGGGGCAGAGCGACACCGCCACCACCCACACCG
+
AAA1A>1A?D00EE//AAAAA/999.../---;;---;-;---99-;;AB-
@M00842:106:000000000-AAV5A:1:1102:7232:12399 1:N:0:2
CGTTTCTGATAAGTTGCTTGATTTGGTTGGACTTGGTGGCAAGTCTGCCGC
+
>3>>>B5DFF5FFBA5BBFGB5F5AB44AA4GBAFC3AEEB3AFFDGHHCA
@M00842:106:000000000-AAV5A:1:1102:8551:12408 1:N:0:2
GAAAAAAAAAAAAAAAGGGGGGGCCGCGAGCCCACGCCCCCCCACCCCCAG
+
1>AAAFDD@DD@EA?/EEGGG?A?----@-@---A--9--9-9-9---9--
@M00842:106:000000000-AAV5A:1:1102:13110:12416 1:N:0:2
AAAAAAAAAAAAAAAATGGAATTCTCGGGTGCCAAGGAACTCCAGTCACCG
+
AAAAADDDDDD?EGEE0GG1BB1D22ABA/>?01B>/0BB1GHB1@BBGH/
@M00842:106:000000000-AAV5A:1:1102:13558:12416 1:N:0:2
AAAAAAAAAAAAAAAAGGGGGGCGGGGAGGACGATCACCACCAAACCCCCG
+
>1AAADADADDD?E//AEGCEG>@---:--;.--...9/0.9...99----
@M00842:106:000000000-AAV5A:1:1102:23330:12476 1:N:0:2
ACTTGTAAATATTCGAACATTATCTAGCTTTCATTGGATTAAGATAGGGAA
+
>A>A3@BFFFFD6GGDGGEEGG6D56AD555BDA6B4FB43D55AAFHHH2
@M00842:106:000000000-AAV5A:1:1102:27784:12488 1:N:0:2
AAAAAAAAAAAAAAAAAAAAAAGAAAACAGAAGACAACACAGAAAAAACAG
+
AAAAADBDDBBBGGGEAA0>?EEF131B?13333330///?03B300///0
@M00842:106:000000000-AAV5A:1:1102:17730:12518 1:N:0:2
CGTGAAAAAGCGTCCTGCGTGTAGCGAACTGCGATGGGCATACTGTAACCA
+
>>>3>>BDF?FAEFF2FBFAEA4B5A2AAAA3AEAEEABG2CGDFDFFGH3
@M00842:106:000000000-AAV5A:1:1102:8157:12530 1:N:0:2
CCTGCGTGTAGCGAACTGCGATGGGCATACTGTAACCATAAGGCCACGTAT
+
>>>3>33>2>DFGGEAABFGEGBE2EG2GGFHABBGHF3B3F3FGHGGFG5
@M00842:106:000000000-AAV5A:1:1102:9547:12663 1:N:0:2
TCATGTTTCAGACTTTTATTTCTCGCCATACTTCAAACTTTTTTTCTGATA
+
3>>A3BBDDDDFGGGGGBGFGG652AAB2F455DDDABB5B5AAABDFGD5
@M00842:106:000000000-AAV5A:1:1102:17850:12726 1:N:0:2
AAAAAAAAAAAAAACAGGGGGGCCAGGGCAACCAGGCCCCCCCCCCCACCC
+
AAAAADDDDDDDCGEGFAFGGG///?//////0///?/?----<-;A-99.
@M00842:106:000000000-AAV5A:1:1102:3899:12731 1:N:0:2
AAAAAAAAAAAAAAAAGGGGGGCGAGCGGCAGACCACCAACCACAAGCAGG
+
AAAAA@DDDDD0AEECAAEE?C?>--->@C@<.C./....:..::..9//.
@M00842:106:000000000-AAV5A:1:1102:14536:12748 1:N:0:2
AAGTCAGAAAACTGTATGTGAGGATATTGAAAGCACTTGTAATGAGAATTT
+
>>>>>DFFFFFFGFG6BFBBBBB4445DD5AA54AB4445D5A55A55BFD
@M00842:106:000000000-AAV5A:1:1102:14951:12751 1:N:0:2
TTACAAATTATGCGGATCTTAAAACAACAACAAAAATGGAATTCTCGGGTG
+
1>>AAFF1BD3DFGEE1ABEGGF11AB0000B0BFB0B1AD11DDFFAAAA
@M00842:106:000000000-AAV5A:1:1102:12874:12758 1:N:0:2
AAAAAAAAAAAAAACGGGGGGGGCGACGGACCACGACCCCCCCACACCCCC
+
>AAAADDDDDDDGG///AEEG@--------9-------9:-9-;;------
@M00842:106:000000000-AAV5A:1:1102:4554:12771 1:N:0:2
AAAAAAAAAAAAAAAAATGGAATTCTCGGGTGCCAAGGAACTCCAGTCACC
+
AAAAADDDDDDDGGGCA0BG1F1E122?B>/>/FG1?B0FFBGHGHHHFH1
@M00842:106:000000000-AAV5A:1:1102:4172:12781 1:N:0:2
AAAAAAAAAAAAAAAAAAAAAAACACAAAACAAACAACACAACAAAACACA
+
ABBBBBBBDD@DEGFFEGGGGG/1?1?1?B1/?0/??/?/?//?CEG0?CG
@M00842:106:000000000-AAV5A:1:1102:25041:12787 1:N:0:2
TCCAAACTTTGTTACTCGTCAGAAACTCGAAATCATCTTCGGTTAAATCCA
+
3>ABADAB5DFF4GG5AEBAFA55445BA4B2AD3BF55DAAA2B5BFGGA
@M00842:106:000000000-AAV5A:1:1102:13536:12834 1:N:0:2
TGCTACTGACCGCTCTCGTGCTCGTCGCTGCGTTGAGGCTTGCGTTTATGG
+
>>>>>B@4FFCDFFEAFEAFFF5BA2222A2AA2A2BBFABEFEBBA1DFH
@M00842:106:000000000-AAV5A:1:1102:24387:12849 1:N:0:2
AAAAAAAAAAAAAAAAAAAAAGGAACTCTCGGGTGCCAAGGAACACCAGTA
+
BBBBBBBBBBBBGGGCECGG/?B1B13@33?1/1>1BGHAAHHH0??G0?3
@M00842:106:000000000-AAV5A:1:1102:13839:12903 1:N:0:2
AAAAAAAAAAAAAAAAAAAAAAAACGCACGCCCCACACACACACACACCAC
+
AAAAAD>ADDDDEGGCA/E/EE/>///>>//////////CC//////<///
@M00842:106:000000000-AAV5A:1:1102:23455:12988 1:N:0:2
AAAAAAAAAAAAAACAGGGGGGCACAACGCACCACCCCACACCCCCCAGCC
+
1>1AAA@1D?A?A//AF////B<//00?<//@/0/<.<.<.>..<<--.:.
@M00842:106:000000000-AAV5A:1:1102:13932:12989 1:N:0:2
TCTGGCGCTCGCCCTGGTCGTCCGCAGCCGTTGCGAGGTACTAACGGCAAG
+
>3>33@A3>2DBGGAFGBFF2A2AE2A22211BAA0A0BBDF5D310>0>1
@M00842:106:000000000-AAV5A:1:1102:26528:13011 1:N:0:2
GAAAAAAAAAAAAACAGGGGGGGACACGCACACACAACCACAACACAAGCC
+
111A111@DDDDE/AFB/AE//;-:...----..;...;.;.-A-9-----
@M00842:106:000000000-AAV5A:1:1102:11995:13039 1:N:0:2
AAAACGCCTCTAATCGGTCGTCAGCCAACGTGAGAGTGTCAAACACGATAA
+
3AABADDBFAFDGGGFGEEEAF2ABF22BE2B2A5B3A5DD5A31B1AAE1
@M00842:106:000000000-AAV5A:1:1102:4748:13045 1:N:0:2
CAACGGAAACCATAACGAGCATCATCTTGATTAAGCTCATTAGGGTTAGCC
+
>AAA33>ADFFAFGGBAAAEEDBA5B5DD555D5DB5FB5BD55BAB22FF
@M00842:106:000000000-AAV5A:1:1102:3434:13059 1:N:0:2
GGATGCCGACCCTAAATTTTTTGCCTGTTTGGTTCGCTTTGAGTCTTCTTC
+
33>>3BBDDDBBCFGBBBBAFEA3B5B3553B22DAE2BBBFFDFB5F55D
@M00842:106:000000000-AAV5A:1:1102:19967:13064 1:N:0:2
TGGCCTCTATTAAGCTCATTCAGGCTTCTGCCGTTTTGGATTTAACCGAAG
+
>>A>>BCBFFFFDBF5BBFBBGA4A44A5DD4A22322AF33E5FHH?A22
@M00842:106:000000000-AAV5A:1:1102:21088:13066 1:N:0:2
AAAAAAAAAAAAAAAAGGGGGGCGCCGGGACACCGCCACCCCCACACCCCC
+
>1>AADDDDD?DEEAEEFGGE?</-------.<<--:-;CC@9-9.9.;;-
@M00842:106:000000000-AAV5A:1:1102:18655:13072 1:N:0:2
AGTCAAAGCACCTTTAGCGTTAAGGTACTGAATCTCTTTAGTCGCAGTAGG
+
>>>>>BDFBFFBGGF5F5EAAA2BF5DFBF5B5D5D5DABBDFEEEEB5FF
@M00842:106:000000000-AAV5A:1:1102:17962:13075 1:N:0:2
AAAAAAAAAAAAAAAAAAAAAAAAAAACAAACACAAACAAACAAAAACAAA
+
AAAAADDDDDDDGGGGAEEEEG?///>/</B/<BC/B<F/0/0<0B//F<0
@M00842:106:000000000-AAV5A:1:1102:26343:13079 1:N:0:2
AAAAAAAAAAAAAAAAATGGAATTCTCGGGTGCCAAGGAACTCCAGTCACC
+
BBBBBBBBBBBBGGGGA1BG3F3BB5B?FE1>EGBFG1BFH3GGHEFGHHE
@M00842:106:000000000-AAV5A:1:1102:7668:13081 1:N:0:2
CTTCGGGGCGGTGGTCTATAGTGTTATTAATATCAAGTTGGGGGAGCACAA
+
>>>>333>DDB>AE2BBBBBBBDA5555A5555D55BDAFGF??F0?B?C2
@M00842:106:000000000-AAV5A:1:1102:3377:13095 1:N:0:2
AAAAAAAAAAAAAAACGGGGGGGCGGCGCGAGCACCACCCCACACAGCACG
+
11>AA@>A0AD@AAA/A/AE>@-9---;;------------------9-;-
@M00842:106:000000000-AAV5A:1:1102:15323:13107 1:N:0:2
AAAAAAAAAAAAACACGGGGGGGGCGCGCCACACCCCCCCCCCCCCGCACC
+
1>AAADDDDA>>//AAEGE/E/-;-;-----;-9--;-9----;-;-;-9-
@M00842:106:000000000-AAV5A:1:1102:24377:13153 1:N:0:2
ATAGATTCTACTTATCTATCCCAAACAAAATAATAAAAAAAACAAAAAAAA
+
>>A1>33BDDF3333B3BBBFG11BA000011133311100A/AAB0F?/A
@M00842:106:000000000-AAV5A:1:1102:24362:13163 1:N:0:2
ATAGATTCTACTTATCTATCCCAAACAAGATACTAAAACCACAAAAAAAAA
+
AAA3A55B5BD5BFBBAABBFGCCF444444555554B32A2F2A2G2AFE
@M00842:106:000000000-AAV5A:1:1102:22599:13184 1:N:0:2
ACGTGGCCTTATGGTTACAGTATGCACATCGCAGTTCGCTACACGCAGGAC
+
>3>>3>3BBCDDGG55BBFFBG6DB5B55B22AA2AD2E2EEGG?EEAAAA
@M00842:106:000000000-AAV5A:1:1102:8817:13190 1:N:0:2
GAAAAAAAAAAAAAACGGGGGGGCGCGGCGCACACCCCACCCCGCCACACC
+
>>AAAFDDDDDDA//A/AEGGG-A---;--9-;@---;-9----;--:9--
@M00842:106:000000000-AAV5A:1:1102:9252:13198 1:N:0:2
CAGCAGGTTTCCGAGATTATGCGCCAAATGCTTACTCAAGCTCAACCGGCC
+
>>>>>>A1B1BDEGE1ABFGFD0AAA00BDA22DF1G11AFBFC10BAAE/
@M00842:106:000000000-AAV5A:1:1102:21076:13240 1:N:0:2
CAGGGACTGAGTGGTACATTTGAAGGAAGGAAACAAATGAATCTCAACACA
+
>>>11>A1AF1@BFG3ABBAFB31BA00B00BBB00BAD11BD2DDA0B/B
@M00842:106:000000000-AAV5A:1:1102:9030:13254 1:N:0:2
TCAGAAGGGTAATAAGAACGAACCATACACAAGCCTCCAAGATTTGGAGGC
+
>>>3>DCFA>CFFGGBBBAEAFAA444A3A32BBB3FGFBD2B5B5DF3E1
@M00842:106:000000000-AAV5A:1:1102:17446:13266 1:N:0:2
AAGAAGACTCAAAGCGAACCAAGCAGGCAAACCATTTACGGTCGGCATCAC
+
>1>>1>CFFFFFGFFEA1AECAAB0F0B00000A11222A/BBA/A//FB1
@M00842:106:000000000-AAV5A:1:1102:20607:13270 1:N:0:2
TGGGCGGTCTAGATTGAGAACAAAAGAAAAAAAAAAAATGGAATCCCCGGG
+
1>>1>>@0AADDFFDBBBA1BB00000B000///A/>/011B111B@F/EE
@M00842:106:000000000-AAV5A:1:1102:6216:13292 1:N:0:2
GGACACTTCCTACAGGTAGCGTTGACCCTAATTTTGGTCGTCGGGTACGCC
+
>3>>>C4@FFBFGGGFBAFGEA2AFGHF44455D5DA2BEAF?AECEG?F0
@M00842:106:000000000-AAV5A:1:1102:11785:13331 1:N:0:2
AAGCGCAAGAGTAAACATAGTGCCATGCTCAGGAACAAAGAAACGCGGCAC
+
3>>>3>A?DFFFGGGBBBBFAF5BFBB45DFCA3BB2BB3ABCFFE?EFAE
@M00842:106:000000000-AAV5A:1:1102:23921:13360 1:N:0:2
ATGGTTGGTTTATCGTTTTTGACACTCTCACGTTGGCTGACGACCGATTAG
+
>A33>B3D>A4CGGGBAFFGEFB5F445B3GG2BABB3BFG?EGGC0AEA3
@M00842:106:000000000-AAV5A:1:1102:28524:13373 1:N:0:2
GCGTGTAGCGAACTGCGATGGGCATACTGTAACCATAAGGCCACGTATTTT
+
>>3>3>B5BDDBGGGAAAAEEG4B2BBDF5ADDGG333BGGHHGEABD35D
@M00842:106:000000000-AAV5A:1:1102:13938:13398 1:N:0:2
AAAAAAAAAAAAAAAAGGGGGGCGCCGAGACCACCACCCCCCCCACCCACC
+
1AAAADDA?DDDC/AE/EEECG/<----<-<./<<..;:-;--9;C...;.
@M00842:106:000000000-AAV5A:1:1102:23767:13412 1:N:0:2
AAAAAAAAAAAAAAAAAATGGAATTCTCGGGTGCCAAGGAACTCCAGTCAC
+
BAABBBBBBBBBGGFEAA1FGF33BF5B?C>1>E?B@E1?EGFGHEH3FFF
@M00842:106:000000000-AAV5A:1:1102:9441:13466 1:N:0:2
CTTTCTTTTTGGGGTAATTATACTCATCGCGAATATCCTTACGAGGGCGTT
+
3>3>>DFFFFDBGGGEFGGGGGD5BD5B4222A225DG5553A21AEAEAA
@M00842:106:000000000-AAV5A:1:1102:23074:13473 1:N:0:2
AATTGCAGGGGCTTCCGCCCCTTACTTGCGGATACATCATGTCTCATATTC
+
11111DD@>11AAFB1EGG0EAABB12B1A/A//AA22BD12D22DA12AB
@M00842:106:000000000-AAV5A:1:1102:8972:13490 1:N:0:2
AAAAAAAAAAAAAAAAAAAAAAACAGAGAAAGCACAGCACCAAACACAAAC
+
BBBBBBBBDBBBGGGGAAE>@EE11?B?13B33?000?00/0///0B//0/
@M00842:106:000000000-AAV5A:1:1102:20237:13493 1:N:0:2
GAAAAAAAAAAAAAAAGGGGGGCGGCGGCGAGCCACCCACCCCACAACACC
+
1AAAAFDDDDDD?///EEGGGG?/-----9---9//9;AC.---:--:;--
@M00842:106:000000000-AAV5A:1:1102:21070:13501 1:N:0:2
ATTCTTGAGCGGACTGAAAGCTGTGAGCATCTATGTAACATGTCTAAATAA
+
111>13@D11>>EFEF1BBB0BB1B21BE11112DBDFD1EF2D2FDE22B
@M00842:106:000000000-AAV5A:1:1102:11782:13516 1:N:0:2
TGATGCGGTTATCCATCTGCTTATGGAAGCCAAGCATTGGGGATTGAGAAA
+
>>>>3B>D>2AFGGF5BFFFFG55BF54AAG222FGDD3BA2FEGHHHAGB
@M00842:106:000000000-AAV5A:1:1102:12886:13534 1:N:0:2
AAAAAAAAAAAAAAATGGAGTTCTCGGGTGCCAAGGAACTCCAGCCACCGC
+
AAA@ADDD0A@0EAE0BFB0B0D22BA//A/>DGF/0BF1FGFF0E0FGF/
@M00842:106:000000000-AAV5A:1:1102:5213:13576 1:N:0:2
TTGTTACTCGTCAGAAAATCGAAATCATCTTCGGTTACATCCAAAACGGCC
+
>>3>>BBFFA4AGGGGGGGGEF4E4DD5A55D4E2ABAADHHF3FCBA2A0
@M00842:106:000000000-AAV5A:1:1102:14476:13604 1:N:0:2
ACATCTTGGCTTCCTTGCTGGTCAGATTGGTCGTCTTATTACCATTTCAAC
+
>>AAA5FFFF4CGGF5FFFGGFD5B555BBF5EAFAA5DBGHFGB5DDD5D
@M00842:106:000000000-AAV5A:1:1102:26005:13632 1:N:0:2
AAAAAAAAAAAAACACGGGGGGGCGGCGGCGACACTACCCCCAGCACCACG
+
>>1>ADD?D>0@//A0AAEEA?-;----9;----99/99------9--FA-
@M00842:106:000000000-AAV5A:1:1102:27200:13645 1:N:0:2
GAAAAAAAAAAAAAAAGGGGCGCCAGACGCCACCACCCCCCACCCCCCCCC
+
1>AAA11>DDDAAEEAA/EE?E////0//>//?>/>///><<??////></
@M00842:106:000000000-AAV5A:1:1102:19748:13663 1:N:0:2
AAAACACCAATCTTTCCAAGCAACAGCAGGCATCCGAGATTATGCGCCAAA
+
AABBABFCA?CFGGCGFGFGFG4B4BECAG22BBBE222AD5BGG2BEBAB
@M00842:106:000000000-AAV5A:1:1102:9227:13669 1:N:0:2
AAAAAAAAAAAAAAAAAAAAAACAACAGAACCCACCACACAAACACACACC
+
?AAAADDDDDDDEGGG/E/EEG/GC//00B0/>////>//?/>?<G/////
@M00842:106:000000000-AAV5A:1:1102:4978:13676 1:N:0:2
AAAAAAAAAAAAAAAAAAAAAACAGAAAAAACACCAAAAAAAACACACACA
+
AAABBBBDBBBBGGGCEGGCCE11133B11/1?0>?/?/?/<>AF0//?//
@M00842:106:000000000-AAV5A:1:1102:6354:13688 1:N:0:2
GCGCTTTAAAATAGTTGTTATAGATATTCAACTAACACTGAAACAAATGCT
+
>>>A11>BDBBD1F33FBAD33B33333DF3331B1ABFGF1AFBECBGG2
@M00842:106:000000000-AAV5A:1:1102:22620:13700 1:N:0:2
AAAAAAAAAAAAAAAAAATGGAATTCTCGGGTGCCAAGGAACTCCAGTCAC
+
AAAAADDDDDDDGGGEAABFGB111D2@?F@/>>F1FGFGHHCFGEE@FGG
@M00842:106:000000000-AAV5A:1:1102:20604:13715 1:N:0:2
GCACCGCATGGAAATGAAGACGGCCATTAGCTGTACCATACTCAGGCCCAC
+
>>1>>11>>11CFF1111B1B0AA0A012BBABAADDF21F1FF10B/ABB
@M00842:106:000000000-AAV5A:1:1102:20831:13749 1:N:0:2
AAAAAAAAAAAAAAAAGGGGGGCGCGCGAACCCCACACCACCACCCCCACG
+
>>>AADDDDDD>A/AAEEEG?C@?->-<--<-;.:...;:;;99..--99-
@M00842:106:000000000-AAV5A:1:1102:16918:13799 1:N:0:2
AAAAAAAAAAAAAAAAGGGGGGGCCGAGGGCGCCCACCCACCCCCCAGCCC
+
AAAAADDDDDDDGEAEEAEGGG---;-;---------::----;9----9-
@M00842:106:000000000-AAV5A:1:1102:9644:13799 1:N:0:2
TATAAAAAAAAAAAAAAAAAAAATGGAATTCTCGGGTGCCAAGGAACTCCC
+
>>>AAFFFBBBBGGGGEFGGGGG1BF3333B3BFFF1>?G3C1?0BFBFG?
@M00842:106:000000000-AAV5A:1:1102:13041:13814 1:N:0:2
AAAAAAAAAAAAAAAAAAAAAAAAGAACAAAACAAAAAACCCACACACACA
+
AAAAADDDDDDDGGGG/AE>>E/E//0000000/>00/>////?///<?//
@M00842:106:000000000-AAV5A:1:1102:13969:13841 1:N:0:2
GGTTTTTTATGGTTCGTTCTTATTACCCTTCTGACTGTCACGCTGATTATT
+
>11>1>1AAFB1BF1A0AB033333DAF10B1121AA1B2F/BA//B2BA2
@M00842:106:000000000-AAV5A:1:1102:10874:13870 1:N:0:2
AAAAAAAAAAAAAAAAAATGGAATTCTCGGGCGCCAAGGAACTCCAGTCAC
+
BBCBABCCCCCCGGGGEE1BG@3FG555BF0/>>EECEFBGGBGGHF3FFG
@M00842:106:000000000-AAV5A:1:1102:17646:13935 1:N:0:2
AAAAAAAAAAAAAAAAAATGGAATTCTCGGGTGCCAAGGAACTCCAGTCAC
+
BBBBBBBBBBBBGGGEAAAFGBG3BD@ECFE1>?F3BEFFGHGHGFFBFGF
@M00842:106:000000000-AAV5A:1:1102:8568:13979 1:N:0:2
AAAAAAAAAAAAAAAAGGGGGGGGGGCGGAAGCAAGCCACACACCACACGG
+
>AAA1AA1@A@0///AEGGGGC-;---9--;--//--9;-----;;:-9--
@M00842:106:000000000-AAV5A:1:1102:8753:13984 1:N:0:2
AAAAAAAAAAAAAAAAGGGAATTCTCGGGAGCCAAGGAACCCCAGTCACCG
+
AAAAADDDDDDDGGGG/AE/ABBDD2BF>/>?BFB/BB>G/?E?/1BBFG/
@M00842:106:000000000-AAV5A:1:1102:19110:14008 1:N:0:2
TGATATTTTTCATGGTATTGATAAAGCTGTTGCCGATACTTGGAACAATTT
+
>>>>>@BDFDFFGGG5BFGFFG655DA4B54BAGEE2AE5A53BDGBF3DD
@M00842:106:000000000-AAV5A:1:1102:6386:14048 1:N:0:2
AGCGACAGCTTGGTTTTTAGTGAGTTGTTCCATTCTTTAGCTCCTAGACCC
+
>3A3>A?DABDFGBGAFGGGDB6B55D5AADD55A555DEGAGHFBGDHH2
@M00842:106:000000000-AAV5A:1:1102:15053:14065 1:N:0:2
GGGGGTTCTCACTTCTGTTACTCCAGCGTCAGCGGCACCTGACTTACCGAC
+
>111111>13BD1AG3FA3BFE1BFBB00000B0AAE?A000012DAA///
@M00842:106:000000000-AAV5A:1:1102:10767:14075 1:N:0:2
AAAAAAAAAAAAAAAAAGGGAATTCTCGGGTGCCACGGAACTCCAGCCACC
+
AAAAADDDDDDDGGGGA/AEAA01D2DFB>/>>GB1>//?E1BGHF0?FGG
@M00842:106:000000000-AAV5A:1:1102:15038:14076 1:N:0:2
GCTGGTTCTCACTTCTGTTACTCCAGCTTCTTCGGCACCTGTTCTACAGAC
+
>>>33BBB@5DBBFG5BBABFFDF4FC4AA55DBEECGGBE555D5DBADB
@M00842:106:000000000-AAV5A:1:1102:19674:14115 1:N:0:2
ATAATCACGAGTATCCTTTCCTGTATCAGCGGCAGACTTGCCACCACGTCC
+
AAAAAFFFB@@AGFGAB5BFGF5BA6DF5B2AAAAAFA5BFFGHFA21ABB
@M00842:106:000000000-AAV5A:1:1102:9860:14195 1:N:0:2
GATTTTCTGACGAGTAACAAAGTTTGGATTGCTACTGACCGCTCTCGTGCC
+
>>>>>BDBFFBAFGGCGGCFFB556DA4A4BB5DG3AFGHCGEEAGE2BA1
@M00842:106:000000000-AAV5A:1:1102:17376:14252 1:N:0:2
AAAAAAAAAAAAAAAAATGGGATTCTCGGGTGCCAAGGAACTCCAGTCACC
+
BBBBBBDBBBBBGGGEA1BG1B33B5@BFG1>BF@B1?1FG3FF333BGGG
@M00842:106:000000000-AAV5A:1:1102:8505:14255 1:N:0:2
AAAAAAAAAAAAAAAAAAATGGGAATCCCGGGCGCCCAAGAACCTCCATCC
+
BBBBBBBBBBBBGGGGEGG1BBC1B1333?>E/>/>////030/0B/0?BB
@M00842:106:000000000-AAV5A:1:1102:27086:14259 1:N:0:2
TCACGTTCTGGTTGGTTGTGGCCTGTTGATGCTAAAGGTGAGCCGCTTAAA
+
>>>A3BBCAFFFGGG2AAAEGGBBB45BAFGH5FA5BF3BD2FF?EEAEGD
@M00842:106:000000000-AAV5A:1:1102:11543:14275 1:N:0:2
AAAAAAAAAAAAAAAAATGGAATTCTCGGGTGCCAAGGAACTCCAGTCACC
+
AAAAADDDDDDDGGGGA0BFB111D22?B>/>?G@1F/>FF1FHGHDGEHG
@M00842:106:000000000-AAV5A:1:1102:10332:14276 1:N:0:2
ATGTTAAAAAAAAAAAAAAAAAATGGAATTCTCGGGTGCCAAGGAACTCCC
+
3>>>>BDFFFBBGGGGEEG?AE@1BF3333DDDBC/1>EG3B?FH3F3BG?
@M00842:106:000000000-AAV5A:1:1102:17289:14279 1:N:0:2
AGAAGTGCCAGCCTGCAACGTACCTTCACGAAGTCCTTTACCAGCTTTAGC
+
1>>>13@@1@11FEABB1BEA0BA331B100ABBFE222DAG11B1B1BFD
@M00842:106:000000000-AAV5A:1:1102:28944:14330 1:N:0:2
AAAAAAAAAAAAAAAAATGGAATTCTCGGGTGCCAAGGAACTCCAGTCACC
+
BBBBBBBBBBBBGGGGAABGFE33D55BB>1>1FD3F?CGG3FHGHFGHHF
@M00842:106:000000000-AAV5A:1:1102:2988:14335 1:N:0:2
AAAAAAAAAAAAAAAAAAAAAAAACACAAAAACAAAACCACAACAAAAACA
+
A@AAADDDDDDDGCGGAEE>EE//?/B?>00/?FCFH0/<<FC/?/B0F/<
@M00842:106:000000000-AAV5A:1:1102:20373:14339 1:N:0:2
AAAAAAAAAAAAAAAAAATGGAATTCTCGGGAGCCAAGGCACTCCAGTCAC
+
AAAAADDDDDDDGGGEAA0BGB@11D2DE////BFE0>//BFBFGFFFGHF
@M00842:106:000000000-AAV5A:1:1102:9119:14344 1:N:0:2
AAAAAAAAAAAAAAAAGGGGGGCGCGAGCCACCCGACACCCACCCCCCGCC
+
AAAAADDDDD@DAAEAEAEEEG/<---<-<</<<-<:-;CA....--;-;-
@M00842:106:000000000-AAV5A:1:1102:20363:14357 1:N:0:2
AAAAAAAAAAAAAAAAAAGGGACTTCTCGGCTGCCAAGGACCTCCAGTCAC
+
AA@AADDDDDDDGGGGCC/EEF/01D2BB////BB11B?F0F0FGB@2B1>
@M00842:106:000000000-AAV5A:1:1102:27963:14366 1:N:0:2
AAAAAAAAAAAAAAAAGGGGGGGCCGCGACGAGCCGCCCACCACAAACCAG
+
1>?AA@@DDDDDG//AA/AAEC-9-9;--;-------999A9-99------
@M00842:106:000000000-AAV5A:1:1102:7778:14379 1:N:0:2
AAAAAAAAAAAAAAAAGGGGGGCGCGCGACGCAACCACAGCCACAGCACCA
+
AA?AA?1AA@DDC/A//AEGGGC/---=----:-:......99/...;...
@M00842:106:000000000-AAV5A:1:1102:5293:14394 1:N:0:2
TAATGCACAAAAAAAAAAAAAAAAAGGAAATTCTCGGGCGCCAAGGACCCC
+
3>A>3B5DFFFFGGGGEEAEFGA001?B333DB5@BF///>/1/?FH0//?
@M00842:106:000000000-AAV5A:1:1102:9801:14484 1:N:0:2
AAAAAAAAAAAAAAAAAAAAAAAAATACCAACCAAAACAAACAAAAAAAAA
+
BBBBBDBBBBBBGGGGAEE0EEE@/0333?3//??/?0?/B/FFC0F/>//
@M00842:106:000000000-AAV5A:1:1102:24751:14498 1:N:0:2
ATCTCATCTCTCTTTTTGCGTTCTGCTTCAATATCTGGTTGAACGGCGTCG
+
>>A>>BDFFFFFGGG5FEFEEA22A555DF56BAFDFF5BEGHGFA2EAF0
@M00842:106:000000000-AAV5A:1:1102:15235:14578 1:N:0:2
AAAAAAAAAAAAAAAAGGGGGGGCGACCGAACACCGCCACACCCACCAACG
+
1>AAADDDDDDD?C/AECGGGG:;----9--999---;-;--;----9---
@M00842:106:000000000-AAV5A:1:1102:11434:14625 1:N:0:2
TGAAAAAAAAAAAAAAAAAATGGAAATTCTCGGGTGCCAAGGAACTCCAGC
+
>>>>>BCDBBBBGGGGAFEAABB33B35B5DC?>1/BGFBFFFGG@GHCE3
@M00842:106:000000000-AAV5A:1:1102:22601:14646 1:N:0:2
ATCGGTATAAGTCAAAGCACCTTTAGCGTTAAGGTACTGAATCTCTTTAGT
+
3>A33>>AFDFBGGF5BFBGGG455B5A222A5BDFD5DABFF5F5DAFF5
@M00842:106:000000000-AAV5A:1:1102:19516:14692 1:N:0:2
TAGGACTCCGCATGTGCTAGTAGTAGCATTAAGCCTGTCAGGGACTGTATG
+
>>>3>B4BFAABEGFABABBBBD66DDAA555DFG3FAFFD22FFBFB5BD
@M00842:106:000000000-AAV5A:1:1102:28914:14697 1:N:0:2
AAAAAAAAAAAAAAAAGGGGGGGCCACGAACCCACCACCACCCGCGCCCAC
+
A@AAA@1A@DDDEAAAEEAE/<---.99-.--9-;--;-:-:9-;-;9---
@M00842:106:000000000-AAV5A:1:1102:28033:14733 1:N:0:2
AAAAAAAAAAAAAAAAAAAAAAAAGAAACAACAAACAAAAAAACAAAAAAG
+
AAABB@DDBBBBGGGGE0E>E@E/1?B3F3E/?/0/B/0?/E@///00///
@M00842:106:000000000-AAV5A:1:1102:18455:14740 1:N:0:2
TACCGATAACAATACTGTAGGCATGGGTGATGCTGGTATTAAATCTGCCAT
+
>>AA3>>DAFFFGGG5FBBFGGF4FHF4A2DGF5FG3GD5ADFFFD5FHB5
@M00842:106:000000000-AAV5A:1:1102:13275:14758 1:N:0:2
TGCTACCGATAACAATACTGTAGGCATGGGTGATGCTGGTATTAAATCTGC
+
>>>>>BC@?DDBGGGBGGGGFFDAFBFGFG3BABFGBFE3DFB55FGFDED
@M00842:106:000000000-AAV5A:1:1102:18488:14762 1:N:0:2
AAAAAAAAAAAAAAAAAAGGGAACTCTCGGGCGCCAAGGAACTCCAGTCAC
+
AAAAADDDDDDDGG/EA//?E/B/1B1@/////>/>>?/>0B1BFFE>FG>
@M00842:106:000000000-AAV5A:1:1102:5388:14856 1:N:0:2
GTAAAAAAAAAAAAAAAAAAAATGGAATTCTCGGGGGCCAAGGAACTCCAG
+
>1>>>DFDDDDDGGGGGGGGCG0B1@111B@BB///>>ECGGGHHHBGHC1
@M00842:106:000000000-AAV5A:1:1102:15474:14892 1:N:0:2
AAAAAAAAAAAAAAAAAAAAAAAAAAACAAACACACACAAAAAAAACACCA
+
AB?3?D>ADDBBGGGGEEGGGGGG/>>///??00//////0?///>/?0//
@M00842:106:000000000-AAV5A:1:1102:11695:14934 1:N:0:2
AAAAAAAAAAAAAAAAGGGGGGGGGCGAGCACACACACACCCACCACGACC
+
>?AAADDDDDDDEA/EAAEGG@-;--;9--;-;9---99A?AB-;-;-9--
@M00842:106:000000000-AAV5A:1:1102:23087:14938 1:N:0:2
AAAAAAAAAAAAAACAGGGGGGCGGCGAACACGCACCACCCACCACGCCCG
+
>11A>A@D?ADDE?E/B/CE?@CC-----;-;.:---...:;.9....:9-
@M00842:106:000000000-AAV5A:1:1102:6747:14939 1:N:0:2
AAAAAAAAAAAAACAAGGGGGGCGCGCGAACCCCCGCACCCCACACCCCAC
+
AAAAADDD@DADE///0AA?E/<@C//-----<.-<-;-;.-.;.99.;;.
@M00842:106:000000000-AAV5A:1:1102:25258:14967 1:N:0:2
AAAAAAAAAAAAAAAAGGGGGGCGACAGCGCGCAAGCCCACCACACGCCCC
+
1>AAADDDDDDDE?/A//AEEC>@----.------:.:C..;....--.9-
@M00842:106:000000000-AAV5A:1:1102:14537:15024 1:N:0:2
TGCTACTCGGGTGCCAAGGAACTCCAGTCACCGATGTATCTCGTATGCCGG
+
3>>>>BB4ABD>EGGGFFFBBG4BB4BAB3E3222BBDDF5FGFEFFHHG0
@M00842:106:000000000-AAV5A:1:1102:11536:15081 1:N:0:2
AGCTTTAAGCGGCTCACCTTTAGCATCAACAGGCCACAACCAACCAGAACG
+
>>>>>BBDFFADGAE4BBGGGBBDD5BA33FFAAB2A2FDEEGDEEE1BF1
@M00842:106:000000000-AAV5A:1:1102:25200:15093 1:N:0:2
TTCAACGCAGCGACGAGCACGAGAGCGGTCAGTAGCAATCCAAACTTTGCT
+
>>>A3D3D22A>2EE2AE2GE2A2A2AAAAAF5F5G5A3AGGB5BBAAB55
@M00842:106:000000000-AAV5A:1:1102:14039:15105 1:N:0:2
AATCTCGGAAACCTGCTGTTGCTTGGAAAGATTGGTGTTTTCCATAATAGA
+
>AAA3BFAAABFGGGBBBBBFGD5BE454AA35BF5B2BBBFGFF5FF5G5
@M00842:106:000000000-AAV5A:1:1102:10430:15118 1:N:0:2
CATTAGAGCCTTGAATGGCAGATTTAATACCAGCATCACCCATGCCTACAG
+
A?AABFDBDFBFGGF5FGGFEAF5B555DD4AEGB5FAFGHFHHHH5DG33
@M00842:106:000000000-AAV5A:1:1102:21880:15167 1:N:0:2
AAAAAAAAAAAAAAAAAAATGGAATTCTCGGGTGCCAAGGAACTCCAGTCC
+
AAAAADDDDDDDGGGEA/>0BF11B@@2B??>//EGCBF/BGFBGGGGFF1
@M00842:106:000000000-AAV5A:1:1102:27370:15176 1:N:0:2
CCTTTTAAATTGTTCATGACTGGTCTTGCTCTTAACACAACACAAACAACA
+
>>3>34DFF55DBDBGBFBBBBBAB55BF555B56BDBAA2A222A22A2B
@M00842:106:000000000-AAV5A:1:1102:24053:15189 1:N:0:2
TTAAGGATATTCGCGATGAGTATAATTACCACAACAAGCAAGGTATTAAGG
+
3AAA3444B@@FGGG?AEFGBD56D66DEB5A2EA2F222BAC3D555AF3
@M00842:106:000000000-AAV5A:1:1102:21414:15200 1:N:0:2
GGGGCGGTGGTCTATAGTGTTACTAATATCAAGTTGGGGGAGCACATTGTA
+
AAA1A1A>>A0B2FG2BABBBB222D122D2BB22DAA/A//?BF01D1@2
@M00842:106:000000000-AAV5A:1:1102:7800:15203 1:N:0:2
AAAAAAAAAAAAAAAAAATGGAATTCTCGGGTGCCAAGGAACTCCAGTCAC
+
AAAAADDDDDDDGGGGAA0FGB11@@2FFC>/>EGF1FFGHG1FHFH@FGF
@M00842:106:000000000-AAV5A:1:1102:24435:15211 1:N:0:2
AAAAAAAAAAAAAAAAGGGGGGGGCGCGGCAGGACGCCCCACCCCCGCACC
+
>>AAAADDDDDDECE/E?AEGG@--;-;------;---9;99A----9-9-
@M00842:106:000000000-AAV5A:1:1102:14105:15233 1:N:0:2
CCAAAGCGGTCTGGAAACGTACGGATTGTTCAGTAACTTGACTCATGCTTT
+
>>>3>4BA?ADAGG5CBFABBF2A222B35D5DBDFGG553B5DB55555D
@M00842:106:000000000-AAV5A:1:1102:19939:15281 1:N:0:2
ATGATCAAAGTCAGTTCTCATGCAAGAAAAAAAAAAAACACTGAACTCCCC
+
>1>>1BDFF13BFGA3BBBBFBD111A000A000AAA//F0111B1DAGH/
@M00842:106:000000000-AAV5A:1:1102:20527:15283 1:N:0:2
CAAAAAAAAAAAAAAAAAAAAAGGGAATCCTCGGGCGCCACGGAACCCCAG
+
>>AAABBBBBBBGGGEA0EEGG1BB1?23B3B1>///><E///</B/C///
@M00842:106:000000000-AAV5A:1:1102:9705:15318 1:N:0:2
AAAAAAAAAAAAAAACGGGGGGGGCGGCCACGCCGCCCCCCCCACCACCCC
+
AAAAADDDDDDDE/A/AEEEGG@;-----99-99---9>=>?---;---;-
@M00842:106:000000000-AAV5A:1:1102:12444:15330 1:N:0:2
TCAAAAAAAAAAAAAAAATGGAATTCTCGGGTGCCAAGGAACTCCAGTCAC
+
AAAAAFADDDDDGGEG/A0BGB111A22FE//>/FGB/?0BGFHFCEBGGG
@M00842:106:000000000-AAV5A:1:1102:12268:15334 1:N:0:2
CTTGATGTCGGTTGCTGTATAAACAACAACACAAACAAAAAAAGGCATTCC
+
>1>1>B@33A1>AAG1BB1B3B3B1BB000A0AA000B00/A/AA/FABD2
@M00842:106:000000000-AAV5A:1:1102:28699:15335 1:N:0:2
AAAAAAAAAAAAAAAAGGGGGGGCACAGCACACCACCAACCCCCCGCGCCG
+
AA1AAD?DDDDDEC/AAAEGE/9-A./99/.99..9----9--;-------
@M00842:106:000000000-AAV5A:1:1102:5115:15354 1:N:0:2
AAAAAAAAAAAAAAAAATGGGATTCTCGGGTGCCAAGGAACTCCAGTCACC
+
A?AAADDDDDDDGGCEA0BG0B1012@>>//>BE11C/BFF11F11@11B@
@M00842:106:000000000-AAV5A:1:1102:17277:15370 1:N:0:2
ATCGGACTCAGATAGTAATCCACGCTCTACTAAAATGTCAACAAGAGACTC
+
>>>33>>>44FBFGF5BFGGGCA2A2245555533DAADA5BAB22GC2BB
@M00842:106:000000000-AAV5A:1:1102:16157:15382 1:N:0:2
CAAAAAAAAAAAAAAAAAATGGAATTCTCGGGTGCCAAGGAACTCCAGTCC
+
AABBBBBBBBBBGGGGEEECBG33B@B5D?1>1>EGC@?EGHGCGEGC3F3
@M00842:106:000000000-AAV5A:1:1102:20486:15388 1:N:0:2
AAAAAAAAAAAAAAAAGGGGGGCGCGAGGCAGACCACACCCAACCGCGACA
+
AAAAADDDDDDD/E///A/EEG//-@--<-...<./::..C..C?:---9-
@M00842:106:000000000-AAV5A:1:1102:27031:15425 1:N:0:2
AAAAAAAAAAAAACACGGGGCGCGCGCGCTCACACCACCACACCACACCCC
+
>1>AA1>1>ADDG/AFE/AE/E//>//>E///11>/////??E//F/?///
@M00842:106:000000000-AAV5A:1:1102:17351:15452 1:N:0:2
AGGCTTGTGGCATTTCTACTCTTTCTCAATCCCCAATGCTTGGCTTCCATA
+
3>A>>B>C4AACGGGBBBFFGGH5B5DD5ADBBFABCGGDBBEGE2BGFD5
@M00842:106:000000000-AAV5A:1:1102:10961:15454 1:N:0:2
AAAAAAAAAAAAAAACGGGGGGGCGGACGCCCCCGCCACACCCCACCCCCC
+
1AAAADDDAADAEA/AEEEGC/-9-99-;---;-----;-:-;9---;@@-
@M00842:106:000000000-AAV5A:1:1102:17527:15479 1:N:0:2
AGAGGTTAAATACGCCTGATGCCACTGCAAGAGGACATTAATGACTATACC
+
>>>33@BDFDDFGEGAAABBBBB4BBBBBF44BA2FGG55555FF5D5DF5
@M00842:106:000000000-AAV5A:1:1102:12977:15484 1:N:0:2
AAAAAAAAAAAAAAAAGGGGGGGCGAGCGCACAAACACCCCACCCCCCCCC
+
>A?>ADD@DDDD?/A//AFGGC::-----;-9;--9-:-9-9-----;---
@M00842:106:000000000-AAV5A:1:1102:20287:15520 1:N:0:2
TGGAATTCTCGGGTGCCAAGGAACTCCAGTCACCGATGTATCTCGTATGCC
+
>>>>>B@BDBABGAEEBBGGFF4B4BBAFAF35FEE2E2D5A5FG2ABFHF
@M00842:106:000000000-AAV5A:1:1102:4333:15560 1:N:0:2
AAAAAAAAAAAAAAAAAATGGAATTCTCGGGTGCCAAGGACCTCCAGTCAC
+
AAAAADDDDDDDGGCGE/0FG@BF1@@2B///>BB1B//F0FBBGGH2B11
@M00842:106:000000000-AAV5A:1:1102:8411:15577 1:N:0:2
AAAAAAAAAAAAAAAAGGGGGGGGAGCACACCAACACCCACCACCACCCCC
+
AAA?ADDDDDDDC/AA/ECA/>--9;;-9-;:------9;------;-;-9
@M00842:106:000000000-AAV5A:1:1102:8096:15614 1:N:0:2
AGTGGCATTAACACCATCCTTCATGAACTTAATCCACTGTTCACCATAAAC
+
>3>33ACD4DDFGGG4BFGGGGAGA5DG5545ADF4G5FDDFBFHFDFGFF
@M00842:106:000000000-AAV5A:1:1102:8079:15622 1:N:0:2
AGTGGCATTAACACCATCCTTCATGAACTTACTCCACTGTTCACCATACAC
+
>3>33>4B@BDFEGF4BFGGGGBFD5DF55A55DF4F5F5BFDGFHHB2DE
@M00842:106:000000000-AAV5A:1:1102:16613:15637 1:N:0:2
TGCGGTTATCCATCTGCTTATGGAAGCCAAGCATTGGGGATTGAGAAAGAG
+
>>>33>3ADFDFFGFBBBBFFFB54B4B44BFFD5BBAAFECFH3ADEFGF
@M00842:106:000000000-AAV5A:1:1102:16748:15655 1:N:0:2
AAAAAAAAAAAAAAAAAATGGAATTCTCGGGTGCCAAGGAACTCCAGTCAC
+
BBBBBBBBBBBBGGGE0A1BGF33@5FFFFE1>BFBFAFAGHEGGGB3FGG
@M00842:106:000000000-AAV5A:1:1102:21339:15682 1:N:0:2
AAAAAAAAAAAAAAAAGGGGGGAGCTGACGCGCCCGACCCCACCACGCCCC
+
AAA>ADADDDD?E/AAA/A?A////0110/?-<-<A-<--=.C..:..:-:
@M00842:106:000000000-AAV5A:1:1102:28535:15691 1:N:0:2
AAAAAAAAAAAAAAAAGAGGGGCACGCGCCCACACCCACCCCACCCAACCC
+
AAAAAD?DDDDDGGEA//AA/AA//?//>/////?///?/////??C/?E/
@M00842:106:000000000-AAV5A:1:1102:7793:15752 1:N:0:2
AAAAAAAAAAAAAAAAGGGGGGCGCGCGAGACACCACCACCCCCAACACAG
+
AAAAAADDDADAEE/A/AE//@/<-<-<---.//.C:..;.;-:-;.....
@M00842:106:000000000-AAV5A:1:1102:27697:15779 1:N:0:2
TTGGCGCTACTGCAAAGGATATCTCTAATGTCGTCACTGATGCTGCTTCTG
+
1111>1A1A@1BFGC1BG01FGB3D3D1DFBBFBCAEGF121D1DGB1D11
@M00842:106:000000000-AAV5A:1:1102:5743:15780 1:N:0:2
AAAAAAAAAAAAAAAAAAGGGAATTCTCGGGAGCCAAGGAACTCCAGTCAC
+
AAAAADDDDDDDGGGGE?/?E/>01B2D>////?/>>//BBG1FGBB2BDF
@M00842:106:000000000-AAV5A:1:1102:17387:15785 1:N:0:2
AATTGTTTGATATATTCTAGCAGACAGAAACACACAGAAAAACAAGGGACT
+
>>>>3B@BCBBFAGD6ABFFD4B4BA4A4B44442AAF3BAGE2A2A2222
@M00842:106:000000000-AAV5A:1:1102:12915:15789 1:N:0:2
AAAAAAAAAAAAAAAAGGGGGGGGGCGCGCCACAGCCCCCGCCCCCGCCCC
+
A?AAADDDDDDAEEC/EAEEG@9---9-9---;------;-;@-99-;>9-
@M00842:106:000000000-AAV5A:1:1102:25562:15794 1:N:0:2
AAAAAAAAAAAAAAAATGGAATTCTCGGGAGCCAAGGAACTCCAGTCACCG
+
AAAAADDDDDDDGGGE0FGBBF1D22AF?/>>?BBF/G0BBFHHFFBFHH/
@M00842:106:000000000-AAV5A:1:1102:21286:15806 1:N:0:2
AAAAAAAAAAAAAAAAAAAAAAAACAAGAACGAAAAAAAAACACAAAAAAA
+
?AAA@?AADDADGGGCEEG?EG/E//>0>B0////<<//>//?0/<?0///
@M00842:106:000000000-AAV5A:1:1102:21269:15812 1:N:0:2
AAAAAAAAAAAAAAAAAAAAAAGACGACACACAAAAACAAAAAAACAACCA
+
AAAAADDDDDDDGGGE//>>>E/B0///>/B??>00///?00////?G/<?
@M00842:106:000000000-AAV5A:1:1102:27933:15856 1:N:0:2
AAAAAAAAAAAAAAACGGGGGGGCGGCGCCGACCCACCCCCCACCAACCCG
+
>1>AADD1>DDDGCGE/EEA>@A?-9-9;---;---------99;--;A--
@M00842:106:000000000-AAV5A:1:1102:26888:15857 1:N:0:2
TACAGCTAATGGCCGTCTTCATTTCCATGCGGTGCACTTTATGCGGACACC
+
>>AA3C4DFBDFGGG2ABAFGGG6BFFEE42A2AE3GF3BAFGFE?AEEG1
@M00842:106:000000000-AAV5A:1:1102:13124:15876 1:N:0:2
AAAAAAAAAAAAAAAAAGGGAATTCTCGGGTGCCAAGGAACTCCAGTCACC
+
BBBBBBBBBBBBGGGEA1AEA1B3B@D?F01>EC33?11BB3BB@B3BFGD
@M00842:106:000000000-AAV5A:1:1102:9608:15915 1:N:0:2
CGTACGGGGAAGGACGTCAATAGTCACACAGTCCTTGACGGTATAATAACC
+
>>>>>>>ADDAAFGFAAAAABGDBD5D5BEGBFG55BAGEEAG1D555ABF
@M00842:106:000000000-AAV5A:1:1102:7707:15944 1:N:0:2
ATGGAATCTTGGGCTGCAACTTATTGGATGCTTACGCTTAAATTTGAAATT
+
>>111B1@@3B@GGG1AAA1B1133DF111AA3D1A0AAA1A221DGGH2A
@M00842:106:000000000-AAV5A:1:1102:7689:15945 1:N:0:2
ATGGTATCTTGGGCTGCAACTTATTGGATGCTTAAGCTTAAATTTGCAATT
+
>>11>B31B33DGGB1AA1BAG133DA11BA1331D1B111A22AF2B1DB
@M00842:106:000000000-AAV5A:1:1102:28370:15982 1:N:0:2
TTCCTGCTTTATCAAGATAATTTGTCGACTCATCAGAAATATCCGAACGTG
+
>>>A>5C455BBFGG4FBEGFGB56D2AE2BB5BD3BF35F5FGA2E2A22
@M00842:106:000000000-AAV5A:1:1102:27908:16001 1:N:0:2
AAAAAAAAAAAAAAAAAAAAAAAAACAACAAAAAACAAAAAAAAAAAAAAA
+
BBBBADBBBBBBGGGEAAE@EE/>>/?/??G0??>/?F?GGCG?/<CGCCC
@M00842:106:000000000-AAV5A:1:1102:11451:16055 1:N:0:2
CACGTATTTTGCAAGCTATTTAACTGGCGGCGATTGCGTACCCGACGACCC
+
>3>3>BBCFFFFGGGEB5BBFGDD5F44222AAA1AF1BBEFHDCFFEFG/
@M00842:106:000000000-AAV5A:1:1102:19687:16085 1:N:0:2
AAAAAAAAAAAAAAAAATGGAATTCTCGGGTGCCAAGCAACTCCAGTCACC
+
AAAAADDDDDDDGGGGA0BFBB11D2DB///>?FBB//BBFBFGF12FDGF
@M00842:106:000000000-AAV5A:1:1102:8295:16125 1:N:0:2
AAAAAAAAAAAAAAAAATGGAATTCTCGGGTGCCAAGGAACTCCAGTCACC
+
BABBADDBBBBBGGGF01BGBEBFA5D?B>1>?GF3C?G3F3FHFF3BFFB
@M00842:106:000000000-AAV5A:1:1102:6733:16133 1:N:0:2
GCCAGCAATCTCTTTTTGAGTCTCATTTTGCATCTCGGCAATCTCTTTCTG
+
A>AA3ACBFFFFGGGCGAAFBG5DF56A6DBD6F5D4AFEA3F5F5D5DD5
@M00842:106:000000000-AAV5A:1:1102:23602:16135 1:N:0:2
AAAAAAAAAAAAAAAAGGGGGGGCAGAGCGCACACCCAACCCACGGCGACC
+
111AA1AA0>DACAAAEEEGGCAGGB?C/9--;--99A---;AF-------
@M00842:106:000000000-AAV5A:1:1102:24940:16153 1:N:0:2
TTATGGACTGTTGCAGTCTCAGAATATAATCGTTATACGTGGGTTGATCGG
+
11>111@11>@BFGGEAAA3AB11113333DF000032A1A0A00/02DF/
@M00842:106:000000000-AAV5A:1:1102:11212:16171 1:N:0:2
CCGGAGTAGTTGAAATGGTAATAAGACGACCAATCTGACCAGCAAGGAAGC
+
>>>3>>>4DBDFGGG5BGABBFD5A5BEEEAA23B5FGGHFAGBF2AGHFA
@M00842:106:000000000-AAV5A:1:1102:15711:16212 1:N:0:2
AAAAAAAAAAAAAAAAATGGAATGCTCGGGCGCCAAGCAACTCCAGTCACC
+
AAAAADDDDDDDGGGGA0BGFBA1B2@BE//>>EE/?/B0GBFGHG2BGFH
@M00842:106:000000000-AAV5A:1:1102:26404:16218 1:N:0:2
AAAAAAAAAAAAAAATGGAATTCTCGGGTGCCAAGGAACTCCAGTCACCGG
+
AAAAADDDDDDBGGG1FGBBBF555B1A1A1B5FCCF?GB5FFF3FFHHD/
@M00842:106:000000000-AAV5A:1:1102:13470:16333 1:N:0:2
CTAACGACGTTTGGTCAGTTCCATCAACATCATAGCCAGATGCCCAGAGAT
+
>>AAABBBB>AFGGGBBBBBFGD6D443D3BA5DAGHBFFFGGHHEG2GGB
@M00842:106:000000000-AAV5A:1:1102:10300:16364 1:N:0:2
AAAAAAAAAAAAAAAAAAAAAAAAAGAAGAAAACAAAACAAAAAAAAAAAA
+
BBBBBBDBBBBBGGGGEFGFGG@E//?033B323?/BF0/?0B/@@C?C?A
@M00842:106:000000000-AAV5A:1:1102:13592:16385 1:N:0:2
AAAAAAAAAAAAAAAAAAAGGGAATTCTCGGGTGCCAAGGAACTCCAGCCC
+
BABBBBBBBBBBGGGGEF01??11BBB3B11>1/?333??G3F3BF3B3?/
@M00842:106:000000000-AAV5A:1:1102:11800:16400 1:N:0:2
AAAAAAAAAAAAAAAAAAAAAAAAAAAGCAAAACAAAACAACAAAAAAAAA
+
AABBBBBBBBBDGGGG0EEEFFE///>/033320?/00?/?/?/00/>//<
@M00842:106:000000000-AAV5A:1:1102:25796:16416 1:N:0:2
AAAAAAAAAAAAAAAAGGGGGGGCGCGGAGACGCCCGCCCACCCCACACCC
+
AAAAAD1ADDDDGE?E/E?EEC@-9----9--9;--9--9--9--9--;--
@M00842:106:000000000-AAV5A:1:1102:7567:16441 1:N:0:2
AAAAAAAAAAAAAAAAAAAAAAAAACAGACGAGAACAACAAAAAAACCAAG
+
>AABBBDBBBBBGGEGAEEEEGE/EF?030/>/??33B??/B0///?///0
@M00842:106:000000000-AAV5A:1:1102:13442:16475 1:N:0:2
AAAAAAAAAAAAAAAAAGGGAATTCTCGGGTGCCAAGGAACTCCAGTCACC
+
BBBBBBBBBBBBGGGGA1AEAB13D5D?F>1>?GB3C1BGGFGHG33B3FF
@M00842:106:000000000-AAV5A:1:1102:9149:16500 1:N:0:2
AAAAAAAAAAAAAAAAAGGGAAGTCTCGGGCGCCAAGGAACCCCAGCCACC
+
AAAAADDDDDDDGGGGA/AEGB/BDD1BB//>EEE/>/00F/?E//0>BE<
@M00842:106:000000000-AAV5A:1:1102:11519:16502 1:N:0:2
TCCAGTCACAAAAAAAAAAAAAAAACAGGAATTCCCGGGCGCCAAGGAACC
+
>3>>3BBFBFFFGGGGEECAEE0EE11BA1B33D5B1E///>E1EC/0GA/
@M00842:106:000000000-AAV5A:1:1102:15175:16531 1:N:0:2
AAAAAAAAAAAAGAACGGGGGGCGAGCGAGCACAAGACCACACGCCACACC
+
AAAAADD@0@A?/A0AAEEGGGC</>?C?---<//.//<<...--=.:...
@M00842:106:000000000-AAV5A:1:1102:5758:16550 1:N:0:2
AAAAAAAAAAAAAAAAGGGGGGACAGAGAGCAAACGACCACGCACCCCCAC
+
AAAAA@DDDDDDC//E//A//</<//00<//101?>>@@<G..<-<.---.
@M00842:106:000000000-AAV5A:1:1102:7641:16590 1:N:0:2
AAAAAAAAAAAAAAAAGGGGGGGACGAGAGAGCAACACCCACACGACCCAC
+
>>1A1@@DD>ADE/A//////<--9@@?A----//---9------9---9-
@M00842:106:000000000-AAV5A:1:1102:6103:16592 1:N:0:2
ACCACATCTATTGACATTATGGGTCTGCAAGCTGCTTATGCTAATTTGCAT
+
AABAA4CF55@BGFBABBABFGBAB4B5D4B4ABG4B5DGGF5F5BFGGG5
@M00842:106:000000000-AAV5A:1:1102:7022:16630 1:N:0:2
CCAAAAAAAAAAAAAAAAATGGAATTCTCGGGTGCCAAGGAACTCCAGTCA
+
>AAABBBBBBBBGGFE0E01BG3FBB@5B??>1>EGHCHFHHHFHFFHFG3
@M00842:106:000000000-AAV5A:1:1102:9942:16655 1:N:0:2
TATGACGCTGACAACCGTCCTTTACTTGTCATGCGCTCTAATCTCTGGGCC
+
>AA33DAA??AFGGG2EAAEAG55DD5BABGA5F2E2E25D5F5EADBFG1
@M00842:106:000000000-AAV5A:1:1102:20010:16663 1:N:0:2
CCGTTTTGGATTTCACCGAAGATGACTTCGCTACTCTGACGAGTAACCAAG
+
1>>>11>B111BE33F1E10AA113133D000001B21AD///BFD211/A
@M00842:106:000000000-AAV5A:1:1102:26655:16669 1:N:0:2
CAGTTAAATAGCTTGCAAAATACGTGGCCTTATGGTTACAGTATGCCCATC
+
>A3>>FFDBD4FDGGABBBFGGBA4B22A44B5BF55FEBG5FA5GHHF3B
@M00842:106:000000000-AAV5A:1:1102:15625:16693 1:N:0:2
TTAAGAAGTTCATCGACCTCACATACTCTGAACAACACAAAAAACAAGCGG
+
>1>A1DD133BF3GG11AA1BC131B113D1311A0B0A00B0AAG/0///
@M00842:106:000000000-AAV5A:1:1102:11594:16705 1:N:0:2
AAAAAAAAAAAAAAAAGGGGGGGAGGAGAGAGCCACCCACACACCCCGACC
+
AAAAADDDDDDDGEC//A?EE?----..;.99.-/-;--9;;-9-----;-
@M00842:106:000000000-AAV5A:1:1102:18946:16729 1:N:0:2
TAACGCTAAAGGTGCTTTGACTTATACCGATATTGCTGGCGACCCTGTTTT
+
>AAB?A3ABD@FFGF4BFFBGFG55BDBA22A255D5B3EA2EEGGHABFG
@M00842:106:000000000-AAV5A:1:1102:9378:16755 1:N:0:2
CGTGCAGAAGGAGTGATGTAATGTCTACAGGTACAAAACGTTCTGGCGCTC
+
>>>3>>@DFFFFGGC5BFBBFGD6DAD554B4F5B5BCBEB2BA5BFAEAB
@M00842:106:000000000-AAV5A:1:1102:10625:16769 1:N:0:2
AAAAAAAAAAAAAAAAAAAAAAAACAAAAAAAACAAAAAAAAAAAAAAAAA
+
BBBBBBDBBBBBGGGGEGGGGG@?1??0??//>//?0BF/B@@?CCF--<@
@M00842:106:000000000-AAV5A:1:1102:12766:16782 1:N:0:2
AAAAAAAAAAAAAAAAATGGAATTCTCGGGTGCCAAGGAACTCCAGTCACC
+
AAAAADDDDDDDGGG/A0BGBF11D2DB///>/BBB//BEFBEHE1@1@BB
@M00842:106:000000000-AAV5A:1:1102:9458:16786 1:N:0:2
GTCTCCGTCTTTCTCCATTGCGTCGTGCCCTTGCTACTGCCTCTACTGTCG
+
11>>>F11B1>@GDAF1B3FBE0A00B000100B1D11BAB1B1AB21D1/
@M00842:106:000000000-AAV5A:1:1102:23605:16787 1:N:0:2
GGAGGCGGCTTTTTGACCGCCTCCAAACAATTTAGACATGGCGCCACCAGC
+
>3>33A2@D>AFGGG2BFFEGEBFF35AF1355D5FFDDBAF?EG?EHFA1
@M00842:106:000000000-AAV5A:1:1102:19996:16837 1:N:0:2
AAAAAAAAAAAAAAAAAAGGGAATTCTCGGGCGCCAAGGACCTCCAGTCAC
+
AAAAADDDDDDDGGGEEA/?E/B01D22?B//>>>/>//B0?>FGB12B<G
@M00842:106:000000000-AAV5A:1:1102:15195:16923 1:N:0:2
TCCTTCATGAACTTAATCCACTGTTCACCATAAACGTGACGATGCGGGACA
+
1>AAAFBDBFFFGGG1BFFGGGB33D3DBA1BB1BE000B0F0F00A/AA/
@M00842:106:000000000-AAV5A:1:1102:4080:16930 1:N:0:2
TGCTTATTATGTTCATCCCGTCAACATTCAAACGGCCTGTCTCATCATGGA
+
33>>35B5@DFDGGF5BFGGAE22BA45DD5DB22AA2F3B5FA5F5GBE3
@M00842:106:000000000-AAV5A:1:1102:15184:16938 1:N:0:2
TCCTTCATGAACTTAATCCACTGTTCACCATACACGTGACGATGAGGGACA
+
BBBBBFDFFFFFGGFFBBGGGGB55D6DB44444BEAABFEFCFF3FEEBB
@M00842:106:000000000-AAV5A:1:1102:25154:16944 1:N:0:2
AAAAAAAAAAAAAAAAGGGGGGGCAGAGCGCGACCCCACCCCCCCCCCCCC
+
AAAAADDDDDDDEEEEAA//E/9--..;/9-9---99:B--;9------;-
@M00842:106:000000000-AAV5A:1:1102:13006:16958 1:N:0:2
AAAAAAAAAAAAAAAAAAAAAAAAACAACACAAACACAAAAACACAACAAA
+
AAAABBDBBBBBGGGGFEFEGG/EC///?////?/0B/?0B/?/0///?/0
@M00842:106:000000000-AAV5A:1:1102:5365:17021 1:N:0:2
TTTCACGCGGCGGCAAGTTGCCATACAAGACAGCGTCGCCAGCAATACCGG
+
111>AF1C1@0>EEE/F12BFG11BAGF1B0BB/A/B>/BEEGFG1D1B>/
@M00842:106:000000000-AAV5A:1:1102:20276:17027 1:N:0:2
AAAAAAAAAAAAAAAAAGGGGGGCGACACGCACCGCCCCACACCGCGCCCC
+
>>AAADDDDDDDE/AA/A/AAE/>?----.-<<----:@...;.---9AA-
@M00842:106:000000000-AAV5A:1:1102:25748:17045 1:N:0:2
TTCTGGATCAAAAAAAAAAAAAAAACATGGACTTCTCGGGCGCCAAGGAAC
+
1>>>11@1@CFFGGGG0EAEAE//A/B1BB11B1B2BFB>/EEEA?CFBF0
@M00842:106:000000000-AAV5A:1:1102:28800:17046 1:N:0:2
TTTGGTCTAACTTTACCGCTACTAAATGCCGCGGATTGGTTTCGCTGAATC
+
>>A33>B@BFFDGGFGGGGAEF4DD4DFBB22222ABAA5AFFEDEE13AD
@M00842:106:000000000-AAV5A:1:1102:15859:17049 1:N:0:2
AAAAAAAAAAAAAAAAATGGAATTCTCGGGTGCCAAGGAACTCCAGTCACC
+
@ABABBDDBDBBGGGG01BFFB3BD5DF1>1>1GF311B3B3FGC@3F3FB
@M00842:106:000000000-AAV5A:1:1102:22722:17051 1:N:0:2
AAAAAAAAAAAAAAAAAAATGGAATTCTCGGGTGCCAAGGAACTCCAGTCC
+
AAAAADDDDDDDGGGGAEE0BFB111D2D/B>/>?FGFGGAGGFGHHHEG>
@M00842:106:000000000-AAV5A:1:1102:28439:17082 1:N:0:2
AAAAAAAAAAAAAAAAAAAGGGAACACACGGCAGCGACCCAACTCCAGCCC
+
AAAAAD@1DDADEEE/A/>/??FGC0B/>/>>>/E///////?0<B110//
@M00842:106:000000000-AAV5A:1:1102:15284:17094 1:N:0:2
GTCTAGATTCCAAAATTTTATGATAATTGATGTAGTCTGTGGGGACAAACA
+
>>>>>B3B3@@DGGG1FDGFDB3D3333D1AF3DF33B3A30B0F0AFA/B
@M00842:106:000000000-AAV5A:1:1102:28753:17110 1:N:0:2
AAAGCACAAAAATATGTATTACGAGTGTTAACAGACAACAAAAAAAAACAA
+
>AA3>CFFFFFBGFFABAB6FGB2B2B56AAA54AA2A22A22F220AAC1
@M00842:106:000000000-AAV5A:1:1102:13696:17118 1:N:0:2
AAAAAAAAAAAAAAAAAAAAAAAAACAGACAGACGACCCACAAACAAACCA
+
@AAA?DDDD@DDEGE/EEE?EG///?/BB0000>//<///?</0/</0///
@M00842:106:000000000-AAV5A:1:1102:17068:17120 1:N:0:2
AAAAAAAAAAAAAAAAAAAAAAACAGAACAAACAAACAACAAACAAAAACA
+
@AAAADDDDDDDGEEEAE@ECEE//001B000/B/0?0//>>0GEF00?//
@M00842:106:000000000-AAV5A:1:1102:6557:17134 1:N:0:2
AACCTGATTAGCGGCGTTGACAGATGTATCCATCTGAATGCAATGAAGAAA
+
>AABA44D5@BFEAE2AAEAGFB35FF5AFBD5F5F5BAFGA5DG5BDG3B
@M00842:106:000000000-AAV5A:1:1102:26522:17143 1:N:0:2
AAAAAAAAAAAAAAAAAAGGAACTCACGGGCGCCAACGCACCCCAGACACC
+
AAAAADDDDDDDGGG?A/A/B001B1BFE>/>>/>E/>/>E>?////?0<F
@M00842:106:000000000-AAV5A:1:1102:6232:17213 1:N:0:2
CGCTACACGCAGGACGCTTTTTCACGTTCTGGTTGGTTGTGGCCTGTTGAT
+
>3A>>AFFAD2>EFFEAAFFGGB55F222BFF53BE2BE1EEGHHGEGHE5
@M00842:106:000000000-AAV5A:1:1102:27118:17222 1:N:0:2
AAAAAAAAAAAAAAAAATGGAATTCTCGGGAGCCAAGGAACTCCAGTCACC
+
AAAAADDDDDDDGGGGA0BFA11ADA@>?//>?/BB?/>BE@FB1@2BFGF
@M00842:106:000000000-AAV5A:1:1102:19230:17223 1:N:0:2
TGCAGCAGCAAGATAATCACGAGTATCCTTTCCTTTATCAGCGGCAGACTT
+
>>>>3BBFF4BBFFGEBFGGEEA245DB55ABF555ADGFFG22EEEAFFD
@M00842:106:000000000-AAV5A:1:1102:21316:17232 1:N:0:2
AAAAAAAAAAAAAAAAAAAAAAAACACACCAACAACACAACAACAAAAACA
+
AAAA@DDDDDDDGGGGCEGGG?////0//?//EC?//<??/?//F/00?/<
@M00842:106:000000000-AAV5A:1:1102:9742:17251 1:N:0:2
ACAGATGTATCCATCTGAATGCAATGAAGAACACCACCATTACCAGCATTA
+
3>A3>BFBDBFFGGG5F55BBG5G5B5555A44AA4FFABDGGHFFGFBD5
@M00842:106:000000000-AAV5A:1:1102:26712:17258 1:N:0:2
TAACCATAAGGCCACGTATTTTGCAAGCTATTTAACTGGCGGCGATTGCGG
+
>>AAADBDDD4FGGFEA4BBEDDA55BBAF55AD5FGHBAAAEAEEAFFG>
@M00842:106:000000000-AAV5A:1:1102:22094:17289 1:N:0:2
AAAAAAAAAAAAAAAAGGGGGGCGCGCGAGCCACCGCCCCCCCCCCACACC
+
1AAAADDD@D@DC//EEGGGGG?/->-<---:;/C.:-;--;----;--;-
@M00842:106:000000000-AAV5A:1:1102:13882:17298 1:N:0:2
CCTGCAATTAAAATTGTTGACCACCTACATACCAAAGACGAGCGCCTTTAC
+
>>>3>FFDF5DFFBGFBBFBGF4BB4A4F5BFF44B3BF22AEEFG?13FD
@M00842:106:000000000-AAV5A:1:1102:7444:17327 1:N:0:2
AAAAAAAAAAAAAAAAGGGGGGGCGGGACGCCACGCCCCCCCGACCCCAAC
+
>>AAADDD@ADD?/A/A/E/A<-------;--;9-9-----9---;-----
@M00842:106:000000000-AAV5A:1:1102:8601:17345 1:N:0:2
CAAAAAAAAAAAAAAAAATGGAATTCTCGGGTGCCACGGAACTCCAGTCAC
+
AAAABBBBBBBBGGGEAA1BGBE33B@EFF01>EGB3/>>FE3FGG33BFG
@M00842:106:000000000-AAV5A:1:1102:22053:17350 1:N:0:2
TCCGGTGGCATTCAAGGTGATGTGCTTGCTACCGATAACAATACTGTAGGC
+
>>A33>>A44BDGGFGGBF5BF6DD55BA5DFG?22AFEAA3BFGGGBGF3
@M00842:106:000000000-AAV5A:1:1102:26833:17370 1:N:0:2
AAAAAAAAAAAAAAAATGGAATTCTCGGGTGCCAAGGAACTCCAGTCACCG
+
BBBBBBBBBDDBGGGE1BGABB3A55BBA1>13D3B?B3B3FCBGBFFHH1
@M00842:106:000000000-AAV5A:1:1102:27976:17383 1:N:0:2
TTGCGTGTACGCGCAGGAAACACTGACGTTCTTACTGACGCAGAAGAAAAC
+
>>3A3>33B5ABGGGGGAFGGGBBFFAE2B225DFDGHHGGEF0CBFB3AB
@M00842:106:000000000-AAV5A:1:1102:17040:17383 1:N:0:2
ACATCACTCCTTCTGCACGTAATTTTTGACGCACGTTTTCTTCTGCGTCAG
+
?AABBFFFFFDFGGFBBBFB4B266D5AAF2A2EE2232DA5DD5DAAEE1
@M00842:106:000000000-AAV5A:1:1102:20456:17405 1:N:0:2
ACTTTACTGCAAGTTGAAAGATTGTAGCCCTTCTGTGTTAAAAAAAACAAA
+
>11>>B@33@FFFAABABABB11B13DABB000113A3A2F2DA0AE/B/B
@M00842:106:000000000-AAV5A:1:1102:15035:17411 1:N:0:2
AAAAAAAAAAAAAAAAGGGGGGCGGCGCACCACAACCCCCCACAGCCCCGC
+
1AAAADDDDDDDGEGEGCEGGGC@---::-:......9.---...;..9--
@M00842:106:000000000-AAV5A:1:1102:25461:17414 1:N:0:2
AAAAAAAAAAAAAAAAAAAAAAACAAAGCAAGCACGAACACACACAGACCA
+
BBBBBBBBBDDDGGEG?EEEEG@>F1131331/B0/?///?///</010/0
@M00842:106:000000000-AAV5A:1:1102:26164:17422 1:N:0:2
GATGTAGCTTTAGGTGTCTGTAACACAGGTGCCGAAGAAGCTGGAGTAACA
+
>>>3>B5@BB5FGG5AAFFGFGG55AACF4B4BE222ABGHCGFAHAGFGA
@M00842:106:000000000-AAV5A:1:1102:9680:17446 1:N:0:2
AAAAAAAAAAAAAAAAATGGAATTCTCGGGTGCCCAAGGAACTCCAGTCAC
+
ABBBBBBBBBBBGGGGA1BFBBG3D5@??>1>EGGBFCFFHGFGHFHFGBF
@M00842:106:000000000-AAV5A:1:1102:25560:17465 1:N:0:2
AATAGGCTGAAGTAAAAAAAAAACAGATCTGGACCTCTCGGGTGCCCAGGG
+
>>AA11B@CB1FBF3F31AA000//B01AD1D1000B1B/FA//AB01/B/
@M00842:106:000000000-AAV5A:1:1102:13226:17485 1:N:0:2
AAAAAAAAAAAAACACGGGGGGGACGCAGCCCCCACCCCCCCACCCCCACC
+
AAAAADDDDDDDEAGCEAEGG/--9:-;9--;-;;9AA-@-@-9---;---
@M00842:106:000000000-AAV5A:1:1102:2017:17607 1:N:0:2
GAAAAAAAAAAAAGAAGGGGGGAGTGTGGACACAGAGCACAGCGAACCACG
+
1111111100000//0B0AA/////01?/11100<1001?00////--0..
@M00842:106:000000000-AAV5A:1:1102:4737:17614 1:N:0:2
AAAAAAAAAAAAAAAATGGAATTCTCGGGTGCCAAGGAACTCCAGTCACCG
+
@ABBADDCBCCCGGGEAFGBBBF555ABA1>1BEFEECGHFHHGHFFGHH1
@M00842:106:000000000-AAV5A:1:1102:22241:17640 1:N:0:2
AAAAAAAAAAAAAAAAAAAAAAAAGCAGAACACACAACCACACAACCACAG
+
AAAAADDDDDDDGGCGAAECEE@//B1000000/////?F/////?//<?0
@M00842:106:000000000-AAV5A:1:1102:17804:17672 1:N:0:2
GGAGGGTAGTCGGAACCGAAGAAGACTCAACGCGAACCAAACAGGCAAAAA
+
>A>33>>4AFFAGEGCEE2AE23BAB5ABF2AE20AAEBA1AFCHFA1B2?
@M00842:106:000000000-AAV5A:1:1102:7215:17675 1:N:0:2
AAAAAAAAAAAAAAAAAAAAAAAAACACACAACAAACAAAAAACAAACAAG
+
>1>AA?@DDDDDGGGGGGC?EE/E///B///////0/0/0</<C/?CC0?0
@M00842:106:000000000-AAV5A:1:1102:4490:17683 1:N:0:2
AAAAAAAAAAAAAAAAAAAAAAAAACAGAAACGACACACCACACGCAACAA
+
A?AAADAD0ADDGGCE//>/EE////?>0110//</<B<<</?////<<</
@M00842:106:000000000-AAV5A:1:1102:24336:17684 1:N:0:2
CAAAAAAAAAAAAAAAAATGGAATTCTCGGGTGCAAGGAACTCCAGTCACC
+
AAAAAADDDDDDGGGEEEAGGG111D22BE//>BBBF/>0FBDFHFFGGHB
@M00842:106:000000000-AAV5A:1:1102:4049:17730 1:N:0:2
AAAAAAAAAAAAAAAAAAAAAAAAACACGCGCCCAGCACACCAACCCAACG
+
AAA@?11>DDDDGGGGA/EE/EE/>E/0////>/??00B0</?///?////
@M00842:106:000000000-AAV5A:1:1102:24744:17730 1:N:0:2
AGCCTTATGGCCGTCCACATACATATCACCATTCTCGACCTCAACGCCCTG
+
>1>A>BD3@CAF?1A1111BDFE3333AB0B1122D0BAE0BB10EE?A/0
@M00842:106:000000000-AAV5A:1:1102:26879:17745 1:N:0:2
AAAAAAAAAAAAAAAAGGAATTCTCGGGCGCCAAGGAACCCCAGGCCCCGG
+
AAAAADDDDDDDGGG/EF001BB2D//>/>E?/>/F0BG/?EE/////>>/
@M00842:106:000000000-AAV5A:1:1102:12163:17774 1:N:0:2
AAAAAAAAAAAAAAACGGGGGGGCGGACAGAACAACCCACAACAACCAACC
+
1AAAADDD0AD>A//AEEGGEC--99--;99:-9----;A:-;-9---:A-
@M00842:106:000000000-AAV5A:1:1102:25621:17804 1:N:0:2
AAAAAAAAAAAAAAAAGGGGGGGCACACGACGCCCGACCCCCCACTCACCC
+
1AAAADDDDDDDEAEA/EECEC9--./.;-;--------------9///9-
@M00842:106:000000000-AAV5A:1:1102:26829:17827 1:N:0:2
AAAAAAAAAAAAAAACGGGGGGGCAGAGCACCGCCACCCACAGCCAACCCC
+
>A1AAD>AD@DDAA/AA/AE/<---.;;//-9-99---9-A---9-:-;B-
@M00842:106:000000000-AAV5A:1:1102:16497:17843 1:N:0:2
TTCGGCGTTATAACCTCACACTCAATCTGTTATCACGAAGTCATGATTGAA
+
3>>33>A>>AAFGGG5BFGFGGBB3BA55A555D5FEEB22DGF5GGFGA5
@M00842:106:000000000-AAV5A:1:1102:9581:17873 1:N:0:2
AAAAAAAAAAAAAAAAAAAAAAAAACACAAACAACGACAACAAACACAAAA
+
BBBBBBBBBBBBGGGGEGGGGGC?@E/0/?B/B///?/<<///0/?0?/?0
@M00842:106:000000000-AAV5A:1:1102:4537:17897 1:N:0:2
CATTTTGTTCAAAAAAAAAAAAAAAATGGAATTCTCGGGTGCCAAGGAACC
+
AA?>1B3>1@DFGGGAAAE0EG/A//0BA111@D2D//>/>AFBFEF0FG?
@M00842:106:000000000-AAV5A:1:1102:12600:17935 1:N:0:2
CACCTTCTTGAAGGCCTCCCATTCATTCAGGAACCGCCTTCTGGTGATTTG
+
>AAAAFFDF5DFGGG4BFGGGG5DD66DFD44BCF2EE?2FBFG5AGBGEA
@M00842:106:000000000-AAV5A:1:1102:5058:17946 1:N:0:2
GAAGGCGCATAACGATACCACTGACCCTCAGCACTCGTAAACTTCTTAGAC
+
>>>33>3>222BGC24FEGBEGB4F3A3AF33A23B2B22AGFB5DD5G5B
@M00842:106:000000000-AAV5A:1:1102:22364:17949 1:N:0:2
AAAAAAAAAAAAAAAATGGAATTCTCGGGTGCCAAGGAACTCCAGTCACCG
+
AAAAADDDDDDDGGGE0BGAB11AD2BF//>?GF1B?0BGBGHHHBBFHH/
@M00842:106:000000000-AAV5A:1:1102:23120:17973 1:N:0:2
AGAGTTTTATCGCTTCCATGACGCAGAAGTTAACACTTTCGGATATTTCTG
+
>3>3>BB5BBFAFFCEBBFGFG2A2A24B555DA5F35BD2A2E25ABFA5
@M00842:106:000000000-AAV5A:1:1102:7948:17985 1:N:0:2
AAAAAAAAAAAAAAAAGGGGGGCGCGCGGCAGGAAGACCCACAGCGACACG
+
>AAAAD1@?0>>///AECEA/B//-<<<--;--./.::::.99..----;.
@M00842:106:000000000-AAV5A:1:1102:23247:17991 1:N:0:2
ATGGCGTCGAGCGTCCGGTTAAAGCCGCTGAATTGTTCGCGTTTACCTTGC
+
>>33>3>>2ADAFEFAAEAA2B5BB222AA1B5BA55D1EEAAAFGHDBG3
@M00842:106:000000000-AAV5A:1:1102:8667:18023 1:N:0:2
AAAAAAAAAAAAAAAAGGGGGGGGCGGAGCACGCACCCACAACAAACCACG
+
?AAAADA>ADDDEAEEECEEEC-9----99-A-9--;:-A--9---;9-9-
@M00842:106:000000000-AAV5A:1:1102:13887:18078 1:N:0:2
AAAAAAAAAAAAAAAAAGGGAATTCTCGGGTGCCAAGGACCTCCAGTCCCC
+
BBBBBBBBBDBBGGGGA1AEFAE3D5D??>?>EHG3??F1B2B?BC@F3B?
@M00842:106:000000000-AAV5A:1:1102:18257:18112 1:N:0:2
AAAAAAAAAAAAAAAAAAAAAAAAAGAACACAAAAACAAAAAAAAAAAAAA
+
AAAAADDDDDDDGG?EFEEGGGE//?>0>F0?/00//?/<BFBCG/B@C-@
@M00842:106:000000000-AAV5A:1:1102:20006:18199 1:N:0:2
TCTTGATTAAGCTCATTAGGGTTAGCCTCGGTACGGTCAGGCATCCACGGC
+
>>3A3BDFFFBFGGG5BGFGGB4AA5A5BEA2BEEEBFEAFGHFHHBHE20
@M00842:106:000000000-AAV5A:1:1102:10735:18203 1:N:0:2
ACCCATGCCTACAGTATTGTTATCGGTAGCAAGCACATCACCTTGAATGCC
+
A>AAAFFFF5FFGGGF6BB6BF55BE24BFG5AF2FFDG3GH33BAG5FGF
@M00842:106:000000000-AAV5A:1:1102:18722:18314 1:N:0:2
CTTAGGAGTTTAATCATGTTTCAGACTTCTATTTCTCGCCATAATTCAAAC
+
>AAB3DFFBFDFGGG5BFBBFGADAG455556B6B6D2FGC2G3DFDDDDB
@M00842:106:000000000-AAV5A:1:1102:18975:18333 1:N:0:2
AAAAAAAAAAAAAAAAAAAAAAACAAAGAAAAAAAGACAAAAAAAACAAAA
+
AAAAADDDDDDDGGGG?EE/EE>/?/B>000B0/>/?00<0F/</////00
@M00842:106:000000000-AAV5A:1:1102:11949:18385 1:N:0:2
CTTCTTTGACAGTAGGTACCATTTGTGCAAAGAACAAAACAAACACTGGAA
+
>>A>ADDFFFFBBFGABBAFDE13D3B13DB00B000BF0000AB01B001
@M00842:106:000000000-AAV5A:1:1102:11933:18397 1:N:0:2
CTTCTTTGACAGTAGGTACCATTTGTGCACACAAAACACAAAAAACTGGAA
+
>3>>>B5DFFDBBGG4BBBB5G55D6BB54A4B244B222B222A2353AB
@M00842:106:000000000-AAV5A:1:1102:25930:18436 1:N:0:2
AAAAAAAAAAAAAAAAAGGGAATCACCGGGTCCCACGAAACCCCACTCCCC
+
AAAAADDDDDDDGGGC//AA/00@110BE>//B0@0>/?/E0?E//000>>
@M00842:106:000000000-AAV5A:1:1102:16630:18444 1:N:0:2
AAAAAAAAAAAAAACCGGGGGGCGCGAGGCCCACCACACCCCCCCACCCCC
+
AAAAADDDDDDDA/A/AAEEGCG?--<A--....:.:C::.--9-;.99--
@M00842:106:000000000-AAV5A:1:1102:7297:18480 1:N:0:2
AAAAAAAAAAAAAAAAATGGAATTCTCGGGTGCCAAGGAACTCCAGTCACC
+
AABBBBBBBBBBGGGEA1BGBF3AD55B1E1>EGBCF1BGH3FGHF3BDEE
@M00842:106:000000000-AAV5A:1:1102:25821:18521 1:N:0:2
AAAAAAAAAAAAAAAAGGGAATTCTCGAGAGCCAAGGAACTCCAGCCACCG
+
AAAAADDDDDDDGGGG/EEAABAD22B1B/>/FC>GGCGH1BBB10/BBB/
@M00842:106:000000000-AAV5A:1:1102:12918:18530 1:N:0:2
AAAAAAAAAAAAAAAAAGGGGGGCAGAGCGGCCCCGCACACCCCAACGACC
+
1>AAADDDDDDDGGC//A/AEE><////0/------<---...-.....--
@M00842:106:000000000-AAV5A:1:1102:25831:18535 1:N:0:2
AAAAAAAAAAAAAAAAGGGAATTCTCGGGTGCCAAGGACCTCCAGTCACCG
+
AAAAADDDDDDDGGGE/AEA0B1D2BAB///B0F1CFH0FBGCF1B@@FD/
@M00842:106:000000000-AAV5A:1:1102:26281:18538 1:N:0:2
AAAAAAAAAAAAAAACGGGGGGGGGGAGAGGCGCACAACCCACGAACACAG
+
AAAAAD>>ADDAAAEC/EFCE/:9----;----9;----;-;9-;;9-;--
@M00842:106:000000000-AAV5A:1:1102:27569:18601 1:N:0:2
AAAAAAAAAAAAAAAAAAAGGGAACTCGCGGGCGCCAAGGAACTCCAGTCC
+
BBBBBBBBBBBBGGGGA001?>111B@1>>/>/<</?/?F0GA2BB?C2B2
@M00842:106:000000000-AAV5A:1:1102:13389:18629 1:N:0:2
AAAAAAAAAAAAAAAAGGGGGGGCAGGCGACGCCCCACACACCCCAACCAC
+
1>AAADDDDDDDGEEE//EEA/;--9-.---99--;9---9A------;--
@M00842:106:000000000-AAV5A:1:1102:27061:18660 1:N:0:2
ACCGATATTGCTGGCGACCCTGTTCTGTATGGCAACTTGCCGCCGCGTGAA
+
>AB?>3>AFDDDFGE2AAEEGF3BA5B5ABFGCFEG3BFGBEEGCCGAE11
@M00842:106:000000000-AAV5A:1:1102:19190:18669 1:N:0:2
AAAAAAAAAAAAAAAAAAAAAAACAAGAACGACCAAACAAACTCACACCCG
+
AABBBBDBBBBBGGGEEAE0EE/1?111311?/>/?/?0?0/333B3???/
@M00842:106:000000000-AAV5A:1:1102:18816:18709 1:N:0:2
TGTGAGCGTATCGAGGCTCTTAAACCTGCTATTGAGGCTTGTGGCATTTCT
+
?3AA?FBD3A2FEGAAAABBGF6EBG3AA35555A3AFABABBEG2F35D5
@M00842:106:000000000-AAV5A:1:1102:9922:18712 1:N:0:2
AAAAAAAAAAAAAAACGGGGGGGGCGCGGACCACACACCCCACCCCCCACC
+
AAAAADDDDDDAEEEE/EEGGG@-99-;@----;--9;;;@-:A--;@=:-
@M00842:106:000000000-AAV5A:1:1102:23726:18736 1:N:0:2
TCTCTTTAATAACCTGATTCAGCGACACCAATCCGCGGCATTTAGTAGCGG
+
>>>A>BFFDFFFGGFF4BBGFF5B2222FCG3FG2222AAABFEGAFGHE0
@M00842:106:000000000-AAV5A:1:1102:22832:18792 1:N:0:2
TCTTGCGGGCTTCAAAAAAAAAAAACAAAATGGAACTCTCGGGTGCCAAGG
+
>>>11B>1>@0>GGGG10AAEE/AAAB/A01B11B1BBDB/BE/>EG@B>/
@M00842:106:000000000-AAV5A:1:1102:27844:18841 1:N:0:2
AAAAAAAAAAAAAAAAATGGAACTCGCGGGTGCCAAGGAACTCCAGTCACC
+
?AAAADDDDDDDGGGEA0BB1A11B//>///>/B1B/>00FB>BFH2FFHE
@M00842:106:000000000-AAV5A:1:1102:5616:18880 1:N:0:2
TTTAAGCGGCTCACCCTTAGCATCAACAGGCCACAACCAACCAGAACGTGA
+
1>>AA1B1AD1A1FF00BBGFF3BA101A00A0F0BA//AB?FGF0BA/A/
@M00842:106:000000000-AAV5A:1:1102:4878:18898 1:N:0:2
CTTTTATTTTCAAAAAAAAAAAAAACACTGGACATCTCGGGTGCCAAGGAA
+
AAAAAFBFFBDFGGGF22A2AE?AAAA1BB13B3BA5DB101>EE@311?3
@M00842:106:000000000-AAV5A:1:1102:13955:18943 1:N:0:2
CTCATTCTGATTCTGAACAGCTTCTTGGGACGTAGCGACAGCTTGGCTTTT
+
1>>AABD3333BFGFGAFEFA11A11D1A000ABAFAEEAAGB1A/01ABF
@M00842:106:000000000-AAV5A:1:1102:11618:18960 1:N:0:2
AAAAAAAAAAAAAAAAGGGGGGCGGCAACAAACCCCCACCCCCCACCCACC
+
A3AAABDBBBBD?E?ECCGGEG??----.....:..;::C.-;--..;.99
@M00842:106:000000000-AAV5A:1:1102:13046:19026 1:N:0:2
AAAAAAAAAAAAAAAAAATGGAATTCTCGGGTGCCAAGGAACTCCAGTCAC
+
BBBBABBBBDBBGGGGAE1BGFF@3555??01>BF33B?FCG3FGEG@FB@
@M00842:106:000000000-AAV5A:1:1102:15794:19041 1:N:0:2
AAAAAAAAAAAAAAAAGGGGGGCGAGCGCACGCACGCCACCCCACACCCTC
+
AAAAADDDDDDDEGE?EEE/AB//---<<-<---:--;.;:.-........
@M00842:106:000000000-AAV5A:1:1102:15596:19081 1:N:0:2
AAAAAAAAAAAAAAAAATGGAATTCTCGGGTGCCAAGGAACTCCAGTCACC
+
ABBBCCBCCCCCGGGG0BBGFB3FD5@B1>1>EGFBC1FGF3GH33BF3GH
@M00842:106:000000000-AAV5A:1:1102:9709:19104 1:N:0:2
AAAAAAAAAAAAAAAAATGGAATTCTCGGGTGCCAAGGAACTCCAGTCACC
+
ABBCCCBBCCCCGGGFAABGBBDFD5D1B>1>EGFB?BFBF3FGHF@F3GG
@M00842:106:000000000-AAV5A:1:1102:8949:19105 1:N:0:2
TTTAAAAAAAAAAAAAAAAAAAGGGAATTCTCGGGTGCCAAGGAACCCAAG
+
>>AAAFFFCCCCGGFGEGGEGE1BB1B23B3BF1>1>?F3FG1?BE/E///
@M00842:106:000000000-AAV5A:1:1102:12842:19149 1:N:0:2
AAAAGAAAAAAAAAAAAAAAAAATGGAACTCTCGGGACCCAAGGCACTCCC
+
AAAA3>FFCFDBGGG?EAEEAA>1BF3F33B5B?B>//?EG???1?B1FG?
@M00842:106:000000000-AAV5A:1:1102:19794:19206 1:N:0:2
AAAAAAAAAAAAAAACGGGGGGGCACACGACGCCCGCCCCCCTCACCCTCC
+
AAAAADDD?@D>///AEEGEEC---9/.--;--9--;=-99----;;----
@M00842:106:000000000-AAV5A:1:1102:19318:19246 1:N:0:2
AAAAAAAAAAAAAAAAAAAAAAACAAAACACAACACACCCCGCACACCACC
+
AAAAADDDDDDDGGG?A/>>///?//>00/0//>///?////><</B?///
@M00842:106:000000000-AAV5A:1:1102:5036:19274 1:N:0:2
CTTTTATTTGTATAATGATGGTTATTGCTATTATTCACAACCGATGACAAA
+
AA1A1D3@3D3D3FF3BBBBGB1113DA33A3333D3EDAEEGE0EFHFF0
@M00842:106:000000000-AAV5A:1:1102:20973:19309 1:N:0:2
AAAAAAAAAAAAAAACGGGGGGCGCGCGCACAACCCCCCACACCCCACCCC
+
AA@A@DDDDDDDE/AEEF?E@C/----<-;--/..:.;?-;....9.;;.:
@M00842:106:000000000-AAV5A:1:1102:7717:19332 1:N:0:2
CCAGCAAGAGCAGAAGCAATACCGCCAGCAATAGCACCAAACATACATCAC
+
>AA3AC4FFFFFGGG4BBFAGG42AAEAEG235DGFFGFBFF2BF3B5DDB
@M00842:106:000000000-AAV5A:1:1102:3921:19343 1:N:0:2
GAAAAAAAAAAAAAAAGGGGCGCACGGAGACCCACCCAACACAGACGACAC
+
AAA@1C11>0A?0E//A//E/>//>/>//>?//?//?//?>//010/<///
@M00842:106:000000000-AAV5A:1:1102:8252:19345 1:N:0:2
AAAAAAAAAAAAAAAAAATGGAATTCTCGGGTGCCAAGGAACTCCAGTCAC
+
ABBBBBDBBBBBGGGAA01FGF@BBE5D1E01>>F@FF11FGBDGFCBF3F
@M00842:106:000000000-AAV5A:1:1102:28480:19374 1:N:0:2
AAAAAAAAAAAAAAAAAAAAAAAACAACAACAAAACACCAGCGAAAAACCG
+
AABAADDDDBDDGAEEEAEEEG/>11?//?///?B0/0?F0/////<0?//
@M00842:106:000000000-AAV5A:1:1102:23024:19375 1:N:0:2
AAAAAAAAAAAAAAAAAAATGGAATGCTCGGGTGCCAAGGAACTCCAGTCC
+
AAAAADDDDDDDGGGEEAE0BF11@1B2D//>/>/FD1/?BFGBGHHB2F1
@M00842:106:000000000-AAV5A:1:1102:23167:19381 1:N:0:2
GATGTTTATCCTTTGGATGGTCGCCATGATGGTGGTTATTATACCGTCAAG
+
>>>3>BBBFFBDGGGBABFFFG22BBFG4AFG4BA2A53DB5GHHGAFBA3
@M00842:106:000000000-AAV5A:1:1102:17091:19398 1:N:0:2
AAAAAAAAAAAAAAAAAATGGAATTCTCGGGTGCCAAGGAACTCCAGTCAC
+
@BBBBBBBBBBBGGGG0AFBGB333D@EFC01>EGBGG1BFH3FGB3BB@B
@M00842:106:000000000-AAV5A:1:1102:24297:19402 1:N:0:2
TGGTGATTCGTCTAAGAAGTTTAAGATTGCTGAGGGTCAGTGGTATCGTTA
+
>1111133BA1>FGG3BBBABF33B1311B3B10BAABBFBDF1AADEBBB
@M00842:106:000000000-AAV5A:1:1102:3484:19490 1:N:0:2
GAAGTTTAAGATTGCTGAGGGTCAGTGGTATCGTTATGCGCCTTCGTATGG
+
>>>3>BB@BDFBB4B5FFFGG2ABB5DFDA5FA44A2BF2EE22BB22B32
@M00842:106:000000000-AAV5A:1:1102:14549:19491 1:N:0:2
ACCGTCAAACTATCAAAATATAACGTTGACGATGTAGCTTTAGGTGTCTGT
+
>AA3>>ABFFFFGGGGD4GGCF6DE44AEF?AAAB55D55BDBAAABB5D5
@M00842:106:000000000-AAV5A:1:1102:3574:19511 1:N:0:2
ATAACAACTATTTTAAAGCGCCGTGGATGCCTGACCGTACCGAGGCTAACC
+
>>AAA4D>4@55BGDFAFGEGGA2AA2BBAB5FGHF2B2BEEEA0ABA3BG
@M00842:106:000000000-AAV5A:1:1102:22859:19550 1:N:0:2
AAAAAAAAAAAAAAAAAAAGAACAAGAGAGACAACCACCAACAACACCCAA
+
AAAAADDDDDDDGGGGA////>0000>00/B0GF//?//>C////>/////
@M00842:106:000000000-AAV5A:1:1102:5757:19551 1:N:0:2
AAAAAAAAAAAAAAAAGGGGGGCACACCACCAAACAACCACCGCACCACAG
+
>AAAADDDDDDDEEC?AA//A///<0?//<///.>0.<..<..-<<-<...
@M00842:106:000000000-AAV5A:1:1102:10136:19562 1:N:0:2
AAAAAAAAAAAAAAAATGGAATTCTCGGGTGCCAAGGAACTCCAGTCACCG
+
?ABBBBDBBBBBGGGE1FGBBF3D55AFA1>BBDE1FF?GBFHFHBFFGG1
@M00842:106:000000000-AAV5A:1:1102:12288:19575 1:N:0:2
AAAAAAAAAAAAAAAAAAAAAAAAGCAACCACAAACAAACACAACACCAAA
+
AAAAADDDDDDDGGGGEE/E/E/>/010B0?//>>/0/0/00///<F//??
@M00842:106:000000000-AAV5A:1:1102:12312:19604 1:N:0:2
CTGATTCAGCGAAACCAATCCGCGGCATTTAGTAGCGGTAAAGTTAGACCA
+
>3>>>BBDDFABGGGBAABBGE22A2E235DAAAAF0A1AB5DD5F5BGH2
@M00842:106:000000000-AAV5A:1:1102:7784:19634 1:N:0:2
AAAAAAAAAAAAAAAAAATGGAATTCTCGGGTGCCAAGGAACTCCAGTCAC
+
ABBBBBDBBBBBGCEEAA1BGGD335D5?C01>>F@3B?1BGGEHGF3EG@
@M00842:106:000000000-AAV5A:1:1102:11843:19642 1:N:0:2
CTACAGTAGAGTCAATAGCAAGGCCACGACGCAATGGAGAAAGACGGAGAG
+
>>AAAFFDFFDBGGG6FGGFFG24F4AE2E?EAAAGFF2FGBFCB1BEEE1
@M00842:106:000000000-AAV5A:1:1102:9698:19668 1:N:0:2
AAAAAAAAAAAAAAAAGGGGGGAGGAAGCACGAGCACCACCGCAACCACCC
+
1AAAADDD0AAD?//AAA//EC/>//0??10/.->-0<<...<--<...:.
@M00842:106:000000000-AAV5A:1:1102:28556:19670 1:N:0:2
ATGAAAAAGGATTACTTTTTCAAAAACGAAAACCAAACGGAATTCTCGGGG
+
>>1>>B1B>AF11FB33331BD3D10A000AAA0A0F0A////BD22AFC/
@M00842:106:000000000-AAV5A:1:1102:10974:19699 1:N:0:2
GAAAAAAAAAAAAAAAGGGGGGAGCGGCGGACACCACCCCCCCCACACACC
+
1AAAAFDDDDDDGC?/A/EEEC//////-<--<::.C.C----9-9...;9
@M00842:106:000000000-AAV5A:1:1102:13449:19711 1:N:0:2
AAAAAAAAAAAAAAAAGGGGGGCGGCGGCACCCACCCCCCCCACCACCCAC
+
AAAAADAADD@DE?//AAEEEC?/A---:-;:..9..-9--@-9---9A-9
@M00842:106:000000000-AAV5A:1:1102:5653:19803 1:N:0:2
AAAAAAAAAAAAAAAAGGGGGGCGCGAGGCACCCCGCACCACGCCACACCG
+
>1?AA?>ADDDDGEG?A/E/E///--<>-<.C..---;@A.:..:....9-
@M00842:106:000000000-AAV5A:1:1102:11286:19833 1:N:0:2
AAAAAAAAAAAAAAACGGGGGGGGGCAGACCCAAACCACCCCACCCACCCG
+
AAAAADDDAAD>EEA//AEGG/----;--;-:-9--;9AA-;---------
@M00842:106:000000000-AAV5A:1:1102:9497:19836 1:N:0:2
AAAAAAAAAAAAAAAAGGGGGGGAGCAGTACCGACGACACGACACCCACCG
+
AAAA>ADD0>>>/AAEE?EECC?--..9000;..--;9---9@----;-9-
@M00842:106:000000000-AAV5A:1:1102:4785:19879 1:N:0:2
TCTTGGTCAGTATGCAAATTAGCATAAGCAGCTTGCAGACCCATAATGTCA
+
>>>>344@5B5DFFFFFGGGEFBD5B5AFFCE4AAFGBGFFGHFH3FFFG5
@M00842:106:000000000-AAV5A:1:1102:5848:19912 1:N:0:2
TAACGATTCTGTCAACAACTGACGCGTTGGATGAGGAGACGTGGCTTAATA
+
>>AA1>11B3@BGGG1BGGFGFB00A00A0E1F1B01/B/BA/AEB0AA2D
@M00842:106:000000000-AAV5A:1:1102:10009:19913 1:N:0:2
CCCATAATGTCAATAGATGTGGTAGAAGTCGTCATTTGGCGAGAAAGCTCC
+
>1AAAFBD3BDD3FG1BBF3BG1AA13BD3B0BFB3331A0E00/1BC1F1
@M00842:106:000000000-AAV5A:1:1102:25013:19913 1:N:0:2
GCATTCAGATGGATACATCTGTCAACGCCGCTAATCAGGTTGCTTCTGTTG
+
>>>>>DBF55DFGGGBBBBBFFDA6B2222A2A2AFFHF5AF2BEBFG55A
@M00842:106:000000000-AAV5A:1:1102:16291:19914 1:N:0:2
AATGCTTTGCGTGACTATTTTCGTGATATTGGTCGTATGGTTCTTGCTGCC
+
>A33>BB@4D?>EGF5AAFEGGA4A4B666BF5BE2ABBC5FD3DFFD5GG
@M00842:106:000000000-AAV5A:1:1102:21091:19940 1:N:0:2
GGAATAGTCAGGTTAAATTTAATGTGACCGTTTATCGCAATCTGCCGACCC
+
>>>>>BBB5DBFFGG5BGGGGG5D6DAF5A224A5B2E222FAAGHCEGG0
@M00842:106:000000000-AAV5A:1:1102:28446:20004 1:N:0:2
GTTAAAGCCGCTGAATTGTTCGCGTTTACCTTGCGTGTACGCGCAGGAAAC
+
>>>>>@5B4DDAFEFGGBBBFE2A222BFG55B3E2BBFHG?CGGGG12C3
@M00842:106:000000000-AAV5A:1:1102:11790:20045 1:N:0:2
ACATAAATTCCAGATCTCGGCATGGCTCACGAGACAACAACGAAAGAGATT
+
AAAAAFF@55@FFGBBABBFFE2B444B4FC22AEB2EAAGAF2B23F2DD
@M00842:106:000000000-AAV5A:1:1102:7305:20060 1:N:0:2
ATGTTTTGGCAAAAAAAAAAAAAAAAATGGAATTCTCGGGCGCCAAGGAAC
+
>>111B1B11DFFGGEAAEA/E/A///0BF11B1122>F///>E?>E>BG0
@M00842:106:000000000-AAV5A:1:1102:27377:20069 1:N:0:2
AGGGTATAACGCCGAAGCGGTAAACCTTTTACTTACTGCCGCTGAGGGGTG
+
>111>B1BD11AEE00A0EG0ABD100111D112211A1FAAA/E0FAE//
@M00842:106:000000000-AAV5A:1:1102:15689:20101 1:N:0:2
CAAAGCGCTCCGGAATAAAATTCCTGATTTCGATGCCAAAAAAAAAAAAAA
+
>AAB3B3>>>AAEEECBBGFGGBD5B55555B2DFEGGH2AF2A0A0>>/>
@M00842:106:000000000-AAV5A:1:1102:23520:20110 1:N:0:2
AAAAAAAAAAAAAAAAATGGAATTCTCGGGTGCCAAGGCACTCCAGTCCCC
+
BBBBBBBBBBBBGGGEAFFGBB3AB5D??>1E1G@3?B11FBGHHHHH3BE
@M00842:106:000000000-AAV5A:1:1102:7893:20120 1:N:0:2
AAACAAATGCTTAGGGATTTTATTGGTATCAGGGTTAATCGTGCCAAGAAA
+
AAAAAAF1@1@BGGGB1BBBGGE3DF11AEDF1G0B0AEGF0EFHHHFH0F
@M00842:106:000000000-AAV5A:1:1102:28616:20180 1:N:0:2
AGCAAGATAATCACGAGTATCCTTTCCTTTATCAGCGGCAGACTTGCCACC
+
A3AAA4>4FF5BGGG2EABBFFB55AA55555DFDE22AAEFH3DEGGFHH
@M00842:106:000000000-AAV5A:1:1102:3929:20186 1:N:0:2
TGTTGGTTTCATGGTTTGGTCTAACTTTACCGCTACTAAATGCCGCGGACT
+
>11>111>1DDBBEABGEFABFAAAA33DDF000AF1B21AFGH?EEG?/A
@M00842:106:000000000-AAV5A:1:1102:18841:20199 1:N:0:2
GAAAAAAAAAAAAACAGGGGGGCAGGAGACACACCCAAACCAACACCAACA
+
>11AA1>1>00>E//A0//AEC/////?//00?//?//0///>.<....>.
@M00842:106:000000000-AAV5A:1:1102:19774:20220 1:N:0:2
CAGTCCGACGATCCTATTCCCCCAAACAACAACAAAAAAACGGAATTCTCG
+
>A3>>F3ADBB>FEF5BBFFGGBA2A2B22AB2B2A220A1AEAF13D5D1
@M00842:106:000000000-AAV5A:1:1102:2683:20226 1:N:0:2
TAGGCGGAAAACGAACAAGCGCAAGAGCAAACAGAGAGCCATGCTCAGGAA
+
1>11>11>ADF00ACEEGEAAA/A/0B0B0BA00B00BAF0111ADFF0FA
@M00842:106:000000000-AAV5A:1:1102:2653:20234 1:N:0:2
CAAATTTATAAAAAAAAAAAAATACTAACAACTGGAATTCTCGGGTGCCAA
+
>AAA13BB3BFFGEAEAAEAE/0AB22A1B1/1BB0BB1D2D///>/B0D1
@M00842:106:000000000-AAV5A:1:1102:9938:20254 1:N:0:2
AAAAAAAAAAAAAAATGGAATTCTCGGGTGCCAAGGAACTCCAGTCACCGG
+
AAAAADDDDDDDGGG0BGB1ABD22BFE/AEEDFCC0GH1GHGHHGGGHG/
@M00842:106:000000000-AAV5A:1:1102:17265:20257 1:N:0:2
AAAAAAAAAAAAACACGGGGGGGCAGCACGCAACGCCACCAGACACGCCGG
+
1>A1A1ADD@D@?/A0//AAE/---....9----9--A----------9--
@M00842:106:000000000-AAV5A:1:1102:5906:20275 1:N:0:2
TTGGTTGTGGCCTGTTGATGCTAAAGGTGAGCCGCTTAAAGCTACCAGTTA
+
>>33>>3>>AAFGCB5FFFGGD5E5B44B5BB42E2A2ADFHCHHGHFF55
@M00842:106:000000000-AAV5A:1:1102:11938:20286 1:N:0:2
AAAAAAAAAAAAAAAAAAAAAAAAAGAGACAACAAAAAACACAAACACCAA
+
BBBBBBBBDDDBGGGEAAEEFGE?>//2B22??E/BF////0?/B/00/?/
@M00842:106:000000000-AAV5A:1:1102:13109:20298 1:N:0:2
AATGTAAATAACTGTAAGCTTAATGAAGAACTTTGTTATAGTTTTAAAAAA
+
>>>3>BBFFFFFFGGGGFGBFG55D55A5BFA55B54B5DF6D5A5GDGBE
@M00842:106:000000000-AAV5A:1:1102:14750:20341 1:N:0:2
AAAAAAAAAAAAAAATGGAATTCTCGGGTGCCAAGGAACTCCAGTCACCGG
+
@AABBBBBBBBBEGG1FG3BFGA55AAA1AA3BB1E1BCBFFGF3FFHGE/
@M00842:106:000000000-AAV5A:1:1102:14739:20355 1:N:0:2
AAAAAAAAAAAAAAATGGAATTCTCGGGTGCCAAGGAACTCCAGTCACCGA
+
AAAAABBDDBBBEGG1FGCEDCD5BF1E1AE3B3?1B?EBFGFBBFFHHG/
@M00842:106:000000000-AAV5A:1:1102:12071:20356 1:N:0:2
AAAAAAAAAAAAAAAAGGGGGGGGGCACCCACCCACCCAACCACCACACAC
+
1>AAADDD0>DAEEE//EGC//9-;;----9--:;--9--99;--------
@M00842:106:000000000-AAV5A:1:1102:8678:20422 1:N:0:2
ATTATTGCCCGGCGTACGGGGAAGGACGTCAATAGTCACACAGTCCTTGAC
+
AAABBF@FFFADGGE2EEGGG22222BABBA1D555DEGBFEGHGH5DFBB
@M00842:106:000000000-AAV5A:1:1102:13919:20474 1:N:0:2
ATTAGGGTTAGCCTCGGTACGGTCAGGCATCCACGGCGCTTTAAAATAGTT
+
AAAB35444>4DGGGEGAFFEGAE2B43F3FBAGE22AE0BF5DDF5FG5D
@M00842:106:000000000-AAV5A:1:1102:19159:20593 1:N:0:2
ACCTACCGCGCTTCGCTTGGTCAACCCCTCAGCGGCAGAAATTAAACTTTT
+
>AAAAFCDDD?AEECAAAAE3F53BFA22B23F22AE0A3B55B5A3FB5D
@M00842:106:000000000-AAV5A:1:1102:16599:20611 1:N:0:2
AAAAAAAAAAAAAAAAATGGAATTCTCGGGTGCCAAGGAACTCCAGTCACC
+
AABBBB@DDDBDGGEE01BGBB3BAD5?B>1>?GBEE???G3FGHB3BGHF
@M00842:106:000000000-AAV5A:1:1102:15813:20632 1:N:0:2
AAAAAAAAAAAAAAAAAAAAAAAGAGAGGACGACACCCACACCGCAACAAC
+
AAAAADDDDD?DGAEEAAE/E/>//00//B///////?/<////////0//
@M00842:106:000000000-AAV5A:1:1102:23340:20665 1:N:0:2
CTTAAAGCTACCAGTTATATGGCTGCTGGTTTCTATGTGGCTAAATACGTT
+
AAABBB5D4FFFGFBA5B6FGGA4F24BE4A4B56BDBDFFC3F55FGGBB
@M00842:106:000000000-AAV5A:1:1102:24973:20681 1:N:0:2
CGAATTTACTGACACTGACTCTCAACAAACACGAAAACAAAAATGGACTTC
+
>11>1>B@@3FFGFF1BB11BF113BAAFC000AA00000B0B0B111AA1
@M00842:106:000000000-AAV5A:1:1102:23358:20682 1:N:0:2
AGAGGTTAAAAAAAAAAAAAAAAATGGAATTCTCGGGTGCCAAGGAACTCC
+
>1>11BBDFFFFGGE0AAAEE//A0B11@11F2DFFG//EGBFCE0>F@GG
@M00842:106:000000000-AAV5A:1:1102:20287:20762 1:N:0:2
AAAAAAAAAAAAAACGCGGGGGACCGTGCGCGCCACCGACCCAGCGCACCC
+
1>AAADDD0D?>E//E/A/E///////>////<//?0//</></0/>///.
@M00842:106:000000000-AAV5A:1:1102:20055:20766 1:N:0:2
CTGACAAAAATATGTAAAAGCTGAGCTGCATGGAATTTTGCATTCAACAAA
+
>>1>ABFFFAFFGGG3FDGGGGB10BEG10BFG111122DF2D2FDD1BA0
@M00842:106:000000000-AAV5A:1:1102:21111:20766 1:N:0:2
TGTAGGATACCCTCGCTTTCCTGCTCCTGTTGAGTTTATTGCTGCCGTCAT
+
>3>A3445FFFFBGC2A42BFG5B4BB4B55B5A555B5AAF55FG22A22
@M00842:106:000000000-AAV5A:1:1102:20102:20779 1:N:0:2
GCATTGCATTCATCAAACGCTGACTAGCAACGCCTCTACGCGATTTCATCG
+
>>>>>4BD55DDFGGDGGGEEE2455B4454AEE2B3AFAA2201BDAE53
@M00842:106:000000000-AAV5A:1:1102:15159:20785 1:N:0:2
AAAAAAAAAAAAAAAAAAAAAACAACACAAAAGCACACAAACAGAACACAA
+
AABBBBBBBBBBEGGGAAE@@E11111111?131B000?/0?00?303B//
@M00842:106:000000000-AAV5A:1:1102:9499:20811 1:N:0:2
TGGAATTCTCGGGTGCCAAGGAACTCCAGTCACCGATGTATCTCGTATGCC
+
>33>>@4BF5>AEAAEFGGGFFEF45BBFAGBDGD22E2D55BAGBEFGGF
@M00842:106:000000000-AAV5A:1:1102:16356:20820 1:N:0:2
AAAAAAAAAAAAAAAAATGGCATTCTCGGGTGCCAAGGAACTCCAGTCACC
+
AAAAADDD?D0D//A/AABG0B1B22D?F/>>EFF1?/0BE1FGHHGHHHF
@M00842:106:000000000-AAV5A:1:1102:12856:20839 1:N:0:2
AAAAAAAAAAAAAAAAAATGGAATTCTCGGGTGCCAAGGAACTCCAGTCAC
+
BBBBBBBBDBBBGGGGEEAFGBF33D5D?F>1>EFG3GBGGHFHHGHB@GB
@M00842:106:000000000-AAV5A:1:1102:19145:20888 1:N:0:2
ATTTTGATAGTTTGACGGTTAATGCTGGTACTGGTGGTTTTCTTCATTGCC
+
ABBBBB?FFFBFGGG5AEAAE56AD5DF4A5DFG5BE2222D5AFFFADG3
@M00842:106:000000000-AAV5A:1:1102:19941:20891 1:N:0:2
GGTTATTTCCTAGACCAATTAGAGCCAATACCATCAGCTTTACCGTCTTTC
+
>1>>>@B3FF3FEEF1BAE1GF3AAB001BEGFBHGBG111BFEEAEBA2F
@M00842:106:000000000-AAV5A:1:1102:9823:20898 1:N:0:2
CAGAATGTTTATAGGTCTGTTGAACACGACCAGAAAACTGGCCTAACGACG
+
AA3>AF5BBDDBFGG5FFGBGG55A5BAAAEEE2A32BBAGHHFFFGEFG0
@M00842:106:000000000-AAV5A:1:1102:9176:20899 1:N:0:2
TTATGGGTCTGCAAGCTGCTTATGCTAATCTGCATACTGACCAAGAACGTG
+
>AAA344BCCFFG4FAABGBFAAABD55545DBF5FG5FFGHHFB2BGEA2
@M00842:106:000000000-AAV5A:1:1102:13800:20929 1:N:0:2
TTCTGCTTCAATATCTGGTTGAACGGCGTCGCGTCGTAACCCAGCTTGGTA
+
>AA>3D@FFF5D5AB6BGBBE45B42222A22AAEAAA1EGH11GBBE1BB
@M00842:106:000000000-AAV5A:1:1102:21367:20972 1:N:0:2
CTTGAGGACAGAAAAAAAAAAAACCAAATGGAATTCTCGGCAGCCACGGAA
+
AAA1>11CAC?CGGGFA0EE0/A////B1D111B1DDDBF///B/F0@?E/
@M00842:106:000000000-AAV5A:1:1102:3176:20981 1:N:0:2
AAAAAAAAAAAAAAACGGGGGGGCGAGCGCCACCCCCCCCCCCACCCACCC
+
AAAAA1>10>>>AE///A////-;---9---:9-----9-99-@99--;-9
@M00842:106:000000000-AAV5A:1:1102:15981:20987 1:N:0:2
TGTTGGTGCTGATATTGCTTTTGATGCCGACCCTAAATTTTTTGCCTGTTT
+
>3>>343>DB5BFGG6FGGGGGBA55A4AEEAE3B235DBDFEEGFFH3BD
@M00842:106:000000000-AAV5A:1:1102:21205:21030 1:N:0:2
AAAAAAAAAAAAAAAATGGAATTCTCGGGTGCCAAGGAACTCCAGTCACCG
+
BBBBBBBBBBBBGGGEBFGABB3D5AF1E1>>?F3?F1BGGHHGHEFFGH1
@M00842:106:000000000-AAV5A:1:1102:4380:21050 1:N:0:2
AGTAAAGAGCAGTTAATCTGGTGTGAAGAACACAAGACAAAAAAAAAGGGG
+
A11>AF3DBF1CABBF3B3FGAB1A3311B0A0000B00F000/A///A//
@M00842:106:000000000-AAV5A:1:1102:10226:21067 1:N:0:2
TATTAATGGCGTCGAGCGTCCGGTTAAAGCCGCTGAATTGTTCGCGTTTAC
+
BABBBF5DDF@>FGF2AEAEGGE222B5A52AAAE13ADF55D1EEE>EAG
@M00842:106:000000000-AAV5A:1:1102:14940:21086 1:N:0:2
GGAAACATTACAATAATGTATGAATGATCATCAAAAAAAAAAAAAAAAACA
+
>3>>AFF4BDFFGFGFABBBAB565D45DF5FDAB44222A0AE00>0/1?
@M00842:106:000000000-AAV5A:1:1102:7446:21180 1:N:0:2
TAAAACGCCTCGAATCGGTCGTCAGCACACGTGATAGTGTCAACACCGATA
+
AA@A1D1>AFA1EG1AFEAEEAAFAFBECB/0/A02D2DFD2211AB/E/A
@M00842:106:000000000-AAV5A:1:1102:4074:21214 1:N:0:2
ATTCAGGAACCGCCTTCTGGTGATTTGCAAGAACGCGTACTTATTCGCCAC
+
>>>>A54BF43DEFA2BBFGAF5D55D5B53B3B22EAEF255DBFFFEEE
@M00842:106:000000000-AAV5A:1:1102:21366:21247 1:N:0:2
AAAAAAAAAAAAAACCGGGGGGCCGTGCGGCCGCACCCCCCCCCGCACACC
+
>>1AAD?@>DDAEECAEAAAEC/<---<-<-<-;;:-:--9-:;----;--
@M00842:106:000000000-AAV5A:1:1102:13368:21274 1:N:0:2
AAAAAAAAAAAAAAAAATGGAATTCTCGGGTGCCAAGGAACTCCAGTCACC
+
A?AAADDDDDBBGGG0A1BFAFE355B?101>?GGFFFAGH3FHHFFGGHD
@M00842:106:000000000-AAV5A:1:1102:13903:21285 1:N:0:2
AAAAAAAAAAAAAAAAAAAAAAAAACACAACAACACACAAAAAACAAAAAA
+
>AABBBBBBB@DEGGEAEECCFE>///BGFEG//?/FAE/00?B/F/0??/
@M00842:106:000000000-AAV5A:1:1102:13354:21288 1:N:0:2
AAAAAAAAAAAAAAAAATGGAATTCTCGGGTGCCAAGGAACTCCAGTCACC
+
AAAAADD@DDDDGGGAA0BGB11BA2B??>/>>BF1?/BFG1GFFFGGHHF
@M00842:106:000000000-AAV5A:1:1102:16049:21317 1:N:0:2
TGACCAGTGTTTCCAGTCCGTTCAGTTGTTGCAGTGGAATAGTCAGGTTAA
+
>3>AAB4BBBBFGGGEBBGGFGBBD66D54BFGG5BF3B3FGGHFFH5FDF
@M00842:106:000000000-AAV5A:1:1102:3712:21318 1:N:0:2
ATTAATGCGTACTGTAGATCCACAACAAACAACAAAACGGAATTCTCGGGG
+
A??AA33B1AAD1333BBAFBBFCAE0BB00AAF0B00A0B//1D2D//A/
@M00842:106:000000000-AAV5A:1:1102:3691:21320 1:N:0:2
ATTAATGCGTACTGTAGATCCACAAGAGACAAAAACATGGAATTCTCGGGG
+
AAAAA33@>AAAFGDAFB3BBA11A000AB0B0BF0A1FBEE11DAAFFEA
@M00842:106:000000000-AAV5A:1:1102:22978:21351 1:N:0:2
TTGGGGTAATTATACTCATCGCGAATATCCTTAAGAGGGCGTTCAGCAGCC
+
>>3333>>4BDFGGG5FFGGGFAAE2A5DF5DD5A5BAA2EA0FFGHFHHG
@M00842:106:000000000-AAV5A:1:1102:14207:21378 1:N:0:2
TTCTTCTGCGTCAGTAAGAACGTCAGTGTTGCCTGCGCGTACACGCAAGGG
+
>>A>ADBBFDADEEGGFGFFGGEBFE5D662DB53B2AEAAEEGCEFGGF1
@M00842:106:000000000-AAV5A:1:1102:24431:21405 1:N:0:2
AGAGGTTAAATACGCCTGATGCCACTGCAAGAGGACATTAATGACTATACA
+
>3>334BDFD@FGGGABFBBBGG4BBB4BB44AABFCA555FFFH5FDGH5
@M00842:106:000000000-AAV5A:1:1102:20983:21456 1:N:0:2
AAAAAAAAAAAAAAAAATGGAATTCTCGGGTGCCAAGGAACTCCAGTCACC
+
AAAAADDDDDDDGGGAA0BGBF11A2@?FE/>>FBBB?F0GBFGFHGHFFF
@M00842:106:000000000-AAV5A:1:1102:12593:21486 1:N:0:2
GAAAAAAAAAAAAAAAGGGGGGGCAGACGCCGAACGACACCCAACGACCGG
+
111>>11>0>>>A//AA/AEA/-;-...---9--;-;-99-9----9;@--
@M00842:106:000000000-AAV5A:1:1102:8204:21545 1:N:0:2
CAAATTGAAATGGCGGCAAAAAACACAGAAACACTGGAACTCCCAGGAGCC
+
>AAA1D1BFB3BAGE1AAABFGE0B0/0B110AB1BAFB11B1A01///BA
@M00842:106:000000000-AAV5A:1:1102:5095:21570 1:N:0:2
GTTGCCGATACTTGGAACAATTTCTGGACAGACGGTACAGCTGATGGAATT
+
>111>B111>113ACGAFF0B1333D110B0AAEA0A/DGF1FD11F0111
@M00842:106:000000000-AAV5A:1:1102:17855:21604 1:N:0:2
TCATCGCGAATATCCCTAAGAGGGCGTTCAGCAGCCAGCTTGCGGCAAAAC
+
>AA>A4A@A@DAGGF4BBGG4FG22A22BE5GFFFGHAF3AFFE?EEE1AB
@M00842:106:000000000-AAV5A:1:1102:12664:21644 1:N:0:2
ACCAGCAAGAGCAGAAGCACTACCGCCAGCAATAGCACCAAACATAAATCC
+
AAA11>>CC1CFGGGBGGG11AAFA0AEAABB11AFDDEFBAA01B112D1
@M00842:106:000000000-AAV5A:1:1102:12990:21666 1:N:0:2
CAAAAAAAAAAAAAAAAAAGGGAATCCCGGGGGCCAAGGAACCCCAGGCAC
+
>AAABA@DBBBBGGGGGG0?E1?BFGH31>>>//>/?/?0B0/?CC//?/?
@M00842:106:000000000-AAV5A:1:1102:4213:21699 1:N:0:2
GTATAAGTCAAAGCACCTTTAGCGTTAAGGTACTGAATCTCTTTAGTCGCC
+
>>3>>D555@BBAFFFGBA5AE5A2222AB5DG555AAF5D555DBDDEG2
@M00842:106:000000000-AAV5A:1:1102:11361:21777 1:N:0:2
GTTGACCCTAATTTTGGTCGTCGGGTACGCAATCGCCGCCAGTTAAATAGC
+
>>>3>BCC44BBGDGGEFFFAFAEEAEFA?EAAFEFD2AEEF3D55A5FG5
@M00842:106:000000000-AAV5A:1:1102:22233:21784 1:N:0:2
GCATTCAGTCGGCGACTTCACGCCAGAATACGACAGACCAGGTATATGCAC
+
>A>>>F5FBD>AEGGAAABBFG2FEA2A5DFC222AAGGFGGCG5FFHHEB
@M00842:106:000000000-AAV5A:1:1102:6039:21837 1:N:0:2
AGGAAACACTGACGTTCTTACTGACGCAGAAGAACACGTGCGTCAAAAATT
+
A33AAFFFFFFDGFF2BABFFGD5A2AEA23A3B23B222BAAEEEF3ABC
@M00842:106:000000000-AAV5A:1:1102:19298:21914 1:N:0:2
ACAAAATCCCACCTCCAAAAAAGAACATCAACAAAGGGAATCCCCGGTGCC
+
AAAAAF1CFFFFGGEABBB1A00AF00111B01000A/A00AFA/AE///A
@M00842:106:000000000-AAV5A:1:1102:19773:21938 1:N:0:2
ATGTAGCTTTAGGTGTCTGTAAAACAGGTGCCGAAGAAGCTGGAGTAACAG
+
>A3>>5BBBDBFGFF4BBFBBGF5A4BB4AAA2A2A2B3GFHHFHFFHHH3
@M00842:106:000000000-AAV5A:1:1102:27125:21968 1:N:0:2
AAAAAAAAAAAAAAAAAAAAAAACAGAACAACAAAAAACAAAAAACAAAAA
+
AAA?AD@BD2DBCEGGA0EEEG/1113313B1?/B?G////0B?</GHF0?
@M00842:106:000000000-AAV5A:1:1102:18802:22004 1:N:0:2
GTTCGTGATGAGTTTGTATCTGTTACTGAGAAGTTAATGGATGAATTGGCA
+
>>>>3>3>>5DFBGGBBBBGFF65DFGG5A5AA55D5DGHFGBFFFFHGG3
@M00842:106:000000000-AAV5A:1:1102:5958:22062 1:N:0:2
TTTGTAGGCTGTGGTAAAAACTATAAGTATATACATGTTTGTAATTTTGTC
+
>>A33B54DCFBBBBBBFEEAF55A5DAA66666D6D66DA2A5ADDGD2B
@M00842:106:000000000-AAV5A:1:1102:12582:22102 1:N:0:2
CTGTTAACACTACTGGTTATATTGACCATGCCGCTTTTCTTGGCACGATTA
+
>>3>>D5FFF4CGGGB5BBFFG6DAEFBBFC42E22AAB5AFFGFHGEF22
@M00842:106:000000000-AAV5A:1:1102:6948:22112 1:N:0:2
TCCTTTCCTTTATCAGCGGCAGACTTGCCACCAAGTCCAACCAAATCAAGC
+
>>A>AFDF5B@DGA55AEEEFGBGB53DF53B22B5FGFFGEFFCFBFGFB
@M00842:106:000000000-AAV5A:1:1102:20320:22135 1:N:0:2
CGCCAGCAATAGCACCAAACATAAATCACCTCACTTAAGTGGCTGGAGACA
+
>3AAA3AFFBFDGGGABAAAAEADA6D4BG4B3F5A5DD5FGC22E2FGF2
@M00842:106:000000000-AAV5A:1:1102:22386:22222 1:N:0:2
AAAAAAAAAAAAAAAAATGGAATTCTCGGGTGCCAAGGAACTCCAGTCACC
+
AAAAADBBBBBBGGEFA1BGBDG355DFC>1>BGG3FFAGF33FGH3FGHF
@M00842:106:000000000-AAV5A:1:1102:7368:22227 1:N:0:2
AAAAAAAAAAAAAAAAGGGGGGCACGGTGCAAGCACGCGCCACCACGCAAG
+
>AAA?ADD00>0AAA/EEFEA<B/?/////11<>F0-----.......:--
@M00842:106:000000000-AAV5A:1:1102:23381:22229 1:N:0:2
CATAAACATTATTGCACGGCGTACGGGGAAGGACGTCACTAGTCACACAGG
+
A1>?AFB113DBB3B3BFEGG0AAA0A0////0AEEEF/D21ADDFBGEF/
@M00842:106:000000000-AAV5A:1:1102:11239:22295 1:N:0:2
AAAAAAAAAAAAAAAAATGGAACTCTCGGGTGCCAAGGAACTCCAGTCACC
+
AAAAADDD@DDDGGG//BFGBF11A1BB///>EFF1BFCHHFHHHFFGHHH
@M00842:106:000000000-AAV5A:1:1102:7755:22373 1:N:0:2
AATTACTTATAAGGCATTTATTGCCATACAAACAACACAACAACACGCACT
+
?>AAAF@DFD55BDBAABBBAEA5BBA4A4BBA4ACCFE2A2A2A222222
@M00842:106:000000000-AAV5A:1:1102:10704:22409 1:N:0:2
GTTCGCTACACGCAGGACGCTTTGTCACGTTCTGGCTGGATGCGGCCTGTC
+
>>1>1>1ADFF1A10A0AEAA0012BDD000ABA110/A01B0A/AEAA11
@M00842:106:000000000-AAV5A:1:1102:25632:22413 1:N:0:2
ATGGGTCCTGTAGAAAATCAAGAAGGGAAATGCTCGTTCTGTGCGAAAAAA
+
>11111BA1B1B3FFFBBF1AF11BB00B01GD31B00AAB2DFG/E//BA
@M00842:106:000000000-AAV5A:1:1102:13703:22414 1:N:0:2
CAGCTTGGTTTTTAGTGAGTTGTTCCATTCTTTAGCTCCTAGACCTTTAGC
+
>A3A>D4AB>>AFEF5B6BBBF54DDF66D655ABFBGFGGHGHH33B5E5
@M00842:106:000000000-AAV5A:1:1102:16232:22416 1:N:0:2
AAAAAAAAAAAAAACAGGGGGGCCGCGCACACAGAGCCCCCCCACACACCG
+
11A?AD?DDDDDEG?GFA/E///>////<<-0.010<0.<--:-:.:...-
@M00842:106:000000000-AAV5A:1:1102:7941:22421 1:N:0:2
TTAGTTCTAAATAATGGCTTTGTATATATTGGTTAAAGTCTCCTCCTTGTT
+
3>A3>BBDFFFDGGFDGGEBGFAA66666DAF545B5D6D6FB5FF2AF55
@M00842:106:000000000-AAV5A:1:1102:19445:22425 1:N:0:2
ATCATAGTCAAAAAAAAAAAAACAACTGGAATTCTCGGGTGCCAAGGAACC
+
A>AAAD55@@FFGGGEAAEEGGA1F1AFF3333D5FCFA1>EHGHHGHHG1
@M00842:106:000000000-AAV5A:1:1102:7957:22431 1:N:0:2
TTAGTTCTAAATAATGGCTTTGTATATATTGGTTAAAGTCTCCTCCTTGTT
+
>>A11@BBFFFBGGGFGGFCGGEB3333D3BE1B11A1DD3FG1FGBADBB
@M00842:106:000000000-AAV5A:1:1102:27637:22440 1:N:0:2
AATGCTTAGGGATTTTATTGGTATCAGGGTTAATCGTGCCAAGAAAAGCGG
+
>AA3A@FBDFFFFGF5BBFGGGAADF5BB4B4A6FE4FFHBF2B3A2BFF2
@M00842:106:000000000-AAV5A:1:1102:23672:22447 1:N:0:2
AAAAAAAAAAAAAAAAAGGGAATTCTCGGGTGCCAGGGACCTCAAGTCCCC
+
AAAAADDDDDDDGGGE//AEFE01B2D>>//>>0B1B/B/?0B1112111/
@M00842:106:000000000-AAV5A:1:1102:16719:22498 1:N:0:2
AAAAAAAAAAAAAAAAAAAAAACAAGAGAAAACAACCAACGACGAGCCAAG
+
1>1>A1>A0ADDGGC/A/>/>E/>/000011>>?>/?/?//>//////0</
@M00842:106:000000000-AAV5A:1:1102:8309:22522 1:N:0:2
AAAAAAAAAAAAAAATGGAATTCTCGGGTGCCAAGGAACCCCAGTCACCGA
+
@AAAADDDDDDDGGG0FFGAF1D2A/F//A/B1B>CA0B/B/>E111B@E/
@M00842:106:000000000-AAV5A:1:1102:4831:22526 1:N:0:2
TCAGTGTTTCCAAATCTAAGTATGGATATCATGACCATGCAAGAGAGTCTT
+
>>A113@B13DFGGGAABBB33BDE1B3ADGEDHGHGGHHGFF0F0BBF1D
@M00842:106:000000000-AAV5A:1:1102:24159:22540 1:N:0:2
AAAAAAAAAAAAAAAAAAAAAAAAACAAGAACAACAAACAACACACACAAG
+
1>AAADD?DDDDGC?EAA/>///>/?F/00000B///0/0??G/EAA<//0
@M00842:106:000000000-AAV5A:1:1102:22630:22557 1:N:0:2
GAGTTGTTCCATTCTTTAGCTCCTAGACCTTTAGCAGCAAGGTCCATATCT
+
>>1>>13>DBF3BFB3FGFFFGB11AAFG111DBGGBGCBFFFGHGEHHG2
@M00842:106:000000000-AAV5A:1:1102:6215:22559 1:N:0:2
ATGAGCCTGTCGCATTGCATTCATCAAACGCTGAATAGCAAAGCCTCTACG
+
>>3>3BFCFFFBGGA2BFGGFFF6DD44B22AB2355BFDDFHHF3F3AF2
@M00842:106:000000000-AAV5A:1:1102:6186:22580 1:N:0:2
AACAGAAGGAGTCTACTGCTCGCGCTGCGTCTATTATGGCAAACACCAATC
+
3>>A34C4CB>BB5GBBBFAFEA22A2AA2A225DBDB32B3ABGGGG13A
@M00842:106:000000000-AAV5A:1:1102:13324:22618 1:N:0:2
CTCTTTCTCAATCCCCAATGCTTGGCTTCCATAAGCAGATGGATAACCGCC
+
AAAAAFDFFDFDGGGABABFGF5B2444BFFA5FEFGBBBGFHBDGHHGG2
@M00842:106:000000000-AAV5A:1:1102:26861:22625 1:N:0:2
AAATAAAAAAAAAAAACAAAAACTGGAATTCTCGGGTGCCACGGAACCCCA
+
AAA?AFFFBDBB?EGE2A2FGGDABB3333555A1010B3D30>01>1BE1
@M00842:106:000000000-AAV5A:1:1102:8161:22627 1:N:0:2
AAAAAAAAAAAAAAAAAAAAAAAACGAGACACACACAACACCACCAACCAC
+
AAAAAD1AD?DDGGAEAA/EEG/>>///??>>0///?/?///?///<//</
@M00842:106:000000000-AAV5A:1:1102:18556:22630 1:N:0:2
ACTTAAGTGGCTGGAGACAAATAATCTCTTTAATAACCTGATTCAGCGAAA
+
AAAAAF5BB4A>FEGBBAFAB5D55A556D55D5DDFEB2G5EGHDGEEFE
@M00842:106:000000000-AAV5A:1:1102:18596:22645 1:N:0:2
TAAGGCTTATTGGCTAAATAAATCCAATCCTTGATGTCGGTTGCTGTATAA
+
>>A11B1BB@3BFGF1BFDFFG3DB113EC3DBA1D3DFE00AG1GFFGDF
@M00842:106:000000000-AAV5A:1:1102:8703:22676 1:N:0:2
TTTATAGGTCTGTTGAACACGACCAGAACACTGGCCTAACGACGTTTGGTC
+
AAABAF5D5B5BBG45BGEGEAEE2E4443BBABGGF3FHDFEGAA3AE1B
@M00842:106:000000000-AAV5A:1:1102:15785:22739 1:N:0:2
ATAGGCAGTCGGGAGGGTAGTCGGAACCGAAGAAGACTCAAAGCGAACCAA
+
>AA33F4A4C>AE2EEGA4FGGAE2AEE222A13BBF5FBB3DG?EEEGFB
@M00842:106:000000000-AAV5A:1:1102:7840:22745 1:N:0:2
GTTCTTAACTTTGTTGAAAGTCACCGCTACTCGTGAATGATGATGATGCTG
+
>>3>3@DDFF@@FBEBBBBBBFAA4A22AE4BE2B3A5F355GBFADGHDF
@M00842:106:000000000-AAV5A:1:1102:10711:22745 1:N:0:2
CGCGATGAGTATAATTACCCCAAAAAGAAAGGTATTAAGGATGAGTGTTCA
+
>3A3>>3@C5FFGGGBBGGGGEG4A4A2B4AB3B555BDBFDF3G5FADG5
@M00842:106:000000000-AAV5A:1:1102:21089:22746 1:N:0:2
TAATTTGTCTAGGAAATAACCGTCAGGATTGACACCCTCCCAATTGTATGG
+
ABCBCF55B55DGGG4B5BGFFAB2E44A5BBGBBBE2FEFFGBBGAGFH2
@M00842:106:000000000-AAV5A:1:1102:4189:22764 1:N:0:2
AAAAAAAAAAAAAAAAATGGAATTCTCGGGAGCCACGGAACTCCAGTCACC
+
AABBBB2>DADBCEFEAABG3B3B55D?F00>>B32/>E1E@F3G33BFG@
@M00842:106:000000000-AAV5A:1:1102:6781:22818 1:N:0:2
AAAAAAAAAAAAAAAAAGGGATTACTCGGTGCCCAGGAACCCCAGTCACCC
+
AAAA@@DDD0DDEEG?/AE/E00BB21//B//B0B/?/0>F??E/1B11G0
@M00842:106:000000000-AAV5A:1:1102:8349:22818 1:N:0:2
AAAAAAAAAAAAAAAAAGGGAATTCTCGGGTGCCAAGGAACTCCAGTCACC
+
ABBBBBBDBDDBGGGGA1AECG?3@5D1B>1>1FF3BBGEG3FGBBFFGHF
@M00842:106:000000000-AAV5A:1:1102:8325:22823 1:N:0:2
AAAAAAAAAAAAAAAAATGGAATTCTCGGCAGCCATGACACACCAGTCCCC
+
BBABBB?DDD@DAG?A01EGFF33DA5?110>11B333B@F2111133331
@M00842:106:000000000-AAV5A:1:1102:14759:22837 1:N:0:2
AAAAAAAAAAAAAAACGGGGGGGGAGACGCACGCACCACACAGTACACACA
+
A@AAAD1AADDAC////AEGC/--9--9--9-----;------////9/;-
@M00842:106:000000000-AAV5A:1:1102:6957:22917 1:N:0:2
TTTACAGACACCTAAAGCTACATCGTCAACGTTATATTTTGATAGTTTGAC
+
>AAAAD4DFFCAGFG4BFAFGG5BABAA2FE22A255555D2DFGADDFHA
@M00842:106:000000000-AAV5A:1:1102:4767:22923 1:N:0:2
AAAAAAAAAAAAAAAATGGAATTCTTGGGTGCCAAGGAACTCCAGTCACCG
+
AAAAADDDD?DDGGG/BBFBB11A22DBF/?/BFBF/>FGBFGFHBFGHD/
@M00842:106:000000000-AAV5A:1:1102:26637:22941 1:N:0:2
CCGAAGATGATTTCGATTTTCTGACGAGTAACAACGTTTGGATTGCTACTG
+
AA1>A1>11DB3BBFAABF3B1AD1E0AA0DE110A0B0A0FF1BBEGH11
@M00842:106:000000000-AAV5A:1:1102:21314:23027 1:N:0:2
CATTCAGTCGGCGACTTCACGCCAGAATACGACAGACCAGGTATATGCACC
+
>AA1>F33BADDGAE0AAAFGGBEAA011BAA/A/00EFFG1A2F2FFDG0
@M00842:106:000000000-AAV5A:1:1102:15241:23097 1:N:0:2
AAAAAAAAAAAAAAAAAAGGGAATTCACGGATGCCACGGAACCCCAGCCAC
+
BBBB@DBBBBBBGFGAAA1?E?12@F5DA?>1>B3B3>>>FE1?>//0/0?
@M00842:106:000000000-AAV5A:1:1102:14322:23180 1:N:0:2
AAAAAAAAAAAAAAAAAAAAAACAAAACAAAAAAAACAAAAAACAAAAAAA
+
@AABBBBBBBBBGGGCAEEEGG1?1F1B?1111>E//?/00/B/?/B0/>B
@M00842:106:000000000-AAV5A:1:1102:11235:23189 1:N:0:2
TAAAGCTACCAGTTATATGGCTGTTGGTATCTATGTGGCTAAATACGTTAA
+
>AAB3D@FFFBFBFA6ABFGGFB44BB255B6DAF664FBFFBDFGHBFGB
@M00842:106:000000000-AAV5A:1:1102:11074:23200 1:N:0:2
AAAAAAAAAAAAAAAAAAAAAACAAAAAAAAAAACAAAAAAAAAAAAAAAA
+
AAAAADDDDDDDGGGGEEEGGG/B/0B?//></</?F0BABCCCC---<C@
@M00842:106:000000000-AAV5A:1:1102:15851:23229 1:N:0:2
ATGGTCGTGCTACTGAAACTCTGGTTAGCACACAAACACAAAAACGACCCC
+
>>11>B11>11DGFGBBFF1FGDF11101A1A0B0BBG00A00////A///
@M00842:106:000000000-AAV5A:1:1102:13908:23304 1:N:0:2
CTTGGACATGTGGATACTTGAAGTTAAAAACAACACAACAAAGGGAATTCC
+
>>>33BBF4C5BGGFAB5FGBBB55A55542B44FFH222223B22223DB
@M00842:106:000000000-AAV5A:1:1102:7819:23337 1:N:0:2
AAAAAAAAAAAAAAAAGGGAATTCTCGGGTGCCAAGGAACCCCAGTCACGG
+
BBBBBBDBBBBBGGGF1EEAB23BD5B?0?0B3@B1?C3B1BA11BBFG11
@M00842:106:000000000-AAV5A:1:1102:14503:23338 1:N:0:2
ATATGGGAATTTATTGCTGTTTGACAAGAAACAAAACAAACACGGAAATCC
+
1>A1111BCB@3FFB3BBB3BBBAB1B0B0BABAG00A0F0BAAE/B/1DB
@M00842:106:000000000-AAV5A:1:1102:21745:23405 1:N:0:2
AAAAAAAAAAAAAAAAATGGAATTCTCGGGTGCCAAGGAACTCCAGTCACC
+
AAAAADDDDDDDGGGCA0BGFF1B12DE?E/>B0@1BEG0B1BB112B1GD
@M00842:106:000000000-AAV5A:1:1102:6252:23450 1:N:0:2
TAGTTCATCAGCAAACGCAGAATCAGCGGTATGGCTCTTCCCATATTCGCG
+
1>1>>B3B33B111B1A1AA001B1F1B0000B00A1B111011BB220/A
@M00842:106:000000000-AAV5A:1:1102:22278:23519 1:N:0:2
CCGAAGCGGTAAAAATTTTAATTTCTGCCGCTGAGGGGTTGACCAAGCGAA
+
>A3>A3A>D2AAEGFCGGGGGGFDA6D5B2A2AABAE222AEHHFGFFGE0
@M00842:106:000000000-AAV5A:1:1102:20754:23519 1:N:0:2
AGCAATATCGGTATAAGTCAAAGCACCTTGAGCGTTACGGTACTGAATCTC
+
A3AAAFB5BAD>GEG6BABBBFDB44B4B5AB4E22B2BEAGEFHFG5G5D
@M00842:106:000000000-AAV5A:1:1102:20796:23577 1:N:0:2
AAAAAAAAAAAAAAAAAAAAAAAAAGAAAGACAAACAAAACAAAAAAAACA
+
BBBBBBBBBBBBGGGGEGGEGGEE/?/0?3B23BB/0?FE0?/0F/BD/CA
@M00842:106:000000000-AAV5A:1:1102:19532:23647 1:N:0:2
AGGCAAAAAATTTAGGGTCGGCATCAAAAGCAATATCAGCACCAACAGAAA
+
A33AAF4B>>4CGGGGGFGGGGF?B3B33ABB335DFGBHBGGGEEGFGFB
@M00842:106:000000000-AAV5A:1:1102:9133:23666 1:N:0:2
AGAGATGAGATTGAGGCTGGGAAAAGTTACTGTAGCCGACGTTTTGGCGGC
+
11>1>B1BC13@FFGAAAFFGFCG0B13DF3F3D3GBEEEGABBAGEGAE/
@M00842:106:000000000-AAV5A:1:1102:25402:23676 1:N:0:2
AAAAAAAAAAAAAAAAAGGGAATTCTCGGGTGCCCAAGGCACTCCAGTCAC
+
AAAAAD@DDD0DGGGGA/AEG001B22>F//>/BBFGC//BF>FGFGBFB1
@M00842:106:000000000-AAV5A:1:1102:23812:23741 1:N:0:2
CTTTGATTCCAAAAAAAAAAAAAAACAGGGAATCCCCGGGGCCCAAGGACC
+
>3333B55B@BFGGGGEEGCEE00A111B11113@31>0/>/>/>1?1B1/
@M00842:106:000000000-AAV5A:1:1102:14009:23767 1:N:0:2
TATATTTTGATAGTTTGACGGGTAATGCTGGTAATGGTGGATCTCTTCCTT
+
>AA?AF3@D13FGA33BBBEE100A33D3D101D2FG1BA0B11222D112
@M00842:106:000000000-AAV5A:1:1102:15171:23781 1:N:0:2
CGCTCTCGTGCTCGTCGCTGCGTTGAGGCTTGCGTTTATGGTACGCTGGAC
+
>1>1>1@A1A?>GEE1EEAEEE00A0BE0/BA/E/B//1BABFHGA/FEGA
@M00842:106:000000000-AAV5A:1:1102:14288:23783 1:N:0:2
GCATTTGGCGCATAATCTCGGACACCTGCTGTTGCTTGGACAGATTGGTGG
+
>>>1>33@F?A@E1G3BBBGE00A0000B1A1BBD11BAAA1AB11B0A/B
@M00842:106:000000000-AAV5A:1:1102:18560:23822 1:N:0:2
CAGAAAAAAAAAAAAAAAAAAAAATGGAATCCTCGGGTGCCAAGGAACCCC
+
>A1>AFFCD@DDGGG//A/E/E//0@1B1B1@1B??/?>/GGBCF00>/?E
@M00842:106:000000000-AAV5A:1:1102:17083:23878 1:N:0:2
AAAAAAAAAAAAAAAAGGGGGGGGCAGCGAACCACACAACCACCAGCACCG
+
11>AA@1AD?DD/AA/EEEGCC?;@---;-9---9-9-----9---9----
@M00842:106:000000000-AAV5A:1:1102:18531:23927 1:N:0:2
AAAAAAAAAAAAAAACGGGGGGCGAGCAACCGCCAACACCCACCACACACG
+
AAAAA1>@>@DD?AA/AAAEE//--<-</<.<----;.:.;..9;..9AC-
@M00842:106:000000000-AAV5A:1:1102:22753:23988 1:N:0:2
AAAAAAAAAAAAAAAAGGGGGGGAAGCGAGAACACGCACAACCCACGAACC
+
1A?AA1AD?DDDCA?/A////<-99;.;9-9.//---9@?B----;-----
@M00842:106:000000000-AAV5A:1:1102:8529:24018 1:N:0:2
AGAAAAAAAAAAAAAAAAAAAAGGACATCACGGGGGCCCAGGAACCCCCAG
+
>11>AFFDD0DDGGGEAEEEE/??00B111B?>//><@///</0</?////
@M00842:106:000000000-AAV5A:1:1102:18011:24092 1:N:0:2
AAAAAAAAAAAAAAAAAAAAAAACACAACAAACACCACACAGCGAAACACA
+
A@AAADDDDDDDEGEEAAE>>///?0?////0?00//////0//////B0/
@M00842:106:000000000-AAV5A:1:1102:23809:24115 1:N:0:2
AAAAAAAAAAAAAAAAATGGAATTCACGGGAGCCAAGGAACTCCAGTCACC
+
AABAADDDDBBBGGGEG1GGCBA3D5@?1>1>??B2FFHHHBBFGF3BGHE
@M00842:106:000000000-AAV5A:1:1102:9165:24151 1:N:0:2
CAGCAACGGAAACCATACCGAGCATCATCTTGATTCAGCTCATTAGGGTTC
+
>>3>>B4>>A2@GG44B4AEEEAA3F35555D555555F5AGF5FBAA321
@M00842:106:000000000-AAV5A:1:1102:12484:24165 1:N:0:2
AAAAAAAAAAAAAAAAGGGGGGGCAGAGCGACACACCAGCCCGACACAAGG
+
1>AAADDDDDDD?AAAA//E/B---..:/:9--9-9-9-------9-----
@M00842:106:000000000-AAV5A:1:1102:13448:24183 1:N:0:2
CTGAATACCCAAATCTCATATGCTGATATGTATAATCGAAAAAAAAAAAAA
+
>>3>>@@FFCBAGBE5BFGFGB56BD45DDAD6666DF4B2A2E220EEEG
@M00842:106:000000000-AAV5A:1:1102:15754:24223 1:N:0:2
AAAAAAAAAAAAAAAAAATGGAAGTCCCGGGTGCCAAGGAACTCCAGTCAC
+
AAAAADDDDDDDGGGEA/0BF110111B/>//>>FBFE/FGH@GBFGBB11
@M00842:106:000000000-AAV5A:1:1102:8590:24284 1:N:0:2
GAAAAAAAAAAAAAAAGGGGGGGCGCACGACAGCAACACCACCCAGCACAG
+
>>AAA?@D@ADDEEEE/AEEGC-9A----;---99--9A---------9--
@M00842:106:000000000-AAV5A:1:1102:21153:24316 1:N:0:2
AAAAAAAAAAAAAAACGGGGGGGAGGCGACACGCACACACCCGCCTCCAAC
+
AAAA@ADDDDA?EEC//A/EEB99-;.;--;;-----;9A---------//
@M00842:106:000000000-AAV5A:1:1102:10580:24368 1:N:0:2
AAAAAAAAAAAAAAAAAAATGGAATTCTCGGGTGCCAAGGAACTCCAGCCC
+
BBBBBBBBBBDBGGGE0A>1BF3@3B@55??>1>?FBC1?1FGBGFCB3?/
@M00842:106:000000000-AAV5A:1:1102:15456:24369 1:N:0:2
GTTATGGTTTCCGTTGCTGCCATCTCAAAAACATTTGGACTGCTCCGCTTC
+
>>>>>54BBBFFGGGAABFGGC5B5D5544BABF55DFFGFCG5FGDG2BA
@M00842:106:000000000-AAV5A:1:1102:15357:24389 1:N:0:2
ATGCCTACAGTATTGCTATCGGTAGCAAGCACATCACCTTGAATGCCACCG
+
AA3AA55C4@D56FG5B5B4AAAABGDD4FFEA5F3FG3AA33DA5BF3F2
@M00842:106:000000000-AAV5A:1:1102:8837:24426 1:N:0:2
AAAAAAAAAAAAAAAAGGGGGGGAGGATGACGCCACCCACCCACCACCCCC
+
11>AADDDDDDDE///EEGGC/9---./9;;.9-9;-------;----9--
@M00842:106:000000000-AAV5A:1:1102:7503:24426 1:N:0:2
GGTATTAAATCTGCCATTCAAGGCTCTAATGTTCCTAACCCTGATGAGGCC
+
>3>>>BBFDFFBFFG4BBBBGG4B44A5A6B6ADA5FFFBGCGBFBGGGGA
@M00842:106:000000000-AAV5A:1:1102:7465:24545 1:N:0:2
CAGATAGTAATCCACGCTCTTTTAAAATGTCAACAAGAGAATCTCTACCAT
+
>A1>1D1BBD3B3F1EA1AAB31DBA13B3DDB1B0B0A0BAB2B2FHHG2
@M00842:106:000000000-AAV5A:1:1102:14312:24583 1:N:0:2
AAAAAAAAAAAAAAAAAAAATGGAATTCTCGGGTGCCAAGGAACTCCAGTC
+
BBBBBBBDBD2DFGGGAAE?FBB33B3@B@CF>1>EHGFGFF3?3GGGG3B
@M00842:106:000000000-AAV5A:1:1102:17580:24584 1:N:0:2
ACCAAAGGGTGCCAAGGAACTCCAGTCACCGATGTATCTCGTATGCCGTCC
+
AABBBA4CACAAGGFGG4FGFFB4FAB4A42A2BBDDD5FGBE3FFG?BA1
@M00842:106:000000000-AAV5A:1:1102:15607:24617 1:N:0:2
AAAAAAAAAAAAAAAATGGAATTCTCGGGTGCCAAGGAACTCCAGTCACCG
+
BBBBBBDDDDBBGGGA1BGBBB3D5AAA010BBFGDCAFG3GGBGBBGHG1
@M00842:106:000000000-AAV5A:1:1102:13078:24658 1:N:0:2
GCAGCCGGAACGTCGCCGTGCCGATCGCGAGGAACACAAAGAAAAAAAATG
+
>>>1>A1A1A1A1AEAEGAFGGAAAE//A/A//B000AB0B>>0B0///B1
@M00842:106:000000000-AAV5A:1:1102:12122:24700 1:N:0:2
AAAAAAAAAAAAAAAAAAAATGGAATTCTCGGGTGCCAAGGAACTCCAGTC
+
AAAAADDAADDDEGEE/E/>FBB1111B2B>>>/>EGHGFFFHHEFG11BB
@M00842:106:000000000-AAV5A:1:1102:9785:24832 1:N:0:2
CCAAAAAATAAAAAAAATATAGAAAACAACACACAAACACTGGAATTCTCG
+
AAAAAAA>CFDDGGG0AFDG2BAA10B0AABA//A/F/F01AB01A1D2F/
@M00842:106:000000000-AAV5A:1:1102:24103:24943 1:N:0:2
TTTTATTTGCAAATATTAGATGATTCATCATCAAGTTTAAAACAAAAACAA
+
>111A333BD3FGGFA3BBBABD33D33333BDEF3A3DDDB1B0B0000A
@M00842:106:000000000-AAV5A:1:1102:17824:24948 1:N:0:2
AAAAAAAAAAAAAAAAAAAAAAAAAAAAACAACAACAAACAAAAAACAACA
+
BAAABBBBDBBBGGG?0EE@EE?/>/><<<GD?FF/??F/</0<<D//?/?
@M00842:106:000000000-AAV5A:1:1102:15070:24954 1:N:0:2
AAAAAAAAAAAAAAAAAAAAAAAAAAAGAAAAAAAACAAAAAAAACAAAAA
+
BAABADDBBBBBGGGGEEEFGGE>>/>//0B20><B/F/C0F//</?>00F
@M00842:106:000000000-AAV5A:1:1102:19536:25011 1:N:0:2
AAGGCCACGTATTTTGCAAGCTATTTAACTGGCGGCGATTGCGTACCCGAC
+
>111>AAAD>1BGGF3BBBFGB133333D3A00A0AEA/BFDE/EFGHFEE
@M00842:106:000000000-AAV5A:1:1102:10264:25036 1:N:0:2
AAAAAAAAAAAAAAAAGGGGGGAGCAGCAGCGCCCCACACCACACGACCCC
+
11AAA1>AD00AEA/A////A<<<?/00000/---<.><..<<.<--;--.
@M00842:106:000000000-AAV5A:1:1102:22258:25139 1:N:0:2
AAAAAAAAAAAAAAACGGCGGGAGAGGACACACAACACAGACCCCGACACA
+
>1111>AAAD@DEE///A/E?E///>>0/000/////</010//?///><0
@M00842:106:000000000-AAV5A:1:1102:19862:25172 1:N:0:2
AAAAAAAAAAAAAAAAGGGGGGGAGGCAGCCGGCCCACCGCCCACCACCAG
+
>AAA111>DD@DC?C///AE//;--9..9..9--9--;A--9-----;AA-
@M00842:106:000000000-AAV5A:1:1102:24382:25212 1:N:0:2
AGACGAGCGCCTTTACGCTTGCCTTTAGTACCTCGCAACGGCTGCGGACGA
+
A?AA3>3ADBD>A4FBAA2AAGB5A3D5DDDF5BFCEDC0AEAACE00EE0
@M00842:106:000000000-AAV5A:1:1102:15613:25263 1:N:0:2
ACGCAGAAGTTAACACTTTCGGATATCTCTGATGAGTCGAAAAATTATCTT
+
>A?AA3>CFB5DGGGBBBBFEG222A56A6D5AF5FFGCAAA2BE3AAFDB
@M00842:106:000000000-AAV5A:1:1102:6080:25323 1:N:0:2
AAAAAAAAAAAAAAAAAATGGACTTCTCGGGTGCCAAGGAACTCCAGTCAC
+
BBBBBBDDDDBBGGGEA0BFGG3335@31B01>AG33B?FEHHBFFF@DGF
@M00842:106:000000000-AAV5A:1:1102:7930:25324 1:N:0:2
GTGTTCTTCCATCAAAACTATAACTAGAAATATATCTCACTTCCTAGTCCC
+
>>111B33BDFBFGGGGGGGFGHD1A11131333AB3DDG11BGFFGDFH1
@M00842:106:000000000-AAV5A:1:1102:19639:25350 1:N:0:2
AAAAAAAAAAAAAAAAAAAAAAGAACAACAAACAACACAAACAAACAACAG
+
AAAAADDDDDDDGGGGAAE/EE//00B0///0?F///??/B/BE0/0?/<0
@M00842:106:000000000-AAV5A:1:1102:10512:25351 1:N:0:2
CTGAATGCCAGCAATCTCTTTTTGAGTCTCATTTTGCATCTCGGCAATCTC
+
>>1>>B3@F11>G11B1BBB3F1A0BBB1BG3A33DFDDG1AF0F0?BFFD
@M00842:106:000000000-AAV5A:1:1102:7377:25390 1:N:0:2
CATTGATGGATAATTAAGAATCTGATACACAAAAAAAAAAACAAACGAACA
+
1>11113@@11BFB3A1B1B1BDBF3A3D110BB0AA/A/E/GC0/A/A//
@M00842:106:000000000-AAV5A:1:1102:9831:25408 1:N:0:2
AGATATGGACCTTGCTGCTAAAGGTCTAGGAGCTAAAGAATGGAACAACTC
+
A?AAAB5@FFFBFFB5FGFF5FBF4B5AF44AFFBBA35BBEHBBEBBGFF
@M00842:106:000000000-AAV5A:1:1102:22015:25420 1:N:0:2
GAGATTCTGTCTTTTCGTATGCAGGGCGTTGAGTTCGATAATGGTGATATG
+
>>3>>BB5DDDBBGF5ABB4BGD5BE2A22A2B55DFA5AADGH5FGDGFB
@M00842:106:000000000-AAV5A:1:1102:17325:25478 1:N:0:2
GACGTTCGTGATGAGCTTGTATCTGCTACTGAGAAGTTAATGGATGAATTG
+
>>>3>34>3>B>GGG4BFBBA6DBD5BAFEF5BA5BBAB5DGH353FFGB3
@M00842:106:000000000-AAV5A:1:1102:11860:25551 1:N:0:2
CGGAGGCGGAAAAAATCCAAAAAAAAGGAAAAAACAAAAAAACAAATGGAA
+
>11>11>1ADDDGGC0BBF1A/A////B00AAB>BF/00?/>/>/F111B1
@M00842:106:000000000-AAV5A:1:1102:14979:25744 1:N:0:2
ATTATATTCAATTTAAAGAAATTGAAATTAACAAACAAAAAAAAATGGAAA
+
AAAAAF55BDDBFGGGBBBAF55D5BB554D5BAAA4FABGGGGG1FF3B3
@M00842:106:000000000-AAV5A:1:1102:24283:25753 1:N:0:2
AAAAAAAAAAAAAAACGGGGGGGCACGGAAGAGCAGCCAACAAACAGACCG
+
1>>1111>AA00A///E////>---.9--9----//;A9---9-;-:/---
@M00842:106:000000000-AAV5A:1:1102:9538:25757 1:N:0:2
AAAAGATTTTTAAAAAAAAAAAAAAGAATGGACTTCTCGGGTGCCAAGGAA
+
@AAA1A1BDFDAGGGGEAEEEG?/A//B1BA1111D2FFF>>EAFFGFFH0
@M00842:106:000000000-AAV5A:1:1102:15289:25758 1:N:0:2
CTGTACCATACTCAGGCACACAAAAATACTGATAGCAGTCGGCGTGTGAAA
+
>A3>>FDFDFFBGGG4BAFFGFAFA44BB5FA5FFGFHBGE?AE2E1FFG5
@M00842:106:000000000-AAV5A:1:1102:9520:25762 1:N:0:2
AAAAGATTTTTAAAAAAAAAAAACACACTGGCATTCTCGGGCGCCAAGGAA
+
>>A?111B333>F1FFAAA00////0BA0B0/01ABD2B/A/>EEG@E/F0
@M00842:106:000000000-AAV5A:1:1102:18683:25819 1:N:0:2
TTAGCGGTAAGGTACTGAATCTCTTTAGTCGCAGTAGGCGGAAAACGAACA
+
>>>1>11>>>1BBFF3BBABFGA3B3BBDAAAEE0BBFEEEA/AAGCAFE/
@M00842:106:000000000-AAV5A:1:1102:11689:25826 1:N:0:2
CAACCTGTGACGACAAATCTGCTCAAATTTATGCGCGCTTCGATCAACATG
+
1>AAA1111B3AFECCAFG3BG3B3B13313DDB0AAE/AAF/D0A1EHF1
@M00842:106:000000000-AAV5A:1:1102:6742:25863 1:N:0:2
AATTAGACATTAGCCAAAAAAACAACACCAACACGGAATCCCCGGAGGCCC
+
AA11>1B1D@BFFGGGBBAEEE0000B000B0A/AA/B/1B1/AE///BA/
@M00842:106:000000000-AAV5A:1:1102:18231:25899 1:N:0:2
AAAAAAAAAAAAAAACGGGGGGCCAGACGCAACACGCCCACCCAACCACAG
+
1>>AAAAADDDDGEE?A///><////0.->--<0<.-.-.......;;EA.
@M00842:106:000000000-AAV5A:1:1102:23929:26098 1:N:0:2
AAAAAAAAAAAAAAAAAAAAAAACACACACAAAAAAGACACAAACAACAAG
+
AAAAAD?AADDDCGE/AAEEGE>/?E??//E/00////B<E0/B?0////0
@M00842:106:000000000-AAV5A:1:1102:23102:26127 1:N:0:2
AGTCTCATTTTGCATCTCGGCAATCTCTTTCTGATTGTCCAGTTGCATTTT
+
>3>A>D5FFFFFFFGBBBBFGE24A556A55BDD5DDADGFGBFGGGF5DA
@M00842:106:000000000-AAV5A:1:1102:21521:26228 1:N:0:2
AAAAAAAAAAAAAAAAAAAAAAACACATACGAAAAAAAAACACAACAACAA
+
AA3AADDBDDDBGGGA0A>@EE/?11?3331?///0///<//BF/???/F/
@M00842:106:000000000-AAV5A:1:1102:19103:26383 1:N:0:2
AATTTTAATAAAAAAAAAAAAAACATGGAATTCTCGGGTGCCAAGGAACTC
+
>1>1133B@FFFGGGA?A0A?A/A/BBBBE1BDAEFFA/>?GHFGGHHHBF
@M00842:106:000000000-AAV5A:1:1102:20845:26413 1:N:0:2
AAAAAAAAAAAAAAAAGGGAATTCTCGGGTGCCAAGGAACTCCAGCCACCG
+
AAAAADDDDDDDGGGC/AE/001D2ABB>//?0@1>F00B1BE110/0B>/
@M00842:106:000000000-AAV5A:1:1102:19098:26555 1:N:0:2
ACTCAAAAAGAGATTGCTGGCATTCAGTCGGCGACTTCACGCCAGACTACG
+
>>>>ACFFAAAFGFB4BBBGGGBGD6DABA222AE22FBH2EGDC113BG1
@M00842:106:000000000-AAV5A:1:1102:14822:26601 1:N:0:2
AAAAAAAAAAAAAAAAAAAGGGAAGTCTAGGGTGCCAAGGAACTCAAGTCA
+
A3333322@DDD?A00000??>E?13B3333?3?BC3BE1FFF3B3B33B3
@M00842:106:000000000-AAV5A:1:1102:21766:26607 1:N:0:2
AAAAAAAAAAAAAAAACAAAAAAGCGAAACACACAACAAAAAATCCAACCC
+
A@AAADDDDD0DE/AA/AEFCCA/0/B///>B//??/>/00/>01BB11//
@M00842:106:000000000-AAV5A:1:1102:14823:26620 1:N:0:2
AAAAAAAAAAAAAAAAAAAGGGAAGGCACGGGAGCAAAGGAACGCCAGCCA
+
A333332>?A@DCC?E0001?EAG11B1B>>E1>?1?FHFCGF/?/><//0
@M00842:106:000000000-AAV5A:1:1102:12043:26641 1:N:0:2
AACAAAACCATGAAAAATATCAACCACACCAGAAGCAGCATCAGTGACGAC
+
>1>1111B>A11FGFA11A3A3DC0000A000B0B1B0FA1E1F2D1DEF/
@M00842:106:000000000-AAV5A:1:1102:11065:26700 1:N:0:2
GTTATTTCCTAGACAAATTAGAGCCAATACCATCAGCTTTACCGTCTTTCC
+
>>>>>B5DD55DGGEGEEGGG54AF444BFFB5F44F5B5DFFEFE2FFDG
@M00842:106:000000000-AAV5A:1:1102:20324:26803 1:N:0:2
TGGAAACCCTATAACAAAATACCAACACAAACAAACACACTGGAATTCTCG
+
>11>AFFFA11BBGGGBA11BBB1BA0000A0B0B0BAF0AB0B111D2D/
@M00842:106:000000000-AAV5A:1:1102:13150:26850 1:N:0:2
TCAAAAAAAAAAAAAAAAAGGGAATTCTCGGGTGCCAAGGAACTCCAGTCC
+
1>11111DDDDDGGGCAE?/AE/G01D2@BB>/>/BGCFFGCG1FGBGBF1
@M00842:106:000000000-AAV5A:1:1102:9398:26993 1:N:0:2
AAAAAAAAAAAAAAAAAAAGGGACGACGCGCGCACCACGGCACCCACGTCC
+
A1>1A11>A0D0EC/AEE>>/??>E/>/>/>///>>0<////</?////?<
@M00842:106:000000000-AAV5A:1:1102:9383:27005 1:N:0:2
AAAAAAAAAAAAAAAAAAAGGGAATTCTCGGGTGCCAAGGAACCCCAGTCC
+
BBBBBDDBBBDBGFFAEA>1?E1B23B3@B?>1>?BE3??GBG1?/??3B3
@M00842:106:000000000-AAV5A:1:1102:9125:27034 1:N:0:2
AAAAAAAAAAAAAAAAGGAATTCTCGGGTGCCAACGAACGCCAGTCACCGA
+
??A?A>A2@@DBEE00AEG3B3D55BB>1>BE5C1B1?E/E/>@333BGE/
@M00842:106:000000000-AAV5A:1:1102:13100:27037 1:N:0:2
AAAAAAAAAAAAAAAAAAAAAAAAACAACAAACAAACACAAAAAAGAAAAA
+
>333332ADBBBGGGG??00@//>E?///??B??/0/0B???0/B/?BB?0
@M00842:106:000000000-AAV5A:1:1102:19832:27038 1:N:0:2
CAAAAAAAAAAAAAAAAATGGAATTCTCGGGTGCCAAGGAACTCCAGTCAC
+
AAAAAA?DDDDDGGGE/AABFB11B12BFF>/>EFB@B/BFG1FEGFBFGD
@M00842:106:000000000-AAV5A:1:1102:9108:27043 1:N:0:2
AAAAAAAAAAAAAAAAGGAATTCTCGGGTGCCACGGAACTCCAGTCACCGG
+
AA@AA32DBBBDGGG0AEBABBD55AEE1>1B53>E/BE3BGBCB3GHFE/
@M00842:106:000000000-AAV5A:1:1102:19951:27049 1:N:0:2
AAAAAAAAAAAAAACAGGGGGGCGAGGAGGCACGCGACCCACACCAACCAC
+
AAAAAA1AADDAEE//B/AA/<////--...<>.<-<<:A.:.;...:C..
@M00842:106:000000000-AAV5A:1:1102:21975:27121 1:N:0:2
GTTATATGGCTGTTGGTTTCTATGCGGCTAAATACGTTAACAACCAGTCAG
+
>1>>>33@@A1>BGGAA1B1BF3D1AA00A112DF0100/FB1/ABC1B11
@M00842:106:000000000-AAV5A:1:1102:22728:27195 1:N:0:2
GCTCAAAGTCAAAATAATCAGCGCGACATTCAGAAGGGTCATCAGAACGAA
+
>>1>11B1DBD33BGD13B3FB10A0A002DDA2B10/0BAF2A1ADB?A/
@M00842:106:000000000-AAV5A:1:1102:10821:27268 1:N:0:2
TCTTGGAGGCATGATAACAAAAAAAGAAACAAAAAACGGAATTCACGGGGG
+
1>1111B1111@BFBFFFFFC0BAF000B00A00F//A//A/1DBD/E///
@M00842:106:000000000-AAV5A:1:1102:13796:27391 1:N:0:2
AACAACAGCAGACAGTGAAGAGAAGAAACAAGATGCTGAAATCTCAAGCTC
+
>3>334>>CF444BC4BADGFGBE4444444B23B35DB3A5D5DDDDGBB
@M00842:106:000000000-AAV5A:1:1102:19739:27425 1:N:0:2
CTATGATGATTATCCTTTGGATGGTCGCCATGATGGTGGTTATTATACCGG
+
>>>>3B5B5B5DBGD5AABGABBFF5A2BBFGAFGH3BB2A5B55DAFGG2
@M00842:106:000000000-AAV5A:1:1102:11773:27486 1:N:0:2
AAAAAAAAAAAAAAAAAAGGGACGGCGCGAGACCCACACAACTCCAGCCAC
+
A111111ADD0AEGCC?//?///>/////////??////?//1<B110?BB
@M00842:106:000000000-AAV5A:1:1102:14053:27563 1:N:0:2
AAAAAAAAAAAAAAAAAAGGGAATGACAGGACGCAAAGGAACACCAGGAAC
+
A333332>@DDDC???00AEA112BD3@BF11//>//32?B??2//0//20
@M00842:106:000000000-AAV5A:1:1102:15811:27645 1:N:0:2
AAAAAAAAAAAAAAAAAAAAAAAAAAAAGAAAAAAAAAAAAAAAAAAAAAA
+
>333332>@D?@CC000000//>////>/?BE2F@<BD/C@@<@-<C-;:-
@M00842:106:000000000-AAV5A:1:1102:9610:27766 1:N:0:2
AGAAAGCTCAGTCTCAGGAGGAAGCGGAGCAGTCCAAATGTTTTTGAGATG
+
A3>3A44@CC>BB5B5FB4AEE4B4222AAFEDFB5553F5DA22AA11FA
@M00842:106:000000000-AAV5A:1:1102:15788:27802 1:N:0:2
AAAAAAAAAAAAAAAAAAAGGGAAGCCGCGGGAGCCAAGGAACTCCAGACA
+
A333332>2AA?C?A00001?E11111/>/EE/>?/3?FFFG?3B22?2??
@M00842:106:000000000-AAV5A:1:1102:16594:27931 1:N:0:2
GAAAAAAAAAAAAAAAGAAGGCGAGGCACAAGACCCACCACACACGCACCC
+
1111111>A>A00/A///0B0///A>//0000>00/////?///?//>E//
@M00842:106:000000000-AAV5A:1:1102:14979:27949 1:N:0:2
GGAAGAAAAAAAAAAAAAAAAAGGAAATCCAGGGGGGCAAAGGAACACCAG
+
>111111>>CA???0A///////?F0011B11B//><>-<0<0>0C/C...
@M00842:106:000000000-AAV5A:1:1102:14988:27965 1:N:0:2
GGAAGAAAAAAAAAAAAAAAAATGAAAGCCACGGGTGCCAAGGACACCCAG
+
>333344>>C@D??2E2200001B5BF5311B>EE/>1BF3??B111?>F/
@M00842:106:000000000-AAV5A:1:1102:21088:28007 1:N:0:2
CAAAAAAAAAAAAAGACGGGGGGGAGCGACACGCGCACACGACCCACCACG
+
111>1111AD0>0A/A0//AA>/999.9;--;-;-;-;---99---9--;-
@M00842:106:000000000-AAV5A:1:1102:12515:28160 1:N:0:2
CAGAAAAAAAAAAAAAAAAAAATGGAATACACGGGAGCCAAGGAACTCCAG
+
>333344CDBDBGFG2AA000@1BB3B33B3@1@/1>>?F2EFFEF3F3B3
@M00842:106:000000000-AAV5A:1:1102:10369:28181 1:N:0:2
ATGTTTAAAAAAAAAAAAAAAAAATGGCATTCCCGGGCGCCACGGAACCCC
+
>11>13BFFFFDGGC0AE/EEE//0B@0011D21BE///>EA/>EE/////
@M00842:106:000000000-AAV5A:1:1102:20049:28320 1:N:0:2
AAAAAAAAAAAAAACAGGGGGGCGACACAGACTGCCCCCCGACGCGACACC
+
AAAA111AA0A>E/AA0AA/E@>////-0>1F11<0.<-<--:--;-;@9.
@M00842:106:000000000-AAV5A:1:1102:11520:28463 1:N:0:2
AAAAAAAAAAAAAAAAAGGGAATCCGCGGGTGCCAAGGAACGCCAGTCACC
+
A?11>?1ADDDDGGGGE/AECC01@//>>>/>/B11/F0BF/?EAE1BGHB
@M00842:106:000000000-AAV5A:1:1102:20023:28492 1:N:0:2
AAAAAAAAAAAAAAAAAGGGAACGCTCGGGCGCCACGCAACTCCAGCCACC
+
AAAAA?>@DDDDGCCEA//A/B//B//>/>/>/E?E///>>0BB<10/<F0
@M00842:106:000000000-AAV5A:1:1103:13699:1858 1:N:0:2
CAAAAAAAAAAAAAAAGGGGGGAGCGGGGACAGAGAGTAAGAAGCATGAGA
+
111111110>000////////</<////---.<///./00000///00000
@M00842:106:000000000-AAV5A:1:1103:12721:2029 1:N:0:2
GAAAAAAAAAAAAAAAGGCGAAGAGCCACACCAGAAGCAACTAGCGACCAA
+
>11>>111>?D0E////////A//00000B//B0001B@>0011>//>>//
@M00842:106:000000000-AAV5A:1:1103:16406:2311 1:N:0:2
ACAAGAAGAGACAGGCCGTTTGAATGATGACGGGATGAACATAACAAGCAA
+
1>111111@>1B1ACCAAA00A1A3D13BB1BEEE0/A1AA1BB11BBBB0
@M00842:106:000000000-AAV5A:1:1103:12710:2565 1:N:0:2
GAGCTTAATGCTTGGGAGCGTGCTGGTGCTGATGCTTCCTCTGCTGGCATG
+
>33>>45DBDF5FGCEGGEEAA22DF4BA3BDB5F55DF5D5AF5GF2AA2
@M00842:106:000000000-AAV5A:1:1103:11042:2690 1:N:0:2
AAAAAAAAAAAAAAAAAAAGGGAACTCTCGGGCGCCAAGGAACGCGAGACA
+
A333332>?@2@??ACC00EEA1?13B3B?F//>//?//?0?0////>//B
@M00842:106:000000000-AAV5A:1:1103:21381:2773 1:N:0:2
AAAAAAAAAAAAAAAAAAAAAAAAAACAAAAACAAGAAACAGGGAGCGAAG
+
AA?A1AADDD0D???E/A///>/>/////B0///?000B0<0/////////
@M00842:106:000000000-AAV5A:1:1103:21741:2871 1:N:0:2
AAAAAAAAAAAAAAAAAAGGGAATGCGCGGGTGCCAAGGAACTGAAGCCAA
+
AA1>1ADDDD?DEGE/EA/?E/B01@//>>E/>E0B1FFBGFB111B1000
@M00842:106:000000000-AAV5A:1:1103:17469:3219 1:N:0:2
GGGGAGGACACAAGGAGTCAAAGCGCGCGCAAGCAGCCGTAAGCGAGTGCA
+
>111111111111110000133100000/AA///000/////01////?12
@M00842:106:000000000-AAV5A:1:1103:17321:3301 1:N:0:2
AAAAAAAAAAAAAAAAAAAAAGGGAAACCACGGGCGCCAAGGAACCCAAGA
+
AA@@A@DBBBBBFFC0A?00/1B1B113B11?/>/>>/<///03B/<///0
@M00842:106:000000000-AAV5A:1:1103:9480:3322 1:N:0:2
AAAAAAAAAAAAAAAATGGAATTCTCGGGAGCCAAGGAACTCAAGTCACCG
+
AA111>>@DD0DE//EBBG1BA1122AAA/>/>B0/F0CG1B1BF21@1@/
@M00842:106:000000000-AAV5A:1:1103:9498:3324 1:N:0:2
AAAAAAAAAAAAAAAATGGAATGCTCGGGTGCCAAGGAACTCCAGTCACCG
+
AAAAADDDDDDDGGGGBGGC111B21/A>/>?BD1?/FGH1BC1G@GEGF/
@M00842:106:000000000-AAV5A:1:1103:18206:3369 1:N:0:2
AAAAAAAAAAAAAAAAAAAAAACACAAAAAAACAAAAAAAAAAACAAAAAA
+
1>1AA1AD?DDDCEEEAE@ECE//0/>0BF/>///0B/>@////?//0<</
@M00842:106:000000000-AAV5A:1:1103:18108:3399 1:N:0:2
AGGAGGCGGAAAACGAACAAGCGCAAGAGCAAACACAGTGCCATGCTCAGG
+
>33>33>>>DB2EGE22A22F2BA2A01B13B3111AF3B5BA5B35D5F3
@M00842:106:000000000-AAV5A:1:1103:8355:3519 1:N:0:2
AAAAAAAAAAAAAAAAAAAGGGAATTCTCGGGTGCCAAGGAACTCCAGTCC
+
AAAAADDDDDDDGGGCEEG/EEC001B2B?///>?0BB//BFH1FB11211
@M00842:106:000000000-AAV5A:1:1103:20055:3579 1:N:0:2
AAAAAAAAAAAAAAAAAGGGGGAGGGCACGCGAACGCAAACAAGCACCACA
+
1>A1AD?DDDD>E?/E/AAE/E/>E/////>/>/>////>B0/0?00/0?/
@M00842:106:000000000-AAV5A:1:1103:19422:3579 1:N:0:2
AAAAAAAAAAAAAAAAAAAATGGAATTCTCGGGTGCCAAGGCACTCCAGTC
+
BBBBBBBBBDBBGGFAEFC?GF@33333B3?1>1>1BBEFCAFFBGHH33B
@M00842:106:000000000-AAV5A:1:1103:16221:3608 1:N:0:2
AAAAAAAAAAAAAAAAGGGGGGGGGCACACGACAACACAGAGAGACAAGAG
+
111>?1@DDDD0AEE//AAE/@-----------9--;-;-//-----:---
@M00842:106:000000000-AAV5A:1:1103:8362:3653 1:N:0:2
CCATGATATTTACCAGCGAAACACATTTATTCTGGAAAAAAAAAAAAAAAA
+
1>>>1@3D3DDDGGGFAFA10A00A13333A22BB1BBFFECE/EEEG/>>
@M00842:106:000000000-AAV5A:1:1103:22581:3667 1:N:0:2
CTAAAAAAAAAAAAAAAAAATGGAATTCTCGGGTGCCAAGGAACTCCAGTC
+
3>3A?FFBBBBBGGGGGGGGCFBEB33@@5BF@1>1FFGEFHCF3BGEF3B
@M00842:106:000000000-AAV5A:1:1103:15037:3691 1:N:0:2
AAAAAAAAAAAAAAAAAAAAAACACCACAAGAAAACAAACACGGAACAACA
+
?AAA?>AD@DDDGGGGEA>?////0/?/??000000?/>/0B//<//00//
@M00842:106:000000000-AAV5A:1:1103:14521:3702 1:N:0:2
CACCAGCACGCTCCCAAGCATTAAGCTCAGGAAATGCAGCAGCAAGATAAA
+
3>>AA4>FFBB2EFFGEGECBBDBB45B3FA3233BBBFFFHGFGFF3FGD
@M00842:106:000000000-AAV5A:1:1103:14394:3745 1:N:0:2
AACGAGAAGACGGTTACGCAGTTGTGCCGCAAGCTGGCTGCTGAACGCCCC
+
A1A1>1>>CFFACA111AAAE0311B11A0AAAG1BBA0/F1BDGHGEAEA
@M00842:106:000000000-AAV5A:1:1103:22713:3989 1:N:0:2
TTTCCTGCTCCTGTTGAGTTTATTGCTGCCGTCATTGCTTATTATGTTCAT
+
>>AAAD5BBBC4BBDB5BB5BFF5DABB44AAAE2DDGFDGA5F5ABDFG5
@M00842:106:000000000-AAV5A:1:1103:23024:4012 1:N:0:2
TTCTCGAGCTGCGCAAGGATAGGTCGAATTTTCTCATTTTCCGCCAGCAGG
+
3>>AA34>>>CBAEA2FG4BFFBA5A22325AD5D55A55BG?AEEEGHGB
@M00842:106:000000000-AAV5A:1:1103:20192:4018 1:N:0:2
TTGAGAATCAAAAAGCGCTTACTAACATGCAACTGGACAATCTGAAAGAGG
+
>A1111BDBD@FDGC1AEAAEG33A11ABEB1F0BCGHGA1F1222BFCG/
@M00842:106:000000000-AAV5A:1:1103:13301:4210 1:N:0:2
AAAAAAAAAAAAAAACGGGGGGCCGGCGACCCCACCCACCCGACCCACCCG
+
AAAAADDDDDDDEE?/EE?/E@/</A--<--;C....;:.:-;;9-..;A-
@M00842:106:000000000-AAV5A:1:1103:17566:4257 1:N:0:2
AAAAAAAAAAAAAAAAGGGAATTCTCGGGTGCCAAGGAACTCCAGTCACCG
+
BBABBBBBBBBBGGGG1AEAF13B55AF>1>EEFB?1FGH3B@BGBBGEF1
@M00842:106:000000000-AAV5A:1:1103:9831:4303 1:N:0:2
AAAAAAAAAAAAAAAAAATGGAATTCTCGGGTGCCAAGGAACTCCAGACAC
+
ABABBBBBBBBBGGGGFGBAFG@@3B5D1?>1>>33B1B1?13BFGE3?F2
@M00842:106:000000000-AAV5A:1:1103:19100:4304 1:N:0:2
TGGAATTCTCGGGTGCCAAGGAACTCCAGTCACCGATGTATCTCGTATGCC
+
>33>>4BB@DABFAA2FGGGGA4F4BBFEFA3DFE?2A2AAD55BAA3BBA
@M00842:106:000000000-AAV5A:1:1103:9141:4313 1:N:0:2
TCCTAACCCTGATGAGGCCGTCCCTAGTTTTGTTTCTGGTGCTATGGCTAA
+
AABABFFFBFFFGG5FBFFG2A2AA4B5D55B22BD5DA5BF3FFHGHGG3
@M00842:106:000000000-AAV5A:1:1103:15220:4333 1:N:0:2
AAAAAAAAAAAAAAAAGGGGGGGGAGGGCAGAGCGAAAAACCACAAGCAAG
+
11>AA@>ADDDDE?////E/A<-;-----;---/------9--------/-
@M00842:106:000000000-AAV5A:1:1103:22124:4353 1:N:0:2
AATGTATGTCTATATATATGGTGTCTTGCCAAAAAACAAACACAAAAATGG
+
AAAA>DB33B3BAF3BB3BFF31ABA3BAF110000B00AEAGG/B0B011
@M00842:106:000000000-AAV5A:1:1103:16997:4370 1:N:0:2
AAAAAAAAAAAAAAAAAAAAAAAAAAAAAAGACACAAAAAAAAAAAAAAAA
+
BBBAADBBCCCCGGG?EA?EEECC?//@E>/?222B??FGBD?/<@-<<D:
@M00842:106:000000000-AAV5A:1:1103:7630:4405 1:N:0:2
CATGCGCTCTAATCTCTGGGCATCTGGCTATGATGTTGATGGAACTGACCA
+
>>>3>3>>>AFFFGCBBBGGAB4A55ABE4ABBDG55A55AF3BF333FG3
@M00842:106:000000000-AAV5A:1:1103:20928:4418 1:N:0:2
AAAAAAAAAAAAAAAAAAAAAAAAAACAAAAAAAGAAAAAAAACAACAAGG
+
>AAAADBDBBDBGGGGGGCGCG/>>/??/00/<>//B000</</??/</0/
@M00842:106:000000000-AAV5A:1:1103:20943:4428 1:N:0:2
AAACAAAACTAGGGACGGCCTCATCAGGGTTAGGAACATTAGAGCCTTGAA
+
AAAAAAFFF1D@11AAAEEE0BF1B2BBG00BBG1DGFB1D1AGEC0B1BB
@M00842:106:000000000-AAV5A:1:1103:16962:4432 1:N:0:2
ATGTCGTCACTGATGCTGCTTCTGGTGTGGCTGATATTTTTCATGGTATTG
+
>111>11>>ABBFAFBBBFABB1DF1B0BB00B012D2BD1BFADC1D222
@M00842:106:000000000-AAV5A:1:1103:13018:4461 1:N:0:2
CGCAAAAAGAGAGATGAGATTGAGGCTGGGAAAAGTTACTGTAGCCGACGG
+
>3>>>>CAAAFFGGFAAGABFF4B4AABAA2A22F35FFDFF55FDEAAA0
@M00842:106:000000000-AAV5A:1:1103:10737:4479 1:N:0:2
AAAAAAAAAAAAAAACAGGGGGGCGCAGAAGCAGACACACCCGCACAGGCG
+
>>>>A1>DDDDDEGEC/0AAE/</</---0<F>00>//<.<<-<---/.;-
@M00842:106:000000000-AAV5A:1:1103:23494:4494 1:N:0:2
AAAAAAAAAAAAAAAAGGGGGGAGGAGGCACACGCACAACCCCGACAACGC
+
1>AAAD1A@DDDEGA/A/AEE@C//<<///?<<-><<-0....<CC--.--
@M00842:106:000000000-AAV5A:1:1103:11146:4530 1:N:0:2
AAAAAAAAAAAAAAAAGGGGGGCGCAGGCAGCACACACCCCACCACACCAC
+
A?AAAD1ADDDDGCE?EEFE/>@/->--...<../<=.<.-........:.
@M00842:106:000000000-AAV5A:1:1103:12305:4554 1:N:0:2
AAAAAAAAAAAAAAAAAAAATGGAATTCTCGGGTGCCAAGGAACTCCAGTC
+
AAAAADDDDDDDGGG?EG@?0BF1F11B2@>>E/EEFDFG>FGF1BBB121
@M00842:106:000000000-AAV5A:1:1103:13543:4580 1:N:0:2
TATAACGCCGAAGCGGTAAAAATTTTAATTTTTGCCGCTGAGGGGTTGACC
+
>>AABF3DBBBBGEFEAAFGFG23D55A555D5A3F2EAAAGAEEAEEHHG
@M00842:106:000000000-AAV5A:1:1103:20939:4646 1:N:0:2
AAAAAAAAAAAAAAAAAATGGAATTCTCGGGTGCCAAGGAACTCCAGTCAC
+
ABBBABBBBBBBGGGGGG1BGBGF3@5@FF>1>>BFFGAFGH3BGFG3BG3
@M00842:106:000000000-AAV5A:1:1103:22120:4781 1:N:0:2
AAAAAAAAAAAAAAAAATGGAATTCTCGGGCGCCAAGGAACTCCAGTCACC
+
AAAAADDDDDDDGGGCA0BGAB1BD2BBB>/>>EE>/?0CG@FBCF2FFGD
@M00842:106:000000000-AAV5A:1:1103:13447:4800 1:N:0:2
TCTAAAAAAAAAAAAAAAAAAAATGGAATTCTCGGGTGCCAAGGAACTCCA
+
1>>>AFFFDDDDGGGAEGGGCGE0BB1111FB2B/>/>?0BBFCFFHBFF1
@M00842:106:000000000-AAV5A:1:1103:15904:4845 1:N:0:2
GGGAATTCTCGGGTGCCAAGGAACTCCAGTCACCGATGTATCTCGTATGCC
+
>11>>1BBBBAAE11AFB1FFFBB1B1BFBFD1EEEAE0D2A2DF/A0FG1
@M00842:106:000000000-AAV5A:1:1103:15043:4939 1:N:0:2
AAAAAAAAAAAAAAAAAAAAAAAAAAGAAACACAACAGCACAAGAAGAAAG
+
B@ABADDBBBBBGGGGFEE?E?//>E/?03B30?/</2020220B222222
@M00842:106:000000000-AAV5A:1:1103:16624:4971 1:N:0:2
GAGTTTATTGCTGCCGTCATTGCTTATTATGTTCATCCCGTCAACATTCAA
+
>>3>>BBBDFBBBBBEAAABBFD555556DF6ADD5DAFEBEEDGGBBEAD
@M00842:106:000000000-AAV5A:1:1103:8045:5005 1:N:0:2
GAAGTGTCCGCATAAAGTGCACCGCATGGAAATGAAGACGGCCATTAGCTG
+
>>>3>4BBDABBGGG5FAFGGG42A2AEC3333BB5AAFE2EFFB5FHHFB
@M00842:106:000000000-AAV5A:1:1103:12466:5048 1:N:0:2
AAAAAAAAAAAAAAAAAAATGGAATTCTCGGGTGCCAAGGAACTCCAGTCC
+
BBBBBBBBBBBBGGGCGGE1BFCEDB@DD1B/1>1BF3CFFFG3FGC33B3
@M00842:106:000000000-AAV5A:1:1103:19234:5089 1:N:0:2
TATTGCTATATATTTATGTCTTCTAATTCTAATAGATTGATTTCTTTTGTG
+
>>AA3D55DFFFEGG6BFBFB5A5A565656565B5AAF4D5D5F5DDF22
@M00842:106:000000000-AAV5A:1:1103:8083:5173 1:N:0:2
AAAAAAAAAAAAAAAAAAATGGACTTCTCGGGTGCCAAGGAACTCCAGTCC
+
BBBBBBBBBBBBGGGEEEEAFGF3B35D3?FE1>?BBGEGF?F3BGFG333
@M00842:106:000000000-AAV5A:1:1103:10408:5200 1:N:0:2
CTCAGGAAATGCAGCAGCAAGATAATCACGAGTATCCTTTCCTTTATCAGC
+
>AA>34BBCFFFGFB4GGF4GF4555DAF22A225DF5DAFEE5D5DFGG3
@M00842:106:000000000-AAV5A:1:1103:21366:5257 1:N:0:2
AGGAAAAATAGAAAAGAAAAGAAATGAAATAACTGAAAAACAACCACAAAA
+
A33>AFFFF@DFGFCA24BBBA4AFB5B555AAD5F3A5B2AB22B2A2BA
@M00842:106:000000000-AAV5A:1:1103:18306:5271 1:N:0:2
AAAAAAAAAAAAAAAAGGGGGGGCGCGGAAGCGACGCACACCCGCAGACCG
+
?AAAA?1A@?DDG?AAE?EEE@--------------99-------9-----
@M00842:106:000000000-AAV5A:1:1103:12663:5312 1:N:0:2
AAAAAAAAAAAAAAAAAATGGAATTCTCGGGTGCCACGGAACTCCAGTCAC
+
ABBBBBBDBBBBGGGEEA1BGBF3C@5DF1>1>1B3@>E/FE3BGFF3BD3
@M00842:106:000000000-AAV5A:1:1103:9551:5313 1:N:0:2
AAAAAAAAAAAAAACCGGGGGGGGCGAGGCCGCAGCCACACCACCACGCAG
+
1>AAAD@@>>0@A///A/AE>/----------;-9---9------:---;-
@M00842:106:000000000-AAV5A:1:1103:8530:5400 1:N:0:2
AAAAAAAAAAAAAAAAAGGGGATTCTCGGGAGCCCAGAAACCCCCGACACC
+
@AAAADDDDDDDGGGGAAAE/?/0B2FB////??////>1B0>///>>>>/
@M00842:106:000000000-AAV5A:1:1103:8903:5447 1:N:0:2
ACTTTATGCGGACACTTCCTACAGGTAGCGTTGACCCTAATTATGGTCGTC
+
3AABAFFFFBBBGGFBBGGGDG4BFG54322AABBAA3FFB555ABAAEEA
@M00842:106:000000000-AAV5A:1:1103:24636:5491 1:N:0:2
GATAATTTTTCGACTCATCAGAAATATCCGAAAGTGTTAACTTCTGCGTCA
+
>>3>>@BFBFBDGG?ABAFAFA5B5A6D522B2B5D5DF5F55F55F2BAA
@M00842:106:000000000-AAV5A:1:1103:23602:5504 1:N:0:2
TTTCCATGCGGTGCACTTTATGCGGACACTTCCTACAGGTAGCGTTGACCC
+
>>AAA5BDFADAEAFBBBB5BG52AAE2G35AF5DAB3AAD3BE2EE1FGH
@M00842:106:000000000-AAV5A:1:1103:21624:5517 1:N:0:2
CTAAATTTTTTGCCTGTTTGGTTCGCTTTGAGTCTTCTTCGGTTCCGACTA
+
ABBBBFFFFFBBBGAGBBGGGA4A2A2A2B5AAD55AD5FE?2AFGE1FE0
@M00842:106:000000000-AAV5A:1:1103:16990:5529 1:N:0:2
AAAATATAACGTTGACGATGTAGCTTTAGGTGTCTGTAAAACAGGTGCCGG
+
AB@AADDD5B>BF4CBA2AABFDDA555BB5A4BDD5DDDFBFGH3FGHG2
@M00842:106:000000000-AAV5A:1:1103:8009:5544 1:N:0:2
ATATTGCTGGCGACCCTGTTTTGTATGGCAACTTGCCGCCGCGTGAAATTT
+
BBBAA5FDFFBDGGGABFBBBFBA65AAFABF3BGFH2EE0EF0A1FD55D
@M00842:106:000000000-AAV5A:1:1103:8738:5548 1:N:0:2
CAGCCACTTAAGTGAGGTGATTTATGTTCGGTGCTATTGCTGGCGGTCTTG
+
1A1AACFFB1BDEGD1BBABB3D33D3D30A0BE12A21AFBG0E?///DB
@M00842:106:000000000-AAV5A:1:1103:17161:5550 1:N:0:2
AAAAAAAAAAAAAAACGGGGGGCGGCGCCCACCACGCCCCCCCCACAGACG
+
1>AAAD@DDDDDGCE///AEE>@---;---.=..9...--9----9--/:-
@M00842:106:000000000-AAV5A:1:1103:8065:5550 1:N:0:2
ACGTTCGTGATGAGTTTGTATCTGTTACTGAGAAGTTAATGGATGAATTGG
+
AA?>AC3>AFFFGGFGFFBAFGBD65DDDF5B55BBBDBDFHH5FFE5FA3
@M00842:106:000000000-AAV5A:1:1103:17027:5557 1:N:0:2
AAAAAAAAAAAAAAAAAGGGAATCCCCGGGGCCCAAGAAACTCCAGCCACC
+
BBBBBBB@D>DDGGEEE1FEGC?3B3?>E///>>?1?1B3B3BB333/0B0
@M00842:106:000000000-AAV5A:1:1103:24133:5564 1:N:0:2
CGATTAAAAACACTATCATCTTGTCATCGCAAAAACAACCCACACAACATG
+
>>>>>>DFFFBBGF45BEDGGGD5B66D4EA22222B2222A2E2B22B33
@M00842:106:000000000-AAV5A:1:1103:10391:5610 1:N:0:2
CTCAATAAGAGCCAATTGTATACAAGAAAACAAAACAACAAAACTGGAATT
+
>AAABFFFFFFCGGCFBBB6AF664A444BBA4B422B22A2AB3BB33B3
@M00842:106:000000000-AAV5A:1:1103:7599:5612 1:N:0:2
TTCGTCAAGGACTGGTTTAGATATGAGTCACATTGCGTTCATGGTAGAGAG
+
>>>3>AABFFFFFGGA4FFDFGB6B6A5D5DB5A55A2AABG5FGFA5552
@M00842:106:000000000-AAV5A:1:1103:20103:5613 1:N:0:2
GTAAATTACCGGACTCATGCAAAGGATGTCTGAATACGAGAATAATCGTTA
+
>>>>>33DDF1>AA1BBBBG1B1BAABBAA2D1A221B0A//A11DGGBF/
@M00842:106:000000000-AAV5A:1:1103:25398:5671 1:N:0:2
AAAAAAAAAAAAAAAATGGAATTCTCGGGTGCCACGGAACTCCAGTCACCG
+
BABBABDBBBBBGGGGGFFBBBAB5D1FE1>BFE3>>/FE3FGB33F3BB1
@M00842:106:000000000-AAV5A:1:1103:11620:5740 1:N:0:2
ATTTAATCGGTATGGTTAATTTTTCAGAAAGACACCAAACATGGAATTCTC
+
AAAAAFBFAA1AFGFBBG1F3GH3BD33A1100A0AB0B0A1BF11BBDBD
@M00842:106:000000000-AAV5A:1:1103:23497:5784 1:N:0:2
AAAAAAAAAAAAAACAAAATGGAATTCTCGGGTGCCAAGGAACTCCAGTCC
+
@AAAADDDDDD@EG/GG001FG111B1DD////A/BDEGA>GG1BFFGE1@
@M00842:106:000000000-AAV5A:1:1103:8444:5795 1:N:0:2
TTATGCTAATTTGCATACTGACCAAGAACGTGATTACTTCATGCAGCGTTA
+
>ABB3F5@DFFFGG56FGFGFGBB4B4BBA4B445DG5DGFGBGHBGCAEA
@M00842:106:000000000-AAV5A:1:1103:14145:5931 1:N:0:2
CAATAATGTTTATGTTGGTTTCATGGACTGGTCTAACTTTACCGCTACTAA
+
11>1AB3FFFF3FFA3FGAACB33DF1110BBD3A3B122DFGEE0EGB1D
@M00842:106:000000000-AAV5A:1:1103:9790:5942 1:N:0:2
GGTGATATGTATGTTGACGGCCATAAGGCTGCTTCTGACGTTCGTGATGAG
+
>3>3>B@BFFFFGGFEAFEEGGG444AAA4BF35AFFHHEAAFEAAFEHHB
@M00842:106:000000000-AAV5A:1:1103:5812:6024 1:N:0:2
AAAAAAAAAAAAAAAAGGGGGGCGGACGGCACACCACAAACACCAAAGAAA
+
1>>1A>@DDDDDCE?A//A/AB>/-----:--/...;...9..;...//./
@M00842:106:000000000-AAV5A:1:1103:8042:6063 1:N:0:2
AAAAAAAAAAAAAAACGGGGGGGCGGCAACAGCACGGCACCCAGAGCACCG
+
AA?AADDDDDDDGAE/AEF?EG@G--------------9--9:---//9--
@M00842:106:000000000-AAV5A:1:1103:7437:6064 1:N:0:2
AAAAAAAAAAAAAAAAAAAAAAAAAAGAAACACACACACAAAAACAAAAAA
+
AAAAADDDDDDDGEGGGGGEEC/>///?B00<0??<//?</B0/?F/00?/
@M00842:106:000000000-AAV5A:1:1103:19380:6105 1:N:0:2
CCTTGATGTCGGTTGCTGTAAAAAAAGAAAAAAACTGGAATTCTCGGGTGG
+
>A>>1@1BBB>AAE1BBFBAA331A00A0000AAABG0B1BBF2DBFG/A/
@M00842:106:000000000-AAV5A:1:1103:10053:6168 1:N:0:2
AAAAAAAAAAAAAAAATGGAATTCTCGGGTGCCAAGGAACTCCAGTCACCG
+
1>AAADDDDDDDGGGG0FGBBE1B22AAE/>>EG1?B0BFBGGCG@GGHH/
@M00842:106:000000000-AAV5A:1:1103:6392:6170 1:N:0:2
CCCAAAAAAAAAAAAAAAAAATGGAATTCTCGGGTGCCAAGGAACTCCAGC
+
AABABFBBDDBBGGGGGFGGGGBB333@@5D11/1>EFFEC11?B3BFFG3
@M00842:106:000000000-AAV5A:1:1103:15923:6200 1:N:0:2
ACCAACCAGAACGTGAAAAAGCGTCCTGCGTGCAGCGAACTGCGATGGGCA
+
>>AAAAAAAFFBAA1AAFA0AFBAAAAA1E0B/ADFEAEFADGE/FEAGF0
@M00842:106:000000000-AAV5A:1:1103:16432:6235 1:N:0:2
GAAAAAAAAAAAAAACGGGGGGCGCGAGAAGCCAGCACCCCACGCCGCCAC
+
>1AAA?1>A0@>FEEEE/AEG@<-<->--.<<</<.<..;:..-:.----.
@M00842:106:000000000-AAV5A:1:1103:11496:6241 1:N:0:2
TGGAATTCTCGGGTGCCAAGGAACTCCAGTCACCGATGTATCTCGTATGCC
+
333>>44BBDAAGAEEGGFFFA4B4AB4BDAFBBEE2A2BD555FAF3BG3
@M00842:106:000000000-AAV5A:1:1103:22019:6281 1:N:0:2
AAAAAAAAAAAAAAACGGGGGGGAGGTGACGCACGCCCCACCGACCACAGG
+
>??AADDDDD@DEEE?/ECEGG----.9//--9--;--99----9-99---
@M00842:106:000000000-AAV5A:1:1103:19975:6388 1:N:0:2
AGCGGCTCACCTTTAGCATCAACAGGCCACAACCAACCAGAACGTGAAAAA
+
33>33A2>CFFCGG55FBBFBFB4FC2B22BA2EB2EECE2GGG2FFEDGA
@M00842:106:000000000-AAV5A:1:1103:21245:6397 1:N:0:2
GCTTATATAGATTTTGTTTTGCAAACGAAAAAAACAAAATGGAATTCTCGG
+
>>>>>@DFFFFFFGBBBBBFFGF5542A222A2A2BA2B3AAF3BBF5BA1
@M00842:106:000000000-AAV5A:1:1103:14982:6419 1:N:0:2
GAAAAAGCGTCCTGCGTGTAGCGAACTGCGATGGGCATACTGTAACCATAA
+
>>>>>F3CAAADAGBE2EABBGA2AEAB3AA2BAFBF2FGDA5DFGGF3FB
@M00842:106:000000000-AAV5A:1:1103:14969:6431 1:N:0:2
AAAAAAAAAAAAAAAAAAATGGAACTCTCGCGCGCCAAGGAACCCCAGTCC
+
AAA@ADDDDDDDGGGGGE>0BF1B11@@BB/>/>/>?//?0BG/>E//BB<
@M00842:106:000000000-AAV5A:1:1103:20322:6439 1:N:0:2
AAGGAGATGACATAAAAAAAAAAAAACAAACAGGGAATTCTCGGGTGCCAA
+
AA11>1>1BFDFAFFGGFA?0A0/AAA/AFE00AA/B01D2DEC/?>EHH1
@M00842:106:000000000-AAV5A:1:1103:8340:6512 1:N:0:2
AAAAAAAAAAAAAAAAAATGGAATTCTCGGGTGCCAAGGAACTCCAGTCAC
+
CCBCCBBCCCCCGGGGGGGFGF@G3@5D1B>1>>BFFGFAGGCGFHH@GGB
@M00842:106:000000000-AAV5A:1:1103:10649:6542 1:N:0:2
AAAAAAAAAAAAAAAAGGGGGGGCAGACAACAACAACAACAAAGAACACAG
+
>>1AA11>@??DEEC/AEFGG@?A-...//9..9.----A---//-9/-9-
@M00842:106:000000000-AAV5A:1:1103:18192:6553 1:N:0:2
ATGGCAGATTTAATACCAGCATCACCCATGCCTACAGTATTGTTATCGGTA
+
>>33A43>BDDFFFBBB4BA4BBFG4A2GF4F5FGGBF5AAFD5D5FAE2A
@M00842:106:000000000-AAV5A:1:1103:10572:6577 1:N:0:2
CATGATGGTGGTTATTATACCGTCAAGGACTGTGTGACTATTGACGTCCTT
+
>>A3>B5CBFBAGGG5FEGGGGABB2B4AF4B3D5BBGGFFDEFFEAEFC5
@M00842:106:000000000-AAV5A:1:1103:8579:6597 1:N:0:2
TGGAATTCTCGGGGCCAAGGAACTCCAGTCACCGATGTATCTCGTATGCCG
+
333>>BBDDFBBGGGGAFGGBBB3BFCE5F3DEA2AB2BD55DFAEBFGE0
@M00842:106:000000000-AAV5A:1:1103:23850:6667 1:N:0:2
TTACTACTGCTTGTTTACGAATTAAATCGAAGTGGACTGCTGGCGGAAAAT
+
>>AAAFFFFFFFGGFFGGGA4F455D6DAE4A2B3FG3EGDF3E220A0F5
@M00842:106:000000000-AAV5A:1:1103:19670:6682 1:N:0:2
AAAAAAAAAAAAAAAAAAGGGGCACTCGCGGGCGCCAAGGAACTCCAGACC
+
@ABBBBDBBBBBGGEEE01>E>0011B1EE/////<//?/00B?B1?B1?/
@M00842:106:000000000-AAV5A:1:1103:10495:6698 1:N:0:2
AAAAGTCAGATATGGACCTTGCTGCTAAAGGTCTAGGAGCTAAAGAATGGG
+
3AAB3BDBFFFFGGFBGGGGFGABB4B55BABBFFDG44GFHG5BAEFHG2
@M00842:106:000000000-AAV5A:1:1103:15086:6699 1:N:0:2
TGTGAATGGTTGTGAATTTCTGGACAGGAAAAAAAACAATGGAATCCTCGG
+
>1>1>@3BC@1>1EGGGBBFBBB10B000BAB0AAA/B/1B111A1B1BB/
@M00842:106:000000000-AAV5A:1:1103:22971:6700 1:N:0:2
GACCCTAATTTTGGTCGTCGGGTACGCAATCGCCGCCAGTTAAATAGCTTG
+
>>>>ABBFFFFFGG4BEAAEEG4EA2ABAAB2F22EFCFADAG5AFGHDGA
@M00842:106:000000000-AAV5A:1:1103:14361:6712 1:N:0:2
AGATGATGCTCGTTATGGTTTCCGTTGCTGCCATCTCAAAAACATTTGGAC
+
11>A13BBDDF?EF1AGFABFF3011BA1B1B11G1D221AAB/1A2DBGB
@M00842:106:000000000-AAV5A:1:1103:6437:6844 1:N:0:2
AAAAAAAAAAAAAACAGGGGGGGGAGTGCGCATAGACCCCCCCACAACCAC
+
AAA@?D11>>0>////0AFEG/--9-:-9---99//;/---99--9-9---
@M00842:106:000000000-AAV5A:1:1103:22134:6864 1:N:0:2
TGGAATTCTCGGGTGCCAAGGAACTCCAGTCACCGATGTATCTCGTATGCC
+
>33>>BBFFFBCGG2EGFFFFFCB4AB4BFFFGF?2AEAFBFF5BAEBGFA
@M00842:106:000000000-AAV5A:1:1103:12017:6870 1:N:0:2
AAAAAAAAAAAAAAAAGGGGGGGGAGGGCGACGCGCCACCCCAGCCAACCG
+
AAAAA?@DDD@DG/FAECGGGC-;99-----------------;-99-;--
@M00842:106:000000000-AAV5A:1:1103:24018:6874 1:N:0:2
AAAAAAAAAAAAAAAAATGGAATTCTCGGGTGCCAAGGAACTCCAGTCACC
+
BBBBBBBBBBBBGGGCE1BGBB3BD55?BF1>>G@BGBFGF3GFFHFFFH3
@M00842:106:000000000-AAV5A:1:1103:18184:6885 1:N:0:2
AAAAAAAAAAAAAAAAAAATGGAATTCTCGGGTGCCAAGGAACTCCAGTCC
+
?ABBBDDBBBBBGGG?EEGABF33B@5BBFF>1>?FGGDFBGG3FFBF??3
@M00842:106:000000000-AAV5A:1:1103:13335:6903 1:N:0:2
CTGATCGATTGTGTTTGTATGTACATATATTAATTCACAATTAAAGTCGGG
+
>>3>>D3>4BABFFE4BBBBBBDDG6656666666DDFFG3F555DDFEE2
@M00842:106:000000000-AAV5A:1:1103:9411:6905 1:N:0:2
GAAAAAAAAAAAAAAAGGGGGGCGCGGCGGCACAGCCGCCCGCTAAGCACG
+
1>1>A?ADD@DDGGGAEEEGCG@@/-----:--//.;--9----99;/C9-
@M00842:106:000000000-AAV5A:1:1103:26264:6920 1:N:0:2
TAGAAATGAAAATTATAGATAGTCAATAAGGTCGGAATGAAAAAAAACAAA
+
3>>>>D5DFFFFGFF6FFBBBB5DDG6B45B55AA22AA3ADF2A2E1FA1
@M00842:106:000000000-AAV5A:1:1103:26653:6940 1:N:0:2
AAAAAAAAAAAAAAAAAAAAAAAAAACAAACAAAAAAAAAAAAAAAAAAAA
+
BBBBA?DDBBBBGGGGGCCC?E/>>>//?0?B??0/<B>/BC?/-><@-:-
@M00842:106:000000000-AAV5A:1:1103:24878:6969 1:N:0:2
CATTCTTCTGAAAAAAAAAAAAAACAAAATGGAATTCACGGGAGCCAAGGG
+
>>>1>33DFFFFGGFGGE?A?//A/B/001BF111BD1DB>//>EF>>FE/
@M00842:106:000000000-AAV5A:1:1103:11128:7016 1:N:0:2
GGCTCTTCTCATATTGGCGCTACTGCACAGGATACAGCTAATGCCGTCACC
+
>1>1>11B@FFBAA3BBBEG10A1BB11B0B011111B1B1DA1AABE//1
@M00842:106:000000000-AAV5A:1:1103:6858:7031 1:N:0:2
GTTATGCGCCTTCGTATGTTTCTCCTGCTTATCACCTTCTTGAAGGCTTCC
+
>>>>>5BAABCCGGFFGGBFGG5DA5FF45B5FBFG33FABDF3GFHA3GF
@M00842:106:000000000-AAV5A:1:1103:11124:7033 1:N:0:2
AAAAAAAAAAAAAAAAATGGAATTCTCGGGTGCCAAGGAACTCCAGTCACC
+
?AAAB@DBBBBBGGGGC1BGBB33DA5BF@1>EF3BF1GGH3GGGFBGHH3
@M00842:106:000000000-AAV5A:1:1103:6871:7044 1:N:0:2
GGTATGCGCCTTCGTATGTTTCTCCTGCTTATCACCTTCTTGACGGCTTCC
+
>1>>11BAAAAAFGF1BFBGDF3BB1AB1D31D2DF11B1DDG1A/A/AFG
@M00842:106:000000000-AAV5A:1:1103:6840:7052 1:N:0:2
AAAAAAAAAAAAAAAAAATGGAATTCTCGGGTGCCAAGGAACTCCAGTCAC
+
AAAAADDDDDDDGGGGGG0FGFG11D2@/F>/>?BG1//FFHBDGHF@FDD
@M00842:106:000000000-AAV5A:1:1103:14556:7119 1:N:0:2
ATGGATTATGAATCTGAAAAAAAACAACAAAATGAAATTCTCGGGTGCCAA
+
3>33>@BDDDFFCGBBBBBBBECE2B22BB2B3B5BD5AFAF2FE1A1GG3
@M00842:106:000000000-AAV5A:1:1103:25053:7209 1:N:0:2
AAAAAAAAAAAAAAAAAATGGAATTCTCGGGTGCCAAGGAACTCCAGTCAC
+
BBBBBBBBBBBBGGGEEE1BGB3E3D5B?1>1/?BGBG11BF3@FFF3BFB
@M00842:106:000000000-AAV5A:1:1103:20255:7248 1:N:0:2
AATCTTATTATATTTCAACAGCCAACTAAAACAACAAAAAATGGAATTCTC
+
AA>A>@F5BDDFDF6BBBBBBGFAB24444B4ABAB2AFAEA3F3FA3D5A
@M00842:106:000000000-AAV5A:1:1103:15022:7258 1:N:0:2
GAGGCATGAAAACATACAATTGGGAGGGTGTCAATCCTGACGGTTATTTCC
+
>>11>>1BFFFFGGGGGGFGGFF00A0A0A0BD22DFDEHHFG/B/1DDDD
@M00842:106:000000000-AAV5A:1:1103:21553:7390 1:N:0:2
AAAAAAAAAAAAAAAAATGGAATTCTCGGGTGCCAAGGAACTCCAGTCACC
+
ABBBBBBBBBBBGGGAAABGB333D5DFFE1>EB3@BB?GHCFCFHBGHH@
@M00842:106:000000000-AAV5A:1:1103:18045:7415 1:N:0:2
TGCGCCAAATGCTTACTCAAGCTCAAACGGCTGGTCAGTATTTTACCAATG
+
>3A?AB>>BFFBBFEBBBB4BF4BBB4B2A2AAA3DDFA55DF5DFG53GA
@M00842:106:000000000-AAV5A:1:1103:23256:7418 1:N:0:2
GAGGTGCCAAGGAACTCCAGTCACCGATGTATCTCGTATGCCGTCTTCTGC
+
>>>1>1BBDFAAACB1ABBFBFB11A00A0D222ABA000BAE/A0/DD11
@M00842:106:000000000-AAV5A:1:1103:15123:7466 1:N:0:2
ACCGTTTCTCGCAATCTGCCGCCCACTCGCGATTCAATCATGACTTCGTGG
+
3>>33>B4BDAAE22B5BBGEE2AAA2B2A2A22DAF5DBDG53B5A1AF1
@M00842:106:000000000-AAV5A:1:1103:16541:7478 1:N:0:2
AAAGCTGGTAAAGGACTTCTTGAAGGTACGTTGCAGGCTGGCACTTCTGCC
+
3>>3AF4CBFFFGGGBBBBBFG54BFBFDE4ABEBEEEBAEFHHBFFDEHF
@M00842:106:000000000-AAV5A:1:1103:23396:7500 1:N:0:2
TTGTCAATTTAATTATCTTTCACATCCAATTTCAATTTCAACATTGAATAT
+
>>AAAFFDFFFFGGD6DGFGGGDD5A4AF55DDF566DDDA5A3A5F55D5
@M00842:106:000000000-AAV5A:1:1103:15092:7521 1:N:0:2
GCTAATCAGGTTGTTTCTGTTGGTGCTGATATTGCTTTTGATGCCGACCCT
+
>>>>>BD5DFBFFEG4FFGBFGF2AABD5B56ADD5D5FG25FAEE2FGE3
@M00842:106:000000000-AAV5A:1:1103:8954:7604 1:N:0:2
ATTTGCTATGTTGGACCTGTAAACTTATTACATGCATGTATGATGGACTGG
+
1>AA1D3DFF3B3EFGGGFB33DB3D1D33313DBBDADA3D222B0B100
@M00842:106:000000000-AAV5A:1:1103:23290:7612 1:N:0:2
ATCAAAAAAAAAAAAAAAATGGAATTCTCGGGTGCCAAGGAACTCCAGTCC
+
BBBBBFFBBBBBGGGGGCA1BB3BFFB5DA?0101BDBC?BFF3BF@33BB
@M00842:106:000000000-AAV5A:1:1103:6633:7621 1:N:0:2
AGATTGCGATAAACGGTCACATTAAATCTAACCTGACTATTCCACTGCAAC
+
>1>>11BADAAAGGE?EFEGFB3133333A1BF1BGG1112AFBGGEGGGC
@M00842:106:000000000-AAV5A:1:1103:4746:7698 1:N:0:2
GTTATTAATATCAAGTTGGGGGAGCACATTGTAGCATTGTGCCAATTCATC
+
>>>3>BBDFF5DGGD5BFGGGG2AE22BA5F5D5DGA5B5DDFGF3DFFGF
@M00842:106:000000000-AAV5A:1:1103:16482:7704 1:N:0:2
CTCTTGCTGGTGGCGCCATGTCTAAATTGTTTGGAGGCGGTCAAAAAGCCG
+
AABBBBFFFFFFGF2EEAAFBGE65556D55AB2332A2AAEABBFGDHF0
@M00842:106:000000000-AAV5A:1:1103:4760:7709 1:N:0:2
GTTATTAATATCAAGTTGGGGGAGCACATTGTAGCATTGTGCCAATTCATC
+
>>>>>BDFFFFFEFF5FGGGFG2AB22B5DF5BBFGA53AAFHBFCGFG5D
@M00842:106:000000000-AAV5A:1:1103:7193:7775 1:N:0:2
CGACCAATATCACGAAAATAGTCACGCAAAGCATTGGGATTATCATAAAAC
+
>3>AADAFFFFFGGEEEFGGGFD5AA4AA2BEB55BB2FF3FEGHHDD5DA
@M00842:106:000000000-AAV5A:1:1103:13318:7778 1:N:0:2
AAAAAAAAAAAAAAAAAATGGAATTCTCGGGCGCCAAGGAACTCCAGTCAC
+
A@AAADDDDDDDGGG/EA0BGB111@2@BF>/>EEG/F>0FF1BGGG2B1>
@M00842:106:000000000-AAV5A:1:1103:21211:7789 1:N:0:2
AAAAAAAAAAAAAAAAATGGAATTCTCGGGTGCCAAGGAACTCCAGTCACC
+
CBCCBDBCCCCCGGCGEFFGBB3B5A5BFE1>>GBBCE1?F3FG33BF3@B
@M00842:106:000000000-AAV5A:1:1103:10527:7848 1:N:0:2
TGAGCTTAATCAAGATGATGCTCGTTATGGTTTCCGTTGCTGCCATCTCAA
+
>3>3ADFFFFFFGGCCG5BFGB5A2244FG554A5A3BBEEEFGH5G5FBA
@M00842:106:000000000-AAV5A:1:1103:23751:7868 1:N:0:2
AAAAAAAAAAAAAACAGGGGGGGCGAGTAAGACCCGCACCCCCGCCACCCG
+
>AA1A11@?0ADE/AA0GGG?C--9-9--//:9--99---------9:---
@M00842:106:000000000-AAV5A:1:1103:27059:7875 1:N:0:2
AAAAAAAAAAAAAAAAATGGAATTGTCGGGTGCCAAGGAACTCCAGTCACC
+
AAAAADDDDDDDGGC/E0BGBG1FB22B/E/>?B@@//FGG@B@BG@GG1@
@M00842:106:000000000-AAV5A:1:1103:16780:7884 1:N:0:2
TGGAATTCTCGGGTGCCAAGGAACTCCAGTCACCGATGTATCTCGTATGCC
+
>33>>BBFFFCCGFAFGFBFFB4B4ABBFFHCGFE2AEBF555FGFFBGFA
@M00842:106:000000000-AAV5A:1:1103:16866:7888 1:N:0:2
AAAAAAAAAAAAAAAAGGGGGGGGCAGGCACGCACACCCCCACGCACCCAC
+
1>1AAD?ADDDDA?E/ECEEEC9-9--9--------9---;-A-9------
@M00842:106:000000000-AAV5A:1:1103:18333:7910 1:N:0:2
AAAAAAAAAAAAAACAGGGGGGAGCACGCGCCACACCACCACCAGCACACG
+
1>11A@11DD@AE///BGGGGC/>//0/////?.0..>F..>...</.<.-
@M00842:106:000000000-AAV5A:1:1103:17920:7916 1:N:0:2
GAAAAAAAAAAAAAAGGGGGGGGCCGCGGAACTCGACACCCCCGCCGACAC
+
11?AA11>?DDDECC/AEGGC@---9------//----9--;-----99--
@M00842:106:000000000-AAV5A:1:1103:16931:7921 1:N:0:2
AAAAAAAAAAAAAAAAAAATGGAATTCTCGGGTGCCAAGGAACCCCAGCCC
+
AAAAADDDDDDDGGG/EE/0BF1BB11DB/B//>E0FBF/EGF/EE?E0?/
@M00842:106:000000000-AAV5A:1:1103:25064:7928 1:N:0:2
AAAAAAAAAAAAAAAAAGGGAATTCTCGGGTGCCAAGGAACTCCAGTCACC
+
BBBBBBBBBBBBGGGG?1AEA123D55B??1/?B3B1BE?F3B3B@3BGG3
@M00842:106:000000000-AAV5A:1:1103:9591:8070 1:N:0:2
ACTTCCCAAGAAGCTGTTCAGAATCAGAATGAGCCGCAACTTCGGGATGAA
+
1>>AAFF1BAFFGGFFBBFEFB11B11111B11BA0E0AEB1FFEEEEFH1
@M00842:106:000000000-AAV5A:1:1103:24296:8091 1:N:0:2
TGTACAGACACCTAAAGCTACATCGTCAACGTTATACTTTGATAGTTTGAC
+
>1>AAB3BCFFAG111GGG1BF3DA0AA0B0AA0A2222DAD2FB2DB111
@M00842:106:000000000-AAV5A:1:1103:26540:8093 1:N:0:2
AAAAAAAAAAAAAAAAGGGGGGGGACGGGCGCCAACAACCACAGACGCCAG
+
>AAAAD?DDDDDE///AEEEG?@@--9----9--;99--;--9-;F-;---
@M00842:106:000000000-AAV5A:1:1103:22144:8109 1:N:0:2
TGTATATGATAGGACTGTAGAAAAATAATGTTGTCCAGATGATGATTTCAA
+
>1>>>DDFFDFFGGB1ABBBBB3B1111BD33DABFFFD1AFBBA22DDE2
@M00842:106:000000000-AAV5A:1:1103:12732:8203 1:N:0:2
AAAAAAAAAAAAAAAAAAAAGGGAATCCCCGGGTGCCAGGGAACTCCAGCC
+
AA?AABBBBBBBGGGGGGG01?F?GF3@31>@/1>/BF3?/?0/3BB3B3/
@M00842:106:000000000-AAV5A:1:1103:4857:8240 1:N:0:2
GATTAAAAAAAAAAAAAAAAAAATGGACTTCTCGGGAGCCAAGGAACTCCA
+
>>>>>B@FFBBBGGGGGGGGGFCF3BB333B3@?FE//?FFFEAFFHFGC3
@M00842:106:000000000-AAV5A:1:1103:27602:8243 1:N:0:2
AAAAAAAAAAAAAAAAAAAATGGAATCCCAGGGAGCCAAGGAACTCCAGTC
+
AAAAA1>A0>>AEEGEEG//>1B1@1111B1/?/??F0F/?0FF1FE11BB
@M00842:106:000000000-AAV5A:1:1103:4871:8256 1:N:0:2
GATTAAAAAAAAAAACAAAAAAATGGAATTCTCGGGAGCCAAGGAACTCCC
+
>>>>3BFFFBBBGGG2FGGGGCA13B3B3BDDFABA0AB?3?FF1BG3BG1
@M00842:106:000000000-AAV5A:1:1103:12608:8289 1:N:0:2
AAAAAAAAAAAAAAACGGGGGGGAGCAGCCGCACCCCACCCCCCCCCCCCC
+
AA?AAD1DDDDDCEA/AEA?>/--;../:--;99--999AA--;---;>--
@M00842:106:000000000-AAV5A:1:1103:20834:8296 1:N:0:2
CAACGCCGCTAATCAGGTTGTTTCTGTTGGTGCTGATATTGCTTTTGATGC
+
>AAA3DBDDADAGF5FGABFAA255D55BF2BAFG535DFDFAB5FGFGF5
@M00842:106:000000000-AAV5A:1:1103:8857:8296 1:N:0:2
AAAAAAAAAAAAAAAGGGGGGGCGCGTGGACCCACACCGACACGACACACC
+
AA?1A?1>@A?DE/E//EECG@?9---;-:/--9-;---9;--A----;--
@M00842:106:000000000-AAV5A:1:1103:15026:8379 1:N:0:2
CCAGAAAACTGGCCTAACGACGTTTGGTCAGTTCCATCAACATCATAGCCA
+
>>A3>CFFFFFFGGBGGGFAEF2A4BBEFGFADAD5AGFBFGBHHFEHHH3
@M00842:106:000000000-AAV5A:1:1103:9712:8431 1:N:0:2
AACAAATGCTTAGGGATTTTATTGGTATCAGGGTTAATCGTGCCAAGAAAA
+
3AAAAFFFFFFFGGFBFGGGFG5DFAA5FFFAF4BA56FFACFHFBGF3FB
@M00842:106:000000000-AAV5A:1:1103:4287:8436 1:N:0:2
GCGAGTGGTCGGCAGATTGCGATAAACGGTCACATTAAATTTAACCTGACC
+
>>3>3>4>DFB@EGEFFFGGFE2225BEEEEDFH55DB5DDBGEFGDHGG3
@M00842:106:000000000-AAV5A:1:1103:25990:8460 1:N:0:2
AAAAAAAAAAAAAAACGGGGGGGGGGGGGCACACACACCAACAGAACACAG
+
AAAAA111A?00A//AEEGE@C?----;--9------;------//:/---
@M00842:106:000000000-AAV5A:1:1103:20036:8478 1:N:0:2
TATTTATCAGAATAAAAAAAAACAAAAAAATGGACTCCTCGGGTGCCACGG
+
>>>>>FDDFFFFGG1GFDE00E0AG00AA/0BB1110ABFFEE/AEAFA>/
@M00842:106:000000000-AAV5A:1:1103:17251:8543 1:N:0:2
GCTGCTGCATTTCCTGAGCTTAATGCTTGGGAGCGTGCTGGTGCTGATGCC
+
>>>3>@4FFFFFFGFF5FGGG5ADBA55BAA4AAE2BE2FF32FFGDAGG3
@M00842:106:000000000-AAV5A:1:1103:21775:8560 1:N:0:2
AAAAAAAAAAAAAAAAAATGGAATTCTCGGGCGCCAAGGAACTCCAGTCAC
+
BBBBBBBBBBBBEGGGG?1BG@33F@5BB10/>>/1>?1B?GBGHFH3BFE
@M00842:106:000000000-AAV5A:1:1103:17853:8584 1:N:0:2
AAAAAAAAAAAAAAAAAATGGAATTCTCGGGTGCCAAGGAACTCCAGCCAC
+
BBBBBBBBBBBBGCGGEA1BFBGG3@5D?F>1>B33BFF1GHB@@333?1B
@M00842:106:000000000-AAV5A:1:1103:17316:8588 1:N:0:2
AAAAAAAAAAAAAACAGGGGGGCACAGGAACACACAGAAACCCGACAACCC
+
11AA?A1D?@00////BGF//<///<<?F00?0/</011<00.-->--...
@M00842:106:000000000-AAV5A:1:1103:10675:8639 1:N:0:2
AAAAAAAAAAAAAAAAGGGGGGGGCGGGGAGCGAGCGCCACCACCACACAC
+
B@ABB>@DDBBBCE00E?CEEC--@---;--9-9-;---9.9....:..9.
@M00842:106:000000000-AAV5A:1:1103:17932:8646 1:N:0:2
AAAAAAAAAAAAAAAAATGGAATTCTCGGGTGCCAAGGAACTCCAGTCACC
+
AAAAADDDDDDDGGGAEBBG1B11DA2B/>/>?GBBCC>FG111C1@F1B@
@M00842:106:000000000-AAV5A:1:1103:12419:8653 1:N:0:2
AATAACCCTGAAACAAATGCTTAGGGATTTTATTGGTATCAGGGTTAATCG
+
3AAAAFFBFFBCGFC4BFBFBG5BBA44A45655DE555FGH3F2BCGBG2
@M00842:106:000000000-AAV5A:1:1103:22828:8687 1:N:0:2
AAAAAAAAAAAAAAAAAAAAAAAAAAAAAAACAAAAAAAAAAAAAAAAAAA
+
BBBBBBBBBBBBGGGGGGGGEGG?@>>/<>><???0?/A@DC@<C-;C?@-
@M00842:106:000000000-AAV5A:1:1103:22843:8698 1:N:0:2
AAAAAAAAAAAAAAAAAAAAAAAAAACAAAAACAAAAAAAAAAAAAAAAAA
+
AAAAADDDDDDDGAEGGG?EGE/E/>>?>>B///?<F/BC/>@>A-A--<-
@M00842:106:000000000-AAV5A:1:1103:18909:8729 1:N:0:2
ATCTCATTTTGTGCATATACCTGGTCTTTCGTATTCTGGCGTGAAGTCGCC
+
>AAAAFFFFFFFGFD6FFGGGGBF455D5D2A4B4D6ABFEEAE2GFGEGE
@M00842:106:000000000-AAV5A:1:1103:6797:8760 1:N:0:2
AAGAAAAAAAAAAAAAAAAAATGGAATTCTCTGGTGCCAAGGAACTCCAGC
+
BA3AAFFFBBBBGGGGEGGGG1BB3@3B@5D5FC3B@GFGH1G3F3FFEG3
@M00842:106:000000000-AAV5A:1:1103:6333:8779 1:N:0:2
AGCCATATAACTGGTAGCTTTAAGCGGCTCACCTTTAGCATCCACAGGCCC
+
A3AAABFFFFFFGGB5BGGFGG5B422A2B3BB3B5D5FG5G33BEBFEF2
@M00842:106:000000000-AAV5A:1:1103:18471:8783 1:N:0:2
GCAGCGACGAGCACGCGAGCGGTCAGTAGCAATCCAAACTTTGCTACTCGG
+
>>>1>1>>ADDAEGE0AAAEEG/E/BB2AF2111BBFEFAA211DFGBGE/
@M00842:106:000000000-AAV5A:1:1103:13369:8793 1:N:0:2
AAAAAAAAAAAAAAAAGGGGGGGGGGCAGCGACCACAAAAAGCGAAGACAG
+
A111A>@DDDDDCC//A/AEA@----9-9-;;--;9----9--9;---9B-
@M00842:106:000000000-AAV5A:1:1103:24983:8824 1:N:0:2
AATGATTGTCGGCAAAAAAAAAAAAACAAATGGAATTCTCGGGCGCCAAGG
+
AAA3>@@DDDABGGGGGGGEEC2A0A1A115ABCA3BB@FCFC0>EE?/F1
@M00842:106:000000000-AAV5A:1:1103:22603:8857 1:N:0:2
GGAGTGATGTAATGTCTAAAGGTAAAACACGTTCTGGCGCTCGCCCTGGTC
+
>3>3>4B5BBFFDFFBBBBBFGD555544BA444AD4BEEAEEEEEEG1A5
@M00842:106:000000000-AAV5A:1:1103:20875:8888 1:N:0:2
AAAAAAAAAAAAAAAAAATGGAATTCTCGGGTGCCAAGGAACTCCAGTCAC
+
AABBABBBBBBBGGGGGEABGB@DFB5B?FE1>1BEFEFCFHFGHHHBGGB
@M00842:106:000000000-AAV5A:1:1103:14498:8938 1:N:0:2
AAGAAACTCTCTGTGTTCTGCTCATGATCTGAAAAACAAACAAAAACAACG
+
AA1AAFFFFDF1FAB3BFBFGABDDD33ABGA311B00BFA00BBF0FG//
@M00842:106:000000000-AAV5A:1:1103:18669:8993 1:N:0:2
AAAAAAAAAAAAAAAAAAATGGAATTCTCGGGTGCCAAGGAACTCCAGTCC
+
BBBBBBBBBBBDGGEGG?@FBG33@B55B?B>1>?3D3FFCGG@3FFFBF3
@M00842:106:000000000-AAV5A:1:1103:14600:8993 1:N:0:2
AAAAAAAAAAAAAAAAAAAAAATGGAATTCGCGGGAGCCAAGGAACTCCAG
+
AAAABBBBBBBBGGGGGGGGGE1BBG33B311>/>/<//B2?F0FF?B222
@M00842:106:000000000-AAV5A:1:1103:13636:9047 1:N:0:2
TGATATGTATGTTGACGGCCATCAGGCTGCTTCTGACGTTCGTGATGAGTT
+
>3>>>B5BDDFFGGCAEFEGEG4FA4A4BA35DFG5DA2AFA2AG3FGG55
@M00842:106:000000000-AAV5A:1:1103:9370:9086 1:N:0:2
GCTCAAATTTATGCGCGCTTCGATAAAAATGATTGGCGTATCCAACCTGCA
+
>>>>>BDFFFFFGGFAFEAAEE2A2BA53BF55AGHA?BEAHHFCGG3EG2
@M00842:106:000000000-AAV5A:1:1103:12086:9093 1:N:0:2
CAAGTTGAAATGTGGTGGATGTTGATTCAAAAACAACAAAAACACAATGGG
+
>>A1>33BDFFFBGF1AFABF13D3D3DD3B100A0AB000B000//1A10
@M00842:106:000000000-AAV5A:1:1103:19262:9115 1:N:0:2
GTTCCTGAATGAATGGGAAGCCTTCAAGAAGGTGCTAAGCAGGAGAAACAT
+
>>>>>B1B@DFFFGGGG11AGG11BB1A100B1B1B2DFGFHC0A0BBFF1
@M00842:106:000000000-AAV5A:1:1103:17235:9118 1:N:0:2
AGGTAGGTGAAGGATCTGTGGAAGAAACAGAAAAAAACAAAAAAAAATGGG
+
333>>435BDFFFG4BBBBBG44A4A4B4A444B2AA2B2222AAE01BB1
@M00842:106:000000000-AAV5A:1:1103:19935:9122 1:N:0:2
AAAAAAAAAAAAAAAAAATGGAATTCTCGGGTGCCAAGGACTCCAGTCACC
+
BBBBBBBBBBBBGEEGGEABGB333D5@?BE1>A?FBFF1FGGBFGBGGFB
@M00842:106:000000000-AAV5A:1:1103:27250:9146 1:N:0:2
AAAAAAAAAAAAAAAAATGGAATTCTCGGGCGCCAAGGAACTCCAGTCACC
+
@ABBBBBBBBBBGGGGG1BGFBB3BAD??>0>/>1>1113F3BBBF?FFG?
@M00842:106:000000000-AAV5A:1:1103:9235:9157 1:N:0:2
TGAGCATGGCACTATGTTTACTCTTGCGCTTGTTCGTTTTCCGCCTACTGC
+
>3>3AD@FFFFFGGBBBBBGGGB55B5A2A2B25AAB3A2DG2AEEDHBD5
@M00842:106:000000000-AAV5A:1:1103:6176:9160 1:N:0:2
GTTTCAGACTTTTCTTTCTCGCCATCATTCAAACTTTTTTTCTGATCAGCC
+
>>>1>33BCFFFF3ABEGDGFGE001133BAA3B1AAA10/AAG221DBB0
@M00842:106:000000000-AAV5A:1:1103:10272:9161 1:N:0:2
AAAAAAAAAAAAAAAAAATGGAATTCTCGGGTGCCAAGGAACTCCAGTCAC
+
?AABBBBBBBBBGGG?AA1FGB3B3@5D??>1>BB@3?1B?F3BFHG3FG3
@M00842:106:000000000-AAV5A:1:1103:5926:9166 1:N:0:2
AAAAAAAAAAAAAAAAAAGGGAATTCTCGGGCGCCAAGGCACTCCAGTCAC
+
AAAAADDDDDDDGGGGA//?E?B01@2B>B//>/>E>??/FG0BB11>BD1
@M00842:106:000000000-AAV5A:1:1103:5493:9175 1:N:0:2
AAAAAAAAAAAAAAAAAATGGAACTCTCGGGTGCCAAGGGACTCCAGTCAA
+
AAAAADDDDDDDGGGGG?EBG1B11B1@/?>//B>11F//>F00FFG2@F2
@M00842:106:000000000-AAV5A:1:1103:27618:9195 1:N:0:2
CTATCAAAATATAACGTTGACGATGTAGCTTTAGGTGTCTGTACAACAGGG
+
>>AAADDFFFFFGGFFABFFGFA2BE66B55DDBB5BBB5BAF5BFEFFH2
@M00842:106:000000000-AAV5A:1:1103:9076:9227 1:N:0:2
CAAAAAAAAAAAAAAAAATGGAATTCTCGGGTGCCAAGGAACTCCAGTCAC
+
AAAAAADDDDDDGGGGECCFGF1A1D2@?F>/>>BG1GFFFHHFHHHBGHE
@M00842:106:000000000-AAV5A:1:1103:18125:9286 1:N:0:2
CGACCACTCGCGATTCAATCATGACTTCGTGCTACACGATTGAGTGTGAGG
+
>3>>ADBFFAA>2A4BA5BBBBD5B55DA2A2255BB2AA2F3B5BDB5F1
@M00842:106:000000000-AAV5A:1:1103:12395:9346 1:N:0:2
ATAAAGCTGTTGCCGATACTTGGCACAATTCCTGGAAAGACGGTAAAGCTG
+
ABBBA5DFFFFFGGGCEAABGGB4A4BA355D5BA23B2CGAG2F2AFGH3
@M00842:106:000000000-AAV5A:1:1103:14237:9371 1:N:0:2
AAAAAAAAAAAAAAAAAAAAAAAACACAAAAAAACAAAACCACAAACAAAA
+
BBBBBBBBBBBBGGEAEEEEEG/>?F1???0/></?/0B0/?//?0/0?00
@M00842:106:000000000-AAV5A:1:1103:20173:9415 1:N:0:2
AAAAAAAAAAAAAAAAAAAATGGCATTCTCGGGTGCCAAGGAACTCCAGTC
+
AAAAADDDDDDDGG/EEE@E0BB0B11B@BFFC/>?BF@FFAGFCGFFGFE
@M00842:106:000000000-AAV5A:1:1103:22139:9426 1:N:0:2
AAAAAAAAAAAAAAAAAATGGAATTCTCGGGTGCCAAGGAACTCCAGTCAC
+
BBBBBBBBBBBBGGGCEEFFG3F3@B5@BC>1>E3BFGDFEF3BFEG3FG@
@M00842:106:000000000-AAV5A:1:1103:10468:9429 1:N:0:2
TTCTCCTGCTTATCACCTTCTTGCAGGCTTCCCATTCATTCAGGAACCGCC
+
>>>AAFDFFCFBFGFGG4BFFDD54B4A4444BG5BGGD5FG53G2BF2AA
@M00842:106:000000000-AAV5A:1:1103:21472:9452 1:N:0:2
AAAAAAAAAAAAACACGGGGGGCGCAGCCACCCACCCCCCCCAGCCGCCTC
+
>1>AADDDDDDDCEAG//AE?<B@----.<0<.C<..-<;C?-...--A..
@M00842:106:000000000-AAV5A:1:1103:12667:9471 1:N:0:2
TAGGAACAGGATGAACAATTTATCCTCCCTTATCACATAATATTGCACATA
+
3>33>BCFFCFFGG5BBABBGF6DB54BA4545DD5A5A5F5DAGGGHFGB
@M00842:106:000000000-AAV5A:1:1103:15431:9475 1:N:0:2
AAAAAAAAAAAAAAAAAATGGAATTCTCGGGTGCCAAGGAACTCCAGTCAC
+
BBBBBBBBBBBBGGGGGECFGB33B@5DFAE?EEFF@FFC?GGHHHHBGFE
@M00842:106:000000000-AAV5A:1:1103:20813:9531 1:N:0:2
AAAAAAAAAAAAAAAAAAAAAACAACAAACCACACAAACCAAAAAAAACAA
+
AAAAADDDDD@DGG/EAFEG/>//C///0//?/???F0/>?/?/?<<<///
@M00842:106:000000000-AAV5A:1:1103:23465:9532 1:N:0:2
TTTGCATCTCGGCAATCTCTTTCTGATTGTCCAGTTGCATTTTAGTAAGCC
+
>>A3ABBFFFFBFEEBEGGGGGDBD555DABGGG5ADGG5D555BAG5FF3
@M00842:106:000000000-AAV5A:1:1103:8505:9551 1:N:0:2
TTATGTTGGTTTCATGGTTTGGTCTAACTTTACCGCTACTAAATGCCGCGG
+
>>>>3BBBAAAFGG6GGBBGEG4B55DB5ADDGGCEEEECFA3FFGFEEG?
@M00842:106:000000000-AAV5A:1:1103:13465:9553 1:N:0:2
ATTAATAATGTTTTCCGTAAATTCAGCGCCTTCCATGATGAGACAGGCCGG
+
?AAAB5FFFFDDGFG4FBBAFF6D5B522E2AABFDGEBF5BDGF2AEFE2
@M00842:106:000000000-AAV5A:1:1103:7917:9612 1:N:0:2
TAGCCGACGTTTTGGCGGCGCAACCTGTGACGACAAATCTGCTCAAATTTA
+
>>3AA?>ADDBFGGAAEEEGGE0EFAG53GGE1E>>BEF@FFFHFH3FHB3
@M00842:106:000000000-AAV5A:1:1103:14644:9641 1:N:0:2
TTCATCCCGAAGTTGCGGCTCATTCTGAGTCTGAACAGCTTCTTGGGAAGG
+
3>AAAFFBAABDFG5BAEFAEBFBD5F55BBDFH5BFEG33BA5DGC2E11
@M00842:106:000000000-AAV5A:1:1103:14660:9656 1:N:0:2
AAAAAAAAAAAAAAAATGGAATGCTCGGGTGCCACGGAACTCCAGTCACCG
+
BBBBBBBBBBBBGGGGFFGBBB3555AEE1>?3D3>E/FE@GH33FGHHH1
@M00842:106:000000000-AAV5A:1:1103:13419:9670 1:N:0:2
AAGTTGCCATACAAAACAGGGTCGCCAGCAATATCGGTATAAGTCAAAGCA
+
>>3>>5BFFFFFGFG4GAGGGFA22EEACBB3A5DFE22EDDFDGGF5FG3
@M00842:106:000000000-AAV5A:1:1103:17552:9704 1:N:0:2
CTGTTCAAAAAAAAAAAAAAAAAATGGAATTCTCGGGTGCCAAGGAACTCC
+
>A1>>FFFFFADGGG0EAEEE?//0BB11B1D2D>F/?EFHHGCG0BG1FF
@M00842:106:000000000-AAV5A:1:1103:22237:9719 1:N:0:2
ATGAAAAAGGATTACTTTTTCAAACAAAAAAAAAACATGGAATTCTCGGGG
+
AA3>AFFFBBFFGFBABBB4BAFF4B44BBA22A01B3BGF333ADGACE0
@M00842:106:000000000-AAV5A:1:1103:13121:9744 1:N:0:2
CTGATAAGTTGCTTGATTTGGTTGGACTTGGTGGCAAGTCTGCCGCTGATA
+
>A3>>DDFBFFFFGGCGFGGGA4BABG4BEG4F2GFBAAFDEFF22AE2FA
@M00842:106:000000000-AAV5A:1:1103:6817:9760 1:N:0:2
AAAAAAAAAAAAAAAAAATGGAATTCTCGGGTGCCAAGGAACTCCAGTCAC
+
ABBBBBBBBBBBGGGGGE1BGFD@CD5B?F0B>B3@BFBFGGFGHBF3BGB
@M00842:106:000000000-AAV5A:1:1103:23113:9826 1:N:0:2
AAAAAAAAAAAAAAAAAAAAAAGCACACAAACAACACAAACAACACACACA
+
AAAAAD?D@ADDCGG/E/E/EE/0100B?/BFAE>///?0/0//<?F/<//
@M00842:106:000000000-AAV5A:1:1103:10270:9845 1:N:0:2
AAAAAAAAAAAAAAAAGGGGGGGCAGCCGATCCAGACACCCACGCCGCCCC
+
1>AA1AADDDDD/E//AECE?@-:-...----9///---9------;--9-
@M00842:106:000000000-AAV5A:1:1103:23272:9855 1:N:0:2
AAAAAAAAAAAAAAAAAAAGGGAATGCTCGGGTCCCAAGCACCCCCAGCCC
+
AAAAADDDDDDDGGGGE//>EAG00B12@/>///?B10?/B0?/>///0?/
@M00842:106:000000000-AAV5A:1:1103:25316:9867 1:N:0:2
AAAAAAAAAAAAAAACGGGGGGGCAGGGACCGCCACCCCACCCGAACCCCG
+
A1AAA1>AAADD/A?EEEAC//-9-.---9--;;--;-9-99---------
@M00842:106:000000000-AAV5A:1:1103:8965:9907 1:N:0:2
AAAAAAAAAAAAAAAAAATGGAATTCTCGGGTGCCAAGGAACTCCAGTCAC
+
?ABBBBBBBBBBGGGGGE1BF@3@@D5D?F>1>E?B@BFGFHHHHHGBFF@
@M00842:106:000000000-AAV5A:1:1103:5019:9929 1:N:0:2
AAAAAAAAAAAAAAAAGGGGGGGCCAGCACACCAAGACCCCCCGGACGCCG
+
AAAAA@>DDDDDGGGGGC?EE/---9:;/.:....----9--------9;-
@M00842:106:000000000-AAV5A:1:1103:5620:9994 1:N:0:2
AAAAAAAAAAAAAAACGGGGGGGCGAGAGAGGCAGACCACCCAGCCACCAG
+
>AAAA1ADDDDDCEE/AEEF?B-;---9-;---;-9A-----9--------
@M00842:106:000000000-AAV5A:1:1103:21450:9996 1:N:0:2
AAAAAAAAAAAAAAAAAATGGAATTTCGGGTGCCAAGGAACTCCAGTCACC
+
AAAAADDDDDDDEGCG//0BF@@F122B>?/>?BB@>/B0BGFBFG2F1F1
@M00842:106:000000000-AAV5A:1:1103:11519:10069 1:N:0:2
AAAAAAAAAAAAAAAAAAAAAACAAACACAAACAACCAAAAAACACACCAG
+
A?AAADDDDDDDGGGGGAEE?F//?B/00>/0?B?//?////>//0///<0
@M00842:106:000000000-AAV5A:1:1103:14564:10088 1:N:0:2
AAATACGTGGCCTTATGGTTACAGTATGCCCATCGCAGTTCGCTACACGCC
+
BCCCCF4BCADFGFDBGGBFGGBBA5DD5FB4ABAFFEBDFFGBEEBGEG1
@M00842:106:000000000-AAV5A:1:1103:21281:10156 1:N:0:2
TGCCTTTCAAAAAAAAAAAAAAAAATGGAATTCTCGGGTGCCAAGGAACTC
+
11>A>DBDFFFFGG0EEEEEEE//A0FF111B@FFCF>/>EHGFGF0FGFF
@M00842:106:000000000-AAV5A:1:1103:20510:10199 1:N:0:2
CAAATTTGCCTTTCCTGCAATACAGTAGAAAGTACTTGGGCGCCAAGGAAC
+
ABBBAFFFFFFFFFF5FGFAFFB4DD5B55D45DG66BBAC2EEEEHF2BA
@M00842:106:000000000-AAV5A:1:1103:27058:10200 1:N:0:2
AAAAAAAAAAAAAACAAGGGGGCGGCGCAGACACCCCACCCCCGCCACCCC
+
AAAAADDDDDDDGC/A/0FE?//>/>/////<<0///////</<>@//0//
@M00842:106:000000000-AAV5A:1:1103:5264:10211 1:N:0:2
AAAAAAAAAAAAAAAAAAAGGGAATTCTCGGGTGCCAAGGAACCCCAGGCC
+
BBAABDDBBBBBGGGGGGE1?EHF2C33B??>1>?33@?FHFH1//>?//?
@M00842:106:000000000-AAV5A:1:1103:20250:10218 1:N:0:2
GAAAAAAAAAAAAACAGGGGGGCGGCAGGGCAGCCACCCGACCGCCACCAC
+
1>1AA11>A?DDGCE/FGGCGGB//-----...<../.:--:-----....
@M00842:106:000000000-AAV5A:1:1103:8515:10233 1:N:0:2
TTATCTTGCTGCTGCATTTCCTGAGCTTAATGCTTGGGAGCGTGCTGGTGC
+
>>AA>@BDDFFFFGBGBBFGGGB54A5A555D555BA4FEFG2EEFGH323
@M00842:106:000000000-AAV5A:1:1103:23212:10237 1:N:0:2
CAGTAGACTCCTTCTGTTGATAAGCAAGCATCTCATTTTGTGCATATACCC
+
33A>35BFFFFFGGGDABG5FG5BB544BA5B5DD56B6AB2ABAEDEGG3
@M00842:106:000000000-AAV5A:1:1103:12441:10303 1:N:0:2
TGTTAACACTACTGGTTATATTGACCATGCCGCTTTTCTTGGCACGATTAA
+
>3>>>FFFFFFFFGGBFGGGGGDGGCHHFE4222223BA5DGGFFEABFAD
@M00842:106:000000000-AAV5A:1:1103:20003:10327 1:N:0:2
TTGTCATTTTGATTAAAAAAAACAAAAAAAACTGGAATTCCCGGGTGCCAA
+
1>1>>B3B3BFAFGGGGGFE?E00B000AA//ABB0BB1D1BEFE//EHF1
@M00842:106:000000000-AAV5A:1:1103:19669:10338 1:N:0:2
CCAGTAGTGTTAACAGTCGGGAGAGGAGTGGCATTAACACCATCCTTCATG
+
>>A1>B3BCFFFGG3FBGGGG0A0AA0B0BAFFD11BEDHGHBHGE2FFG2
@M00842:106:000000000-AAV5A:1:1103:23670:10344 1:N:0:2
TTCTGCGTCAGTAAGAACGTCAGTGTTTCCTGCGCGTACACGCAAGGTAAA
+
>ABB353>AAAFF5G5BGEAGCB5D6645B5532A2AEEEFCEAAA1BB5D
@M00842:106:000000000-AAV5A:1:1103:9446:10355 1:N:0:2
AAAAAAAAAAAAAAAAAAAAAAAAAAAAAAAACAAAACAACAACAACCAAG
+
BBABBBDDBBBBGGGGEGGGGG//>/></////??0<FC</??//?</?/0
@M00842:106:000000000-AAV5A:1:1103:13780:10402 1:N:0:2
AAAAAAAAAAAAAAAAAAAAAATGGAATTCGCGGGTGCCAAGGAACTCCAG
+
BAABBBBBBBBBGGGGGGFGGEGBF3@@@B11>E>><?GFFHF0FGBFCC2
@M00842:106:000000000-AAV5A:1:1103:6267:10408 1:N:0:2
AATATCAACCACACCAGAAGCAGCATCAGTGACGACATTAGCAATATCCTT
+
AA33AB55CCAAFFEFFA4FF4ABC5FGG5DFG2AAA25DD3553B5DF55
@M00842:106:000000000-AAV5A:1:1103:14446:10442 1:N:0:2
AAAAAAAAAAAAAAACGGGGGGCCGAAGAACACGCACACACACCCACCACC
+
>1>AADDDDDDDGGGFAEG?EG///---.0000.--<-<.<..........
@M00842:106:000000000-AAV5A:1:1103:17469:10443 1:N:0:2
AAAAAAAAAAAAAAAAATGGAATTCTCGGGTGCCAAGGAACTCCAGTCACC
+
@AAAADDDDDDDGGG/E0BG1BA1DB2B/E/>>FBBFFGCGCGGFE2B1FD
@M00842:106:000000000-AAV5A:1:1103:19111:10458 1:N:0:2
CAATCTGCCGACCACTCGCGATTCAATCATGACTTCGTGATCAAAGATTGA
+
>AAAA13DFDDAFFF1BFGG0A0DA22DEGHBGF2D/0B0B2DB1BB1DB1
@M00842:106:000000000-AAV5A:1:1103:21539:10533 1:N:0:2
AAAAAAAAAAAAAACAGGGGGGGACGGACCACAAGCACAACACACCCACGG
+
AAAAA1>DD?DDC//AB/A/E/----9.9-:9.;../--------------
@M00842:106:000000000-AAV5A:1:1103:22749:10534 1:N:0:2
ACTGTTCACCATAAACGTGACGATGAGGGACATAACAAGTACAAATGTCTA
+
1>>1>3@BDF@D111AFAF1AE00A11BA0AAAB11110DB2D11BDAD2D
@M00842:106:000000000-AAV5A:1:1103:5302:10571 1:N:0:2
AAAAAAAAAAAAAAAAGGGGGGGCGGCGCAGACACACCAACAACCCCGAGC
+
?AAAAD1A@DDDCEAEEGGEGC--:-;--;--9--;----99-9-----9-
@M00842:106:000000000-AAV5A:1:1103:15881:10576 1:N:0:2
TGATAGCCAGATGCCCAGAGATCAGAGCGCATGACAAGTACAGGACGGTTG
+
>1>>A3@FF1>BEG11BFAGF11B11B00E00ABBB1ABA2D2FFA///AA
@M00842:106:000000000-AAV5A:1:1103:18820:10612 1:N:0:2
GATTGCTACTGACCGCTCTCGTGCTCGTCGCTGCGTTGAGGCTTGCGTTTA
+
>>>>3B5DFFFFGGGEAEAGFAAA25AA2A2ABAEA2AA3GFA3AAE1B01
@M00842:106:000000000-AAV5A:1:1103:12001:10613 1:N:0:2
AAAAAAAAAAAAAAAAGGGGGGGCGCAGCAGCGCCACACCCCACACGCCCG
+
A?AAA1DAD?DD?E?AEEEEGG?--;-9-9--9---:--;-------;-;-
@M00842:106:000000000-AAV5A:1:1103:8790:10613 1:N:0:2
AAATTTAATGTGACCGTTTATCGCAATCTGCCGACCACTCGCGATTCAATC
+
@BBBBFFFFFFFGGFEAABGGG4A2B2B5A5GCEAE?GFGAEEEEAGEFFF
@M00842:106:000000000-AAV5A:1:1103:16099:10648 1:N:0:2
AAAAAAAAAAAAAAAAAAAAAAAAAAGAACAAAAGACAAAAAAAAAAAGAA
+
BBBAADDBBBBBGGGCEE0>E//EE/?/B030BB3?0B0B0/////>//?0
@M00842:106:000000000-AAV5A:1:1103:22459:10714 1:N:0:2
GCGGGAGAGACAAAGAGGAGAGAGAGCCAAGCAGTGCAAGTCACACATACG
+
>1>1111111111100BA0A0000000B000A001B1211112B11/11A0
@M00842:106:000000000-AAV5A:1:1103:5033:10723 1:N:0:2
TGGCTAAATACGTTAACAAAAAGTCAGATATGGACCTTGCTGCTAAAGGTC
+
>33>3BFFFFFBFGF2FBAE4GBAD5555A6D5BFG2BBGAAGBFEFGGDB
@M00842:106:000000000-AAV5A:1:1103:15798:10728 1:N:0:2
AAAAAAAAAAAAAAAAAAAAGGGAATTCTCGGTGCCAAGGAACTCCAGTCC
+
ABBBBBBBBBBBGGGGGGGE1?E1BE3BBBE1?1>?B3FEGCF3BC3BBB3
@M00842:106:000000000-AAV5A:1:1103:3475:10733 1:N:0:2
GTCAGTGGTATCGTTATGCGCCTTCGTATGTTTCTCCTGCTTATCACCTTC
+
>>>>1@3BBDDFEB1AABGGGG00AABAAB22222DAB1G11AAFFGHBFB
@M00842:106:000000000-AAV5A:1:1103:10397:10734 1:N:0:2
TTCTGTACATATGTCAAATCTTGCTTCATCTGCCAACAAAAAACAAAAACA
+
3>>>3BBFFFFFGGFGGEFGFD5B55DB5D5ADF44BF4BBFEEEFEEG2B
@M00842:106:000000000-AAV5A:1:1103:23452:10749 1:N:0:2
TCGCCATGATGGTGGTTATTATACCGTCAAGGACTGTGTGACTATCGACGG
+
>>>>A33CDFFFB5222AFBADDFAE2BA2FA2F3B3A5B5D5D552BAA0
@M00842:106:000000000-AAV5A:1:1103:9169:10771 1:N:0:2
CGGCAAAACTGCGTAACCGTCTTCTCGTTCTCTACCCACCATTCTTCGTCC
+
333A3>444FFFFGAAEAE2E42554A22B2D5555232B23A5D5AA2EE
@M00842:106:000000000-AAV5A:1:1103:27896:10784 1:N:0:2
TTGGACTTTTTTTAAATACTCTCCGATAATAATGTTGAAGTGACTGGTGGC
+
>3>3>B4BDDF@EGCDFGFBF5B4BA22A555AA5BDFB553D55BC5BE1
@M00842:106:000000000-AAV5A:1:1103:9181:10785 1:N:0:2
CGGCAAAACTGCGTAACCGTCTTCTCGTTCTCTAAAAACCATTTTTCGTCC
+
>33>A>FFFFFFGGFAEFFAE42B5A22AA2D5DBDA3AEA3DA55BEBAE
@M00842:106:000000000-AAV5A:1:1103:28927:10806 1:N:0:2
CGGTGCAGTTCGTTCTGCCCTCCCACCCAACACACAAAAAAAAACATGGAA
+
>>>11>B@@BBAAAB1FGGGAFEF0BAA0F00AB00ABB///A///11011
@M00842:106:000000000-AAV5A:1:1103:24452:10818 1:N:0:2
CTGACAGTTTAATCTCATTTGAGCCTACTTCTTAATTACAAAAAAAACAAA
+
>>>>>B4BBDFFGFBB5BBBF62ACGGG4A5A55B5AAFA5A2AA2AAFE1
@M00842:106:000000000-AAV5A:1:1103:17820:10825 1:N:0:2
AAAAAAAAAAAAAAAAATGGAATTCTCGGGTGCCAAGGAACTCCAGTCACC
+
AAABBBBBBBBBGGGCGGFGBB3CD5@CFG1>>FBB?1FCGCGFHFFG3GH
@M00842:106:000000000-AAV5A:1:1103:5740:10827 1:N:0:2
AAAAAAAAAAACAGAAGGGGGGGCGGGGCAGCACGCCAACCACTGACGCCC
+
AAAAADD1A0A>F001F0/E?E---:---;-;9;--;-@----9///9---
@M00842:106:000000000-AAV5A:1:1103:21793:10828 1:N:0:2
AAAAAAAAAAAAAAAAATGGGAATCCCGGGGTCCAAGGAACCCCCAGCCAC
+
AABBBBBBBBBBGGGGG1BFBF31BE3>>@//1B333?1B??>?///B/0B
@M00842:106:000000000-AAV5A:1:1103:24437:10829 1:N:0:2
CTGACAGTTTAATCTCATTTGAGCCTACTTCTTAATTACAAAAAAACAAAA
+
>>>>AF4B@DFFGG5BBBABBBB4F4FF45A555A56DFBD3B2AE222FG
@M00842:106:000000000-AAV5A:1:1103:15664:10862 1:N:0:2
CCGACGATCAGAAAAAAAAAAAAAAATGGAATTCTCGGGTGCCAAGGAACT
+
>>1>A1>AAA1DGGGGGGGGEEE/A/0BF11B@D2D/?>/>EE1B/F0BB1
@M00842:106:000000000-AAV5A:1:1103:11626:10882 1:N:0:2
AAAAAAAAAAAAAAAAATGGAAGTCTCGGGAGCCAAGGAACTCCAGTCACC
+
AAAAADDDDDDDEGEEE0BGF10AAB1B/////B0>//>BB@FBB12BFBB
@M00842:106:000000000-AAV5A:1:1103:11601:10884 1:N:0:2
AAAAAAAAAAAAAAAAATGGAATTCTCGGGTGCCAAGGAACTCCAGCCCCC
+
AAAAA@DDDDDDGGGCGGGGF111D2@BF?/>?B@B//B0B@FBB10?/?>
@M00842:106:000000000-AAV5A:1:1103:24185:10917 1:N:0:2
AAAAAAAAAAAAAACAGGGGGGCAGCGCGCGCCAGCACCCCCCAGCAGCAC
+
A>AAADDDDDDDGE//BGFEC/<//////<-<<.-./<.<<<--..;.:..
@M00842:106:000000000-AAV5A:1:1103:7371:10921 1:N:0:2
GAAAAAAAAAAAAACCGGGGGGCGGGCGCACACACCCACCACAGCAAATCC
+
1>>AA?@DDD?0E///AA/A>B?@?----9--9.9...;..9;..//////
@M00842:106:000000000-AAV5A:1:1103:19768:10934 1:N:0:2
TCAGGAACAAAGAAACGCGGCACAGCATGTTTATAGGTCTGTTGAACACGA
+
3>>33BCFFFFFGFGFFEFGGEA2B22BB555555D35D53B5BFHH5G10
@M00842:106:000000000-AAV5A:1:1103:17667:10949 1:N:0:2
AACGCTGAATAGCAAAGCCTCTACGCGATTTCATAGTGGAGGCCTCCAGCA
+
3>A3>>3>DFFFGGD4FFEGFFGD22AA222DDF5A5A23A2EFBFG23B2
@M00842:106:000000000-AAV5A:1:1103:8342:10954 1:N:0:2
ATACGTTAACAAAAAGTCAGATATGGACCTTGCTGCTAAAGGTCTAGGAGC
+
3>>A3BBBAFFDGF4ABF5FABADFB5BC44BFEGFBFF5EG3FFGHFHH2
@M00842:106:000000000-AAV5A:1:1103:4185:10972 1:N:0:2
AAAAAAAAAAAAAAAAGGGGAAGCCACGGGCGCCAAGAACCTCCACACACC
+
AAAAA@1DDDDDGG/A/AAEAA//B0B//////>///0B0/0B/001?/?/
@M00842:106:000000000-AAV5A:1:1103:19875:10991 1:N:0:2
ATCTCTTCCAAGAGCTTGATGCGGTTATCCATCTGCTTATGGAAGCCAAGC
+
AAA1>DFFFFFFGGCAEG1BFG1E0001DBD2F11D1BDBB1F1GFG0F//
@M00842:106:000000000-AAV5A:1:1103:14625:10999 1:N:0:2
AAAAAAAAAAAAAAAAAAGGGAATTCTCGGGTGCCAAGGAACTCCAGTCAC
+
BBBBBBBBBBBBGGGGGG1?E?B23D5D1F>1>AB@3????F3BF3F3BGF
@M00842:106:000000000-AAV5A:1:1103:13760:11004 1:N:0:2
AAAAAAAAAAAAAAAAAATGGAATTCTCGGGTGCCAAGGAACTCCAGTCAC
+
AAAAADDDDDDDGGGGGE0BGB11@D2@?F>?>B>BB/BBEGGHFHHFFDF
@M00842:106:000000000-AAV5A:1:1103:13967:11024 1:N:0:2
AAAAAAAAAAAAAAAAAATGGAATTCTCGGGTGCCAAGGAACTCCAGTCAC
+
BBBBBBBBBBBBGGGGGAFBGBB@@D5@?B>1>>BBBB?FGGCGGHGBGGB
@M00842:106:000000000-AAV5A:1:1103:18481:11028 1:N:0:2
ATACGAAAAGACAGAATCTCTTCCAAGAGCTTGATGCGGCTATCCATCTGC
+
>>>A?3>>DFBFGGBABFFGGGDD55444BB4B2D5D22222BEBF5F5BA
@M00842:106:000000000-AAV5A:1:1103:13475:11034 1:N:0:2
TTTTTGTGAAAAAAAAAAAAAAATGGAACTCCCGGGTGCCCAGGAACCCCC
+
3>>AA3BCFFFFGGGGCEGC?A01BB3BA3A3F>001EEH331B1BF1>?>
@M00842:106:000000000-AAV5A:1:1103:9588:11034 1:N:0:2
CATGGACTTTGTAATTGGGCTTTTATTGAATGAAGAATATCTTAACAACAA
+
>>>11BBB1BD@FGF3FGGFBA11B33D31DB11BF01BFFAD2D1DFAAB
@M00842:106:000000000-AAV5A:1:1103:24051:11042 1:N:0:2
AAAAAAAAAAAAAAAAGGGGGGCGCGAACGAACCGCACCCCCACACCTAGG
+
AAAAAD?DDDDD??/A//EEG?//---<<-<.-;--:--.-:-.9..//0/
@M00842:106:000000000-AAV5A:1:1103:21064:11046 1:N:0:2
CTCTAATTTGTCTAGGAAATAACCGTCAGGATTGACACCCTCCCAATTGTA
+
ABBBCFFFFFFFGGGAA5BGGGB4AAE?AA4BDBBDABFE2FEGBFHBFH5
@M00842:106:000000000-AAV5A:1:1103:8716:11050 1:N:0:2
GGGGCGGTGGTCTATAGTGTTATTAATATCACGTCGGGGGAGCACATTGTA
+
A111A1A0>AAFF1G2B2BABF222D2D2DB2BB//A/AE@E??F0@BF@2
@M00842:106:000000000-AAV5A:1:1103:13472:11052 1:N:0:2
TTTTTGTGAAAAAAAAAAAAAAAATGGAATTCTCGGGTGCCAAGGAACCCC
+
3>>3>3BCFFFFGGGGGEEGCGAE1ABB3B3D5D?1E?>EGHHC11BF1?E
@M00842:106:000000000-AAV5A:1:1103:2959:11063 1:N:0:2
AAGAAGGATAAAGCACTCCGTGGACAGATTTGTCATTGTGAGCATCTTCAT
+
>111111B11BB1A1F1ABA1AA011001331ADD2222DDGG1B11DBB2
@M00842:106:000000000-AAV5A:1:1103:12976:11064 1:N:0:2
CTTATTCAAAAAAAAAAAAAAAAAATGGAATTCTCGGGTGCCAAGGAACTC
+
>>>>>@DFFFFBGGGGCEEGGGEA>1BF3B3@D5GC?>1>EHG@??CGGGF
@M00842:106:000000000-AAV5A:1:1103:9938:11078 1:N:0:2
TCAAAAAAAAAAAAAAAAAAATGGACTTCTCGGTCGCCAAGGAACTCCAGC
+
1>AAAFADDDDDGGGG//A/>0BBGF1112@F?//>>?E>>/0>B1BB1B0
@M00842:106:000000000-AAV5A:1:1103:17392:11094 1:N:0:2
AAAAAAAAAAAAAAAAAAGGGAATTCTCGGGTGCCAAGGAACTCCAGTCAC
+
AABBBBBBBBBBGGCEFA1?E?G2BDDD?F>?>BBB3B1B3B3BBGF3BEB
@M00842:106:000000000-AAV5A:1:1103:7654:11109 1:N:0:2
GGTCAGGCATCCACGGCGCTTTAAAATAGTTGTTATAGATATTCAACTAAC
+
>3>>>44CAFFFGGFAEGGFFG55A553B55A5B5BAEBFDFFHGE5AFBB
@M00842:106:000000000-AAV5A:1:1103:22922:11187 1:N:0:2
AAAAAAAAAAAAAAAAGGGGGGGCGCGGCGCACCACACCCCCCGAACCCCC
+
BBBBBDDBDBBBAEECEGEEE@A----9--9-99.9.:.9--9--;99D?-
@M00842:106:000000000-AAV5A:1:1103:18063:11187 1:N:0:2
AAAAAAAAAAAAAAAAAAAGGGAATTCTCGGGTGCCAAGGAACTCCAGTCC
+
@BBBBBBBBBBBGGGGGGE1?E1BEC33B??>1>??B3FEFHG3FG3F3B3
@M00842:106:000000000-AAV5A:1:1103:4783:11211 1:N:0:2
CTGATAAGCTGGTTCTCACTTCTGTTACTCCAGCTTCTTCGGCACCTGTTT
+
AA1A1DF1B1CCFGB1B3BB1FDD333F3ABAABB1B1ADB0EAEF0BB1A
@M00842:106:000000000-AAV5A:1:1103:21453:11273 1:N:0:2
AAAAAAAAAAAAAAAAGGGGGGGGCGGCGCGCCACACCCCCCCGCACCCCC
+
1AAAADDDDDDDEAE/A?ECEC;-9-------9---99-;-;-99-99A-9
@M00842:106:000000000-AAV5A:1:1103:26155:11285 1:N:0:2
AAAAAAAAAAAAAAAATGGAATTCTCGGGTGCCAAGGAACTCCAGTCACCG
+
CCCCCCCCCCCCGGGFFGGBFF3D55BAA1>EF5BBBEGH3GFFCFGGHH1
@M00842:106:000000000-AAV5A:1:1103:8469:11322 1:N:0:2
CGTTTTGGATTTAACCGAAGATGATTTCGATTTTCTGACGAGTAACAAAGT
+
>3>>>AFBFFFFGGGDFAAE2FB5D65BB2D5B5D5FGGECEF2DDDBBB5
@M00842:106:000000000-AAV5A:1:1103:9359:11327 1:N:0:2
AAAAAAAAAAAAAACAGGGGGGGCGGCGGAGCAACCGCCCGCAGCCGCCCG
+
>>1AADDDDDDDE//AAGGGGCA--9-;---99/----;>-------;9;-
@M00842:106:000000000-AAV5A:1:1103:16207:11329 1:N:0:2
AAAAAAAAAAAAAAAAAAAAAAAAAAGAGACAAAAACAAAAAACAAAAACA
+
AAAAADDDDDDDGGGGGGCGGG//>///0B0<00</?C/<0?BCC/0?</?
@M00842:106:000000000-AAV5A:1:1103:20184:11363 1:N:0:2
TATTGCCCGGCGTACGGGGAAGGACGTCAATAGTCACACAGTCCTTGACGG
+
>AAB3DFFBCBCEGEEGGGEEEE22A2BBE5DF5GBDBC?BFGFBAGHGCA
@M00842:106:000000000-AAV5A:1:1103:16521:11365 1:N:0:2
AAAAAAAAAAAAAAAAAAAAAAAACAGAAAGCAAGCAAAAACAGACAAAAC
+
ABBBBBDBBBBBGGGGC0>E/E/>??1B3B333B0/?330//?0??00000
@M00842:106:000000000-AAV5A:1:1103:16124:11382 1:N:0:2
AAAAAAAAAAAAAAAAGGGGGGGGGCGGCACCACCACCCCCCACCCCCACC
+
AAAAA1DDDDDDGC?//EEC?/9------99-99:--9B=-9-9--99---
@M00842:106:000000000-AAV5A:1:1103:28234:11383 1:N:0:2
ACGGACTGGAAACACTGGTCATAATCATGGTGGCGAATAAGTACGCGTTCC
+
>>A33>3AAFFFGGFBGGBFGG655DDBFG5BA2A2A22EFFGHDG?AAA2
@M00842:106:000000000-AAV5A:1:1103:6376:11385 1:N:0:2
CGATAACCGGAGTAGTTGAAATGGTAATAAGACGACCAATCTGACCAGCAA
+
>3>AAAFFBBBDE4F6BFBBBGBFF555D5B5FAAAAA2ABAGFHHHHH2B
@M00842:106:000000000-AAV5A:1:1103:6368:11402 1:N:0:2
CGATAACCGGAGTAGTTGAAATGGTAATCAGACGACCACTCTGACCAGCAA
+
A?AAAAFFD>DDEBFBFFBA5GBED5556D3FF2AAE22BB5DEGHHCFE2
@M00842:106:000000000-AAV5A:1:1103:25675:11403 1:N:0:2
AAAAAAAAAAAAAAAAAAAAAAACAAAAAACACACAAAAAAAAAAAAAAAA
+
AAAAADDDDDDDGGGGEEGEE/E/?/B0///?0/??/0B/</>//>//---
@M00842:106:000000000-AAV5A:1:1103:19970:11413 1:N:0:2
TCACAAAAAAAAAAAAAAAAAATGGACTTCTCGGGTGCCAAGGAACTCCAG
+
3>AAAFFFCCCCGGGGGGGGGCCBF333@D5B??>1>EFF3?A1BF3BFG@
@M00842:106:000000000-AAV5A:1:1103:11380:11415 1:N:0:2
CTTATCACCTTCTTGAAGGCTTCCCATTCATTCAGGAACCGCCTTCTGGTG
+
AAAA1DFFFFFFGGFFAFGGF1BBFG11DA33D3AFCBBF0EE/B1BB11A
@M00842:106:000000000-AAV5A:1:1103:9444:11439 1:N:0:2
TGGGAAAAGTTACTGTAGCCGACGTTCTGGCGGCGCAACCTGTGACGACCA
+
>3333B>BFFFFGGGFFGGGGAAA2222D3322AAEA0EGBEB3FF1BE/>
@M00842:106:000000000-AAV5A:1:1103:12969:11482 1:N:0:2
AAAAAAAAAAAAAAAAAAAAAAGACACAGAGCACTCGACACACGACACCCC
+
BBBBADDBBBBBGGGGCE?@@>11131?1B3B313?/?>>/?/<>>//?//
@M00842:106:000000000-AAV5A:1:1103:3909:11500 1:N:0:2
CAATTAGAGATGGAGGATTGAGGAACAACACAACAACAACATGGAATTCTC
+
AAAA?F1BFFFDFGGAABBF1BA10B0B0BAAAA000B0000BB1AB1FB2
@M00842:106:000000000-AAV5A:1:1103:26898:11515 1:N:0:2
CTGATGTTCTCTTATTAGAAAAGAAGAATCTTGTCCAAAAAAAAAAAAAAA
+
>3>>>5B@B5D55GF5FGBB5GA24A44AB5BDDFG5FF22AE20AE0EE>
@M00842:106:000000000-AAV5A:1:1103:17334:11524 1:N:0:2
AAAAAAAAAAAAAAAAAAAAAAGCACAACAACCGAAAAACACACACACCCC
+
AAAAADDDDDDDGGGGGG?EEE/B@000/?////////BE/<</?</?/?/
@M00842:106:000000000-AAV5A:1:1103:5555:11571 1:N:0:2
AAAAAAAAAAAAAAAAAAAAAAACAACACACAAACAACACAACACCACACA
+
A?AAA@DDDDADGGG/AFGGGG?/?E??FF?/F0/>>/?////?//?////
@M00842:106:000000000-AAV5A:1:1103:13164:11612 1:N:0:2
TCATCTCTCTTTTTGCGTTCTGCTTCAATATCTGGTTGAACGGCGTCGCGT
+
>>AAA@FFFFFFGGF4EAAAFFA55DA56B5D6DF53AGFFA?2EAE?FF0
@M00842:106:000000000-AAV5A:1:1103:7205:11621 1:N:0:2
ATGCTGCTTCTGGTGTGGTTGATATGTTTCATGGTATTGATAAAGCTGTTG
+
>A3A>5DBFFFFGAF4AEBAEBD6D56A5DD6FF5D5DFDGBG5AFBG533
@M00842:106:000000000-AAV5A:1:1103:6027:11629 1:N:0:2
GCTGATTATTTTGACTTTGAGCGTATCGAGGCTCTTAACCCTGCTATTGAG
+
>>>3>BBBFFFFGGB5FFFFFCA222B24AAA223A555BGCCDGHFBGHB
@M00842:106:000000000-AAV5A:1:1103:19906:11642 1:N:0:2
ATCATAGTCAAAAAAAAAAAAAACAAATGGAATTCTCGGGTGCCAAGGCAC
+
A>AA?F3BDFFFGGGGGG0EGCG/AB01DF1B1112BC///>B0DFEC/BB
@M00842:106:000000000-AAV5A:1:1103:24221:11660 1:N:0:2
ATGTGATGATGGGACTTGGAGATGAGGCTAATAGATAAATAAACATTTTAC
+
>>>>3BBBFFDFGGGABBGBFB4B54FA4FA5DB5B6DF55FFBGG5DBD3
@M00842:106:000000000-AAV5A:1:1103:14487:11668 1:N:0:2
AAAAAAAAAAAAAAAAGGGGGGCGCGGGGCCACAGACACCCCAGCACACCG
+
>1A>A@DDDDDDCEE?AEEGEG?@------:..:.;:;B;.;..C/./;.-
@M00842:106:000000000-AAV5A:1:1103:21769:11670 1:N:0:2
AAAAAAAAAAAAAAATGGAATTCTCGGGTGCCAAGGAACTCCAGTCACCGG
+
BCCCCCCCCCCCGGGGGG3BDGD55ABE1A1BDFFFC3F3GHFFFGFGHG/
@M00842:106:000000000-AAV5A:1:1103:5770:11674 1:N:0:2
AAAAAAAAAAAAAAAAGGGGGGCGGCGAGCCACCCACCCCCCAGCACCCCC
+
>AAAAAADDDDDGEE///AEAB/<--<----//....9.----.;/..9--
@M00842:106:000000000-AAV5A:1:1103:18280:11730 1:N:0:2
AAAAACAAGAGAACAATTAAAATTAATACAACAACAAAAACAAATAGAATT
+
BBBBBBBBFFFFGGGFGFGEFF6445655B444A2B2BAF2BF2ADB5DFD
@M00842:106:000000000-AAV5A:1:1103:14454:11767 1:N:0:2
TTCGACTCATCAGAAATATCCGAAAGTGTTAACTTCTGCGTCATGGACGCG
+
>AA3>A>AFFFFGGGEGFFGGE222A5D6D56DF5D55DA2EE2BFF3AA0
@M00842:106:000000000-AAV5A:1:1103:15538:11768 1:N:0:2
AAAAAAAAAAAAAAAAGGGGGGCGCCGCGCACCACACCCCCCCGCACCACC
+
>AAAADDDDDDDGGEC/AAAEC<@?-<-<A---::....--;:-?-A-.9-
@M00842:106:000000000-AAV5A:1:1103:18788:11787 1:N:0:2
TTGACCAAAAAAAAAAAAAAAACATGGCATTCTCGGGTGCCAAGGAACTCC
+
>>>>AF1AAAADGGGGEAEGGGEF1BF0B11D2DB///>BF1FG/0BFBBB
@M00842:106:000000000-AAV5A:1:1103:21985:11791 1:N:0:2
AAAAAAAAAAAAAAAAAAGAAACAACGAAAAAACGCAACACACCCCACCAC
+
AAAAADDDDDDDGGGG?E/?BG0BB/>/?//>>//////0?>E/?//////
@M00842:106:000000000-AAV5A:1:1103:21939:11801 1:N:0:2
GGAAAAAAAAAAAACAGGGGGGGAGCAGGGGCGAGCACCGCGCGCCCCCAG
+
>>>>>11>AAADE?E/A/A/EEA-9..9.---9----:----;--9--9--
@M00842:106:000000000-AAV5A:1:1103:18778:11802 1:N:0:2
TTGACCAAAAAAAAAAAAAAAAAATGGAATTCTCGGGTGCCAAGGAACTCC
+
3>>>AFFBBBBBGGGGGGGGGG0E?BF3BB3D3B?F/1>EFGFHEHHH@GF
@M00842:106:000000000-AAV5A:1:1103:6750:11814 1:N:0:2
AAGAAAAAAAAAAAAAAAAATGGAATTCTCGGGTGCCAAGGAACTCCAGTC
+
>A3>>CFFBBBBGGGGGGGFGBFHD33D5BF1>1/>FFBGAGHHHFHHF3B
@M00842:106:000000000-AAV5A:1:1103:16392:11827 1:N:0:2
GAGTATGACTTTACCATGGGTGTCTGAAAGAGTTGTGCATTGGGTGAATCA
+
>>>1>33BDDFFGGGFGGGGBEEB3D13110B33D3BFDBDA1F0BFGFF1
@M00842:106:000000000-AAV5A:1:1103:23539:11835 1:N:0:2
AAAAAAAAAAAAAAAAGGGGGGGCGCGAGATCACACCACCCACGACCACGG
+
AAAAA@1ADDDDGGAA/AECEGGAA;@----/9///9---:-A-----;--
@M00842:106:000000000-AAV5A:1:1103:24786:11898 1:N:0:2
AAAAAAAAAAAAAAAAAAAAAAACACAACACAGACACCAACCAGCAAACAC
+
BBBBBBBBBBBBGGG0EAEE/>/>1111????0B000////////?03000
@M00842:106:000000000-AAV5A:1:1103:10583:11911 1:N:0:2
AAAAAAAAAAAAAAAAGGGGGGCGCGGGACACCACACCACACCGACACCGC
+
1>A>A@D@ADD@AE/AEGEEAC//------:.::;..;.;.;.--9--.-9
@M00842:106:000000000-AAV5A:1:1103:13261:11967 1:N:0:2
AAAAAAAAAAAAAAAAGGGGGGGCGAGGGAGCCCGCGCCACCACACCCCCG
+
333AA@DDD@DDCCGCAEGCGG@BA9-9-:....;9--9..9....9.;9-
@M00842:106:000000000-AAV5A:1:1103:7012:11999 1:N:0:2
AAAAAAAAAAAAAAAAAATGGAATTCTCGGGTGCCAAGGAACTCCAGTCAC
+
BBBBBBBBBBBBGGGGGE1BFB@GC@5B?F01>?B@C1F1GF3FEGHBEG@
@M00842:106:000000000-AAV5A:1:1103:15057:12013 1:N:0:2
ATTCTGTCTTTTCGTATGCAGGGCGTTGAGTTCGATCATGGCGATATGTAT
+
AAAA35@@@DFFGGFBBGEFFGA2E22A2B55DF2D2A5AB2A20AAF55A
@M00842:106:000000000-AAV5A:1:1103:18685:12024 1:N:0:2
AAAAAAAAAAAAAAAAAAAAAAAGAACACACAGAGCAAAACAAGAACCAAG
+
AAAAADADDDDDGEGGEE/>/>>/>0>00>//>B00B0B0B/<C0B0?0F0
@M00842:106:000000000-AAV5A:1:1103:16574:12085 1:N:0:2
AAGGCGCATAACGATACCACTGACCCTCAGCAATCTTAAACTTCTTAGACG
+
AAA3A3DDBCFFGGGEEFGGGGDGGB3BF3F523B55BA5FA5FA5ADGF2
@M00842:106:000000000-AAV5A:1:1103:15913:12098 1:N:0:2
CATCTATGTTGGAGCACAAGAACAGGCAAACCACAACACACAACGGGAATT
+
>A>A1D@B@FFAGFGCA1BBB110B00BB000A0B0AB0F//AA/A/A/01
@M00842:106:000000000-AAV5A:1:1103:16577:12103 1:N:0:2
AAGGCGCATAACGATACCACTGACCCTCAGCAATCTTACACTTCTTAGACG
+
AAA?A3AAAAFFGGGFGGGGGGBFH23BGEBBB3F55BD5FF5B5AABFF2
@M00842:106:000000000-AAV5A:1:1103:9194:12122 1:N:0:2
AAAAAAAAAAAAAAAAGGGGGGGCGGACGCGACCACACCCCACCCCTCACC
+
AAAAADDDDDDDEEEE/EEEGG@A--;--;--;9;;;9------;9-;-;9
@M00842:106:000000000-AAV5A:1:1103:10423:12228 1:N:0:2
AAAAAAAAAAAAAAAAAGGGGGCACGGGCAGACCCCCACCCAACCCCCCGC
+
1>1AA1D@DDDDCEC///AEEE?/BE/>/>//0///>>/?//<//?/<B/<
@M00842:106:000000000-AAV5A:1:1103:7608:12229 1:N:0:2
GTCACATTAAATTTAACCTGACTATTCCACTGCAACAACTGAACGGACTGG
+
>>>3>5BDFDFFGGGFGGGGBG55D65D6F5BFFBB4FGHF3AEAAAEAE2
@M00842:106:000000000-AAV5A:1:1103:28998:12230 1:N:0:2
CCTGCAATTAAAATTGTTGACCACCTACATACCAACGACGAGCGCCTTTAC
+
>>>3>BFFFDFFGFFGBFGFGG4BF4FCG5DBFB422BEAE2A2AE11BDD
@M00842:106:000000000-AAV5A:1:1103:24322:12245 1:N:0:2
AAGCGGCTTAGGATGTTACTGATGCTCCATTAACTTTGTTGAAAGTCACCG
+
>AAA11>>AFFFGGFAFGFGFB3D11BBG12ADD2D2120BFEFFFGFHH/
@M00842:106:000000000-AAV5A:1:1103:12955:12258 1:N:0:2
AAAAAAAAAAAAAAAAAAAAAAGAACGAGAGAAAACAAAAAAACACAAAAA
+
AAABBDDBBBBBGGGGEEEFGG11B21>1?//B?23/?00//<</0?/0B?
@M00842:106:000000000-AAV5A:1:1103:14788:12283 1:N:0:2
AAAAAAAAAAAAAAAGGGGGGGGCGAGCGACGGCAGCCACCACGCACCAGC
+
>A?AA1DDDDDDC?///AEGGG@@@---9-9------9--;-;9A------
@M00842:106:000000000-AAV5A:1:1103:16131:12287 1:N:0:2
AAAAAAAAAAAAAAAAGGGGGGGGGCGAGCGCACCACCCACACGAACGCAG
+
3AAAAD2A@DDDAA00AEEGGGG---9;9------9..;.9AA9-.9-9--
@M00842:106:000000000-AAV5A:1:1103:21703:12305 1:N:0:2
TCAGTGTTTCCAAATCTAAGTATGGATATCATGACCATGCAAGAGAGTCTT
+
1>>1>3@B>BFFGG1BBABBAB3DF1133DDDDGFGF1GGBB10BAEFFF2
@M00842:106:000000000-AAV5A:1:1103:11447:12358 1:N:0:2
ACTGCTATCAGTATTTTTGTGTGCCTGAGTATGGTACAGCTAATGGCCGTC
+
3>33A5DFFFFFFGGGCFE4G44DFFG4B5AA645DFFDGB5AA552FEEA
@M00842:106:000000000-AAV5A:1:1103:5300:12369 1:N:0:2
AAAAAAAAAAAAAAAAAATGGAATTTCTCGGGTGCCACGGAACTCCAGTCC
+
AAAAADDDDDDDGGGGGC0BGFH11D22D>/>/>?>11>>EFE1FB@CBF1
@M00842:106:000000000-AAV5A:1:1103:14146:12374 1:N:0:2
TGGAATTCTCGGGTGCCAAGGAACTCCAGTCACCGATGTATCTCGTATGCC
+
>33>>BBFFFCCGFEEGGGFFB4B4BB4BBFBFFEEEEAF55ADGAEBGGB
@M00842:106:000000000-AAV5A:1:1103:18986:12396 1:N:0:2
AAAAAAAAAAAAAAAAAAAAAAAAGACAAAGAAAAAAAAAAAACAAAAAAA
+
AAAAADDDDDDDGGGGGGGGGG?E/?0B0B0B0B0B/</<>CC//?00?>-
@M00842:106:000000000-AAV5A:1:1103:26326:12403 1:N:0:2
AAAAAAAAAAAAAAAAAAAAAAACACGAAAGAAACGGCACGCAGACAACAG
+
AABBBBBBBBBBGGGFEEEGGG/??1?>1//??3B//////<</<F22//2
@M00842:106:000000000-AAV5A:1:1103:9710:12420 1:N:0:2
AAAAAAAAAAAAAAAAGGGGGGCGCGCGACACCACCCCCCACCGCCCCACC
+
AAAAADDDDDDDAE?ECEFEEC//----<--:;...;--;-9CA@--:.;.
@M00842:106:000000000-AAV5A:1:1103:22060:12454 1:N:0:2
CAACAGGCCACAACCAACCAGAACGTGAAAAAGCGTCCTGCGTGTAGCGAA
+
>AABA44AAABFGEEGAEFFFA4BA4B2AD5ABBAABE2BGE1EAGGHEEA
@M00842:106:000000000-AAV5A:1:1103:17036:12458 1:N:0:2
AAAAAAAAAAAAAAAAGGGGGGGCGCGGCACCACACCACCCCACCACCACG
+
>>A1A@@DADDDGEEAA/EEEGA@---;;--;-9---9;---------9A-
@M00842:106:000000000-AAV5A:1:1103:27476:12485 1:N:0:2
AAAAAAAAAAAAAAAAGGGGGGGGCACGACGAACGAACACCGCAGCGCCCG
+
1AAAA111>ADAEGCG/AE/A@9--;-;-99-9--;-9;B----9------
@M00842:106:000000000-AAV5A:1:1103:20654:12494 1:N:0:2
AAAAAAAAAAAAAAAATGGAATTCTCGGGTGCCACGGAACTCCAGTCACCG
+
BBBABBBBBBBBGGGG1FFAB3AD55ABA1>EF53>/>?EBFFFF3BFGG1
@M00842:106:000000000-AAV5A:1:1103:15430:12512 1:N:0:2
AAAAAAAAAAAAAAAAGGGGGGGAGGGAGACACCGACACCCCAGCAGCCCC
+
AAAAA@DDDDDDCEAEE/EEGC9-;-9....--9;9@-;--;---9--:--
@M00842:106:000000000-AAV5A:1:1103:15647:12525 1:N:0:2
TGAAGTAATCACGTTCTTGGTCAGTATGCAAATTAGCATAAGCAGCTTGCA
+
>3>>3BBFFFFFGFFBABFGFG5B5D6DDDB5B5BAFE55BGGEBF3BBF3
@M00842:106:000000000-AAV5A:1:1103:6070:12534 1:N:0:2
AAAAAAAAAAAAAAACGGGGGGGCAGGGGCCGCCACGACCCAGCCCACGCG
+
AA?AAD@DDDDDGE///AAEGG@--.-99;----;---;-----99-;-;-
@M00842:106:000000000-AAV5A:1:1103:16366:12575 1:N:0:2
TTGTTCTCAAAAAAAAAAAAAAAAAAGGAATTCTCGGGTCCCAAGGAACCC
+
>1>1>B3BFFFFGGGGGGGEEG/////E001@D2B?/>?/>F10??0BF/?
@M00842:106:000000000-AAV5A:1:1103:20227:12589 1:N:0:2
AAAAAAAAGAAAAAAAAAAAAAAAAACAATGGAATCCTCGGGTGCCAAGGA
+
BBBBADDBBBFFGGGGGEEE0AEC>>???3FF3@33B3BE?>?EEGB3//0
@M00842:106:000000000-AAV5A:1:1103:11379:12622 1:N:0:2
AAAAAAAAAAAAAAAAAAATGGAATTCTCGGGTGCCAAGGAACTCCAGTCA
+
BBAABDBBBBBBGGGGGGE1BG3B3F55DFF>1>EGHGGAFCG3FG3B?B3
@M00842:106:000000000-AAV5A:1:1103:16264:12660 1:N:0:2
GATATGTATGTTGACGGCCATAAGGCTGCTTCTGACGTTCGTGATGAGTTT
+
>>>>>33BDFFFGGDFGEEEGG1BAB10F1DB1DDDA00BEAFCFHAFD2D
@M00842:106:000000000-AAV5A:1:1103:22355:12705 1:N:0:2
AAAAAAAAAAAAAAAAGGGGGGCGAGCGAACAGCACCCCCCACGCACCCCG
+
AAAAA1>D@@ADCAA/EFGEEC/@-<--<---/</<.:----.9.:-9C--
@M00842:106:000000000-AAV5A:1:1103:17161:12722 1:N:0:2
AAAAAAAAAAAAAAAAATGGAATTCTCGGGCGCCAAGGAACTCCAGTCACC
+
AAAAADDDDDDDGGGGGCBGBB1FA22FE//>/E/>/FCGHFGHE12BDDB
@M00842:106:000000000-AAV5A:1:1103:7274:12729 1:N:0:2
AAAAAAAAAAAAAAAAAAAAAAACAGAAACAGAACAAAACAAAGAAGCAAG
+
AAABBDBBBBBBGGGGFGGEC//?123333?233?3B00B//03303B332
@M00842:106:000000000-AAV5A:1:1103:4059:12762 1:N:0:2
TAGCTTTAAGCGGCTCACCTTTAGCATCAACAGGCCACAACCAACCAGAAC
+
>>3>>BFFFFFDGEEABFFFFG5ADG5FB3B3C22FACEGDEFEEFGGFGC
@M00842:106:000000000-AAV5A:1:1103:22185:12773 1:N:0:2
GCAAGTCTGCCGCTGATAAAGGCAAGGAGACGCGTGATTATCTTGCTGCTG
+
>>>11BBBDFF?EEEEBF31BF0000B00BA0AA/AAB2B2D22D1DEF1B
@M00842:106:000000000-AAV5A:1:1103:16694:12779 1:N:0:2
TTCTTACCTATTAGTGGTTGAACAGCATCGGACTCAGATAGTAATCCACGC
+
AAAABFFFFFFFGGFGFAAE4AB5BEB5B2A2E2B3FE5BGEGGBGH3G?A
@M00842:106:000000000-AAV5A:1:1103:25422:12783 1:N:0:2
GTAATCACGTTCTTGGTCAGTATGCAAATTAGCATAAGCAGCTTGCAGACC
+
>>>>>D5CAFFFFGGFGGBFBFEBB5A555BBFF5BBFFEFG3BFGGGHHG
@M00842:106:000000000-AAV5A:1:1103:6512:12799 1:N:0:2
AAAAAAAAAAAAAAAAAATGGAATTCTGGTGCCAAGGAACTCCAGTCACCG
+
BBBBBBBBBBBBGGGGGEAFGFG3@B5DG5BBGB@BBCGGFGHFH3G3GG1
@M00842:106:000000000-AAV5A:1:1103:17167:12807 1:N:0:2
TCTGCCGTTTTGGATTTAACCGAAGATGATTTCGATTTTCTGACGAGTAAC
+
>>>3>F3>>CAFGGGGGGGGGE22A25B5D5DDFAD525DDDFFGFEAFHB
@M00842:106:000000000-AAV5A:1:1103:23569:12837 1:N:0:2
AAAAAAAAAAAAAACACGGGGGGCGTGGCACACCCCACACCCCGCACACAG
+
1AAAAD1DD@DDCE?/0////></-----/0/...-.<.:C.;-;--99..
@M00842:106:000000000-AAV5A:1:1103:5607:12851 1:N:0:2
CTTAATTTGGATTGGCTGTATAACAACAACACAAACAAACGGCATTCCCGG
+
>>1AA3@3B@C1BF1ABFB1BB31110A000000BA00B0AB/A/BA21A/
@M00842:106:000000000-AAV5A:1:1103:6986:12868 1:N:0:2
TGAATTTACGGAAAACATTATTAATGGCGTCGAGCGTCCGGTTAAAGCCGC
+
>3>AAFFFFBBCGGGBABBFGG666DF4AAEA2AEAAEECFA1AFGFHHC0
@M00842:106:000000000-AAV5A:1:1103:16298:12874 1:N:0:2
AAAAAAAAAAAAAAAAGGGGGGGGGGCGCGCCACCACACACACCACGACCG
+
AAAAA>1>DDAD?E?/AAEEG/-;9--99----9--:;BAA---;;--9--
@M00842:106:000000000-AAV5A:1:1103:23726:12881 1:N:0:2
TAAATTATGTCTAATATTCAAACTGGCGCCGAGCGTATGCCGCATGACCTT
+
ABBBBFFFFFFFGGFDEGGBAFB4F44A222AEAAAABFGH?EEAEDGG53
@M00842:106:000000000-AAV5A:1:1103:17062:12891 1:N:0:2
AAAAAAAAAAAAAAAAAAAAAAAAAAAACAGCAACAAAAAAAAGCACACAA
+
AAAAAD@DDDDDGGG?GGCGE////////?00<<0B?<0//>//<1000?/
@M00842:106:000000000-AAV5A:1:1103:17080:12894 1:N:0:2
AAAAAAAAAAAAAAAAAAAAAAAAAAGACAAGAACACACAACAACCGAAAG
+
ABBBADDBBBBBGGG?ECEE@E?/>///0B0003030?//?////</////
@M00842:106:000000000-AAV5A:1:1103:11880:12895 1:N:0:2
GGATGGTCGCCATGATGGTGGTTAGTATACCGTCAAGGCCTGTGTGACTAT
+
>3>>33BBAD?AGFFBGGBFFAAA4A66FGF22ABB332BBAAB5B5DDED
@M00842:106:000000000-AAV5A:1:1103:18089:12904 1:N:0:2
TCGTATGCCGTCTTCTGCTTGCTTCCACAAGCGTGGCGCCAAGGCACTCCA
+
>>>>>>1BDDADFGG3BBB1B0B1DF1B1A0FA0000/BEBA/BEGHBFF1
@M00842:106:000000000-AAV5A:1:1103:12873:12934 1:N:0:2
AAAAAAAAAAAAAAAAGGGGGGGAGGCGCACCCCGCCCCCCCCCCACCCAC
+
AAAAAADDDDDDGE?/E/E?E/--9-.9@--;-;-;-9;@@-@-9---:--
@M00842:106:000000000-AAV5A:1:1103:5825:12945 1:N:0:2
AGCGCCGTGGATGCCTGACCGTACCGAGGCTAACCCTAATGAGCTTACTCC
+
>3A3AD2>A@2FGGG5FBFGGAAE2A2AAAB3BBF1EB25DG5A5AF35D3
@M00842:106:000000000-AAV5A:1:1103:28241:12955 1:N:0:2
AAAAAAAAAAAAAAAAAATGGAATTCTCGGGTGCCAAGGAACTCCAGCCAC
+
AAAAADDDDDDDGGGGEE0BFF1B1B22/F>/>?01B//>0B1BGCG0?FB
@M00842:106:000000000-AAV5A:1:1103:6365:12978 1:N:0:2
GCGCCATGTCTAAATTGTTTGGAGGCGGTCAAAAAGCCGCCTCCGGTGGCC
+
>>3>A>>BFFFFG5G6FBBFGG4BA22AAAAAD322BG0EEEEAE0AEGG1
@M00842:106:000000000-AAV5A:1:1103:11330:13024 1:N:0:2
AAAAAAAAAAAAAAAAGGGGGGCGCGGTCAGCACGCCCCCCCCGGCACGCG
+
AA1>>1DD@DDDAE/AEEGGGG//--<.<.<<<<--<-::--;9--9-.--
@M00842:106:000000000-AAV5A:1:1103:18846:13068 1:N:0:2
AAAAAAAAAAAAAAAGGGGGGGCAGGGGAAGCGCGCCACACACGCCACCCC
+
>AAAAD@DDDDDC?E/EEECGG-9.-9-...;9----99-9-9---9;---
@M00842:106:000000000-AAV5A:1:1103:27857:13092 1:N:0:2
TAAGGATGAGTGTTCAAGATTGCTGGAGGCCTCCACTATGAAATCGCGTAG
+
>>A33B4BCFBDFDBBBGGFGEB5BE4B2AA4AA4F5B5FD5G5DAFEAE2
@M00842:106:000000000-AAV5A:1:1103:18485:13094 1:N:0:2
AAAAAAAAAAAAAAAAGGGGGGGACCGCGAGCACGCCACCCCCCCCCCACC
+
1AAAADDDDDDDGGGG???EEC:--.--9-;;-;--;-;--9--;----;-
@M00842:106:000000000-AAV5A:1:1103:27297:13110 1:N:0:2
CAAGCTCTTGGAAGAGATTCTGTCTTTTCGTATGCAGGGCGTTGAGTTCGG
+
>3A3>4CDFFFCD4F4BFBFFGDB555DB24B4BD5B2AAA2A2F355DF0
@M00842:106:000000000-AAV5A:1:1103:25453:13154 1:N:0:2
TCAATACCATGAAAAATATCAACCACACCAGAAGCAGCATCAGTGACGACA
+
ABABBFFFFFFFGFGCG4FGGGBA2A4BBFCB43FCGFAAFFD55FGAFE2
@M00842:106:000000000-AAV5A:1:1103:17514:13172 1:N:0:2
ACCAGTGTTTCCAGTCCGTTCAGTTGCTGCAGTGGAATAGTCAGGTTAAAT
+
>>AA3B4BDFFFGGGGGFAFGGD66D54BB4B5BB4B3AE5DEGF53FEAD
@M00842:106:000000000-AAV5A:1:1103:24561:13209 1:N:0:2
AAAAAAAAAAAAAAAAAATGGAAGTCTCGGGTGCCAAGGAACTCCAGTCAC
+
BBBBBBBBBBBBGGGGEE1BGB33B@55BE>1>B?G3F1FGG3FCECBBBB
@M00842:106:000000000-AAV5A:1:1103:11158:13292 1:N:0:2
AAAAAAAAAAAAAAAATGGAATTCTCGGGTGCCAAGGAACTCCAGTCACCG
+
BBBBADDBBBBBGGGGBFF3BB3B55B1A10?3D3?1GBG@@B3@3B33B1
@M00842:106:000000000-AAV5A:1:1103:25881:13333 1:N:0:2
AAAAAAAAAAAAAAAGGGGGGGGCGAGGGCCAACCACCACCCCGCCCCCGC
+
>?>A?>A?AD0AAAE/AAEAB?9----9-----9;----:;:-99------
@M00842:106:000000000-AAV5A:1:1103:21078:13338 1:N:0:2
AAAAAAAAAAAAAAAAAAAATGGAATTCTCGGGTGCCAAGGAACTCCAGTC
+
ABBBBBBBBBBBGGGGGGGGABF3B33B@B?B>1>EGHGD1BFFCFC?BBB
@M00842:106:000000000-AAV5A:1:1103:10859:13339 1:N:0:2
GGTTTGGTTCGCTTTGAGTCTTCTTCGGTTCCGACTACCCTCCCGACTGCC
+
33>>>3>>AFBBGGE4BFBBBGD555AE22AF?2EEAFGH3GEDD1E01GF
@M00842:106:000000000-AAV5A:1:1103:6415:13386 1:N:0:2
AAGAAATAACATCATGGTAACGCTGCATGAAGTACTCACGTTCTTGGTCAG
+
AA3>AFBFFFFFGGGGGBFGGE22AEBDD45BDB5DFBGHABAA5DBAFB2
@M00842:106:000000000-AAV5A:1:1103:26381:13406 1:N:0:2
ATCGGATTGTTTGGCTTTTAAAAACAGAAAAAAATGGAATTCTCGGGTGCC
+
>>A11>1>CBFFGGB1BBFEFB1F0B0BF1BA0AABBGF11D2FA/E/ABA
@M00842:106:000000000-AAV5A:1:1103:28956:13429 1:N:0:2
CGCTGAATTTACGGAAAACATTATTAATGGCGTCGAGCGTCCGGTTAAAGC
+
>>>>334BDFFFGGGCEFFFGG5B6D6AF54AAEE2AEAAEGGG?EE55D5
@M00842:106:000000000-AAV5A:1:1103:8509:13457 1:N:0:2
AAAAAAAAAAAAAAAAGGGGGGGGAGGGGCGCCCCCACCCCCCGCACCCAC
+
AAAAADDDDDDDGGE??EECEG---9------;--;9----;---------
@M00842:106:000000000-AAV5A:1:1103:20629:13458 1:N:0:2
AAAAAAAAAAAAAAAAAAAAAAAACACAGCAGCCGCACCCACCGCACAACA
+
AAAAADDDDDDDGGCEGA/E///>/?0/0/B00>/>>>////////>/0C/
@M00842:106:000000000-AAV5A:1:1103:12176:13469 1:N:0:2
TGGAAACGTACGGATTGTTCAGTAACTTGACTCATGATTTCTTACCTATCA
+
333>34CABCABG??2BBBBBB66DD65DBG5F3ADA5D5DBDADCGB535
@M00842:106:000000000-AAV5A:1:1103:17350:13482 1:N:0:2
ATAAAAAAAAAAAAAAAAATGGAATTCTCGGGTGCCAAGGAACTCCAGTCC
+
A>AAAFFBBBBBGGG?GGG1BF3F3B5@D??>1>?FFFAF1FFBEGBF@B3
@M00842:106:000000000-AAV5A:1:1103:23522:13492 1:N:0:2
TATTGAGGCTTGTGGCATTTCTACTCTTTCTCACTCCACAATGCTTGGCTT
+
11AA131>AA1?FGGA111BFB3D3A31333DB11BC1BBA1AGB21/B10
@M00842:106:000000000-AAV5A:1:1103:10800:13496 1:N:0:2
AAAAAAAAAAAAAAAAGGGGGGGGGCGGGAGCAACGCCAACCACAACGACG
+
>>?AADDDDDDDCA//EEEGGG-9-----9-9-/9-;---;-;-9-;--;-
@M00842:106:000000000-AAV5A:1:1103:23513:13507 1:N:0:2
TATTGAGGCTTGTGGCATTTCTACTCTTTCTCAATCCCCAATGCTTGGCTT
+
AABBAF4FABFBGG2ABBBGGCDBF45B5A5DDDADGGGGAE3GAFFFH32
@M00842:106:000000000-AAV5A:1:1103:11091:13514 1:N:0:2
GCTGTTGGCTTGGAACTATCAAACAAAAAAAAAACATGGAACTCCCGGGTG
+
>>>1>@B>CFCDEGFEBBBEFF110000AA0/AE/ABB0AG1AF1B/A/B>
@M00842:106:000000000-AAV5A:1:1103:27943:13525 1:N:0:2
AAAAAAAAAAAAAACAGGGGGGGACGACACACCCCACACCGCCCACACACC
+
AAAAA@1ADD00AE/F0/AEG?--9-9---/.;.--9-;----9---;-A-
@M00842:106:000000000-AAV5A:1:1103:16772:13538 1:N:0:2
GCTGATAAAGGAAAGGATACTCGTGATTATCTTGCTGCTGCATTTCCTGAG
+
>>>3>BBDFFFFGGGB4BFGGGA4BB45A5D5DBB5FG3AGGEBADG5FEB
@M00842:106:000000000-AAV5A:1:1103:13137:13546 1:N:0:2
GGCTTTTTTATGGTTCGTTCTTATTACCCTTCTGACTGTCACGCTGATTAT
+
>3>3>>BFBBFFGGF5EABFFG555ADFF3BBBDA5BEFFFGE2AE2BABA
@M00842:106:000000000-AAV5A:1:1103:22719:13553 1:N:0:2
GAAAAAAAAAAAAAAAGGGGGGGAGACCGAGCCCACCACCGCCGACGCCAG
+
>>AAAF1A@DAAAAE/AAEEEC---.;.-9;--99-;--;--;--9-9---
@M00842:106:000000000-AAV5A:1:1103:6391:13553 1:N:0:2
TCAAAAAAAAAAAAAAAAAAAACGGAAATCCCGGGTGCCAAGGAACCCCCG
+
>>>AAFADDDDDGGGGGGGC?E//B///BB1B/////?F1B/?B0B/EE//
@M00842:106:000000000-AAV5A:1:1103:12464:13570 1:N:0:2
GAGCTTAATGCTTGGGAGCGTGCTGGTGCTGATGCTTCCTCTGCTGGTATG
+
>>3>>BDFFFFFGGGC4FEFAEA2DG4AB3DDAAG55DF5GBFFGFG35FB
@M00842:106:000000000-AAV5A:1:1103:10284:13572 1:N:0:2
AGGTACTGAATCTCTTTAGTCGCAGTAGGCGGAAAACGAACAAGCGCAAGA
+
3333>BFFFFFFGGGFGFBBFEA2E25B44A22A2BBEB2EA2EG?EA0A2
@M00842:106:000000000-AAV5A:1:1103:27883:13595 1:N:0:2
CATCGACTCTTTTTGTGGGTGATCAACAACCAACACAACAATGGAATCCTC
+
>>1>1B>1>B1@F1A1BEG0AA3DB1BAB00AA0BAFF/AA11B1111BAB
@M00842:106:000000000-AAV5A:1:1103:23075:13614 1:N:0:2
AAAAAAAAAAAAAAAAGGGGGGGCGCGGACGCGCGCACCCCCCGCACCCCC
+
BBBBB?ADDDDBG?E0AE?E?C?9@-9----9-;99-9-.---9;---9--
@M00842:106:000000000-AAV5A:1:1103:22053:13621 1:N:0:2
ATCAAAAAAAAAAAAAAAAAAACAAAGCAAAAAAGGGAATCCCCGGGGCCC
+
A3AABFFBBBBBGGGGGGEGGG???BB1BF3?B/??1?113BF//>/></<
@M00842:106:000000000-AAV5A:1:1103:3506:13624 1:N:0:2
CCTTAAAAAAAAAAAAAAAAAATGGACTTCTCGGGTGCCAAGGAACTCCAG
+
>>>3>BFFFBBBGGGGGGGEGE1BBF333@5B?F>1>BEF3?FG3FBF3F3
@M00842:106:000000000-AAV5A:1:1103:8773:13628 1:N:0:2
AAAAAAAAAAAAAAAAGGGGGGGGCGAGAGCCAACCCACCCACCCCCGACC
+
AAAAADDDDDDDCEE/AAEGGG--9-;----A/-;---9;B-;--9---;9
@M00842:106:000000000-AAV5A:1:1103:23695:13651 1:N:0:2
AGTAGACTCCTTCTGTTGATAAGCAAGCATCTCATTTTGTGCATATACCTG
+
>>>>3BBBFFFFGGG6GF5BFEABA4BFG5E5FF5A6D52BBDD555GGF3
@M00842:106:000000000-AAV5A:1:1103:23286:13654 1:N:0:2
TTTAGCGTTAAGGTACTGAATCTCTTTAGTCGCAGTAGGCGGAAAACGAAC
+
AAAB3D3>AAAFGFABBG5BFG5A6D55BBF2ECE2D53B2AE0AAFEBF0
@M00842:106:000000000-AAV5A:1:1103:13526:13679 1:N:0:2
ATGCTCGTTATGGTTTCCGTTGCTGCCATCTCAAACACATTTGGACTGCTC
+
>>3>3BAAABBFGGG4BGEBBEA45ABB5B5D5DB3BBAB5BFGGF3BGFB
@M00842:106:000000000-AAV5A:1:1103:25635:13714 1:N:0:2
AAAAAAAAAAAAAAAAAAAAAAAAAACAAAAAAAAAAAAAAAACAAACACA
+
BBBBBBBBBBBBGGGGGC@EFEE?/>?/?00///><//>C<-<.<......
@M00842:106:000000000-AAV5A:1:1103:7291:13748 1:N:0:2
CAAAAAAAAAAAAAAAAATGGAATTCTCGGGTGCCAAGGAACTCCAGTCAC
+
BABBABCCBCCCGGGGGF1BFFGFH5B@?1010>B@3?ECEGEFGEBBEGF
@M00842:106:000000000-AAV5A:1:1103:12239:13806 1:N:0:2
AAAAAAAAAAAAAAAAGGGGGGCGGGGGGCACGCCAACCCCCACCCACCCC
+
1>AA@DDDDDAA?A/EAEG?EG?/<--;---:9;---;A-9@-;;A99-;-
@M00842:106:000000000-AAV5A:1:1103:14017:13829 1:N:0:2
AAAAAAAAAAAAAAAAATGGAATTCTCGGGAGCCAAGGAACTCCAGTCACC
+
ABBBBBBBBBBBGGGGG1BG3BB35ABFFC00BBB?1?BFG3FG33@B@FF
@M00842:106:000000000-AAV5A:1:1103:11798:13843 1:N:0:2
AAAAAAAAAAAAAAAAGGGGGGGACACGGAACGCACCACCCACGACCACCC
+
>AAAA>DDDDDDECECEFGGGG@--..:-9.;.;--;---;-:-;----;-
@M00842:106:000000000-AAV5A:1:1103:16667:13871 1:N:0:2
GAAAAAAAAAAAAAAGGGGGGGAGAGCGAACAACCCCACACCAACCCCCCA
+
AAAAA11DDDDDEE//A/AA<9--...-9-:-/...;9;9-9-;-9--;--
@M00842:106:000000000-AAV5A:1:1103:12833:13892 1:N:0:2
AAAAAAAAAAAAAAAAGGGGGGGCGGGGACCCCACACCACCACGTCCCACG
+
1>1>A?DD@D@@/EE/EEA/E<;-----------9:---;9A?--;;-/-9
@M00842:106:000000000-AAV5A:1:1103:21751:13899 1:N:0:2
GTGATATTGGTCGTATGGTTCTTGCTGCCGAGGGTCGCAAGGCTAATGATT
+
>>>>>@@DFFFFGEFBGGBFEF5AB5F4A222AA2B2E2101B3B35FHH5
@M00842:106:000000000-AAV5A:1:1103:23047:13976 1:N:0:2
AAAAAAAAAAAAAAAAGGGGGGGAGCGGCACAGCACCCAACACCCACCAAC
+
>1AAADDDDDDDGGGC//A?EC--9.A-?-9------:--9---;:9B---
@M00842:106:000000000-AAV5A:1:1103:7927:13978 1:N:0:2
TTTTGGCGGCGCAACCTGTGACGACAAATCTGCTCAAATTTATGCGCGCTT
+
AAAB33CABCCBGGGGFGBGBGABE0A25B5BF5B5B35D5AGGH?ECGE1
@M00842:106:000000000-AAV5A:1:1103:8959:13985 1:N:0:2
ATAAAAATGATTGGCGTATCCAACCTGCAGAGTTTTATCGCTTCCATGACG
+
?>AACFFFFFFFGGFEAAEGFF4BE4FGBF5B5D55BAFEE22EFF5FAA2
@M00842:106:000000000-AAV5A:1:1103:2937:13993 1:N:0:2
AAAAAAAAAAAAAAAAATGGAATTCTCGGGTGCCAAGGAACTCCAGTCACC
+
AAAAADDDDDDDGGG?E0BF1AA1DD2BFG/>?G@B//GHH1B1BB2BFF1
@M00842:106:000000000-AAV5A:1:1103:4977:14001 1:N:0:2
GGCTGGCACTTCTGCCGTTTCTGCTCAGTTGCTTGATCTGGCTGGACTTGG
+
>1>111>>CBCDF1BBAA101BD13ADF3DDF11AA112B1100/0BA111
@M00842:106:000000000-AAV5A:1:1103:22554:14003 1:N:0:2
AAAAAAAAAAAAAAAAAAGGGAGTCCTCGGGCGCCAAGGAACCCCAGCCAC
+
AAAAADDDDDDDGGGG?//?E///>121B?>//>>AE//0BB/>EE/0?G<
@M00842:106:000000000-AAV5A:1:1103:14012:14012 1:N:0:2
CAAAAAAAAAAAAAAAAAAAAGGGAATCCTCGGGCGCCAAGGACCCCCAGC
+
>ABBBBBBBBBBGGGGGEGG0AB?1B13B33>?E//>/?<??F0?/?<<A0
@M00842:106:000000000-AAV5A:1:1103:21622:14026 1:N:0:2
TATGCGCCAAATGCTTACTCAAGCTCACACGGCTGGTCAGTATTTTACCAA
+
>AA3A3ABBBFFGGGGFGGGG4AB4BB44BA2AAAEADFF5F55D5GFHDB
@M00842:106:000000000-AAV5A:1:1103:27036:14029 1:N:0:2
AAAAAAAAAAAAAAAAAGGGAATTCTCGGGCGCCAAGGAACCCCAGTCACC
+
AAAAADDDDDDDGGGG?/AEEAF1D22B?>//>/?///B0B/?/??1BGG1
@M00842:106:000000000-AAV5A:1:1103:17560:14030 1:N:0:2
AAAAAAAAAAAAAAAAGGGGGGCGCGGCGAGCCCGCCCCCACAGCCACCAC
+
A>AAA@ADDDDDEE?AFGGEEG@>----<:---.;-9-A?-......9...
@M00842:106:000000000-AAV5A:1:1103:9826:14047 1:N:0:2
AAAAAAAAAAAAAAAAGGGGGGGCGCGGAGCCCCGCACACCACGCCAGCAC
+
AAAA@ADDDDDDE///AEFEGG@@--9-9-;9--9;;@@AB-99-------
@M00842:106:000000000-AAV5A:1:1103:9069:14054 1:N:0:2
CACTATAGACCACCGCCCCGAAGGGGACGAAAAATGGTTTTTAGAGAACGG
+
>AA>ADDDFFFFGGGGEFFEA2ABEA2AA2AAA11BE55BB1FF3FFGGE1
@M00842:106:000000000-AAV5A:1:1103:18620:14075 1:N:0:2
AAAAAAAAAAAAAAAAGGGGGGCGCGGACGACACGCACCACCCACCCACAA
+
AAAAA@1>@DDDCC/A//ECE@//-------:-;.:---......:..9;.
@M00842:106:000000000-AAV5A:1:1103:4228:14097 1:N:0:2
CAATAATGTTTATGTTGGTTTCATGGATTGGTCTAACTTTACCGCTACTAA
+
BBBBBFFFFFFFGGD6FGAFGGGCFF454BBABDADFGDDDGG?FAEFFBD
@M00842:106:000000000-AAV5A:1:1103:13510:14098 1:N:0:2
ATAACCCTGAAACAAATGCTTAGGGATTCTATTGGTATCAGGGTTAATCGG
+
AA?AAFBFFFFFGGGAFGGGG5B4B44445666DFFGFH5D3A22B5DFF2
@M00842:106:000000000-AAV5A:1:1103:4548:14150 1:N:0:2
ACGTTGCAGGCTGGCACTTCTGCCGTTTCTGATAAGCTGCTTGATTTGGTT
+
>>3334>DCCA4FEAAGFGGFG54AA2BA5D5555B3DAFBAFAD55GEG2
@M00842:106:000000000-AAV5A:1:1103:7898:14191 1:N:0:2
AAAAAAAAAAAAAAAAGGGGGGCGCGCGGCGCACCCACCCCCCGACACAGC
+
AAAAADADADDDGG?EA/AEE@>/>@<-----:-9.....A--:9>-9---
@M00842:106:000000000-AAV5A:1:1103:29067:14203 1:N:0:2
AAAAAAAAAAAAAAAAAGGGAATTCTCGGGCGCCAAGGAACTCCAGTCACC
+
BBBBBBBBBBBBGGG?01AAAA23D5DBF00/>>1/?1B3B3BF333B3B3
@M00842:106:000000000-AAV5A:1:1103:26115:14204 1:N:0:2
AAAAAACGTTCTGGCGCTCGCCCTGGTCGTCCGCAGCCGTTGCGAGGTACT
+
AABBBCBBFFFAFGB2EAEEFEB2BF35AAAE0EAAAGG11AEE0E>>BF3
@M00842:106:000000000-AAV5A:1:1103:10514:14208 1:N:0:2
GCCTGTCAGGGACTGTATGAATTCAAGTCTGCGTATTAATAAATGAAAAGA
+
>>>111BBBCCAGFABFFBBAB3DD3DB13DAE00A12D2F21DDFBDFB/
@M00842:106:000000000-AAV5A:1:1103:29179:14212 1:N:0:2
GTTGAGTGGCTTGTTATGAGTGAAAAGAAACAAATGGAATTCTCGGGTGCC
+
>1>1>11B>A1>EBDF3F3F3B1331BBAF0F00BDB1F1ADDG0A//AB0
@M00842:106:000000000-AAV5A:1:1103:29055:14216 1:N:0:2
AAAAAAAAAAAAAAAAAGGGAATTCACGGACGCCACGTACCTCCAGCCACC
+
AAAAADDDDDDDCEGGE/AEECC1D1@//////>////B>>2@/010/BG0
@M00842:106:000000000-AAV5A:1:1103:21215:14253 1:N:0:2
AAAAAAAAAAAAAAAAAAAAAAAGAAGCGAGAGCTGAACACACGACCACAA
+
BBBBADDBBBBBGGGGGGGGGFF1FBB3/?>///333??32///>//<?//
@M00842:106:000000000-AAV5A:1:1103:14699:14293 1:N:0:2
AAAAAAAAAAAAAAAAGGGGGGCGCGGCGAGAACGACCCCACACAGACCCG
+
1>1AA?DDDDDDGCA/EFGGGG/<<->-<---.:.;---.9...9./.9.-
@M00842:106:000000000-AAV5A:1:1103:17632:14311 1:N:0:2
GGACGATTCCAGACCGCTTTGGCCTCTATCAAGCTCATTCAGGCTTCTGCC
+
>1>>111>BFFDGGEEEA0FGG1B1B11D2ABBF1A112D2DFG0B01DBB
@M00842:106:000000000-AAV5A:1:1103:11881:14319 1:N:0:2
AACCAAATCAAGCAACTTATCAGAAACGGCAGAAGTGCCAGCCTGCAACGT
+
3>AA34ADFFFFGGGCFFFFGG5B54FF2AA2A3BA3DBA3AF22BA3BEA
@M00842:106:000000000-AAV5A:1:1103:19871:14322 1:N:0:2
GAAAAAAAAAAAAAAGGGGGGGGGCGGAGACACACCGACCCACGCCCCCCG
+
AAAAAF?D@@AD?AAAE?EEG@--9@----9-;--;--;-9---9-9@-9-
@M00842:106:000000000-AAV5A:1:1103:16520:14340 1:N:0:2
TGAGGTGATTTATGTTTGGTGCTATTGCTGGCGGTATTGCCTCTGCTCTTG
+
>>>33>4BBDFFGGFBFFFAFFF5D5DB5BBEE?222DDE35F3BG5B533
@M00842:106:000000000-AAV5A:1:1103:29527:14350 1:N:0:2
GGCCAAAATTTAAAAAAAAAAATGGAATTCTCGCGTGCCAAGGAACTCCAG
+
AB>AAAFBD4@BFGFFAE?EAEFBBA33AADD11A0AAGFFAE1BFBFGF3
@M00842:106:000000000-AAV5A:1:1103:23597:14353 1:N:0:2
AAAAAAAAAAAAAAAAAGGGAATTCTCGGGTGCCAAGGAACTCCAGTCACC
+
AABBBBBBBBBBGGGGE1AFAB1@D55B1>1>>B3B??GFHGF3BF@FFG3
@M00842:106:000000000-AAV5A:1:1103:24808:14370 1:N:0:2
AAAAAAAAAAAAAAAAGGGGGGGCGCGACACAGCACCACACACGACAACAG
+
AAA@A?1A@D@DEEEA?ECEG/9--9;-@-----;---9-9-:9----9--
@M00842:106:000000000-AAV5A:1:1103:22548:14378 1:N:0:2
AAAAAAAAAAAAAAAAAAAAAAAAAAGAAACAAAACAAAAAAAAAAAAAAA
+
AAAAADDDDDDDGGGGGGGGGG?E//??0B0</000</BG/B@>/A/<-<<
@M00842:106:000000000-AAV5A:1:1103:3809:14412 1:N:0:2
TGATGCGGTTATCCATCTGCTTATGGAAGCCAAGCATTGGGGATTGAGAAA
+
>3>>3B3AADBFGGGBGFGGFG55BA54B4B2BABFA5GGFE2AFFAFB53
@M00842:106:000000000-AAV5A:1:1103:9829:14416 1:N:0:2
AGCCATATAACTGGTAGCTTTAAGCGGCTCACCTTTAGCATCAACAGGCCC
+
>3>AABFFFFFFGGFDGFFBGG5B422A2B3BF33B5BFD5FFABBBAFG2
@M00842:106:000000000-AAV5A:1:1103:18555:14423 1:N:0:2
CTTATTTACTTGGATCATAAAAGAAAGACACAAACAAGGGAATCCCCGGGG
+
>>A>133BDD3BEG1BBBBAD111BB1A0B0B0BBB00B0A0B1B1/AAEE
@M00842:106:000000000-AAV5A:1:1103:15268:14459 1:N:0:2
GTGGATGCCTGACCGTACCGAGGCTAACCCTAATGAGCTTAATCAAGATGA
+
>>33>BBBFFFFGGE2GEGEAFAAA3A32B2BB5F5EG53AFGHHB3BBF5
@M00842:106:000000000-AAV5A:1:1103:8032:14483 1:N:0:2
TTCTTATTACCCTTCTGAATGTCACGCTGATTATTTTGACTTTGAGCGTAT
+
>AAAAFFFFFFFGGFBGBFGGFD6524AA24B5D6A5DFGDFDG5CGEAE2
@M00842:106:000000000-AAV5A:1:1103:17520:14520 1:N:0:2
CTTGAGGGCAAAAAAAAAAAAAAAAATTGGAATCCTCGGGTGCCAAGGAAC
+
>111>11>AAAFGGG0EGEGGE///>01@11B11B1@///B>?BBBE/0B>
@M00842:106:000000000-AAV5A:1:1103:11410:14529 1:N:0:2
GATGACGAGACTGAGGAAGAGAAGAAGACACAAAAAAAAAAAACATGGAAT
+
>>33>B>A>AABGGFFBAFBBA4B44444BB22BAAAAAE0EF??3B2@F3
@M00842:106:000000000-AAV5A:1:1103:8534:14530 1:N:0:2
GTTATGGCCGTCAACATACATATCACCATTCTCGAACTCAACGCCCTGCAT
+
111>>1BAFDAD1FAEAGGFFG3D3DBB1133D010BABB1FA/EEABGF1
@M00842:106:000000000-AAV5A:1:1103:20605:14556 1:N:0:2
AAAAAAAAAAAAAAAAGGGGGGGGGGCGGACCGCGCACCAACAACACACGG
+
>1>AA11>D@DDE/////EEGC-9-----------9--9-;---9------
@M00842:106:000000000-AAV5A:1:1103:4101:14575 1:N:0:2
AGCAGGTTTAAGAGCCTCGATACGCTCACAGTCAAAATAATCAGCGTGACA
+
>11>111B@CFFGG1C11AA1FA000B01B11F12A11B12ADEFABABF1
@M00842:106:000000000-AAV5A:1:1103:10933:14595 1:N:0:2
GTGGACTTTGTACTGGTTGTTACTTGTGAGGCTGCAAAAGTATTGGCAATT
+
>>111B@@3B@BBBGBB1AAAAD33B1B3DBCAABB1BF0BD22D1GBBAB
@M00842:106:000000000-AAV5A:1:1103:7652:14610 1:N:0:2
CCGCATCAAGCTCTTGGAAGAGATTCTGTCTTTTCGTATGCAGGGCGTTGA
+
>>3A>>ACFFFFGGCGGFEFBF4555DDBA5D55BAB2AFHHGCEAAAAE1
@M00842:106:000000000-AAV5A:1:1103:6393:14614 1:N:0:2
AAAAAAAAAAAAAAAAAAATGGAATTCTCGGGTGCCAAGGAACTCCAGTCC
+
@ABBBBBBBBBBGGGGGGG1FG3333B5@B?>1>>BBFCC1FG@EFGGBF3
@M00842:106:000000000-AAV5A:1:1103:19501:14633 1:N:0:2
AGAGCAGAAGCAATACCGCCAGCAATAGCACCAAACATAAATCACCTCACT
+
>>>3>B4BCFFFGGGGGFEFEEAB445AA5BB2BAB235DDBD3FG3FBG5
@M00842:106:000000000-AAV5A:1:1103:23528:14640 1:N:0:2
AAATTAATTAATATGGTAATGTGCAAGTTGTGAACCAAAACAACAAAACAA
+
AAA?1DF33DFDG3BABA3BBBDDD1B1A33B33100A0BAFC00BB00B/
@M00842:106:000000000-AAV5A:1:1103:22350:14674 1:N:0:2
AAGAAGTCCTTTACCAGCTTTAGCCATAGCACCAGAAACAAAACTAGGGAC
+
>>A>A4BDFFFFGGGBGGFFFGBAFG544F5ABFF43BB3AAAFBGFECFE
@M00842:106:000000000-AAV5A:1:1103:18441:14717 1:N:0:2
CCGTTTTGGATTTAACCGAAGATGATGTCGATTTTCTGACGAGTAACAAAG
+
>>>>>BAFBFFFGGGGGEAAEA5BAB56DA225A5DDDFG?FEEFGFABFA
@M00842:106:000000000-AAV5A:1:1103:13154:14750 1:N:0:2
TATTTAACTGGCGGCGATTGCGTACCCGACGACCAAAATTAGGGTCAACGC
+
3>AABFFFFFFCGGEEAAFFGF?EGF3BAEE0EE0B1?33FG5FCFBBGF>
@M00842:106:000000000-AAV5A:1:1103:14051:14750 1:N:0:2
AAAAAAAAAAAAAAAATGGAATTCTCGGGTGCCAAGGAACTCCAGTCACCG
+
BBBBBBBBBBBBGGGCFFGBAB3D55B101>E?GBFF1FG@FHCF3BBGH1
@M00842:106:000000000-AAV5A:1:1103:5039:14758 1:N:0:2
TACGAAAAGACAGAATCTCTTCCAAGAGCTTGATGCGGTTATCCATCTGCC
+
3>A3>AABFCFFGGC5BBGFGGDE544B444B2DAB2A2AADGHGBG5FG3
@M00842:106:000000000-AAV5A:1:1103:23629:14760 1:N:0:2
CTAAGCAGAAAACCTACCGCGCTGCGCTTGGTCAACCCCTCAGCGGCAAAC
+
AA?A111>CFFFF?GE1AEEGC00B0A0/AA1BA1BF//AE01B//A//A0
@M00842:106:000000000-AAV5A:1:1103:18675:14772 1:N:0:2
AAAAAAAAAAAAAAAAAAAAAATGGAACTCCCGGGTCCCAAGGCACTCCAG
+
AAAAADDDDDDDGAE/AEG/EEA@B1111B1?>/>//>FF>GE/0B0BFF1
@M00842:106:000000000-AAV5A:1:1103:14361:14790 1:N:0:2
AAAAAAAAAAAAAAAAAATGGACTTCTCGGGTGCCAAGGAACTCCAGTCAC
+
AAAAADDDDDDDGGGGEC0BGF1F1D2B/F//>?B@1BBEFB1BFEG2FG@
@M00842:106:000000000-AAV5A:1:1103:8657:14808 1:N:0:2
GAACTGCGATGGGCATACTGTAACCATAAGGCCACGTATTTTGCAAGCTAT
+
>>>>>4BADBBBGGB4GGGGFFFFFF4445BEF2AAAABB5DAFFGHHBBA
@M00842:106:000000000-AAV5A:1:1103:13582:14834 1:N:0:2
AAAAAAAAAAAAAAAAGGGGGGGCGCGAGAGCCACGCCACACCGCACCGCG
+
AAA?A@DDDDADAA?0AEGEGC--A-----;.9/;-....9..-9-9--;-
@M00842:106:000000000-AAV5A:1:1103:10650:14839 1:N:0:2
AGATGATTTCGATTTTCTGACGCGTCACAAAGCTTGGATTGCTACTGACCC
+
>3>>3B@FFFFBGGGBBEG5DE2A22A2B32B2A5BB3AB2B5DD3BABA2
@M00842:106:000000000-AAV5A:1:1103:11565:14850 1:N:0:2
AAAAAAAAAAAAAAAAAAATGGAATTCTCGGGCGCCAAGGACCTCCCGTCC
+
A@AAA>DDDDDDGGGGG//0BF1111@2D/B>/>/>//?/BFG>F////?/
@M00842:106:000000000-AAV5A:1:1103:11725:14896 1:N:0:2
AAAAAAAAAAAAAAAAAGGGAATCCCCGGGACCCAAGAAACCCCAGCCCCC
+
@ABBBBBBBBBBGGGG0AEEAA?@F31>>>//BE?1?1B?B1?///0?/?/
@M00842:106:000000000-AAV5A:1:1103:26681:14897 1:N:0:2
AAAAAAAAAAAAAAAAAAATGGAATTCCCGGGCGCCAAGGAACTCAAGCCA
+
BBBBBBBBBBBBGGGGGG?1BB@33F55@?>//>>EF/?/BGG3B33B3?0
@M00842:106:000000000-AAV5A:1:1103:4930:14919 1:N:0:2
AAAAAAAAAAAAAAAAAATGGAATTCTCGGGTGCCAAGGAACTCCAGTCAC
+
@AAAADDDDDDDGGGGEE0BG1FE112D/F>/>/BFGHGHHG1GFFGBFG@
@M00842:106:000000000-AAV5A:1:1103:8147:14988 1:N:0:2
ATTCAAAAAAAAAAAAAAAAAACGGACGTCTCGGGTGCCAAGGAACTCCAG
+
AAAAAFFFBBBDEGGGGGGGG?B0B10/1?2BB?/1/?B@@?/?F?3BF?3
@M00842:106:000000000-AAV5A:1:1103:7268:15004 1:N:0:2
TTGGCCAAAAAAAAAAAAAAAAAATGGAATTCTCGGGTGCCAAGGAACTCC
+
1>11>FCAFAADGGGGGGGGGGG/BB1B@@1D2@BF>/>/GHHAFH>G@FB
@M00842:106:000000000-AAV5A:1:1103:4882:15007 1:N:0:2
AAAAAAAAAAAAAAAAAATGGAATTCTCGGGTGCCAAGGAACTCCAGCCAC
+
ABBBBBBBBBBBGGGGEEEBG3BF35DDE?>1>B3B3F11BF3BFFG3F1B
@M00842:106:000000000-AAV5A:1:1103:19855:15025 1:N:0:2
AAAAAAAAAAAAAAAAAAAAAAAAAACACAAACAGACACAAAACAACACAA
+
BBBBBDDBBBDBGGGCGFGGGGEEC>/?0//B/B2B0B2B/BB0/??F/??
@M00842:106:000000000-AAV5A:1:1103:9973:15026 1:N:0:2
AAAAAAAAAAAAAAAAGGGGGGGCGCGGACGCCAGCACCCCCCGCACCACC
+
>1AAADDDDDD0EE/AEA?EEGAA?;---9-9---9-;-;@;@-;----;9
@M00842:106:000000000-AAV5A:1:1103:13244:15055 1:N:0:2
AAAAAAAGTTTGAATTATGGCGAGAAATACAAGTCTGAAACATGATTAAAC
+
@BBBBBBBFFFFGGGBGGFGGE2A2A35A3BAB5FFHHFFFGDGF5BF55B
@M00842:106:000000000-AAV5A:1:1103:5938:15077 1:N:0:2
GAAAGGATACTCGTGATTATCTTGCTGCTGCATTTCCTGAGCTTAATGCTT
+
>>>A34BDFFFFGG4FAFGGGF65B5F4BBEFA6AAF5B52B5355DFGF5
@M00842:106:000000000-AAV5A:1:1103:24561:15080 1:N:0:2
AAAAAAAAAAAAAAAAAAATGGAATTCTCGGGTGCCAAGGAACTCCAGTCA
+
AAAAADDDDDDDGGGGGGE0BGF11B1B2B>>//?>DCE/BFF1BE11211
@M00842:106:000000000-AAV5A:1:1103:21851:15080 1:N:0:2
AAAAAAAAAAAAAAAAGGGGGGGCGCGCCGCAGCACACCCCCCGCCACACC
+
AAAA@D1ADDD0EG?/AEEGGCA-9------;-;-;--:-;-@99--;-9-
@M00842:106:000000000-AAV5A:1:1103:19695:15107 1:N:0:2
AAAAAAAAAAAAAAACAAAAAACGGGCATGCCGGGGTCCCAAGGAACCCCC
+
AAAAADDDDDDDGGG/AGGFAE//AB//00B@/>>//>?>10?F00B/?E/
@M00842:106:000000000-AAV5A:1:1103:25680:15115 1:N:0:2
AAAAAAAAAAAAAAAAAAAAAAACAACACAGAAAACAAAAAACACAACCAC
+
AAA@ADDDDD@DGEEGEA/EGGEE/?/F//01110B//0B/>/?0F///?/
@M00842:106:000000000-AAV5A:1:1103:11163:15116 1:N:0:2
AAGATTGGTGTTTTCCATAATAGACGCAACGCGAGCAGTAGACTCCTTCTG
+
>>3>>5@FDAABGGGBBBFFGGDBA22AAAAE?2AAAFDBFFD5BF35BB5
@M00842:106:000000000-AAV5A:1:1103:21224:15156 1:N:0:2
AAAAAAAAAAAAAAAAGGGGGGGCGGCGAACACCGCCACCCCCGACACCAC
+
>AAAADDDDDDDCEE//AEEEC@@A-------;-9-9-;-;-------9--
@M00842:106:000000000-AAV5A:1:1103:15365:15165 1:N:0:2
AAAAAAAAAAAAATGGAATTCTCGGGTGCCAAGGAACTCCAGTCACCGATG
+
BBBCCDBCCCDCGGGG3BBGGGAABE1AAG53BA1BF3FHFFGHHHHGEEB
@M00842:106:000000000-AAV5A:1:1103:20845:15167 1:N:0:2
AAAAAAAAAAAAAAAAAAATGGAATTCTCGGGTGCCAAGGAACTCCAGTCC
+
BBBBBBBBBBBBGGGGGGG1BGBD33B55B?/1>BB3B?F1BFBEGFFBB3
@M00842:106:000000000-AAV5A:1:1103:18380:15212 1:N:0:2
CTTGGTTTTTAGTGAGTTGTTCCATTCTTTAGCTCCTAGACCTTTAGCAGC
+
3>>33B>CABBFGG6BBBFBFGDA66665B5FG5DFAGGBGHF3A55FFD2
@M00842:106:000000000-AAV5A:1:1103:4442:15213 1:N:0:2
CTTCGTTAAGTAGAATGGCATTTTATGTTTGCCAACACAAACCAAAAAAAA
+
>11>1>>>AF3BBF33FGG1BF3333D333BFGH10A000B000B0//A//
@M00842:106:000000000-AAV5A:1:1103:28094:15222 1:N:0:2
GGCGTTATAACCTCACACTCAATCTTCTATCACGAAGTCATGATTGAATCG
+
>A>3>>>>DFFFGGGFBFFGFF5D5DA5A6DDGE22A2DDDFH55F3BGG2
@M00842:106:000000000-AAV5A:1:1103:15085:15240 1:N:0:2
AAAAAAAAAAAAAAAAAAGGGAATTCTCGGGTGCCAAGGAACTCCAGTCAC
+
BBBBBBBBBBBBGGGGGE1?E?11@D5@?F>1>BBBBFF1BF3BFGBBBGF
@M00842:106:000000000-AAV5A:1:1103:29447:15248 1:N:0:2
AAAAAAAAAAAAAAACGGGGGGCGACGCAGCACGCGACACCCACCCACCCG
+
AAAAAD@DDDDDC?///A/EGG/<------:.:------;..........-
@M00842:106:000000000-AAV5A:1:1103:9101:15259 1:N:0:2
ATTCAAGGCTCTAATGTTCCTAACCCTGATGAGGCCGTCCCTAGTTTTGTT
+
>AAAAFFFCFFFGGFE6BGGGG5BBA4B4BF5F4CF?AEGGGHHABD5FBF
@M00842:106:000000000-AAV5A:1:1103:12769:15271 1:N:0:2
AGCGTCATAAGAGGTTTTACCTCCAAATGACGAAATAACATCATGGTAACG
+
33>3>>ACFFFFGGBFGGGGGGBFABBAD54A2222DEABAFGAGFBFHB2
@M00842:106:000000000-AAV5A:1:1103:22089:15296 1:N:0:2
AAAAAAAAAAAAAAAAGGGGGGGCGGCGACCCCCCACCCCCCCACCCCCCC
+
A@ABA@?DDBDBGG?EEECECGBBB--99---.---.;A-@---;;.;@-9
@M00842:106:000000000-AAV5A:1:1103:5551:15383 1:N:0:2
AAAAAAAAAAAAAAAAAGGGAATTCTCGGGTGCCAAGGAACTCCAGCCCCC
+
AAAAADDDDDDDGGGGA/AEAAB1@2@/F///B0B1//B0B1B@EF0>/?/
@M00842:106:000000000-AAV5A:1:1103:2948:15419 1:N:0:2
AAAAAAAAAAAAATGGAATTCTCGGGTGCCAAGGAACTCCAGTCACCGATG
+
BBABBBDBDBCCGBFFEGABFAB1BE1A1F5BAA1BFAFGBC5FGGEF@/1
@M00842:106:000000000-AAV5A:1:1103:12615:15430 1:N:0:2
AAAATTATCAGTCATGTACTCTAACAAACACACAACAACTGGAATTCTCGG
+
AAAA>1B@DFF@FGFFBB3ABF1D1G100B0A0AA0BB0B0AFAB1F2D/A
@M00842:106:000000000-AAV5A:1:1103:5554:15437 1:N:0:2
TAGAAATTTCACGCGGCGGCAAGTTGCCATACAAAACAGGGTCGCCAGCAA
+
>>3>>BDFFFFFGGE2EFGGAAB55A5BB5BF3B3AB12BF2CEFECFF22
@M00842:106:000000000-AAV5A:1:1103:20031:15496 1:N:0:2
AAAAAAAAAAAAAAAAAAATGGAATTCTCGGGTGCCAAGGAACTCCAGTCC
+
@ABBBBBBBBBBGGGGGGGABG3@33B5B?B>1>>FFBEFCGHBFGFEBB3
@M00842:106:000000000-AAV5A:1:1103:5078:15536 1:N:0:2
CACCGGAGGCGGCTTTTTGACCGCCTCCAAACAATTTAGACATGGCGCCAC
+
>>AA33>>AABBGGGCGGEAFGA0A11B2B51B13D5AABGEBGGFEGG?B
@M00842:106:000000000-AAV5A:1:1103:11624:15540 1:N:0:2
AAAAAAAAAAAAAAAAGGGGGGGCGAGCGTGCCCGCACCCCCCCCACCCCC
+
AAAAADDDDDDAA?AEEFG?EC:---9----;9/---99;-9-----9A@-
@M00842:106:000000000-AAV5A:1:1103:12120:15543 1:N:0:2
AAAAAAAAAAAAAAAAAAAAAACACAGAGACACAGCCACCCACGCCACACC
+
AAAAADDDDDDDGGGCAA>E///F0/010>00>>0/?0>>//?/////0?/
@M00842:106:000000000-AAV5A:1:1103:12402:15563 1:N:0:2
AAAAAAAAAAAAAAAAGGGGGGAGCGGGCACCCCGCCAGCCCCGCCCCCCC
+
1A1AA?DDDDDDE?AAEE?ECC@?////--<..------;...:----;9-
@M00842:106:000000000-AAV5A:1:1103:12259:15565 1:N:0:2
GTCATTGGTAAAATACTGACCAGCCGTTTGAGCTTGAGTAAGCATTTGGCG
+
>>>>>@BCFDFFGGGGBGFGFGB4AE2B4B5AFDBB2EFGFFFBAFDGHB2
@M00842:106:000000000-AAV5A:1:1103:24764:15583 1:N:0:2
AAAAAAAAAAAAAAAAAAAAAAAAACACAACACACCAACAACACAACACAA
+
AAAAADDDDDDDGGGCEEEE?>E//>/>///?//////?////?F///<</
@M00842:106:000000000-AAV5A:1:1103:12169:15592 1:N:0:2
AAAAAAAAAAAAAAAAGGGGGGCGGCGAGAGCGCCCCCCCCACGCCCCACC
+
>>1AAADDDDDD/AAAEEGGCC>/--<---;:-----9-9@----9-;-;-
@M00842:106:000000000-AAV5A:1:1103:3493:15608 1:N:0:2
AAAAAAAAAAAAAAAAGGGGGGGCGCACACACACACCCACCCCGAACCAAC
+
>>1AA?@DDDDDE/////A/A/---9--99;------;A-9;----99---
@M00842:106:000000000-AAV5A:1:1103:4411:15624 1:N:0:2
ATGACCAGTGTTTCCAGTCCGTTCAGCAGCTGCAGTGGCATAGGCCGGTTA
+
>>33>C44B4DDGFF6FABFFA4BAF55B44ABBF5A3223F33B322AAA
@M00842:106:000000000-AAV5A:1:1103:8681:15631 1:N:0:2
AAAAAAAAAAAAAACAGGGGGGGCGCGGACGACAGCCCCCGCAGCCGCCCC
+
?AAAADDDDD@AE/A/BAFEEG?;@-A--------;9-9--9-------;-
@M00842:106:000000000-AAV5A:1:1103:19364:15650 1:N:0:2
TCATGGTAGAGATTCTCTTGTTGACATTTTACAAGAGCGTGGATTACTATC
+
>>>A34@BFFFFGGGBGGGFBFBAFF5566B455B4AB2BBA233BFDD5D
@M00842:106:000000000-AAV5A:1:1103:8520:15650 1:N:0:2
AAAAAAAAAAAAAAAAAGGGAATTCTCGGGTGCCAAGGAACCCCAGTCACC
+
@ABBBDBBBBBBGGGGA1AEAA?@B5@BBE1>?G33?B?3F1??113@3BB
@M00842:106:000000000-AAV5A:1:1103:26366:15652 1:N:0:2
ATATCAACCACACCAGAAGCAGCATCAGTGACGACATTAGAAATATCCTTT
+
>>AAA5BFFBBBGGCAFBGGGGBA5BBG5D5GEEE?A5A5AFE5D5FH5D5
@M00842:106:000000000-AAV5A:1:1103:6044:15660 1:N:0:2
AGATGCCCAGAGATTAGAGCGCATGACAAGTACAGGACGGTTGACAGCGTC
+
A?>A3DFFFBBBGG5BF5EGGCE2B4B45B55B5D3AB2A22A3BBAEABA
@M00842:106:000000000-AAV5A:1:1103:7951:15747 1:N:0:2
AAAAAAAAAAAAAAAATGGAATTCTCGGGTGCCAAGGAACTCCAGTCACCG
+
ABBBBBBDDDBBGGCGEGGBBFAB55AAA1>EBG3BB13F3FC@3@FFHH1
@M00842:106:000000000-AAV5A:1:1103:18776:15752 1:N:0:2
GCTTATGGAAGCCAAGCATTGGGGATTGAGAAAGAGTAGAAATGCCACAAG
+
>>>>>B5CFFFBGGF4FFFFGGH?224B442D3A3ADFBDDFFHHHBGFG2
@M00842:106:000000000-AAV5A:1:1103:7878:15753 1:N:0:2
AAAAAAAAAAAAAAACGGGGGGGCGGCGCGCACCCCCCACCCACACAACCG
+
1AAAA@1ADDD>EEC/A/AEE?@?9-----;-9;:----;-;-999--9--
@M00842:106:000000000-AAV5A:1:1103:25388:15756 1:N:0:2
CACGTATTTTGCAAGCTATTTAACTGGCGGCGATTGCGTACCCGACGACCC
+
>AA3>BDFFFFFGGGABBBBGGADDFF4A22AAA1BFABEEFGDEE@EFG/
@M00842:106:000000000-AAV5A:1:1103:17660:15772 1:N:0:2
AAAAAAAAAAAAAAATGGAATTCTCGGGTGCCAAGGAACTCCAGTCACCGG
+
?ABBBBBBBBBBGGG1FG3B3FD55BBE1A1FDFAC1BG3GHHF@BBFHE/
@M00842:106:000000000-AAV5A:1:1103:21223:15777 1:N:0:2
AAAAAAAAAAAAAAAGGGGGGGGCCGCGCGCCACAACCACCCCCCACCCCC
+
AAA?A?@@>@A?/EE/AC/E/?--9--------9--;A-9A9--99A--9;
@M00842:106:000000000-AAV5A:1:1103:29500:15780 1:N:0:2
CGCTGATTCTGCGTTTGCTGATGAACTAAGTCAACCTCAGCACTAACCTTG
+
>>>33>4BBBDFFEA2AABFB4D5DB5B4B5DBABG3GHHHCGAFFGHDG5
@M00842:106:000000000-AAV5A:1:1103:9628:15796 1:N:0:2
AAAAAAAAAAAAACAAGGGGGGCGCCAACCCCCCCCCCCCCCCGCCCCCCC
+
1>A>A1ADDDDDA/A/B/AFCC?B?//>//.<-<-:-:--9A@--@----;
@M00842:106:000000000-AAV5A:1:1103:24215:15803 1:N:0:2
AAAAAAAAAAAAAAAAAGGGAATTCTCGGGTGCCAAGGACCTCCAGCCACC
+
BBBAADDBBBBBGGGGCAEEG11BD55B1>1>?333F1F1?1BE1F311B?
@M00842:106:000000000-AAV5A:1:1103:17526:15874 1:N:0:2
ACTTCTGCCGTTTCTGATAAGTTGCTTGATTTGGCTGGACTTGGTGGCAAG
+
3>AAAD5BFD>AFGFFBBF5BB6D545B455DD544A2GG3AFG3F2BBF2
@M00842:106:000000000-AAV5A:1:1103:13121:15879 1:N:0:2
TTAAGCCTGTCAGGGACTGTATGAATTCAAGTTTGCGTATTAATAAATGAA
+
1>>>1BB1B@BDFFG1A1AABBD3333DDFD333DD0AA0B2A2DFFDGHB
@M00842:106:000000000-AAV5A:1:1103:23862:15884 1:N:0:2
GGCAGCAATAAACTCAACAGGAGCAGGAAAGCGAGGGTATCCTACAAAGTC
+
>A>>3ABBFFFFGGFFAFFGG4BA4BA2AB4F?2AAA2B3FHFFFBBBEGF
@M00842:106:000000000-AAV5A:1:1103:15427:15884 1:N:0:2
AAAAAAAAAAAAAAAAATGGAATTCTCGGGTGCCAAGGAACTCCAGTCACC
+
AAAAA@DDDDDDGGCGE0BGBA11DA2BCE/>EGBBF/0>FBFFBF2FDGB
@M00842:106:000000000-AAV5A:1:1103:15411:15900 1:N:0:2
AAAAAAAAAAAAAAAAATGGAATTCTCGGGTGCCAAGGAACTCCAGTCACC
+
@ABBBDBBBBB@GGGGGAFGBB33D55B1>10>FBBG1BFG3FGFFBFGGF
@M00842:106:000000000-AAV5A:1:1103:4234:15915 1:N:0:2
AAAAAAAAAAAAAAAAGGGGGGGACACGGAGCACAGCCCACCCGCCCACCG
+
11AAA?ADDDDDEEC/AACEA?9;9...9-.-.9----;-9--9----A--
@M00842:106:000000000-AAV5A:1:1103:23404:15919 1:N:0:2
CGTTACCATGATGTTATTTCTTCATGTGGAGGTCAAACCTCTTATGACGCC
+
>>>>>AFFBDFBGFG6BBA6FFD5556D444224445BF3F35B55DF2B2
@M00842:106:000000000-AAV5A:1:1103:15422:15924 1:N:0:2
AAAAAAAAAAAAAAAAAGGGGAACTCGCGCGCGCCAGGGAACCCCAGTCAC
+
AAAAADDDDDDDGGGGE//AE///@B/>>/>/>>>///?/BF//<?E1B11
@M00842:106:000000000-AAV5A:1:1103:20066:15974 1:N:0:2
AGCGGCTCACCTTTAGCATCAACAGGCCACAACCAACCAGAACGTGAAAAA
+
>>>33>2>BFFFFGGGGEGGGGBAG42A2A2B22A2AEFHACGE21BADGB
@M00842:106:000000000-AAV5A:1:1103:12250:16003 1:N:0:2
AAAAAAAAAAAAAAAAGGGGGGGCGCGCACGCCACACCCCACCCCACACCC
+
>A?AA@DDDDDDCEEA//ECGG?@A-;--9---99-9--@--9---:-:99
@M00842:106:000000000-AAV5A:1:1103:5186:16019 1:N:0:2
AAAAAAAAAAAAAAAAGGGGGGGCGGCGCACACCAGCACACCAGCCCAACG
+
AA?AA1@ADDDDEAA/A/EEEGG@-;9--9--9--;;-A;A-----99-;-
@M00842:106:000000000-AAV5A:1:1103:20178:16029 1:N:0:2
AACCATGAAAAAAAAAAAAAAAAAATGGAATTCTCGGCAGCCAGGGAACTC
+
AAAAAC1DFFFFGGGCCAEGGG//>0BB1F1BD2B>///>?FG0//?BF1B
@M00842:106:000000000-AAV5A:1:1103:14679:16036 1:N:0:2
TCTCTTAAGATGGTACGGCATGTGGACTACTGGACTCAAAAAACAACAAAA
+
3>>A3@DFFFFBFFAEEGAAAB5DB4AB4B5BB323BBBBA2AA2A2ABBB
@M00842:106:000000000-AAV5A:1:1103:15233:16045 1:N:0:2
CAGCGAAACCAATCCGCGGCATTTAGTAGCGGTAAAGTTAGACCAAACCAT
+
3>3>3>>DBFBBGGGACEGGEEB55DA55A2A11BD5ADGGFGHHGEGGC3
@M00842:106:000000000-AAV5A:1:1103:4287:16050 1:N:0:2
AAAAAAAAAAAAAAAAGGGGGGGCGGCGCCGCACCCCCCCACCGCCGCCCC
+
AAAAA@ADDDDDEEEAAEEECCGG---9-----9-9-;@---;-;--9-9-
@M00842:106:000000000-AAV5A:1:1103:23050:16056 1:N:0:2
CAGCGTGACATTCAGAAGGGTAATAAGAACGAACCATAAACACGCCTCCAA
+
>>AA3>3>AFDDGGFG5FGGBB45A5A5DBE2BAAAF33D3B2AEF2EGB3
@M00842:106:000000000-AAV5A:1:1103:11542:16141 1:N:0:2
AAAAAAAAAAAAAAACGGGGGGGCCGAGGGCCGCACCCCCCCCCACCACCC
+
A1AAAADDDDDDAEE/A?EGG/---;---------;-------9--;---9
@M00842:106:000000000-AAV5A:1:1103:24033:16185 1:N:0:2
AAAAAAAAAAAAAAAAGGGGGGGGAACGGCGCGAGCAAACCACCACGGCAG
+
1>1AA>1>D>0AECA/A//EEC-@--9------9---//------------
@M00842:106:000000000-AAV5A:1:1103:4031:16189 1:N:0:2
CTTTTTGTTAACGTATTTAGCCACATAGAAACCAACAGCCATATAACTGGG
+
CCCCCF3BFFFFGGFFGGGGGG4444455DDAG4AAAEGHFCF5BBGGHHB
@M00842:106:000000000-AAV5A:1:1103:15043:16189 1:N:0:2
CATAGACAAAAAAAAAAAAAAAACTGGAATTCTCGGGTGCCAAGGAACTCC
+
>>>>11BDFFFAGGGC?EEECE//1BF0F11D2D?F//>BBBEG/B>G1BF
@M00842:106:000000000-AAV5A:1:1103:15969:16190 1:N:0:2
AAAAAAAAAAAAAAAAAAAAAAACAAGAAAAAGAAAACAAAAAACAACCAA
+
AAAAADDDDDDDGGGGEGC/@//?F/B>>000/?>0>B//00/</////?/
@M00842:106:000000000-AAV5A:1:1103:11716:16192 1:N:0:2
TTCAATATCTGGTTGAACGGCGTCGCGTCGTAACCCAGCTTGGTAAGTTGG
+
>>>AAFFFFFFFGGG4GGFEFGAAA2AA2EABBABBAFGBBE?3AFGDDAF
@M00842:106:000000000-AAV5A:1:1103:14393:16198 1:N:0:2
ATTGTAGATTATACATGCAGAGCTCGCAAAGCAAGTTCCCACAACAAAAAA
+
>1>11B@FF3D3FGGDGCFFBFB1B0AA00BBBC01222B1B0BA//F0B/
@M00842:106:000000000-AAV5A:1:1103:22127:16222 1:N:0:2
AAAAAAAAAAAAAAAAAAAAAAAACAGAAAAACACAAAAAAAACAAAAAAA
+
BBBBBBBBBBBBGGGGGGGGGGF/?123?32?>???/FFGE/<///00<<<
@M00842:106:000000000-AAV5A:1:1103:6734:16223 1:N:0:2
GGTAGAAAAAAAAAAAAAAAAAATGGAATTCTCGGGTGCCAAGGAACTCCA
+
>3>>3@5FFFBBGGGGGGGGCEE1BF3BB355BBBE1/>GBBCFGFH@3B3
@M00842:106:000000000-AAV5A:1:1103:16160:16225 1:N:0:2
AAAAAAAAAAAAAAAAAAAAAAAAGAGAACAACAAAAACAGAAGCACAACA
+
>AAAADDDDDDDGGGGEC@EEGCG?>BFCB0B///00??G00B11B000</
@M00842:106:000000000-AAV5A:1:1103:9936:16231 1:N:0:2
AAAAAAAAAAAAAAAAGGGGGGGGCGTGTACGCCGCCAACCAAGACCCACG
+
1>1AA?DDDDDDGCGC/EFGGG--;9----;-9;--9--9--9------;-
@M00842:106:000000000-AAV5A:1:1103:13317:16265 1:N:0:2
AAAAAAAAAAAAAAAAAAAAAAACAAAAAAAAACACAAAAAAAAAAAAAAA
+
BBBBBBBBBBBBGGGGEGGGCGG??1111/><///0?/BB/<//>//>--<
@M00842:106:000000000-AAV5A:1:1103:15663:16273 1:N:0:2
GGTTTCGCTGAATCAGGTTATTAAAGAGATTATCTGTCTCCAGCCACTTAA
+
>3>>>B>ABBBFFFFGGBBBFFF65B5B455A555ADB5FGH3GFEHFEGD
@M00842:106:000000000-AAV5A:1:1103:3909:16285 1:N:0:2
GCATTTAGTAGCGGTCAAGTTAGACCAAACCATGAAACCAACATAAACCTT
+
>>>>>3B33BDDGEA1EBB3BB31FEB000BBED11DA0A0/A0BAA10BA
@M00842:106:000000000-AAV5A:1:1103:14955:16297 1:N:0:2
ATCTCATCTCTCTTTTTGCGTTCTGCTTCAATATCTGGTTGAACGGCGTCG
+
>>A>ADFFFFFFGGGGGEGFAEBAAB55DFA655EGG55AEGFGAAEAAE0
@M00842:106:000000000-AAV5A:1:1103:11645:16358 1:N:0:2
CAGCAGAGGAAGCATCAGCACCAGCACGCTCCCAAGCATTAAGCTCAGGAA
+
>>3>>4BAAFFFGGGCBGGFGGAAF4A2E2ABB23AFF5DD5FGEH3BG3B
@M00842:106:000000000-AAV5A:1:1103:23551:16361 1:N:0:2
GTCTAGGAGCTAAAGAATGGAACAACTCACTAAAAACCAAGCTGTCGCTAC
+
>>>>>54CFBFFGGG5FGFGBFBA4B4B4F554BA3AAAA2FBG5FFHE?A
@M00842:106:000000000-AAV5A:1:1103:2215:16393 1:N:0:2
GGATTGAGAAAGAGTAGAAATGCCACAAGCCTCAATAGCAGGTCTAAGAGC
+
>33>>44BAFFFGG5BFBDFBB5F44A4BC24BAB5FDGFGC23DDF5FG2
@M00842:106:000000000-AAV5A:1:1103:2063:16395 1:N:0:2
AAAAAAAAAAAAAACAAAAGGGACGGCGCAGCAGGGACACCAGAGACAGCA
+
?11AA11>AAADE?//A00B///BA///////00/////0//0>/>0B0/0
@M00842:106:000000000-AAV5A:1:1103:14420:16396 1:N:0:2
AAAAAAAAAAAAAAAAGGGGGGCGCGACGCGCCAGACACACCCGACGCACC
+
?AA@A1ADDD@DA//EFGGGGG//---<<<-:-.;::GF/..9----;-=-
@M00842:106:000000000-AAV5A:1:1103:15473:16401 1:N:0:2
CTTTGCAGTAGCGCCAATATGAGAAGAGCCATACCGCTGATTCTGCGTTTG
+
>>AA3DFFFFBFEGAEEGGGFDB55A4BCG35BEA2E2AE35D5DFAAAAA
@M00842:106:000000000-AAV5A:1:1103:28366:16423 1:N:0:2
AAAAAAAAAAAAAAACGGGGGGAGGCGGACCCAAGGCCAACAAGAACCAGC
+
1AAAA@@>>@D@EE//AAEGE@/<<?-----............////....
@M00842:106:000000000-AAV5A:1:1103:25498:16449 1:N:0:2
AAAAAAAAAAAAAAAAAAAAAAAAAACACACACAAAACAAAAAAAAACAAA
+
AAAAADDDDDDDG?EEGEGG/F>>/>//BE?<///000?<0<////<<</0
@M00842:106:000000000-AAV5A:1:1103:8245:16457 1:N:0:2
AAAAAAAAAAAAAAACGGGGGGGCGGGCGACAGCCACACACAACAAGAGAC
+
AAAAADDDDDDD/A///AEEGC@-9----------9;9A------------
@M00842:106:000000000-AAV5A:1:1103:22690:16469 1:N:0:2
AAAAAAAAAAAAAAAAAAAAGGGAATTCTCGGGTGCCAAGGAACTCCAGTC
+
ABBBBBBBBBBBGGGGEG@E1?B1B1BB3B??/1>?BB31/0BGBB?3B?B
@M00842:106:000000000-AAV5A:1:1103:26887:16483 1:N:0:2
AAGAGTAAACATAGTGCCATGCTCAGGAACACAGAAACGCGGCACAGAATG
+
>3>>3B5BBFFFFFBBFGBDGG5D5F444A44AA4ABB2A2AEAEFG3355
@M00842:106:000000000-AAV5A:1:1103:21229:16484 1:N:0:2
TTTTGCTTGCACATGAACTTCCTCAGGAGGTGGGAGATTTTGGAATTCTCG
+
>>AB3DBDFBFFGGGGGGGGGG5D4BA4AE2BBA2B235ABDE3F33E5FA
@M00842:106:000000000-AAV5A:1:1103:23400:16509 1:N:0:2
AAAAAAAAAAAAACCAGGGGGGGCGCAGCACCCCCGCACCCCCGAACCACG
+
1AAAAD1>ADD?E/A/FFCGGC--;----;.;--;---;>----9;99---
@M00842:106:000000000-AAV5A:1:1103:9658:16534 1:N:0:2
AAAAAAAAAAAAAAAAGGGGGGGCCGGAGACACCGCACCCACAGCACACAC
+
AAAAADDDDDDDGGC//A/EEC9-9--9;----:-9-;99-A-9--;-;-9
@M00842:106:000000000-AAV5A:1:1103:4671:16564 1:N:0:2
AAAAAAAAAAAAAAAAGGGGGGCGCAGACCGAACGCCACGCCCGACCACCG
+
AAABA??D?DADG?E0A1EGC@?/<-<-0.<----;:.;-..------99.
@M00842:106:000000000-AAV5A:1:1103:23931:16587 1:N:0:2
AAAAAAAAAAAAAAAAGGGGGGGGACGGAAGCGAGAGCCCCCGCCACTGCG
+
AAA?AD11A?A@?A//AE/EEC?9--9---99---9-;----9-9-9//;-
@M00842:106:000000000-AAV5A:1:1103:14341:16589 1:N:0:2
AAAAAAAAAAAAAAAAAAGGGAACTCGCGGGCGCCAAGGAACTCCACTCCC
+
AAAAADDDDDDDGGGGE/A?E/0/@@//>///>><?///FFB1BFC01B0?
@M00842:106:000000000-AAV5A:1:1103:7831:16634 1:N:0:2
ATGGTTTGGTCTAACTTTACCGCTACTAAATGCCGCGGATTGGATTCGCTG
+
>>111B>1AADDDGEABBGGGE00AA13312DBF00///A/0B111B/E//
@M00842:106:000000000-AAV5A:1:1103:16641:16638 1:N:0:2
ATTTAGGGTCGGCATCAAAAGCAATATCAGCACCAACAGAAACAACCTGAT
+
A>AAB54>CFBBGGCFBBBGFGHH455DA5F5BA2AA223B3B3AFE3G3A
@M00842:106:000000000-AAV5A:1:1103:18960:16640 1:N:0:2
AAAAAAAAAAAAAAAAAAAATGGAATTCTCGGGTGCCAAGGAACTCCAGTC
+
AAAAADDDDDDDGGG/FE@EGBB1BB1B2BE?>/>EFH1GFHHFGGHBBGB
@M00842:106:000000000-AAV5A:1:1103:14550:16673 1:N:0:2
TTTTATTGGTATCAGGGTTAATCGTGCCAAGAAAAGCGGCATGGTCAATAT
+
BBB@BFFFFFFFGGG4BBBAFGBA442B54A44B2BF22AAAFHFF5AAD5
@M00842:106:000000000-AAV5A:1:1103:25862:16721 1:N:0:2
CACTGTTAGTCCTGAAAAAAAAAAACGAAATGGACTTCTCGGACGCCAAGG
+
>AA>3B@BD5BFEGG4E5FAEE2EA2ABA11B3F333DDB1A10A>EA?G1
@M00842:106:000000000-AAV5A:1:1103:18337:16729 1:N:0:2
AAAAAAAAAAAAAAAAGGGGGGGCGCAGCACCCACACACCGCCGCCACCCG
+
1AAAADDDDDDDGGGAEE/FCGA-;--9;----;----9A-9---9--;--
@M00842:106:000000000-AAV5A:1:1103:24416:16738 1:N:0:2
AAAAAAAAAAAAAAAAAAATGGCATTCTCGGGTGCCAAGGAACTCCAGTCC
+
ABBBBBBBBBBBGGGCGGGCFG1BB@55DFC/1>>FG31?BCFBFCB3?B3
@M00842:106:000000000-AAV5A:1:1103:4161:16760 1:N:0:2
AAATAGTTGTTATAGATATTCAAATAACCCTGAAACAAATGCTTAGGGATT
+
ABBBB4BBFFBFGGGBGGGGGGH55DBBEA4FC4BB444BFGG55FGGFFB
@M00842:106:000000000-AAV5A:1:1103:21269:16772 1:N:0:2
CGTGCAGAAGGAGTGATGTAATGTCTAAAGGTAAACAACGTTCTGGCGCTC
+
3>>3>>5BBFFCGGF5BBBBABDAAB6D54B45B55AAA2B2B253B2AEA
@M00842:106:000000000-AAV5A:1:1103:11500:16777 1:N:0:2
CAATGTGCTCCCCCAACTTGATATTAATAACACTATAGACCACCGCCCCGC
+
>>A>1B@BDFFAGGGCEGFBAB333333DEF1G10B2DFGGBGG0EEEEG/
@M00842:106:000000000-AAV5A:1:1103:10413:16778 1:N:0:2
TAAAGCTGGTAAAGGACTTCTTGAAGGTACGTTGCAGGCTGGCACTTCTGC
+
>AAB3DFFFFFFGGB4FFFGGGD54BB4DFEB4BAGFEEBB2BABF3G5EA
@M00842:106:000000000-AAV5A:1:1103:5452:16819 1:N:0:2
AAAAAAAAAAAAAAAAAATGGACTTCGCGGGTGCCAAGGAACTCCAGTCAC
+
A??AADDDDDDDGGG?EA0BG1111D//>///>/BB>GFGFF1GB1GFEG1
@M00842:106:000000000-AAV5A:1:1103:10139:16855 1:N:0:2
GTTCCTCTGCTGGTATGGTTGACGCCGGCTTTGAGCCTCAAACAGAGCTTA
+
1>AAADFFFBDFG113BGF1ACB00A0000/0B2/100B11110B0ABB11
@M00842:106:000000000-AAV5A:1:1103:27793:16858 1:N:0:2
CAAAAAAAAAAAAAAAAGGGAATCCCGGGTGCCAAGGAAACTCAAGTCACC
+
AAAAAADDDDDDGGGG/AAEF001B1/>>B//B1B/F0B001B11B2@2B1
@M00842:106:000000000-AAV5A:1:1103:8619:16874 1:N:0:2
AAAAAAAAAAAAAAAAATGGAATTCTCGGGTGCCAAGGAACTCCAGTCACC
+
ABBBBBBBBBBBGGGGE1BGFFB3D5@??E1>1GBBEFCGHGHHFHFFEGF
@M00842:106:000000000-AAV5A:1:1103:17225:16875 1:N:0:2
AAAAAAAAAAAAAAAAAATGGAATTCTCGGGTGCCAAGGAACTCCAGTCAC
+
BBBBBBBBBBBBGGGGGC1BGB@3BD5D1F01>EBB3GA1GFBFGFFBFHF
@M00842:106:000000000-AAV5A:1:1103:11586:16898 1:N:0:2
GTATATTAAAAAAAAAAAAAAAAAACGGGAATCCCCGGGTCCCAAGGACCC
+
>>>>>BBFFFFFGGGGGGGGGG0EE10B11/13B@1/>/1/?F33?/F0??
@M00842:106:000000000-AAV5A:1:1103:10305:16924 1:N:0:2
ATGGAAAACACCAATCTTTCCAAGCAACAGCAGGCTTCCGAGATTATGCGC
+
3>33>@DFFCFCGGBBBBBGGF5BA44BAF4BBF2B3BF?E?G2D5DFG2A
@M00842:106:000000000-AAV5A:1:1103:14766:16942 1:N:0:2
CCATGTTGGACCTGTAAACTTATTATATGCATGTATGTTGGACTGAAAAAA
+
>>A>3BBDAFFFGGGGFGEGGF556666AD5DD56DD66BAGGAGHABFGE
@M00842:106:000000000-AAV5A:1:1103:14569:16962 1:N:0:2
TTAATGAAAAAAAAAAAAAAAAATGGAACTCTCGGGTGCCAAGGAACCCCC
+
>1AAA3BFFFFDGGG0A//A/EE0BB1@11B1B/B>//BB1@?BC0B/?E/
@M00842:106:000000000-AAV5A:1:1103:10038:16971 1:N:0:2
GAAAAAAAAAAAAAAAGGGGGGGGGCGCGAGCACCCCCCCCCCGCACCCAC
+
1>AA?1@DDDD@ECE/AEEGGGG--999---9--:9-999-;>@<--@BF9
@M00842:106:000000000-AAV5A:1:1103:23508:16973 1:N:0:2
AAAAAAAAAAAAAAAAAAAAGGGAATCCTCGGGTGCCAAGGAACTCCAGTC
+
BABBBBBBBBBBGGGGCGEE1?E??F3BBBEA/1>?3B3E?GGA3B?BBBB
@M00842:106:000000000-AAV5A:1:1103:17119:16977 1:N:0:2
CTATTGCATGATTTTGTTAGAACACAGAGAAAAACATGGAATTCTCGGGTG
+
3>>>>5BFFFFFGFDBBBBBBBB44BA4B4BB4AAA33BB3B3G5DAFA2A
@M00842:106:000000000-AAV5A:1:1103:13761:16982 1:N:0:2
TGGTCATAATCATGGTGGCGAATAAGTACGCGTTCTTGCAAATCACCAGAA
+
>33>>BDFFFFFGGG5FFGGAE225B6DD22222A25FGBDADG3GHBFA3
@M00842:106:000000000-AAV5A:1:1103:15173:16991 1:N:0:2
AAACGTGACGATGAGGGACATAACAAGTAGACATGTCTACCGTAGAGTCCA
+
>>A>1B1>>>>ACG1F11F0B11A11B13321D1B2B2DD100BB/1ABB1
@M00842:106:000000000-AAV5A:1:1103:9627:17013 1:N:0:2
AAAAAAAAAAAAAAAAATGGAATTCTCGGGTGCCAAGGAACTCCAGTCACC
+
AAAAADDDDDDDGGGGG0FGABA1D22B?E//BBBBBFGGHBGHGH@FBGH
@M00842:106:000000000-AAV5A:1:1103:7220:17014 1:N:0:2
AAAAAAAAAAAAAAAAAATGGAATTCTCGGGTGCCAAGGAACTCCAGTCAC
+
BBBBBBBBBBBBGGGGEC1FG3FFF5@D11E1>BB3@FFHHGCGFHE3BG@
@M00842:106:000000000-AAV5A:1:1103:22070:17027 1:N:0:2
AAAAAAAAAAAAAAAAGGGGGGCGGGAGAAGAGACGCCACACCGAACAACC
+
AAAAA>>DDD@DC/EECGFG/C@/---;..//;//.-A9C...---9-/..
@M00842:106:000000000-AAV5A:1:1103:24205:17054 1:N:0:2
CAATAAACAAGTAGATATGGATATGTGTAATCTAATGTAATGGTTTGATGC
+
>AAAAFFFFBF5FGGCCGFGAB5AD6D6666DA55AD6DAAGB552BFGF5
@M00842:106:000000000-AAV5A:1:1103:7088:17059 1:N:0:2
ACGCGGCACAGAATGTTTATAGGTCTGTTGAACACGACCAGAAAACTGGCC
+
3A3A33A>DFFFGGF5BGGGGGFFA5F55B5D35BEEEFGCA3ABFFGFGF
@M00842:106:000000000-AAV5A:1:1103:24180:17063 1:N:0:2
CTTTGTCGGTCTACTAAAAAACTATGAATGATGATAATGATAACATTGTAA
+
>>>A3BBAD>AAGGGBGBFGEA455D55DD3BDA5A55FA5FHFGHGBGB5
@M00842:106:000000000-AAV5A:1:1103:7871:17066 1:N:0:2
AAAAAAAAAAAAAATGGAATTCTCGGGTGCCAAGGAACACCAGTCACCGAG
+
BBBBBBBDDBBBGGGGGFFFGG5AAF01AAAD3AA1BF2GFGH@FGHHGE/
@M00842:106:000000000-AAV5A:1:1103:28887:17074 1:N:0:2
GCCAAACGACGACTTCTACCACCTCTATTGACATTACGTGCCTGCAAGCTG
+
AAAA1C111>11A00B3BAFFG00B1122DDA12211/0B/A1AFC11BB1
@M00842:106:000000000-AAV5A:1:1103:3456:17104 1:N:0:2
AAAAAAAAAAAAAAAAAAGGGAATCATCGGGTGCCAAGGAACTCAAGTCAC
+
BB?A@DDBBBBBGGG?A01EE11B35@5@B>1/?3B@?FG3?3B33BB@@?
@M00842:106:000000000-AAV5A:1:1103:11528:17160 1:N:0:2
AAAAAAAAAAAAAAACGGGGGGCGCACGAACAGCCAGCCCCCCGCCCACCG
+
1AAAADDDDD@DEGCE/EGGGGC----<..--/:.....:.----9-....
@M00842:106:000000000-AAV5A:1:1103:9544:17174 1:N:0:2
CTTGGTGGCAAGTCTGCCGCTGATAACGGAAAGGATACTCGTGATTATCTT
+
3>A33B>AFFFBGFFDFFFEEE245G4B222ABA2BFF5BF2GCGBFGFDB
@M00842:106:000000000-AAV5A:1:1103:10619:17186 1:N:0:2
TGCTGCATTTCCTGAGCTTAATGCTTGGGAGCGTGCTGGTGCTGATGCTTC
+
>3A>3FFFFFFFGGFCGGGGGGADA5BB44BE?2BE2DAABFFGAFGGB5D
@M00842:106:000000000-AAV5A:1:1103:21774:17238 1:N:0:2
AAAAAAAAAAAAAAACGGGGGGCGCCGCACACGCGACACCACAGCCAACCG
+
>AAAA??DDDDDCE///AAEGG/-------<.:---;9AF.9...;./9;-
@M00842:106:000000000-AAV5A:1:1103:20187:17242 1:N:0:2
GCGCCATTAATAATGTTTTCCGTAGATTCAGCGCCTTCCATGATGAGACAG
+
1>>1AA>FDFFFGEDABAFGGA100033B33D00E?0BFFFG12GF1BFBA
@M00842:106:000000000-AAV5A:1:1103:5733:17253 1:N:0:2
AAAATTTTTACCGCTTCGGCGTTATAACCTCACACTCAATCTTTTATCACG
+
AABBAFFFFBFFGG22AEFEFA222DDDB5B3A3F3B33DFBDDAADFFH1
@M00842:106:000000000-AAV5A:1:1103:20459:17273 1:N:0:2
AAAAAAAAAAAAAAAAGGGGGGGCGCGAGCGCAACACACCGCCGAAACACA
+
>AAA>>A?ADDA?A//AEEGCC9-9----;;;;9--;A9---;@--9-9--
@M00842:106:000000000-AAV5A:1:1103:7604:17304 1:N:0:2
GCGGCATTTAGTAGCGGTAAAGTTAGACCAAACCATGAAACCAACATAAAC
+
A>33A>>DFFFFGGFEFAA2FG6F5BABFBBB2FBGFG5AFHDGEGFFHA3
@M00842:106:000000000-AAV5A:1:1103:10055:17306 1:N:0:2
AAAAAAAAAAAAAAAATGGAATTCTCGGGTGCCAAGGAACTCCAGTCACCG
+
?ABBCCBCCCCCGGGGCFGBAF3DAAAB01>E3FBBE1BF@GH33@FFGH1
@M00842:106:000000000-AAV5A:1:1103:24698:17335 1:N:0:2
AGGTTTAAGAGCCTCGATACGCTCAACGTCAACATAATCAGCGTGACATTC
+
3>>>3B@FFFFFGBBEEBFEFGCBEG4B2B2A3B3BB5DFGGE2AFGHFGF
@M00842:106:000000000-AAV5A:1:1103:24682:17345 1:N:0:2
CTATCTCAAAAAAAAAAAAAAAAAATGGACTTCTCGGGCGCCAGGGAACTC
+
>>>1>3DFFFFAGGCEGGGGGG?/>FFBB111@@BBF/>/>EE///?0?1F
@M00842:106:000000000-AAV5A:1:1103:27427:17405 1:N:0:2
TAGAAAAAAAAAAAAAAAAAGGCAATCCCCGGGTCCCAAGGACCCCCACCC
+
>AAAAFFFDDDDGGGGG/E//A/FG1@01?E/>B/B>B0?/F>>??E//??
@M00842:106:000000000-AAV5A:1:1103:4113:17416 1:N:0:2
AAAAAAAAAAAAAAAAATGGAATTCTCGGGTGCCAAGGAACTCCAGTCACC
+
@ABBBBDBBBBBGGCGGGGGBB33ADDCFC1>EG33F?1FG3F333BB33B
@M00842:106:000000000-AAV5A:1:1103:4096:17419 1:N:0:2
AAAAAAAAAAAAAAAACTGGAAGTCGCGGGAGCCAGGGAACTCCAGTCCAC
+
AAAAADDDDD@DEGGE/1BGBB011/A/////>>B0//?0/B1GHFF111>
@M00842:106:000000000-AAV5A:1:1103:13764:17426 1:N:0:2
TACTCGTGATTATCTTGCTGCTGCATTTCCTGAGCTTAATGCTTGGGAGCG
+
>>A>A3BAFFFFGGGFGGGGGGABB565DD5BAFGBFBF55F55BAF2FEA
@M00842:106:000000000-AAV5A:1:1103:7774:17427 1:N:0:2
TCCAAGAGCTTGATGCGGTTATCCATCTGCTTATGGAAGCCAAGCATTGGG
+
>AAAB4BFFFFFGGBAAEAAEGDFG5AAAB555DBFB3AGHHCGFF5AFGA
@M00842:106:000000000-AAV5A:1:1103:26872:17432 1:N:0:2
AACCATAAGGCCACGTATTTTGCAAGCTAGCTAACTGGCGGCGATTGCGTA
+
AAAAAB4@DFFAEFA4ABBGGFAAAAF4544A55F5F3B22A00A1ABA11
@M00842:106:000000000-AAV5A:1:1103:22491:17454 1:N:0:2
AAAAAAAAAAAAAAAAAGGGAATTCTCGGGTGCCAAGGAACTCCAGTCACC
+
AABABBBBBBBBGGGGE1AEAF1@5@@?101>>F3BF?FFG3FBF33BFG@
@M00842:106:000000000-AAV5A:1:1103:17958:17456 1:N:0:2
AGGCAAAAAATTTAGGGTCGGCATCAAAAGCAATATCAGCACCAACAGAAA
+
>>>>>BBBADFFGGGGGFGGGGG2B3333BA3B35BFGDGFGG21EBB3BB
@M00842:106:000000000-AAV5A:1:1103:18203:17469 1:N:0:2
AAAAAAAAAAAAAAAGAGGGGGGGCGGCGCACGCGACCCCCACACCACACG
+
AAAAADDDDDDDGGG?/BCFEE/-:-9@@-------9---;-9-;--A;;-
@M00842:106:000000000-AAV5A:1:1103:18131:17474 1:N:0:2
AAAAAAAAAAAAAAAAGGGGGGGAGAGCGAGCCAGCACCCCCCGCACACCC
+
AAAAADDDDDDDEAA/AECG/B?--.:.--99-/-;--------9-9-;--
@M00842:106:000000000-AAV5A:1:1103:8123:17492 1:N:0:2
AGAAACGGCAGAAGTGCCAGCCTGCAACGTACCTTCAAGAAGTCCTTTACC
+
33>>AF3>DDDBFGF4FGFGGGBAFCBB2F2FF55BBBA3BGDGG5DDFGB
@M00842:106:000000000-AAV5A:1:1103:7646:17496 1:N:0:2
AAGCTACCAGTTATATGGCTGTTGGTTTCTATGTGGCTAAATACGTTAACA
+
3A3A>FFFFFFFGGEDGGGGFB4BF2AB5DABF6DBE2GGF55FHGB2FF5
@M00842:106:000000000-AAV5A:1:1103:8986:17559 1:N:0:2
AAGTAAATAAAGGAGTTTGTTTCTTGTCTTAAACAAAAAAAAACAAAAATG
+
1>11>DF3DFFDFGCABBBBBAD33D1B333D11B00AFEAEE//B0BA0A
@M00842:106:000000000-AAV5A:1:1103:26863:17575 1:N:0:2
AAAAAAAAAAAAAAAAGGGGGGGCGCGGGACCCCCACCCACCAGCGACACG
+
AAAAA1>>A@DDE??/AEEEEC@-;9---;-;----;:-9-;BF--;9-;-
@M00842:106:000000000-AAV5A:1:1103:11218:17577 1:N:0:2
TGTGAGATATGGTACTGTAAACTTGCGAATGCTTGAACTCTGAAAGACCTG
+
33>3>5BBDFFDFFG5FBABAB55D5A2AAF555BFGF5FAFFD3ABFGGB
@M00842:106:000000000-AAV5A:1:1103:8342:17581 1:N:0:2
AAAAAAAAAAAAAAAAAGGGAATTCTCGGGTGCCAGGGAACTCCAGTCACC
+
@AAAADDDDDDDGGG?//AAF0G1D22B>///?0B1?/?FF1FB112BFG1
@M00842:106:000000000-AAV5A:1:1103:7488:17587 1:N:0:2
AAAAAAAAAAAAAAAAAAAAAAACAACACATAAACAACAAAACACACCAAA
+
AAAAADDDDDDDGGG?EEEG?>//?/////11B11>?FA/00>/0?E//?/
@M00842:106:000000000-AAV5A:1:1103:23820:17609 1:N:0:2
AAAAAAAAAAAAAAAATGGACTTCTCGGGTGCCACGGACCTCCAGTCACCC
+
AAA@?11ADD0AE/E?AGFB111D21A////BF11//>/>0BGB12BBF10
@M00842:106:000000000-AAV5A:1:1103:23824:17627 1:N:0:2
AAAAAAAAAAAAAAAAGGGAATGCTCGGCCGCAAAGGCACCCCAGCCACCG
+
AAAAADDDDDDDGGCE/EFA0B1BDDBE///>>>/>0?0F/?//>0?0B>/
@M00842:106:000000000-AAV5A:1:1103:22569:17629 1:N:0:2
ATGAGTTTGTATCTGTTACTGAGAAGTTAATGGATGAATTGGCACAATGCT
+
3>>>3BBDFFFFGGFBGGGGFAB55B55AA6DFG5BFF5FEGF3FFF3GE5
@M00842:106:000000000-AAV5A:1:1103:12087:17664 1:N:0:2
AAAAAAAAAAAAAAAAGGGGGGGAGCCGACAGCCACACACCCCCCACACCC
+
A1A1>1>DDDDDEEA/E/EEGC@-:..-------;;-;--9--;--;;-;9
@M00842:106:000000000-AAV5A:1:1103:9796:17668 1:N:0:2
ATGTTTCAGACTTTTATTTCTCGCCATAATTCAAACTTTTTTTCTGATAAG
+
>>3>>BDFFFFFGGDFBBFGFG22AE24B5AD5A5B4DD5B2AFGHBFFFB
@M00842:106:000000000-AAV5A:1:1103:17612:17670 1:N:0:2
AAAAAAAAAAAAAAAAAAAAAAAACACCAACAAACAACCCCCAGCAAACCC
+
AAAAADDDDDDDEGG/A/>E?E/>?/0//?>>/0/0///<////00B10?/
@M00842:106:000000000-AAV5A:1:1103:26198:17678 1:N:0:2
AAAAAAAAAAAAAAAAGGGGGGCACAGCGACCCACCACACACAGCGAGCCG
+
>1AAA@ADDDDDCC////AAEC?//0?////->>...<.C.<A.<------
@M00842:106:000000000-AAV5A:1:1103:28557:17722 1:N:0:2
ATGGTACGCTGGACTTTGTAGGATACCCTCGCTTTCCTGCTCCTGTTGAGG
+
>3>3>BBAABABGGBFGBB6BG4BBF4A44AE222BFEGHCGBBF5BBDGB
@M00842:106:000000000-AAV5A:1:1103:2501:17753 1:N:0:2
AAAAGAAAAAAAAAAAAAAAAATGGAATTCTCGGGTGCCAAGGAACTCCAG
+
ABBB3AFFFFDDGEECFGGGCEF3BF333D5D1101/BFF3B?13B@BGC3
@M00842:106:000000000-AAV5A:1:1103:17431:17768 1:N:0:2
AAAAAAAAAAAAAAAGGGGGGGGCGGCCGACCCAGCACCACCCGCAGCCGC
+
>AAAA@1>0?@>/AA/AEEGG@----9----9---;-9A9-9--9--9;=9
@M00842:106:000000000-AAV5A:1:1103:6655:17823 1:N:0:2
AAAAAAAAAAAAAAACGGGGGCGCGCGGCCGCCGGCACCCCCACCACAACG
+
AAAAAD11>DD?ECE/A/AEC/>>E///><//<//>//</>/>.<.>.<>-
@M00842:106:000000000-AAV5A:1:1103:9102:17864 1:N:0:2
AAAAAAAAAAAAAATAGGGGGGGCCGGGACCCCCGCACCCCCCGCCCCCAC
+
>AAAADDDDDDDE?011BGE?C:--;--9-..:@---;---;--;--;9--
@M00842:106:000000000-AAV5A:1:1103:10101:17868 1:N:0:2
TGATAAAGCTGTTGCCGATACTTGGAACAATTTCTGGAAAGACGGTAAAGC
+
>3>>>DFFFFFFGGG4EAAAAG5BA4BBAF35DAA5A5BBCCBAEE2BAD5
@M00842:106:000000000-AAV5A:1:1103:8137:17877 1:N:0:2
AAAAAAAAAAAAAAAGGGGGGGGCGGGGCAGCTAACACCACCCACACACAA
+
111A1>11>00AC////AEE@?-@----9;9-///9/;-----:-------
@M00842:106:000000000-AAV5A:1:1103:21762:17989 1:N:0:2
AAAAAAAAAAAAAAAGGGGGGGCGGCGACAGCGAGCCCCACCCGAACCACC
+
AAAAA@@DDDDDCEC//AEGGGG---@---9---;-9-;---;;--;--9-
@M00842:106:000000000-AAV5A:1:1103:9159:18005 1:N:0:2
CTTATTTAAACATTACTCTTTGATGACAAGCAAGAACAAAAAAGGAATTCC
+
11>A13DFFFFF1BAFBBABGBA3D3111000000B00BC0A0A/0AB1D1
@M00842:106:000000000-AAV5A:1:1103:21625:18011 1:N:0:2
AAAAAAAAAAAAAAAAAATGGAATTCTCGGGTGCCAAGGAACTCCAGTCAC
+
AAAAADDDDDDDGGGGGA0BG1G1BD2D>F//>?B1BB/BGB@GEHG2FBB
@M00842:106:000000000-AAV5A:1:1103:10287:18054 1:N:0:2
AAAAAAAAAAAAAAAAGGGGGGGGCGCAGCAACCGCCCACACCCACCCCCC
+
AA@AADDDDDDDGE?EAAAAAB?--9--9---;--9---;9----;-9---
@M00842:106:000000000-AAV5A:1:1103:25217:18067 1:N:0:2
GTCGCTGCGTTGAGGCTTGCGTCTATGGTACGCTGGACTTTGTCGGATACC
+
>>>1>11>DAADGG1A0AAFF00A0DDG2FG0E/EE0B11DBF2/AEEGBB
@M00842:106:000000000-AAV5A:1:1103:21213:18071 1:N:0:2
AGATGGATAACCGCATCAAGCTCTTGGAAGAGATTCTGTCTTTTCGTATGC
+
3>>>34>B@FFFGGG?EFFBF4B54BF4542A255DD5BD5A55DEBFFGD
@M00842:106:000000000-AAV5A:1:1103:17522:18121 1:N:0:2
CTCTAATGTTCCTAACCCTGATGAGGCCGTCCCTCGTTTCGTTTCTGGTGC
+
111>1FBFFFFFCGGFGEAFB1D3100A0A0A01000001A00/BA211B1
@M00842:106:000000000-AAV5A:1:1103:7128:18121 1:N:0:2
ATGTTGGTTTCATGGTTTGGTCTAACTTTACCGCTACTAAATGCCGCGGAT
+
3>3>>54>>FFFGGG5BFEFAGA55B555DFE?EAAEGGFBFGHH?EEEGA
@M00842:106:000000000-AAV5A:1:1103:13320:18140 1:N:0:2
AAAAAAAAAAAAAAAAAAAGGGAATGCGCTGGCGCCAAGGAACTCCAGCCC
+
AAAAADDDDDDDGGGGEE//?E/>B1B/>/>>/>E>/>>FGFGBFGF10<?
@M00842:106:000000000-AAV5A:1:1103:6688:18160 1:N:0:2
GTCTAATATTCAAACTGGCGCCGAGCGTATGCCGCATGACCTTTCCCATCC
+
>>>>>B5DFFFFGFF4GGGGFGA222AB2AFGF2EEE?GHH535DFFG5F1
@M00842:106:000000000-AAV5A:1:1103:23712:18206 1:N:0:2
GGTGCTATGGCTAAAGCTGGTAAAGGACTGCTTGACGGTACGTTGCAGGCG
+
>>33>BBDFFACGGF4F4FG4B5A5BA444A5DBF4222AEA232E332AA
@M00842:106:000000000-AAV5A:1:1103:8772:18207 1:N:0:2
ACCATCAGCTTTACCGTCTTTCCAGCAATCGTTCCAAGTATCGGCAACAGC
+
AAA?ACDFFBDFGGGFAA425BBFD444B4A44225A35DDD22EE2F2AB
@M00842:106:000000000-AAV5A:1:1103:12816:18210 1:N:0:2
AAAAAAAAAAAAAAAAGGGGGGGCACGGGAGCGACGCCAAAGCACACCAAG
+
A1AAA1DDDDDDCEA/AEFGGC---9.-99---9----:--/-/--;A-9-
@M00842:106:000000000-AAV5A:1:1103:6294:18223 1:N:0:2
GGGCAGCAACGGAAACCATAACGAGCATCATCTTGCTTAACCTCATCAGGG
+
>1>>>1>CCF1>1FEGG011FFA00AE1BF2AA2D1112D1A1FFB12AB0
@M00842:106:000000000-AAV5A:1:1103:13723:18228 1:N:0:2
AAAAAAAAAAAAAAAAAAAATGGAATTCTCGGGTGCCAAGGAACTCCAGTC
+
AAABB@DBBBBBGGGGGGGCGBB3BB3B3B?1/?>?FDCGAFHHGHHHFBB
@M00842:106:000000000-AAV5A:1:1103:23793:18238 1:N:0:2
ATTAGTGGTTGAACAGCATCGGACTCAGATAGTAATCCACGCTCTTTTAAA
+
>1>1131>BA1BFC1ACBF1EE0A0BBA131122B2FDFG0E/A/1AD2A1
@M00842:106:000000000-AAV5A:1:1103:22381:18257 1:N:0:2
AAAAAAAAAAAAAAAAAATGGAATTCTCGGGTGCCAAGGAACTCCAGTCAC
+
AABAABBBBBBBGGGGEG1BGBE33D55B?>1>?BEBGGHGHFHHFB3BGF
@M00842:106:000000000-AAV5A:1:1103:5198:18320 1:N:0:2
CATTCAAGGTGATGTGCTTGCTACCGATAACAATACTGTAGGCATGGGAGA
+
3>>3ABBFFDFFBGG5B5BFEFFF4A22AAE3F3BB5DD55BBGGG22222
@M00842:106:000000000-AAV5A:1:1103:24180:18322 1:N:0:2
AAAAAAAAAAAAAAAAGAGGGGGGCGGGCACCCCCCACCCCGCCCCCCCGC
+
>AA?ADDDDDDDG?C/A/BA/A/</<--=-..:--9-9..------;-;--
@M00842:106:000000000-AAV5A:1:1103:18827:18338 1:N:0:2
ACTTCCCAAGAAGCTGTTCAGAATCAGAATGAGCCGCAACTTCGGGATGAA
+
A>>AAFFFFBFFEGGGBB5FFB55B5DAD5BEFFBAEG?E35DE22AAF3D
@M00842:106:000000000-AAV5A:1:1103:28000:18498 1:N:0:2
GAAAAAAAAAAAAAAGGGGGGGGGGCGGCACCAAACCACACCAGCACACGC
+
1>AAAB1>0A>DGG///EEAC?---9----;----9-99--9-9-;:----
@M00842:106:000000000-AAV5A:1:1103:16597:18523 1:N:0:2
AAAAAAAAAAAAAAAAAGGGGGGGCGGGCACAGCGCCCACCACGAACACGA
+
AAAAADDDDDDDGCC?//EEEE/-;---;-------;9-B-9----@----
@M00842:106:000000000-AAV5A:1:1103:19360:18527 1:N:0:2
GGGGATGTAGCTCAGATGGTAGAAACGAAAAACTGGAATTCTCGGGTGCCA
+
>A>3>>3BBFFDGGGGGGGB5B5AD42A22222BF33BBBF5DF2A2AEH5
@M00842:106:000000000-AAV5A:1:1103:9883:18537 1:N:0:2
TGGAATAGTCAGGTTAAATTTAATGTGACCGTTTATCGCAATCTGCCGACC
+
A1?1A1FFFFFFC1BF13GBGC33D3D3AE?0000BD0B0A0A1D1F/AAA
@M00842:106:000000000-AAV5A:1:1103:5841:18547 1:N:0:2
CCTGTGAAAAAAAAAAAAAAAACATGGCATTCTCGGGTGCCAAGGAACCCC
+
>>>3>4BBDFFBGGAEEEGGGE1ABBB1B33D5DBF>1>EHHFDFFGH11>
@M00842:106:000000000-AAV5A:1:1103:28138:18579 1:N:0:2
AAAAAAAAAAAAAAAAGGGGGGCGACGCAGAGGCGACCAACCAGACACCAG
+
>AAAA@?DDD@DGGGG?A/E?@B/->-<-<-...-;:--..;.9../9...
@M00842:106:000000000-AAV5A:1:1103:5304:18607 1:N:0:2
AAAAAAAAAAAAAAAAATGGAATTCTCGGGAGCCAAGGAACTCCAGCCACC
+
BBBBBBBBBBBBGGG0EBFGFEFFBD5?F00>?FB2F?G3G3BFFG3?CG1
@M00842:106:000000000-AAV5A:1:1103:19977:18611 1:N:0:2
GAAAACATTATTAATGGCGTCGAGCGTCCGGTTAAAGCCGCTGAATTGTTC
+
>>>>>C>FFFFFGGFGGGFEEF2A2AAB22A2A2B5AFG0EAE1FBFFFEA
@M00842:106:000000000-AAV5A:1:1103:15399:18638 1:N:0:2
AAAAAAAAAAAAAAAAGGGGGGGAGCGCACACCCGCGCCCACCGCCTGCCC
+
A@AAA1A?A?A0EE//AE?CECG-9.9----9--9;-;-;--;--;-----
@M00842:106:000000000-AAV5A:1:1103:6487:18645 1:N:0:2
TACATACCAAAGACGAGCGCCTCTACGCTTGCCTTTAGTACCTCGCACCGG
+
>>AA1DFFFFA1GGECEGGGG001B10E00AAF111AB1DFHBGAEA/A//
@M00842:106:000000000-AAV5A:1:1103:11330:18650 1:N:0:2
AAAAAAAAAAAAAAAAAAAAAAAAAAGAACAACAAAAACAAAAGAAAAACA
+
BBBBBBBBBBBBGGGGEEEGEEE//>//003B/?/BBG//G0B0?0??0<<
@M00842:106:000000000-AAV5A:1:1103:12665:18694 1:N:0:2
AAGTCAGAAAACTGTATGTGAGGATATTGAAAGAACTTGTAATGAGAATTT
+
>A11>DDFFFFFFGGFFFABBFB11133D3B1A0AB1D11D22F211D1FF
@M00842:106:000000000-AAV5A:1:1103:11470:18700 1:N:0:2
AAAAAAAAAAAAAAAAGGGAATTCTCGGGTGCCAAGGAACTCCAGCCACCC
+
AAAAADDDDDDDGGGG/AEA00AD2D/>///>FF1??00B1BG1B0>0BF/
@M00842:106:000000000-AAV5A:1:1103:12651:18707 1:N:0:2
AAGTCAGAAAACTGTATGTGAGGATATTGAACGAACTTGTAATGAGAATTT
+
>>11>BFFFFFFFFG33BAFABB11133D3A1A00A0DA11B2D211111D
@M00842:106:000000000-AAV5A:1:1103:12988:18740 1:N:0:2
AAAAAAAAAAAAAAACGGGGGGCGCGCCACACCACCCACCCCCGACCCCCC
+
AAAAA@DDDDDDG?EGAFEECB/A-<--.<..<.:;...:.-;---;A.-9
@M00842:106:000000000-AAV5A:1:1103:8806:18751 1:N:0:2
AAAAAAAAAAAAAAAAGGGGGGGCGTCGGACACCACCACCCACGGCGCCAG
+
AAAA?DDDDDDDE//AEEEEECA@A-----;----9---99-:--9-----
@M00842:106:000000000-AAV5A:1:1103:23308:18759 1:N:0:2
TTGATTTGGTCATTGGTAAAATACTGACCAGCCGTTTGAGCTTGAGTAAGC
+
>AAAAFFFFCFFGGGGGEFGGGBB5DABEGEGE22AABFCGDFGHGGDHG3
@M00842:106:000000000-AAV5A:1:1103:4473:18873 1:N:0:2
ACGACTCTCGGCAACGGATATCTCGGCTCTCGCATCGATGAAGAACGCAGC
+
AA1AA1A1BA>AEGFAEAAAGE3BA000A0BACA/AEBBF1B1A0B/FEF/
@M00842:106:000000000-AAV5A:1:1103:17555:18897 1:N:0:2
TAAAGTCGGTGTTATTGATTGTCTCCTATACATTGTCTTTGGGTTGAAAAA
+
>>AA1BBADDAAEF33FBBFFB33BB1A3B13B31DB22BAB000AADBAA
@M00842:106:000000000-AAV5A:1:1103:12395:18903 1:N:0:2
AAAAAAAAAAAAAAAAAATGGAATTCTCGGGCGCCAAGGCACTCCAGTCAC
+
?AAAADDDDDDDGGGGEA0BFB111D2DB?>/>>>E//>/BB>0FFC2FHH
@M00842:106:000000000-AAV5A:1:1103:9861:18951 1:N:0:2
TGAGCTTAATGCTTGGGAGCGTGCTGGTGCTGATGCTTCCTCTGCTGGTAT
+
>3>3ADFFFFFFGGGGG4FEFAAB2FF4AB3DA3AFB5DF5FGGHGBBBGD
@M00842:106:000000000-AAV5A:1:1103:24124:18952 1:N:0:2
AAAAAAAAAAAAAAAATGGAATTCTCGGGTGCCAAGGAACTCCAGTCACCG
+
BABBBBDBBBBBGGGGAGGBBBGD55ABE1>>GFBBE1EGBFGFFBFEGH1
@M00842:106:000000000-AAV5A:1:1103:27495:18955 1:N:0:2
AGAGGGCGTTCAGCAGCCAGCTTGCGGCAAGCCTGCGTACCCGTCTTCTCG
+
>>>333>>2>AF5G5E4A4FFF4B2A2EA222BB2FEAF0AFE1B1ABDB1
@M00842:106:000000000-AAV5A:1:1103:10924:18990 1:N:0:2
CCGAAGATGATTTCGATTTTCTGACGAGTAACAGAGTTTGGATCGCTACTG
+
3>3>>3>BDFFFGGFEBDFD6GD55A2AA4DDB33A55B5B3332B22A33
@M00842:106:000000000-AAV5A:1:1103:18831:19031 1:N:0:2
CAAAAAAAAAAAAAAAAAAAAATGGAATTCTCGGGTGCCAAGGAACCCCAG
+
>>AABCCCBCCCGGGGGGGGGGABFC33BB3B?F/1/1BF3?F03?/?ED/
@M00842:106:000000000-AAV5A:1:1103:11032:19065 1:N:0:2
AAAAAAAAAAAAAAAAATGGAATTCTCGGGTGCCAAGGAACTCCAGTCACC
+
ABBBBBBBBBBBGGGGE1BGBB33DA5B1E101F3BF?BGFBF@333B3B3
@M00842:106:000000000-AAV5A:1:1103:21747:19068 1:N:0:2
AACTGGCCTAACGACGTTTGGTCAGCTCCATCAACATCATAGCCAGATGCC
+
3AAA34AFFFFFGFAEAABEFAB5B35BAG5D33BF3FBA55FFGF2BFGH
@M00842:106:000000000-AAV5A:1:1103:3959:19076 1:N:0:2
AAAAAAAAAAAAAAAAAAAAAAACACGCACACACACAACCACAGCACACCC
+
AAAAAD?DDDDDGGGCCEEGGG///0///>/0?/////</?<C0?FF0C//
@M00842:106:000000000-AAV5A:1:1103:5734:19106 1:N:0:2
TGCTCCGCTTCCTCCTGAGACTGAGCTTTCTCGCCAACTGACGACTTCTAC
+
>3>3AF?AAAACGGFCGBGBGFB4BB545A5B2AA2A2BFGGFFF21DDFD
@M00842:106:000000000-AAV5A:1:1103:6657:19138 1:N:0:2
AACAAAAAAAAAAAAAAAAAAATGGAATTCCCGGGCGCCCAGGGCCCCCAG
+
AABBBFFBBBBBGGGGEGAEGEEBB@@333B3?>>/>>>//?F////>E//
@M00842:106:000000000-AAV5A:1:1103:20357:19142 1:N:0:2
CAGCAAACGCAGAATCAGCGGTATGGCTCTGCTCATACTGGCGCTACTGCC
+
>>AAAFF1A?DDGGBFBFFEGA00B000B01BABBB11D2BB/B/EE1BB0
@M00842:106:000000000-AAV5A:1:1103:5821:19153 1:N:0:2
CAGGCATCCACGGCGCTTTAAAATAGATGATATAGCTATTCAACTAACCCC
+
>333AABFFFFBGEGEAAA55A55B355555A5F55A555D5DD5FGCFE1
@M00842:106:000000000-AAV5A:1:1103:8624:19174 1:N:0:2
AAAAAAAAAAAAAAAAGGGGGGGCGAGGGACCACGGCACCACGCCAGCGCG
+
1>11AAD@@?ADE///AEEE/?9A-@-9-9-----9999A-----------
@M00842:106:000000000-AAV5A:1:1103:21290:19222 1:N:0:2
AAAAAAAAAAAAAAAAATGGAATTCTCGGGTGCCAAGGAACTCCAGTCACC
+
@ABBBBBBBBBBGGGGC1BFBBBF5DB??>1>>F33B1F3FFFBFG@F@FB
@M00842:106:000000000-AAV5A:1:1103:11188:19226 1:N:0:2
AGACGAATCACCAGAACGGAAAACATCCGTCATAGCACTCTCACGCGGCGG
+
A3>A3>DAAFFCGFG44AE2A2ABF43322B22DD3A3335BAB2B0000/
@M00842:106:000000000-AAV5A:1:1103:12536:19245 1:N:0:2
CCTTGATGTCGGTTGCTGTATAAAAACACAGAAAACACTGGCATTCTCGGG
+
>>1>1B1BBDADEE1BBFABAF331B0B0B011AB000110/B1BDBD/BA
@M00842:106:000000000-AAV5A:1:1103:7964:19252 1:N:0:2
GTGATTTATGTTTGGTGCTATTGCTGGCGGTCATGCTTCTGCTCTTGCTGG
+
>>>33@DFFFFFGGC4FFGGCGAD5F422A222A5A5AFB5D55533B553
@M00842:106:000000000-AAV5A:1:1103:14830:19259 1:N:0:2
AAAAAAAAAAAAAAAAGGGGGGGCGGCGCGGCCCGCCCCACCCGCCGCCCG
+
BBA@A@DADBBBECE?EEGGGC-;@-9-------;--;9AA..--;--9;-
@M00842:106:000000000-AAV5A:1:1103:7950:19263 1:N:0:2
GTGATTTATGTTTGGTGCTATTGCTGGCGGTATTGCTTCCGCTCTTGCTGG
+
>>3>>BDFFFFFGGG4FGFGGGDB5F42AE2A25AADAF32ABAABF5553
@M00842:106:000000000-AAV5A:1:1103:20317:19281 1:N:0:2
AGAGGTTAAAAAAAAAAAAAAACATGGAATGCTCGGGTGCCAAGGAACTCC
+
>>>33B4BDFFFGGGG?EEGGG1F3BB3B33BDDEE>10BFFGHEHCGBGG
@M00842:106:000000000-AAV5A:1:1103:23776:19285 1:N:0:2
GAAAAAAAAAAAAAACGGGGGGGCGCTGGACCAACACCACCAAGCGACAAG
+
1>AAA11>>0>00EECEGGGG?-9-----9-:----9----9;-----9--
@M00842:106:000000000-AAV5A:1:1103:22105:19288 1:N:0:2
AAAAAAAAAAAAACAAGGGGGGGCGAGGACCAGCGCCCACCACGACCAACC
+
AAAAAD1>>>@@/A//ACGGGG-99-9-9.------;@??BA?-9-9-9--
@M00842:106:000000000-AAV5A:1:1103:24786:19297 1:N:0:2
CTGTCAACGCCGCTAATCAGGTCGTTTCTGTTGGTGCTGATCTTGCTTCTG
+
11>>>@@DADDAE0EAGGGGGB1A00AB2D22BE/AB1A111B1DF1D1BA
@M00842:106:000000000-AAV5A:1:1103:15748:19311 1:N:0:2
AAAAAAAAAAAAAAAAAATGGAATTCTCGGGTGCCAAGGAACTCCAGTCAC
+
BBBBBB@DBBBBGCGGEA1BF@F3GB55??0?>BBB3B11BB@BFG33@3B
@M00842:106:000000000-AAV5A:1:1103:23088:19328 1:N:0:2
AAAAAAAAAAAAAAAAGGGGGGCGCGCGACACCACCACACAAACACGCACC
+
AAAA@DDDDDDDGEEA//AEECB><->--<-;...:..::.......----
@M00842:106:000000000-AAV5A:1:1103:10520:19390 1:N:0:2
GTATTGATAAAGCTGTTGCCGATACTTGGAACAATTTCTGGAAAGACGGTA
+
>>>>>5BDFFFFGGGBGFGGEAAAA55BB45BAB355D5DB5AD2FGEEE2
@M00842:106:000000000-AAV5A:1:1103:12493:19410 1:N:0:2
AAAAAAAAAAAAAAAAGGGGGGGCGGGCGACGCCGCGCCCACGCACACCCC
+
1>AAA@DDDDDDCCGEECEGGG@G----;99------;-;-A-----;--9
@M00842:106:000000000-AAV5A:1:1103:12440:19410 1:N:0:2
CCTGAGTATGGTACAGCTAATGGCCGTCTTCATTTCCATGCGGTGCACTTT
+
>>>3>4BDFFFFGGGFGFGGFGB44A2A42DDAA5DDDFGHAA2AABGD3B
@M00842:106:000000000-AAV5A:1:1103:12830:19411 1:N:0:2
AAAAAAAAAAAAAAAAGGGGGGGCGCGGGCGCCCCCACACCCCGACCAACC
+
AAAAAADDDDAD/AE//AAEEB;-;9-----;-----:-:----;--9;9-
@M00842:106:000000000-AAV5A:1:1103:6218:19422 1:N:0:2
TTTGACGCACGTTTTCTTCTGCGTCAGTAAGAACGTCAGTGTTTCCTGCGC
+
AAB?AD3ADBBFGGABBBBBFGAAA2EF555AFBAAFF?AEDA2DFAGHC0
@M00842:106:000000000-AAV5A:1:1103:11819:19424 1:N:0:2
AGAGGTTAAATAAAAAAAAAAACAAAGAACAACAACAAAAATGGAATTCCC
+
>1>1111BFFDFGGGGAEFGGGA/BB0B0000/A//A/AB/B1F1111D1B
@M00842:106:000000000-AAV5A:1:1103:27934:19432 1:N:0:2
GAAAAAAAAAAAAAAGGAAGGGGGCGCCCACACGACCACGACACCACACAC
+
AAAAA??DD@DDC/E//00BEE//>////////////>///<//?//?///
@M00842:106:000000000-AAV5A:1:1103:14572:19437 1:N:0:2
ACCAGTTATATGGCTGTTGGTTTCTATGTGGCTAAATACGTTAACAAAAAG
+
3ABA3BBDFFFFGGFEBBFGAA4DA66D6DBFBBB5AGFAB3ACFFBFB22
@M00842:106:000000000-AAV5A:1:1103:17368:19453 1:N:0:2
AAAAAAAAAAAAAAACGGGGGGCGCGAGGGCACACCCCCCCGCGAGCGCCC
+
AAAAAD1ADDDDGAA///EF>@<--<----;.C/...-:-@-----;----
@M00842:106:000000000-AAV5A:1:1103:28905:19462 1:N:0:2
AAAAAAAAAAAAATGGAATTCTCGGGTGCCAAGGAACTCCAGTCACCGATG
+
?BBBBBBBBBBBGAGFF3BGGGAAFE1A1G5311AAGBBGFHFGGHHCE?1
@M00842:106:000000000-AAV5A:1:1103:26617:19474 1:N:0:2
GTCCCTAGTTTTGTTTCTGGTGCTATGGCTAAAGCTGGTAAAGGACTTCTT
+
>>>>ABBFDFFFGFF4FFFGBF44D5BGA4BA5BBAGFBDFBGFHHBAF5A
@M00842:106:000000000-AAV5A:1:1103:15050:19483 1:N:0:2
CAAAAAAAAAAAAAAAAGGGAATTCTCGGGTGCCAAGGAACTCCAGTCACC
+
AAAAAADDDDDDGGCGE/AEFFG1D22BAE/>BF1@E/BGG1FFBGBBBGF
@M00842:106:000000000-AAV5A:1:1103:2901:19486 1:N:0:2
AAAAAAAAAAAAAAAAAAAAAAGCAAGACACACCGAACACCAACACACAAC
+
A1AAA@DA@DDDGCEGAEEC?@/0BB00BB00////>>>0/F?//??/?</
@M00842:106:000000000-AAV5A:1:1103:15037:19496 1:N:0:2
CAAAAAAAAAAAAAAAAGGGAATCCTCGGGACCCAGGACACTCAAGCCCCC
+
AA?A?ADBBBBBGCE00AAEEB13B5A?1000??11111BFBB333311?>
@M00842:106:000000000-AAV5A:1:1103:14838:19503 1:N:0:2
ACCATGATGTTATTTCTTCATTTGGAGGTAAAACCTCTTATGACGCTGACC
+
ABCBA5BBFFFFGGCBBBFFGG6DB4AB2BBD5BB4C4B5DFFGDGAAEB3
@M00842:106:000000000-AAV5A:1:1103:17794:19505 1:N:0:2
GATGATAAAAAAAAAAAAAAAACATGGAATCCTCGGGTGCCAAGGACCTCC
+
>>>3>BBFFFFBGGGGGGGGGG1B3B13F33B5B>E>1>EGFHA1G1B1B?
@M00842:106:000000000-AAV5A:1:1103:20826:19534 1:N:0:2
TATAAACGTTGGATGGTTTCTCACACGACAGCACACAAACGGACTCCTCGG
+
1>>AAFFA>BACGDCAB1BF3EF1110A0A00BFBF0AB/A/B//0B1B//
@M00842:106:000000000-AAV5A:1:1103:10063:19543 1:N:0:2
AAAAAAAAAAAAAAACGGGGGGGCGAGCAAGCGCCACCCCAACCGCCACCC
+
1>AAADDDDDDDGCGF/EEEE<;A--@--/---;---;;@--;-----;99
@M00842:106:000000000-AAV5A:1:1103:8319:19588 1:N:0:2
TGGAATTCTCGGGTGCCAAGGAACTCCAGTCACCGATGCATCTCGTATGCC
+
333>>@4BDFBAEAA2FBFFFA4B4BBB4DBGFDE22A2B55BDF223BF3
@M00842:106:000000000-AAV5A:1:1103:2817:19622 1:N:0:2
TTAAAATTTTTACCGCTTCGGCGTTATAACCTCACACTCAATCTTTTATCA
+
>>>AAF@CFFFAGGEEAAAEGGA22A2DDFB5FCD3G3GFFFF55D5FBD5
@M00842:106:000000000-AAV5A:1:1103:8634:19631 1:N:0:2
AAAAAAAAAAAAAAAAAAAAAAAAAAAAAACAACAAAAACAACACAAAACA
+
AAABBBBBBBBBGGGGGCCEE/>////////?F/??0?F//?///??C?0<
@M00842:106:000000000-AAV5A:1:1103:8615:19634 1:N:0:2
AAAAAAAAAAAAAAAAAAAAAAACACAACAACAAAAAAAAACAAAAAAAAA
+
ABBBBBBBBBBBGGGGGGGGEGGA111?11?/??00?>@EC/F/B0?//<<
@M00842:106:000000000-AAV5A:1:1103:24493:19669 1:N:0:2
AAAAAAAAAAAAAAAAAAAAAAAAACAAAAAAAAACAAAAACAAAACAAAA
+
AAAAAD@DDDDDGGGGG?>EE/>E//?/00////////00//?/0?0//?0
@M00842:106:000000000-AAV5A:1:1103:14802:19671 1:N:0:2
AAAAAAAAAAAAAAACGGGGGGACAGTAGCACCCCACACCCACGCCCCCCG
+
111AA>DA@@A?EEC/EEGGGG/<//?<<??1<.<<.A..C.C-..---=-
@M00842:106:000000000-AAV5A:1:1103:5751:19713 1:N:0:2
AAAAAAAAAAAAAAAAATGGAATTCTCGGGCGCCAAGGAACTCCAGTCACC
+
ABBAADDBBBBBGGEGG1BGBA3B555F1E0>/E>ECFCGHGDGFHBGGF3
@M00842:106:000000000-AAV5A:1:1103:27772:19740 1:N:0:2
AAAAAAAAAAAAAAAAAAAAAAAAAAGAAACACACAAAAAAAAAAAAAAAA
+
BBBBBDDBBBBBGGGECEC@EE//////BB??B?//?B0?>/B/>@?--<-
@M00842:106:000000000-AAV5A:1:1103:8497:19772 1:N:0:2
GACAAAAAAAAAAAAAAAAAAAATGGAATCCCGGGGCCCCACGGAACCCCC
+
>>>>>BFBBBBBGGGGEGCGGG?1B3@B3@@31>>///>>?/>///>/?</
@M00842:106:000000000-AAV5A:1:1103:23302:19780 1:N:0:2
CATAAGGCTGCTTCTGACGTTCGTGATGAGATAGTATCTGACACTGCGCAG
+
>A>AA1111>>1BDEGBFE11BA0A00D3B131B22ADAA21BF1E1A/E/
@M00842:106:000000000-AAV5A:1:1103:9514:19808 1:N:0:2
AAAAAAAAAAAAAAAAAGGGGGCGGCGGGCGACACACAACACACAACACAG
+
AA1AAADDDDDDGCG//AAFAE/>//<//</----0...<.C......:..
@M00842:106:000000000-AAV5A:1:1103:5129:19833 1:N:0:2
AAAAAAAAAAAAAAAAAATGGAATTCTCGGGTGCCAAGGAACTCCAGTCAC
+
BB@ABBBBDBBBGGGGGC1BF@FG3@55BB>1>>3BBFF1GHH3GHFFGHB
@M00842:106:000000000-AAV5A:1:1103:17767:19936 1:N:0:2
CATGGTCAATATAACCAGTAGTGTTAACAGTCGGGAGAGGAGCGGCATTAA
+
>>>33BBBFFFFGGGEBGB5GBB56BDDAFAB22A22AAAC2222EE0355
@M00842:106:000000000-AAV5A:1:1103:14232:19939 1:N:0:2
AAAAAAAAAAAAAAACGGGGGGGACGGGACACCACCACCCCAACACACCCG
+
AA?AA1DDD@D0E//AAAEEEG----9-9-9;-------;-------9---
@M00842:106:000000000-AAV5A:1:1103:16847:19940 1:N:0:2
GAAAAAAAAAAAAAAAAAATGGAACTCACGGGTGCCAAGGAACTCCGGCAC
+
>>>>>B>DDDDDGGGGGGE0BFBB1@B1B//>>>/B1B/?0>B1BF//>E>
@M00842:106:000000000-AAV5A:1:1103:15038:19949 1:N:0:2
AAAAAAAAAAAAAAAAGGGGGGGCGCGGCCGCCACAACCCACAGCACCCAG
+
111AA?DADD?DC?//EEEGEGG---------9;--9-------9-:--:-
@M00842:106:000000000-AAV5A:1:1103:20781:19956 1:N:0:2
AAAAAAAAAAAAAACAGGGGGGGCGGAGGCGCCAGCCACCCCCGCACCCCG
+
AAAAAD1AD@ADE///BGFGGC-;9--;-99-;--;-;FF--->---999-
@M00842:106:000000000-AAV5A:1:1103:13478:19961 1:N:0:2
CCGCTACTAAATGCCGCGGATTGGTTGCGCTGAATCAGGTTATTAAAGAGA
+
>>1A>>DCFFFFGGG1EEGAAABB1//0AE/AAG2DBFB1B11D2FFGBG0
@M00842:106:000000000-AAV5A:1:1103:2855:19965 1:N:0:2
AAAAAAAAAAAAAAAAAAATGGCACTCTCGGGCGCCAAGGAACTCCAGTCA
+
AAAAADDDDDD@EEGCGC@0BB001001BBB///>/>@/>0BF>F1E12<1
@M00842:106:000000000-AAV5A:1:1103:18824:19990 1:N:0:2
CGCGAACAATTCAGCGGCTTTAACCGGACGCTCGACGCCATTAATAATGTT
+
>>>3>>>>FBFFGGFGGFEEGGBA3AA2A001BA0E0EGCB5B55FFEEBD
@M00842:106:000000000-AAV5A:1:1103:3838:20004 1:N:0:2
AAAAAAAAAAAAAAATGGGGGGGAGAGAGACGCAGCACCCGACGCAGGCCG
+
>1AAAD1>A?DD?EC01FGGEC9-9..9;./.-9-;.-----9--------
@M00842:106:000000000-AAV5A:1:1103:22589:20026 1:N:0:2
CTCTTCCAAAAAAAAAAAAAAAAAATGGAATCCTCGGGTGCCAGGGAACTC
+
A3AA3BFFFFBBGGGGEGGGGGEEFHFF3F33B5B>?>1>EGF3?11B?3B
@M00842:106:000000000-AAV5A:1:1103:11473:20049 1:N:0:2
AAAAAAAAAAAAAAAAGTGGGGGCGCAGGCACACCAACCACACCAGACACC
+
11>A?>D?DDDDEEE/A1BFGG?EE////?/>0>/?>?//?////00/0B/
@M00842:106:000000000-AAV5A:1:1103:9447:20095 1:N:0:2
AAAAAAAAAAAAAAAAGGGGGGCGGAGGCCGACAGACACCCCACAACCACC
+
A?AAA@DDDDDDCAA/EAFCGG/A@-<-<.-:---/:;/..-....:;.;.
@M00842:106:000000000-AAV5A:1:1103:17216:20127 1:N:0:2
CGCTGATAAAGGAAAGGATACTCGTGATTATCTTGCTGCTGCATTTCCTGG
+
>3>33>4BFFFFGGGFGBF4FFAA4B44555D5DFFDFGBFGH5D5FGFH3
@M00842:106:000000000-AAV5A:1:1103:22783:20180 1:N:0:2
ACCGTCAAACTATCAAAATATAACGCTGACGATGTAGCTTTAGGCGTCTGG
+
>AA3>>33FFFFGGGCFB4GFG6DA22AEFEBAAABFF5D55FG3AAA213
@M00842:106:000000000-AAV5A:1:1103:15501:20210 1:N:0:2
GAAAAAAAAAAAAAAGGGGGGGGCGAGAGAGCGACGCACACCAGCGACACG
+
>11AA111>ADDGG///AAE/;--;-9--9;-9----;-=9-A------;-
@M00842:106:000000000-AAV5A:1:1103:24628:20268 1:N:0:2
CGTTGACAGATGTATCCATCTGAATGCAATGAAGAAAACCACCATTACCAG
+
>3>>3>BFFFFFFFBGGGGGGG5B5A55BAG5AB54BBAEFFEF3GFHHH3
@M00842:106:000000000-AAV5A:1:1103:15685:20279 1:N:0:2
AAAAAAAAAAAAAAACGGGGGGCGCAGACACCCAGCCACAACCACAGTACG
+
>A@AAD?1>>DDEAAA//EEGC@-----.<<.<.....;.:;C.;:.00:.
@M00842:106:000000000-AAV5A:1:1103:19697:20299 1:N:0:2
ACGCTCGACGCCATTAATAATGTTTTCCGTAAATTCAGCGCCTTCCATGAT
+
1A1A>A1>ADDDECBFBGE3FF322021A10A0DADDEG?EEE/AGGGHBB
@M00842:106:000000000-AAV5A:1:1103:7423:20304 1:N:0:2
AAAAAAAAAAAAAAAAATGGAATTCTCGGGTGCCAAGGAACTCCAGTCACC
+
AAAAADDDDDDDGGGGG0BGCFF1DA2BBE/>ACBFGFHHHFHHHH@FGGD
@M00842:106:000000000-AAV5A:1:1103:10315:20332 1:N:0:2
ATTATTAATGGCGTCGAGCGTCCGGTTAAAGCCGCTGAATTGTTCGCGTTT
+
@ABBCFFFFFFFGGEEAEFGEG22E2AAB55FF2AAE1FGFFDEDEFGEEE
@M00842:106:000000000-AAV5A:1:1103:17001:20334 1:N:0:2
TCTAAGAAGTTTAAGATTGCTGCGGGTCAGTGGTATCGTTATGCGCCTTCG
+
1>1>>3DFBFFF3F11BAFGGB1A000AFC2201DDFA0///11A/E//B/
@M00842:106:000000000-AAV5A:1:1103:13101:20339 1:N:0:2
AAAAAAAAAAAAAAAAGGGGGGCGCACGAACGCGCAGCACCACGAGCACAC
+
>1>>1111>0>>/A//AEEAA///>--<..<-.--;-;;.:...----./.
@M00842:106:000000000-AAV5A:1:1103:7385:20342 1:N:0:2
GGAGAGGAGTGGCATTAACACCATCCTTCATGAACTTAATCCACTGTTCAC
+
>3>3>33BAFFBGGFDGGGGGGFAFB45BG5F5FGE5FFBFFBGGF5DDDD
@M00842:106:000000000-AAV5A:1:1103:14365:20385 1:N:0:2
AAAAAAAAAAAAAAAAGGGGGGGCGGGCGCCGGCGACCCACCCGCACCACC
+
>AAAADD1>AADCEA/AEFGGCA---9;------9;--;---;--9-9A--
@M00842:106:000000000-AAV5A:1:1103:13111:20415 1:N:0:2
TTTCCTCATTTCAACTTATTTTTAATAAAATTGTATATAATTATTTTCTCC
+
111>>3BFD@@BGGEBBFFFBG3A133DDF3113D333DE3D3D2D2DDF1
@M00842:106:000000000-AAV5A:1:1103:3763:20460 1:N:0:2
AAAAAAAAAAAAAAAAAAAAAAAAGAAAAAACAACACAACAAAACAACCAA
+
AAAA?DDDDDDDGGG/AEEGCGGE//00B0/E/F/<</??/?000////?/
@M00842:106:000000000-AAV5A:1:1103:17178:20500 1:N:0:2
CAATGCTTTGCGTGACTATTTTCGTGATATTGGTCGTATGGTTCTTGCTGC
+
>AAB3C@DFFFCEGEFBBBBGGBA4B4466DBFDEEACEGFE5F3GHHGH3
@M00842:106:000000000-AAV5A:1:1103:15305:20568 1:N:0:2
AAAAAAAAAAAAAAAAAAAAGGGAATTCACGGTGGCCAGGAAACCCAGGCC
+
AAAAADDDDDDDGGGEGGG/>?//001B11?>///B0B/?/F000?/////
@M00842:106:000000000-AAV5A:1:1103:19243:20609 1:N:0:2
GATGAGGAGAAGTGGCTTAATATGCTTGGCACGTTCGTCAAGGACTGGTTT
+
>>>3>44BAAFFGGDABBB5F5DDA65B2BBBEE2B2AEFABCCGHHH5BB
@M00842:106:000000000-AAV5A:1:1103:6697:20634 1:N:0:2
AAAAAAAAAAAAAAAAATGGAATTCTCGGTCGCCAAGGAACTCCAGTCACC
+
BBBBBBDBBBBBGGGEE1BFGBB3DDD1F11>>AB>FF1GFBFGC3BBBF3
@M00842:106:000000000-AAV5A:1:1103:16598:20663 1:N:0:2
AAAAAAAAAAAAAAAAAATGGAATTCTCGGGTGCCAAGGAACTCCAGTCAC
+
BBBBBBBBBBBBGGGGCEFFGB33BD5B?1>1>EFF@GF1FHFHFHF3FHF
@M00842:106:000000000-AAV5A:1:1103:16006:20671 1:N:0:2
CTAACGACGTTTGGTCAGTTCCATCAACATCATAGCCAGATGCCCAGAGAT
+
AAACA33ADAAFGG4BBBBFGGG6FB4BFCFG5FDGGCAGFHHFHHHAEBA
@M00842:106:000000000-AAV5A:1:1103:5453:20692 1:N:0:2
GCAACGCGAGCAGTAGACTCCTTCTGTTGATAAGCAAGCATCTCATTTTGG
+
AB>AA3DDDDDBGFA5FGFGGG5AAD55A555B33BB2GA5E5FA55DBD0
@M00842:106:000000000-AAV5A:1:1103:5300:20716 1:N:0:2
AAAAAAAAAAAAAAAAAAAAAAAAAAACAAACAAAAAAAAACACAAAAAAA
+
AAAAADDDDDDDGGG?EGECEG///////?0/0?00//</B/??/?00/>-
@M00842:106:000000000-AAV5A:1:1103:8336:20743 1:N:0:2
AAAAAAAAAAAAAAAAGCGGGGGAGACGCGACACCCCACCCCAGCGACAAA
+
>A?A111AAD>AEE?E/AAEEE/>////////>///////<</?F//<//0
@M00842:106:000000000-AAV5A:1:1103:12554:20756 1:N:0:2
ATGGATAAAGAACTACAATTACACGCACAAAACAACAAACAAACAAGGACA
+
A>11>1BDFFFFGBFFBBAAAB11AA00A00ABA000AA0B/B/0/0/B00
@M00842:106:000000000-AAV5A:1:1103:12537:20767 1:N:0:2
ATGGATAAAGAACTACAATTACAAGCAACAAACAACACAAAAAAATGGAAC
+
>>33>5BDFFFFGFGCBBBFGBG54BAB4B444ABA2AA22222AB3B333
@M00842:106:000000000-AAV5A:1:1103:19258:20776 1:N:0:2
AAAAAAAAAAAAAAAAGGGATTCTCGGGTGCCAAGGGACTCCAGGCACCGG
+
@AAAADDDDDDDEGG//FAA0BB22/B>/>/BB1////?0BB1B0//0?>/
@M00842:106:000000000-AAV5A:1:1103:17718:20785 1:N:0:2
TGCCTGTTTGGTTCGCTTTGAGTCTTCTTCGGTTCCGACTACCCTCCCGAC
+
>3>AA4BBDFABGG?AAAAGBFGD56555D2B22AFAEGAEHHFFHGGGGA
@M00842:106:000000000-AAV5A:1:1103:5586:20851 1:N:0:2
AAAAAAAAAAAAAAAAATGGAATTCTCGGGAGCCAAGGAACTCCAGCCACC
+
AAAAADDDDDDDGGG/E0BGCF11A2B/F@/>/BBBC?G00B1BF10>BG0
@M00842:106:000000000-AAV5A:1:1103:10693:20911 1:N:0:2
CTCTACTGTTTTTTGCGGGTGGGTGAAAACGGTCAACAAGGGTAAAAAAAA
+
>>A1AF313B3BAA1BEFGAEEE/A/111B/B/BBBF1ABAAF0A1DA/>/
@M00842:106:000000000-AAV5A:1:1103:13378:20923 1:N:0:2
TGAGCTTAATCAAGATGATGCTCGTTATGGTTTCCGTTGCTGCCATCTCAA
+
>3>3ADCFFFFFGGFCG5BGGFAA224AFG5B4AA2B32ABGHHH5G5FFA
@M00842:106:000000000-AAV5A:1:1103:18621:20966 1:N:0:2
CTTTGACTTATACCGATATTGCTGGCGACCCTGTTTTGTATGGCAACTTGC
+
>AAB35DDFFFFGGG?E2EBFGFFA2AAEE2AF3ADBEAD5ABF33F35BA
@M00842:106:000000000-AAV5A:1:1103:17960:20971 1:N:0:2
TTGCCGCAAGCTGGCTGCTGAACGCCCTCTTAAGGCTATTCGCGATGAGTA
+
>>?AA1D1A@AFGGA0FFFG11B00E00AF11DAA0B1AAEFCE/EEFHF2
@M00842:106:000000000-AAV5A:1:1103:23584:20980 1:N:0:2
AAAAAAAAAAAAAAAAAAAAAAAACAGAAAGAGAGCACAAAAAGAACCAAA
+
AAAAADD?DDDDGGG/F?E@EG////B0>B1B0B//B0>0B0<//B0<B//
@M00842:106:000000000-AAV5A:1:1103:24086:20985 1:N:0:2
GGCTCACCTTTAGCATCAACAGGCCACAACCAACCAGAACGTGAAAAAGCG
+
>3>3>BFFFFFFFGF5G4BFAFA2B42AA2BAB2EFG2BGD2F2A5BG?G1
@M00842:106:000000000-AAV5A:1:1103:11120:20990 1:N:0:2
AAAAAAAAAAAAAAATGGAATTCTCGGGTGCCAAGGAACTCCAGTCACCGG
+
AAAAADDDDDDDGGG0GGABBFD22BBE/A/B@FFC0FHFHHHHFGDGHG/
@M00842:106:000000000-AAV5A:1:1103:12472:21015 1:N:0:2
CTTCTGGTGCCAAGGAACTCCAGTCACCGATGTATCTCGTATGCCGTCTTC
+
>AAA354BBDFFGGG4GGGGGGBDFE54AAAB2B5D5DEBAGHFFFBEAAA
@M00842:106:000000000-AAV5A:1:1103:8302:21107 1:N:0:2
TGTGGCATTTCTACTCTTTCTCACTCCCCAATGCTTGGCTTCCATAAGCAG
+
>3>33AB@FFFFGGGBBBBGGGE55B4BA4B4FGBAB2FB2FGFDF3FGF3
@M00842:106:000000000-AAV5A:1:1103:18284:21126 1:N:0:2
AAAAAAAAAAAAAAAAGGGGGGGAGGCCGCCAGCCACACACAACCCCCCCG
+
1AAAA@A>DDDDEECEGCEEE/---;..--9;---------------9---
@M00842:106:000000000-AAV5A:1:1103:16366:21129 1:N:0:2
GTAGCGACAGCTTGGTTTTTAGTGAGTTGTTCCATTCTTTAGCTCCTAGAC
+
>>>3>3>>DBBFGGE4AGGGGB5D6B55D5AADE5DB5DDAEG5FGAGHHF
@M00842:106:000000000-AAV5A:1:1103:12951:21194 1:N:0:2
AAAAAAAAAAAAAAAAAATGGGATTCCCGGGTGCCAAGGAACTCCAGTCAC
+
AA@?A?@DDDDDGGGC/ABBF0010BB1/>>?>/01@/F0BF1BBF12B1B
@M00842:106:000000000-AAV5A:1:1103:26688:21195 1:N:0:2
AGCATCATCTTGATTAAGCTCATTAGGGTTAGCCTCGGTACGGTCAGGCAT
+
>3A>AFCDDFFFGGGGFGGGGGA65ABB4F4BFG5B2BAFEFG2FGFHHH3
@M00842:106:000000000-AAV5A:1:1103:25031:21218 1:N:0:2
AAAAAAAAAAAAAAAAGGGGGGCGCCGCAAGCGCACGAACCGCCGACACAG
+
>>1>11>1>AAACA///AAAEC</--<>--<C.--;-..::-----9-9/.
@M00842:106:000000000-AAV5A:1:1103:9943:21222 1:N:0:2
AACCTGATTAGCGGCGTTGACAGATGTATCCATCTGAATGCAATGAAGAAA
+
?ABCA4BBDDFFGGEFAAEAGGA35BB55DDAAFDD5DAGHFGBGDEBFFB
@M00842:106:000000000-AAV5A:1:1103:12806:21226 1:N:0:2
CTACCAGTTATATGGCTGTTGGTTTCTATGTGGCTAAATACGTTAACAAAA
+
A3>ABF4BBBDDGGFGBFBBBG244A5ADD6DBB4BB55AFGA3FCGDFAB
@M00842:106:000000000-AAV5A:1:1103:9094:21234 1:N:0:2
AAAAAAAAAAAAAATGGAATTCTCGGGCGCCAAGGAACTCCAGTCACCGAG
+
AAAAADDDDDDDAE0BG1BA1F2A/F//A>>EEG/F>FB@G11@BDGH?E/
@M00842:106:000000000-AAV5A:1:1103:11027:21244 1:N:0:2
GAAAAAAAAAAAAAAAAGGGGGACGAGGAGCAGACACCACACGCGTCGACG
+
111AAC@1A@DDCEECAAFGC@//////////0B>00//F///////////
@M00842:106:000000000-AAV5A:1:1103:9105:21250 1:N:0:2
AAAAAAAAAAAAAATGGAATTCTCGGGTGCCAGGGAACTCCAGGCACCGAG
+
?A?AABDBBBBBGGCFGBAAFB5DBFE1AA3D31>CGFBBGF33?FGFGG/
@M00842:106:000000000-AAV5A:1:1103:11129:21254 1:N:0:2
AAAAAAAAAAAAAAAAGGGGGGAGGCGCCGCCACCAACACCCAGCGGCGCG
+
>11AA@@D>ADDG/?//EEGCG/<///--<---......<.:...------
@M00842:106:000000000-AAV5A:1:1103:15889:21263 1:N:0:2
TAATGTTCCTAACCCTGATGAGGCCGTCCCTAGCTTTGTTTCTGGTGCTAT
+
>AAA3BBBFFFFGGG4GBBFFG422A2A2B33B355D35BAD5FB5BGFFA
@M00842:106:000000000-AAV5A:1:1103:7255:21274 1:N:0:2
CTTGATGTCGGTTGCTGCAAAAACAAGACACAAATGGAACTCTCGGGCGCC
+
>>>1A13BBAD>EEA1FGFGFF0E000BABB0A01ABA111B1BAA//AA/
@M00842:106:000000000-AAV5A:1:1103:14752:21277 1:N:0:2
CTAGTTGGGTCTTTGTTAGTGGCTGTGCAACTTTTGTTAATGGAAAGCTGG
+
>>>33B54A>CCGDGBFFFBFGA4B4B5DFF45ADB225D5DF33BF3BA2
@M00842:106:000000000-AAV5A:1:1103:22795:21328 1:N:0:2
AGAAATGCCACAAGCCTCAATAGCAGGTTTAAGAGCCTCGATACGCTCAAA
+
A1>AA11@CFFFC11AB11A33DBFGH011A311AFB0FE?CGEGG/BAF1
@M00842:106:000000000-AAV5A:1:1103:23704:21359 1:N:0:2
CTCCGGTGGCATTCAAGGTGATGTGCTTGCTACCGATAACAATACTGTAGG
+
>>AA11>1AFFFGG33GG1BFGB31A33BA1DB0A0A/ABDF1AAFBD221
@M00842:106:000000000-AAV5A:1:1103:26051:21368 1:N:0:2
ATCAAAAAAAAAAAAAAAAAATGGAATTCTCGGGAGCCAAGGAACTCCAGG
+
AAAAAFBABBBBGGGGGFGGGF3BEE33D55B?//>E13B?1FBGCGGHB3
@M00842:106:000000000-AAV5A:1:1103:12912:21385 1:N:0:2
AAGCAGCCTTATGGCCGTCAACATACATATCACCATTATCGAACTCAACGC
+
>A3AA4CBFFFFGGGCEAEAAGFCDBB66BFFHFGB5ADGGFGHAGHFHG2
@M00842:106:000000000-AAV5A:1:1103:20113:21476 1:N:0:2
AAAAAAAAAAAAAAAAGGGGGGCGCGCACACACCACCACCCCACGAGCCAG
+
>>1AADD@DAADGEG?//AEEG//->---<<..<<..;...-.:---99/.
@M00842:106:000000000-AAV5A:1:1103:4001:21484 1:N:0:2
ATAAGGCTTATTGGCTAAATAAATCCAATCCTTGATGTCGGTTGCTGTAAA
+
AAAB34B@BC5BFFBBGFAB6GBAAF445AB55BB5D6DAA22AEFGD5D5
@M00842:106:000000000-AAV5A:1:1103:14762:21492 1:N:0:2
AAAAAAAAAAAAAAAAGGGGGGGGGCGGCGCACGCGCACCCCCCGACCCCC
+
AAAAAD@1>DDDCE//EAAEE?---;-;--;-;---;------;;@-----
@M00842:106:000000000-AAV5A:1:1103:5868:21496 1:N:0:2
AAAAAAAAAAAAAAACAGGGGGCACGCGCCAACCACGCACCCCCCACCCGC
+
AAAAADDDDDDDGGGFA0AFCEEE//>//>//?>/?/?///?/>///??//
@M00842:106:000000000-AAV5A:1:1103:9743:21513 1:N:0:2
ATTTATAAAATTCTATGTACTGATCAAAACAAAACACACAAAACACGGACT
+
?1A1A3FFFFFCFGE3BBBFGF33DF111B0000000B0A0000A0/////
@M00842:106:000000000-AAV5A:1:1103:19438:21514 1:N:0:2
CTTGGTTTTTAGTGAGTTGTTCCATTCTTTAGCTCCTAGACCTTTAGCAGC
+
>>>33B>BAAAFFFFFBBFBFGFG66A6D5AFE5DF4BGDGH3BD55GGF2
@M00842:106:000000000-AAV5A:1:1103:3881:21530 1:N:0:2
CAGCAAGAGCAGAAGCAATACCGCCAGCAATAGCACCACACATAACTCACC
+
>>3>AF4BFFFFGGGBBB4BGG2AA22B2F3BABABF22AAB33A35BBFB
@M00842:106:000000000-AAV5A:1:1103:8291:21539 1:N:0:2
AAAAAAAAAAAAAAAAAAGGGAATTCTCGGGTGCCAAGGAACTCCAGCCAC
+
ABBBBBBBDBBBGGGGGE1?EG?13D55EF>1>?3B3B?GFFBBFGB3100
@M00842:106:000000000-AAV5A:1:1103:27723:21555 1:N:0:2
CCTGATCAAAAAAAAAAAAAAACAAACGGAATCCGCGGGTCCCAAGGAACC
+
>>>1>1BDFFFAGGGGGGGEGGEG/B/AA//?1B/BE>>//?BB0F/>0B?
@M00842:106:000000000-AAV5A:1:1103:17793:21583 1:N:0:2
AATTGTCGGCGCCTGAGATTCAAAGAGAAAAAAAAACGGAATTCCCGGGTG
+
>A>>1BB1>ADDGEA0FB3AFAA21A0A11A0///AEAE/A/1D1A?//?/
@M00842:106:000000000-AAV5A:1:1103:20125:21647 1:N:0:2
AAAAAAAAAAAAAAAAAAAAAACAACAGCAAAAACAAAAAAAAAAAGGCAA
+
BBBBBDBBBBBBGGGGGGGGGG11F11B1B23B?1?/0BF//E/></</?0
@M00842:106:000000000-AAV5A:1:1103:8127:21657 1:N:0:2
AAAAAAAAAAAAAAACGGGGGGGGCAGAGCGCACGCGCCACCCGACACGAG
+
>11AA?ADDDD@CAA/AE?AE@---;9--/--;-----;-9---9--9---
@M00842:106:000000000-AAV5A:1:1103:18814:21690 1:N:0:2
AAAAAAAAAAAAAAAAAAAAAAACAACAAAAAAAAAAAAAAAACAAAAAAA
+
AAAAADDDDDDDGGGGGGGGGG>///??/B0?>E/>B<@@A/>.>FF<G@-
@M00842:106:000000000-AAV5A:1:1103:14524:21705 1:N:0:2
GCTAAAGGTCTAGGAGCTAAAGAATGGAACAACTCACTAAAAACCAAGCTG
+
>>>>AD44@BBDGG44FBBBFFF445A4ABBAF4BBGFHBBFFFAAA2FG3
@M00842:106:000000000-AAV5A:1:1103:10558:21710 1:N:0:2
AAAAAAAAAAAAAAAAAAAGGGAATCCCCGGATGCCAAGAAACCCCAGCCC
+
@AAAADDDDDDDGGGEAE>///B00111//////0@BC/0BB00>//>0</
@M00842:106:000000000-AAV5A:1:1103:7868:21711 1:N:0:2
AGTATGCCCATCGCAGTTCGCTACACGCAGGACGCTTTTTCACGTTCTGGG
+
A?>AA5FFFFFFEECGAFGGGEA24A2EEE2AG2A22233BEGGBFGAGH2
@M00842:106:000000000-AAV5A:1:1103:12638:21729 1:N:0:2
GCTTTGCTATTCAGCGTTTGATGAATGCAATGCGACAGGCTCATGCTGATG
+
>>>>>4D@DFFFGGFEAAAEBGD5D5FEDF5FEEBEAA2FBFBGFGFGFF5
@M00842:106:000000000-AAV5A:1:1103:8249:21761 1:N:0:2
AAAAAAAAAAAAAAAATGGAATTCTCGGGTGCCAAGGAACTCCAGTCACCG
+
BBBBBBBBBBBBGGGGAFGGGD3D55ABA1>AFGBB1GHHEGHHHDFGHH1
@M00842:106:000000000-AAV5A:1:1103:7372:21767 1:N:0:2
ACGGGGAAGGACGTCAATAGTCACACAGTCCTTGACGGTATAATAACCACC
+
AA?333>>BBFFGFAFEEGGGG5A53AGFG35AABFEAAB2D55EHHHGEF
@M00842:106:000000000-AAV5A:1:1103:10793:21832 1:N:0:2
AAAAAAAAAAAAAAAAAAAAAAACAACCAACCACAACAACAAACACAACAC
+
AAAAAD@@DDDDGGGG//>>E?//?F//>??////////<//0/BF/?/?/
@M00842:106:000000000-AAV5A:1:1103:19957:21860 1:N:0:2
ATTATGTTGCACTTTAAAACCACACCAACAACATGGACATCCCGGTACCCA
+
AAAAA3@@BDDFGGFG3AA111110000B0B000101B11A0A/////B11
@M00842:106:000000000-AAV5A:1:1103:7886:21866 1:N:0:2
AATGTTTATAGGTCTGTTGAACACGACCAGAAAACTGGCCTAACGACGTTT
+
>>>3>BBDDDFFGG5BABFBGG5FA2AEAB2B32BCF3AF3GFH?2FEAA3
[truncated: 2,515,472 more chars]
