# Supplementary material for: Post-transcriptional regulation of several biological processes involved in latex production in Hevea brasiliensis
Source: PeerJ. 2020 Apr 29;8:e8932. doi: 10.7717/peerj.8932 (PMC7195832; doi:10.7717/peerj.8932)
Supplement: Supplemental Information 8 — Raw data from miSeq [file peerj-08-8932-s032.gz › ecorce_S1_L001_R1_001.fastq]

@M00842:106:000000000-AAV5A:1:1101:16350:1517 1:N:0:1
CCCCCCCCCCCCCCCCCCCCCCCCCCCCCCGCCCCCCCCCCCCCCCCCCCC
+
1>1>ADDDDDDDEEEE/@>>//@/</>-A----@@?9AA??;;-@@@@@@@
@M00842:106:000000000-AAV5A:1:1101:13891:1719 1:N:0:1
CCCCCCCCCCCCCCCCCCCCCCCCCCCCCACCCCCCCCCCCCCCCCCCCCC
+
1>>>>>>>0>>/AECE?>>////><<----<<.<@CAA@?@<--9-9>-@?
@M00842:106:000000000-AAV5A:1:1101:17819:1789 1:N:0:1
AAAAAAAAAAAAAAAAAAAAGGGAACCCTCGGGCGCCAAGGAACCCCAGCC
+
A3A?A3?DDD2@2200E00>>?B1111?11>>//>//?/??03?//CDDAF
@M00842:106:000000000-AAV5A:1:1101:17793:1962 1:N:0:1
AAAAAAAAAAAAAAAAAAAAAAGACACAGGCAAGCGCCAGAAGACGCAGAG
+
A1??11>ADDDD?C?//////>B>00000///0///////00110/<////
@M00842:106:000000000-AAV5A:1:1101:15599:1970 1:N:0:1
AAAAAAAAAAAAAAAAAAAAAAAAAGAAAAATAGAAACAAGAAAAAAAACA
+
333333222?2222000000///>///B3200?3333B3/22B320/////
@M00842:106:000000000-AAV5A:1:1101:17248:1982 1:N:0:1
CGGAGACGAAACACCAGAACGGAAAACAGCCGGCACACAAACCTCACGCGG
+
33>3333>>22>4BA4F44BAE22A2322B222A2021A1B113B3BA100
@M00842:106:000000000-AAV5A:1:1101:11020:2146 1:N:0:1
AAAAAAAAAAAAAAAAAAAATGGAAATCACGACCGCCCAGTAACTACAGCC
+
A?A??DDDDDDDG/E?E///0111111B11//////////>12B211B11/
@M00842:106:000000000-AAV5A:1:1101:16004:2182 1:N:0:1
AAAAAAAAAAAAAAAAGGGAAGCCCGGGCTGCAAGGGAACACAAGCAAAAA
+
A333332>??222200AA11111110>>0/B1B33?>1B??1?1B1?B30/
@M00842:106:000000000-AAV5A:1:1101:19652:2226 1:N:0:1
AAAAAAAAAAAAAAAAGGGGGGGGGACGAACAACAAGAAGAACAGACGACG
+
>1A?1111>000/////A//A/-----;-----9---;////-9//-9-;-
@M00842:106:000000000-AAV5A:1:1101:13612:2230 1:N:0:1
AAAAAAAAGAAAAAAAAAAAAAAAATGGAATCCCCGGGAGCCAAGGAACAC
+
A?A33>2A>AFFFA2A2200000>013B333BB31>/>>///B2?/03?22
@M00842:106:000000000-AAV5A:1:1101:12248:2238 1:N:0:1
AAAAAAAAAAAGGACAAAAAAAAAAAAAAAAAAAAAAGGGAAAGAAAGGGG
+
>1>>1>>10>0000B0000////////>///>/////////0/00<0?0//
@M00842:106:000000000-AAV5A:1:1101:20732:2299 1:N:0:1
GAGAGCCAATAGCAAGGCCACGACGCAATGGAGAAAGACGGAGAGCGCCAA
+
1>>>11BB>1B1BFFCFCGFFE00A0AA0BA101AA1BBEF/A/BEFEEAA
@M00842:106:000000000-AAV5A:1:1101:17535:2361 1:N:0:1
AAAAAAAAAAAAAAAAGGGGAGAGACAGAGACGGAATAGACGAACAGAACA
+
111111>100>0//A//A/A/A/>/000000>//B//B111/>///0B100
@M00842:106:000000000-AAV5A:1:1101:11700:2363 1:N:0:1
GGAGAGCGCCAACGGCGTCCATCTCGAAGGAGTCGCCAGCGATAACCGGAG
+
>1>111>AD11AAAE0A0AA02111BB0F/0B0B/AB//AAA//B1F>E@/
@M00842:106:000000000-AAV5A:1:1101:11583:2398 1:N:0:1
AAGAAAAAAAAAAAAAAAAAGGGAAGTGTAGGGAGCAAAGGAACCACAGTA
+
>3>33444@@@??22200001AB1B1335553B3B113@B22311111B33
@M00842:106:000000000-AAV5A:1:1101:20547:2411 1:N:0:1
AAAAAAAAAAAAAAATGGAATGCTCGGGTGACAAGGAACGACAGTCACATA
+
A1A1111>0000///ABF1111B21A///>/B1BB>B0B/>>/>1B11121
@M00842:106:000000000-AAV5A:1:1101:12911:2420 1:N:0:1
AACGGCCTGTCTCATCATGGAAGGCGCTGAATTCACGGAAAACAACAACAA
+
A1>11>>1>BB3BB3B33BF1ABE0A00AB12211DBE/B/0FE/////A/
@M00842:106:000000000-AAV5A:1:1101:17500:2437 1:N:0:1
GGGGGGAAACACACATGTCGAACCACGACGCACCACGGACACGGCGCACCA
+
>1111////00>//>@122///0/0//>/////<0?/////B///////<0
@M00842:106:000000000-AAV5A:1:1101:16402:2508 1:N:0:1
AAAAAAAAAAAAAAAAAAAGGGAACAACCGGAGGCAAAGAACCCAAGCAAC
+
A3A?332@DDBDGC?0000?E1?11???1>>///>?103300?//?/?0?0
@M00842:106:000000000-AAV5A:1:1101:10097:2540 1:N:0:1
AAAAAAAAAAAAAAAAAGAAAAACGCACAGACGAAGCAAACAGACCAACAG
+
>1A?111>>>A?EA//A/AC000?>////0B0/>>//10B000B0/0///0
@M00842:106:000000000-AAV5A:1:1101:17469:2568 1:N:0:1
AAAAAAAAAAAAAAAAAAGGGAAGTATCGGGTGCAAAGGAACGCAAGTCAA
+
A3>3332>?A222200001?E11135DD1>E1>133BB113B??//>3333
@M00842:106:000000000-AAV5A:1:1101:14509:2571 1:N:0:1
GCGCCCATGACGAGACAGGCCGCACGAACGACGACGGGACGAAAATAACAA
+
>1>1>A111B11A11A0FF0AA000AAE/A//A/AEE/>/>/>/>1@11B1
@M00842:106:000000000-AAV5A:1:1101:11332:2587 1:N:0:1
AAAAAAAAAAAAAAAAGGGGGGAGAGCAGCCAGAGACAAGCAAACAACAGA
+
A?AA?11>0A0AEA//A//AA</>///<00/000.<00>0.00<0<...//
@M00842:106:000000000-AAV5A:1:1101:11494:2594 1:N:0:1
AAAAAAAAAAAAAAAAAAAAAAAAAAGAAAAAGAAAAAAGAAAAGAAGGAG
+
11>1111>@@?DCCA/////////>>//>00B//0000/</0000/<000/
@M00842:106:000000000-AAV5A:1:1101:13492:2629 1:N:0:1
AAAAAAAAAAAAAAAAAATGGAAGTCTCGGATGCCAAGGAACTCCAGTCAA
+
A?A1111ADDDDEC?CA/0BF@10BD2@BF>/>0111/BECB1B1@F2@1B
@M00842:106:000000000-AAV5A:1:1101:13298:2655 1:N:0:1
ACCGAAAACAATACTGTAGGCACGGGCGATGCTGGTATCAAATCCGCCATA
+
>>>1111>BAA@BF3B33FGB10BEE0AA/B/1DB01212D12B1A/B//1
@M00842:106:000000000-AAV5A:1:1101:18810:2656 1:N:0:1
AAAAGGAAAAAACAAAAAAAAAAAAAAAAAGTGGAACACAAGGGCGCAAAG
+
>33333444442A444442222200000>/?3@BBE32211??>1//>//3
@M00842:106:000000000-AAV5A:1:1101:14562:2685 1:N:0:1
AAAAAAGAAGGAAAAAAAAAAAAAAAAAAAACAAAAATGGAAAGGACGGGG
+
>1111111B11111100000//////>/>////>00/0111110000////
@M00842:106:000000000-AAV5A:1:1101:18290:2695 1:N:0:1
AAAAAAAAAAAAAAAAAAGGGAAGTCGCGGGTGACAAGGAACACCAGCAAA
+
33A3332AADDDCCC0001?E1F?@D10>EE/>/3B3BFAC022//B/BB?
@M00842:106:000000000-AAV5A:1:1101:21822:2761 1:N:0:1
TAATTATACTCATCGCGAATATCCGTAAGAGGGCGTTCAGCAGCCAGCTTG
+
>3A>>55@DBBDBBF?EA2AABBB22B225BAA2A2ABAGGFH2E1FF3B3
@M00842:106:000000000-AAV5A:1:1101:21173:2774 1:N:0:1
AAAAAAAAAAAAAAAATGGAATTCTCGGGCGCCAAGGAACCCCAGTCACAA
+
?AA??@2>DBBBEEGG1BGBB3A5A5A100>/>>>BBB?11>?EEB3B3BB
@M00842:106:000000000-AAV5A:1:1101:9678:2782 1:N:0:1
TTTGTATCTGTTACTGAGAAGTTAATGGATGAATCGGCACAATGCTACAAA
+
>>>3>5BBDDBDAGBFFGFBG55DA6DAE5B4555BBAAAFB3BGA5F3D3
@M00842:106:000000000-AAV5A:1:1101:21356:2820 1:N:0:1
ATAAAGGAAAGGATACTCGTGATCATCTTGCTGCTGCATTTCCTGAGCTTA
+
A>A1111BBFCFB11B1BABAAB3D1B33D1DB11B1B122DFDBAFH111
@M00842:106:000000000-AAV5A:1:1101:18089:2821 1:N:0:1
CAACAGGAGCAGGAAAGCGAGGGCAGCCTACAAAGCCCAGCGCACCACAAA
+
333>344B>>4CCA4EGEE2EFG2222A232333B2B22FBE00AA111A1
@M00842:106:000000000-AAV5A:1:1101:11133:2834 1:N:0:1
AAGCGGAGCAGTCCAAATGGTTATGAGATGGCAGCAACGGAACCCAGAACG
+
>1>>111>1>>BAFBAB1B1311BB3D1D1B0ABA0B0AFC//B////0A/
@M00842:106:000000000-AAV5A:1:1101:10074:2834 1:N:0:1
GTCGGCATCAAAAGCAATATCAGCACCAACAGAAACAACCTGATCAGCGGC
+
>>>33>>2CFFFGGFCF4F5BDDFDBE442B2BBAA3A2BBFHF5BFF?E0
@M00842:106:000000000-AAV5A:1:1101:20829:2944 1:N:0:1
AAAAAAAAAAAAAAAAAAGGGAATACTCGGGTGCCAAGGAAACACAGCCAA
+
A@A3332ADB?DEC???0A?E1113B5BBE?1>B3B3G11B3??11B1/BB
@M00842:106:000000000-AAV5A:1:1101:19860:2953 1:N:0:1
AAAAAAAAAAAAAAAAAGGGAACACTCGGGTGCCAAGGAACTCCAGCCACA
+
AAAAA@DDDDDDGGEG?AAEAC/0B10B?F/>/0B1?CE>B1B11@0/>B0
@M00842:106:000000000-AAV5A:1:1101:19848:2969 1:N:0:1
AAAAAAAAAAAAAAAACGGGAATCCACGGACACCACGAACGCCAGGCCACC
+
1>>11A1ADDDDGGCE/A/A/AB1B11//>//B>/>B>>@//>/////?F0
@M00842:106:000000000-AAV5A:1:1101:20802:2980 1:N:0:1
ACCAGAAAACTGGCCTAACGACGTCTGGTCAGTTCCATCAACATCATAGCC
+
>AAA11>CFF@DEGF1B1EEFEA000B01D2B2DDDD2D11F10BB22DBB
@M00842:106:000000000-AAV5A:1:1101:18952:2996 1:N:0:1
AAAAAAAAAAAAAAAAAAAAAAAGAAAAAATAAGAAAAAAGAAAAAAAAGA
+
111111110000/////////////000>/0>>111000///00<0/////
@M00842:106:000000000-AAV5A:1:1101:15540:3006 1:N:0:1
AAAAAAAAAAAAAAAAAAAAAAAAAAAACAACAAGAAAAAAAGACGAAGAA
+
?3AA?32ADBBBGGGGC000////>//<//?//?2??220////2//>//0
@M00842:106:000000000-AAV5A:1:1101:20493:3012 1:N:0:1
AGAAAAAAAAAAAAAAAAAGGGAATGCACGGGTGCCAAGGAACGCCAGCCA
+
>3>3344ADBBDGC?E??01AA1B13B53?>//>1B3BFC1?11?//>/??
@M00842:106:000000000-AAV5A:1:1101:17246:3040 1:N:0:1
AAAAAAAAAAAAAAAAAAAGGGAACTCACGGGTGACAAGGAACACAAGCAA
+
A3?333@@AD@?EFEC0001?E1113@3B1?E/>1333B?13B2B/??/B3
@M00842:106:000000000-AAV5A:1:1101:9362:3041 1:N:0:1
AAAAAAAAAAAAAAAATGGAATGCTCGGGTGCCAAGGAACCCCAGTCACAA
+
A?A1A??DDDDDG?EE0BGB11112DA/>/>E01B>/0BB/?/?/1@B111
@M00842:106:000000000-AAV5A:1:1101:21854:3072 1:N:0:1
AAAAAAAAAAAAAAAAGAGGGGGGGGGAGCATGGAGAGAGAAACACAAGGA
+
>1A1111>0000//////B//A//--9-9--//;/-/----////------
@M00842:106:000000000-AAV5A:1:1101:22377:3075 1:N:0:1
TTCTTCTGCGTCAGTAAGAACGTCAGTGTTTCCTGCGCGTACACGCAAGGG
+
>>>33B5DFB>AFC56FFEEFE4FFA5D662A55BBE2EA2E1FDFEE?F1
@M00842:106:000000000-AAV5A:1:1101:11148:3082 1:N:0:1
AAAAAAAAAAAAAAAAAAAAAAAAGAAAAGATAAAAAAAAAACAAAAAAAA
+
A3A?AD?DBBBBGGGGG?@?/E/>1113B3?3B333B<///////<?////
@M00842:106:000000000-AAV5A:1:1101:19681:3149 1:N:0:1
GCAACAACTGAACGGACTGGAAACACTGGTCATAATCATGGTGGCGAATAA
+
AAAAAF?AFFFFGGCCFAFGFF4A4B4EFEAA5A55DEEFC552BAAEEFA
@M00842:106:000000000-AAV5A:1:1101:9785:3158 1:N:0:1
GAAAAAAAAAAAAAAAGGGGGGGAGGAGATGAGAAGGAAGAAAAAAGAAGA
+
A111111>0>>>E////A//A/-@@99../0=00;/.9:--//----;9//
@M00842:106:000000000-AAV5A:1:1101:9414:3181 1:N:0:1
AAAAAAAAAAAAAAAAATGGAAATCTCGGGAGCAAAGGAACTCCAGGCACA
+
AAA???ADDDDDGGGGE0FFCB11D2@0B//>>/BB00BGA11B110/?F0
@M00842:106:000000000-AAV5A:1:1101:15127:3197 1:N:0:1
AAAAAAAAAAAAAAAAAAAAAAAAAAAAAAAGAAAAAAAAAAAAAAAAAAA
+
3333332ADBBDEECC?000////>/>/</>?C<22F/<@C-<<---@-9-
@M00842:106:000000000-AAV5A:1:1101:17751:3202 1:N:0:1
AAAAAAAAAAACAAAAAAAAAAAGAAGAGATGGAAAGACACAGGAGCAAGG
+
1>AAA@>DD?D?CGGGGE///////0010BDB1BF10000000/0///00/
@M00842:106:000000000-AAV5A:1:1101:21096:3210 1:N:0:1
AAAAAAAAAAAAAAAAAAATGGAAGTCACGGGTGCAAAGCAACCCCCGCCA
+
A?AAAD?DDDDDGGGG///>FF11>1B2D/////?@1FBBBFG0/////</
@M00842:106:000000000-AAV5A:1:1101:9131:3221 1:N:0:1
GCTCTCGTGCTCGTCGCTGCGTTGAGGCGTGCGATTATGGTACGCTGGACC
+
>A111B1>1>>DAAAAE0EEEA0A0100//A////AAA2122D/AABABB0
@M00842:106:000000000-AAV5A:1:1101:19457:3240 1:N:0:1
CAAAAAAAAAAAAAAAAATGGAATGCTCGGGAGCCAAGTAACTCCCGTCAC
+
1>AAAAAD@DDDGGGGG/ABGB111BDD/////>>B0B12BE211///?//
@M00842:106:000000000-AAV5A:1:1101:14636:3274 1:N:0:1
AAAAAAAAAAAAAAAAGGGGGGAAAGGAGATGACACAAAAGAAGAAGAAAA
+
>11111110>@?A//AA/E/A<///000?/0?11110.0>0.<0<00<<0/
@M00842:106:000000000-AAV5A:1:1101:19513:3280 1:N:0:1
AAAAAAAAAAAAAAAAAATGGAATTCTCGGAGCCCAACTAACTCCAGTCAA
+
A?AAA3>ADBBBG?EEG?1A3GDD3555111//B111133BF3B33333@3
@M00842:106:000000000-AAV5A:1:1101:19231:3289 1:N:0:1
AAAAAAAAAAAAAAAAAAAAAACAAGAAACAACAAACAAAAAAAAGAAAAA
+
AAAAAD?DDDDDGGGGGGCE?////B0BB00////0>>EB0?<////B000
@M00842:106:000000000-AAV5A:1:1101:9121:3306 1:N:0:1
GCTTGCCTTTAGTACCTCGCAACGGCTGCGGACGACCAGGGCGAGCGCCAG
+
>>>33>BBBFBF5AAF54AAA?AAE22A2AA2AAAAAAEBF1AE?EE/E1/
@M00842:106:000000000-AAV5A:1:1101:13804:3316 1:N:0:1
AGAAAAAAAAAAAAAAAAAATGGAACTCACGGGTGCCAAGGAACCCCAGTC
+
A3A3>CCBBBBBGGGGGGGC1BBFF33B3BFE/>/13@@F1BF111?>EB3
@M00842:106:000000000-AAV5A:1:1101:13286:3327 1:N:0:1
ACCGCCAAGGACTGTGTGACGATTGACGTCCTGCCACGTACGCCGGGCAAA
+
>>>11>>1AAFFBFAB3B3B0A000BAEB00A11B1B//BBFB/AEE//A0
@M00842:106:000000000-AAV5A:1:1101:15684:3351 1:N:0:1
AAAAAAAAAAAAAAAAAGGGAACACACGGGTGCCAAGGAACACAAGGCAAA
+
A3>3332>A>?DE2AA0AAEA1111110>//>13B31?131111?F1?0B0
@M00842:106:000000000-AAV5A:1:1101:17079:3353 1:N:0:1
AAAAAAAAAAAAAAAAAAATGGAACGCTCGGGCGCCAAGGACCCCCAGCAA
+
>111>1>DD@ADGCGGGC/0BF111/B/BEE/>>ECC>//BF//////00<
@M00842:106:000000000-AAV5A:1:1101:11608:3354 1:N:0:1
AAAAAAAAAAAAAAAAAAAAAATAAAAAAAAAAAAAAAATACAAACACAAA
+
BABABBDBCCCCGGGGGGGGGF1BE3BE//>><@CBB//0111<1??0<?F
@M00842:106:000000000-AAV5A:1:1101:15682:3375 1:N:0:1
AAAAAAAAAAAAAAAAAGGGAAGTCTCGGGTGCCAAGGAACTCCAGGCACA
+
B@BA@@?BBBBBGGGGCAEE1C13555310?>1B3@?1FGH33B3B31?BB
@M00842:106:000000000-AAV5A:1:1101:19040:3378 1:N:0:1
AAAAAAAAAAAAAAAAAAAAAAAAAAACAATAAAAAAAAAAAAAAAAAAAA
+
11A1111DDDDDGCEECC/E//////>///11B11D/<///<@-----:--
@M00842:106:000000000-AAV5A:1:1101:20618:3380 1:N:0:1
AAAAAAAAAAAAAAAAGGGGGGGGGAGCGCGAGAAGCACAACCACAAGACG
+
1AAA?11>@D?DC?/A/AAEE@-----;-------//9--;--9--9-:--
@M00842:106:000000000-AAV5A:1:1101:20526:3382 1:N:0:1
AAAAAAAAAAAAAAACAGGGGGGCGGGGACATCACAAAGCCAAAGACAGAG
+
AAAAA@@DD?DAE////AAAEA///---;-:000000./9.//////9///
@M00842:106:000000000-AAV5A:1:1101:22919:3387 1:N:0:1
AAGTCAGAAAACTGTATGTGAGGATATTGAAAGAACTTGTAATGAGAATTT
+
AAAAAF1DFFFF11BBBG3BBBB111333D111ABF1A11B2DA2DDAA12
@M00842:106:000000000-AAV5A:1:1101:21797:3399 1:N:0:1
AAAAAAAAAAAAAAAAAAAAAAACAAAAAACAAACAAAAAAAAAAAACACA
+
A?A?A3?@DD?DEG?E?A?0//>1111?1///?0/B/B0//>////<//0/
@M00842:106:000000000-AAV5A:1:1101:16731:3402 1:N:0:1
AAAAAAAAAAAAAAAAAAGGGAAGCATCGGGCACCAAGGAAGAGGAGACAA
+
11>1111>0A??A///A/AE?/>E/F11B/>///>0>B/0B000>BE//00
@M00842:106:000000000-AAV5A:1:1101:16818:3403 1:N:0:1
AAAAAAAAAAAAAAAAAAGGAAACAGAGAGAGCCAAGGCACACCGAGCAGA
+
A?AA11?A@D0DE/EE//A?0>00>>00>??//00>/?/0B00//////00
@M00842:106:000000000-AAV5A:1:1101:11775:3403 1:N:0:1
AAAAAAAAAAAAAAAATGGAATGCACGGGCGCCAAGGAACGCCAGCCACAC
+
AA1AADDDDDDDGEEG0FGFGA1B1BAA//>/>B>?/B>F/?////?BG0/
@M00842:106:000000000-AAV5A:1:1101:13710:3438 1:N:0:1
AAGCCGCTGAATTGTTCGCGTTTACCTTGCGTGTACGCGCAGGAAACACTG
+
A3AAA3D2ABFFGG5GDFGGA22BDG5AB3A2B2BFG20EEC0A23AFG33
@M00842:106:000000000-AAV5A:1:1101:15082:3455 1:N:0:1
GAAAAAAAAAAAAAAAAAAAAAAGAACGAAGAAAAAAAAAAAAACAAAGAA
+
>1>A??DDDDDDEEE//////////00////?0000><<</<B///?0000
@M00842:106:000000000-AAV5A:1:1101:16086:3464 1:N:0:1
AAAAAAAAAAAAAAAAAAGGGAACACGAGGGACCCAAGGAACCCCAGCCAA
+
B?AAADDBBBBDFGGGCAA?A1112B1/>//11>1?111BFG//?/E0?F2
@M00842:106:000000000-AAV5A:1:1101:18617:3495 1:N:0:1
AAAAAAAAAAAAAAAAAGGGAACACTAGAGCGCAAAGGAACGACGGTAACA
+
?3>3332@A@?22?E?0EE1A111133@3B50>/>/B22B??1/////?33
@M00842:106:000000000-AAV5A:1:1101:20324:3508 1:N:0:1
GGACGTCAATAGTCACACAGTCCTTGACGGTATAATAACCACCATCATGGC
+
>3>>3>>AADFDBBGGGGEGBG455BB4AE222D5A5AEGBFGA3BG55F2
@M00842:106:000000000-AAV5A:1:1101:18609:3511 1:N:0:1
AAAAAAAAAAAAAAAAAGGGAATTCTCGGGCGCCAAGGAACTCCAGACACA
+
A@AAA?@@DDDDGGGEC/AEGF01122B?///>E??/?>00B>B1E1?0BB
@M00842:106:000000000-AAV5A:1:1101:17100:3512 1:N:0:1
AAAAAAAAAAAAAAAAGGGGGGGGGGGGCGGGAGGAACAGAAGACAAAAAA
+
11111>11>00>/A//A//A//---9---;-;9-9----/9/////:----
@M00842:106:000000000-AAV5A:1:1101:9712:3527 1:N:0:1
AAGTCAGAAAAAAAAAAAAAAAAACAACGGAACTCACGGCGGCCAAGGAAC
+
>>>3>55BDFFFGGGGGEC?0EEGGEG1>011/3B3B1?/>/></???BF0
@M00842:106:000000000-AAV5A:1:1101:22635:3551 1:N:0:1
AAAAAAAAAAAAAAAAAAGGGAATTCTCGGGAGCCAAGGCACCCCAGCCAA
+
AAA?ADDDDDDDGCGCE?/?E/0>1122/?///>/00>?/>0/?/E/0/B0
@M00842:106:000000000-AAV5A:1:1101:22323:3562 1:N:0:1
AAAAAAAAAAAAAAAAAAGGGACGCCTCGGGTGCCAAGCAACTCCAGCCAC
+
AAAAADDDDDDDEGCGC/EEF>////0/B////?011?/00B0B1>10/>0
@M00842:106:000000000-AAV5A:1:1101:18455:3596 1:N:0:1
AAAAAAAAAAAAAAAAAAGGGAAGCCTCGGGTGCCAAGGAACCCCAGCCAA
+
A1A11?1ADDDD?/AC?//?E/G//010B>E/>B011?/0>0//?/?0/>B
@M00842:106:000000000-AAV5A:1:1101:16881:3602 1:N:0:1
AAAAAAAAAAAAAAAAAGGGGGACAGAGGAACAGAACAAAGAGAGAAAAAA
+
11AAA@DDDDDDEE?//A/A/>///>00/0B0000100000000//110>/
@M00842:106:000000000-AAV5A:1:1101:18463:3613 1:N:0:1
AAAAAAAAAAAAAAAAAATGGAATGCTCGGGTGCCAAGGAACTCCAGTCAA
+
A?A?ADDDDDDDGGGGG?0BFBFB1121BE//E/FFBG/FGE1B@FG2@F2
@M00842:106:000000000-AAV5A:1:1101:21661:3613 1:N:0:1
AAAAAAAAAAAAAAAAGGGGGGGCGGGACGCGAGAGACACAACCGAAAACG
+
>1AAA?1>0@00/////AEEC@-;--;@----;--;-9BF---------/-
@M00842:106:000000000-AAV5A:1:1101:22199:3616 1:N:0:1
GAAAAAAAAAAAAAAAAGGGGGGACCAACTAGTCAGACAGAAAACACACAA
+
11>1111@DDD?EE?////A//<//////01?1<?11<0001100.0.<..
@M00842:106:000000000-AAV5A:1:1101:19101:3621 1:N:0:1
AAAAAAAAAAAAAAAAAAAAAAAGAACAGCGAAAAGTAAAAAGACGAACAA
+
AAAAA?@DDDDDGCCE??/>@/E//00B0>/////0>22221//0//<//0
@M00842:106:000000000-AAV5A:1:1101:12850:3622 1:N:0:1
AAAAAAAAAAAAAAAAGGGGGGCGCAGGACGACAAACAACACAGACGCAGG
+
A1A??@ADDDDD/A/////AE?C>----<.-----/......../.-----
@M00842:106:000000000-AAV5A:1:1101:17020:3631 1:N:0:1
AATGGACGGTATTATAATTTAAAAAAAAACAAAAAAAGGGAACCCACGGGG
+
>111111>11>>3B3FG33A3FE1A0AAA///0AFEC/A/AG/////>>//
@M00842:106:000000000-AAV5A:1:1101:19330:3642 1:N:0:1
AAAAAAAAAAAAAAAGGGGGGGGGCGGCGACACAACAAACAAACAGAACGA
+
AAAAA>1>0000/E///AAEC@-;-9-----9-9--9:--------//---
@M00842:106:000000000-AAV5A:1:1101:10281:3653 1:N:0:1
AAAAAAAAAAAAAAAAAATGGAATTCTCGGGCGCCAAGGCACCCCAGTCAC
+
BBBBBBBBBBBBGGGGGE1BG3G33D5D1?0/>>>>EEE1BG/?/?/3B?3
@M00842:106:000000000-AAV5A:1:1101:22082:3659 1:N:0:1
GGCCACGTATTTTGCAAGCTATTGAACTGGCGGCGATTGCGTACCCGACGG
+
>3>>>A34BBBFFFBBFFGBBD55ABA5G44A2AAA01ABE1EEFGGEGG/
@M00842:106:000000000-AAV5A:1:1101:18490:3666 1:N:0:1
AAAAAAAAAAAAAAAAGGGGGGGGGGAGCACAAAGAAAAGAAACAAAAACA
+
11A1111>0@0>AEA//EEG?C-9-;;@------//-/9/99//9:-9-;-
@M00842:106:000000000-AAV5A:1:1101:18843:3669 1:N:0:1
AGGAGACTCAAAAAGAGATTGCTGGCAGTCAGTCGGCGACGTGACGCAAGA
+
>3>33434BCFFGCECGC5BBA5BBAG24BAE5A2A2AAAAA1B1B10A02
@M00842:106:000000000-AAV5A:1:1101:20972:3672 1:N:0:1
AAAAAAAAAAAAAAAATGGAATTCTCGGGTGCCAAGGAACGCCAGTCACTT
+
?ABBA3>ADBBBGCE?BFGBB3BA5511A1>1?531B1?F1B/?E3F@EB3
@M00842:106:000000000-AAV5A:1:1101:19208:3689 1:N:0:1
AAAAAAAAAAAAAAAAAAAAAAAGAACAACAAACAACAACAAACAACAGAG
+
>ABBAD?DBBBBGGGEE?E>E//>EB23B??/0??///////0?0///2B3
@M00842:106:000000000-AAV5A:1:1101:15105:3691 1:N:0:1
AAAAAAAAAAAAAAAAGGGGGGGAGGAGACAGAGAAAAAAAAAGACAAAAG
+
11>111110>@@A///////A/99-;:C9.;/:/-//--9------/---/
@M00842:106:000000000-AAV5A:1:1101:22339:3693 1:N:0:1
ACTCCGGTTATCGCTGGCGACTCCTTCGAGATGGACGCCGCTGGCGCTCTC
+
>A>>A33>>>@DEE4EFCG2AAA3355B22AFB3FCE0EE00AA1E>0E1B
@M00842:106:000000000-AAV5A:1:1101:22137:3696 1:N:0:1
ACAGCTAAAGAAAAAGAAAAAAAAAAATGGAATTCTCGGGTGCCAAGGAAC
+
ABB?A4DFFFFFGGGGFFFFAA2A2EEGAB3333D5DAF01AAGFFHGGF1
@M00842:106:000000000-AAV5A:1:1101:19304:3706 1:N:0:1
AAAAAAAAAAAAAAAAAGGGGGGGACGGAAGTAAGACAACGACGCAACGAA
+
A1A?1A1@>@0?EE/A//AA?//9-9-----/9;////9--;----9-9;-
@M00842:106:000000000-AAV5A:1:1101:22540:3719 1:N:0:1
AAAAAAAAAAAAAAAAAAAAAAAAAAAAAAAAAAAAAAAAAAAAAAACAAA
+
3AAAAD@DBBBBGGGGGGGC?EGEEC/<///////>?D@CF?A@-B@.9AA
@M00842:106:000000000-AAV5A:1:1101:21991:3724 1:N:0:1
AAAAAAAAAAAAAAAAAGGGAAGTCTCGGGAGCCAAGGAACACCAGCCACC
+
AAAAA1ADDDDDGGCE?/EE/0/B12D0>////B>0//00B00?/0//>00
@M00842:106:000000000-AAV5A:1:1101:8904:3726 1:N:0:1
TCTGTAAAACAGGTGCCGAAGAAGCTGGAGTAACAGAAGTGAGAACCAGCC
+
3>>3>5BDFFCFGBAGFFEEFE4BB4BC2F3ADDDE3BG5BGFGFHFHHGA
@M00842:106:000000000-AAV5A:1:1101:7947:3731 1:N:0:1
AAAAAAAAAAAAAAAAGGGGGGGAGAGCAACGAGCACACGAGAACAACGAA
+
AAAAA?A1?DDD?AE/AA?AEC-:-C..//:-A-9-----;---;/;----
@M00842:106:000000000-AAV5A:1:1101:22532:3736 1:N:0:1
AAAAAAAAAAAAAAAAAAAAAAAGAAAGAAGACACAACAAAAAAAAAAACA
+
AAA11>A10>DDG?EEAE/EE?>//00100>@0000///>00//<///<?/
@M00842:106:000000000-AAV5A:1:1101:13873:3747 1:N:0:1
AAAAAAAAAAAAAAAAGGGGGGGGGGGGAAGGAAGAAAAGCACAACAAGCA
+
AAA?AD@DDD?DCCA//A/AA/--------9--/--9/-/-9-9--:----
@M00842:106:000000000-AAV5A:1:1101:18130:3751 1:N:0:1
GCAAGATTTTTACCAAATGTTCCAATGTATCCAAACAATAACAAAAAAAGA
+
>>>334BB5BB>FGFGABB6ABD5B5B5D6ADB4D4BA4A333B2CCE?E2
@M00842:106:000000000-AAV5A:1:1101:10403:3755 1:N:0:1
TGAATAGCAAAGCCTCTACGCGATTTCATAGTGGAGGCCTCCAGCAATCTT
+
33AAAF4FFFF>FGBGBFGGGG?242DFA5DBDB3BAEC3FGFFGBF3G5A
@M00842:106:000000000-AAV5A:1:1101:10256:3758 1:N:0:1
AAAAAAAAAAAAAAAAATGGAATTCTCGGGTGCCAAGGAACTCCAGTCACA
+
AAA@ADDDDDDDGGGEC0BEB111B2D/F//>BBBB/FFGC1@FFEBG11B
@M00842:106:000000000-AAV5A:1:1101:18863:3768 1:N:0:1
AAAAAAAAAAAAAAAAGGGGGGGCAGAGACACAGACAAAAGAGAAGAAGCG
+
>1A1A>>DDDDDCCE?//A/A@---;..////9./.---;/---///;//-
@M00842:106:000000000-AAV5A:1:1101:23296:3770 1:N:0:1
TTCTGCTCTTGCTGGTGGCGCCATGTCTCAATTGTATGGAGGCGGCCCACA
+
>>>11B@BBB1BAF1BFAGGG?00B3D33D212122A2AA0ABA/////A/
@M00842:106:000000000-AAV5A:1:1101:10267:3773 1:N:0:1
AAAAAAAAAAAAAAAAATGGAATTCTCGGGTGCCAAGGAACTCCAGTCACA
+
BBBBBDB@DBBBGGGEGEGGCG33D55B?>1>BFD311B?F3FGHF@3FH3
@M00842:106:000000000-AAV5A:1:1101:21088:3780 1:N:0:1
AAAAAAAAAAAAAAAAAAAAAAAAAAAACGAACAACAAAAAAAAAAAAAAA
+
A?AAAAADDDDDGGEEEGEGC?///>/>/////>0<?GH0/C/</--A---
@M00842:106:000000000-AAV5A:1:1101:11499:3780 1:N:0:1
AATCGAAATCATCTTCGGTTAAATCCAAAACGGCAGAAGCCAGCATGAGCC
+
>A1>1BCA1BF3FB3BEEAAAD333A11BAF0AAAA/BFFH00/BA11AFB
@M00842:106:000000000-AAV5A:1:1101:21868:3802 1:N:0:1
GTACGATCAAATATATGTTGGAACACAACACCACAAAACAAACTGCAATCC
+
>1>A1A1AAFF@FBB3BBAFFBFF00B0B000AAE0000A0B/111BF21A
@M00842:106:000000000-AAV5A:1:1101:12313:3804 1:N:0:1
AAAAAAAAAAAAAAAAAAGGGAATACTCGGAGGCCAAGGAACTCCAGCCAC
+
BBBBBBBBBBBBGGGGG?1EEGF13B53BE1//?1?111B3B3B3333/00
@M00842:106:000000000-AAV5A:1:1101:9929:3806 1:N:0:1
AAAAAAAAAAAAAAAAAAAAAAAACAAAAAACAACAAAAAAAAAAAAAAGA
+
BBA?ADDBBBBBGGGGAEEEEEGG1?1B0/E//?///FG/<C<B/<@@C.<
@M00842:106:000000000-AAV5A:1:1101:14831:3813 1:N:0:1
AAGCCACTTCTCCTCATCCAACGCGTCAGTTTCTGACAGAATCGTTAGTTG
+
>3>>>BF45B5BGBBEAB444GA2A2AEE55555DAFBGBG5BF22BA555
@M00842:106:000000000-AAV5A:1:1101:17347:3869 1:N:0:1
AAAAAAAAAAAAAAAAAAAAAAAAGAAGAAGTAGAAAGAAAAACACGAACA
+
?ABBBDDBBBBBGGGGGE?0??@?11F3B?3B333333303B0//0/>///
@M00842:106:000000000-AAV5A:1:1101:10880:3889 1:N:0:1
AAAAAAAAAAAAAAAAGGGGGGACGAGAAGATGACCCAACAAAGACAAACG
+
A?AA>1>A>D0D?//A/A/AA///><///0111>110<<.<.0//<//<<.
@M00842:106:000000000-AAV5A:1:1101:15921:3905 1:N:0:1
AAAAAAAAAAAAAAAAAAAAAAAAAGAAACAGAAAGCAAGAAGAAAAACAA
+
A?AAAD?DBBBBCFGF?000//E/>//033B2B3333332233B3B20/?/
@M00842:106:000000000-AAV5A:1:1101:7805:3924 1:N:0:1
AAAAAAAAAAAAAAAAAAAAAACAAAACAACAGAAACAAAAAAAACGCAAG
+
3AAAAD>ADBDBGGEEGCEG??111B1?11?1133B33/00//////////
@M00842:106:000000000-AAV5A:1:1101:17380:3933 1:N:0:1
GAAAAAAAAAAAAAAAGGGGGGGAGAAGCAGAACAAGAAAACAAAAACAAG
+
11AAA?1A00@@?C///A//E@@-?9.//////9///99F-/---9-----
@M00842:106:000000000-AAV5A:1:1101:16182:3939 1:N:0:1
AAAAAAAAAAAAAAAAAAAAAAAAAGAACAACAACAAAAAAAAAAACAAAA
+
>AA>1>1DDDDDGGGGA//>>////??0000//?//?00F///</>/F?00
@M00842:106:000000000-AAV5A:1:1101:10286:3946 1:N:0:1
AAAAAAAAAAAAAAAAATGGAACTCTCGGGAGCCAAGGAACCCCAGCCACA
+
?AAAADDDDDDDGGCEA0BFA111B1B/>///B?B0/?0B>>?//EC/000
@M00842:106:000000000-AAV5A:1:1101:12999:3955 1:N:0:1
AAAAAAAAAAAAAAAAAAAGGACGTCTCGGGAGCCAAGGAACTCCAGCAAA
+
A@AAADDDDDDDEGGGGG/?EF>/B/0>>E//>?/BGHFAFGB1BB10001
@M00842:106:000000000-AAV5A:1:1101:20318:3967 1:N:0:1
ATAGTTGTTATAGATATTCAAATAACCCTGAAACAAATGCTTAGGGATTTT
+
AAB3>F5B>DFFFGGBGBFBG55DAFHE4B44BB44BB5DDFGHHAG23FA
@M00842:106:000000000-AAV5A:1:1101:12356:3969 1:N:0:1
AAAAAAAAAAAAAAAAAAAAAAAAAAGAAAAAAAAAAAAAAAAAAAAAAAA
+
C@BCCCDBCCCCGGGGGGGGGG/EGE>C0320/>@D/BCGF@@--@?CC??
@M00842:106:000000000-AAV5A:1:1101:12989:3971 1:N:0:1
AAAAAAAAAAAAAAAAAAGGGAATGCTCGGGTGCCAAGGAACGCCAGTCAC
+
AAAAADBBBBBBGGGGGE1EGG?13B5@EE/1>FCGFA1B?F1?EAE3BB3
@M00842:106:000000000-AAV5A:1:1101:18235:3971 1:N:0:1
AAAAAAAAAAAAAAAAAAAAAAAAGGAGAAGAAAAACAAAAAAACAAAAAA
+
>3AAAD@DDDBBCGGA?00>//E/>1B//033?B2B///00?/>D//00//
@M00842:106:000000000-AAV5A:1:1101:20067:3987 1:N:0:1
TACCATACTCAGGCACACAAAAATACTGATAGCAGTCGGCGTGTGAATCAA
+
>>AAA@44BDFFFGGGGGEAGF44AB5FD5BBDDBA3BA2E2A2AFGEHB3
@M00842:106:000000000-AAV5A:1:1101:8344:3994 1:N:0:1
AGTCCTTGACGGTATAATAACCACCATCATGGCGACCATCCAAAGGATAAA
+
>A>>A33@DFA>1ACGGGGGGG1FFG1BA3D1AAEEGG1BBC1AB0F1GAD
@M00842:106:000000000-AAV5A:1:1101:16660:3997 1:N:0:1
AAAAAAAAAAAAAAAAGGGGGGGAGAAGAAGCAGCAAAAAACAAGAACACG
+
11>A11>>A?>@E/E///AA/<--;..9////;//.9/-9--9--9/-;B-
@M00842:106:000000000-AAV5A:1:1101:7711:4000 1:N:0:1
AAAAAAAAAAAAAAAAAATGGAATTCTCGGGTGCCAAGGAACTCCAGTCAC
+
BBBBBBDBBBBBGGGGGF1FGG3@@@5@FFE1>BB3B11BBF3BFFB3BB3
@M00842:106:000000000-AAV5A:1:1101:20185:4005 1:N:0:1
TTCTGACGTTCGTGATGAGTTTGTATCTGTTACTGAGAAGTTAATGGATGA
+
>>>A1@DA>>BA1AF1BAFBAAD0D3DDD33DDDF3B1DFA1DFFDHFBG1
@M00842:106:000000000-AAV5A:1:1101:14474:4011 1:N:0:1
AGAAAAAAAAAAAAAAAAAAAAAAATGGAATGCCCGGGCGCCAAGGAACCC
+
>3>334>DBBBBGGGGGCC000/>/1B3@F33B33///><//?@A/?C?//
@M00842:106:000000000-AAV5A:1:1101:18526:4020 1:N:0:1
ATCAAGATAATTTTTCGACTCATCAGAAATATCCGAAAGTGTTAACTTCTG
+
>>>>3444BD@BB55BEFFAEF5BBB45A5D6AABA22A5D55DEG55555
@M00842:106:000000000-AAV5A:1:1101:7975:4026 1:N:0:1
AAAAAAAAAAAAAAAAGGGGGGGCGGCGAGCTCACGCACGAACAACACGCA
+
AAAA11ADD@DD?/A//A//EB-?-----9--/;;---;--;@9--9----
@M00842:106:000000000-AAV5A:1:1101:8921:4030 1:N:0:1
TTCACCATAAACGTGACGATGAGGGACATAACAAGTAAACATGTCTACAGG
+
3>AAAFFBFDFFEB4FFFAAFDAFE2FEA5533B2DA5A55BFFF5FGHF3
@M00842:106:000000000-AAV5A:1:1101:9984:4032 1:N:0:1
CTCTTGAGATCATGAATGGCTGTAGGAACTCTAGTCGCTGAGATTGCAATC
+
>?A?11B1>@BB11BGBGGG1F11D11DG113DA33A0A0B011111DA2F
@M00842:106:000000000-AAV5A:1:1101:22859:4034 1:N:0:1
AAAAAAAAAAAAAAAAAAAGGGCACTGCCCGTGGCCCAGGAAACCCCATCC
+
AAAAA@1DDDDDGGGGGG/>?E/FAG0B0/B////B/////00>0?//000
@M00842:106:000000000-AAV5A:1:1101:19575:4044 1:N:0:1
AAAAAAAAAAAAAAAAAAAAAAAAAAAAACGCAAAAAAAAAAAAAAAAAAA
+
AAAAADDDDDDDGGGGGGGCEGG//>/////</B/B/BC@/<>CC?CG?C?
@M00842:106:000000000-AAV5A:1:1101:23364:4052 1:N:0:1
GTTATGGTTTCCGTTGCTGCCATCTCAACAACATTTGGACAGCTCCGCTTC
+
>>1>>1B@@BFFFGBAEGFGBC1B1D3B01AA001221AF10F1AF?E//B
@M00842:106:000000000-AAV5A:1:1101:23252:4054 1:N:0:1
AAAAAAAAAAAAAAAAATGGAATTCTCGGGTGCCAAGGAACTCCAGTCACC
+
?AAAABBCCCCCGGGGFAGGGG3AB55BC>1>EGGFGCAFHGHHH33BFF3
@M00842:106:000000000-AAV5A:1:1101:14523:4054 1:N:0:1
AAAAAAAAAAAAAAAAAAGGGAATGATAGGGAGCGAAGGAACTACAGCCAA
+
A?A1?@1DDDDDGGG?A//??/>01122@B00>>/>//?>EG11@1FB/00
@M00842:106:000000000-AAV5A:1:1101:12935:4068 1:N:0:1
GCCGAGCGTATGCCGCATGACCTATCCCATCTTGGCTTCCTTGCTGGTCAG
+
>>>3>3>A>A>CGGGGC2ABGGB35A3BF5355AB332BB55BB5BGBFG2
@M00842:106:000000000-AAV5A:1:1101:14537:4068 1:N:0:1
AAAAAAAAAAAAAAAAAATGGAAGTCGCGGGTGCCAAGGAACTCCAGTCAA
+
A3AAA?@DBBBBGGGGGC1BGCF33D10>EE/>1333/?FGH3?BGH3??B
@M00842:106:000000000-AAV5A:1:1101:18000:4074 1:N:0:1
AAAAAAAAAAAAAAAAAAAAAAAAAAAAAACAGAAAAAAAAAGCAAAAGAA
+
A3AAAD>DBBBBGGGG?A00>////>/////?2?2220<//>/010<00>0
@M00842:106:000000000-AAV5A:1:1101:14353:4076 1:N:0:1
AAAAAAAAAAAAAAAAGGGGGGAGAGACCAGACCACAGACAAACAAACACC
+
A1AAAD1AADD@EGCE//A////////0/000/.0..0<0000.0<.....
@M00842:106:000000000-AAV5A:1:1101:16520:4077 1:N:0:1
CGGAAACACAAAAAAAAAAAAAAAGAAACGGAACTCCAGGGGGCACAGGAA
+
11>11>11BAAFGGG?E0AEA////BA0AA//>/111110?///>>B0>00
@M00842:106:000000000-AAV5A:1:1101:20450:4083 1:N:0:1
AAAAAAAAAAAAAAAAAAAGGGAATTCTCGGGTGCCAAGGAACTCCAGTCA
+
BBBAADDDBBBBGGGGGGC1?E1F?3B33?1/1>>BD31FFHHFHH3F33B
@M00842:106:000000000-AAV5A:1:1101:13566:4092 1:N:0:1
AAACGGGCGTCAAAAATTACGTGCAGAAGGAGTGATGCAACGTCTAAAGGG
+
AAAA111>>>>AGAEGABGFF0AAG110100B0012D1BA1A/BBAB11B/
@M00842:106:000000000-AAV5A:1:1101:22944:4108 1:N:0:1
ATCTTTCCAAGCAACAGCAGGTTTCCGAGATTATGCGCCAAATGCTTACTC
+
@AAAAFFFFFDAEGGFGGGGG111D3A0A0A1D2DA0AEA/0BFBF2EGFG
@M00842:106:000000000-AAV5A:1:1101:8289:4108 1:N:0:1
CCAGTTATATGGCTGTTGGTTTCTATGTGGCTAAATACGTTAACAAAAAGG
+
>>A3>5BBDBDFGGFBBBGAABB5D6D6BB4BBB55DFFBBFFFH322AE2
@M00842:106:000000000-AAV5A:1:1101:22476:4110 1:N:0:1
AAAAAAAAAAAAAAAAAAAAAAAAAAAACCACAAAAAAAAAAAAACAAAAA
+
@ABBA?DBBBBBGGGCEEFE?E/E?/EEE////?B??C@////>@.<<<C.
@M00842:106:000000000-AAV5A:1:1101:10825:4114 1:N:0:1
CACAAAATGAGATGCTTGCTTATCAACAGCAGGAGTCTACTGCTCGCGTTG
+
AABAAFFFF@FFGGF5BBF5BGGAFB4AB444A2B2BDFH5GD55AEF220
@M00842:106:000000000-AAV5A:1:1101:9951:4117 1:N:0:1
CATCTCGGACGCGAAAAAAAAAAACTGAACAAAGACACATACAAAAATACC
+
>A1>1B1>AD@A?EGGGGGC?A/EB1B1FEFFBBF0BFB1F1FEE0?BFGB
@M00842:106:000000000-AAV5A:1:1101:14477:4121 1:N:0:1
AAAAAAAAAAAAAAAAAAAAAAAAAAAAAAGACAGAAAAGAACACAAAAAA
+
A3A@@??ADBBBGGGF??00/////////<//2222B222/0222//?0//
@M00842:106:000000000-AAV5A:1:1101:17071:4124 1:N:0:1
AAAAAAAAAAAAAAAAAAAAAAACAAGACATAACAAAGAACACAACAACCA
+
3AAAADADBDBBGGGEC?E0/>E?1?1B?33333?3?33003B/?E/////
@M00842:106:000000000-AAV5A:1:1101:8192:4130 1:N:0:1
AAAAAAAAAAAAAAAAGGGGGGGCGGCAACACAGACCCACCACCACACGCC
+
AAAAADDDDDDDGEE/E/?A?/----9-----:-;-----;----;--9--
@M00842:106:000000000-AAV5A:1:1101:22325:4145 1:N:0:1
AAAAAAAAAAAAAAAAAATGGAATTCTCGGGTGCCAAGGAACTCCAGTCAC
+
BBBBBB@AABD@FGGGGFCBGBF3@D5@??>1>BB331??EH3FGBGDGF3
@M00842:106:000000000-AAV5A:1:1101:20960:4160 1:N:0:1
GTTTATAGGTCTGTTGAACACGACCAGAAAACTGGCCTAACGACGTTTGGG
+
>>>>>@@DFFBBBBBF5GGGGF?EE2B443BBBBB2G3F3GEF?FAABAF1
@M00842:106:000000000-AAV5A:1:1101:22331:4163 1:N:0:1
AAAAAAAAAAAAAAAAAATGGAATTCTCGGGTGCCAAGGAACTCCAGTCAC
+
AAAAADDDDD?AEEGGEA0AF1111B2D/>//>?F11//0>F1@1B121B1
@M00842:106:000000000-AAV5A:1:1101:22857:4168 1:N:0:1
AAAAAAAAAAAAAAAAAAATGGCATTCCCGGGCGCCAAGGAACCCAAGCCA
+
AAAAADDDDDDDEGGGCE>0BF0E11D21B/>/>/>E//>B0B/<//<//0
@M00842:106:000000000-AAV5A:1:1101:23124:4172 1:N:0:1
AAAAAAAAAAAAAAAAAAAAAAACGCACAGACACCAAACAAACAGCACCAC
+
BB@ABBDBBBBBGGGGGEGE/EE1///>>23F2?////?0?0/B2?20/0/
@M00842:106:000000000-AAV5A:1:1101:18009:4183 1:N:0:1
GACTGGAGGCATGGGTGATGCTGGTATTAAATCTGCCATTCAAGTCTCTAA
+
>AA>11B>?>ABAFGAEGBFG1BB0D33A3A3D3DABC11DD2F2D2DB2A
@M00842:106:000000000-AAV5A:1:1101:7339:4190 1:N:0:1
AGACCAAACCATGAAACCAACATACACATTATTGCCCGGCGTACGGGGAAG
+
>>>>>>ABAAAFGGGGFGGGGG4B44AB4556BD5BB222E2AFCEEAEEA
@M00842:106:000000000-AAV5A:1:1101:9441:4191 1:N:0:1
CCAAATAGAGGACTGTAACTCCTATCAAAATTTCTTCAAAACACAAAAAAA
+
>>A1>1DFFD1FE1AAFGGAGG113BDFF111AA33DFF2BAF0F0B0BAE
@M00842:106:000000000-AAV5A:1:1101:21472:4192 1:N:0:1
TTGAAAATGGAAAAGCGCATGTGAGTCCAGAAAAAAAAAAAAAAAAAACGG
+
3>>>AFF5B4FFGGBEEGEAABD6DBBGHB43B22AAAA0A0E0>EEG1/1
@M00842:106:000000000-AAV5A:1:1101:14230:4197 1:N:0:1
AAAAAAAAAAAAAAAAAAAAGGGAAGTCCCGGGCGCAAAGGAACGCCAGGC
+
A?A??@?DCCCCGGGGCEC0???FF1B@33>>///>/>/GBFGH/?/C///
@M00842:106:000000000-AAV5A:1:1101:10599:4215 1:N:0:1
AAAAAAAAAAAAAAAAAAATGGAATTCTCGGGTGCCAAGGAACTCCAGTCA
+
BBBBBBBBBBBBGGGGGGG1BGCD@BB5D?E?1>EFHHHGHHGBFHFB3B3
@M00842:106:000000000-AAV5A:1:1101:21282:4232 1:N:0:1
AAAAAAAAAAAAAAAAAAAATGGAATTCTCGGGTGCCAAGGAACTCCAGCC
+
AAAAADDDDDDDGGGEGGG>0BB11B1B2B?///>/BEFHF0>GBB>>G0/
@M00842:106:000000000-AAV5A:1:1101:23345:4233 1:N:0:1
CACTACCCGTTTGGCTTTTCGCAAAAAAACAAACAAACCGGAACTCTCGGG
+
>>A1AFFFA>11AFBBBB1GEEFEA000A//ABABAA////AE/1B1BA//
@M00842:106:000000000-AAV5A:1:1101:19404:4244 1:N:0:1
GATGTATCCATCTGAATGCAATGAAGACAACCACCATTACCAGCATTAACC
+
>>>3>BBDFFFDBGGFGFG5BBB55554B4E22B2A35DGGGFHHBAFGHG
@M00842:106:000000000-AAV5A:1:1101:16173:4248 1:N:0:1
AAAAAAAAAAAAAAAAAAGAGGGAGAGAAGGAACGCAAAGAACAACAACAG
+
A11AA?1ADDDDC?A/////B///B///10>000////>0>00B0/////0
@M00842:106:000000000-AAV5A:1:1101:13908:4251 1:N:0:1
AAAAAAAAAAAAAATGGAATTCTCGGGTGCCAAGGAACTCCAGTCACATCA
+
A?A??@@BBBBBGG2FFC333B55BFE1A1B5BAF1EF3@F3G@FEGE3B3
@M00842:106:000000000-AAV5A:1:1101:20067:4259 1:N:0:1
TTTGGACAAAAAAAAAAAAAAAATGGAATTCTCGGGTGCCAAGGAACTCCA
+
>>>33BCFFFFBGGGGGGGCGGCAF33B33@5BB1>1>EGHHHGGHH3FG3
@M00842:106:000000000-AAV5A:1:1101:8982:4268 1:N:0:1
AAAAAAAAAAAAAAAATGGAATTCTCGGGTGCCAAGGAACTCCAGTCACAA
+
AAAAADDDDDDDGGGG0BFF111ABAA/A>>/BDB>>>FF1BFFH@BBD11
@M00842:106:000000000-AAV5A:1:1101:16736:4278 1:N:0:1
AAAAAAAAAAAAAAAAGGGGGGGCGCAGCACGGAGAAACGACACACGAAGG
+
111>A11>ADDD?AA/A/A/A<9--9-----9---9-//------------
@M00842:106:000000000-AAV5A:1:1101:11668:4284 1:N:0:1
AAAAAAAAAAAAAAAAGGGGGGCCACGGAGGCGAGCACAACCACACACCCC
+
11AAA@AD0ADDEGGCE?AEAC////////-.-----.</.:.:..:.:.-
@M00842:106:000000000-AAV5A:1:1101:20896:4297 1:N:0:1
GAAAAAAAAAAAAAAAGGGGGGGGACGGACATGCACCACAAAGAGCACACC
+
?AAAA11ADD?DG?//AAAECC---------//://;-9---//--/----
@M00842:106:000000000-AAV5A:1:1101:20363:4300 1:N:0:1
AAAAAAAAAAAAAAAAAGGGAACTCCCGGGTGCCAAGGAACCCCAGTAAAA
+
AAAAADDDDDDDGGE/E/AE/C/111/BEE/>/BFGHGBF0/>//?11222
@M00842:106:000000000-AAV5A:1:1101:18182:4302 1:N:0:1
AAAAAAAAAAAAAAAAAAAAAAAAGAACAAGACAAAAAAAAAAAAAAAAAA
+
1>AAAD@DDDDDGGGGGG?E?E///?B>000>000>B?>/<//BC/>-<<-
@M00842:106:000000000-AAV5A:1:1101:20667:4312 1:N:0:1
AAAAAAAAAAAAAAAAAATGGAATTCCCGGTTGCAAAAGACCCCCAGCAAA
+
?AAAADDDDDDDGGGGGE0FBG@11D@1>>///B1BB00?0>/?///000B
@M00842:106:000000000-AAV5A:1:1101:20355:4319 1:N:0:1
AAAAAAAAAAAAAAAAAATGGAATTCTCGGTTGCCAAGGACCCCCAGCCAC
+
AAAAAD?ADD@>AFEG//ABC1BF1DBB/B//>>BECCEF0>/?/>/0>B0
@M00842:106:000000000-AAV5A:1:1101:18189:4321 1:N:0:1
AAAAAAAAAAAAAAAAAAAAAAAAAAAACAAAAAACAAAAAAACAAAAAAA
+
33AAA??DBBBBGGGGGGC?/EFGG/E//?/0B?B/?/FGCCD<//F0?@-
@M00842:106:000000000-AAV5A:1:1101:16023:4339 1:N:0:1
AAAAAAAAAAAAAAAAGGGGGGAGGGGAGAGGAACAAAAGAAGCGAACACA
+
11AAA?>@A>AA?E?EC///A/////>/<<<.00000../.<//-.---/.
@M00842:106:000000000-AAV5A:1:1101:15457:4365 1:N:0:1
AAAAAAAAAAAAAAAAAGGGAATGCTCGGGAGCCAAGGAACACCAGCCACA
+
B?AA@DDBBBBBGGGGCAEEA123@55?>E/>?B??FBBFF2BEGA11BE0
@M00842:106:000000000-AAV5A:1:1101:23021:4369 1:N:0:1
TGAACATAATAAGCAATGACGGCAGCAATACACTCAACAGGAGCAGGAAAG
+
>3>>ADFFFFFFFFFGGGFGGGA2AEFF3533B5F3CBEFA2CGHGHAGF1
@M00842:106:000000000-AAV5A:1:1101:15710:4371 1:N:0:1
AAAAAAAAAAAAAAAAAAGGGAATGCTCGGGTGCCAAGGAACTCCAGTCAA
+
AAAA?DDDDDDDGGGGCC/?ECC01@2@?/E/>>F11C/C0B111BG2BF2
@M00842:106:000000000-AAV5A:1:1101:22430:4383 1:N:0:1
AAAAAAAAAAAAAAAAAAAAAAAAACAAAAGCAAACAACAAAAAAAAAAAA
+
AABAADDBBBBBGGGGGGGC?E?E>?/G00303BB00?///BBF?C?/@@<
@M00842:106:000000000-AAV5A:1:1101:22498:4384 1:N:0:1
AAAAAAAAAAAAAAAAAAAAAAAAAGAGACATCAGACACAGGATGAAGGAG
+
AAAAAD1ADDDDGGGGGCE>EE?////0000111111B000/0111>1<B/
@M00842:106:000000000-AAV5A:1:1101:22487:4398 1:N:0:1
AAAAAAAAAAAAAAAAAAAAAAAAGAACAACCAGACAACAAGACACGAACA
+
>AAA3@DBBBBBGGGGGGGG?E?/1?1030////0/00///00030/////
@M00842:106:000000000-AAV5A:1:1101:17727:4399 1:N:0:1
AAAAAAAAAAAAAAAAAAAGGGAAGTCGCGGCTGCCAAGGAACCCCAGGCA
+
AAAAADDDDDDDCGG/AE?/?EHG/1B/>>E//>?FGFA>000//??////
@M00842:106:000000000-AAV5A:1:1101:15734:4404 1:N:0:1
AAAAAAAAAAAAAAAAAGGGGGGAGGGAGAAGGAACAGAACGAAAACGAAA
+
11AA111A@D@DEAC///////</>//>..F0000000/</.<..</-:..
@M00842:106:000000000-AAV5A:1:1101:8460:4411 1:N:0:1
TTCGTGATAAAAGATTGAGTGTGAGGTTATAACGCCGAAGCGGTAAAACTT
+
1>>1>11CDFFFGG1FB1BABBD3DF00B13DF?A0E?EECGGEG/1211A
@M00842:106:000000000-AAV5A:1:1101:8479:4413 1:N:0:1
TTCGTGATAAAAGATTGAGTGTGAGGCTATAACGCCGAAGCGGTAAAACTT
+
>>>3>3>4FFFFGGGGGBFBBBD5AA2BA46BDEAEA2AAEAEEEF5D3B5
@M00842:106:000000000-AAV5A:1:1101:17958:4429 1:N:0:1
AAAAAAAAAAAAAAAAAGGGAATCCTCGGGTGCCAAGGAACCCCAGCAACA
+
AAAAADDDDDDDGGGGAEEECC01B1B?E//>/BD1B>B0B/E>/?00>0B
@M00842:106:000000000-AAV5A:1:1101:23975:4429 1:N:0:1
AAAAAAAAAAAAAAAAAAAAAAAAGCAACACAACGCACACCACAAACACCA
+
>ABBBBBBBBBBGGGGEGGGCE>/11330B/?/>///</0?/??/0/00//
@M00842:106:000000000-AAV5A:1:1101:22468:4429 1:N:0:1
AAAAAAAAAAAAAAAAGGGGGGGAGGAACGCGACAGAAACACACGACGAAC
+
AAAA@DDDDD0AEE////AE/<:9--./...-999-/9;//----9-----
@M00842:106:000000000-AAV5A:1:1101:16762:4434 1:N:0:1
AAAAAAAAAAAAAAAAAAGGGAATTCCCGGGTGCCAAGGAACTCCAGCCAA
+
A@AAADDDDDDDGGGGGC/?E/B01D1B/>E/>>BGBGFFHF1B1FC0/B0
@M00842:106:000000000-AAV5A:1:1101:18140:4434 1:N:0:1
GAAAAAAAAAAAAAAGAGGGGGAGAGAGGAGCAGGAGACAGCACACACGAG
+
11AAAFADDDDDCE?//0///A/>?//B/0//?0/////00/0000/////
@M00842:106:000000000-AAV5A:1:1101:24277:4453 1:N:0:1
AAAAAAAAAAAAAAAAAAAAAAAAACACAAGAACACAAACACACAACAGAA
+
AA@AA?DDDDDDGGGGE?E//E/////B//0B000B/?0/00<EC/??0B1
@M00842:106:000000000-AAV5A:1:1101:23549:4456 1:N:0:1
AAAAAAAAAAAAAAAAAAAAAAAAGAAACAAAAAAAACAAAAAAAAAAAAA
+
ABBBBBBBBBBBGGCGGGGG?EEE1??333?0B?//E/?F0B?</BC/@FC
@M00842:106:000000000-AAV5A:1:1101:24323:4458 1:N:0:1
ATTGAGGCTGGGAAAAGTTACTGTAGCCGACGTTTTGGCGGCGCAACCTGG
+
A>>3>4CAAF2AFGGGG4ABGBD6A5F42EEE22322AB2AEEGG?EFFG1
@M00842:106:000000000-AAV5A:1:1101:20362:4461 1:N:0:1
AAAAAAAAAAAAAAAAAAGGGAATTCTCGGGTGCCAAGGAACTCCAGTCAC
+
AAAAADD@DDDDGGGGGC/EEEF01BD@////>>BE@//0001@1@E@111
@M00842:106:000000000-AAV5A:1:1101:10967:4468 1:N:0:1
AAAAAAAAAAAAAAAAAAATGGAATTCTCGGGTGCCAAGGAACTCCAGTCA
+
@ABBBDBBBBBBGGGGGGG1FGHB33D5@FCE1>1FBFGFGHHHFGFF3FB
@M00842:106:000000000-AAV5A:1:1101:20755:4488 1:N:0:1
GAGCTTTCTCGCCAAATGACGACTTCTACCACATCTATTGACATTACGGGG
+
>>>A3BDDBDAAGEEFFF5FFFA22AADF5A3BB3BA5DDGGF55F5B2EA
@M00842:106:000000000-AAV5A:1:1101:16064:4506 1:N:0:1
AAAAAAAAAAAAAAAAAAAAAAAGACAACGCACAAGAGCAGAAAACACACA
+
A?AAAAAD@D?AEEEGCA@E??//>F00////>/B000010001B</0///
@M00842:106:000000000-AAV5A:1:1101:11836:4520 1:N:0:1
AAGATTTTGAGGAATTGCTCCTGAGTTTCTGAAAAAAAAAAAAAAAAAAGG
+
>>>>1@@3BAAFGG11BG3BGFB1B1A1ADD3BBB0AA/EE/E/EEEE/?/
@M00842:106:000000000-AAV5A:1:1101:22210:4527 1:N:0:1
TTACTGACGCAGAAGAAAACGTGCGTCAAAAATTACGTGCAGAAGGAGTGG
+
>>AA>5BCAADBGGFGGGGGG4A4A2EEE5A22A3AFAACFF53AC112B1
@M00842:106:000000000-AAV5A:1:1101:16243:4531 1:N:0:1
AAAAAAAAAAAAAAAAAATGGAATGCTCGGGTGCCAAGGAACACCAGCAAA
+
A?A?ADDDDDDDGA?E//0BFCB1@B2B>>>/>/BBBFFE0B00EG0/0B1
@M00842:106:000000000-AAV5A:1:1101:11995:4534 1:N:0:1
AAAAAAAAAAAAAAAAATGGAACTCGCGGGTGCCAAGGAACTCCAGTCACA
+
BBBBBBBBBBBBGGGGEBFGAG33B1>>>E//?B@BG?0FFBB?GF3BFGB
@M00842:106:000000000-AAV5A:1:1101:11384:4538 1:N:0:1
AAAAAAAAAAAAAAAAAAGGGGCGAGAGGCCGCACCCACGACAACACACAA
+
AAAAADDDDDDDGCG/A/A?E@E///>//?//>////////////?F//?/
@M00842:106:000000000-AAV5A:1:1101:16252:4553 1:N:0:1
AAAAAAAAAAAAAAAAAAGGGAATGCTCGGGTGCCAAGGAACTCCAGGCAA
+
A@AAADDDDDDDGGGGC?EEECG01B2@?>E/>/FD1/>BFGBB1@F0?/0
@M00842:106:000000000-AAV5A:1:1101:20678:4556 1:N:0:1
GAAAAAAAAAAAAAAAGGGGGGCGGCGAACCGAAAGAAACCAACAAAGACA
+
1>AAA?1AD@DDEG?/AEAAEB//--<----:;--./;//...:..;//9/
@M00842:106:000000000-AAV5A:1:1101:13208:4564 1:N:0:1
GAATAACCTGATTCAGCGAAACCAATCCGCGGCATTTAGTAGCGGTAAAGG
+
3>>>AFFFDFFFGFDGGGAEEFFAG4FB2222AA0B5DDAFGGG?1B1DG3
@M00842:106:000000000-AAV5A:1:1101:17801:4567 1:N:0:1
AAAAAAAAAAAAAAAGGGGGGGCGGAGGACAGCGCGAAAACACAGACACAG
+
>111111>ADD?EE?/AAEECA?G----;-----------/;---/-;-;-
@M00842:106:000000000-AAV5A:1:1101:12467:4568 1:N:0:1
AAGCATTAAGCTCAGGAAATGCAGCAGCAAGATAATCACGAGCATCCTTTC
+
AAAAABBBBFDBF1BGGG11BFH1FE0FF0001A13DFG?0E0A1B0B22A
@M00842:106:000000000-AAV5A:1:1101:13365:4578 1:N:0:1
AAAAAAAAAAAAAAAAAGGGGGGAAGAGAGGACACACACACAAGCACCCAG
+
11AAA@1ADDDDGECC//A/A/<<//<00/<0.0<0...A.<..<</....
@M00842:106:000000000-AAV5A:1:1101:8889:4591 1:N:0:1
ATGGCGCCACCAGCAAGAGCAGAAGCAATACCGCCAGCAATAGCACCAAAC
+
>>>3>3>DABFAGGFCF4BGBB44BB333533B222AAF235BGDGHHAGF
@M00842:106:000000000-AAV5A:1:1101:23792:4600 1:N:0:1
CAAAAAAAAAAAAAAAATGGAATTCTCGGGTGCCAAGGAACTCCAGTCACA
+
>AAAAABBBBBBGGGGA1FG3BB3D55BF01>?BDB111?FBGHFG3FFG3
@M00842:106:000000000-AAV5A:1:1101:9528:4600 1:N:0:1
AAAAAAAAAAAAAAAAAAAAGGGAATTCTCGGGGGCCAAGGAACCCCAGTC
+
@AAAADDDDDDDGGGGGGG/?E//0B1@22?//////</?/B0G/</<A11
@M00842:106:000000000-AAV5A:1:1101:9648:4601 1:N:0:1
ATCTGAAATCTGCTTGAGAATTGCAATAAAAACAAAAAAAAAAAAATGGAA
+
AAA?1BFFDFD@FA1FEGAFFDADD33111D10A0A000AE//E/E01BF1
@M00842:106:000000000-AAV5A:1:1101:18764:4606 1:N:0:1
AAAAAAAAAAAAAAAAAAAGGGAAGACTCGGTCGCCAAGGAACACCAGTCA
+
B@B@@?DBBBBBGFGGCC0>?EGF11B33B?11>>>>/??FGG2B//B?3B
@M00842:106:000000000-AAV5A:1:1101:22894:4608 1:N:0:1
AAAAAAAAAAAAAAAAAAAAAACACAAAAAAAAAACACCAACGCAAAAAAA
+
>AAAADDDDDDDGGGGEEGEC@/B0?/B0////<>//0/<<//>/</0///
@M00842:106:000000000-AAV5A:1:1101:24453:4638 1:N:0:1
AAAAAAAAAAAAAAAAAAATGGAAGTCTCGGGAGCCAAGAAACTCCAGACC
+
BBBBBBBBBBBBGGEG00E1FG33?B55@3B>//B1BE1133FBB3F33?/
@M00842:106:000000000-AAV5A:1:1101:22087:4645 1:N:0:1
AAAAAAAAAAAAAAAAAGGGAATTCTCGGGTGCCAAGGAACTCCAGCCACA
+
BBBBA@DBBBBBGGGGE1AE1BE3DB@?CE1>>BB3BFGBG3333331B21
@M00842:106:000000000-AAV5A:1:1101:22957:4665 1:N:0:1
AAAAAAAAAAAAAAAGGGGGGGGAGGAGCAGTAGGAAAACACACGCAAGAG
+
>1A??1>@A?@DAEE//AEE?A----9;-:9;///;//9/-;-:-------
@M00842:106:000000000-AAV5A:1:1101:21197:4669 1:N:0:1
CTATGTTTACTCTTGCGCTTGTTCGTTTTCCGCCTACTGCGACTAAAGAGG
+
>A?A3BBDFFFFBFGGGGAAFB5DEA4B2A32BB2ABB3FEEG?EDCGGH1
@M00842:106:000000000-AAV5A:1:1101:9346:4677 1:N:0:1
AAAAAAAAAAAAAAAAAAAAAAAACAACAACAAAAACAAAACACAAACCAA
+
AAA@ADDDDDDDCGEG?AEEEE?EA>///?>>/00///F000/0//0////
@M00842:106:000000000-AAV5A:1:1101:17806:4679 1:N:0:1
AAAAAAAAAAAAAAAAAAAAAAAAAACAAATAAAAAAAAAAAAAAAAAAAA
+
33AABDDBBCCCGGGGGGC?EFEE@@/?/B33?BD3>B/<@BCGGGGG?DC
@M00842:106:000000000-AAV5A:1:1101:13562:4682 1:N:0:1
AAAAAAAAAAAAAAAAGGGGGGGCGAAGGCGACCGACAAACAACAACACAA
+
>1AAA@AADDDDGCGA/A/EE<-;;-----9-----;9----;--------
@M00842:106:000000000-AAV5A:1:1101:10357:4683 1:N:0:1
GTCCGTTCAGTTGTTGCAGTGGAATAGTCAGGTTAAATTTAATGTGACCGG
+
>>>>1>BB@FFFGGEFGGG1BG1F11B3DF1F1AAB33D12D2GBFDGFEA
@M00842:106:000000000-AAV5A:1:1101:14962:4689 1:N:0:1
CAGCAAGCTCTTGGAAGAGATTCTGTCTGTTCGTATGCAGGGCGTTGAGTG
+
111>>C1>1B3BBFGFFBGB11D3DAAB1D3AB0B0BF2ABE0F/AAFG1B
@M00842:106:000000000-AAV5A:1:1101:6699:4694 1:N:0:1
GGGGGCAAAAAAAAACGACAGCACGAGCGCACACGACGACACGTATGACCG
+
>AA111111110A0000/////00A//A//A//0/>/>/////0B10211/
@M00842:106:000000000-AAV5A:1:1101:22359:4709 1:N:0:1
AAAAAAAAAAAAAAAAGGGGGGCGACGCCCGCCGACACCCACGCGACCCAG
+
>1?AA?DDDDDDGGCEA/EE?>/@---------::--;C...-.-----..
@M00842:106:000000000-AAV5A:1:1101:23335:4720 1:N:0:1
AAAAAAAAAAAAAAAAAAAAAAAAAAAAAAAAAACAAAAAAAAAAAAACAA
+
BBBBBBDBBBBBGGGGGGEGEG//>/>E?//////<F0?GCGC?CD-C.::
@M00842:106:000000000-AAV5A:1:1101:10189:4724 1:N:0:1
AAGTTTAGTGCTCAAAAAAAAAAAAAAACTGGAATTCTCGGGTGCCAAGGG
+
1>>>1@B@3DFFGGGGFGGGAECE/EAE/1B00B1BD2@B////BFGCGG/
@M00842:106:000000000-AAV5A:1:1101:12398:4731 1:N:0:1
AAAAAAAAAAAAAAAAATGGAATTCTCGGGTGCCAAGGAACTCCAGTCACA
+
BBBBBBBBBBBBGGGGG1BFBF33D55BFE1>1BBB??FFG3BFHB3@FG@
@M00842:106:000000000-AAV5A:1:1101:19516:4734 1:N:0:1
AAAAAAAAAAAAAAAAAAAAAAAAAAAAAACGAAAAAAAAAAAAAAAAAAA
+
BBBBBBBBBBBBGGGGGGGGFG?/>E//////??B<GCF/@C@--<@-A?B
@M00842:106:000000000-AAV5A:1:1101:23875:4740 1:N:0:1
TAAGCAATGACGGCAGCAATAAACTCAACAGGAGCAGGAAAGCGAGGGTAT
+
>3>3ABFFFFFACEEGGFBFGGAF5B43AFC2BAFEF2A2BBCF2A0A1B3
@M00842:106:000000000-AAV5A:1:1101:16689:4760 1:N:0:1
AAAAAAAAAAAAAAAAAAAAAAAAAAAAAAGAAAAAAACAGAAAGAAAAGG
+
A3AAA@@DBBBBGGGGCCCCE?E//>E?EB/?0220////00111?0000/
@M00842:106:000000000-AAV5A:1:1101:17336:4765 1:N:0:1
AAAAAAAAAAAAAAAAAAGGGAATTCTCGGGTGCCAAGGAACCCCAGTCAA
+
AAAAADDDDDDDGGGGGG/?EGH>1D2D>FE/>>01@GFGHH/?E?EBBB2
@M00842:106:000000000-AAV5A:1:1101:8463:4771 1:N:0:1
AGAGCCGTGGATGCCTGACCGTACCGAGGCTAACCCCAATAAGCCTACTCC
+
>111>>11>1>11BEBF0BFEA0E0B0A0/A11B0//A/0BAAE11101B1
@M00842:106:000000000-AAV5A:1:1101:17507:4772 1:N:0:1
AATAAGAACGAACCATAAAAAAGCCTCCAAGATTTGGAGGCATGAAAACAA
+
AA3>A55BFAABEGG4FGFGGGB2B32AB3A2355DDBBE2FBFGGHHF1A
@M00842:106:000000000-AAV5A:1:1101:11283:4782 1:N:0:1
AAAAAAAAAAAAAAAAATGGAATTCTCGGGTGCCAAGGAACTCCAGTCACA
+
BBBBBBBBBBBBGGGGGAFGFFBF55@1??1>?BBB?1CFHBDHHFBFGH3
@M00842:106:000000000-AAV5A:1:1101:12068:4783 1:N:0:1
AAAAAAAAAAAAAAAAAAAAAAAAAAACACAACACAAACCAACCACGCCAC
+
AAA?A?@@DDDDEGEEEE?/////>/>/?0<?/?///0//?/?////////
@M00842:106:000000000-AAV5A:1:1101:15449:4787 1:N:0:1
GAAAAAAAAAAAAAAAAGGGGAGGCAAGACAGACACCAGACAACACAAACA
+
11>A1>?D0A@@EA/E//////A>//0>00000000>>00/00?>/?/0?0
@M00842:106:000000000-AAV5A:1:1101:19717:4795 1:N:0:1
TCTTGTGATATTCAAATTGTCAATATATACAAATATGATTGAGGAAAAAAA
+
3>3>3@4BBDB5BFGGGFFBBG665566B6A445BAFA6DFFFFG2FGH2A
@M00842:106:000000000-AAV5A:1:1101:16972:4801 1:N:0:1
AAAAAAAAAAAAAAAAAAAAAAAAAAAAAAGACAAAAGACAACACAACAAA
+
A?AAADDDDDDDGGGGGGC/E/>/////////0000B0?0<?<///<///0
@M00842:106:000000000-AAV5A:1:1101:17290:4802 1:N:0:1
AATGGCGGTTAGCTTGTGAAGAAAAAAACAAGAAAAATGGAATTCCCGGGG
+
>>>11B11>>>0BA3BBB3BB10AB0AE/A/0BFFG00ABAF1AA1B/E?/
@M00842:106:000000000-AAV5A:1:1101:6492:4806 1:N:0:1
AGCCAAACTTTGTTACTCGTCAGACGCTCGAACGCATCATCGGCACAATCC
+
AAAA11BAB1@@GGFGBEEFEAB11000AA0000AAAA1AD1A///0B1FF
@M00842:106:000000000-AAV5A:1:1101:19708:4810 1:N:0:1
TCTTGTGATATTCAAATTGTCAATATATCAAAATATGATTGACGAACAAAA
+
1>1>1@13BB3@BFG3BBFBBBF33A3A3331A1B3A3BDDA1A0AA0A0A
@M00842:106:000000000-AAV5A:1:1101:6520:4817 1:N:0:1
GAAGACGGCCATTAGCTGTACCATACTCAGGCACACAAAAATACTGATAGC
+
>>>3>BAADADFFGFFGGBBGG55BF5BFCFB222A2A22B2BGDGHGHF5
@M00842:106:000000000-AAV5A:1:1101:10640:4821 1:N:0:1
AAAAAAAAAAAAAAATGGAATTCTCGGGTGCCAAGGAACTCCAGTCACATC
+
ABBBBBBBBBBBGGGEGGFFD355DA1A1A1?DBGA1BE35FGH@FGHBBB
@M00842:106:000000000-AAV5A:1:1101:16903:4829 1:N:0:1
AAAAAAAAAAAAAAAAAGGGAATGCTCGGGTGCCAGGGAACCCCAGCCACA
+
BABBBBDBBBBBGGGG?1EEG1EBB5@B>01>?B@3?1B1F1E?1E?/FE0
@M00842:106:000000000-AAV5A:1:1101:17560:4829 1:N:0:1
AAAAAAAAAAAAAAAAATGGAATTCTCGGGTGCCAAGGAACTCCAGTCACA
+
BBBBBBBBBBBBGGGGG1BGFF33B55B?E1>>BBBFFGFG3BFGH3BGFB
@M00842:106:000000000-AAV5A:1:1101:24619:4832 1:N:0:1
AAAAAAAAAAAAAAAAAAAAAAACAAAAAATAACACAGAAAAAAAACAAAA
+
AAAAADDBBBBBGGEAEGEEGC/11?B11>03333B/0BB3B0///??/00
@M00842:106:000000000-AAV5A:1:1101:6527:4838 1:N:0:1
GAAGACGGCCATTAGCTGTACCATACTCAGGCACACAAACATACTGATAGC
+
BBA3AC>>>DB4EFGFBGBFGF5EBB5B543B2A2BA2BAFD5FAF5B555
@M00842:106:000000000-AAV5A:1:1101:23433:4847 1:N:0:1
GAATACGAAAGACCAGGTATATGCACAAACTGAGATGCTCGCTTATCAACC
+
>1>>AF?A?1AFGGG1F11BBFBD3B100AG1B111A1110A//AAFD2G0
@M00842:106:000000000-AAV5A:1:1101:12855:4853 1:N:0:1
GAGACTCAAAAAGAGATTGCTGGCATTCAGTCGGCGACTTCACGCCAGAAA
+
>>>>A4B@BFFAGGFGBFFGFGBAG44DDAAAAA2A2E22BDG1GFGCGF3
@M00842:106:000000000-AAV5A:1:1101:21355:4861 1:N:0:1
AGTGAAGATGAATTAGTCGATCAACAAAAACAAAAAAAAACGGAATCCCCG
+
>111>D1BB1FFDDDGBBEA1B0B0B0BAA0BAAECAE/////E/A1BB//
@M00842:106:000000000-AAV5A:1:1101:14290:4864 1:N:0:1
AAAAAAAAAAAAAAAAAAAAAAAAAAAAAAGCAAAAAAAAAAAAGAAACGA
+
33>3A@AADBBBGGEE?A00/@//>///<</0F01B/>/>/---...</..
@M00842:106:000000000-AAV5A:1:1101:8119:4864 1:N:0:1
AAAAAAAAAAAAAAAAATGGAATTCTCGGGTGCCAAGGAACTCCAGTCACA
+
BBCBBCBCCCCCGGGGGGGGFG33D55?BE1>?BB3FEG3FFHHGHFHBG3
@M00842:106:000000000-AAV5A:1:1101:11684:4865 1:N:0:1
CAGTGAATCTAAACCCTAATATTATAATAAGCGCTGAATCATCCCCAAAAA
+
>>>11BD3DBDFGGGGFGGFG3333D33A3B1A00AA1A1BADBFFHGH/B
@M00842:106:000000000-AAV5A:1:1101:8102:4870 1:N:0:1
AAAAAAAAAAAAAAAAAATGGAATTCTCGGGTGCCAAGGAACTCCAGCCAC
+
AAAAADDDDDDDEGGGGE0FGGB11B22B///>BBE1/?B0>1B1FH0?FB
@M00842:106:000000000-AAV5A:1:1101:11512:4876 1:N:0:1
AAAAAAAAAAAAAGAAAATGGAATTCTCGGGTGCCAAGGAACTCCAGTCAC
+
BBABBBBBBBBBGCFGFGAFG3B33D5BAAE1AAF5AF1?GH3FGHHDGG5
@M00842:106:000000000-AAV5A:1:1101:7947:4880 1:N:0:1
AAAAAAAAAAAAAAAAGGGGGGGGCCAAGACAACAAACCCACACACCCAAA
+
AAAAADDDDDDDGGG//AEEA/-99--;--:/;;9-----99B9B--;A--
@M00842:106:000000000-AAV5A:1:1101:11263:4883 1:N:0:1
AAAAAAAAAAAAAAAAAAAAAAAAACAAACAGACCAGAAACCAAGAAACCA
+
AABAADDDDDBBGGGGEGGFG?/>E///B/B2B0/20033B0/?0?2220/
@M00842:106:000000000-AAV5A:1:1101:6481:4888 1:N:0:1
AAAAAAAAAAAAAAAAAAAAAACACAACAACAACACAACACAAAACAACAA
+
BBBBBDDBBBBBGGGGGCEEGGEE111111?111///////?/0B???F//
@M00842:106:000000000-AAV5A:1:1101:12599:4903 1:N:0:1
AAAAAAAAAAAAAAAAAAAATGGAATTCTCGGGCGCCAAGGAACTCCAGTC
+
CBCBBBBBCCCCGGGGGGEE1BB3B333@3BF>/>>E?>?F?FH3FGHF33
@M00842:106:000000000-AAV5A:1:1101:10551:4906 1:N:0:1
AAGTCAGAAAACTGTATGTGAGGATAGTGAACAAAACAAAACAAAACGGAA
+
1>A>>F1@DFFF1FAGGF3BBFBA1B1AD331D0AB0B0FF0AF000A/B/
@M00842:106:000000000-AAV5A:1:1101:24834:4919 1:N:0:1
GATTCTGTCTTTTCGTATGCAGGGCGATGAGTTCGATAATGGCGATATGTA
+
>11>>33BBFFFFGE1GGFGGGGA0A00B1B22BB02BB2D10A/AE/DD2
@M00842:106:000000000-AAV5A:1:1101:18412:4921 1:N:0:1
AAAAAAAAAAAAAAAAAAAATGGAATTCTCGGGCGCCAAGGAACCCCAGTC
+
CBCBBBBCCCDDGGGGGGF?1BFGH33B3@??>/>>E?>GAEC0/??/?33
@M00842:106:000000000-AAV5A:1:1101:22942:4932 1:N:0:1
GCTTGCCTTTAGTACCTCGCAACGGCTGCGGACGACCAGGGCGAGCGCCAG
+
>A3>3ACBDFFF5ABFBFFGAAAA2A2A2A22AA0AEAG1EEE0>?E>E?/
@M00842:106:000000000-AAV5A:1:1101:22921:4933 1:N:0:1
GCTTGCCTTTAGTACCTCGCAACGGCTGCGGACGACCAGGGCGAGCGCCAG
+
>A>>3>FBBDF@BFEB5BFGE2AA2A22A22AEEAEEG11AEA>0E/>EE/
@M00842:106:000000000-AAV5A:1:1101:15979:4940 1:N:0:1
AAAAAAAAAAAAAAAAAGGGAATGCTCGGGAGCCAAGGAACACCAGTCAAA
+
A?AA?@DDDDDDGGGG??EA/00BB21>/>/>//>BBFGHG0B//F11B21
@M00842:106:000000000-AAV5A:1:1101:19434:4948 1:N:0:1
TATGTTGGACCTGTAAAAAAAAAAAAACACAAAAGGGAATTCCCGGGGGCC
+
>>11>@3>FFFBFBFFFGFEEGCA//A/B0A/BA0A//B01D1BEE>//>/
@M00842:106:000000000-AAV5A:1:1101:10321:4959 1:N:0:1
CAAAAAAAAAAAAAAAAAAAGGGAATCCTCGGGTGCCAAGGAACGCCAGCC
+
AAAAAADDDDDDEEEGEGG//?//0011B@///?/?0B1?/000/?/////
@M00842:106:000000000-AAV5A:1:1101:23325:4960 1:N:0:1
TCAGTGTTTCCAAATCTAAGTATGGATATCATGACCATGCAAGCGAGTCTC
+
>AA1>33B>DFFGGCGBGDFBF3DB11A3DG3DDFGGFGGFGF0BEEEFA1
@M00842:106:000000000-AAV5A:1:1101:21221:4982 1:N:0:1
CTTGTTTGACAAAAAAAAAAAAAAAAATGGAATTCTCGGGTGCCAAGGAAC
+
>A?3>@4CFFFFGGGEGGGEGFCEA0>1@G333BD5D??E1/E3FFGGFH1
@M00842:106:000000000-AAV5A:1:1101:23433:4984 1:N:0:1
AAAAAAAAAAAAAAAAATGGAATTCTCGGGTGCCAAGGACCTCCAGTCACC
+
AAAAADDDDDDDGGGG?0FGAF1GD2DEFE/>E0FFCCF0B0FFB@2BFH1
@M00842:106:000000000-AAV5A:1:1101:11684:4994 1:N:0:1
AAAAAAAAAAAAAAAAAATGGAATTCTCGGGTGCCAAGGACCTCCAGTCAC
+
AAAAADDDDDDDGGGGGE0BGBDB1D2@?F//>B0B@>/F0?0B>012BF1
@M00842:106:000000000-AAV5A:1:1101:20763:4994 1:N:0:1
AAAAAAAAAAAAAAAAAAAAAAAAAACAACAAAAAAAAAAAAAAAAAAAAA
+
CCCCCCBCCCCCGGGGGGGGGGGG/E/FGC/E0BFF/B@/>AD--<<@D?@
@M00842:106:000000000-AAV5A:1:1101:13874:5016 1:N:0:1
GAATATGCTTGGCACGTTCGTCAAGGACTGGTTTAGATATGAGTCACATTT
+
3>>3>55B@5BAGGFFBBBEAEF?F4FG4FG5B2BAB5D55GHHGHHFEGD
@M00842:106:000000000-AAV5A:1:1101:8303:5020 1:N:0:1
AAAAAAAAAAAAAAAAAAAAAACGCACACCACAGAGACACAACAGACACAC
+
BBBBA?DBBBBBGGGGF?ECG/1/>/>>111//033000?0?/?030000?
@M00842:106:000000000-AAV5A:1:1101:20431:5025 1:N:0:1
AAAAAAAAAAAAAAAAAAAAAAAAAAAAACAAAAAAAAAAAAAAAAAAAAA
+
AAAAADDDD@AAEGGGGGGGGGG//>/<<///<BF//<//>@-AC-@C-A-
@M00842:106:000000000-AAV5A:1:1101:14747:5027 1:N:0:1
AAAAAAAAAAAAAAAAGGGGGGGAGGGAGACGAGCGAGAACAAAAGACACG
+
11>1111>A@D@EE?//AA/A/?9-?-...9-9-9-;-;-/9---/--/--
@M00842:106:000000000-AAV5A:1:1101:15553:5035 1:N:0:1
AAGAAAAAAAAAAAAAAAAAAATGGAAAGCTCGGGAGCCAAGGAACCCCAG
+
>3>>>>CFBBBBGGGG?A??001BFGG31B3B>>E//11??EFHHF//>?/
@M00842:106:000000000-AAV5A:1:1101:6673:5049 1:N:0:1
AAAAAAAAAAAAAAAAAAAAAACACACAACCAAGCAACAGAAACACCAACA
+
AAAAADDDDDDDGGGCEAEE////0??////?/0/0B0F00110BB/<?//
@M00842:106:000000000-AAV5A:1:1101:8733:5051 1:N:0:1
AAAAAAAAAAAAAAAAAAAAAAAACAACAGCCAAACAAACACAACCACCCA
+
AAAAADDDDA>DEGG/EEGEEC?//////00/000/0?<<F0?//?A////
@M00842:106:000000000-AAV5A:1:1101:24655:5054 1:N:0:1
AAAAAAAAAAAAAAAAAAAAAAAACAAAAACAGCACAAAAACACAAAAAAA
+
BBBBBBDDDBBBGGGGGGGGGC//>110B///2020B2?0///B//00/</
@M00842:106:000000000-AAV5A:1:1101:20225:5056 1:N:0:1
CATGTCGGGTGTGTTGTTTTCTCATCGTCTGTACATATTCTTTTCAATAAA
+
>>A3>B4AD>A>AF4ABABFFFDD5B322BBBDDF555DD5AA5DDGEEDF
@M00842:106:000000000-AAV5A:1:1101:10476:5062 1:N:0:1
AAAAAAAAAAAAAAAAAAAAAAAAAAAACAACAAAAAAAAAAAAAAAACAA
+
ABBBBBBBBBBBGCEGGGGGEGC/E/EE//?/???0/>B//><A--AC..:
@M00842:106:000000000-AAV5A:1:1101:13187:5063 1:N:0:1
AAAAAAAAAAAAAAAAAATGGAATTCTCGGGTGCCAAGGAACTCCAGTCAA
+
AAAAADDDDDDDGGGGGG0BGBD11D2DBEE/>ECB@FFGHH1FGFHBFG2
@M00842:106:000000000-AAV5A:1:1101:7319:5063 1:N:0:1
AAAAAAAAAAAAAAAAAAATGGAAATCCAGGGAGCAAAGGAACTCCAGACA
+
AAAAADDDDDDDGGGGGGC0BC1@11111B0///B/BE00>FF111B1@?0
@M00842:106:000000000-AAV5A:1:1101:9060:5068 1:N:0:1
AAAAAAAAAAAAAAAAAGGGAATCCCCGGAGCCCAGGAAACCCAGGCAACA
+
AAA@ADDDDDDDGGGC/AEAA00@B1B>>////////?F000?>////0/0
@M00842:106:000000000-AAV5A:1:1101:21904:5076 1:N:0:1
GGTGATTCGTCTAAGAAGTTTAAGATTGCTGAGGGTCAGTGGTATCGTTAT
+
>3>3>BDDAFA>FFFG5BBFGG5A5D5BBAA54BB2BFFDFHFGFFGEGE2
@M00842:106:000000000-AAV5A:1:1101:24126:5077 1:N:0:1
AAAAAAAAAAAAAAAAAAGGGAATTCTCGGGTGCCAAGGAACTCCAGTCAC
+
BBBBBBBBBBBBGGGGGG1EEEFG3D55?FC1>?C3@G1FGH3B@@33BB3
@M00842:106:000000000-AAV5A:1:1101:12827:5077 1:N:0:1
GGCGGCAAGTTGCCATACAAAACAGGGTCGCCAGCAATATCGGTATAAGTC
+
A3>33>>>ADFFGGGBGGGGGGBBFEF2322BAAFBBA5DDFE1AADGD5B
@M00842:106:000000000-AAV5A:1:1101:10779:5083 1:N:0:1
AAAAAAAAAAAAAAAAATGGAATTCTCGGGTGCCAAGGAACTCCAGTCACA
+
ABBBBBBDBBBBGGGGEBGGGGC3AA5FF0?0EFEFH1F3F3FGGE3FF@3
@M00842:106:000000000-AAV5A:1:1101:16007:5088 1:N:0:1
AAAAAAAAAAAAAAAAAGGGAATTCTCGGGAGCCAAGGAACTCCAGTCACA
+
B@ABBBCBBCCCGGGGC1AEAEB3@55?B@0/B???BEGCGBBGFF3BF3B
@M00842:106:000000000-AAV5A:1:1101:16879:5090 1:N:0:1
CGAGGCGGCACAAAGAACAAAAGAAGAAACAAAAAAAAAAAAAAAAAAGGG
+
33>33>2>AADFGGGGFGCFGFB22A3B3A3A1BBA0AEEEEFEGGG/<?/
@M00842:106:000000000-AAV5A:1:1101:7281:5091 1:N:0:1
AAAAAAAAAAAAAACAAGAAGGCAGCAGAGCTCACGAACCCACACACCACC
+
AA@AA11D@D@DE///A000A0BA//00BAF11AF/B///B///?>//F//
@M00842:106:000000000-AAV5A:1:1101:20963:5110 1:N:0:1
GAAAAAAAAAAAAAAAAGGGAATTCTCGGGTGCCAAGGAACTCCAGCCACA
+
>>>>>BADBDDDEGGA0AEE111BD5AF1E1>E3@3?1B3B3B33B3?BE1
@M00842:106:000000000-AAV5A:1:1101:6883:5110 1:N:0:1
AAAAAAAAAAAAAAAAAAAAAAAACAAAGACAAACACAACACACACACCCA
+
AAAAADDDDDDDGGGGG?EECE?////000>00>/00/?/<FG/EE/////
@M00842:106:000000000-AAV5A:1:1101:9352:5120 1:N:0:1
AAAAAAAAAAAAAAAAAAAAAAAACACAACACACAAACAAAAACGCACAGA
+
AAAAADDDDDDDGGGGGGGGEEG//?>/?/?A////B<0E0B///////01
@M00842:106:000000000-AAV5A:1:1101:18879:5122 1:N:0:1
AACCATACGACCAATATCACGAAGATAGTCACGCAAAGCAGTGGGATTATC
+
A>AAA1BCCAADAEFGBGGGG0A0B1ABDD2D0BA0/0BF01B0AE10122
@M00842:106:000000000-AAV5A:1:1101:6745:5130 1:N:0:1
AAAAAAAAAAAAAAAAAAATGGAATTCGCGGGTGCCAAGGAACTCCAGTCA
+
BBBBBBDBBBBBGGGGGGE1BG33@3D1>>E///>FBFECCEG3F?33333
@M00842:106:000000000-AAV5A:1:1101:16530:5135 1:N:0:1
AAAAAAAAAAAAAAAAAAAAAAAAAAAAAAGTAGAGCAAAGAAACAAGAAA
+
A?ABADDBBBBBGGGGGFC?ECF?/>E/E//2?2B222B222<222?2<22
@M00842:106:000000000-AAV5A:1:1101:21375:5151 1:N:0:1
AAAAAAAAAAAAAAAAAATGGAATTCTCGGGTGCCAAGGAACTCCAGTCAC
+
?A?ABBBDDDD>EEEEGE1BGG3@3D5D1FEC>ECG3??B?GBF@333@B@
@M00842:106:000000000-AAV5A:1:1101:12867:5158 1:N:0:1
AAAGATGAAAAAAAAAAAAAAAAAATGGAATTCTCGGGTGCCAAGGAACTC
+
AAB3>45BDFFFGGGGGGGGGGGFF1BFB333D5B?FE1>EGBBGFFHH@B
@M00842:106:000000000-AAV5A:1:1101:12835:5170 1:N:0:1
GGGCCCTTGGACAGCAGGACTGCGACAGACAGGCGGTACCGGACGGCGTAG
+
A1111111>11111111110A00A000000A000///B/B//////>////
@M00842:106:000000000-AAV5A:1:1101:10260:5176 1:N:0:1
ATCAGCAAACGCAGAATCAGCGGTCTGGCTCTTCTCATATTGGCGCTACTG
+
AA1>111FFF1AAAEFGGGC1EEB0AB01010112BDA12221BEEE/A11
@M00842:106:000000000-AAV5A:1:1101:20623:5177 1:N:0:1
AAAAAAAAAAAAAAAAGGGGGGAGCGAGCGACCACACAACACCAAACCCAA
+
AAAAA1>AD@DD/EA/A/EEG?CC?/>/<-----<.<.....<...:....
@M00842:106:000000000-AAV5A:1:1101:25092:5200 1:N:0:1
CCTAGAGAAAAGAAACTTTTTATAAGAAACCAAAAAAAAAATGGAATACCC
+
1>1>11@BFFFBFF1GA1B3FE3D3311BB00AAAF0EEAE0A1FG11B11
@M00842:106:000000000-AAV5A:1:1101:9759:5205 1:N:0:1
AAAAAAAAAAAAAAAAAAAAAAAAAAAAAAAAAACAAACAAAAAAAACAAA
+
AAAAADDDDDDDG/E/EEGGGG@//>//<////>//FG/0<C0/--<..<.
@M00842:106:000000000-AAV5A:1:1101:19550:5213 1:N:0:1
GGCAATAATGTTTATGTTGGTTTCATGGATTGGTCTAACTTTACCGCCACC
+
>1>>>B1BFFFFFGGGGGGGA11DABF111B0A1B31BFBAAGHHC0/AE0
@M00842:106:000000000-AAV5A:1:1101:8529:5216 1:N:0:1
AAAAAAAAAAAAAAAAAAATGGAATTCTCGGGTGCCAAGGAACTCCAGGCA
+
AAABBBBBBBBBGGGGGGEGBG3D3355D?1/1>>GDBFCFFHCFGGH3??
@M00842:106:000000000-AAV5A:1:1101:17909:5220 1:N:0:1
CAATGAAATTCAAGATTTTTGCATCAAACAAAACAACAAAATGGAAACCCC
+
>3>33BBF@BBFFFBF5A5AAFD6DABB4444B4AA2AFHA3B3FG33B22
@M00842:106:000000000-AAV5A:1:1101:19363:5230 1:N:0:1
TTGCTGATGAACTAAGTCAACCTCAGCACTAACCTTGCGAGTCATTTCTTT
+
>>>AAB5BFDDDBF4GFGD5FG4B4AEEH44FCF5BFFA2EFHGF55ADDD
@M00842:106:000000000-AAV5A:1:1101:6332:5231 1:N:0:1
CAATCCCCAATGCTTGGCTTCCATAAGCAGATGGATAACCGCATCAAGCTC
+
>AAAAFFAFBFFGGFGFGFGGGG654BBB44454BAD3FH2EGGEG3BGFG
@M00842:106:000000000-AAV5A:1:1101:23516:5243 1:N:0:1
AAAAAAAAAAAAAAAAATGGAATTCTCGGGTGCCAAGGAACTCCAGTCACC
+
BBBBBBDDBBBBGGEEEEFGF33BD55BBE1>BB@@FFC?G3FGEF@D3F3
@M00842:106:000000000-AAV5A:1:1101:15822:5247 1:N:0:1
AAAAAAAAAAAAAAAAAAAAGGGAATGCCCGGGAGCCAAGGAACCCCAGCC
+
B?ABBBBBDBBBGGFGGGG0??EAG233BB1//>/??F2E/FGHEF?EE?/
@M00842:106:000000000-AAV5A:1:1101:7228:5248 1:N:0:1
AAAAAAAAAAAAAAAAGGGGGGGAGAAGACACAACGACACACCCACACCCC
+
>AAAADDDDDDDGGEC///AEC99-..;9//9/.9---;-9--;---;---
@M00842:106:000000000-AAV5A:1:1101:13040:5271 1:N:0:1
AAAAAAAAAAAAAAAAAAAAAAAAAAGCACAAAGACCAAACAACAACACAA
+
A?A?A1>DDDDDGGGEGE/>/////>/01B00000000<//0/?///<///
@M00842:106:000000000-AAV5A:1:1101:20778:5275 1:N:0:1
AAAAAAAAAAAATGGAATTCTCGGGTGCCAAGGAACTCCAGTCACATCACG
+
@ABABDBBBCCCGFGGGFGF5FAAE1AABG3111BBBFECGFGGHF5@FH1
@M00842:106:000000000-AAV5A:1:1101:12293:5286 1:N:0:1
ATCCTTGATGTCGGTTGCTGTATAAAAACCAACAAAAAAAATGGAACTCCC
+
>1>A131B1@3B1A11AGBFBB3AAB1A000A0F0A0BEE/0BAAA11B1B
@M00842:106:000000000-AAV5A:1:1101:12274:5287 1:N:0:1
AAAAAAAAAAAAAAAAAAATGGAATTCACGGGTGCCAAGGAACTCCAGTCA
+
AA?AADD1DDDDEG/ECE?0BGFB@1@1D//>/>/GGBFFGHH1FHFHBF1
@M00842:106:000000000-AAV5A:1:1101:21328:5288 1:N:0:1
ATTCATGTTGGACCTGTAAACTTAAATATGTTATGCAAAACACAACAAAAA
+
>1>>A33BBD>@BG1GB3B3BB1111333D333DDFDF1B0B000BEG0FG
@M00842:106:000000000-AAV5A:1:1101:16540:5291 1:N:0:1
AAAAAAAAAAAAAAAAAAAAAAAAAAAAGAAGAGACAAAGAGAAAGAACAA
+
BAABBBBB?DBDGGGEGGFFGGE/>>EC//B3B0?22B222222?2<02?2
@M00842:106:000000000-AAV5A:1:1101:15066:5299 1:N:0:1
AAAAAAAAAAAAAAAAGGGGGGAGAGGGACGACAACCAACACAAAAAAAAG
+
11AAA@?@>A@@E/E/A/AAEB<@C/////-->-<..<<.<.<<..<--;.
@M00842:106:000000000-AAV5A:1:1101:15338:5316 1:N:0:1
CAGCGTTTGATGAATGCAATGCGACAGGCTCATGCTGACGGCTGGTTGATC
+
>>>>111>>BBFGGBFGFB3BEBBE?EF0BABADE1FG0BA//AE01/AAD
@M00842:106:000000000-AAV5A:1:1101:17980:5332 1:N:0:1
AAAAAAAAAAAAAAAAAAAAAAAAAAAAAAAAAAAAAAAAAAACAAAAAAA
+
1>AAADDDDDDDGGGGGG?EEGE?/>E//////>>/-<A-<-@.CC..:--
@M00842:106:000000000-AAV5A:1:1101:15456:5347 1:N:0:1
AAAAAAAAAAAAAAAAAGGGGGAGAGAGCCACAGACAACCCAAACGACACG
+
11AAA>1A?DD0E/EE///A////>/>>/>BB00B0B0/////0///////
@M00842:106:000000000-AAV5A:1:1101:13067:5355 1:N:0:1
CGAATGATTCACACGCCGACTGCTATCAGTATGTGCGCGCGCCTGAGTATG
+
11>>>1B@DFFFGGAEFGEEAEBD12B2G2222222A////AEEHHHD212
@M00842:106:000000000-AAV5A:1:1101:10812:5356 1:N:0:1
TAATGGCCGTCTTCATTTCCATGCGGTGCACTTTATGCGGACACTTCCTAC
+
>AAA35CFDDDCFGFGGGGGGGB4AE22A3G3A35DDGEAEFCHC5FHFFC
@M00842:106:000000000-AAV5A:1:1101:17538:5359 1:N:0:1
AACCCCCAAGCAGACAACCTACCGCGCGTCGCTTGGTCAACCCCGCAGCGG
+
>A1>>A1>>>>F1E1FAAAAFGAA0AA0/AA/B//B1BF1BFFE/>EEF//
@M00842:106:000000000-AAV5A:1:1101:12029:5370 1:N:0:1
AAAAAAAAAAAAAAAAATGGAATTCTCGGGTGCCAAGGAACTCCAGTCACA
+
BBABBBBBBBBBEGFGE1FGFGH3D5B??E1>B?BBCE1FGBFFHF3BEH3
@M00842:106:000000000-AAV5A:1:1101:20925:5375 1:N:0:1
AATTGAGGCTGCCATGCTTAGGAAGCCGGGAATATTCAAAAAAAAAAAAAA
+
AA>A3B4CA>C>GF5FGFFAFG55AA42AA2A23A5DFG5F2AA00EEGEE
@M00842:106:000000000-AAV5A:1:1101:24172:5394 1:N:0:1
AAAAAAAAAAAAAAAAGGGGGAGCGAGGAGTAAAACCAAACACACCACCAC
+
AAAAADDDDDDDE?AEE//AE/>////>>/001221/??>/0B>///////
@M00842:106:000000000-AAV5A:1:1101:13306:5417 1:N:0:1
AAGTAAAGGACGGTTGTCAGCGTCATAAGAGGTTTTACCTCCAAATGAAGA
+
>>>>>B5DFFFAFEFEEFFGGG2EE2D555BF3ADADFH5BGHFFHG55F5
@M00842:106:000000000-AAV5A:1:1101:6214:5423 1:N:0:1
GGTTATGCGCCTTCGTATGTTTCTCCTGCTTATCACCTTCTTGAAGGCTTC
+
>>>>>BBFBBBAGGCGBGGFBFA5FB54B4A5DDD5B33BA555C5FG3AB
@M00842:106:000000000-AAV5A:1:1101:11088:5442 1:N:0:1
CGTTGGCGCTCTCCGTCTTTCTCCAGCGCGTCGAGGCCTTGCTATTGACTC
+
>11111B1>1AAGF10BBAFBBABF1000A//A/AAAA111ADF22ADFFF
@M00842:106:000000000-AAV5A:1:1101:13464:5450 1:N:0:1
AAAAAAAAAAAAAAAAAGGGAATCCCCGGTGGCCAGGAACCCCCAGCACAC
+
BBBBBBBBBBBDEGCG0AE1F11BB31>>>/1?1B?F1B1?11E//000B0
@M00842:106:000000000-AAV5A:1:1101:8729:5456 1:N:0:1
AAAAAAAAAAAAAAAAAAATGGAATTCTCGGCTGCCAAGGAACTCCAGCCC
+
@AAAADDDDDDDGGGGGGE0B1F11@D2D/F///?BB1F/B0B1B1@10//
@M00842:106:000000000-AAV5A:1:1101:7364:5457 1:N:0:1
AAAAAAAAAAAAAAAAGGGGGGGAGGCAGGCAACCACAACCAACAACACCA
+
AAAAA@DDDD@DGEGA/EEEGGG---...-..--;-;-;;-----------
@M00842:106:000000000-AAV5A:1:1101:6430:5463 1:N:0:1
TTGCGGCAAAACTGCGTAACCGTCTTCTCGTTCTCTAAAAACCATTTTTCG
+
3>>>333ADFFFCGDEEGGGFEAB22553B22B2D5ADD3BEEE3G5FFF0
@M00842:106:000000000-AAV5A:1:1101:6596:5469 1:N:0:1
AAAAAAAAAAAAAAAAGGGGGGCGGAGACGCGACCGCACAAACCACCACAC
+
1>A@ADDDD@DD?EE/EA/EEGC/---@.<<----9--9-9..9;.9.;..
@M00842:106:000000000-AAV5A:1:1101:22332:5486 1:N:0:1
CCTCTCGGATAAAATGACAAAACAAAAAAACAAAAATGGAATCCCCGGGTG
+
1>1>1B1>A>AFGGCGGGGFGG0A0B00000/AAF/0B1AB11BBF/EEA/
@M00842:106:000000000-AAV5A:1:1101:15650:5493 1:N:0:1
AAAAAAAAAAAAAAAAAAAAAAAAAAAACAGAACAGCAAGCAGCACAACAA
+
BABBBBBBBBBBGGGG?EECCC?//E/</?0E300000?0/F0?000?///
@M00842:106:000000000-AAV5A:1:1101:13975:5503 1:N:0:1
GGGAAGTCTCGGGTGCCAAGGAACTCCAGTACACAGTGATATCGAATGCAG
+
11>>>1133BCAG1AAF1BGFG0B11BAF2DBDABG1BB2221A/A1ADA1
@M00842:106:000000000-AAV5A:1:1101:8041:5505 1:N:0:1
CATGTTGGACCTGTAAACTTAAATAACACGCAACACAAAAAACGGAATTCC
+
>>>1>@FACFF1BFFGGGDGGC133B1B10AAAAB0A0B0A///A/A/1DB
@M00842:106:000000000-AAV5A:1:1101:12511:5517 1:N:0:1
AAAAAAAAAAAAAAAAAAAAAAAAAAAAACAAACAACAACAAGCAGCACAA
+
AAAA@D1ADDDDAAEEEGGGG/>E/E/<////0/B</G///<0/?000?<0
@M00842:106:000000000-AAV5A:1:1101:17225:5535 1:N:0:1
AAAAAAAAAAAAACAAGGGGGGCGGAAGACGAACACCAACACAACAACCAC
+
AAAAADD@DD?>//A/0/AEAB<B/-<.00<--<-/..<.....:;.....
@M00842:106:000000000-AAV5A:1:1101:18619:5536 1:N:0:1
AAAAAAAAAAAAAAAAAGGGAATTCTCGGGTGCCAAGGAACTCCAGTCACA
+
AAAAADDDDDDDGGG///AEFGE1@2@?F?/>?BEBFFAGHBFGBGBBGG@
@M00842:106:000000000-AAV5A:1:1101:17119:5537 1:N:0:1
AAGAGAATCTCTACCATGAACAAAATGTGACTCATATCTAAACCAGTCCTT
+
>>>>3BC4BBBBBFGBBFFFGG44B4B6BFF5DB5D6ADDEFGHFH5FGA5
@M00842:106:000000000-AAV5A:1:1101:13072:5541 1:N:0:1
AAAAAAAAAAAAAAAAAAAAAAAAAAAACAAACAAACAACAAACACAAGCA
+
BBBBBB?DDBBBGG0EEG0EE?E/E?E//E/0/0/0/0////0/00/?0/0
@M00842:106:000000000-AAV5A:1:1101:22796:5560 1:N:0:1
AAAAAAAAAAAAAAAAGGGGGGCGCGACAGTCACGAACAAGCACCACCCGC
+
A?AAADDDD0?0EE/A////EC@/<-----00<0...--:/:/:CC..;--
@M00842:106:000000000-AAV5A:1:1101:7723:5563 1:N:0:1
CCAGCAATAGCACCAAACATAAATCACCTCACTTAAGTGGCTGGAGACAAA
+
>AA3AFFFFFFFGGGGGGGGGG56DABG4B4E5BA5D5DAFAFEFAFFBAB
@M00842:106:000000000-AAV5A:1:1101:17592:5566 1:N:0:1
AACCAACATAAACCTTATTGCCCGGCGTACGGCGAAGGACGTCAATAGTCA
+
AAAA@A>A11B@F1BBAB3BGF10E0AAAE/A/A//AAGHGBFEE2GG2D2
@M00842:106:000000000-AAV5A:1:1101:14306:5575 1:N:0:1
AAAAAAAAAAAAAAAAAAGGGAATGCTCGGGTGCCAAGGAACCCAAGCCAA
+
A@AAADDDDDDDGGGGGCEEGEC01B2D?E>>/E0B1?EG>F/?/?G//B0
@M00842:106:000000000-AAV5A:1:1101:10451:5595 1:N:0:1
AACAAAGAAACGCGGCACAGAATGTTTATAGGTCTGTTGAACACGACCAGA
+
ABBBBF4CFFFAFAEEEGGG3A5B5555555BDD5F5ABAGCFHGEEGGG1
@M00842:106:000000000-AAV5A:1:1101:18590:5602 1:N:0:1
AAAAAAAAAAAAAAAAAAAAAAAAAAAAAAAAAAAAAAAAAACAAAAAAAA
+
AABBBBBBBBBBGGGEGGCCFGGCGEE///<//>AC-<A<@D.;:;G.A:9
@M00842:106:000000000-AAV5A:1:1101:23726:5606 1:N:0:1
AACAAAAAAAAAAAAAAAAAAATGGAATTCTCGGGTGCCAAGGAACCCCAG
+
3AAAAFFBBBBBGGGGGGGGG?1BF3F3BB33B?E1/?GF3FF1FG/?E//
@M00842:106:000000000-AAV5A:1:1101:14270:5608 1:N:0:1
AAAAAAAAAAAAAAAAAAAAAAAAAAAAACCGAAAAAACAAAGACACAAGA
+
33AAAAADBBBBGGGGGG00/>////E/>/////</?////?000000/00
@M00842:106:000000000-AAV5A:1:1101:23518:5610 1:N:0:1
AAGGACGTCAATAGTCACACAGTCCTTGACGGTATAATCCACACCATCATG
+
3A33>C?3>AAB5ABBBE5F2FAFA55B44B222B555553B32EGBC355
@M00842:106:000000000-AAV5A:1:1101:14372:5624 1:N:0:1
AAAAAAAAAAAAAAAAAAAAAAAAAAAACCACACAAAAAAAAACGAAAAAA
+
A?AAB@ADBBBBGGCG???0/>E//>><////////?0?/////////-<-
@M00842:106:000000000-AAV5A:1:1101:13730:5637 1:N:0:1
CAGCGCCTTCCATGATGAGACCGGCCGCTTGACTGTTGACGGGATGACCCC
+
>>>A1AD1>CC@BB13FAGAG0AA00A///BA1DBA2A2AA/A//A1B10/
@M00842:106:000000000-AAV5A:1:1101:25610:5639 1:N:0:1
CTGGGCTGAGATCTCTTTGTTGCAAGAAAACAAACCAACACGGCATTCCCG
+
>>333>4>BFF@FEEFF5FBBFD454444444AA222B2A22A222AD5B1
@M00842:106:000000000-AAV5A:1:1101:14160:5643 1:N:0:1
ACCAAAAAAAAAAAAAAAAAATGGAATTCTCGGGTGCCAAGGAACTCCAGG
+
CCBBBBBCCCCCGGGGGGFGG1BBCG33D55BB>1>>FDFGGFHH3BFBF3
@M00842:106:000000000-AAV5A:1:1101:24026:5646 1:N:0:1
CTTTGGGGGACTTGTAAGTGATGATCTAATCAACATCTAAATCTTTTGCAT
+
1>111111>DD>CF1F3FBBEGBDFA2D12ADA0BABAA1FGD2221BGE2
@M00842:106:000000000-AAV5A:1:1101:13753:5647 1:N:0:1
CAGCGCCTTCCCTGATGAGACAGGCAGCTTGAATGTTGACGCGCTGAACAT
+
>1>>1>D1>CF1BE11B3G1FFAF00B001B0B2D1ADDBE/A//A/1BB1
@M00842:106:000000000-AAV5A:1:1101:17858:5651 1:N:0:1
AAAAAAAAAAAAAAAAAATGGACTGCTCGGGTGCCAAGGAACTCCAGTCAC
+
AAAAADDD@DADGEEEEG0FG@B1/>1BBEC/>EHHFHGFHH@FGHH@FD1
@M00842:106:000000000-AAV5A:1:1101:13733:5656 1:N:0:1
CAGCGCCTTCCATGATGAGACAGGCCGTTTGAATGTTGACGGGATGAACAT
+
>>>A3DD2>FFFGFFGGBGGGCBAC2A2A3B5DAD55DFGDEF?A1FFGF5
@M00842:106:000000000-AAV5A:1:1101:8077:5665 1:N:0:1
AAAAAAAAAAAAAAAAAAAAAAAAGAGCAGCAAAAGCACCACACAACAGAA
+
AAAAADDDDDDDCGGGGE>EG////?B0B0>00100010/<///////001
@M00842:106:000000000-AAV5A:1:1101:18800:5671 1:N:0:1
AAAAAAAAAAAAACACGGGGGGGACGGCGAGACACACAAAACAACGACAAG
+
AAAAA@@@D?@AE/EGE?CCE/----------;--:-A--------9;9--
@M00842:106:000000000-AAV5A:1:1101:11179:5677 1:N:0:1
CATTATTAATGGCGTCGAGCGTCCGGTTACAGCCGCTGAATTGTTCGCGTT
+
ABBAAFFFFFFFGGCEGEEGGEA2AE22A353BA0AA0ABAGGAFFEGG?0
@M00842:106:000000000-AAV5A:1:1101:7658:5692 1:N:0:1
CAAAAAAAAAAAAAAAAAATGGAATTCTCGGGTGCCAAGGAACTCCAGTCA
+
AAABBBDBBBBBGGGGGGGFGG3BBE@DBE1/?>?GH311BFG@GHGBBB3
@M00842:106:000000000-AAV5A:1:1101:11729:5697 1:N:0:1
CAAAAAAAAAAAAAAAATGGAATTCTCGGGTGCCAAGGAACTCCAGTCACA
+
AAABBB@DDBDDEGGCFCGG3333D5B1BE10BFFBF??FG3FGHH3BGG3
@M00842:106:000000000-AAV5A:1:1101:24062:5713 1:N:0:1
AAAAAAAAAAAAACAAGGGGGGGACAGGCGCGCGACACCCCACACAACCCC
+
1>AAA@DDDDDDGCCEFE/EEC---....9------------99A-;--9-
@M00842:106:000000000-AAV5A:1:1101:22597:5719 1:N:0:1
CTGTGAAAAAAAAAAAAAAAAACTGGAATTCCCGGGTGCCAAGGAACCCCC
+
>3>>3BBDFFBBAEEGEGEGGG1AAF3333D5@BE/1>>FBEHFGFF1?1/
@M00842:106:000000000-AAV5A:1:1101:17950:5723 1:N:0:1
ATTCAAAAAAAAAAAAAAAAATGGAACTCTCGGGCGCCAAGGAACTCCAGG
+
>3>>>DFFA2>>EEAEGGGGGGBFAG33B5@1B0/>>>E>EFCBCBFF?F3
@M00842:106:000000000-AAV5A:1:1101:21088:5731 1:N:0:1
GTGGCATTTCTCCTCTTTCTCAATCCCCAATGCTTGGCTTCCATAAGCAGA
+
>>>3A4@DFDB5BBBBBBFFG655D4AA42AAFADBAFB2FF5GD35G533
@M00842:106:000000000-AAV5A:1:1101:21781:5747 1:N:0:1
ACACTGACGTTCTTACTGACGCAGCAGCATGCGTGCGTCAAAACTTACCTG
+
>>>>>1BB>>>BAFFB3B3BAEEA00BBA11A000A/AA//110BA11011
@M00842:106:000000000-AAV5A:1:1101:20700:5753 1:N:0:1
AAAAAAAAAAAAAAAAAATGGAATTCTCGGGTGCCAAGGAACTCCAGTCAC
+
AAAAADDD@>>0AE/E//ABGG11BBB@/FE/>EFFFFC0FG1GHFGDFHF
@M00842:106:000000000-AAV5A:1:1101:6771:5772 1:N:0:1
CAGCAGAGGAAGCATCAGCACCAGCACGCTCCCACGCATTAAGCGCAGGAA
+
3>>>34BAAF4>GGBGGGBBG444A44EA22BA222BA225A530AE0AE2
@M00842:106:000000000-AAV5A:1:1101:25586:5772 1:N:0:1
AAAAAAAAAAAAAAAAAAAAAAACAAAAACCAAAAAAACAACAAAAAACAA
+
AAAA?DAADDDDEGG?EEGGGG//>?>0>/>?//////???///B0?B///
@M00842:106:000000000-AAV5A:1:1101:15453:5773 1:N:0:1
AAAAAAAAAAAAAAAGGGGGGGGGAGAAGCGACGACAACACACACACACCA
+
A?AA1111>>D0A///EEECC-;--9--//--;9---9-9---------;-
@M00842:106:000000000-AAV5A:1:1101:12213:5779 1:N:0:1
AAAAAAAAAAAAAAAAAAAAAACAAAAAACAAACACAAAAAAAACAACACA
+
AAAAADD1AD@AE/AEEEEG/@//>00/////B>G0//G0/<///</<///
@M00842:106:000000000-AAV5A:1:1101:15276:5792 1:N:0:1
AAAAAAAAAAAAAAAAATGGAATTCTCGGGTGCCAAGGAACTCAGTCACAA
+
B@BBBBBBBBBBGGGGC1BFEFG3D55B?E1>B?DGEFGGH3FGHBFFFB@
@M00842:106:000000000-AAV5A:1:1101:13356:5792 1:N:0:1
AAAAAAAAAAAAAAAAAAAAAAAAACAACAAAAAACAAAAAAACAAAACAA
+
AAAAADDDDDDDGGCGGGGGG?//>/GC///00/>/</00?/<///0?C//
@M00842:106:000000000-AAV5A:1:1101:14987:5794 1:N:0:1
AAAAAAAAAAAAAAAAAAAAAAACAAAACAGACAAGAAAGAAAACAAAAAA
+
BABABBBBBBBBGGGGCA@?>@/1111???130000BBG3?FF03//00//
@M00842:106:000000000-AAV5A:1:1101:9502:5805 1:N:0:1
AAAAAAAAAAAAAAAAAAAAAAAACAAAACACCAAAGAACACACACAACCA
+
AA?AA?1>A>>AAEE??EGGEE>////00B/0>///0<B000<<</<?///
@M00842:106:000000000-AAV5A:1:1101:13309:5819 1:N:0:1
AAAAAAAAAAAAAAAAATGGAATTCTCGGGTGCCAAGGAACTCCAGTCACA
+
BCBBCCCBBBCBGGGGGGGGFF33B5B1E>1>?BBBGFCGHBBGGFBFGH3
@M00842:106:000000000-AAV5A:1:1101:24042:5821 1:N:0:1
AAAAAAAAAAAAAAAAGGGGGGGCGCGCCACTACCCCACAACCACAACCAC
+
AAAAADDDDDDDCGG/////A/---9-----//;-9---;AA-;A-;-A--
@M00842:106:000000000-AAV5A:1:1101:22525:5825 1:N:0:1
AAAAAAAAAAAAAAATGGCATTCTCGGGTGCCAAGGAACTCCAGTCACATC
+
ABBBBBBBBBBBEEEAGG1B3AD5AF1F10E3DB?F1BG35F@G@FGHDDF
@M00842:106:000000000-AAV5A:1:1101:14407:5829 1:N:0:1
AAAAAAAAAAAAAAAAAAAAAAAAAAAACAATCAGAAAAAAACAAGCCACA
+
BABBADDBBBBBGGGGGA??F/>E//><///333111100////?0//?00
@M00842:106:000000000-AAV5A:1:1101:23056:5830 1:N:0:1
AGTCCTATAATAATATTCATCCAAACAACACGCACAAATGGACTCGGGTCC
+
111>A3DFFFFFDFFGFF3BFGB1111A0B000A00B01111BBBA//A//
@M00842:106:000000000-AAV5A:1:1101:23423:5832 1:N:0:1
GTGATATTTGTTCTGTATTCTATGTAATTTATACAGTTTAATCACAAATGC
+
>>3>>BDDFFFFGGGGFGGGGBDDA6A66A56DB6A6D5A5D5BBBBA5D5
@M00842:106:000000000-AAV5A:1:1101:20022:5840 1:N:0:1
CGTTGTAAGCTTGAATTGGTGTTTCTCATACATTTGGAATTTGAGTCTCCC
+
>1>>1>D3BDBDC1EFGGGBAA103A333311A33DAED1F2D2BAFAFG0
@M00842:106:000000000-AAV5A:1:1101:20037:5850 1:N:0:1
CGTTGTAAGCTTGAATTGGTGTTTTTAATACATTTGGAATTTGAGTCTCCC
+
>1>11>B3BB11BF13FFG1AAB000013311333BD11B12B2B1D1DGA
@M00842:106:000000000-AAV5A:1:1101:18805:5852 1:N:0:1
AAAAAAAAAAAAAAAAAAAAAACAAAAAACAGCAGACAAACAAACAACAAA
+
AABBBDADBB@BGGGGCEE?@/1111B?/>?00B030000/0/?/0?///0
@M00842:106:000000000-AAV5A:1:1101:15710:5855 1:N:0:1
AAAAAAAAAAAAAAAAGGGGGGGAGCGAGGGCACCCAACACACCAAAACAA
+
AAAAADADDDDDGEGCA//AE@;-@.@---------9;---;--:------
@M00842:106:000000000-AAV5A:1:1101:13059:5860 1:N:0:1
AAAAAAAAAAAAAAAAATGGAATTCTCGGGTGCCAAGGAACTCCAGTCACA
+
BBBBADDBBBBBGGGGGBFGFA33D55?1>1>BBB@F?FEHEGGHHFG@G3
@M00842:106:000000000-AAV5A:1:1101:20902:5862 1:N:0:1
AAAAAAAAAAAAAAAAAAAAAAACAAACAACAAAAAACAACGCCGCAAACC
+
AAAAADDADD0>AEE/EEG/EGE?>?0/>///?00//?/</<///////0/
@M00842:106:000000000-AAV5A:1:1101:7731:5869 1:N:0:1
TCGACAGTAGAGTCAATAGCAAGGCCACGACGCCATGCAGAAAGACGGAGG
+
111>>ADFF33@3BFFBGGGGG10A00AE0E0A/ABB1BA10F10B/BAB/
@M00842:106:000000000-AAV5A:1:1101:14278:5869 1:N:0:1
AAAAAAAAAAAAAAAAAAAAAAAAAAAAACAGCCGGAAACCAAAACGACAG
+
A?AABDDDBBBBCGGGG??CE/////>///?20?/////20////0/////
@M00842:106:000000000-AAV5A:1:1101:12697:5874 1:N:0:1
AAAAAAAAAAAAAAAAAAATGGAATTCTCGGGTGCCAAGGAACTCCAGTCA
+
BBBBBBBBBBBBGGGGGGGCFG3B33D5DFAE1>EFF3GAFGH@GGHHBG3
@M00842:106:000000000-AAV5A:1:1101:9318:5878 1:N:0:1
TCAAACATGTAATTTTTTAAAAAACAAAACACAACTGGACATCCCGGGTGC
+
>AAAAFFBF@DF3B3FGGGGGGA00A00AABB0A010A001BA0AAEAAA/
@M00842:106:000000000-AAV5A:1:1101:14506:5903 1:N:0:1
AAAAAAAAAAAAAACAAAAGGGAATCCCCGGTGCCAAAGGAACCCAAGCCA
+
A@AAADDDD@DD/E/FCF0FEAGF0111/AA/>/B1F0>0BBFFE/////0
@M00842:106:000000000-AAV5A:1:1101:11081:5904 1:N:0:1
AAAAAAAAAAAAAACAAAAAAAAACAACACATCACCACACACACGAACACC
+
AAAAADDD0A0>EE/ACGGCAE/@E///>//11B101?/?/>/?///>>B/
@M00842:106:000000000-AAV5A:1:1101:7297:5929 1:N:0:1
TCCTGCTTATCACCTTCTTGAAGGCTTCCCATTCATTCAGGAACCGCCTTC
+
>>AA3CBFFFFDGGGGGGGGFGBB444B4FF55DDA6DFGBEEFGCEGA2B
@M00842:106:000000000-AAV5A:1:1101:17494:5952 1:N:0:1
GTTCGTGATGAGTTTGTATCTGTTACTGAGAAGTTAATGGATGAATTGGCC
+
>>>>1>11BB3BBGDGBFFF3B33BDDD3A13B33B3DDGH1FGGBDFFG1
@M00842:106:000000000-AAV5A:1:1101:25362:5975 1:N:0:1
AAAAGCAATATCAGCACCAACAGAAACAACCTGATTAGCGGCGTTGACAGG
+
11>A1BC1D1FFFGFFGGGGGGB0A1AA00E0BA1DDAGA0E/AAAGHEF/
@M00842:106:000000000-AAV5A:1:1101:24280:5986 1:N:0:1
AAAAAAAAAAAAAAAAAAATGGAATTCTCGGGTGCCAAGGAACTCCAGTCA
+
A?ABABDADBBBGGG?0AEBFGFF@3@5D11/1>B3F3??FGGBFGBB3B3
@M00842:106:000000000-AAV5A:1:1101:12933:5993 1:N:0:1
CTAAAGAAAAAAAAAACAATGGAATTCTCGGGTGCCAAGGAACTCCAGTCA
+
>A1A1111BFFDGGGG0GF1BF1A11D2BA/A/AEHHGHGGFH1GFHH2B1
@M00842:106:000000000-AAV5A:1:1101:15679:6016 1:N:0:1
AAAAAAAAAAAAAAAAAAAAAACAAAAACAAAAAAAAAAAAAAAAAAAAAA
+
AAAAADDDDDDDGGGGCE/>///>/0BF///00?/ECGCGGGGG/<-@@-:
@M00842:106:000000000-AAV5A:1:1101:23293:6046 1:N:0:1
GGACACTTCCTACAGGTCGCGTTGACCCTCATTCTGGTCGTCGGGTACGCC
+
>A>>>BBFFFFFGFGGG4EEGF2AAGBB322555BD3BFE2FEAA10B1E0
@M00842:106:000000000-AAV5A:1:1101:17576:6049 1:N:0:1
GGCAAATCACCAGAAGGCGGTTCCTGAATGAATGGGAAGCCTTCAAGCAGG
+
33>3>BDDDFF@B4AFGGGG2AA35B5BA5B55DBBF3BFG33BF5DA2C1
@M00842:106:000000000-AAV5A:1:1101:6750:6051 1:N:0:1
TTGGGGGCCAAGGAACTCCAGTCACATCACGATCTCGTATGCCGTCTTCTG
+
>1>111>>DAAAGGAEGGGAFBB1AG2BBGB0/A0DBABB0DFE/AB/DD1
@M00842:106:000000000-AAV5A:1:1101:23281:6059 1:N:0:1
GGACACTTCCTACAGGTAGCGTTGACCCTAATTTTGGTCGTCGGGAACGCA
+
>A>>>F4FFFFFGGGGG5FGGE2AFGBE4445555DAABEAFEE200A1B0
@M00842:106:000000000-AAV5A:1:1101:12496:6064 1:N:0:1
AAAAAAAAAAAAAAAAATGGACTTCTCGGGAGCCAAGGAACTCCAGCCACC
+
AAAAADDDDDDDGEGE/0BE1A111AB>///>B>FBE>F0B1BF110?GH0
@M00842:106:000000000-AAV5A:1:1101:17571:6068 1:N:0:1
GGCAAATCACCAGAAGGCGGTTCCTGAATGACTGGGAAGCCTTCAAGAAGG
+
>3AAAF5DDFFFAFAGGGGGE2B35B53A5B35BAA2BEGH3B335DBAB1
@M00842:106:000000000-AAV5A:1:1101:12517:6078 1:N:0:1
AAAAAAAAAAAAAAAAATGGACTTCTCGTGAGCCAAGGAACTCCAGTCACA
+
AAA?ADDDDD?DAEGGAFFEB111D2B>//0/BB0BB/0BGBF11GBB1FB
@M00842:106:000000000-AAV5A:1:1101:18299:6088 1:N:0:1
AAAAAAAAAAAAAAAAAAAAAAAAAAAGCCACCGACAAACAAACAGAACAA
+
AAAAADDDDDDDGGGGGG/EG/@//>>/0B000/<</<0/0<0/?00?0?0
@M00842:106:000000000-AAV5A:1:1101:17980:6105 1:N:0:1
AAATTACTTTCAAGACTTGAAACAGCTCGCTCCATTTCTGTAACAAACAAA
+
3>>>AFFDFFDFGFGGFFGBBFBBFA4BA224BB55555BDDF5G3F2AGG
@M00842:106:000000000-AAV5A:1:1101:24009:6109 1:N:0:1
TTTCGTCAAAAAAAAAAAAAAAAATGGAATTCTCGGGTGCCAAGGAACTCC
+
>>>>11>AAFFAGGGGEGGGGG/>>BB111@12DB>>/>?GDB/FGFGFGG
@M00842:106:000000000-AAV5A:1:1101:9757:6116 1:N:0:1
TAAAAAAAAAAAAAAAAATGGAATTCTCGGGTGCCAAGGAACTCCAGTAAC
+
BBBBBFBBBBBBGGGGGE1FGFD33D5D11>1>?FBBFFAHH3FGC333BB
@M00842:106:000000000-AAV5A:1:1101:8468:6117 1:N:0:1
AAAAAAAAAAAAAAAATGGAATTCTCGGGTGCCAAGGAACTCCAGTCACAC
+
AAAAADDDDDDDGGGGCBGB11BD22A/A/>>BDB?/EEG1FGHH21BGB@
@M00842:106:000000000-AAV5A:1:1101:11774:6120 1:N:0:1
AAAAAAAAAAAAAAAAAAAAAACCACACAACTCCACCAACACGCACCACCC
+
3AABADBBBBBBGGAEGGGGGC1??1??11133B300?///////</0///
@M00842:106:000000000-AAV5A:1:1101:13066:6120 1:N:0:1
TGGAATTCTCGGGTGCCAAGGAACTCCAGTCACATCACGATCTCGTATGCC
+
33>>>BBDDFBBGFAEGGGFFB4B4BB4FBGGFB5BBFEEAAADGBABGHG
@M00842:106:000000000-AAV5A:1:1101:17099:6126 1:N:0:1
ATTGGTGAAAAGACAAAGAGTGGGAAATTAGCAGGAAAAAACACACAACGG
+
>>>33B3BDFFFGGGGCBBBBBFCCF445AB45B222BB2E2F2A22A100
@M00842:106:000000000-AAV5A:1:1101:12815:6128 1:N:0:1
AGTCTGTCAGGGACTGTATGAATTCACGTTTGCGTATTAAACAAACAACAA
+
>1>>133BFFFFGGAFBBFF333ADB1AAA0AFEB00B22FH100/0//A/
@M00842:106:000000000-AAV5A:1:1101:9345:6135 1:N:0:1
CCTCCAAGATTTGGAGGCATGAACACATACAATTGGCAGGGTGTCAATCCC
+
1>1>A>FFC1FFFGGGGG11B1F11B0B1111BB1B0B000A//BD2AGE1
@M00842:106:000000000-AAV5A:1:1101:10637:6150 1:N:0:1
AAAAAAAAAAAAAAAAAAAAAAACAACCAACAAAAAACACAAAACAAAACA
+
1AAAADDDDDDDGGGGGGGCGG??/>///////00/>//B?/BF0?/0F0?
@M00842:106:000000000-AAV5A:1:1101:15243:6152 1:N:0:1
CAAAAAAAAAAAAAAAAAATGGAATTCACGGGCGCCAAGGCACCCCAGCCC
+
1>AAAADDDDDDGGGGC?/0BG1111@1D/>////>///F/FG/EEEE0</
@M00842:106:000000000-AAV5A:1:1101:17343:6160 1:N:0:1
AAAAAAAAAAAAAAAAAAATGGAATTCTCGGGTGCCAAGGAACTCCAGTCA
+
BBBBBBBBBBBBGGGGGEGABGB3@3@5@B1@1>EGFGG1B?GBBGGF3F3
@M00842:106:000000000-AAV5A:1:1101:13139:6168 1:N:0:1
AAAAAAAAAAAAAAAAAGGGAATCCTCGGGTCCCAAGGACCTCCAGCCCCC
+
ABBBBBBBBBBBGGGG01AAAA1@BBBE>E1/BB331?B1B1BF13311?/
@M00842:106:000000000-AAV5A:1:1101:16369:6168 1:N:0:1
CCTTTATCAGCGGCAGACTTGCCACCAAGTCCAACCAAATCAAGCAACTTA
+
3>>>AFDFFFFAAEE?FGFDGGFFF2FF25FB5AFAFAE3FHEGGBAF35B
@M00842:106:000000000-AAV5A:1:1101:20810:6189 1:N:0:1
AAAAAAAAAAAAAAAAGGGGGGGCCCCAACTCCAGAACACCACACCCACCC
+
1>>AAD?DDDDDGGCA/AEEGG?--9-.../00/;/;;/;;-;-;---;A-
@M00842:106:000000000-AAV5A:1:1101:16633:6192 1:N:0:1
AAAAAAAAAAAAAAAAGGGGGGGCGGACACAGCGCACACACACACACCCGA
+
>111111A0>00//A//AECA?9------------9---;AB---;-----
@M00842:106:000000000-AAV5A:1:1101:21496:6209 1:N:0:1
AAAAAAAAAAAAAAAAAAAAAAAAAACAACACACAAACAACAAAAAAAAAA
+
>AAABDADBBBBGGGGGGCGGG/>EE/?C//??///0?0??/??0//>///
@M00842:106:000000000-AAV5A:1:1101:15791:6217 1:N:0:1
AAAAAAAAAAAAAAAAAATGGAATTCTCAGGTGCCAAGGAACTCCAGTCAC
+
ABABBBBBBBBBEGCGAE1BGF@DED@@FF353@BB3??F3BB3BEG3BD3
@M00842:106:000000000-AAV5A:1:1101:26262:6220 1:N:0:1
AAAAAAAAAAAAAAAAAATGGACTCCGCTGCCGCCAACCACCCCCCGCCAC
+
AAAAADDDDDDDGGGG/A0BGE110B/>>>?0>/>/>////?//>/<</>?
@M00842:106:000000000-AAV5A:1:1101:15841:6221 1:N:0:1
AAAAAAAAAAAAAAAAAAATGGAATTCTCGGGTGCCAAGGAACTCCAGTCA
+
ABBCCCCBCCCCGGGGGGEGFG3333B5DFCE1>EFFFHGAGHHHHHHGH3
@M00842:106:000000000-AAV5A:1:1101:11234:6230 1:N:0:1
AAAAAAAAAAAAAAAATGGAATTCTCGGGTGCCAAGGAACTCCAGTCACAT
+
ABBBBBBBBBBBGGGGAFGBABGA55AA01>1BDBB?13EBGGHEBG3FG3
@M00842:106:000000000-AAV5A:1:1101:9045:6233 1:N:0:1
AAGCAGATGGATAACCGCATCAAGCTCTTGGAAGAGATTCTGTCTTTTCGG
+
>>>>>4>4DFFFGGGFGGEEEF4BB4454A33532B2DD55FAFD55DDF2
@M00842:106:000000000-AAV5A:1:1101:25271:6239 1:N:0:1
AAAAAAAAAAAAAAAAAAAAAAAAACAAAACAAAAACACACAAAAAAAACA
+
BBBBBBDBBBBBGGGGGGFGGG/>>/??0BB//B0?/?B////00?//<//
@M00842:106:000000000-AAV5A:1:1101:9803:6239 1:N:0:1
AATACCTCTACTCAAAAGGAAGGACTTATAATTTCAAAAACAAAAAAAAAA
+
AA1>AFDD1DFBFGGGGGGBBFA0F011333333DAB2BA00BA00A/A/A
@M00842:106:000000000-AAV5A:1:1101:6733:6240 1:N:0:1
TGAGATGGCAGCAACGGAAACCATAACGAGCATCATCTTGATTAAGCTCAT
+
3>>33BDFFFBBGGGEE2FEGGC4BEBE2A?23BB5D55DD5DDF5A5AF5
@M00842:106:000000000-AAV5A:1:1101:25978:6261 1:N:0:1
TAAAAAAAAAAAAAAAAAATGGAATTCTCGTGTGCCAAGCAACTCCAGTCC
+
>>AAAFDDDDDDGGGGG/A0BECG11D22B/>/?1B11//B0B0B@B12B1
@M00842:106:000000000-AAV5A:1:1101:13950:6265 1:N:0:1
AAAAAAAAAAAAAAAAAAAAAAAAAACAACACAAAAAAAAAAAAACAAAAA
+
AAAAADDDDDDDGGGGGEEEGC/>/>/?//<//?B0?</B/>>/>.F.>GA
@M00842:106:000000000-AAV5A:1:1101:12591:6268 1:N:0:1
CAAAAAAAAAAAAAAAAAAATGGAATTCGCGGGTGCCAAGGAACTCCAGTC
+
>AABAABBBBBBGGGGGEEEABB33B3D11>/>/>?FGBGFE3B3FC?FF3
@M00842:106:000000000-AAV5A:1:1101:23328:6278 1:N:0:1
AAAAAAAAAAAAAAAAAGGGGGGGCGGCGGTCCGCCACCCACCCCACACAC
+
>>>AADDDDDDDEE?/EEEEC//---9-9----9-;-9A9----;-99---
@M00842:106:000000000-AAV5A:1:1101:9884:6293 1:N:0:1
AGGATAAACATCATAGGCAGTCGGGAGGGTAGTCGGAACCGAAGAAGACTC
+
>3>>>BDFFFFFFGGGGGBFFGAEA2AAAE3BBDAA2AEF?0EE?3FFFGG
@M00842:106:000000000-AAV5A:1:1101:13617:6296 1:N:0:1
GGGAAGGACGTCAATAGTCACACAGTCCTTGACGGTATAATAACCACCATC
+
>3>>>33BFDABGFGGGFGFGGB2BBFC5FB3BA22B2F5DAFDFEFGF3B
@M00842:106:000000000-AAV5A:1:1101:16973:6302 1:N:0:1
AAAAAAAAAAAAAAAAGGGGGGCGACGAAGACAACACAAGCCCAGACCCCC
+
AAA?AD@DDDDDCEE?//EC?C//--><-..</<.<<.:....:..:..;-
@M00842:106:000000000-AAV5A:1:1101:22503:6306 1:N:0:1
GGCAGATTTAATACCAGCATCACCCATGCCTACAGTATTGTTATCGGTAGC
+
>3>>3>BBDFFFGGGFGGFFGGFCFFCB4B55BBCD55DD5D5DFHEFEE3
@M00842:106:000000000-AAV5A:1:1101:6618:6309 1:N:0:1
AAAAAAAAAAAAAAAAATGGAATTCTCGGGTGCCAAGGAACTCCAGTCACA
+
BBBBBBDBBBBBGGGGEGGGBF33D5D1BE10BB3BFBF3FGHHGGBGHH@
@M00842:106:000000000-AAV5A:1:1101:7147:6310 1:N:0:1
AAAAAAAAAAAAAAAAAAAAAAACAAACAACTAAACACAACAACAACACAG
+
AAAAADDDDDDDGGGGEEE/>E/>??F/0//1B1B1>0/////?///<<E0
@M00842:106:000000000-AAV5A:1:1101:15027:6317 1:N:0:1
AAAAAAAAAAAAAAAATGGAATTCTCGGGTGCCAAGGAACTCCAGTCACAA
+
?AAABBBBBBBBGGG0GFGBBF3D5BA1A1>>?D3??1BF3GGHGGFFHB3
@M00842:106:000000000-AAV5A:1:1101:16512:6318 1:N:0:1
AAAAAAAAAAAAAAAAAGGGGGACAGGCCACGCAGACAAACGACAACACAC
+
AAAAAA?DDDDDCCA///A/////////>/>////>>00B////>/?//?/
@M00842:106:000000000-AAV5A:1:1101:14321:6319 1:N:0:1
AAAAAAAAAAAAAAAAAAATGGAATTCTCGGTTGCCAAGGAACTCCAGCCC
+
ABBBBBDBBBBBGGGGGG>1BF333F55DEA1?>BGF31CFFHFG3B33?/
@M00842:106:000000000-AAV5A:1:1101:5564:6328 1:N:0:1
AAAAAAAAAAAAAAAAAAAAAAACACAGAGAAAAAAAAAACAACAAACAAA
+
BBBBBDADBBBBGGGGGGGGG@>?A1?1B3B33BFEE/////FC/F0/?/0
@M00842:106:000000000-AAV5A:1:1101:23804:6339 1:N:0:1
AAAAAAAAAAAAAAAAATGGAATTCTCGGGTGCCAAGGAACTCCAGTCACA
+
AABBBBBBBBBBGGGGGAFGCFBFB5@?F01>?BB3?FFEG3FG3F@BFH3
@M00842:106:000000000-AAV5A:1:1101:18259:6340 1:N:0:1
AAAAAAAAAAAAAAAAAATGGAATTCTCGGGTCCCAAGGAACCCCAGTCAC
+
AAAAADDDDDDDGGGEF/0BFF1G1D2D/F///B0F0B?B0B/?//?1@11
@M00842:106:000000000-AAV5A:1:1101:10311:6344 1:N:0:1
AAAAAAAAAAAAAAAAATGGAATTCTCGGGTGCCAAGGAACTCCAGTCACA
+
ABBBBBBBBBBBGGGGGAFGBBGAAA@FFC10BBFBFAG3GEFFGG3FGH@
@M00842:106:000000000-AAV5A:1:1101:15783:6346 1:N:0:1
CCAACGGCGTCCATCTCGAAGGAGTCGCCAGCGATAACCGGAGTAGTTGAA
+
>AAAA?3DDDABAFFBGG42AE2BB322B222A011BAFAE0EE3FDGGBB
@M00842:106:000000000-AAV5A:1:1101:13178:6370 1:N:0:1
AAAAAAAAAAAAAAAATGGAATTCTCGGGTGCCAAGGAACTCCAGTCGCAA
+
@ABBCBDBCCCCGGGGGGGABAF5B5BBE1>1BDB1CCGH3FFGF3FEGG1
@M00842:106:000000000-AAV5A:1:1101:11791:6375 1:N:0:1
AAAAAAAAAAAAAAAAAAAAAAGACACAAACCACACACACACAAAGCAAAA
+
AAAAADDDDDDDGGGGGCGCCG/B>000/0////?///?/>>//<00B0<0
@M00842:106:000000000-AAV5A:1:1101:10161:6382 1:N:0:1
AAAAAAAAAAAAAAAAGGGGGGGGAGGGGAGACACACCAAACCACCAACGC
+
>>AAA?DDDDDDCE//A/AEA@@------;--9;--9:-------9--9--
@M00842:106:000000000-AAV5A:1:1101:19777:6385 1:N:0:1
AAAAAAAAAAAAAAAAAAAAAAAAGAGACACCAAGGAACCAAGACCACCCG
+
1AAAADDDDDDDGGGG/E?@??////BECC0///0/000/0/00000/?//
@M00842:106:000000000-AAV5A:1:1101:15651:6391 1:N:0:1
AAAAAAAAAAAAAAAAAATGGAATTCTCGGGTGCCAAGGAACTCCAGTCAC
+
AABBBBBBBBBBGGGGEE1BFB3F3D@5FF@1>EGG3F?GGH@FFFH3BE@
@M00842:106:000000000-AAV5A:1:1101:5258:6391 1:N:0:1
AAAAAAAAAAAAAAAAAGGGGAACCACAGAGGCCCAGGTAACCCAAGCAAC
+
AAA?ADDDDDDDGGEGCA/A/?//?B//0@0//>///>11211//>//000
@M00842:106:000000000-AAV5A:1:1101:18244:6391 1:N:0:1
AAAAAAAAAAAAAAAGGGGGGGGCACGGACACCAACCAAAACCAGACACCG
+
11A111>A?D@@CEE?EAF/B?------9--9------------9-99---
@M00842:106:000000000-AAV5A:1:1101:5902:6395 1:N:0:1
CAGATATGGACCTTGCTGCTAAAGGTCTAGGAGCTAAAGACTGGAACAACC
+
>>>>>BDFFFFFGGCGGGGFGG5BFBA55D44BBBA55AB2ABG3FFBCG2
@M00842:106:000000000-AAV5A:1:1101:24591:6396 1:N:0:1
CAGTCCTTGACGAACGTGCCAAGCATATTACGCCACTTCTCCTCCTCCAAC
+
>>11>B@3DFFAEGEF1FGGBCBBF11B2A2AAA0B11B2FG1E00BBBBF
@M00842:106:000000000-AAV5A:1:1101:5281:6397 1:N:0:1
AAAAAAAAAAAAAAAAAAGGGAATTCCCGGGACCCAAGGAACTCCAGCCAC
+
AAAAADDDDDDDGGGGGAAEE?001D11BE///?/?/F/B001BBC10?00
@M00842:106:000000000-AAV5A:1:1101:21859:6403 1:N:0:1
GCCTCCGGTGGCATTCACGGTGCTGTGCTTGCTACCGATACCAATACTGTA
+
>>>>>A3>>AACBF4BB5FEAF2BD53A5DB25DDA2A222B3B3AGBF55
@M00842:106:000000000-AAV5A:1:1101:25858:6411 1:N:0:1
TTTTTGGTTGAAAAAAAAAAAACAAAAATGGAACTCTCGGGCGCCAAGGAA
+
>11>>1>1>>FFGGFGGGGGGG/A/00/0B11A1AB1B/AA//>>E//B00
@M00842:106:000000000-AAV5A:1:1101:19098:6415 1:N:0:1
AGAAGGGTAATAAGAACGAACCATAACAAAGCCTCCAAGATTTGGAGGCAA
+
>3>>343>BC@DGGGGFE2AAEG4A44432A2B3BABB3B3A55D3BEE2A
@M00842:106:000000000-AAV5A:1:1101:9946:6421 1:N:0:1
AAAAAAAAAAAAAAAAAAAAAAACAAACCAAGCAAACAAACAAAACACAAA
+
AABBBBBBBBBBGGGGGGGEGGG1?1B111?0/2B30B/B/0/BB0?0//0
@M00842:106:000000000-AAV5A:1:1101:15684:6422 1:N:0:1
CAATAGGACGGTAGAAGGAGTTTAATCAACCACACCAACACAAATCGACAC
+
>AA1A11BBA@1FED3BG0ABB1333DAB0000B00B0/F///B11/0///
@M00842:106:000000000-AAV5A:1:1101:19999:6428 1:N:0:1
ACGAAAAAAAAGACGAAAAAAAAGCAAACACAAAAAAAAAAACAAAAAATG
+
>>>>>>>FDDDAGGG0AEE0FC/BAA0AB00AA00///>/>E//>G0//01
@M00842:106:000000000-AAV5A:1:1101:20410:6429 1:N:0:1
AAAAAAAAAAAAAAAAAAAAAACAAAAAAAAAAAAAAAACAAAAAAAAAAA
+
AAAAA@?DDDDDGGGGGEG/EE>>/00/>//</<</<<//<F00/<--<--
@M00842:106:000000000-AAV5A:1:1101:24579:6431 1:N:0:1
AAAAAAAAAAAAAAAATGGAATTCTCGGGCGCCAAGGAACTCCAGTCACAC
+
BBBBBBDBBBBBGGGGFFGBBB35DAAAA0>/>B>??1BG3BGFH3BGF33
@M00842:106:000000000-AAV5A:1:1101:14571:6433 1:N:0:1
AAAAAAAAAAAAAAAAAAAAAAAAACGAACAACAAAAAAAAAAAAAAAAAA
+
AABBBBDBBBDBGGGGCGGGCE/EC//??/>2/??0BG?D/C/<ACD?-<-
@M00842:106:000000000-AAV5A:1:1101:7284:6439 1:N:0:1
AAAAAAAAAAAAAAAAAGGGAATTCTCGGGTGCCAAGGAACCCCAGTCACA
+
AAAAADDDDDDDGGGG?AEEA001D2B>FE/>BB1B/?CBG/>?AE@BDG1
@M00842:106:000000000-AAV5A:1:1101:8073:6439 1:N:0:1
AACGCTGCATGAAGTAATCACGGTCTTGGTCAGTATGCAAATTAGCATAAG
+
AAA1A1>?FFFFGFFG3GG3GE00B01ABBB3B2D2BFAAB1B1AFFFA11
@M00842:106:000000000-AAV5A:1:1101:16302:6459 1:N:0:1
TTAAAATGTCAACAAGAGAATCTCTACCATGAACAAAATGTGACTCATATC
+
>AABBFBFFFFFGGEGFGB4FG5BAFHHFBD4DBDBBBEG5AGHBGHBGED
@M00842:106:000000000-AAV5A:1:1101:21650:6461 1:N:0:1
CAAGTTAATTCAGTTTCAAAAACAAAAACAACAATGGAATTCCCGGGTGCC
+
>>>1>BBDB3BDGA3EGFBGGC11F00A0000AA1ABF1AAD11AAE/AE0
@M00842:106:000000000-AAV5A:1:1101:10323:6462 1:N:0:1
ATTTGGGGGCTATAGGGCTTGTTTTGCTTAAACAAAAAAAAAAAAAACGGG
+
3>3>353>>A@FDGFGGGEFAB522B3D55A53BA2B22A000>E/>1>11
@M00842:106:000000000-AAV5A:1:1101:15732:6463 1:N:0:1
AAAAAAAAAAAAAAAATGGAATTCTCGGGTGCCAAGGAACTCCAGTCACAC
+
BBBBBBBBBBBBGGGGCBGBABB5FABCA?>1B@B?1??G@FFFFFFEG@3
@M00842:106:000000000-AAV5A:1:1101:8128:6468 1:N:0:1
AGAAAAAAAAAAAAAAAAAAAAACAACGCCGCAACACACGCTGCAACCCAA
+
>>>>A1CDDDDDEGGGAA/AE//?>/F////>>//0?///////0110///
@M00842:106:000000000-AAV5A:1:1101:24888:6469 1:N:0:1
AAAAAAAAAAAAAAAAAAAAAACAACACAAACACACAAACACACACAAACA
+
BBBBBBDBBBBBGEGGGCEEEG1?11?1111??1?///B/0??<<?//0/0
@M00842:106:000000000-AAV5A:1:1101:13200:6470 1:N:0:1
CAAGACGACTGAGTAATCTGAATATATTCACCATGTGAATCTTTGTATGAA
+
>>A1>B1>A1>FEAFGGFFFBB3333333F1B1BF2D2DAE22DB2DAFH2
@M00842:106:000000000-AAV5A:1:1101:16310:6478 1:N:0:1
TTAAAATGTCAACAAGAGAATCTCTACCATGAACAAAATGTGACTCATATC
+
3AABAF5DBDFFGGGFGFBBBG5565FBGG54DB5B44AB55BD5D355D5
@M00842:106:000000000-AAV5A:1:1101:21850:6483 1:N:0:1
TTAAACTTTTGATACATTTTAATAGAATGTAATCATGTTTGGTGGATTGCC
+
>>AAAF3D@FFAGGF1AAFGG133D11DB3A33DADD33DBF0AA01BFG1
@M00842:106:000000000-AAV5A:1:1101:14227:6485 1:N:0:1
ACAAGTAAAAATATAAAAAAACATTCAAAAAAATATTTATATAAAAAAAAA
+
3ABB3@BDFFFCGGGGDGGGGEAA5D6F5A222B3BAD5DEFF5F5BEEEG
@M00842:106:000000000-AAV5A:1:1101:8647:6493 1:N:0:1
AGTCGGCGACTTCACGCCAGAATACGAACGACCAGGTATATGCACAAAATG
+
>3>>33A@DBBBGGFGGGEF2B5FAA2A2A2EAABF3B5AFGHFHEFBFF3
@M00842:106:000000000-AAV5A:1:1101:16651:6500 1:N:0:1
TCTGGTGCTATGGCTAAAGCTGGTCACGGACTTCTTGCAGGTACGTTGCAG
+
1>1A?BB@F3DFGA1F11FF1FF1131A00A0AD21D1A10ADAEEAGAA1
@M00842:106:000000000-AAV5A:1:1101:9396:6507 1:N:0:1
AAAAAAAAAAAAAAAAATGGAATTCTCGGGTGCCAAGGAACTCCAGTCACA
+
@ABBABBBBBBBGGGGGGFGBF33A5@FAE1>BBBBEFCHHGFHHGDGHH3
@M00842:106:000000000-AAV5A:1:1101:15109:6511 1:N:0:1
TCTTGTTGACATTTTAAAAGAGCGTGGATTACTATCTGAGTCCGATGCTGG
+
>>>>3B5>FFFFGGGGGGGBAF4A2BA24AA4BB5DDFEFFGFEEAEEGH3
@M00842:106:000000000-AAV5A:1:1101:25821:6512 1:N:0:1
AAAAAAAAAAAAAACAGGGGGGCCAGGCACACACCCCCCCACAACCCACCC
+
A@AAA1DDDDDDGEECCAFGCC/>/////0?0/?///----<......;:.
@M00842:106:000000000-AAV5A:1:1101:14358:6515 1:N:0:1
CTGCTTGTTTACGAATTAAATCGAAGTGGACTGCTGGCGGAAAATGAGCAA
+
3>>>>B4>BCFFGG4FGFGFGGB44B2B4BFBAF5BFE2E2AE2AFDG3BB
@M00842:106:000000000-AAV5A:1:1101:18077:6530 1:N:0:1
ATTGTCGGCGCCTGAGATTCAAACAAAAAAAACAAAATGGAATTCCCGGGG
+
>>111B11>>AD0FGGFE1BB2D1F0F00/A///AGF11BF1BA11BE/E/
@M00842:106:000000000-AAV5A:1:1101:25531:6530 1:N:0:1
AAAAAAAAAAAAAAAAGGGGGGGCGGCAAGTACCGACACACACCACCACCC
+
A?AAADAADDDDCA///A//EC-@------///9----;9B-9BF------
@M00842:106:000000000-AAV5A:1:1101:25253:6536 1:N:0:1
AAAAAAAAAAAAAAAAAAATGGAAGTCTCGAGTCCCAAGCAACTCCAGCCA
+
AA@AADDDDDDDGGGGGG/0111B01D21B1BB0BBB0//00B01BG10/0
@M00842:106:000000000-AAV5A:1:1101:15692:6537 1:N:0:1
AAAAAAAAAAAAAAAATGGAATTCTCGGGTGCCAAGGAACTCCAGTCACAC
+
?AAAADDBBBBBGGCEFFG33A3A5A1101>1B53?B1FGB3FB3@BFHF3
@M00842:106:000000000-AAV5A:1:1101:14443:6549 1:N:0:1
AAAAAAAAAAAAAAAAGGGGGGGGCACAGCGGCCGCGACAAACACCAAACC
+
>>AAAD?DDDDDGGCAA/AEAB--9-----9--;9---9--9---------
@M00842:106:000000000-AAV5A:1:1101:20011:6550 1:N:0:1
AGCTTGGTAAGTTGGATTAAGCACTCCGTGGACAGCTTTGTCATTGTGAGC
+
11>>A11@@BFFGGEFFBE1BF1F1B000A00BBA0BBAA2DG2FG2FGG1
@M00842:106:000000000-AAV5A:1:1101:14861:6552 1:N:0:1
AAAAAAAAAAAAAAAAAAAAAAAAACAAACACAAACAAAACACAAAACACG
+
AAAAA?DDDDDDGGGGFG?E/?//>/>>0/BFF/0/<?B00/<//000?0/
@M00842:106:000000000-AAV5A:1:1101:14346:6554 1:N:0:1
GTTAATAAATGTTTTTGTAAGTGGTCAGATCTTTCAATCAAAAAAAAAAAA
+
>>3>>BDFFFFDBGGFEBBBBBDFD45B5A45AAAAD6GG3BF2222A0AA
@M00842:106:000000000-AAV5A:1:1101:17709:6556 1:N:0:1
GTTTCTGATAAGTTGCTTGATTTGGTTGGACTTGGTGGCAAGTCTGCCGCC
+
>>>>>@5BDDFFFB5FBAFBBF5BD44B2EB4BBA4BABBBFFAAGHB2F2
@M00842:106:000000000-AAV5A:1:1101:20437:6557 1:N:0:1
AAAAAAAAAAAAAAAAGGGGGGGGCGCAGCGCAGCACACGCCACAACAACG
+
>1AA11ADDDDDCA//AEAEA>?-->--;------;---------------
@M00842:106:000000000-AAV5A:1:1101:8418:6560 1:N:0:1
AAAAAAAAAAAAAAAAGGGGGGGAGACACAAGCGCAGCCCCCACACACACG
+
11AAAD?DD?0>AEGAAEFGE??-9..///....;------9-9--:;---
@M00842:106:000000000-AAV5A:1:1101:16562:6561 1:N:0:1
CATATGGGGGGATCAGTTGTCAACGTTGTACTGCAACAGTCATTCAAACAA
+
>AAAA55B>A>D>?EG@BFBFF3BE11??BGFBBBBEGCBFFFFGH3GGG/
@M00842:106:000000000-AAV5A:1:1101:12850:6563 1:N:0:1
AAAAAAAAAAAAAAAGGGGGGGGCGAGGCGGAACACACACACGAGACACAA
+
11A?A@AA00@0/A/AAAEEG-9-------9-9-:--;A-------9----
@M00842:106:000000000-AAV5A:1:1101:5813:6571 1:N:0:1
TTGTTATAGATATTCAAATAACCCTGAAACAAATGCTTAGGGATTTTATTG
+
>>>>3BFBFFFFGGGGGGGGGGHAAB4B44A4A5BF55AFGCGF33E5FGG
@M00842:106:000000000-AAV5A:1:1101:22509:6575 1:N:0:1
AAAAAAAAAAAAAAAAAATGGAATTCTCGGGTGCCAAGGAACTCCAGTCAC
+
CACAAD@BCCCCGGGGFE1BFB@@3@@@BCE1>>BBEGGAGF3GGFH3FG3
@M00842:106:000000000-AAV5A:1:1101:18309:6577 1:N:0:1
TAAAGGACTTCTTGAAGGTACGTTGCAGGCTGGCACTTCTGCCGTTTCTGG
+
>AAB344CCFFDGF5BFGBBFE44ABD44AAF2EBGA3DDEGDFB2FFDF3
@M00842:106:000000000-AAV5A:1:1101:9462:6584 1:N:0:1
AAAAAAAAAAAAAAAAAGGGGGCACGGAGCACCAGACACACAACCAAACAA
+
AAAAA@1>@DDDEC///AEE?FC/>//>///0/B00?B0BE?A//////</
@M00842:106:000000000-AAV5A:1:1101:5573:6603 1:N:0:1
GCGTACCCGACGACCAAAATTAGGGTCAACGCTACCTGTAGGAAGTGTCCG
+
>>>1>AAFADD1A0AEC0A11B1B0BBBAE/A/BA0AB1F2AF1B1FF2F/
@M00842:106:000000000-AAV5A:1:1101:22286:6609 1:N:0:1
AAAAAAAAAAAAAAAAAATGGAATTCTCGGGTGCCAAGGAACTCCAGTCAC
+
BBBBBBBBBBBBGGGGGC1BGF33F55BBA0?>ECGFHC?FG3BGFB3@@3
@M00842:106:000000000-AAV5A:1:1101:13133:6613 1:N:0:1
AAAAAAAAAAAAAAAAGGGGGGCGCGGCGAAGCCACACACAACACACCCCA
+
>AAAADDDDDDDGE?EAEFEG/<<--<------./:;..9:...9....-.
@M00842:106:000000000-AAV5A:1:1101:10034:6614 1:N:0:1
AAAAAAAAAAAAAAAATGGAATTCTCGGGTGCCAAGGAACTCCAGTCACAC
+
BBBBBBBBBBBBGGGGGFGAAFFD55ABE1>1BDB???GFCHCGGDFFF33
@M00842:106:000000000-AAV5A:1:1101:18080:6620 1:N:0:1
AAAAAAAAAAAAAAAAAATGGAATTCTCGGGTGCCAAGGAACTCCAGTCAC
+
BBBBBBBBBBBBGGGGGGAFG@GE3D5BC?>1>BFGGHCGHHEHHGEFHHE
@M00842:106:000000000-AAV5A:1:1101:7277:6623 1:N:0:1
TAGGACTCCGCATATGCTAGTAGTAGCATTAAGCCTGTCAGGGACTGTATG
+
1>>1>B11BAADEG3GGGFB1BD33DDFB3B3DBBAB1FBFFFGFBF1F2A
@M00842:106:000000000-AAV5A:1:1101:9372:6637 1:N:0:1
GAGTGACGGGTCGGGCGACGGGCGTCACAGTCCACAACGCACAAAAACAAA
+
>>>11B@>1>1A1A0AFAEGGG/AAE/EFGD@B1BBBE@EEG@GFFH/>?E
@M00842:106:000000000-AAV5A:1:1101:22056:6650 1:N:0:1
AAAAAAAAAAAAAAAAAAAAAAACAACAACACCACGACACCCAACGAACAA
+
AAAAADDDDDDDGGGGGEE?EE//FF////??//////////////?///0
@M00842:106:000000000-AAV5A:1:1101:14758:6654 1:N:0:1
GATTGAATCGCGAGTGGTCGGCAGATTGCGATAAACGGTCACATTAAATTT
+
>>>>3@BDFFCCGGEGFBGEGG2AAA5B3A22BBBBA1AF?HHDD5GFGBD
@M00842:106:000000000-AAV5A:1:1101:15871:6660 1:N:0:1
GTTTACCTTGCGTGTACGCGCAGGCAACACTGACGTTCTTACTGACGCAGG
+
>>>>>FFDDFB>AEAGGGGGG0AA0BBA0FFFABA/ABADFFDEBGEG/A/
@M00842:106:000000000-AAV5A:1:1101:25384:6661 1:N:0:1
AAAAAAAAAAAAAAAAAATGGAATTCTCGGGTGCCAAGGAACTCCAGTCAC
+
BBBBBBBBBBBBGGGGGGGFGBG33D55FCF1>?BBFE1F?F3BB3F@FF@
@M00842:106:000000000-AAV5A:1:1101:7498:6662 1:N:0:1
ACACAAAAAACAAAATACAAAAACACAACAAAAAAATGGAACTCCCGGGTG
+
A1>AAAFFAD?AGGGAFGDFFGGFGAGG0BAG00E/BAA1FAF1AA/AA//
@M00842:106:000000000-AAV5A:1:1101:23391:6671 1:N:0:1
AAATAAAAGTCTGAAACATGATTCAACTCCTAAGCAGAACACCTACCGCGC
+
AAB@BFFFFDFDFDDGGFGGF5F655D5BE4BBBFAF4B2BBE3GHH?EE2
@M00842:106:000000000-AAV5A:1:1101:6964:6676 1:N:0:1
AAAAAAAAAAAAAAAAAAAAAAAAACAAAAACAAAACACCCACACAAACAG
+
AABBBBDBCBCCGGGGGGGGGGE/>/?/0B/EG/GF0?0<////??/0/02
@M00842:106:000000000-AAV5A:1:1101:15879:6678 1:N:0:1
GTTTACCTTGCGTGTACGCGCAGGAAACACTGACGTTCTTACTGACGCAGG
+
>>>>>BFDFBCDEEEGGGEGGEAA22BA3F3ABAE2AA1BGFGFHHCGEC0
@M00842:106:000000000-AAV5A:1:1101:22631:6682 1:N:0:1
GGCGGAAAATGAGAAAATTCGACCTATCCTTGCGCAGCTCGAGACGCTCTT
+
>1>11>>>1BDFGGFBGFFFFGAEA11AB22BA0AAAEFFG/EC/AF/ACA
@M00842:106:000000000-AAV5A:1:1101:17840:6683 1:N:0:1
AAAAAAAAAAAAAAAAATGGAATTCTCGGGTGCCAAGGCACTCCAGTCACC
+
AAAA@DDD2ADBGAE?ECFGFDF35DBF1>10>BD@1F1BFFBGHHDBGH3
@M00842:106:000000000-AAV5A:1:1101:20222:6687 1:N:0:1
CACACGCAATGTAAATTATATCATCATCAACACAAAAAAACACAATGGCAC
+
>AAAA1A>DAF3G3DGGCF3FBEFBF3DDF0A0000000///0A/B110B1
@M00842:106:000000000-AAV5A:1:1101:24517:6688 1:N:0:1
AAAAAAAAAAAAAAAAGGGGGGGCGGCGGACAACACAAACCCGACCCACCC
+
>ABBB>ADDBDDEEE?11EEEC@------99-.:...9.9.;-;-9@.9..
@M00842:106:000000000-AAV5A:1:1101:12642:6688 1:N:0:1
AAAAAAAAAAAAAAAAGGGGGGGAGGGAAGCACCGCCAACACAGCCAAACA
+
>AA?A11ADDDDGCC//AAEEC9-9--..../9--------;------;--
@M00842:106:000000000-AAV5A:1:1101:20158:6691 1:N:0:1
GAAAAAAAAAAAAAAGGGGGGGCGCCGAGCGCGCAGCAAACACCCACACAC
+
1>AAA11100000///EEGEGG@@--9------------/-;---;--9--
@M00842:106:000000000-AAV5A:1:1101:11410:6708 1:N:0:1
AAAAAAAAAAAAAAAAAAAAAAAAAAAGAAACAAAAGAACAAAGCAAACAA
+
AAAAADDDDDDDGGGGEGGGGG/>//>/?0000/000/<0000001B100/
@M00842:106:000000000-AAV5A:1:1101:21695:6710 1:N:0:1
AAAAAAAAAAAAAAAAAAAAAAAAAACAAAACAACAAAAAAAAAGACAACA
+
?AAAADBBBBBBGEEGEGGGGG//>//?/?0B/?//?00?/>/>//0???/
@M00842:106:000000000-AAV5A:1:1101:9026:6716 1:N:0:1
CGCCGGATTTGAGAATCAAAAAGAGCTTACTAAAATGCAACTGGACAATCC
+
>3>A33>>>DFFGGFGGGGGGGA2BB33BF555BA5BGFGHHHGGHHHHH2
@M00842:106:000000000-AAV5A:1:1101:18571:6718 1:N:0:1
CTGTGAAAAAAAAAAAAAAAAAAATGGCATTCTCGGGCCCCCAGGAACCCC
+
>1>>1B3BD1ADGEEA/A//EEC/B@B0B112@B//>///>//?//BB/?/
@M00842:106:000000000-AAV5A:1:1101:8412:6729 1:N:0:1
AAAAAAAAAAAAAAAAAAATGGAATTCTCGGGTGCCAAGGACCCCCAGTCA
+
AAAAADDDDDDDGGGGEGE0BFF11B122////>BFGB>F00?/>>/E1F>
@M00842:106:000000000-AAV5A:1:1101:22544:6729 1:N:0:1
AAAAAAAAAAAAAAAAAAAAAAACAAAACTAACAGCACAACACACGACACA
+
ABBBBBDBBBBBGGGGGGGGGGG1FA1B133333302022///?</>EE/2
@M00842:106:000000000-AAV5A:1:1101:17963:6730 1:N:0:1
AAAAAAAAAAAAAAAAAGGGAATTCTCGGGTGCCAAGGCACCCCATCCACC
+
AAAAADDDDDDDGGGE/AE/AA01B22/>>//?011>//00/?//000BB0
@M00842:106:000000000-AAV5A:1:1101:16799:6742 1:N:0:1
AAAAAAAAAAAAAAAATGGAATTCTCGGGTGCCAAGGAACTCCAGTCACAA
+
A?ABBD?DBBBBGGGGEBG3BB3DA51AA1>1BDB1??FGBGHHGBFGHG@
@M00842:106:000000000-AAV5A:1:1101:18240:6748 1:N:0:1
AAAAAAAAAAAAAAAAAAAAAAAAAAAACAACAAGACAAACAAAGACAAAA
+
BBBBBBBBBBBBGGGGCFGGGG@/EECG/GE?/?2BB222/0/B2<22220
@M00842:106:000000000-AAV5A:1:1101:10604:6748 1:N:0:1
TTAAAAAAAAAAAAAAAAATAAAAAAACAAACAACAAATGGAATTCCCGGG
+
1>AAAFFDDDDDGGGGGGEGGC1AA/////B/0B/B/B@1B1F11BBF>>/
@M00842:106:000000000-AAV5A:1:1101:12561:6750 1:N:0:1
CATTAGCTGTACCATACTCAGGCACACAAAAATACTGATAGCAGTCGGCGG
+
AAAAA5B5FFFFGGBGGGG5FG44A4C2244444BFGFDAFGFGDFAEEG0
@M00842:106:000000000-AAV5A:1:1101:24636:6752 1:N:0:1
AAAAAAAAAAAAAAAAAATGGAATTCTCGGGTGCCAAGGAACTCCAGTCAC
+
AAAAADDDDDDDGGGGGG0BG@1B1D2D/FE/>BFB1>/0BF1BGFHBFHD
@M00842:106:000000000-AAV5A:1:1101:8668:6758 1:N:0:1
AGCACCAGCACGCTCCCAAGCATTAAGCTCAGGCAATGCAGCAGCAAGATA
+
>1>AAAF1AFF>EAFFCF0AF01313AB1E10A000B1FA1B00F0A00A1
@M00842:106:000000000-AAV5A:1:1101:15194:6772 1:N:0:1
GAAAAAAAAAAAAAAAGGGGGGTGCGACGTACCACCAGACACACCAAGCGC
+
A1AAA?1DDDDDE//AA/EC??/</////-...11..00<<//.<.<...-
@M00842:106:000000000-AAV5A:1:1101:9850:6778 1:N:0:1
CTAGCCAAAAAAAAAAAAAAAAATGGAATTCTCGGGTGCCAAGGAACTCCC
+
>>>3>FFFFABBGGGEGGGCEGE1BF333B55DB1>1>E?FGHGHFH@GB1
@M00842:106:000000000-AAV5A:1:1101:15496:6779 1:N:0:1
ATTTTAGCAAGAACTTCTTTTTGTCCAAGAAAAAACAAAAAAAACGGAATT
+
?AA>AF4BFFFFGGE5FEEGGGABDGBF444B4A22BFBGGF0E1AAEC13
@M00842:106:000000000-AAV5A:1:1101:11448:6781 1:N:0:1
AAAAAAAAAAAAAAAAAAAAAAAAAACAAACAACAAACAAAAAAAAAAAAA
+
AAABBBBDBBBBGGGGGGGGGG?/@>/?/0/0?/CCG/G/BF//@/<AA--
@M00842:106:000000000-AAV5A:1:1101:18567:6790 1:N:0:1
AAAAAAAAAAAAAAAAAGGGGGGCGAGCAGATAGAGTAGCAAAAGACAAAA
+
>11?A11A@?ADCCEA/AEEA@/<>----</000=00000=0///.////.
@M00842:106:000000000-AAV5A:1:1101:10028:6795 1:N:0:1
CAGAAAAAAAGTTTGAATTATGGCGAGAAATAAACGTCTGAAACCTGATTA
+
>>>>>@BB>ABBGGFEGGGGGF44A2A223555A3AABBF5DFG13B3FDA
@M00842:106:000000000-AAV5A:1:1101:23929:6797 1:N:0:1
AAAAAAAAAAAAAAAAATGGAATTCTCGGGTGCCAAGGAACTCCAGTCACA
+
BBBBBBBBBBBBGGGGGCBGBBA3A55B1>1>1B3BBF1FG3GFHGBGFH3
@M00842:106:000000000-AAV5A:1:1101:22708:6804 1:N:0:1
CTTGGAAGGGCTTGGCGCCCACCTAGAAGAACAAAAACAAAAAATGGAATT
+
>>333BB>AAABAAEGGGGGEFABEB35A3B2322222BF2BF?1B3FGA3
@M00842:106:000000000-AAV5A:1:1101:6314:6805 1:N:0:1
TGGTTTGGTCTAACTTTACCGCTACTAAATGCCGCGGATTGGTTTCGCTGG
+
>>>3>B>AAFFFGGGGGGGGFGGEAA5D45A5B2A2AEAB2ADAAFAFEE0
@M00842:106:000000000-AAV5A:1:1101:11157:6807 1:N:0:1
AAAAAAAAAAAAAAAAAGGGAATTCTCGGTTGCCAAGGACCCCCGGCCACC
+
AAAAADDDDDDDGGGGAEEEA001D22BF///B1B1B/B0//E///////0
@M00842:106:000000000-AAV5A:1:1101:26261:6812 1:N:0:1
AAAAAAAAAAAAAAAAAATGGACTTCTCGGGTGCCAAGGAACTCCAGTCAC
+
AAAAADDDDDDDGGGGGE0BG1111BB1FFE//?BBBFFBBF@FFEE@F11
@M00842:106:000000000-AAV5A:1:1101:21061:6816 1:N:0:1
GTCCTTTACTTGTCATGCGCTCTACTCTCTGGGCATCTGGCTATGATGTTG
+
>>>A>DFFFFFBFBEGGGGGEEAE55A54AG4ABA2F55AFG3AG5DG5FB
@M00842:106:000000000-AAV5A:1:1101:17496:6819 1:N:0:1
AAAAGAAAAAAAAAAAAAAAAAACATGGAATTCTCGGGTGCCAAGGAACTC
+
>AAB3>BFFFBBGGGGCGGGCGE1BFBB3@3@B3B1?>1>EGHGGFFFHGH
@M00842:106:000000000-AAV5A:1:1101:11818:6832 1:N:0:1
AAAAAAAAAAAAAAAAAAGGGAATCCTCGGGTGCCAGGGAACTCCAGCCAA
+
AAAAADDDDDDDGGGGGA/?E?F011BB>A///B>F1?/?0?1B1110/00
@M00842:106:000000000-AAV5A:1:1101:18771:6840 1:N:0:1
CCAAAAAAAAAAAAAAAAAAATGGAATTCTCGGGTGCCAAGGAACTCCAGG
+
>AAABBBBBBBBGGGGGGGGE1BB333B@B31?>1>??F3?FFFHFFC333
@M00842:106:000000000-AAV5A:1:1101:22893:6845 1:N:0:1
CGTACCATAAACGCCAGCCTCAACGCAGCGACGAGCACGAGAGCGGTCATT
+
>3>>>AFFFFFFEE2EEFGFGF4A2A2A2EE2A00AAFEEE1ECEEBEFD5
@M00842:106:000000000-AAV5A:1:1101:18768:6858 1:N:0:1
CCAAAAAAAAAAAAAAAAAAATGGAATTCTCGGGTGCCAAGGAACTCCAGG
+
>>AAAA1DDDDDAE/EGCG/EE1B1B1BB22/?>//?FG1/E>FG1GGHF0
@M00842:106:000000000-AAV5A:1:1101:23923:6859 1:N:0:1
AATTGTCGGAAAGTGTGTTGATTCAATTACATTGATATCTGAACACAAAAA
+
>>111@B11DADFBA3BBBFBB3DDG33DDE33DDA22DADFGGHHFFH0A
@M00842:106:000000000-AAV5A:1:1101:23299:6864 1:N:0:1
AAAAAAAAAAAAAAAAAATGGAATTCTCGGGTGCCAAGGAACTCCAGTCAC
+
AAAAADDDDDDDGGGGGGGFGF1B1@2DF/>/>?G1B/?CBGFHHEG@FG1
@M00842:106:000000000-AAV5A:1:1101:17632:6867 1:N:0:1
AAAAAAAAAAAAAAAAAAAAAAAAGACGAACGCACACAAGACACACCGACA
+
AAAAADDDDDDDEEEEC/>EEGG//F0///////>EC//000<BB/<//</
@M00842:106:000000000-AAV5A:1:1101:21225:6867 1:N:0:1
ATCTGGAATTCTCGGGTGCCAAGGAACTCCAGTCACATCACGATCTCGTAA
+
>>A>35@BDFFDGFGEAAEGBFAA4BF4AGCADBBAB5FBGEEC22DGBE2
@M00842:106:000000000-AAV5A:1:1101:12588:6870 1:N:0:1
CTCATGTAGGCTGTATTCTGAATTCGATTTACTGAAATAACCTAGTTTGTG
+
>>>A11BBB1D1BBBEGGAFBB33BB3A303BBDD113AAGGGGGA22D00
@M00842:106:000000000-AAV5A:1:1101:4890:6871 1:N:0:1
AAAAAAAAAAAAAAAAAAAAAAAAAAAACAACCAAACACACAAAAAAAAAA
+
BBBBBBDBBBDBGGGGGECE@E///>///?///?//?C0CC//00?//</-
@M00842:106:000000000-AAV5A:1:1101:24129:6879 1:N:0:1
GTTTGCATTAAAAAAAAAAAAACACAATGGAATTCTCGGGCGCCAAGGAAC
+
>>1>1BDBDFFFGGCGGGEGEG/CB//11B11B1D2DA///>>EG//>000
@M00842:106:000000000-AAV5A:1:1101:5731:6881 1:N:0:1
AAAAAAAAAAAAAAAATGGAATTCTCGGGTGCCAAGGAACTCCAGTCACAA
+
AABBBBBBBBBBGGGGFGGGEB3D5BFBA1>>BD@1B1BG3FF3BBBGHG3
@M00842:106:000000000-AAV5A:1:1101:13801:6886 1:N:0:1
AAAAAAAAAAAAAAAAATGGAATTCTCGGGTGCCAAGGAACTCCAGTCACA
+
ABBABBDBBBBBGGGGAFFGB3B3D5BFA>1>EBBB?AF?G@GFGB3@3@3
@M00842:106:000000000-AAV5A:1:1101:5450:6887 1:N:0:1
AAAAAAAAAAAAAAAAAAAAAAAAAACAAAAGAAAAGCAACAACAACAAAA
+
ABBBBBDBDBBBGGGGGGGGGGFG/EEFG003/0323B3B0B///?///00
@M00842:106:000000000-AAV5A:1:1101:18742:6899 1:N:0:1
ATTAACGTTCGACTGTTCCATAGAATATTAACACATTCTCCTGATCTTTTT
+
AAAAAF11>B1AFAEBEGGBGGB113133331ABF121ABBGHHHFD1211
@M00842:106:000000000-AAV5A:1:1101:4735:6909 1:N:0:1
AAAAAAAAAAAAAAAAAATGGAATTCTCGGGTGCCAAGGAACTCCAGTCAC
+
BBBBBBDBBBBBGGGGGCGGGBF33B55??>1/>B3B1?F3F3BC3BBFF3
@M00842:106:000000000-AAV5A:1:1101:6826:6910 1:N:0:1
AAAAAAAAAAAAAAAAAAAAAAACACAAAGACACCAAAACACACAAACGAC
+
AAB@ADDDBDBDGGGG?EEGEG/?F111?332B2/////0?0/EE/BC///
@M00842:106:000000000-AAV5A:1:1101:13685:6922 1:N:0:1
CATAGAAATTTCACGCGGCGGCAAGTTGCCATACAAAACAGGGTCGCCAGC
+
>>>>3BBDFFFFGGGGGGGGGGG0A55DABA5BBBBBBAAF1FCCEEGGG1
@M00842:106:000000000-AAV5A:1:1101:6189:6922 1:N:0:1
AAAAAAAAAAAAAAAAAAATGGAATTCTCGGGTGCCAACGCACTCCAGTCC
+
?3AAADDBBBBBGGGGGGE1BEG3B35551B>1>1GF311//>/3C?F?F3
@M00842:106:000000000-AAV5A:1:1101:10151:6924 1:N:0:1
AAAAAAAAAAAAAAAAAAATGGAATTCTCGGGTGCCAAGGAACTCCAGTCA
+
AAAAADDDDDDDGGGGGGE0BGF111DDDF//?>B0BFAFAFF1FEFF>B1
@M00842:106:000000000-AAV5A:1:1101:20817:6928 1:N:0:1
TTGCTGAAAAAAAAAAAAAAAAAATGGAATTCTCGGGTGCCAAGGAACTCC
+
>>>>>5BBDFFDEGGGCGGG?EA01B@B3335DDB?E1>AHFHDFB313BF
@M00842:106:000000000-AAV5A:1:1101:5687:6928 1:N:0:1
CAAAAGGAAAAAAAAAAAAAAAATGGAATTCTCGGGTGCCAAGGAACTCCA
+
>AABB4AFFFFFGGGGGGGGGGG1FCCF335@BB10?>BGFGHAG3GBGH3
@M00842:106:000000000-AAV5A:1:1101:8439:6935 1:N:0:1
AAAAGAAAAAAAAAAAAAAAATGGAAGTCTCGGGTGCCAAGGAACTCCAGC
+
AABB3AFFFFDBGGGFGGGGFGBB3A3AAD53?>1>BEFF11F3FBBGFG3
@M00842:106:000000000-AAV5A:1:1101:12837:6938 1:N:0:1
AAAAAAAAAAAAAAAAAAAAAAAAAACAAAAGACAAACAAAAAAAGAGAAA
+
BBBBBBBBBBBBGGGGGGGGGGG>@>EGFFA3?2?22/B/FF/BD//<222
@M00842:106:000000000-AAV5A:1:1101:9067:6939 1:N:0:1
AAAAAAAAAAAAAAAAGGGGGGGCGCCACACCCGCACAAGACACACCCACC
+
>AAAADDDDDDDGG?E//A//<?--------;----;-;---99----9--
@M00842:106:000000000-AAV5A:1:1101:13466:6948 1:N:0:1
AAAAAAAAAAAAAAAAGGGGGGGGAGCGACACGCAGACACACAACCCACCA
+
1>AAA1ADDDDDGEE//EFEEG---------9-;9--;-BB---9------
@M00842:106:000000000-AAV5A:1:1101:21521:6960 1:N:0:1
AAAAAAAAAAAAAAAAAATGGAATTCTCGGGTGCCAAGGAACTCCAGTCAC
+
AAAAADDDDDDDGGGGG/0BFB11BD2D/F//>/>F1BFG0F1F11B21@1
@M00842:106:000000000-AAV5A:1:1101:14565:6961 1:N:0:1
TTTTTCGTCAAAAGAAAAAAAAAAAAAAAAATGGAATTCTCGGGTGCCAAG
+
>>A>AF34AABFGGGGGGGEEG?EA000A001BB3B@3B3BFFE1>1GGH1
@M00842:106:000000000-AAV5A:1:1101:9270:6965 1:N:0:1
AAAAAAAAAAAAAAAAAAAAAAAAAAACAACACACACAAAACACACACACA
+
AAAAADDDDDDDGGGG?E@EG////>>EE//<FC/?/?/000/0F/?/C//
@M00842:106:000000000-AAV5A:1:1101:9571:6971 1:N:0:1
AAAAAAAAAAAAAAAACGGGGGGACGCCGCAGCCCGCCACACCACCAAACA
+
>1AA>111>D0AEEE?///A///>/--------<.----....;..:....
@M00842:106:000000000-AAV5A:1:1101:17319:6975 1:N:0:1
ATTATGTGAAAAAAAAAAAAAAAACATGGAATTCTCGGGTGCCAAGGAACC
+
AAAAA5BDDFFFGGGGGGGGGGEE1BDF23A3BD5DCF0?>EGH3GEGCH?
@M00842:106:000000000-AAV5A:1:1101:22394:6977 1:N:0:1
AAAAGAAAAAAAAAAAAAAAAAAAATGGACTTCCCGGGTGCCAAGGAACCC
+
>AAA3>BFFFBBGGGGGGGGGGC@/1BB333BB32?/>1/?FG3?/B3B/?
@M00842:106:000000000-AAV5A:1:1101:22986:6979 1:N:0:1
CAACAGAAGGAGTCTACTGCTCGCGTTGCGTCTATTATGGAAAACACCAAA
+
AAAAA4>BFFFBGBFGGFGGBGA2A22A2AA22A555D5B5BFHFGHGEH1
@M00842:106:000000000-AAV5A:1:1101:12092:7000 1:N:0:1
TTATGGTCGTCGACTGGTTTGCTGGAAAAACAAAAACAAAATGGAACTCCC
+
>3>>345B>>AAEG?EGBBBAF5BG2332A2222BFA2FF2ABB3333B3B
@M00842:106:000000000-AAV5A:1:1101:8469:7008 1:N:0:1
CATGAAAAAAAAAAAAAAAAATGGAATTCTCGGGTGCAAAGGAACTCCAGG
+
>>>3>B@DFBBBGGGFEEFF?1BB3A3B555??>?/B3@3B2BFF3@FCF3
@M00842:106:000000000-AAV5A:1:1101:16946:7012 1:N:0:1
AAAAAAAAAAAAAAAAAAAAAAAAAAACAAAAAAAACAACACAAACAAAAA
+
BBBBBBBBBBDBGGGGGGGGGG@?////?/00//<</?C/?/?/0/0?F0/
@M00842:106:000000000-AAV5A:1:1101:4508:7014 1:N:0:1
CCAAAAAAAAAAAAAAAAAAAATGGACTTCTCGGGTGCCAAGGAACTCCCG
+
>?AABCADBCCCGGGGGGGGGGHFFB333333B1>1>?GD3?/03?3F3//
@M00842:106:000000000-AAV5A:1:1101:22606:7015 1:N:0:1
CGCAAAAAAAAAAAAAAAAAAAAAAAAAACAAAAACAAAAAAAAAAAAAAA
+
>1>1>DFADDDDGGGGGGGGGG?/>>//>/?/0<F//?0G/BCC/>/>C-<
@M00842:106:000000000-AAV5A:1:1101:6083:7015 1:N:0:1
TCTTACTGACGCAGAAGAAAACGTGCGTCAAAAATTACGTGCAGAAGGAGG
+
ABBBADFBDFBCCGGGGFGGGGA444AAE?25BB23BFAA2BA55B31FG1
@M00842:106:000000000-AAV5A:1:1101:23018:7017 1:N:0:1
ACTTCTTAGACGAATCACCAGAACGGAACACATCCTTCATAGAAATTTCAC
+
>>3>>B@DFFFAFA4EBGGFGEFAAE2B2B2AABB35FEFADAG5DFGAGD
@M00842:106:000000000-AAV5A:1:1101:11710:7020 1:N:0:1
TTGACACTCTCACGTTGGCTGACGACCGATTAGAGGCGTTTTCTGATAATC
+
>>>>>BC@FFFFGGBFGGGFF4ABAA2AAE22A5A2A0100A555DAF5FD
@M00842:106:000000000-AAV5A:1:1101:6561:7020 1:N:0:1
ATTGACCATGCCGCTTTTCTTGGCACGATTAACCCTGATACCAATAACATC
+
>>>3>BFFBFFFGG2EFFGBFFEGF4AAB22D5BF2BG5DDEE333F3A5B
@M00842:106:000000000-AAV5A:1:1101:17683:7024 1:N:0:1
AAAAAAAAAAAAAAAAAAAAAAAAAAAAACACACAAAACACACAACAAAAA
+
BBBBBBBBBBBBGGGGAE??E/>E/>////?0?<<F000/0<//?/F/00/
@M00842:106:000000000-AAV5A:1:1101:5890:7033 1:N:0:1
TGAATCGCGAGTGGTCGGCAGATTGCGATAAACGGTCACATTAAATTTAAC
+
>>>>>BFBBCBDGFFFGGGGGFG533BA2A25FE11EAFFFFEH5BFFGHA
@M00842:106:000000000-AAV5A:1:1101:21169:7037 1:N:0:1
AAAAAAAAAAAAAAAAATGGAATTCTCGGGTGCCAAGGAACTCCAGTCACA
+
@AAAADDDDDDDGEG/AGBGAB11D2D/?>FEEGB1FFF0F1DFCBBFFHF
@M00842:106:000000000-AAV5A:1:1101:26297:7046 1:N:0:1
AAAAAAAAAAAAAAAAGGGGGGCGAGGGGCCACAGCCGCCCCACAACAACG
+
>A?AA?DDDDDDGEA/EEAF?<C?A--<-<-...<..--:--.:..;...-
@M00842:106:000000000-AAV5A:1:1101:22140:7046 1:N:0:1
AAAAAAAAAAAAAAAAAAAAAAACAAGAAAGTAAAGACAACAACGAACAAA
+
BBBABBBDBBBBGGGGGGGGGEGA1122333333B33232??C//////20
@M00842:106:000000000-AAV5A:1:1101:17524:7047 1:N:0:1
AAAAAAAAAAAAAAAAAAAAAAAACAAAAAAAAAAAAAAAAAAAAAAAAAA
+
BABBBDBBBBBBGGGGGGGGGGGE1?G0?/>/</></<//C-<A-@CD-D-
@M00842:106:000000000-AAV5A:1:1101:5807:7056 1:N:0:1
ATTCCAAAAAAAAAAAAAAAAAATGGAATTCTCGGGTGCCAAGGAACTCCA
+
>3>>AFFFBBBBGGGGGFGGGGC1BF3333@5DBB/1/B3B3F1?313B33
@M00842:106:000000000-AAV5A:1:1101:19716:7058 1:N:0:1
TCGCAGTAGGCGGAAAACGAACAAGCGCAAGAGTAAACATAGTGCCATGCC
+
>>>>>1>1DFBAE0A00FF00A00A//A//A0BA2B2ABFDGDFGHHFGG1
@M00842:106:000000000-AAV5A:1:1101:7369:7059 1:N:0:1
AAAAAAAAAAAAAAAAGGGGGGCGCAGAGCAGCGCACCACCCACCACACCC
+
>A>AA?ADDDDDGCC//A///@//<--><010/---<-..:.;...:;...
@M00842:106:000000000-AAV5A:1:1101:25063:7060 1:N:0:1
AAAAAAAAAAAAAAAAGGGGGGCGGGCGACCCACCCCCAAACCACACACCC
+
>AAAADDDDDDD///A//AEA//@<-------;..;---...;BEAAAA--
@M00842:106:000000000-AAV5A:1:1101:21924:7061 1:N:0:1
AAAAAAAAAAAAAAAAAAATGGAATTCTCGGGTGCCAAGGAACTCCAGTCA
+
AABBBBBBBBBBGGGGGFECBG333355B?1E1>>F@BGGAGHHHGFHBGB
@M00842:106:000000000-AAV5A:1:1101:13310:7065 1:N:0:1
AAATTTCTTGGAATCAAAAAAAAACACAAAACGGGAATCCCCGGGCCCCAA
+
AAAA>@B3@DFFGFFFBFFFE0E000A/A000/AEE/B1B1FEE//>>///
@M00842:106:000000000-AAV5A:1:1101:18230:7066 1:N:0:1
TGATCATCAAAAAAAAAAAAAAAAAATGGAATTCTCGGGTGCCAAGGAACC
+
>3>>AFFFFFFFGGGGEGGGGGG00>CGC333@D5BF1/1>EHHHGGHHH?
@M00842:106:000000000-AAV5A:1:1101:11347:7067 1:N:0:1
AAAAAAAAAAAAAAAAAAGGGAATTCTCGGGTGCCAAGGAACCCAGGTCAC
+
ABBABBBDBBBBGGGGF01?E?B2BD55B?/1/?333?FBGG1?1113333
@M00842:106:000000000-AAV5A:1:1101:24898:7069 1:N:0:1
ATAGCCAGATGCCCAGAGATTAGAGCGCATGACAAGTAAAGGACGGTTGTC
+
>>A3AFFFFFFFGGCGCGABFGB5B522AEEBFBBAB5D5FFFGCF2AEEF
@M00842:106:000000000-AAV5A:1:1101:10441:7071 1:N:0:1
TTTGAATGTTGACGGGATGAACATACTAAGCAATGACGGCAGCAATAAACT
+
1>>1113FFBFFGECE1AF1BGF111133ABEABB1BA0EA?E00F1B1B2
@M00842:106:000000000-AAV5A:1:1101:25773:7077 1:N:0:1
AAAAAAAAAAAAAAAAGGGGGGCAGCGGACCCCCGCCCCCCCCACACCACC
+
AAAAA@DDDDDDEEA/EEF?EG</AF//<@-..<-<<-:-:-9-C.;.;C?
@M00842:106:000000000-AAV5A:1:1101:17937:7078 1:N:0:1
TAGAAGTCGTCATTTGGCGAGAACGCTCAGTCTCAGGAGGAAGCGGAGCAG
+
>>>>>5BDAAAAFGFGGGGEE2E4AB2EEGG55DDA33AA2C2GE?AAEA3
@M00842:106:000000000-AAV5A:1:1101:19222:7081 1:N:0:1
AAAAAAAAAAAAAAAAAAAAAAAAAACAGATACAGAAACCCACCGCCACCA
+
1AAAADDDDDDDGGGG?E?CEE///>/>0011BB11B100/////////0/
@M00842:106:000000000-AAV5A:1:1101:11357:7086 1:N:0:1
GTACCTTCAAGAAGTCCTTTACCAGCTTTAGCCATAGCACCAGAAACAAAA
+
>>>>>5DFFFFFGG5GGGGFGGB5AAB455AABB5BFHHFHHF2BBFGAFG
@M00842:106:000000000-AAV5A:1:1101:17217:7094 1:N:0:1
TTTACTTGTCATGCGCTCTAATCTCTGGGCATCTGGCTATGATGTTGATGG
+
>AAAAFDFFFFFGGGGEFFF5GB5A6DA4AF4BDDAB2AFFGFG5FHFGHB
@M00842:106:000000000-AAV5A:1:1101:15362:7096 1:N:0:1
AAAAAAAAAAAAAAAAAAAAAAAACACAACACAAAAAAAAAAAAAAAACAA
+
AAABBBBBBBBBGGGGEEGGGCEE1?1??////?0B?/ECC?//<<CC...
@M00842:106:000000000-AAV5A:1:1101:7607:7098 1:N:0:1
AAAAAAAAAAAAAAAAAATGGAATTCTCGGGTGCCAAGGAACTCCAGTCAC
+
BBBBBBBBBBBBGGGGGE1BGBG33D5DE1E1>>FF3EFAGHEDHGHBGH@
@M00842:106:000000000-AAV5A:1:1101:15301:7102 1:N:0:1
AAAAAAAAAAAAAAAAAAAAAAAAGACAACACAAAAAACAAAAAACAAAGA
+
AAABBBDBBBBBGGGGFGGGFC>E1?2B2?G///B0/</?FF0F//?/022
@M00842:106:000000000-AAV5A:1:1101:18699:7110 1:N:0:1
AAAAAAAAAAAAAAAAAAATGGAATTCTCGGGTGCCAAGGAACTCCAGTCA
+
ABCBBBBCCCCCGGGGGGF1BF3@3F@BD?F/1>?GBFEFHFHHHC3GBF3
@M00842:106:000000000-AAV5A:1:1101:16896:7115 1:N:0:1
ATTCGATGTCCTGGATTGTTCTGAACAGACAACAAAAAACATGGACTTCTC
+
>>>A3B5BBFF@BGFGGFBBFEB5B454444B44B42B22ABAAF333D5B
@M00842:106:000000000-AAV5A:1:1101:20321:7119 1:N:0:1
TGTACTATATTTGAATAAAATATTTATAAAATATAAAAAAAAAAAACAAAA
+
>3>>>DFFFFFDGGFGBGGFG46D66666D564666AA422A22AA1A1BF
@M00842:106:000000000-AAV5A:1:1101:7131:7125 1:N:0:1
AAAAAAAAAAAAAAAAATGGAATTCTCGGGAGCCAAGGAACTCCAGTCACA
+
ABBBBBBBBBBBGGGGGEGGGGF3D5BC1>0>>BEBEF1GGFGHHH3FDG3
@M00842:106:000000000-AAV5A:1:1101:20190:7128 1:N:0:1
CGAAGTTATTATTCTAAATAATAACACTTGTAATTACCCAAAACAAAAAAA
+
>1>A1>BFFFFFGGF3BADFFG3311B11BF3AA33DGFFFGC0B00AA/A
@M00842:106:000000000-AAV5A:1:1101:15186:7129 1:N:0:1
ATGGCTGTGAACTTCTGACATTTATAATGACCCTGGCCGTTACAAAAAACA
+
>>>1>11>BDFFFDFDFBFBFG33333DAGH1BBFFFHGA0BFDFGCGG/A
@M00842:106:000000000-AAV5A:1:1101:14935:7129 1:N:0:1
AAAAAAAAAAAAAAAAAAAAAAAAACCAACACAAAAAAAAAAAGAAAACAA
+
>AAAADDBBBBBGGGGEEEGEEEE>//?F/??/?0?///C/>//<0000//
@M00842:106:000000000-AAV5A:1:1101:26482:7132 1:N:0:1
AAAAAAAAAAAAAAAAAATGGAATTCTCGGGTGCCAAGGAACTCCAGTCAC
+
AAAAADDDDDDDGGGGGG0BGB1B1D2D/FE/>>FGBFF00F1FGGHGGHF
@M00842:106:000000000-AAV5A:1:1101:6453:7136 1:N:0:1
CAAAAAAAAAAAAAAAAAATGGCATGCTCGGGCGCCAAGGCACCCCAGTCC
+
>AAAAADDDDDDGGGGCEA0BG0B10B1D//E/>>EE//F/>F/?EAEBF1
@M00842:106:000000000-AAV5A:1:1101:26703:7137 1:N:0:1
AAAAAAAAAAAAAAAAAAGGGAAGCCACGGGACCAAGAGAACCCCAACACC
+
AB?ABBDDBBDBGGGG00A1>1111B?1>//1/?1?1111B3?/E//?///
@M00842:106:000000000-AAV5A:1:1101:8393:7143 1:N:0:1
TTTATTGCTGCCGTCATTGCTTAGTATGTTCATCCCGTCAACATTCAAACG
+
>AAAAD5DDFFFGEE2FGGFGGA456AF66D6DDAA2BFEEFF3FDGFGG2
@M00842:106:000000000-AAV5A:1:1101:23623:7145 1:N:0:1
AAAAAAAAAAAAAAAAATGGAATTCTCGGGTGCCAAGGAACTCCAGTCACC
+
BBBBBBBBBBBBGGGGG1BGFF33D5@?F>1>??3BB?B3B3FGHHBFHH3
@M00842:106:000000000-AAV5A:1:1101:7434:7150 1:N:0:1
AAAAAAAAAAAAAAAAAAGGGAATCCCCGGCTGCCAAGGAACTCAGGCCAC
+
BBBBBBBBBBBBGGGGG0A?E?FF3@31>>///?133?113F3B3333/?/
@M00842:106:000000000-AAV5A:1:1101:7579:7159 1:N:0:1
CGGAGAAAGGAAAACTCATTATGGTCATTAAGAAATTTTTGTTCAAACAAA
+
>>>>3>CFF?FFGGGFGGGFFGDFAFDD655555B5555522BDFFD3BFB
@M00842:106:000000000-AAV5A:1:1101:7453:7161 1:N:0:1
AAAAAAAAAAAAAAAAAAGGGAATCCCCGGCGCCCAGGAACCCCCAGCACC
+
AAAAADDDDDDDGAEGG//E?GC01B1//>//>>>E/>/00>/?<//000/
@M00842:106:000000000-AAV5A:1:1101:10259:7166 1:N:0:1
ACTTTGGAAAAAAAAAAAAAAAAAATGGAATTCCCGGGTGCCAAGGAACCC
+
3A>>A44BDFFFGGGGGGGEFGEA01B3B333D@B>>/>/?F3GGG1??/?
@M00842:106:000000000-AAV5A:1:1101:4419:7175 1:N:0:1
AAGACGAGCGCCTTTACGCTTGCCTTTAGTACCTCGCAACGGCTGCGGACG
+
>AAAA3A>DDDBE?4FGGGAFF2B5A3AB5D5D5B2E2AEA0A0AF?0AE0
@M00842:106:000000000-AAV5A:1:1101:24364:7180 1:N:0:1
AATATGTAATGATACATAAATTTCGTGATTGACAAACAAACACAAAAAAAA
+
AA1>13BBFD3F3GGGGFGDEG1DB1BA03DAFA100B0000AG00F0///
@M00842:106:000000000-AAV5A:1:1101:15015:7186 1:N:0:1
AAAAAAAAAAAAAAAAAAAAAAAAAGAACGAAGACAAAACAAACAACAACA
+
A?ABBBBBBBBBGGEGEGGGGC/E///B0////?3B0B00??0/B//?///
@M00842:106:000000000-AAV5A:1:1101:19578:7189 1:N:0:1
AAAAAAAAAAAAAAAAAAAAAAACAACACAACAAACACACAAAACACAGCA
+
AAAAADDDDDDDG?EE/EE/E/>//?//>?///?0/0BF///000?0/0?0
@M00842:106:000000000-AAV5A:1:1101:23790:7192 1:N:0:1
AAAAAAAAAAAAAAAAGGGGGGGCGCGGAGACACCCACACCACACACACCC
+
1AAAADDDDDDDGAEAEG/EAB?A?---------9-99---;B-BAB-9--
@M00842:106:000000000-AAV5A:1:1101:9452:7193 1:N:0:1
GGGCATACTGTAACCATAAGGCCACGTATTTTGCAAGCTATTTAACTGGCG
+
>3AA>B@DFFFFGGGGFGDGGGF42AA4B466DGG5FH3F555BEGFFHG2
@M00842:106:000000000-AAV5A:1:1101:8565:7195 1:N:0:1
AAAAAAAAAAAAAAAAATGGAATTCTCGGGTGCCAAGGAACTCCAGTCACA
+
BBBAADBBBBBBGGGGG1FGBB33D5DCEE1>?BBBC???GBBFFH3FGHB
@M00842:106:000000000-AAV5A:1:1101:14721:7197 1:N:0:1
TATACGTCGGCTTTGTAAAAAAAAACAAAAAAATGGAATTATCGGGTGCCC
+
>>11A11BAAAAEGFFFFEFBEEE//A/B0///BBAFF1BDAFGAG/>EH0
@M00842:106:000000000-AAV5A:1:1101:21757:7200 1:N:0:1
AAAAAAAAAAAAAAAAGGGGGGCGGACGCGCCACCCCCACCACACACAACA
+
AAAAA??DDDDDGGGCC/AEEC?@-<---;--:...-9-.......;..;.
@M00842:106:000000000-AAV5A:1:1101:22122:7202 1:N:0:1
GAAAAAAAAAAAAAACAGGGGCGGAGGGACGCAAGCCGAACGCCCCCGACA
+
>>A?>1@D@DD??/E//AAFC//>E////?//////////<//////////
@M00842:106:000000000-AAV5A:1:1101:17311:7214 1:N:0:1
TAAAAAAAAAAAAAAAAAATGGAATTCTCGGGTGCCAAGGAACTCCAGTCA
+
AAAAAFDDDDDDGGGGGE?0BF1F11D2DF///>?0F1/FFBG1BEG12B@
@M00842:106:000000000-AAV5A:1:1101:11124:7225 1:N:0:1
CATCATAGGCAGTCGGGAGGGTAGTCGGAACCGAAGAAGACTCAACGCGAA
+
>>A>ADFFFFFBFGEGGAEEGA3BA5BA22E222201AEBFCGGE2AEFE>
@M00842:106:000000000-AAV5A:1:1101:19616:7226 1:N:0:1
TTTGTCGGAAAAAAAAAAAAAAAATGGACTTCTCGGGTGCCAAGGAACTCC
+
>>>3>B3>>ADFFE?GCGAEGE00BBBE33@5DBB?>1>AFFBAFF3B3GH
@M00842:106:000000000-AAV5A:1:1101:22408:7233 1:N:0:1
TTCAATATCTGGTTGAACGGCGTCGCGTCGTAACCCAGCTTGGTAAGTTGG
+
>>AABFFFFFFFGG2FGGGEGGE222A2AEE1BABBBFHFFFFADEGEDGB
@M00842:106:000000000-AAV5A:1:1101:13634:7239 1:N:0:1
TAAAAAACGTTCTGGCGCTCGCCCTGGTCGTCCGCAGCCGTTGCGAGGTAC
+
ABBBBFBADFFFCGGFFG2EEEE?2BGB5AE2B0A0AEGC11BEG0EE1FB
@M00842:106:000000000-AAV5A:1:1101:17123:7239 1:N:0:1
TTGTACCAAAAAAAAAAAAAAAAAAGGAAATCCCGGGTCCCAAGGCAACCC
+
1>>>>DFFCAAAEGGGCE/E//A///?B00B@1B/EE?>/F10///B0/>E
@M00842:106:000000000-AAV5A:1:1101:6553:7251 1:N:0:1
AAAAAAAAAAAAAAAAAAAGGGACTTCCACGGGTCCCAAGAAACCCCAGCC
+
AAAAADDDDDDDGGGGCG//?/F/01B111?/>//>BB0/000B0?//?>>
@M00842:106:000000000-AAV5A:1:1101:8180:7267 1:N:0:1
AAAAAAAAAAAAAAACGGGGGGGCCGGAAGACCCACCACACCCACCAACCG
+
AAAA1ADDDDDD/EGE/EAAE/99-:-----/9-;--A--9-;A?--;---
@M00842:106:000000000-AAV5A:1:1101:7501:7277 1:N:0:1
AAAAAAAAAAAAAAAAAAAATGGAATTCTCGGGTGCCAAGGAACTCCAGTC
+
BABBBBDCCCCCGGGGGGGGGFF3B33@3@?1>1>?GBGHFFHHFGGBFBB
@M00842:106:000000000-AAV5A:1:1101:17680:7288 1:N:0:1
GTATTGATTTCCAAAAAAAAAAAAAAAATGGAATTCTCGGGTGCCAAGGAA
+
>>>>A3DFFFFFAGG1AAEEEGA////AA1F111B@2BBEE/EEFD1ECG0
@M00842:106:000000000-AAV5A:1:1101:4594:7293 1:N:0:1
AACATAAACATTATTGCCCGGCGTACGGGACAGGACGTCACACTTCACACC
+
AAAA1DDFF11B133B3FGG?EE0AE000/AA/B0///AB/1101B2B21/
@M00842:106:000000000-AAV5A:1:1101:16645:7297 1:N:0:1
ATATAACTGGTAGCTTTAAGCGGCTCACCTTTAGCATCAACAGGCCACAAC
+
ABBBBFFBFFFFGFBFGGFGGGA22B4FF3B5ABDGEGFBFGFHEGHGGA1
@M00842:106:000000000-AAV5A:1:1101:7130:7299 1:N:0:1
AGATTATATATTTGAAGTGTTTTACATAGTTTTTTTAACTTCAAAAACACA
+
>>>11BBD3FDDDGGGFABABB1DBD33B33330AAAFFB2FG1A1A/A0B
@M00842:106:000000000-AAV5A:1:1101:11380:7311 1:N:0:1
TGGAATTCTCGGGTGCCAAGGAACTCCAGTCACATCACGATCTCGTATGCC
+
>3>>>BBDDFBBGFAEGGGFFB4F45FGGFHFAB5B3FEEAABFFAEBFG3
@M00842:106:000000000-AAV5A:1:1101:10336:7324 1:N:0:1
AAAAAAAAAAAAAAAAATGGAATTCTCGGGTGCCAAGGAACTCCAGTCACA
+
BBBBBBBBBBBBGGGGG1FGBB3ABB@F1E1>BBBBCFFFHFGBFFBGHH3
@M00842:106:000000000-AAV5A:1:1101:23776:7329 1:N:0:1
ACTTAAAGGAATTGTTATTGAACTCTGAATGGAACCAAACCAAAAAAAAAA
+
>>11>DD11FF11FAFDGDF3BB3A3DD3BDB1BBAFB000BF000AA//A
@M00842:106:000000000-AAV5A:1:1101:14314:7333 1:N:0:1
GAAAAAAAAAAAAAAAGGGGGGGGCGCGGACAGACAACAACCACCACCACC
+
A1AA?>>@ADDDAA//A?AEE/999;-------;---9-9ABFB-----9-
@M00842:106:000000000-AAV5A:1:1101:8948:7335 1:N:0:1
AAAAAAAAAAAAAAAAAAAAAAAAAACCACGCCAACACAACCACCAAGACG
+
AAAAADDDDDDDGGGAEGEEGCE//////////<//?/???/?/<?/000/
@M00842:106:000000000-AAV5A:1:1101:8166:7343 1:N:0:1
AAAAAAAAAAAAAAAAAAAAAAAACACAAAGCACACGCACACACCACACAC
+
>111ADADDDDDGGGGEEG/>?/>//0?/B0010B0//<</B////F/B//
@M00842:106:000000000-AAV5A:1:1101:12116:7348 1:N:0:1
ATGAAAGCTTTCTAACTTCCTATTGACACAGCAACACACAAACTGACATCC
+
>1>>>B11@B3B3AFGFBFF1F33D31A1B00000B0B00AA01B11BD1B
@M00842:106:000000000-AAV5A:1:1101:7165:7349 1:N:0:1
TTGTTGACATTTTAAAAGAGCGTGGATTACTATCTGAGTCCGATGCTGTTC
+
3>>3>4DFFFFFGGGC5F2FGF22A244BF555DBDBADBF?E22BAB5AB
@M00842:106:000000000-AAV5A:1:1101:15073:7354 1:N:0:1
TTTCGCGCCAAACGACGACTTCTACCACATCTCGTGACATTATGGGTCTGC
+
>>AA>A11>1111AAAEEE0E1FFGFBGH11110/AAA1D212ABF0BB01
@M00842:106:000000000-AAV5A:1:1101:20350:7361 1:N:0:1
AAAAAAAAAAAAAAAAAATGGGAATCCTCGGTTGCCAAGGAACTCCAGCCA
+
AAAAADDDDDDDGGGGEE01BB01B1B11??B>>B1B1?>E0>1B11B0/0
@M00842:106:000000000-AAV5A:1:1101:25170:7364 1:N:0:1
CATTTCCCTTTTTTATGCGTATATCATTTCAGTGTCCAAAACAAAAAAAAA
+
>>111BFFD1B@A1AFGGGAAA13DAA33BAD2DADFBBAA0AAA0/E///
@M00842:106:000000000-AAV5A:1:1101:11769:7365 1:N:0:1
ATGTGGCTAAATACGTTAACAACACGTCAGATATGGACCTTGCTGCTAAAG
+
>>>>11>1BC1FGGGGGGCF3B0B0ABBF01A1DDABFGBFFH1DGC1AF1
@M00842:106:000000000-AAV5A:1:1101:22341:7366 1:N:0:1
AAAAAAAAAAAAAAAAAAAAAAAAAACACAACAAAAAAAAAAAAAAACAAA
+
AAABBBBDBBBBGGGGEGGGGGE//>?G0???//00?//</<<@--A.<CC
@M00842:106:000000000-AAV5A:1:1101:7319:7387 1:N:0:1
CGAGTATCCTTTCCTTTATCAGCGGCAGACTTGCCACCAAGTCCAACCAAA
+
>>>3>BBFFFFFGGFFGGGGGG4A2A2AEHCBBAEBFFE2BBGG5FHGFF1
@M00842:106:000000000-AAV5A:1:1101:17883:7396 1:N:0:1
CAACCAACCAGAACGTGAAAAAGCGTCCTGCGTGTAGCGAACTGCGATGGG
+
>>ABBABBBBBFGFECFAAB5FB4ABAA2B3A2B2BBBA2EE13D1EBE11
@M00842:106:000000000-AAV5A:1:1101:16153:7397 1:N:0:1
CGAAGAAGCTGGAGTAACAGAAGTGAGAACCAGCTTATCAGAAAAAAAGTT
+
>3>>3>>CFFFFGGCGFGGG44B5B545DFDACFAB5BGGDGBFB2EEEBD
@M00842:106:000000000-AAV5A:1:1101:18096:7409 1:N:0:1
CTATTGGATTTGGGTCGTTTCTTGAGTAGGACAAAACAAAAAAAAAAAAAA
+
AAAAA54DBDDDFF2BEAAAFGBD5BB5543GBB2B2BABG2EA0E0>E0>
@M00842:106:000000000-AAV5A:1:1101:4818:7409 1:N:0:1
AAAAAAAAAAAAAAAAATGGAATTCTCGTGTGCCAAGGAACTCCAGTCACA
+
BBCCCCBBDBCCGGGGEGGGFF3BD55?111?D553B1B?F3FGFG3BFGB
@M00842:106:000000000-AAV5A:1:1101:5799:7411 1:N:0:1
AAAAAAAAAAAAAACACGGGGGAGCGCAACAAGCACACACAAGCCAGCAAA
+
>AAA?DDDDD@DGCAA0/E/A/>E//////B/0?0000//?/0//00/001
@M00842:106:000000000-AAV5A:1:1101:19785:7415 1:N:0:1
AAAAAAAAAAAAAAAAAAAATGGAATTCTCGGGTGCCAAGGAACTCCAGTC
+
@AAAADDDDDDDEECAEE//0BB1111@2B>//>>?BGCEF0FGGFFGCB1
@M00842:106:000000000-AAV5A:1:1101:9893:7418 1:N:0:1
AAAAAAAAAAAAAAAAAAAAAAAAACACAACACAACAAAAAAAAAAAAAAA
+
AAAAADDDDDDDEGGAEE>>EG/////0?////?/??/BC////BCC/>-<
@M00842:106:000000000-AAV5A:1:1101:24572:7423 1:N:0:1
CCCTTCGGGGCGGTGGTCTATAGTGCTATTAATATCAAGTTGGGGGAACCC
+
1>>1>B>AADAAE/AEAEFBG2D2D1222222DADD2D1D21A///>/>//
@M00842:106:000000000-AAV5A:1:1101:13384:7424 1:N:0:1
AAAAAAAAAAAAAAAAAAAAAAAGACAAAACACCAGCACCAACAACAACAC
+
AAAAADDDDDDDGAEEAEGGGC///00B000/>//0?00/0//////////
@M00842:106:000000000-AAV5A:1:1101:20375:7425 1:N:0:1
ACAATTTTCTTTTTAAATGCAACGTAGCTGATCATAATTTGCCCTCAAAAA
+
AAAA1DD3FFFFDGFGFGFFBB1AB0BA3B11DD13A2ADFFHHEHGGD1/
@M00842:106:000000000-AAV5A:1:1101:4260:7428 1:N:0:1
AAAAAAAAAAAAAAAAATGGAATTCTCGCGCGCCAAGGAACTCCAGCCACC
+
AAAAA1>A>>ADEEEEEGGCGG11D2D/?//>>>E>?/B0BB@GB10>0B0
@M00842:106:000000000-AAV5A:1:1101:4240:7429 1:N:0:1
AAAAAAAAAAAAAAAAATGGAATTCTCGGCAGCACAGGAACTCCCGCCACC
+
AAAAADDDDDDDGGGC/0B1FD11D2B//?//B0000/BBB1BF///>>?0
@M00842:106:000000000-AAV5A:1:1101:20151:7430 1:N:0:1
AAAAAAAAAAAAAAAAAAAAAAAAAAAACAGCAACAACAACAAACACAACA
+
AAAAADDDDDDDGGGG/E/>//////////000B00/FG//</0/?0/?//
@M00842:106:000000000-AAV5A:1:1101:12125:7441 1:N:0:1
TATCAGCACCAACAGAAACAACCTGATTAGCGGCGTTGACAGATGTATCCA
+
>>1>A3CDFAFAGEG1BBFAAFA0B0A33A000A//AABGFB0BFAF2DF2
@M00842:106:000000000-AAV5A:1:1101:17245:7448 1:N:0:1
AAAAAAAAAAAAAAAAAAAAAAAAAAAAACACAAAACACCAGCCGCCACAC
+
AAAAADDDDDDDEE/FAEG@?E/>//E///<0//000/B/<0//</<@/0/
@M00842:106:000000000-AAV5A:1:1101:25118:7455 1:N:0:1
AAAAAAAAAAAAAAAAAAAAAAACAACACACCAAAACAACCAAAAAAACAA
+
BBBBBBDBBBBBGEEGGGGGGGC1F111??//?//?B/////?/?/<////
@M00842:106:000000000-AAV5A:1:1101:12611:7464 1:N:0:1
CTTCAGAAAAAAAAAAAAAAAATGGAATTCTCGGGTGCCAAGGAACTCCAG
+
>>>>>5BDFFFBGGGGFEGECEGBF33B355@?B>1>EGFHFGFFH3FGH3
@M00842:106:000000000-AAV5A:1:1101:16754:7468 1:N:0:1
GCTCCTAGACCTTTAGCAGCAAGGTCCATATCTGACTTCTTGCTAACGTAA
+
>>>>A@D@FFF4BG55FFGGBBBBBBBA6555DDDD5A5D5DAF5FGGG22
@M00842:106:000000000-AAV5A:1:1101:14511:7477 1:N:0:1
AAAAAAAAAAAAGAAATGGAATTCTCGGGTGCCAAGGAACTCCAGTCACAA
+
AAAAADDDDDDD/FGGGGGBBB1122A/A/A/BDB/B0AFAEGHHGFGGG1
@M00842:106:000000000-AAV5A:1:1101:27258:7477 1:N:0:1
GGGGCGGCGCTCGCATCGCAGACGGTCACACGCTCAACATACAATGATCTC
+
>A111>00///>///A//A/A/0//>/B11B/>/?/10@0111B11121B2
@M00842:106:000000000-AAV5A:1:1101:14556:7484 1:N:0:1
AAAAAAAAAAAAAAAAATGGAATTCTCGGGTGCCAAGGAACTCCAGTCACA
+
@BBBBBBBBBBBGGGGF1BGA33F5D@??E1>EEFCGE1GHFHGHHGEHH3
@M00842:106:000000000-AAV5A:1:1101:25712:7489 1:N:0:1
CAAAAAAAAAAAAAAAAAATGGCATTCTCGGGTGCCAAGGACTCCAGCCCC
+
>AAAAADDDDDDGGGGG?A0BF0BB122DFF////BF1B/0B0B@1C0?/?
@M00842:106:000000000-AAV5A:1:1101:4604:7490 1:N:0:1
CATGACCAAAAAAAAAAAAAAAACAATGGAATTCTCGGGTGCCAAGGAACC
+
>>11>CFFAAAAGGGGGGGGGGG/AA1B11111B22>>/>>?FF@BF0GG/
@M00842:106:000000000-AAV5A:1:1101:19825:7493 1:N:0:1
ATGATGAATTTAGTTATTCTTGAAGAAACAAACACAAAAAAATGGAATTCC
+
>>>>>3BDFFFFGGGBFGGFGF31B11BAB000B00F0000A0BF11AADD
@M00842:106:000000000-AAV5A:1:1101:10766:7495 1:N:0:1
CCAAAAAAAAAAAAAAATGGAATTCTCGGGTGCCAAGGAACTCCAGTCACA
+
>AABBBBBBBBBGGGEGGFGBB33D55BFE1>>B@3?BF3GCFHGHFGHH3
@M00842:106:000000000-AAV5A:1:1101:22429:7497 1:N:0:1
AAAAAAAAAAAAAAAAAATGGAATTCTCGGGTGCCAAGGAACTCCAGTCAC
+
BBABBBBBBBB?GGGGGF1BGBGDCB5D1BE1>?B@B?11??FFHHFFFH3
@M00842:106:000000000-AAV5A:1:1101:22990:7513 1:N:0:1
CCTGGCGGAACATGAACGGCTACTCCAGCCACAACAACAACAAAAAAAAAA
+
>>333B3>ADDFAFGGGGGGAEB3AGCACF2CB222B1AA1FE11A00E0/
@M00842:106:000000000-AAV5A:1:1101:14576:7520 1:N:0:1
AAAAAAAAAAAAAAAAAAAATGGAATTCTCGGGTGCCAAGGAACTCCAGTC
+
@ABBBBBBBBBBGGGGGCGGGBB3333@3@?1>1>EFGGHGGHHBFHFHG?
@M00842:106:000000000-AAV5A:1:1101:20316:7526 1:N:0:1
TTCTGACGTTCGTGATGAGTTTGTATCTGTTACTGAGACGTTAATGGATGG
+
>>AA13@>AAF1AF1FB3FBAFDB33A3FBDEFGGD1F1BB0B02DG11B/
@M00842:106:000000000-AAV5A:1:1101:15478:7527 1:N:0:1
TTGCAAAAAAAAAAAAAAAAAGGTGGAATTCTCGGGCGCCGAGGACCCCCC
+
>>>AAFFFADDDGGAE?AAE//A1@//1@1122/B///>>/>>//<?//>/
@M00842:106:000000000-AAV5A:1:1101:23479:7528 1:N:0:1
TTGGAGGGAACTTTTGATAAAACAAACAAAAGAAAATGGAATTCTCCGGTG
+
>11111>>AFA1BEDGFGFGGD1AAB0000B00B00111AA11D2D1/A//
@M00842:106:000000000-AAV5A:1:1101:9145:7529 1:N:0:1
AAAAAAAAAAAAAAAAAAAAAAACAACAAACACAAAACAGAGACACAAAAC
+
AABBBBDDBBBBGGGGGFG@E@E1?111?F10B//?B0?233B2B??/000
@M00842:106:000000000-AAV5A:1:1101:9537:7533 1:N:0:1
AAAAAAAAAAAAAAAAAATGGAATTCTCGGGTGCCAAGGAACTCCAGTCAC
+
ABBBBBBBBBBBGGGGGECFGGD33B5DEAE1>EFFBFF1GGFGFHHFGF3
@M00842:106:000000000-AAV5A:1:1101:23975:7540 1:N:0:1
ACAAAAAAAAAAAAAAAAAAATGGAATTCTCGGGTGCCAAGGAACTCCAGG
+
CCCCCFACCCCCGGGGGGGGGGBF3G33B3@1B>1>EGECDFFFHBGHGH3
@M00842:106:000000000-AAV5A:1:1101:20793:7551 1:N:0:1
AAAAAAAAAAAAAAAAAAATGGCATTCTCGGGTGCCAAGGAACTCCAGTCA
+
BBBBBBBBBBBBGGGGGGCABF2333D5@?F/B>BGHHGGHHHGHHHH?F3
@M00842:106:000000000-AAV5A:1:1101:9460:7554 1:N:0:1
AAAAAAAAAAAAAAAAAATGGAATTCTCGGGTGCCAAGGAACTCCAGTCAC
+
AAAAADDDDDDDGGGGGC0BG@F11@@2FCE/>ECBF/>0>G1BGFCF1B@
@M00842:106:000000000-AAV5A:1:1101:23965:7555 1:N:0:1
ACAAAAAAAAAAAAAAAAAAATGGAATTCTCGGGTGCCAAGAACCACCAGC
+
AA?A@1ADDDDDCGEAA//E>GB1111BB2B/////?>@1/0B0?0?>?0?
@M00842:106:000000000-AAV5A:1:1101:24355:7557 1:N:0:1
AAAAAAAAAAAAAAAGGGGGGGCGGGGAGCAACAACCACCCACACACCCCC
+
>AAAA1ADDDD@E//AA/EE@?@--------/-;--;A-;9-9BB------
@M00842:106:000000000-AAV5A:1:1101:14543:7563 1:N:0:1
TGCATACGAAAAGACAGAATCTCTTCCAAGAGCTTGATGCGGTTATCCATC
+
>3>>AFBFAABBGGFFGCBFGGB655FDB444B3ABADDGAF2EAAGHHBD
@M00842:106:000000000-AAV5A:1:1101:5021:7563 1:N:0:1
AAAAAAAAAAAAAAAAAAAAAAAGCACACTACAAAAAACCGCACTCCCGGC
+
AAAAADDDDDD@EEAEEEG?EE>/01BF0>B0BBB0///?//>/<0B//>/
@M00842:106:000000000-AAV5A:1:1101:12827:7566 1:N:0:1
AAGTCAAAAAAAAAAAAAAAAAAATGGAATTCTCGGGCGCCAAGGAACTCC
+
>>>>>@BBFA?DEEEE/A//E?/>0BB11B112BB>//>>EA>?/00G1FF
@M00842:106:000000000-AAV5A:1:1101:7924:7566 1:N:0:1
AAAAAAAAAAAAAAAAAAAAAAAAACAAACAACAAAAAAAAAAACAAAAAA
+
A1A?ADDDDDDDGE/EEEE/EEE///>/B/B??//00?///>B/<FE00/<
@M00842:106:000000000-AAV5A:1:1101:9342:7569 1:N:0:1
AAAAAATCATAGTCAAAAAAAAACAACAAAACATGGAATCCCCGGGCCCCA
+
@AAAAD1CFDFDABGGGFG?EGC/AAA//0B0/1A0A1B1BBAAE?//>//
@M00842:106:000000000-AAV5A:1:1101:9040:7572 1:N:0:1
TGAAAATAAATTCAATTGCTTTAAAAACAAAAAAAAAACATGGAACTCTCG
+
33>>AFFFFFFFGGGGGFGGGG555D42A4A442A22A1B3BFCF3BB5B1
@M00842:106:000000000-AAV5A:1:1101:6260:7573 1:N:0:1
AAAAAAAAAAAAAAAAATGGAATTCTCGGGTGCCAAGGAACTCCAGTCACC
+
AAABBBBBBDBBFGEGGFGG3AA3DAB?F01>?BBFDCE3GBGHHFGHFH3
@M00842:106:000000000-AAV5A:1:1101:7939:7576 1:N:0:1
AAAAAAAAAAAAAAAAAAAAAAAAAAAAAACAAACAACACACACAAAAAAA
+
AAAAADDDDDDDGEEEAE/E/EE//>//<@C//B/B</?/G///<CF0?/>
@M00842:106:000000000-AAV5A:1:1101:23679:7583 1:N:0:1
CAGGACGAAAAGAACAACAAGAAACAAAACACCAACAAAACAACTGGAATC
+
>>33>>ADBBBFGGGGGGGEBB4BA32A22BB2A22A2AF2AF13B3BA33
@M00842:106:000000000-AAV5A:1:1101:26971:7585 1:N:0:1
TCATGGTATTGATAAAGCTGTTGCCGATACTTGGAACAATTTCTGGAAAGA
+
>AAA34B5BFFFGFG5FGDGEF4D4AA2AA5DBB3BCGF355DABAAFEF3
@M00842:106:000000000-AAV5A:1:1101:8475:7606 1:N:0:1
TGCGTTGAGGCTTGCGTTTATGGTACGCTGGACTTCGTAGGATACCATCGC
+
33>3>>3AFFAACEFEEEEAFBB5FB2222AEF335B2B2FF5ECC35FA1
@M00842:106:000000000-AAV5A:1:1101:8575:7613 1:N:0:1
AAAAAAAAAAAAAAAAAAAATGGAATTCTCGGGTGCCAAGGAACTCCAGTC
+
@BBBBBBBBBBBGGCGEGCEFBB33B33B@?1>1>?BGFGE1GGBGFFHE3
@M00842:106:000000000-AAV5A:1:1101:11009:7622 1:N:0:1
AAAAAAAAAAAAAAAAGGGGGGCAGGGAGGACGAGCACCACCAAACACCAC
+
1>AA?DDDDDDDGC////EEEC/<?/////.<--<<-<<C......<F...
@M00842:106:000000000-AAV5A:1:1101:7090:7623 1:N:0:1
AAAAAAAAAAAAAAAAAAAGGGAAGTCACGGGCGCCAACGCACTCCAGCAC
+
AAAAADDDDDDDGGGAEE//?EF0/B@2BE?//>E//>/?/>E/BB1100B
@M00842:106:000000000-AAV5A:1:1101:25740:7623 1:N:0:1
AAAAAAAAAAAAAAAAATGGAATTCTCGGGTGCCAAGGAACTCCAGTCACC
+
BABBBBDBBBBBGGGGGAFGE33AA5D1?>1>B3@B1?13F3FGB33BDG3
@M00842:106:000000000-AAV5A:1:1101:18259:7624 1:N:0:1
AAAAAAAAAAAAAAAAAATGGAATTCTCGGGTGCCAAGGAACTCCAGTCAC
+
BBBBBBBBBBBBGGGGGE1BGF3ECBBF1F>B>EBFCCFFGGFFHFGFBF3
@M00842:106:000000000-AAV5A:1:1101:26552:7626 1:N:0:1
CTAGTCTGGTTTGGCACAAATCTTGTGCATTAATGCTAATGGAATGGTAGG
+
>>>33B5DFFFCEEFGGFF4FBD5D5BBF66556D5D55D5F3B3BA55B2
@M00842:106:000000000-AAV5A:1:1101:17635:7629 1:N:0:1
AAAAAAAAAAAAAAAAATGGCATTCTCGGGAGCCAAGGAGCTCCAGTCACA
+
AA>AA1AD>>ADEEEG/GGG001AA2B>/>//BBBB>E0BF0EGCGGH1F1
@M00842:106:000000000-AAV5A:1:1101:18421:7639 1:N:0:1
TAATTAAAAAAAAAAAAAAAAAATGGAATTCTCGGGTGCCAAGGAACTCCC
+
>AAAAFFFFFBBGGGGEGEGGEE1B3B3B3@5D?FC1>EGEFGFBFG3FG1
@M00842:106:000000000-AAV5A:1:1101:9014:7642 1:N:0:1
AAAAAAAAAAAAAAAAAAAAAAACAAAAAAAACAAAAAAAAAAAAAAAAAA
+
BBBBBBBDBDDBEGGEGGFCFGE1EG11?/></?/?0?/B</BC/<C?@-:
@M00842:106:000000000-AAV5A:1:1101:7487:7642 1:N:0:1
AAAAAAAAAAAAAAAAAAAAAAAAGCAAAAACACAACAACACAAAAAACAA
+
AAAAADDDDDDDGGGCECGG?E///0B010?/>0//////<<</00///</
@M00842:106:000000000-AAV5A:1:1101:14156:7646 1:N:0:1
AAAAAAAAAAAAAAAAAAAAAAAACAAACAACAACAAAAAAAACAAAAACA
+
1AAAADDDDDDDGGCGCEEGE//////B/0/>?>///B0?//>///00///
@M00842:106:000000000-AAV5A:1:1101:18753:7656 1:N:0:1
CAATCAGTGGTGCCAAGGAACTCCAGTCACATCACGATCTCGTATGCCGTC
+
>ABBBF4BDFDBGGFFGG4BGGBG4BDGGBG5BBBBAA22FFAEGGHHG?A
@M00842:106:000000000-AAV5A:1:1101:20404:7657 1:N:0:1
AAAAAAAAAAAAAAAAAATGGAATTCTCGGGTGCCAAGGAACTCCAGTCAC
+
?ABAABBBBBBBGGEFGGGFG@333@5FCFE1>?GF@GF1BGGGHG3BGG@
@M00842:106:000000000-AAV5A:1:1101:4047:7662 1:N:0:1
CACGAAGTCATGATTGAATCGCGAGTGGTCGGCAGATTGCGATAAACGGTC
+
11>1>>1>@D3@F3DBDFAFG1A000AB1A00AA/F1111BE///BBFC//
@M00842:106:000000000-AAV5A:1:1101:10292:7668 1:N:0:1
TGCAGAAGAAAAAAAAAAAAAACACATGGCATTCTCGGGTGCCAAGGACCC
+
11>>1B>FFFFFGGGEGCGCGG/F0/1AB0A11D22AF///B0FEGGE0?B
@M00842:106:000000000-AAV5A:1:1101:11526:7670 1:N:0:1
CATTCTTTGTACATGTTACTACTTTTAGAACCACACAAAAAACACGAAATC
+
>>>>A5@5FDDFGGGGGFFGDB55555A4A4442B222B22A2A2B222BA
@M00842:106:000000000-AAV5A:1:1101:27431:7672 1:N:0:1
AAAAAAAAAAAAAAAAAAAAACACAACACGCGAAAAAACCACAGCCCCCGC
+
AAAAADDDDDDDGEGEGG?E?/>0/B/B>///////B</?/??0///?>//
@M00842:106:000000000-AAV5A:1:1101:17263:7675 1:N:0:1
GTGTGTTGTCCAAAAAAAAAAAAACAATGGAATTCTCGGGTGCCAAGGAAC
+
>>>>1>1>CFFFGGCG1EAAEGA//AAGFB111AD2DF/E/>EHGFHGECB
@M00842:106:000000000-AAV5A:1:1101:18457:7684 1:N:0:1
ATCAAAGAAATGACTCGCAAGGTTAGTGCTGAGGTTGACTTAGTTCATCAG
+
AAAAAF1BBCFFGFDFFGA1AF1A1B3BDEF1BA00BBF1DGHFFGF2GG1
@M00842:106:000000000-AAV5A:1:1101:17276:7687 1:N:0:1
GTGCTGGTGCTGATGCTTCCTCTGCTGGTATGGTTGACGCCGGATTTGAGG
+
>>>>>54B>BBDGG5BBBFGFGEBB5FFF5DBB5DBFG2EE2E?A1FGFA2
@M00842:106:000000000-AAV5A:1:1101:5567:7691 1:N:0:1
AAAAAAAAAAAAAAAAAAAAAAACAAAACAACAAAAAAAAAAAACAAAACA
+
BBBB@BDBBBBBGGGGGGGGGGE1111BB1?/?/0?//EEG?>//</F00<
@M00842:106:000000000-AAV5A:1:1101:5239:7691 1:N:0:1
GTCCCTAGTTTTGTTTCTGGTGCTATGGCTAACGCTGGTAAAGGACTTCTT
+
>>>>AB@FDFFFGGGBGGGGBFBAD5FFABBG4AE2BE3F5FDBCGEFDDD
@M00842:106:000000000-AAV5A:1:1101:12536:7703 1:N:0:1
AAAAAAAAAAAAAAAAGGGGGGGCGGCCACTACCGCACACCCCACCACCAA
+
>>AA?D@DDDDDGGG/AEECA/-------;///9-9-99F--;B-9-----
@M00842:106:000000000-AAV5A:1:1101:20015:7706 1:N:0:1
TGGCGCTCTCCGTCTTTCTCCATTGCGTCGTGGCCTTGCTATTGACTCTAC
+
>3>>3>>AAFFAFFBFGGGGGBB6D5A22E2BAAABBAFF5FGFFGFFGHG
@M00842:106:000000000-AAV5A:1:1101:22240:7707 1:N:0:1
AAAAAAAAAAAAAAAAAAAAAAACAACAACACAGCAAACACACAAACGCAA
+
AABBADDBBBBBGGCGG??EGEC>F?11?11//0/0B3000//</0/////
@M00842:106:000000000-AAV5A:1:1101:22711:7710 1:N:0:1
TCTTTAATAACCTGATTCAGCGAAACCAATCCGCGGCATTTAGTAGCGGTA
+
3>3>>DFFFFFFDFBGGG5FGG22AACCE4322A22EEA3AFFGEDGEGA1
@M00842:106:000000000-AAV5A:1:1101:22006:7715 1:N:0:1
AAAAAAAAAAAAAAAAAAATGGAATTCTCGGGTGCCAAGGAACTCCAGTCA
+
AAAAADDDDDDDGGGGGGE0BF11B@@2D//>/>EGG1FF00FGHBFFFF1
@M00842:106:000000000-AAV5A:1:1101:23017:7726 1:N:0:1
AAAAAAAAAAAAAAAAATGGGATTCTCGGGTGCCAAGGAACTCCAGTCACC
+
AAAAADDDDDDDEEG/A0BG0BB012DE/>/>B0B1?/00FFGF1B2BBG1
@M00842:106:000000000-AAV5A:1:1101:10933:7727 1:N:0:1
CTCGTTAGTGATAGTTTGACTAAATTTCATGACACATTCAACAAAATTTTT
+
>>>3>>>ABDFDGGBFFFBFDGG4A65DDFA54BABA5ADGGGH22B3B55
@M00842:106:000000000-AAV5A:1:1101:20988:7730 1:N:0:1
CCCGCGGGAGATCGAGGAGGAAAACAAAAAAAAACCAATGGAATTCCCGGG
+
>>A3>32>ADB>FGFGGAEFA2A2B221B1A00011B13B3@333@3BEE/
@M00842:106:000000000-AAV5A:1:1101:13356:7732 1:N:0:1
GGACCCGACGACCAAAATTAGGGTCAACGCTACCTGTCGGAAGTGTCCGCC
+
>1>>>A1>AAADGCA001BEBGB0B011////AB1B11//AAEA12DF/A/
@M00842:106:000000000-AAV5A:1:1101:22376:7734 1:N:0:1
AAAAAAAAAAAAAAAAAAAAAAACAAGACAGACAGACACCCAACAACACAC
+
AAAAADDDDDDDGGGGG/EE?E/A//00000B>000B00?//<//?/?///
@M00842:106:000000000-AAV5A:1:1101:27425:7737 1:N:0:1
ATTTGATGGGACTTACGTCTTTTCTAACCAGCAAAACACAAACCGGACCCC
+
>>AA1@@BFA1BFGGFFB1BAD1B1A3101ABB010AAB00BA////A//B
@M00842:106:000000000-AAV5A:1:1101:12812:7738 1:N:0:1
AAAAAAAAAAAAAAAAAAAAAAAACAACACAAACACACACACACAGACCCG
+
AABBBBBBBBBBGGGGGGGGGG@@1?1/?///0?0B//////<//020/?/
@M00842:106:000000000-AAV5A:1:1101:16869:7740 1:N:0:1
AAAAAAAAAAAAAAAAAAAAAAAAAACACACACCAACACACAACGACACCA
+
AAAAA@DDDDDDGGGCGE@E//>////?0?/?//?/?//?CC///?/////
@M00842:106:000000000-AAV5A:1:1101:14924:7740 1:N:0:1
TCCTTCATGAACTTAATCCACTGTTCACCATAAACGTGACGATGAGGGACA
+
>>AAAFFFFFFFGGFFGGGGGGB55DDGHH444DBA4BBFEF2FD3F?EF2
@M00842:106:000000000-AAV5A:1:1101:8027:7742 1:N:0:1
AAAAAAAAAAAAAAAAATGGAATTCTCGGGCGCCAAGGACCTACCGCCACA
+
AAAAADDDDD0DEEEEA0BFG111A2D>F///>>/>//B0?01B0//>>?0
@M00842:106:000000000-AAV5A:1:1101:25988:7750 1:N:0:1
AAAAAAAAAAAAAAAAAATGGAATTCTCGGGTGCCAAGGAACTCCAGCCAC
+
AAAAADDDDDDDGGGGGEABG@1B112D>FG/>BB@B>F00F1BFFB0?G>
@M00842:106:000000000-AAV5A:1:1101:9739:7752 1:N:0:1
AAAAAAAAAAAAAAAAAAAAAACAAGACACGACAGCCACCAACAACACAAC
+
AAA?A1@ADD@DGGCEGG@ECE/>>00000////>//000?///?//??//
@M00842:106:000000000-AAV5A:1:1101:5276:7759 1:N:0:1
AACTATCAAAATATAACGTTGACGATGTAGCTTTAGGTGTCTGTAAAACAG
+
BBB@B5FFFFFFFGGFGEABACAAC2B46D55BDDAB5333A5AF5DBG22
@M00842:106:000000000-AAV5A:1:1101:9116:7761 1:N:0:1
AGAAACATACGAAGGCGCATAACGATACCACTGACCCTCAGCAATCTTAAA
+
>3>>>CFFFFFAGFGGGGEEEGBB22BEF3FABABBF3FGGGHHBFD55FD
@M00842:106:000000000-AAV5A:1:1101:9868:7761 1:N:0:1
CTGATTCAAAAAAAAAAAAAAAACAACGGCATTCTCGGGTGCCAAGGAACC
+
>>>>>@BBDFFAEGGAEEE?EA//BE/A>/>/1D2F/F/B/?F1G//00>>
@M00842:106:000000000-AAV5A:1:1101:4178:7770 1:N:0:1
AAAAAAAAAAAAAAAAAAATGGAATTCTCGGGTGCCAAGGCACTCCAGTCC
+
ABBBBBBBBBBBGGGGGG@1BGF@B3@5@BAE1>EFHBCE1BB2B?3F?F3
@M00842:106:000000000-AAV5A:1:1101:21504:7770 1:N:0:1
CTGACGAGTAACAAAGTTTGGATTGCTACTGACCGCTCTCGAGCTCGTCGC
+
>>>AA1AD>FFFEGC1BDGGFBA1BAE3GFB3BB0A0A/B/1/B/1/AAA/
@M00842:106:000000000-AAV5A:1:1101:6370:7772 1:N:0:1
AGCTCTTGGAAGAGATTCTGTCTTTTCGTATGCAGGGCGTTGAGTTCGATA
+
>>>>>BBFFFFFGGGGGGGGBG5D55BABAABD554AAAAAE2GBFGGA51
@M00842:106:000000000-AAV5A:1:1101:18734:7773 1:N:0:1
AAAAAAAAAAAAAAAAAAAAAAAACAAGCACAACACACCAGACACCAACCC
+
AAAAADDDDDDDGGGGE/EEE//>/?/0/B>00////<</00/B0//////
@M00842:106:000000000-AAV5A:1:1101:14876:7776 1:N:0:1
GTTGAAAAAAAAAAAAAAAAAATGGACTTCTCGGGTGCCAAGGAACTCCAG
+
>111>BBFFDDDGGGGEE/EE/BBB1111@D1B/>/>?FG1FA0GHBGBF1
@M00842:106:000000000-AAV5A:1:1101:10241:7776 1:N:0:1
GGGTTAGCCTCGGTACGGTCAGGCATCCACGGCGCTTTAAAATAGTTGTTA
+
>3>>>>4DFFFAGEGEGGFFAGAEF4FG3G22A2AA1AB5D55FGDAFDA5
@M00842:106:000000000-AAV5A:1:1101:17340:7786 1:N:0:1
AAAAAAAAAAAAAAAAAAAAAAACAAAAACACTCAGCACCACAACCAGCAA
+
AAAAAADADDDDCGCG/E/E@EE///00//?01001110/0?//?////00
@M00842:106:000000000-AAV5A:1:1101:11555:7787 1:N:0:1
AAAAAAAAAAAAAAAAAAAAAAAACAACATCGACACCCACACCCACACAAG
+
AAAAADDDDDDDGCECEE@?C//////>F01/0/////?E/////??A//0
@M00842:106:000000000-AAV5A:1:1101:15150:7794 1:N:0:1
GGGAAGTAGCGACAGCTTGGTTTTTAGTGAGTTGTTCCATTCTTTAGCTCC
+
>3A>>3BBDFDDEAAFBGGEBF4A22B5D5B5DD52AGGDBF5A55FGGGG
@M00842:106:000000000-AAV5A:1:1101:27460:7797 1:N:0:1
CCGTTCTGGTGATTCGTCTAAGAAGTTTAAGATTGCTGAGGGTCAGTGGTA
+
3AAA3CAFF545GGFFFEGFFG45B55665B555BB5B5A222BBGAFE55
@M00842:106:000000000-AAV5A:1:1101:4247:7799 1:N:0:1
AAAAAAAAAAAAAAAAAACGGGACAGCGACATCCACCCACCACCCGCATCC
+
AAAAADDDDD@DC?CE?//>/?/>FC//////10110/>/>?/?//>//<<
@M00842:106:000000000-AAV5A:1:1101:14840:7800 1:N:0:1
AAAAAAAAAAAAAAAATGGAATTCTCGGGTGCCAAGGAACTCCAGTCACAT
+
?ABCCCDBCCCCGGGGGFGBBBAA5A1BE1>1B@3B?BGHEHHHHEGHHG3
@M00842:106:000000000-AAV5A:1:1101:26704:7800 1:N:0:1
GCCACCATGATTATGACCAGTGCTTCCAGTCCGTTCAGTTGTTGCAGTGGG
+
A>AAAFAFFFFFGGFGGGGG1F133DBGD3B1A0ABBF22A1ABFFFBEG/
@M00842:106:000000000-AAV5A:1:1101:18732:7807 1:N:0:1
AAAAAAAAAAAAAAAAAAAAAAACAAAAAGAGACAACAAAAAAAAACAAAA
+
AAAAADDDDDDDGGGGGGCCE?>///B0/?/000BB/?/BF///<</F?00
@M00842:106:000000000-AAV5A:1:1101:16024:7807 1:N:0:1
AAAAAAAAAAAAAAAAATGGAATTCTCGGGTGCCAAGGAACTCCAGTCACC
+
AAAABBBBBBBBGGGGGGGGBB3BA5BEFG1>BFBBEA1FHCHHFBEFDH3
@M00842:106:000000000-AAV5A:1:1101:14361:7813 1:N:0:1
GTCCGTTCAGTTGTTGCAGTGGAATAGTCAGGTTAAATTTAATGTGACCGG
+
>>1>1>1CCFFFGBEFG1F1BF1111BDD3DB1A113A212D2GDBEGHEA
@M00842:106:000000000-AAV5A:1:1101:12129:7813 1:N:0:1
AAAAAAAAAAAAAAAAAAATGGAATTCTCGGGTGCCAAGGAACTCCAGTCC
+
AAAAADDDDDDDGGGGGGC0BGG1B1@DBFB>>>EGFF/FF0G@GGFB2F1
@M00842:106:000000000-AAV5A:1:1101:27475:7818 1:N:0:1
CCGTTCTGGTGATTCGTCTAAGAAGCTTAAGATTGCTGAGGGTCAGTGGTC
+
>>3>>CAFFFFFGBBFFEEGFBD5B4A5B5555AB4A5A2AEEG2ABFF53
@M00842:106:000000000-AAV5A:1:1101:14668:7819 1:N:0:1
AAAAAAAAAAAAAAAAAATGGAATTCTCGGGTGCCAAGGAACCCCAGTCAC
+
ABBBBBBBBBBBGGGGEECBG@EGCD5B?F01>EFHCDDG3F1??1EB@33
@M00842:106:000000000-AAV5A:1:1101:12353:7821 1:N:0:1
CTTTTATTGAAAAAAAAAAAAAACAATGGACTTCTCGGGTGCCAGGGACCC
+
AAAAAF@DFFFFGFEGAEGC?E////F1BA11ADAB//A>>ECG1/BFCEE
@M00842:106:000000000-AAV5A:1:1101:26357:7829 1:N:0:1
AAAAAAAAAAAAAAAAAAAAAACAACAAAAACAAACAAACAACACAACACC
+
BBBBBBDBBBBBGGGGGGGGGG1F11??11?1110/?/0/??F?/?//?F/
@M00842:106:000000000-AAV5A:1:1101:25456:7831 1:N:0:1
AAAAAAAAAAAAAAAAAAGGGAATTCTCGGGTGCCAAGGAACTCCAGTCAC
+
BBBBBBBBBBBBGGGGG?1?EFA23D5B?C/1>EFG31?B3B3B333@BF?
@M00842:106:000000000-AAV5A:1:1101:12982:7836 1:N:0:1
AAAAAAAAAAAAAAAATGGAATTCTCGGGTGCCAAGGCACTCCAGTCACAA
+
BBBBBBBBBBBBGGGGCFG3B3A555BFE1>1B@B??1BG2FHF3@BFF33
@M00842:106:000000000-AAV5A:1:1101:17072:7839 1:N:0:1
AAAAAAAAAAAAAAATGGAATTCTCGGGTGCCAAGGAACTCCAGTCACATC
+
BBCCCCCBCCCCGGGFGGFBDFD5BCAE1A1B53B?1FFBGBGFDGFFF3B
@M00842:106:000000000-AAV5A:1:1101:8461:7839 1:N:0:1
AAAAAAAAAAAAAAAAATGGAATTCTCGGGTGCCAAGGAACTCCAGTCACA
+
BBBBBBBBBBBBGGGGACBGBB33D5@1?@1>BB3FCDH3B3BGHFBD3B3
@M00842:106:000000000-AAV5A:1:1101:5514:7842 1:N:0:1
ATGGCGCCACCAGCAAGAGCAGAAGCAATACCGCCAGCAATAGCACCAAAC
+
>>>3A3>AAACBGGGFG4GGGGB44B3F3B3C2AAECFCC3BDFEGFG1BF
@M00842:106:000000000-AAV5A:1:1101:23173:7853 1:N:0:1
GCTCGACGCCATTAATAATGTTTTCCGTAACTTCAGCGCCTTCCATGATGG
+
>>3>33>ADBBBGFGFGAGGBGG4A4AA2B255DADF2EEA2FHHGFGFF3
@M00842:106:000000000-AAV5A:1:1101:5452:7854 1:N:0:1
AAAAAAAAAAAAAAAAAATGGAATTCTCGGGTGCCAAGGAACTCCAGTCAC
+
CBCCBBBCCCCCGGGGGG1BGGFHH@5D11E1>BBB31?FBGBF3GF3FG3
@M00842:106:000000000-AAV5A:1:1101:6638:7858 1:N:0:1
AAAAAAAAAAAAAAAAAAAAAACCACCAACAACACAACACCCACAACACAC
+
>AAAADDDDDDDGGGGEC/>/E//?//?//?//?/////F/>////?////
@M00842:106:000000000-AAV5A:1:1101:13784:7864 1:N:0:1
CGGTCACATTAAATTTAACCTGACTATTCCACTGCAACAACTGAACGGACC
+
33>>>>CDFFFFGGGGF5BGGGBF55A65DFG5BFBBFBAGFE3FHFG2E2
@M00842:106:000000000-AAV5A:1:1101:23289:7865 1:N:0:1
CTCTTTCTGATTGTCCAGTTGCATTGTAGTAAGCTCTTTTTGATTCTCAAA
+
>>>>>DDFFFFFGGGGFGAFGGG6D456DAD6DB5F5BD5AEA55D5B5GF
@M00842:106:000000000-AAV5A:1:1101:11591:7873 1:N:0:1
AAAAAAAAAAAAAAAAAAAATGGAATTCTCGGGTGCCAAGGCACTCCAGTC
+
@BBBBBBBBBBBGGGGGGFFFFF33B3B3BB1>1>EB3BE?1?B?FGHHB3
@M00842:106:000000000-AAV5A:1:1101:10125:7889 1:N:0:1
ACCGTCAGGATTGACACCCTCCCAATTGTATGTTTTCATGCCTCCAAATCT
+
>>A3>>3AFFFFGGBDGFGGGGBBB45BD6DD5DAABADGHHFHHH3GGF5
@M00842:106:000000000-AAV5A:1:1101:7482:7891 1:N:0:1
ATAAACTCAACAGGAGCAGGAAAGCGAGGGTATCCTACAAAGTCCAGCGCA
+
AAABBFFFFFFFGGFAGGGGFF4B4B2A2AA3BDD5DGF3BBFGHF3FE00
@M00842:106:000000000-AAV5A:1:1101:10100:7895 1:N:0:1
TCAGTATGCAAATTAGCATAAGCAGCTTGCAGACCCATAATGTCAATAGCT
+
3>>3>D5BFFFFDGFGGFCDGFB5AA44BG4A5BBBBB335D5D55D5E55
@M00842:106:000000000-AAV5A:1:1101:5040:7896 1:N:0:1
AAAAAAAAAAAAAAAAATGGAAGTCTCGGGTGCCAAGGAACTCCAGTCACC
+
AAAAADDDDDDDGGGGGAFGGF0FB2D0B//>>BBB//00B@FGHB2BFF1
@M00842:106:000000000-AAV5A:1:1101:27387:7896 1:N:0:1
GCCGTTGCAAAAAAAAAAAAAAAATGGAATTCTCGGGCGCCAAGGAACTCC
+
>>>3>>3>DFFFGGCEGGGGGGF01B33B33@5DBB0//>>?EF1??B3?F
@M00842:106:000000000-AAV5A:1:1101:4984:7896 1:N:0:1
CAACTGAACGGACTGGAAACACTGGTCATAATCATGGTGGCGAATAAGTAC
+
>AABA4FFFFCCGFGFFGGGGGAFG5DE5655DD5BB5BBFAAE2FDFAGF
@M00842:106:000000000-AAV5A:1:1101:23203:7898 1:N:0:1
AAAAAAAAAAAAAAAAAAAAAAAAGACAACACAAAAACACAAAACAAAAAA
+
1AAAADDDDDDDGGGGGCGGGG///?00B????/0B//F0?<0F0//F0//
@M00842:106:000000000-AAV5A:1:1101:16622:7899 1:N:0:1
AAAAAAAAAAAAAAAAAAAAAAACAAAAAAACAAAAAAAAAAAAAACAAAA
+
BBBBBBBBBBBBGGGGCGGGGGF1?1B1?/>/?/BF///B/@@@/AAFA00
@M00842:106:000000000-AAV5A:1:1101:4983:7916 1:N:0:1
CAACTGAACGGACTGGAAACACTGGTCATAATCATGGTGGCGAATAAGTAC
+
1>AA>1DDFF1AGG1FB1FGBG1A01DB3332DB2D11A0BA/A/BEBAFD
@M00842:106:000000000-AAV5A:1:1101:27301:7916 1:N:0:1
AAAAAAAAAAAAAAAAAAAAAAACAAGAAAAGAGAAAAAAAAACAAACACA
+
1AAAADDDDDDDGGGGGGEECG///?000B00?001100///////0/00/
@M00842:106:000000000-AAV5A:1:1101:24723:7917 1:N:0:1
TTTCTCATTTTCCGCCAGCAGTCCACTTCGATTTCATTCGTCAACCAGCAG
+
3>3>>B@BFFFFGAEEAEG4BBBB5B55BA4A52555DDBB222B2FAG22
@M00842:106:000000000-AAV5A:1:1101:27283:7917 1:N:0:1
AAAAAAAAAAAAAAAAAAAAAAACAAAAGCTAAACAACAAAACCACAAACA
+
AA?AA@DDBBBBGGEGG0>EGE/?111?313B3BB3/??/0B0///?/0?0
@M00842:106:000000000-AAV5A:1:1101:9318:7922 1:N:0:1
AATCTCTTTAATAACCTGATTCAGCGAAACCAATCCGCGGCATTTAGTAGC
+
3AA>AFDFFFFFGGGGGGBFGGED5A222ACABBFG2CE2EEEBGEGFDG5
@M00842:106:000000000-AAV5A:1:1101:6812:7923 1:N:0:1
CATATGTCATTAGAACGGGAACTAAACAAAACAACAAAAATGGAATTCCCG
+
>A1A133DFFFFFGGGGGGAAF11111B00BEG00B0B000B1AAB1D1A/
@M00842:106:000000000-AAV5A:1:1101:4058:7934 1:N:0:1
AAAAAAAAAAAAAAAAAATGGAATTCTCGGGAGCCAAGGAACTCCAGTCAC
+
ABBBBBBBBBBBGGGGGGGGGCGF35551?0//B?EBB1CFGBGHFB3B3B
@M00842:106:000000000-AAV5A:1:1101:14522:7942 1:N:0:1
ATTTATGGTGTGATGTGATGATGTGATTTGTTGTTTTGATAATAATGATTT
+
AAA3AD5CBD>AGGFAFBBF5BD6DB655A64B4A4BB2FFG5AEBDBAFA
@M00842:106:000000000-AAV5A:1:1101:9807:7942 1:N:0:1
AAAAAAAAAAAAAAAAAAAAAAACAGACCAAACAACAAAAAAAAAAAAACA
+
ABBBBBBBBBBBGGGCEG?EGC/1F1311B1/?GF//?00/</<<<//A//
@M00842:106:000000000-AAV5A:1:1101:10299:7953 1:N:0:1
AAAAAAAAAAAAAAAATGGAATTCTCGGGTGCCAAGGAACTCCAGTCACAC
+
?AAAADBDBBBBGGGGFBGBABBBB5BBEGE>BDB1B1BGFGHHGF@3B33
@M00842:106:000000000-AAV5A:1:1101:11187:7958 1:N:0:1
CAAAAAAAAAAAAATGGAATTCTCGGGTGCCAAGGAACTCCAGTCACATCA
+
ABBBBBBBBBBBGGAGGFBBFG55BEE1A135A1F1AGCGGHHGHGHGEG3
@M00842:106:000000000-AAV5A:1:1101:23159:7979 1:N:0:1
AAAAAAAAAAAAAAAAAAAAAAAAAACAAAAACAACACAACAAACAAAAAA
+
AABAADDDBBDDEGGAE?FEGG///>//?0?/<?//?FGF/GCF/B?00//
@M00842:106:000000000-AAV5A:1:1101:6299:7981 1:N:0:1
AAAAAAAAAAAAAAAAAAAAAAACAAGCAAGCGCCACGCGCACACACCCAC
+
A?AA1DA>DDDDGEEEAEECCC//?/B/000///>///////<<0//////
@M00842:106:000000000-AAV5A:1:1101:22950:7981 1:N:0:1
AAAAAAAAAAAAAAAAGGGGGGGCACGCGCCGCCACACCACACCCACAACC
+
>>AAAADDDDDDGGG??/EEEC;9-.;----------;:--;---;:----
@M00842:106:000000000-AAV5A:1:1101:10081:7982 1:N:0:1
TGAATGAGCTTAATAGAGGCCAAAGCGGTCTGGAAACGTACGGATTGTTCA
+
11>AA3BFFFFFFFEB1FGGGA10A0BE0AAFF111B00BGGECE/01DF2
@M00842:106:000000000-AAV5A:1:1101:23496:7983 1:N:0:1
AAAAAAAAAAAAAAAAAAAAAAACAAAAGCCAGCGGAGCCAAACCACACAC
+
1AAAADDDDDDDGGGGGGGGGG////B000B00?//>></000///?/?//
@M00842:106:000000000-AAV5A:1:1101:12910:7986 1:N:0:1
TCAGTAACAGATACAAACTCATCACGAACGTCAGAAGCAGCCTTATGGCCG
+
>>1>>3BDFF1D1BABAA1BBEBAAA00AAAAAA11BGG0FA01FABCGF/
@M00842:106:000000000-AAV5A:1:1101:6783:7995 1:N:0:1
ATGAAAATAAGATTATTTAACATAAACAACACACAAAAAACTGGCATTCCC
+
A>>AAFFBFFFF3GE3AGBGFGA1111B00B000AAB0A00110/B11BDB
@M00842:106:000000000-AAV5A:1:1101:11604:8002 1:N:0:1
GAAAAAAAAAAAAAAGGGGGGGGCGGCGCGCCACGCACACCACACCACCCC
+
1?AAAFDDDDDDE?E/AAEAB@---9---9---;---9----;A-9-----
@M00842:106:000000000-AAV5A:1:1101:23603:8004 1:N:0:1
AAAAAAAAAAAAAAAAAAAAAACAACAACAATAAACACCAAACAAACAACA
+
AAAABBBBBBBBGEGGGGGGGG1F?FA11?13333330/?///0F0/BF//
@M00842:106:000000000-AAV5A:1:1101:23621:8006 1:N:0:1
AAAAAAAAAAAAAAAAAAAAAAGCAAGCTAACACCAACAAACAACAAAAAA
+
>1>A1>DDDADAEE?//A///E/0100/11BB11/////>0?0///?00//
@M00842:106:000000000-AAV5A:1:1101:24132:8010 1:N:0:1
AAAAAAAAAAAAAAAAGGGGGGCGCGCAGGCGCCACCACCCACACACCAAC
+
>AAA?>AADDDDEC///EGGGG@CC-----.---:.;:CC..:...;....
@M00842:106:000000000-AAV5A:1:1101:4839:8011 1:N:0:1
AGAAGCAATACCGCCAGCAATAGCACCAAACATAAATCACCTCACTTAAGG
+
3>>>3CCFFFFFGGEEGGGGGGAA5FGA222F3B5DBD3BG3F3GBBADD3
@M00842:106:000000000-AAV5A:1:1101:18069:8013 1:N:0:1
AACCTGATTCAGCGAAACCAATCCGCGGCATTTAGTAGCGGCAACGTTAGG
+
AAABB?FDFFF5BE2AAFG4AFAA22A2AE23DAB555F0000A1A1BFF2
@M00842:106:000000000-AAV5A:1:1101:13625:8013 1:N:0:1
AAAAAAAAAAAAAAAAATGGAATTCTCGGGTGCCAAGGAACTCCAGTCACA
+
BBBBBBBBBBBBGGGFE1BGBA3GBDDC1>1>?B@@??13GBGHHFBFEG3
@M00842:106:000000000-AAV5A:1:1101:18710:8014 1:N:0:1
TAATTATATGAAAAAAAAAAAAAAATGGAATTCTCGGGTGCCAAGGAACTC
+
>ABAAFFFFFFFGGGGCEGGGGE00AB33333D5DBB>1>EHHG1F1FGFF
@M00842:106:000000000-AAV5A:1:1101:20558:8021 1:N:0:1
AAAATATTCAAATGGAGTCTTTTTGGAATAAACGGGTCCTTGTACTTCAAA
+
AAAA?F3@DFFFBGGBGBGEFGD1AA1A11ADGEBE0ACBFDAFFDAF2D2
@M00842:106:000000000-AAV5A:1:1101:17215:8024 1:N:0:1
CAATGTTGTTGGAAATTGATATCTGAAAACAAAAAAAAAAAATGGAATTCC
+
>>AA3@5BBAFAGGGFGBBBABD6D5D4B44A4AB2EA2A001BBBA33DB
@M00842:106:000000000-AAV5A:1:1101:9888:8024 1:N:0:1
AAAAAAAAAAAAAAAAAAATGGAATTCTCGGGTGCCAAGGAACTCCAGTCA
+
BBBBBBBDBBBBGGGGGGE1BF33B@5DB?1F1>AGFGD11?E3@FBFBG3
@M00842:106:000000000-AAV5A:1:1101:21406:8027 1:N:0:1
TTTAGGGTGAGTTAAGCTGATTTATGTGTTTCTTTTAAACCAAACAAAAAA
+
>>3A344B>>C@GG5AGGGABF556D6D6A45D5A55BA33AA22222BAA
@M00842:106:000000000-AAV5A:1:1101:7648:8039 1:N:0:1
AAAAAAAAAAAAAAAAATGGAATTCTCGGGTGCCAAGGAACTCCAGTCACC
+
BBBBBBDBBBBBGGGGE1BGBB3G55@FFE1>?BBCGAEFG3FGFH@FHH3
@M00842:106:000000000-AAV5A:1:1101:9533:8049 1:N:0:1
AAAGTCCAGCGTACCATAAACGCAAGCCTCAACGCAGCGACGAGCACGAGG
+
>>>3>BD5CFBAEFFFGGFDGEAA22BA3BC3B2EE?ECEGEEAGEHG1>0
@M00842:106:000000000-AAV5A:1:1101:4360:8049 1:N:0:1
TACACGCAAGGTAAACGCGAACAATTCAGCGGCACTAACAGGACGCTCGAC
+
3>>3>33A22A4FEEGC?FAEC2E35D5A52A00023B3A31110>1B000
@M00842:106:000000000-AAV5A:1:1101:24538:8053 1:N:0:1
ACAGAAGTGAGAACCAGCTTATCAGAAAAAAAGTTTGAATTATGGCGAGAA
+
>>A3>BCDFFFFGGGGGGFGGFDAB45B4422A3D5D5D55BAFECEFEA1
@M00842:106:000000000-AAV5A:1:1101:3941:8057 1:N:0:1
CCTAAGCATTTGTTTCAGGGTTATTAGAATATCTATAACAACTATTTTACA
+
>?A1A1>1DFFDF11AFGGGAB11333D33B3AAD3AA1B1A1A22D2A1D
@M00842:106:000000000-AAV5A:1:1101:17738:8061 1:N:0:1
AAAAAAAAAAAAAAAAAAAAAAACAAAACAAAACAACAAACAACAACCCAC
+
@AABBBBBBBBBGEEEECEGEEE1?1?F1F1B00??//?0/??/////?//
@M00842:106:000000000-AAV5A:1:1101:21734:8070 1:N:0:1
ATCCAAAAAAAAAAAAAAAAAATGGACTTCTCGGGTGCCAGGGAACCCCAG
+
>>AAAFFBBBBBGGGGGGGGGG1BBG333553B?>?/BFF3?EF1?1?///
@M00842:106:000000000-AAV5A:1:1101:5345:8071 1:N:0:1
CTTCCTACAGGTAGCGTTGACCCTAATTATGGTCGTCGGGTACGCAATCGC
+
>3>AAFFFFFFDGFFEAAEAFGA4BF556AD45DE2BE2AAEGEFEE1FF1
@M00842:106:000000000-AAV5A:1:1101:11514:8083 1:N:0:1
AAAAAAAAAAAAAAAATGGAATTCTCGGGTGCCAAGGAACTCCAGTCACAA
+
BBBCCBCDBCCCGGGGFFGBBFFA5DFCE1>1BDB?F1FGGHHGF3BFHF3
@M00842:106:000000000-AAV5A:1:1101:24780:8086 1:N:0:1
AAAAAAAAAAAAAAAAGGGGGGGCGCGTGCTCGCCGCACCCAACCCACCAC
+
>AAAADDDDDDDGCC/A/AA//-;@-;-99-/9---;9------999----
@M00842:106:000000000-AAV5A:1:1101:26036:8089 1:N:0:1
AAAAAAAAAAAAAAAAAGGGGGGGAGACGAGGACGCCAACCACCCCAACCC
+
>>AA?DDDDDDDCFA//AEEGE/9--...9--;-;-9:-:A----;---;-
@M00842:106:000000000-AAV5A:1:1101:3790:8089 1:N:0:1
AAAAAAAAAAAAAAAAAAAAGAACAAAAACATCAAAACACGGAACTCCCGG
+
AAAAADDDDDDDGGGGGGG/EFE0B000?/B11BB1F0>0///?E1B>///
@M00842:106:000000000-AAV5A:1:1101:8231:8096 1:N:0:1
ATAGAGACATACAAACCCATCACAACGAGGCAACATAAAAACAAAAACAAA
+
>1>1>1BCF@FFGGGGGGGGGGB1BAA0AAA0BABA1AD11/BAB0B/AGA
@M00842:106:000000000-AAV5A:1:1101:25466:8102 1:N:0:1
AAAAAAAAAAAAAAAATGGAATCCTCGGGTGCCAGGGACCTCCAGTCACAC
+
AAAAADDDDDDDGGGG0BGBBG1B1BEE/>>/BD1?>?>E0BGFH2B1F11
@M00842:106:000000000-AAV5A:1:1101:21282:8103 1:N:0:1
AAAAAAAAAAAAAAAAGGGGGGGGCGCGGAGACACCCACCACACACCCCAC
+
1>AAAD@DDDD@GCE/AECECBA-=9;------;-------9-9----9--
@M00842:106:000000000-AAV5A:1:1101:10645:8104 1:N:0:1
GTTATCAAATCATGGAGTGCAAGCATGTCAAACATTAGGAACAAACAAAAA
+
>>3>>BDFF5DFDGGBGBFGBGBAF5B5DDDDFGE5D5F5F2BFH2BAG2F
@M00842:106:000000000-AAV5A:1:1101:13826:8104 1:N:0:1
TTTGTTTTTGAAAAAAAAAAAAAAAACTGGACTTCTCGGGTGCCAAGGAAC
+
>>>1>BBBADAFGGGG?E0EEEA////1BF00B1D2@BC/?>BGF1FC00B
@M00842:106:000000000-AAV5A:1:1101:6317:8104 1:N:0:1
AGCGGTAAAGTTAGACCAAACCATGACACCAACATAACCATTATTGCCCGG
+
1>>111>>1BFFGFGGGG1AFF0BD1BBBAC0B0AA1BBBBA2D2FFBF/A
@M00842:106:000000000-AAV5A:1:1101:10128:8109 1:N:0:1
CATGTATGGCACTGTGAATTTGAGAACACAAACAAAACAAACACGGCATTC
+
>>11>B3BBAFFAE3BFFFGGF311AAAAB0000A0B0A0B0B0B///A1A
@M00842:106:000000000-AAV5A:1:1101:7032:8116 1:N:0:1
CCCAATGCTTGGCTTCCATAAGCAGATGGATAACCGCATCAAGCTCTTGGG
+
>AABBBFFFFFBGFAGGGGGFFBBBA4FG455BBF2EF2EBBDGGFFFGH2
@M00842:106:000000000-AAV5A:1:1101:4188:8118 1:N:0:1
AAAAAAAAAAAAAAAAATGGAATTCTCGGGTGCCAAGGAACTCCAGTCACC
+
CBCCCCBCCCCCGGGGGGGGGGH3D5@B1>10BBBF1BBGGBGH3CBGHH3
@M00842:106:000000000-AAV5A:1:1101:13985:8119 1:N:0:1
TGGTGGCAAGTCTGCCGCTGATAAAGGACAGGATACTCGTGATTATCTTGC
+
>1>>11CB1>DFGGGFEEAF0B331DA0000A01BAEFFFEAB2F2DAB21
@M00842:106:000000000-AAV5A:1:1101:21561:8120 1:N:0:1
AAAAAAAAAAAAAAAAATGGAATTCTCGGGTGCCAAGGAACTCCAGTCACC
+
ABBBBBBBBBBBGGGCECBGFFGBD5@1C01>BB@3F1F3FCGGHE3BBD3
@M00842:106:000000000-AAV5A:1:1101:15999:8121 1:N:0:1
AAAAAAAAAAAAAAAAAAAAAAAAACAACCAAAAAAAAAAAAACAAAACAA
+
ABBBBBBBBBBBGGGGGC?EGC>@///?/////?/////>/><//?000..
@M00842:106:000000000-AAV5A:1:1101:14232:8129 1:N:0:1
AAAAAAAAAAAAAAAAAATGGAATTCTCGGGTGCCAAGGAACTCCAGTCAC
+
@ABBBBBBBBBBGGGGEEABGB@@BB5@1F?1>1FGFGDCGG@GGFFBGF3
@M00842:106:000000000-AAV5A:1:1101:21366:8131 1:N:0:1
AAAAAAAAAAAAAAAAAAGGGAATTCCCGGGTGCCAGGGACCTCCAGCCAC
+
AAAAADDDDDDDGGGGE//?E>E>1@1@>E/B/E0F1>?//?>B>010/00
@M00842:106:000000000-AAV5A:1:1101:21394:8135 1:N:0:1
TGGAATTCTCGGGTGCCAAGGAACTCCAGTCACATCACGATCTCGTATGCC
+
>3>>>BBFDFBCGE2FGFAFFBFF4BEBBFHGAB5FBGD2B22FGBEFGHG
@M00842:106:000000000-AAV5A:1:1101:18870:8138 1:N:0:1
AAAAAAAAAAAAAAAAAATGGAATTCTCGGGTGCCAAGGAACTCCAGTCAC
+
BBBBABDBBBBBGGGGGGCFGBF@@BDDFEE1>?GGGGCFFFFHHHHGHH3
@M00842:106:000000000-AAV5A:1:1101:5828:8145 1:N:0:1
AAAAAAAAAAAAAAAAAATGGAATTCACGGGTGCCAAGGAACTCCAGTCAC
+
AAAAADDDDDDDGGGGGE0AF1B1@D1D?EE///B@1B/00B1FGF12B@@
@M00842:106:000000000-AAV5A:1:1101:17167:8149 1:N:0:1
AAAAAAAAAAAAAAAAATGGAATTCTCGGGTGCCAAGGAACTCCAGTCACA
+
BCCCCCCBCCCCGGGGFGFGAF3E5A5B1E1>BBBF1F1EHGHGHHHHHH3
@M00842:106:000000000-AAV5A:1:1101:18044:8150 1:N:0:1
AAAAAAAAAAAAAAAATGGAATTCTCGGGTGCCAAGGAACTCCAGTCACAC
+
BBBBBBBBBBBBGGGGAFGBBBFB55B1E1>>?DB?1FGHFGGHHFHHHH3
@M00842:106:000000000-AAV5A:1:1101:10167:8153 1:N:0:1
AAAAAAAAAAAAAAAAAAGGGAATTCTCGGGTGCCAAGGAACTCCAGCCAC
+
BBBBBBBBBBBBGGGGGA1?E?GHB@55?1/1/?333??E3B@FC333100
@M00842:106:000000000-AAV5A:1:1101:17057:8160 1:N:0:1
AAAAAAAAAAAAAAAAGGGGGGGCTGCGCACCACCGCACCCAACCACGCAA
+
A?AAA@>D@DDDCAEAEECECC---..-;99-----;-@---------99-
@M00842:106:000000000-AAV5A:1:1101:10481:8160 1:N:0:1
ACAGAAAAAAAAAAAAAAAAAAAAATGGAATTCTCGGGTGCCAAGGAACTC
+
3AA3>BCFFBBBGGGGGGGGGGG/>CBB3B33B3BF1/1>?GHFFFF3FBF
@M00842:106:000000000-AAV5A:1:1101:9643:8160 1:N:0:1
AAAAAAAAAAAAAAAAAAAAAAAAAACACAACAACAAACAAAAAAAACACA
+
1>AAA?DDDDDDGGGCGGEGGCC//>?/0///<?/?/B/</00/>/>C/0/
@M00842:106:000000000-AAV5A:1:1101:5172:8168 1:N:0:1
AAAAAAAAAAAAAAAAGGGGGGACGAGACAACCCAGCCCACACAACAACAA
+
AAAAA1DDDDDDG/AAAEEGEG/B<////00..<>.0..<..<..<<....
@M00842:106:000000000-AAV5A:1:1101:19974:8168 1:N:0:1
AAAAAAAAAAAAAAAAAAAAAAAAAACCAAACAACAAAAAAAAACACACCA
+
AAAAADDDDDDDGGGGGGG@E//E///??///B//?/0B//</>/F0?///
@M00842:106:000000000-AAV5A:1:1101:14928:8171 1:N:0:1
AAAAAAAAAAAAAAAAAAAAAAAAAACAAAACAAACACCACGAGCGCGAAG
+
ABBBBBBBBBBBEGEEEECEGE@//>/F/000/?0?00/////////////
@M00842:106:000000000-AAV5A:1:1101:13926:8180 1:N:0:1
TGTAGTTGGTACTGGAATTCTGAAACCACACACAAAAAATGGACATCTCGG
+
11>>1331B1DFFDFG1EFGGF33A100BE000A0B0BEAFFH11BB1D0/
@M00842:106:000000000-AAV5A:1:1101:4506:8185 1:N:0:1
TTGGTCAGTATGCAAATTAGCATAAGCAGCTTGCAGACCCATAATGTCAAT
+
>>>3>B@CDFFFGFG5FBGGGF55B5FBF444AFFBEFHHHF3A55ADDD5
@M00842:106:000000000-AAV5A:1:1101:20383:8186 1:N:0:1
TTTTGGACAGATTGACAAAAAAAAAACACAAAATGGAAACCCCCGGCGCCC
+
>1>>111CFAFDGG1FBBBB1A000///0A/0A1BB11100/B/AE/>/>/
@M00842:106:000000000-AAV5A:1:1101:24513:8194 1:N:0:1
TTTGGCCTCTATTAAGCTCATTCAGGCTTCTGCCGTTCTGGATCTAACCGG
+
>1111BFFFFFBFFGBGDGBGGD3AAA00B1DD1A00001B111BFGFG//
@M00842:106:000000000-AAV5A:1:1101:20346:8194 1:N:0:1
ATGTATCAAAAAAAAAAAAAAATGGAATTCTCGGGTGCCAAGGAACTCCAG
+
>>>>>BBBFFFBGGGGGGGGCGFBE33B3B55B1A1>BGGGGGBCGGHHH3
@M00842:106:000000000-AAV5A:1:1101:22540:8194 1:N:0:1
GAAAAAAAAAAAAACAGGGGGGCGAGCCACGCCGCAACCCCGGCACCACAG
+
A>AAA1>@>D@DE/E/FEF/E<B/////00<..-<--<...--:--:....
@M00842:106:000000000-AAV5A:1:1101:23416:8199 1:N:0:1
GTTTAAAAAAAAAAAAAAAAAAAATGGAATTCTCGGGTGCCAAGGAACTCC
+
>>3>>BFFFBBBGGGGGGGGGG00?BB33@@3BBB?/?>?GGBGEH3G3FB
@M00842:106:000000000-AAV5A:1:1101:25004:8201 1:N:0:1
AAAAAAAAAAAAAAAAAAATGGAATTCTCGGGTGCCAAGGAACTCCAGTCC
+
BBBBBBBBBBBBGGGGGGG1BG3B3@@5@B1>1>EFFCGF1GG3GGFHFG3
@M00842:106:000000000-AAV5A:1:1101:12249:8204 1:N:0:1
AAAAAAAAAAAAAAAAGGGGGGCGGAGGAGCTCCACCACCACACCGCACCC
+
1>AAADDADDDDEE//E?EEEC//<---<<..0/:/...:.;..:--:@-.
@M00842:106:000000000-AAV5A:1:1101:9866:8211 1:N:0:1
AAAAAAAAAAAAAAAATGGAATTCTCGGGTGCCAAGGAACTCCAGTCACAA
+
ABBCCCCCBCCCGGGG1FGBBBFD5AFAE1>>B531B1BHFGGHH3BGGB3
@M00842:106:000000000-AAV5A:1:1101:10837:8217 1:N:0:1
TGGACTTTGTAGGATACCCTCGCTTTCCTGCTCCTGCTGAGTTTATTGCTG
+
11>1>1BBBBDFGGFGGGG1AEA0A0BBAB11BB1B11B1012121DBEB1
@M00842:106:000000000-AAV5A:1:1101:18936:8220 1:N:0:1
AAAAAAAAAAAAAAAAAAAATGGAATTCTCGGGTGCCAAGGAACTCCAGTC
+
@AAAADDDDDDDGGGGCGCE0BB1B1BB2B?/>/>?>G@FFH0GCGGCB2B
@M00842:106:000000000-AAV5A:1:1101:10183:8230 1:N:0:1
ATGTTTGTTGCAATGACAGAAAACAAACAAAACAATGGAATTCTCGGGTGC
+
3>>>>B44BBDDGFGFGGFBBB44FF44B4444BA3F3GA3FFDFAFA2A2
@M00842:106:000000000-AAV5A:1:1101:20147:8236 1:N:0:1
AAAAAAAAAAAAAAAAAAAAAAAAAACAAAGAACAACAACAAACCACGAAA
+
BBBBBDBBBBBBGGGGGGGEEC/>>E/?/03BF03B/??/?C0////////
@M00842:106:000000000-AAV5A:1:1101:25922:8240 1:N:0:1
AAAAAAAAAAAAAAAAGGGGGGGCGCCGACCACACCCCACCACCCACACCC
+
>AAAADDDDDDDG/E/EAAEC@?-9--9---9------9----------;-
@M00842:106:000000000-AAV5A:1:1101:4299:8242 1:N:0:1
CGGGAGGACTAACAAGTAGAAATATAATCGTATACTACGACGCACACAATA
+
1>>1111>>>1B1FG113AAF31333D330B00B2DG1000A////0A/1B
@M00842:106:000000000-AAV5A:1:1101:21690:8246 1:N:0:1
AAAAAAAAAAAAAAAAAATGGAATTCTCGGGTGCCAAGGAACTCCAGCCAC
+
BBBBBBBBBBBBGGGGGC1BGFFD3B5@B?E1/?FBB?B?3B3B3B@3?F?
@M00842:106:000000000-AAV5A:1:1101:8120:8247 1:N:0:1
ACCAAAAAAAAAAAAAAAAAAAAATGGAATTCTCGGGTGCCAAGGAACTCC
+
BBBBBBBBBBBBGGGGGGGGCGEEF@F3E33@BB??>1>?F3B//BCGFGG
@M00842:106:000000000-AAV5A:1:1101:22983:8257 1:N:0:1
ATGAAACCAGAAGCCATGTTAAAATAAGACTGTTCGTTTTCTTTAAAAAAA
+
>>>>>BBFABFFGGGGGFBBB6F56B55BGHG4DDE2BABD5A5F5F5F2A
@M00842:106:000000000-AAV5A:1:1101:4310:8262 1:N:0:1
CCGGAGGACTAATAAGTAGAAATATAATAATATAATAAAACACACACAAAA
+
>AA3A3ABBFFFGGFGAFGFFE5566A6B55566D55AD53B2A2B2B22A
@M00842:106:000000000-AAV5A:1:1101:19510:8270 1:N:0:1
AAAAAAAAAAAAAAAAAAATGGAATTCTCGGGTGCCAAGGAACTCCAGTCA
+
BBBBBBBBBBBBGGFGGG?FBF3@B3@5B1E>1>?GFBFD1BGFHFGFBD3
@M00842:106:000000000-AAV5A:1:1101:15212:8274 1:N:0:1
AAAAAAAAAAAAAAAAAAAAAAAAAACACAAGCACCAACACAAAGAACCCC
+
AAABBBBBDDBDGGGGGGGGGCGE///?0/?0/B2/B/EC///02B02/?/
@M00842:106:000000000-AAV5A:1:1101:14076:8278 1:N:0:1
GAAAAAAAAAAAAAAAAAAAAAACAACAACACAAAAAAAACAACAAAAAAA
+
11>AA?DDDDDDGGGGGGECE?//////?/?///00/>/</<?/?/B0///
@M00842:106:000000000-AAV5A:1:1101:25239:8299 1:N:0:1
AGGGGATAAGCAGGAGAAACATACGAAGGCGCATAACGATACCACTGACCC
+
>>333>>CFFFFGGFECGBFGDBBB24A22A2AB25B2FAAEG3G33BGGG
@M00842:106:000000000-AAV5A:1:1101:19278:8305 1:N:0:1
AAAAAAAAAAAAAAAAATGGAATTCTCGGGTGCCAAGGAACTCCAGTCACA
+
ABBBBBBBBBBBGGGGFGBG3BB3B5BF?E1>?BBBEFCGFHHHHE3FGH3
@M00842:106:000000000-AAV5A:1:1101:14510:8307 1:N:0:1
AAAAAAAAAAAAAAAAAAAAATGGAATTCTCGGGTGCCAAGGAACTCCAGC
+
1AAAADDDDDDDGGGGEE?E?0BB1@1B1B2?/>/>?F1>>/F0>1BE>10
@M00842:106:000000000-AAV5A:1:1101:20567:8308 1:N:0:1
AAAAAAAAAAAAAAAAGGGGGGGGCAGGAGTCGACGCACCCAGCACCACAG
+
1>A1>11A?>?A?E///AEEGG?;9------/-9---99------------
@M00842:106:000000000-AAV5A:1:1101:19604:8319 1:N:0:1
AAAAAAAAAAAAAAAAAAAAAAAAAAAAAAGCAAAAACAAAAAAAAAAAAA
+
AAAAADDDDDDDGEGEGGG@@E/>////>//0B<10</FC0?/>//<-<--
@M00842:106:000000000-AAV5A:1:1101:22371:8321 1:N:0:1
GAAAAAAAAAAAAAAAGGGGGGGCGGAGACGCACGACGCCCCACCACAACG
+
>>AAA1>1A@D?C/EEEEE/EB;A--9---------------99-;-9;9-
@M00842:106:000000000-AAV5A:1:1101:10557:8325 1:N:0:1
AAAAAAAAAAAAAAAAGGGGGGCGGGCGGCACCCCACACACCACGACAACC
+
>1>AA@1ADDD@EEE////EEGCC?-------..9....-99-9--9--9-
@M00842:106:000000000-AAV5A:1:1101:5333:8327 1:N:0:1
AAAAAAAAAAAAAAAAAAAAAAAAAAGAACAACAAACAAACACGAGGAACA
+
AAAAADDDDDDDGGGEA//EE/>E////B0B0///B/0?0?00/////0<0
@M00842:106:000000000-AAV5A:1:1101:27688:8332 1:N:0:1
GCTAATGGCCGTCTTCATTTCCATGCGGTGCACTTTATGCGGACACTTCCC
+
>>>>ADFFFFBBGF2BFBF6GG66D42A22A3B333A5BE22EE?HBBGD2
@M00842:106:000000000-AAV5A:1:1101:13481:8334 1:N:0:1
ATTATGTCTAATATTCAAACTGGCGCCGAGCGTCTGCCGCATGACCTTTCC
+
AAA1>3BB3BBF3BGG33BB1GB1A0AA000EA/BBBG/EEAEBGHG11DB
@M00842:106:000000000-AAV5A:1:1101:13989:8337 1:N:0:1
AAAAAAAAAAAAAAAAAAAAAAAACAACACAACACACACAAACAAACAAAA
+
AABBBBBBBBBBGGEGCG?EE>>>>11//?///??///<?/0?0/0/0/00
@M00842:106:000000000-AAV5A:1:1101:21577:8338 1:N:0:1
ATGAGGGACATAAAAAGTAAAAATGTCTACAGTAGAGTCAATAGCACGGCC
+
>>>>343>AAFFGGFGEBF5F54BB6AADG5BD5D5DDFDDFGDHG3AEEE
@M00842:106:000000000-AAV5A:1:1101:22547:8339 1:N:0:1
AAAAAAAAAAAAAAAAATGGAATTCTCGGGTGCCAAGGCACTCCAGTCACA
+
AABB@DBDBBBDCGG0AEFG33BAA55B1E10BBB@BF1BFCHHHHHHHH3
@M00842:106:000000000-AAV5A:1:1101:12230:8340 1:N:0:1
AAAAAAAAAAAAAAAAAAGGGAATTCTCGGGTGCCAAGGAACTCCAGTCAC
+
AAAAADDDDDDDGGGGAE/?E?0011D2BF?/EEHH1F/0>B111@12BF1
@M00842:106:000000000-AAV5A:1:1101:13621:8350 1:N:0:1
CTCTTCCAAAAAAAAAAAAAAAATGGCATTCTCGGGTGCCAAGGAACTCCC
+
>>AAADDFFFBBGGGGEECGGC01BF13B3A5DB?E1>>GHGHGEFHEFH1
@M00842:106:000000000-AAV5A:1:1101:18030:8358 1:N:0:1
ATTTGAATGATTAATGCAGTTTGTAGAGAGTACAAACCCAAAAAAAACAAA
+
1>>>1BD@DFDFGG3FGGG1BFD133311A13133B000B0A0A/AA/A/0
@M00842:106:000000000-AAV5A:1:1101:10811:8365 1:N:0:1
AAGAACAAAAAAAAAAAAAAAAACATGGAATTCCCGGGCGCCAAGGAACCC
+
>>>11BBFFFADGGGG?///E/E/?1BE1@11B1B>/>//>E/>/>F0B/?
@M00842:106:000000000-AAV5A:1:1101:26853:8369 1:N:0:1
TTCGCTTTGAGTCTTCTTCGGTTCCGACTACTCTCCCGACTGCCTATGATG
+
>>A3A>AAFFADGGBFB5EGG22B4A2EAEF5B53BA2AEA2BGGHB3FB5
@M00842:106:000000000-AAV5A:1:1101:27381:8369 1:N:0:1
AAAAAAAAAAAAAAAAAAAAAACAACAACAATAAAAAACAAAAACACAGAA
+
B?ABBBBBBBBBGGGGCGGCEE11?1?1?11B3333B>E//00/?/0/033
@M00842:106:000000000-AAV5A:1:1101:8507:8373 1:N:0:1
AAAAAAAAAAAAAAAAAATGGAATTCTCGGGTGCCAAGGAACTCCAGTCAC
+
ABBBBBDBBBBBGGGGGGFBGBF3@D5DF1E1>BFBFGCEGH3FFHF3FG3
@M00842:106:000000000-AAV5A:1:1101:10591:8373 1:N:0:1
AAAAAAAAAAAAAAAAATGGAATTCTCGGGTGCCAAGGAACTCCAGTCACA
+
BBBBBBBBBBBBGGGGGGFGBF33A5@?BE1>BBBBFF1GHHHHHHGHHH3
@M00842:106:000000000-AAV5A:1:1101:18776:8378 1:N:0:1
GGACTTTTATGCAATGACAAAATTGCAGATAAAAAACAAAAAAAAAATGGG
+
>3>>>BDFFBFDGGCGGGGGGFB4AD5C545555A22B22EEEGCA01BB1
@M00842:106:000000000-AAV5A:1:1101:23480:8380 1:N:0:1
AAAAAAAAAAAAAAAAAAAAAAAAAACACAAACACACACACAAACAACAAA
+
BBBBBDBBBBBBGGGGGGGGGG//>>//BF/0/F0//////?/0/?FAAG0
@M00842:106:000000000-AAV5A:1:1101:18043:8383 1:N:0:1
ATTTGAATGATTAATGCAGTTTGTAGAGAGGACAAACACAAACAAACACGG
+
AA1>13133B3BAG3AG1BBBED13D3B1A000B0BBBB0F0AF00/0A//
@M00842:106:000000000-AAV5A:1:1101:9742:8388 1:N:0:1
AAAAAAAAAAAAAAAAGGGGGGCGCGGCGATCACCAACACACAACCCAACC
+
>>AAA@1AADDDGGECFCEEG?//--<<@--../:0.:::CC..9......
@M00842:106:000000000-AAV5A:1:1101:14111:8389 1:N:0:1
AAAAAAAAAAAAAAAATGGAATTCTCGGGTGCCAAGGAACTCCAGTCACAC
+
@BBBBBBBBBBBGGGGEBGBBBAD55AFE1>>BDBFEAFHGHFBCFFHHG3
@M00842:106:000000000-AAV5A:1:1101:6029:8390 1:N:0:1
AAAAAAAAAAAAAAAAAGGGGGGGCCGAAGCACCACCCCACCCCACACCCC
+
>AAAADAADDDDCGGEA/AAA//99------/-99---9----9---;;--
@M00842:106:000000000-AAV5A:1:1101:27190:8395 1:N:0:1
CCAAAAAAAAAAAAAAAAAATGGAATTCTCGGGTGCCAAGGAACTCCAGTC
+
>AAABCBCCCCCGGGGGGGGGBB3B33D@D??/1>>BFBFAGFH3GHFH3B
@M00842:106:000000000-AAV5A:1:1101:7222:8396 1:N:0:1
AAAAAAAAAAAAAAAAAAAGAACACACAAGAGAAGAAAACCCAGCACCAGC
+
AAA11>ADDDDDCA/AA///?>0B0//B?000010100>B/?//000/00/
@M00842:106:000000000-AAV5A:1:1101:11725:8398 1:N:0:1
AAGGTCAAAAAAAAAAAAAAAAAAATGGAATTCTCGGGTGCCAAGGAACTC
+
1>>1>BBDFFADGGGGGGGGGC//>0BB11@1B2BB/E?EEHHFHF0GH1F
@M00842:106:000000000-AAV5A:1:1101:13345:8401 1:N:0:1
GAAAAAAAAAAAAAAGGGGGGGGCAGGAGTACACACACCCACACCCCACCG
+
1AAAA?>1AADDCCEEG/E/@@;@------/9//9------A?--9-9-A-
@M00842:106:000000000-AAV5A:1:1101:4784:8412 1:N:0:1
AAAAAAAAAAAAAAAAATGGAATTCTCGGGAGCCAAGCACCTCCAGCCACC
+
ABBBBBDBBBBBGGGGGBFGGG3F555B100>?BBBG1B2B3BFC@31?F1
@M00842:106:000000000-AAV5A:1:1101:10740:8415 1:N:0:1
AAAAAAAAAAAAAAAGAGGGGGGCGAGCGATCGAGGACACACAACCAACAC
+
1>AAA?DD0ADDEGC?/0/E//</<->---..-..-<.=./:..:.;.;..
@M00842:106:000000000-AAV5A:1:1101:26862:8417 1:N:0:1
ATCGCCCATAGTTTAGTCTGGCTTATTCTGCTAAGTTTTTTCTTGTTTTAT
+
A3A33ABB>FFB6FFGBGDGGG4445566DA5D5B5D5522B55D55B255
@M00842:106:000000000-AAV5A:1:1101:7081:8418 1:N:0:1
CACGAGGCAAAAAAAAAAAAAAAACTGGAATTCCCGGGGGCCAAGGACCCC
+
3>>3>3>>AFFFGGGGG?C?EG0E?3B3333@F53B>///>/?/?/F0?/?
@M00842:106:000000000-AAV5A:1:1101:22555:8435 1:N:0:1
GGGCATACTGTAACCATAAGGCCACGTATTTTGCAAGCTATTTAACTGGCG
+
>3A>>B@DDFFFGGGGGF4FGGGA2AA45ABDGHFBFHCH5D5EGGFHHH2
@M00842:106:000000000-AAV5A:1:1101:14010:8460 1:N:0:1
AAAAAAAAAAAAAAAAAAAAAAAAACCACACACACAAAAACAACACACCCC
+
AAAAADDDDDDDGGGG?E/>E//E///???///<//?<0?/?/C/?<A///
@M00842:106:000000000-AAV5A:1:1101:9078:8461 1:N:0:1
AAAAAAAAAAAAAAAAAAAAAAAGAAGAGCACGAAAGCGAACACAAACACG
+
1>AAA@@DDDDDGGGGGC/EE?E/?C010010//?//B/?//>0</<<00/
@M00842:106:000000000-AAV5A:1:1101:27752:8474 1:N:0:1
CTTGACGTTGTAGAACTACTGAAAGGGGAAACACAAAACAAAAAAAGGAAA
+
>>>3>CA>AA>DEGEGFGG5F544B4BE2B2B3222ABAAGF2B2011BFB
@M00842:106:000000000-AAV5A:1:1101:13667:8475 1:N:0:1
TTTCGGAGAAGTAGGAAAGAATGGAACGGAACACAAACACAAAAAACGGGA
+
>>1>11>>AFFBFFGGGGFBBFBB111AE000A0A00/B0B/0B/A/////
@M00842:106:000000000-AAV5A:1:1101:15736:8475 1:N:0:1
AAAAAAAAAAAAAAAAAATGGAATTCTCGGGTGCCAAGCAACTCCAGTCAC
+
?AABB@DBDBBBEGAEA0EFGB333D5@?B@1>?BFBF1B?F3FE3G3BG3
@M00842:106:000000000-AAV5A:1:1101:3695:8479 1:N:0:1
AAAAAAAAAAAAAAAAAAGGAATGCCCGGGAGCCAAGGAACACCAACAACA
+
AAAAADDDDDDDGGGGE/AEC011B10//>/>/?BB?/0BF>B///?//?/
@M00842:106:000000000-AAV5A:1:1101:27728:8479 1:N:0:1
CGTATTTAGCCACATAGAAACCAACAGCCATATACCTGCTAGCTTTAAGCG
+
>>>>34BD5BFDGF4FGG5FGG44AA4AFG545D5D5B23D5A5555D5F2
@M00842:106:000000000-AAV5A:1:1101:25281:8487 1:N:0:1
AAAAAAAAAAAAAAAAGGGGGGGGCAGGCGCTCCACCCCCCTCCACACCAC
+
AAAAADDDDDDDGEA//E/EAB?99--9-;9---/9;9-9--9--9/99--
@M00842:106:000000000-AAV5A:1:1101:14807:8487 1:N:0:1
TTCAAAAAAAAAAAAAAAATGGAATTCTCGGGTGCCAAGGAACTCCAGTCA
+
>>A??DDABBBBGGGGGGCABG3B33A5AFEE1>>CBFFGFHHBFHFHBG@
@M00842:106:000000000-AAV5A:1:1101:14004:8488 1:N:0:1
AAAAAAAAAAAAAAAAAAAAAACAAGCAAGACACCAAACCAGAAACCAACA
+
1>AAADDADDDDGGGC/AE//>//?0?00B0F00////?/?/00B00/<</
@M00842:106:000000000-AAV5A:1:1101:26494:8489 1:N:0:1
ATTAACACCATCCTTCATGAACTTAATCCACTGTTCACCATAAACGTGACG
+
11>AAFFFAAFFGG3FAFGEGF33113DD1F1B33D3FGF1BBFBA0AFF/
@M00842:106:000000000-AAV5A:1:1101:6753:8491 1:N:0:1
TTTAAAAAAAAAAAAAAAAATGGAATTCTCGGGTGCCAAGGAACTCCAGTC
+
>ABAABFFBBBBGGGGGGGGFFF3B33B55?1>1/BBEBEA1EG3DGG33B
@M00842:106:000000000-AAV5A:1:1101:18727:8492 1:N:0:1
AAAAAAAAAAAAAAAAAAAAAAACAAAAAAAAAAAACACAACACCAAAAAA
+
BBBBBBDBBBBBGGGGGCE@E?/1FCG1F//////</F0/?D/////?///
@M00842:106:000000000-AAV5A:1:1101:18062:8492 1:N:0:1
TCGGATGCCGTCTTCTGCTTGGGCGCCAAGGCACTCCAGTCACATCACGAG
+
>>>1>111B>>>1ABBF131BEG0A00A0F0/A00BAE12BF1F2F11A//
@M00842:106:000000000-AAV5A:1:1101:10905:8495 1:N:0:1
CACCAGAAGCAGCATCAGTGACGACATTAGAAATATCCTTTGCAGTAGCGC
+
>AAAA4BFFFFFGGGGGGAFFGB2EE?55A55D5B5BF555DGGHBFHGG2
@M00842:106:000000000-AAV5A:1:1101:15090:8500 1:N:0:1
TAAGCTCATTAGGGTTAGCCTCGGTACGGTCAGGCATCCACGGCGCTTTAA
+
>>A3ABCCFFFFGGFGEFGGGGAFEH2EAFE2B2BB3FHCHCE?EEEEF5D
@M00842:106:000000000-AAV5A:1:1101:19050:8502 1:N:0:1
GAAAAAAAAAAAAAAGGGGGGGGCGCGACAGCCACCGAACCACCCCCACAC
+
>AAAA1>>A0DD??E/EEEEC?------;;---;9--9-9@FB--------
@M00842:106:000000000-AAV5A:1:1101:8923:8506 1:N:0:1
AAAAAAAAAAAAAAAGGGGGGGGCGGGCGCCACCCGACACCACACCACCAC
+
1>AA?1A10A?DGA//A/FE?-;----------9----9--;A?--9----
@M00842:106:000000000-AAV5A:1:1101:3660:8506 1:N:0:1
AAAAAAAAAAAAAAAAAGGGAATTATCGGGTGCCAAGGAACTCAAGCCACT
+
AAA?A?DBBBBBGGG?01E11B23D55B0>1/B3@31BBC?BB@3331BFB
@M00842:106:000000000-AAV5A:1:1101:15074:8508 1:N:0:1
TAAGCTCATTAGGGTTAGCCTCGGTACGGTCAGGCATCCACGGCGCTTTAA
+
>AA3>5CFFFFFGGFGEFGGGGEE2AAAEGE22BBBBFGBFAACEAEAA5D
@M00842:106:000000000-AAV5A:1:1101:15615:8508 1:N:0:1
AAAAAAAAAAAAAAAAAATGGAATTCTCGGGTGCCAAGGAACTCCAGTCAC
+
@BBBBBBBBBBBGGGGC01BFBDGCD5@1EE1/>FG3FBE?E3FGBG3FG3
@M00842:106:000000000-AAV5A:1:1101:12648:8512 1:N:0:1
AAAAAAAAAAAAAAAAAATGGAATTCTCGGGTGCCAAGGAACCCCAGTCAC
+
BBBBBBBBBBBBGGGGE?1BGBB@3B5@F1>1>?B3B?F?FH11?EEBF33
@M00842:106:000000000-AAV5A:1:1101:3674:8516 1:N:0:1
AAAAAAAAAAAAAAAAAGGGAATGCAGGGCGACAAGGAACGCCCGTCACCC
+
AAAAADDDDDDDGGGG/EF/A001B110>///>/>0>>B0//>//>??/10
@M00842:106:000000000-AAV5A:1:1101:8834:8517 1:N:0:1
CTAGTTTTTCCTTTGAAAAAAAAGAAACAACATGGAATTCTCGGGTGCCAA
+
>>>1>33B1BDBBEFEFGGG?AA0BBF0000B0BBAEABFDDF/A/AEGH1
@M00842:106:000000000-AAV5A:1:1101:4018:8529 1:N:0:1
GTTTTCCGCCTACTGCGACTAAAGAGATTCAGTACCTTAACGCTAACGGTG
+
>>>>>BDABBBAGFBGGGGEGGB45B255DFBBDBB555AFEF2EA3EE1A
@M00842:106:000000000-AAV5A:1:1101:8766:8536 1:N:0:1
GTTATGATCTTAGCTAAGCTGTAAACTTTGAATACTCAAAACAAAAAAAAA
+
>1>>>1@3BBBFEFGGGGGGFBBBFD3B3B313DB3FDGGG0AG00AEEEA
@M00842:106:000000000-AAV5A:1:1101:4547:8538 1:N:0:1
AAAAAAAAAAAAAAAAATGGAATTCTCGGGTGCCAAGGAACTCCAGCCACC
+
AAAAADDDDDDDGGGG?0BGGFF1AAD/>/>>ECEFC/F0F@EFG10/0B0
@M00842:106:000000000-AAV5A:1:1101:8372:8540 1:N:0:1
AAAAAAAAAAAAAAAAAAAAAAAACACACACAAAAAAAAAAAAAAAAAAAA
+
AABBBBDBBBBBGGGEEEEGGF/>111?/////0B?//>B/<@<<C-----
@M00842:106:000000000-AAV5A:1:1101:14700:8545 1:N:0:1
GGCTTTAAAAAAAAAAAAAAAAATGGAATTCTCGGGTGCCAAGGAACTCCC
+
>3>>>BDFFFFBGGGGGGGGGGEHFB3BB3@55BC01>EGGFHGHGH3FB1
@M00842:106:000000000-AAV5A:1:1101:10664:8546 1:N:0:1
GCATAAAAAAAAAAAAAAAATGGAAATCTCGGGGGCCAAGGCACCCCAGGC
+
>>>>>@FFFBBBGGGGGGGG1AB3B33DA51?>0//>>F1E/B?/?>///?
@M00842:106:000000000-AAV5A:1:1101:12312:8547 1:N:0:1
GAAAAAAAAAAAAAAGGGGGGGGCGCACACAGACCACAACCAACCAGCCAC
+
A??A?1>AADDDCEC////A/;@9--9;----/----------9-:---:-
@M00842:106:000000000-AAV5A:1:1101:17159:8551 1:N:0:1
AAAAAAAAAAAAAACAGGGGGGGGCGGAGACACAAGACAACAACCACACAA
+
1>1>>1>A??ADGGC/FGGGGC@??-9@----9-----/-9-9:---9;--
@M00842:106:000000000-AAV5A:1:1101:18816:8551 1:N:0:1
GATTAACCCTGATACCAATAAAATCCCTAAGCATTTGTTTCAGGGTTATTT
+
>>>>>BFFBFFFGGGGFAFFGGBBFF4AE4ABB5D5D5AAEGFEG2AFF5D
@M00842:106:000000000-AAV5A:1:1101:23974:8553 1:N:0:1
GGAAGTGTCCGCATAAAGTGCACCGCATGGAAATGAAGACGGCCATTAGCC
+
>A>>3BB5DFBBGGGGGFAFFFBBAAA2EG33B3B5F5FGEEEGGCDGHH3
@M00842:106:000000000-AAV5A:1:1101:24444:8554 1:N:0:1
ATAAACAAAAAAAAAAAAAAAAAATGGAATTCTCGGCTGCCAAGGAACTCC
+
A>AAAFFBFFBBGGGGGGGGGG00BBF333@5BB??11/?FGEA1?3F3BB
@M00842:106:000000000-AAV5A:1:1101:16387:8564 1:N:0:1
ATGTGAATGGTTGTGAATTTCTGGAAAAAAACAAAAAAAAAGGAAATCCCC
+
>>>33@BDDFB5EAAGGGGBFGDA54B44A222AB2FAE001B23335B31
@M00842:106:000000000-AAV5A:1:1101:26550:8570 1:N:0:1
AAAAAAAAAAAAAAAAAAAAAAAAACAAAACAAAACCACACACAACACACA
+
AAAAADDDDDDDGGGGGGG??E//>///00>/?0B0/?/?/?<///?////
@M00842:106:000000000-AAV5A:1:1101:10792:8574 1:N:0:1
CTCCGCATGTGCTAGTAGTAGCATTAAGCCTGTCAGGGACTGTATGAATTC
+
1>>>1>A1>@BDAGGBGFBBFGH33A3DAA1FBBBGGAEGBFBF2EG2FDF
@M00842:106:000000000-AAV5A:1:1101:13262:8575 1:N:0:1
AAAAAAAAAAAAAAAAAAAAAAAAAACAAACAACACAAAAACAAAAAAAAA
+
BABBBBDBBBBBGGGGGGEGGG?/>@/F/CGGGGF/?/B0?/C/C0F@//<
@M00842:106:000000000-AAV5A:1:1101:10575:8579 1:N:0:1
AAAAAAAAAAAAAAAATGGAATTCTCGGGTGCCAAGGAACTCCAGTCACAC
+
BB?ABBBBBBBBGGGGGGGABF3A551AA1>1B5B?B1BG3FGHFFGGHF3
@M00842:106:000000000-AAV5A:1:1101:15760:8584 1:N:0:1
AAAAAAAAAAAAAAAAAATGGAATTCTCGGGTGCCAAGGAACTCCAGTCAC
+
@AAAADDDDDDDGGGG/A0BG11B1D@2FCE/>/GFFEF00BBGBFF2FB1
@M00842:106:000000000-AAV5A:1:1101:21585:8586 1:N:0:1
AAAAAAAAAAAAAAAAATGGAATTCTCGGGTGCCAAGGAACTCCAGTCACA
+
BBBBBBBDBDBBGGEEECFGFFFHA5DB101>B?@@?FFCG@GHHH3BFG3
@M00842:106:000000000-AAV5A:1:1101:9518:8589 1:N:0:1
TAAAAAAAAAAAAAAAAAAATGGAATTCTCGGGTGCCAAGGAACTCCAGTC
+
>>AAAFBBBBBBGGGGGGG@1BB3BB3B53B?>1>>BGGA??CG@F3BG?B
@M00842:106:000000000-AAV5A:1:1101:24939:8594 1:N:0:1
CATAGTCAAAAAAAAAAAAAAAAAATGGAATTCTCGGGTGCCAAGGCACTC
+
>>3A3BBDFFFBGGGGGGGGGG0A>1BB3@33D5DFB>1>EF3FFG1FH?B
@M00842:106:000000000-AAV5A:1:1101:10594:8597 1:N:0:1
TAGACATTACATCACTCCTTCTGCACGTAATTTTTGACGCACGTTTTCTTC
+
>>>>>@B@FFFFGGGFGGGGGGDFBBAA4426DDAAFGCFEGGFFBFADAA
@M00842:106:000000000-AAV5A:1:1101:5776:8605 1:N:0:1
AAAAAAAAAAAAAAAAAAAAAAAAAAAAACACAAAAAAACAACACAAAAAA
+
BBBBBBDBBBBBGGGGGGGGGGF//>/////0//00?/<///////F00<-
@M00842:106:000000000-AAV5A:1:1101:15948:8607 1:N:0:1
GCAGCTCGAGAAGCTCTTACTTTGCGACCTTTCGCCATCAACTAACGATTC
+
>>>1>1BA1AAAGGFGFG3FFG3B1A0AE011DA0BAAGEFGFGFHF/FGB
@M00842:106:000000000-AAV5A:1:1101:21260:8608 1:N:0:1
AAAAAAAAAAAAAAAAAATGGAATTCTCGGGTGCCAAGGAACTCCAGTCAC
+
AAAAADDDDDDDGGGGGE0BG11@1D2@/B//>?F11??0BGBF1BG@@E1
@M00842:106:000000000-AAV5A:1:1101:10663:8609 1:N:0:1
CCTAGATAAGAATCATCAAGTATTGAATGGGCCCTGATTATATGGCCCTTT
+
>>>>3@BFFFFFBGGBGGGFBF66D55DFB44BAABBADAB5DGDHCFEBB
@M00842:106:000000000-AAV5A:1:1101:22002:8611 1:N:0:1
CAAAAAAAAAAAAAAAAAAATGGAATTCTCGGGTGCCAAGGAACTCCAGTC
+
AAAAAADBBBBBGGGGGGGEFBB3B33@3@??/B>?3EGHGHHHEHHEHBB
@M00842:106:000000000-AAV5A:1:1101:25773:8615 1:N:0:1
AAAAAAAAAAAAAAAAAAGGGGCGCGCGGGGCGCCCCGCACCCCCAGCCCC
+
1AAAADDDDADDGGG///A?E///>/////<//>///----<.-=-..<..
@M00842:106:000000000-AAV5A:1:1101:5804:8626 1:N:0:1
AGCAGGTTTCCGAGATTATGCGCCAAATGCTTACTCAAGCTCAAACGGCTG
+
>>>>34BBDFFCGGGGGGGGGGAE?22BBD55DB5F5BFH3GFFBGE2EAA
@M00842:106:000000000-AAV5A:1:1101:17905:8647 1:N:0:1
TTAATAGGTTAGCTATGCGTGGTAGAACAAACAACAAAAAAAAACTGGAAA
+
>AAAAF3F@DFCF13BGGGAEE03A1AB0000BA000A0B/A///B1001B
@M00842:106:000000000-AAV5A:1:1101:10962:8650 1:N:0:1
AAAAAAAAAAAAAAAAAAAAAAAAAACAAAAACAAAAAAACAAAAAAAACA
+
AAAAADDDDDDDGGGGGG?EEG/>/>///00<//<00<<@///<?/>/<//
@M00842:106:000000000-AAV5A:1:1101:25022:8650 1:N:0:1
AAAAAAAAAAAAAACAGGGGGGCGGCGAACACACACCCCCCCCCACCCCCC
+
AAAAADDDDDDDEAECGCCEGGG/@C<----:.:.:C.-9-9--9A---9-
@M00842:106:000000000-AAV5A:1:1101:6893:8656 1:N:0:1
TTGTATCACTATGGGCAATACAAGTACAGCTCAGTTTTCTAGAAAACAAAA
+
>>>>>3BDF1FDEEFGGFCFGGFBADEFD11BBF33D3D1DADG1C0FAGF
@M00842:106:000000000-AAV5A:1:1101:17996:8659 1:N:0:1
AAAAAAAAAAAAAAAAGGGGGGCCGCGGCACGACCACCAACCCACACACCC
+
11AA1>1ADADDCGE/A//E?C/@//<----.<--;..........;A.9.
@M00842:106:000000000-AAV5A:1:1101:21898:8660 1:N:0:1
ATATCGGTATAAGTCAAAGCACCTTTAGCGTTAAGGTACTGAATCTCTTTA
+
AA11>111>>FDG3BG3BFGACB0111110000A1B1DFAGD1EG21F212
@M00842:106:000000000-AAV5A:1:1101:8755:8664 1:N:0:1
AAAAAAAATTAATTCATAAAAACAAAACAAAAAATGGAATTCTCGGGTGCC
+
AA@AADBBFCFFDFFGGGEFFGAA22B22A222A2BB3333D5D1AE10B3
@M00842:106:000000000-AAV5A:1:1101:19319:8670 1:N:0:1
AAAAAAAAAAAAAAACGGGGGGGAGGCGGCGCGACCACACCCGCCCACGCG
+
1>AAAD1ADDDD///AAEAEE/----.---------;-9------------
@M00842:106:000000000-AAV5A:1:1101:24192:8673 1:N:0:1
AAAAAAAAAAAAAAAAAAAAAACAACAACACGAAACACACAAAAACAAACG
+
AAAAADDDDDDDGGGGGGGGG?////?//??/////00>??/00?///0//
@M00842:106:000000000-AAV5A:1:1101:25322:8674 1:N:0:1
AAAAAAAAAAAAAAAAGGGGGGCGCGACGACCGCCCCACCACCACCCACAC
+
AAAAADDDDDDDG/E?E/EG/CB<<--------:---99;9.:..9..:..
@M00842:106:000000000-AAV5A:1:1101:23620:8675 1:N:0:1
AAAAAAAAAAAAAAAAAAAAAAACAAGAAACGCACGCACTCAAACACACCG
+
BBBBBBDBBBBBGGGGGGGGGGC11E22?B3?>/>/////333330?////
@M00842:106:000000000-AAV5A:1:1101:22279:8689 1:N:0:1
AAAAAAAAAAAAAAAAAAAAAAAAAACAAAAACAGCCGAACAAGAACAAAA
+
1>AAADDDDDDDGGGGGGGGCG/>/>//?B0/</00//////B0F000000
@M00842:106:000000000-AAV5A:1:1101:9221:8691 1:N:0:1
AAAAAAAAAAAAAAAAAATGGAATTCTCGGGTGCCAAGGAACTCCAGTCAC
+
AAAAADDDDDDDGGGGGC0BGB@B1BD@B/>/>B>B1??FCG1G1B@2111
@M00842:106:000000000-AAV5A:1:1101:23682:8695 1:N:0:1
GATGGCAGCAACGGAAACCATAACGAGCATCATCTTGACTCAGCTCATTAG
+
11>11BBAAFFFC1EAEGGGGFGBA0AEE1BF2A22DD111FCGBFB12D1
@M00842:106:000000000-AAV5A:1:1101:8746:8699 1:N:0:1
AAAAAAAAAAAAAAAAAATGGAATTCTCGGGTGCCAAGGAACTCCAGTCAC
+
AAAAADDDDDDDGGGGGCAFG@1@1D@FFFF>>EGHFF/EFGBFBB1@1@1
@M00842:106:000000000-AAV5A:1:1101:27951:8700 1:N:0:1
CTCCAAATCTTGGAGGCTTTTTTATGGATCGTTCTTATTACCCTTCTGAAA
+
>>>A3CDFFFFFGGFCEGFGGG245D45BAA22BA5555BFGFBBFEGHH3
@M00842:106:000000000-AAV5A:1:1101:5549:8710 1:N:0:1
AAAAAAAAAAAAAAAAAAGGGAATTCTCGGGTGCCAAGGAACCCCAGCCAC
+
BBBBBBBBBBBBGGGEGAEECF1?35551?/1>?33BB?13B1?E1>0?F?
@M00842:106:000000000-AAV5A:1:1101:24351:8714 1:N:0:1
AAAAAAAAAAAAAAAAAAAAAAGAACGAAACAAAAGACACCCCAGACCAAG
+
BBBBBDDBBBBBGFGGEEE?EE1?1?1??A>?/F03?232///?/?//2/0
@M00842:106:000000000-AAV5A:1:1101:10350:8724 1:N:0:1
AAAAAAAAAAAAAAAAAATGGAATTCTCGGGTGCCAAGGAACTCCAGTCAC
+
@AAAADDDDDDDGGGGGF0BG@11B@2FCFC/>EFF@F/FGH1GHGH2FG1
@M00842:106:000000000-AAV5A:1:1101:3568:8724 1:N:0:1
AGTCACGCAAAGCATTGGGATTATCATAACACGCCTCTAATCGGTCGTCAG
+
>>>>>DAF1>DFGF1FGGGAFGA3DE33BA1B0AB0B1B1AFF?EEEAFE/
@M00842:106:000000000-AAV5A:1:1101:8762:8724 1:N:0:1
AAAAAAAAAAAAAAAAAATGGAATTCTCGGGTGCCAAGGAACTCCAGTCAC
+
AAAAADDDDDDDGGGGGG0FG1F1112@FFE/>>FG@CF0GGBGHFFFHG1
@M00842:106:000000000-AAV5A:1:1101:5558:8726 1:N:0:1
AAAAAAAAAAAAAAAAAATGGAATCCTCGGGTGCCAAGGAACTCCAGTCAC
+
ABBBBBDBBBBBGGGGCA13FE33335B1101>BBB31?1BG3B3B@3B33
@M00842:106:000000000-AAV5A:1:1101:7071:8728 1:N:0:1
TTATAAAAAAAAAAAAAAAAAATGGAATTCTCGGGTGCCAAGGAACCCCAG
+
>>AAAFFFFBBBGGGGGGGGGGABFE3@3@BBBF>1>BFGEGGHFH1E11/
@M00842:106:000000000-AAV5A:1:1101:18031:8731 1:N:0:1
TTTGCATAAAAGTTAGTGGAAGGAAAACAAACAAAAAAAAATGGAATTCTC
+
>>>1>DFFFFFF1AFGAFGA1BB10A00AA0000BB0A/EE0FF1B1BF2D
@M00842:106:000000000-AAV5A:1:1101:21059:8739 1:N:0:1
ATGATGCAAAAAAAAAAAAAAAAAATGGAATTCTCGGGTGCCAAGGAACTC
+
>>>>>5BDDFFBGGGEGEGEGGE001BG3@33DBBF?>1EAFGGGFHFHFG
@M00842:106:000000000-AAV5A:1:1101:4537:8749 1:N:0:1
TAAGTGTTAATTTGAACTCATTTAGAAACTAAAAAAACAAAACAAAAAAGG
+
>>A1>33BDFD@3DGEG3FG3D3AA1ADF11BB1BAA0B0FG0AAGH///A
@M00842:106:000000000-AAV5A:1:1101:3413:8749 1:N:0:1
GATTTATTGTTGGATTGTGGCTCTGATTGTACAGGAAAACTAGATCCTTGG
+
1>>>>333@@B1AE11B1BEA1B0B133D1DBDFABBFCF1BF1FEF12B1
@M00842:106:000000000-AAV5A:1:1101:16539:8749 1:N:0:1
AAAAAAAAAAAAAAAAAATGGAATTCTCGGGTGCCAAGGAACTCCAGTCAC
+
AAAAADDDDDDDGGGGG?0BGF1@1D2B/>E/>/FGEE?BCFBB1BGFBFD
@M00842:106:000000000-AAV5A:1:1101:3422:8765 1:N:0:1
CATTTATTGTTGGATTGTGGCTCTGATTGTAAAGGACAACTAGATCCTTGG
+
>>1>>D33B3@BCG1BF1FFG1BAB1B3DADD3D1F0AAF1B1FGHH1DBB
@M00842:106:000000000-AAV5A:1:1101:19727:8766 1:N:0:1
CTAAATAAATCCAATCCTTGATGTCGGTTGCTGTAAAACAAAACAAAAACA
+
>AABBFFFFFFFGCBGGGGG4BD6AAF22A4AB55A5B32ABA22A2AF2A
@M00842:106:000000000-AAV5A:1:1101:9752:8774 1:N:0:1
AAAAAAAAAAAAAAAAATGGAATTCTCGGGTGCCAAGGAACTCCAGTCACA
+
BBBBBBDBBBBBGGGGGFFGBFG3D5B?FC1>?BBFGFAGHGHHHGGGGH3
@M00842:106:000000000-AAV5A:1:1101:11656:8774 1:N:0:1
CTATATTTTGAACCATTCTGGGAACACCACAGACACACAAATGGACTTCTC
+
>>AAA333@DAFGGC1FGGGGG1B0F00A000ABA0BA00B1DAGB1BF2B
@M00842:106:000000000-AAV5A:1:1101:11538:8781 1:N:0:1
CTCACTTAAGTGGCTGGAGACAAATAATCTCTTTACTAACCTGATTCAGCG
+
3>>AAFFFFBDFGG4AE4F4AA445A55555655D5A5DFGBFFBG555B2
@M00842:106:000000000-AAV5A:1:1101:25579:8781 1:N:0:1
CTTTGGCGGATGATAAGGAATGGGTTCTTAATAAAAGAAACCGAAAAATGG
+
>11>11BADDDDGGGFGGGBBBGF0AA11A22D2A11/ABFGGEAAA0AF1
@M00842:106:000000000-AAV5A:1:1101:26264:8782 1:N:0:1
AAAAAAAAAAAAAAAAAAAAAACAACAAAACAAAACAAAACAAAACAAACA
+
?AAAADDDDDDDGGGGGC@/E/////?/000?>G00//B00>/000<?0/0
@M00842:106:000000000-AAV5A:1:1101:25826:8788 1:N:0:1
TCTGCTTCAATATCTGGTTGAACGGCGTCGCGTCGTAACCCAGCTTGGTAA
+
>>>3>@DFFFFFGGBGGFGECFBB22EA222AAAEA1BEBFFFHFDFC3FA
@M00842:106:000000000-AAV5A:1:1101:9401:8793 1:N:0:1
AAAAAAAAAAAAAAATGGAATTCTCGGGTGCCAAGGAACTCCAGTCACATC
+
BBBBBBDBBBBBGGG1BFBB3ABDDFCF1A13@@?B?3F35FE3@BFF@BB
@M00842:106:000000000-AAV5A:1:1101:13320:8802 1:N:0:1
GTCGACTTGACAGCCTACTGTTTTGATGCAAGACAAAAAAAAAAAAACGGA
+
>>11>>11BFFFFGCGGGFFBBA0BA3DFFB1B0B00AF/EE/AEEG/EE/
@M00842:106:000000000-AAV5A:1:1101:27161:8804 1:N:0:1
AAAAAAAAAAAAAAAAAAAAAAAAAAGAGAGCAACAAACAAAAAAAAACAA
+
BBBBBBDBBBBBGGGGGGEGGGE>/>/?2?/?3B0B?0?0?0B/B/<@///
@M00842:106:000000000-AAV5A:1:1101:26750:8806 1:N:0:1
AATAAAAAAAGGTCGATTGAGTGGAAAACAAAAAAAAAAAAATGGACTTCC
+
ABAAAFFFBBBA4BEEFFABFBBA3B3BFGCE2GEAEE0>EG1@3F333BB
@M00842:106:000000000-AAV5A:1:1101:23841:8815 1:N:0:1
AAAAAAAAAAAAAAAAATGGAATTCTCGGGTGCCAAGGAACTCCAGTCACC
+
AAAAADDDDDDDGGGGE0BGBBA1BDDFFE/>EBBBGCF0F1FFFG2BGH1
@M00842:106:000000000-AAV5A:1:1101:9368:8815 1:N:0:1
TGACAATACTTGCTCAATTGCCATTGGCTTCAAAAAACAAACAACAACAAA
+
>3>>AFDDFB@DG5FGGFGGFGFF5BBA44AD5D4422BEFCGG22F2FF2
@M00842:106:000000000-AAV5A:1:1101:19989:8818 1:N:0:1
GAAAAAAAAAAAAAACGGGGGGGCGCGCGCGCCGCACACCGCACGCCACCG
+
A1>AAFD?DDDD0A//AAAEEG@-@?----;--;;------9----9--;-
@M00842:106:000000000-AAV5A:1:1101:19257:8820 1:N:0:1
AAAAAAAAAAAAAAAAGGGGGGCCGGCGGGACCCTCCCCCACACACACACC
+
1>AAADDDD@D@EEE/A/AAEGCC///@----../.....-.99.:.9.C.
@M00842:106:000000000-AAV5A:1:1101:13902:8829 1:N:0:1
AAAAAAAAAAAAAAAATGGAATTCTCGGGTGCCAAGGAACTCCAGTCACAA
+
BBBBBBBBBBBBGGGGGGG3AA3A55ACA1>1BD@FEGCH@FHB33BGH33
@M00842:106:000000000-AAV5A:1:1101:23309:8839 1:N:0:1
AAAAAAAAAAAAAAAAAAAAAAACAACAAAACAAAAACAAAAACAAAAAAA
+
AAAAADDDDDDDGEEGCEEE@EE/>//?/BC0>?0B//?FCFA/?G0F/BC
@M00842:106:000000000-AAV5A:1:1101:17517:8842 1:N:0:1
AAAAAAAAAAAAAAAAAAAAAAACACAAACCACACACAAACCAACCCACCA
+
AAA@?1?AD@>AEE/AAAF@EC///0?/0/////>/?//0///?//??///
@M00842:106:000000000-AAV5A:1:1101:13950:8843 1:N:0:1
GGAAAGGATACTCGTGATTATCTTGCTGCTGCATTTCCTGAGCTTAATGCC
+
>3>>>44>BFFFGGAF4BEBGF56DA5F4AABA565D5A55BFA3F55DE3
@M00842:106:000000000-AAV5A:1:1101:5828:8852 1:N:0:1
TGCAAGCTGCTTATGCTAATTTGCATACTGACCAAGAACGTGATTACTTCC
+
>>>>A4ACFFFFGGGGGGGGBGDDG6DBDDGHCBF44BFE2AG35FGAAF3
@M00842:106:000000000-AAV5A:1:1101:4206:8860 1:N:0:1
CAATCAGAAAGAGATTGCCGAGATGCAAACTGAGACTCAAACAGAGATTGC
+
>AAAAFFFFFFFCGBABGEEEE00BFAB101B1BDBAGG111A000A11B1
@M00842:106:000000000-AAV5A:1:1101:27480:8862 1:N:0:1
AAAAAAAAAAAAAAAAAAAAAAAAAAAACACAACAAACAACACAAACAAAA
+
BBBBBBBBBBBBGGGGGGGCFGE////<//F/?//?G/FC/C/</?/0<00
@M00842:106:000000000-AAV5A:1:1101:9732:8868 1:N:0:1
AAGAAAAAAAATTAAAGAAAAAACAAAAAAAATGGAATTCTCGGGTGCCAA
+
3>>>>BBFBBBFGGGGGBBBFG22BA2222A01BA33BBFDFFGE1>EHD3
@M00842:106:000000000-AAV5A:1:1101:24727:8869 1:N:0:1
CAAAAAAAAAAAAAAAAATGGAATTCTCGGGTGCCAAGGAACTCCAGTCAC
+
>AAABBBBBBBBGGGGGEAFGAA3A@5BCFG1>?FF31?FGG3BFBG3FG@
@M00842:106:000000000-AAV5A:1:1101:22332:8870 1:N:0:1
GACTACCCTCCCGACTGCCTATGATGTTTATCCTTTGGATGGTCGCCATGG
+
>>>3>CFFBAABEEEAEGGFEFB56D655555D5D5DB3ABFGFEAEEEH3
@M00842:106:000000000-AAV5A:1:1101:19006:8874 1:N:0:1
CTTAAAAAAAAAAAAAAAAAAAAGGGAATCCCCGGTGCCAAAGAACCCCCC
+
AAAAAFFFDDDDGGGGGEGEAE?/??/>01B1/>>/>/B>10B0B0F/?E/
@M00842:106:000000000-AAV5A:1:1101:8479:8881 1:N:0:1
GCCAGCAATCTCTTTTTGAGTCTCATTTTGCATCTCGGCAATCTCTTTCTG
+
>>>>3ACFFFFFGGGGGFFFBG5DGB666DAB6D5BA2FAFFGBF5BFDF5
@M00842:106:000000000-AAV5A:1:1101:20545:8881 1:N:0:1
AAAAAAAAAAAAAAAAAAAGGGAATTCCCGGGTGCCAAGGAACTCCAGTCA
+
AAAAADDDDDDDGGGGEG//?E/>01111B>//>?FG1F>FGH1B1CCBF1
@M00842:106:000000000-AAV5A:1:1101:24834:8881 1:N:0:1
AAAAAAAAAAAAAAAAAAAAAAAAAAAAAAACAAAACAAAAACACAAAAAA
+
BBBBBBBBBBBBGGGGGGGGGGGG//>///>/?/0?<G/F0</<0?FFFE?
@M00842:106:000000000-AAV5A:1:1101:21776:8902 1:N:0:1
TTGCGTCTATTATGGAAAACACCAATCTTTCCAAGCAACAGCAGGTTTCCG
+
>>>>3>>3AFFFGGGFEFGFFGEH4AA5A55A5DAFABFCFHHHH2B5FF2
@M00842:106:000000000-AAV5A:1:1101:13141:8906 1:N:0:1
TAACTTCTGCGTCATGGAAGCGATAACACTCTGCAGGTTGGATACGCCAAT
+
>ABAAFDBFFBBG2AGGABGGE242B43B33ABF5FA2AFEGFHHEGGEE3
@M00842:106:000000000-AAV5A:1:1101:12639:8906 1:N:0:1
AAAAAAAAAAAAAAAAAAAAAAAAGACGAGTAGCGACGACACCACCGACAC
+
>ABBBBDBBBBBGGGGGEGGGGGC1F1////?33//</<<///?/////>/
@M00842:106:000000000-AAV5A:1:1101:12862:8912 1:N:0:1
GAAAAAAAAAAAAAAAGGGGGGCAGAGAACGCCAGCCCACCACCACCACAA
+
>>AAA11>DD@0ECA//AA/E@@/<//?1F////-...><...>..<<<..
@M00842:106:000000000-AAV5A:1:1101:27505:8923 1:N:0:1
CAGTTTTCGAAAAAAAAAAAAAAGAAATGGAATTCCCGGGTGCCAAGGAAC
+
>>3>>@BBDBFBGGGGGGGGEGE1BFF5A3B33BD5B10>>>1BBGGG1B1
@M00842:106:000000000-AAV5A:1:1101:9347:8923 1:N:0:1
GGCATTGTAAAACATTTTCTGATTGTATTGGGTTCGCCTTTTACCTTCAAA
+
>1>>>11BBFFFGGGDEFGGBBAF1133DAFA00B0EE0BB1DGHF1GDGF
@M00842:106:000000000-AAV5A:1:1101:12805:8938 1:N:0:1
TAATTTGCATACTGACCAAGAACGTGATTACTTCATGCAGCGTTACCATGA
+
3AABAD5BFFFFFFDGGGAF4BBB4B4B5AA55DDDDFFFFG22AFHHHH3
@M00842:106:000000000-AAV5A:1:1101:10416:8943 1:N:0:1
AAAAAAAAAAAAAAAAAAAAAACAAAACACAACAAAAAAAACAAAAACAAA
+
BBBBBBBBBBBBGGGGGE@@EECEB11B11?11?/00/>////F00?//?0
@M00842:106:000000000-AAV5A:1:1101:27064:8944 1:N:0:1
CTTTATCAGCGGCAGACTTGCCACCAAGTCCAACCAAATCAAGCAACTTAT
+
ABABCFDDDFADEEGGGGFGGG5BEA2FFBG5ACE2F2BF3FEGGBGBBF5
@M00842:106:000000000-AAV5A:1:1101:8593:8945 1:N:0:1
AAAAAAAAAAAAAAAAATGGAATTCTCGGGTGCCAAGGAACTCCAGTCACA
+
BAABBBBDDBBBGGGG01BGBF3A55@?A>1>?B3@?FAGHCGHHFBGHG@
@M00842:106:000000000-AAV5A:1:1101:27931:8946 1:N:0:1
CGGCGGTATTGCTTCTGCTCTTGCTGGTGGCGCCATGTCTAAATTGTTTGG
+
>>3>322>>DDF5GF5GDBGFG3B55B3BA22BABBFDF55AFAG5552GA
@M00842:106:000000000-AAV5A:1:1101:24919:8957 1:N:0:1
AAAAAAAAAAAAAAAGGGGGGGCGGCAGGGCCAGGACCCACCACCCAACCC
+
1AAAADA>@DDDEAE/AEEEG@A@--9----------99-;---:A---9-
@M00842:106:000000000-AAV5A:1:1101:11466:8960 1:N:0:1
AAAAAAAAAAAAAAAAAAAGGGAATTCTCGGTTGCCAAGGAACCCCAGCCA
+
@AAAADDDDDDDGGGGGE/?EEC001B22/BB//B11B//F0>/?///>/0
@M00842:106:000000000-AAV5A:1:1101:13897:8962 1:N:0:1
ATGGATGGTTAATGCTAAAAAAACAAAAACAAAAATGGAATTCTCGGGTGC
+
1>>1>11>1BDF33AFFABBGCE0A00000A00B001A1B1BD2DF/////
@M00842:106:000000000-AAV5A:1:1101:18232:8970 1:N:0:1
CAAGATGAATATACAGAATAATCTTAGTCGGTACTGATTTTAGAACCAAAA
+
>>A1>@1BFDF3GGGGBFDGF3D33ADDA0EGFEDGAB2BD2FBGGHHG/A
@M00842:106:000000000-AAV5A:1:1101:22704:8971 1:N:0:1
AAAAAAAAAAAAAAAAAATGGAATTCTCGGGTGCCAAGGAACTCCAGTCAC
+
BBCCBBBCCCCCGGGGGE1BGB3FE5BDEEE1>BGHBCFGFHCHGFB@FG3
@M00842:106:000000000-AAV5A:1:1101:10595:8975 1:N:0:1
AAAAAAAAAAAAAAAAAAAAAAACAACACACAAAAAACAAAAAAAAAAAAA
+
BAABBBDBBBBBGGGGGGGGGGC1111?1?///?0?</FFG0//</B/@/>
@M00842:106:000000000-AAV5A:1:1101:20667:8979 1:N:0:1
ATTAACAAAAAAAAAAAAAAAACATGGACTTCTCGGGTGCCAAGGAACTCC
+
>>AAAFFFFFADGGG00A/ECE/A1AEF11112@??/B/BGFB//00B1@B
@M00842:106:000000000-AAV5A:1:1101:9576:8983 1:N:0:1
TTTTAGTTCAAAAAAAAAAAAAAAAATGGAATTCTCGGGTGCCAAGGAACC
+
3>AAA45BDFFFGGCGGGGGGGGAAA1F333@3D5BFE>1>EGFCEFFGH?
@M00842:106:000000000-AAV5A:1:1101:20686:8984 1:N:0:1
ATTAACAAAAAAAAAAAAAAAAAATGGACTTCTCGGGTGCCAAGGAACTCC
+
AAAAAFDF?FBBGGGGGGECE0A>FBCF3335DB?1>1>EGHFHGBFC3FG
@M00842:106:000000000-AAV5A:1:1101:16512:8986 1:N:0:1
ATTTGTTTCAGGGTTATTTGAATATCGATAACAACTATTTTAAAGCGCCGG
+
AAAA13>1DFDBGFECDGGFBA333D0A00B1B1B11ADDB2A1AFA/E?/
@M00842:106:000000000-AAV5A:1:1101:23096:8987 1:N:0:1
AAAAAAAAAAAAAAAAAAAAAAAGAACAACGGCCTGCGACACAACAACACC
+
1>AAA@DDDDDDGGGGGGGGG@?//0000//////?B/<///0??<//<//
@M00842:106:000000000-AAV5A:1:1101:13662:8999 1:N:0:1
AAAAAAAAAAAAAAAAGGGGGGGCGAGCAGCTGCGACAAACCACAACAACC
+
1AAAA@ADADDDGE////EE??;?@;9-99-///-----9-:-:-99--;-
@M00842:106:000000000-AAV5A:1:1101:13251:8999 1:N:0:1
AAAAAAAAAAAAAAAAAAAGGGAATTCTCGGGTGCCAAGGAACTCCAGTCA
+
BABBBBBBBBBBGGGGGGE1?ECCCFB3B?F??>?FF@GFHFG3GBCC33?
@M00842:106:000000000-AAV5A:1:1101:27469:9000 1:N:0:1
TTAAAAAAAAAAAAAAAAAAAAAAAAAACACTTAATAAAAAAAAAAAAAAA
+
33>ABFFBBBBBGGGCGGGGGGG/>>/>E/03?BB?3?BDFC///<@/A->
@M00842:106:000000000-AAV5A:1:1101:17017:9004 1:N:0:1
CGGAGATCAGCCTTTTCAAAAAAAAAAAAAAAAAATGGAATTCTCGGGTGC
+
>1>>1>1BFFFFB1B1FGFGGG00A0A/////>EGCFGCD1BF2@FEE?E/
@M00842:106:000000000-AAV5A:1:1101:20895:9005 1:N:0:1
AAAGAAAAAAAAAAAAAAAAAATGGCATTCTCGGGTGCCAAGGAACCCCAG
+
>AA1>BFFFDDDGCE?/A/A//BBB0011D2@BB>/>BGD1?E00F//?E/
@M00842:106:000000000-AAV5A:1:1101:23534:9005 1:N:0:1
CTTTGTGGGATTGTAGAAATCTAATTCAGCATTCTGGAGGTGCACACAAAA
+
>1>>1@>>AAFBGGFGE3AFB3313AA3DFG1333DB1BA0BFF1100/A0
@M00842:106:000000000-AAV5A:1:1101:3829:9019 1:N:0:1
AAAAAAAAAAAAAAAAATGGAATTCTCGTGTGCCAAGGAACTCCAGTCACC
+
AAAAADDDDDDDGGGGCBFFGG11DD2?/B//D@DBB/B0B1BFG12BFG1
@M00842:106:000000000-AAV5A:1:1101:12969:9021 1:N:0:1
TTAAAAAAAAAAAAAAAAATGGAATTCTCGGGTGCCAAGGACCTCCAGTCA
+
ABBBBDFDBBBBGGGCGGEGGG3BB3@5B?F0?>EGF311B1B?FEGHED3
@M00842:106:000000000-AAV5A:1:1101:17796:9023 1:N:0:1
CGCTGGCGGCGTTAACAAGAAAAGAAAACGAAAACAAACAAAAAAAAAAAA
+
>3>>33A>ADDAEEGGFFFBBBBA22BBBA111AB11B1BAA1?00/E/>>
@M00842:106:000000000-AAV5A:1:1101:5986:9030 1:N:0:1
AAAAAAAAAAAAAAAAAGGGAATCCTCGGGTGCCAGGGAACTCCAGCCACA
+
BBBBBBBBBBBBGGGGA1EEFA13B5@?E0?>EF33?1?1?3@B33??B11
@M00842:106:000000000-AAV5A:1:1101:8270:9035 1:N:0:1
TTTTTGAGTCTCATTTTGCATCTCGGCAATCTCTTTCTGATTGTCCAGTTG
+
BBCCC3AAFFFFGGGGGFGGGG5AB2AA24B5D555D5DBDFFGHHGHDGB
@M00842:106:000000000-AAV5A:1:1101:25630:9039 1:N:0:1
AAAAAAAAAAAAAAAAGGGGGGGCACGACGCGCAACCCAACACACGACACC
+
AAAAA@DDD?DDGEE/AEEE?@9-9..;----9--9----9-9-;----;-
@M00842:106:000000000-AAV5A:1:1101:6074:9043 1:N:0:1
AAAAATTACGTGCAGAAGGAGTGATGTAATGTCTAAAGGTAAAACACGTTC
+
ABCCCFFFFBCFGGGGGGGFG4BA6DBAFBFEG6DDD3BBGH5F3AFFBAB
@M00842:106:000000000-AAV5A:1:1101:19513:9050 1:N:0:1
AAAAAAAAAAAAAAAAATGGAATTCTCGGGTGCCAAGGAACTCCAGTCACA
+
BBBBBBBBBBBBGGGAEFBG33A3D5D1F>1>BFF3?FG3GFHHHHEGDG3
@M00842:106:000000000-AAV5A:1:1101:8738:9058 1:N:0:1
TACTCGTCAGAAAATCGAAATCATCTTCGGTTAAATCCAAAACGGCAGAAG
+
>AAAA3>AABFFGG5GEA4AFFF5D55AAE222B55DFDFBEGC2ECEA33
@M00842:106:000000000-AAV5A:1:1101:23617:9064 1:N:0:1
TTACTCGTCAGAAAATCGAAATCATCTTCGGTTAAATCCAAAACGGCAGAA
+
>>>>>BACABBFGGGFGGBBEGDA5D55AAA2B2ADADGBBB2FE2EAEFA
@M00842:106:000000000-AAV5A:1:1101:8716:9065 1:N:0:1
TACTCGTCAGAAAATCGAAATCATCTTCGGTTAAATCCAAACCGGCCGACG
+
>>AAA3B>>AFFGGFGFAA2FFE5A55B4B2225AADFGBB2BE2A0AA00
@M00842:106:000000000-AAV5A:1:1101:13839:9067 1:N:0:1
AAAAAAAAAAAAAAAAAAATGGAATTCTCGGGTGCCAAGGAACTCCAGTCA
+
AAAAADDDDDDDGG?EEA@0BF1B11D2D>CE/>EGHFCFFHHHHFBGBF1
@M00842:106:000000000-AAV5A:1:1101:7598:9067 1:N:0:1
TTTAGAAGAAATATTGGATGCAAAACAAAAAAAAAATGGAATTCTCGGGGG
+
>>AA3BDFFFFFGGGGGFBFGBF544444442A220BB33333D5B11A0>
@M00842:106:000000000-AAV5A:1:1101:24520:9067 1:N:0:1
AAAAAAAAAAAAAAAAAAAAAACAACAACACAAAAAAACAAAACAACAAAA
+
AABBBBDDBDBBGGGEGGGGGG1B?1??????110//</?/B00?//?F00
@M00842:106:000000000-AAV5A:1:1101:26530:9073 1:N:0:1
AAAAAAAAAAAAAAAAATGGAATTCTCGGGTGCCAAGGAACTCCAGTCACC
+
BBBBBBBBBBBBGGGGGCFGBA3BD55?FE1>?FBB?FGBFBGHF3333F3
@M00842:106:000000000-AAV5A:1:1101:14326:9083 1:N:0:1
GTGGGGTAATTATACTCATCGCGAATCTCCTTACGAGCGCGTTCAGCAGCC
+
1>>1111>BDFFGGGFG1BDGGA00A02D11121A/A/AAA//AGDGB0GF
@M00842:106:000000000-AAV5A:1:1101:6425:9085 1:N:0:1
GGCGCATAACGATACCACTGACCCTCAGCAATCTTAAACTTCTTAGACGAA
+
>A>3A>AAFFCCGFFFGGGGFGFF4B4ACFB3B5D5DAB55B55F5DGEFA
@M00842:106:000000000-AAV5A:1:1101:6210:9092 1:N:0:1
AAAAAAAAAAAAAAAAAATGGAATTCTCGGGTGCCAAGGAACTCCAGTCAC
+
AABBBBBBBBBBGGGCEC1BGF3@3@BBF1E1>E3BFGFEGF3FHEH3FH3
@M00842:106:000000000-AAV5A:1:1101:21513:9106 1:N:0:1
GCAATGAAGAAAACCACCATTACCAGCATTAACCGTCAAACTATCAAAATA
+
>>1>>1B11DFCEFEAFG1BGFD11BAF1B1DBB00A001B11DFG21111
@M00842:106:000000000-AAV5A:1:1101:20083:9107 1:N:0:1
AAAAAAAAAAAAAAAAAAAAAAAACAAACATGACACGAGCGACAGACACCG
+
AAABBDBBBBBBGGGGGGGGGGEF1G?B?03?BB33/////////2022//
@M00842:106:000000000-AAV5A:1:1101:26010:9113 1:N:0:1
TTATGCTAAAAAAAAAAAAAAAAAAATGGACTTCTCGGGTGCCAAGGACCC
+
1>>11BDFFFFFEGGCGGGGGGAE//0B1F111B2FEF>/>>GG1?/C0/?
@M00842:106:000000000-AAV5A:1:1101:23835:9119 1:N:0:1
ACAGACAAAAAAAAAAAAAAAAACATGGAATTCTCGGGTGCCAAGGAACTC
+
>>>3>BCFFFBBGGGGGCGGGG?1F3BF3@F3B5D?BE1>EGGCECHBH3F
@M00842:106:000000000-AAV5A:1:1101:25870:9121 1:N:0:1
CGTGTCGGAAAAAAAAAGTAGAGGAATAAGAACAACCACACAAAAAACGGG
+
>>33>B>ADBBFGGEGGABBBBDB22335A5A2B2A1A1B11BA1AA1>11
@M00842:106:000000000-AAV5A:1:1101:12334:9137 1:N:0:1
AAAAAAAAAAAAAAAAAAGGGAATTCTCGGGTGCAAAGGAACCCCAGTCAC
+
AAAAADDDDDDDGCEE///?E/BF1D22>/>/>B@110BB>F/>E//1BF1
@M00842:106:000000000-AAV5A:1:1101:12888:9148 1:N:0:1
AAAAAAAAAAAAAAAAAAAAAAAACAACACACACAAAAAAAACAAAAAAAA
+
>AABADDBBBBBGGGGGGGGGGGEDD1/???>?>?/F0FEF@/?/FC////
@M00842:106:000000000-AAV5A:1:1101:7738:9161 1:N:0:1
AATTGTTATATTTATTTTGTTGGTTCAGTTTCAAAAAAAAAAAAAAACAAG
+
>A>>3BBDDFFFFGGFGGGBFFF24D4D665ADAD4AA2AA0E0E@EAG12
@M00842:106:000000000-AAV5A:1:1101:24304:9163 1:N:0:1
ATGGAAAAAAAAAAAAAAAATGGAATTCTCGGGTGCCAAGGAACTCCAGTC
+
>>33>BDFFBBBGGGGGGGE1BFCAF3A5B?1>1>EGBBCFGGHGHHEHF3
@M00842:106:000000000-AAV5A:1:1101:4487:9164 1:N:0:1
AAAAAAAAAAAAAAAAAAAAAAAAACAACAATAACAAAAAAAAAAAAAAAA
+
BBBBBBDBBBBBGGGGGGGGGGG/>/?F///3?B3BB0?///>/B/<A---
@M00842:106:000000000-AAV5A:1:1101:26470:9171 1:N:0:1
ATTGTTGAAAAAAAAAAAAAAACACTGGACTGCTCGGGGGCCAAGGAACCC
+
>>>3>@BDFFFFGGGGGGGGGG?113B1B1B1B551>00>>>//F/BBF/?
@M00842:106:000000000-AAV5A:1:1101:24769:9176 1:N:0:1
GTTATGATCAGTATAGATATGTAGATGAAGATGCTAAAAAAAAACAAAAAA
+
>>>>>1B3DFFDGGDGGG3FBB3DA3D31A1DBFB331BB00AA/FC0B//
@M00842:106:000000000-AAV5A:1:1101:25542:9176 1:N:0:1
CGTTTATGGTACGCTGGACTTTGTAGGATACCCTCGCTTTCCTGCTCCTGC
+
>>>>>1BB1B@FEEAEGBF1BDB333A13BF1B1B0EAA/1F1EFB1GEF1
@M00842:106:000000000-AAV5A:1:1101:21221:9179 1:N:0:1
AAAAAAAAAAAAACAGGGGGGGGCGCAGGACTCAGCCCACACCCCGACAAC
+
>1AAA11?@ADDE?/0/AEEC?999----;-:///9:--------9-;---
@M00842:106:000000000-AAV5A:1:1101:16929:9188 1:N:0:1
AAAAAAAAAAAAAAAAAAAAAAAAGAACAAGCAGAACAGACAGAGACAGAA
+
AABBBBDBBBBBGGGGGGGE@EEE1F10300?0B3B0333000B300B031
@M00842:106:000000000-AAV5A:1:1101:6262:9191 1:N:0:1
TTTACCAGCTTTAGCCATAGCACCAGCAACAAAACTAGGGACGGCCTCATC
+
>>ABAFFFCFFFGGGGFGFGGGBF4B4BA4F4A2BAFGFGCFE22E1GFFB
@M00842:106:000000000-AAV5A:1:1101:17129:9199 1:N:0:1
CAGAAAAAAAAAAAAATGGAATTCTCGGGTGCCAAGGAACTCCAGTCACAA
+
>>>>>BBFBBCCGGGGGFGBBFA555AAE1AAAABAAF3FFHHGFFGHHH3
@M00842:106:000000000-AAV5A:1:1101:18013:9202 1:N:0:1
AAAAAAAAAAAAAAAAAATGGAATTCTCGGGTGCCAAGGAACTCCAGTCAC
+
@AAAADDDDDDDGGGCEEFFGF1B1D2BF/>/>>FGBF/FCG1GFHHDBE1
@M00842:106:000000000-AAV5A:1:1101:25500:9204 1:N:0:1
ATTATGAAAAAAAAAAAAAAAAATGGAATTCTCGGGTGCCAAGGAACTACC
+
AAAAA5DFFFFBGGGGGFGGGG0BBA@3B355D?B>1>EF3BGFGEG@FG2
@M00842:106:000000000-AAV5A:1:1101:23415:9208 1:N:0:1
CTTACTGACGCAGAAGAAAACGTGCGTCAAACATTACGTGCAGAAGGAGTG
+
>3>A>DFFFBBDF2EGFACGGE4A4AAEB2D323AEGFBGGHHCFFF1F21
@M00842:106:000000000-AAV5A:1:1101:13381:9208 1:N:0:1
AAAAAAAAAAAAAAAAAAAAAACAAAAAAAACACAAAAACAAAAAAACAAA
+
AAAAADDDDDDDGGGGEGG?EE/F/00/>//??0?FA0F/FA0<</>/?/0
@M00842:106:000000000-AAV5A:1:1101:5584:9210 1:N:0:1
AAAAAAAAAAAAAAAAAAAAAAACACAAAACACAAGACAACCACACAACAA
+
BBBBBBDDBBDBGGGGCGGEGFC1??1?1B1/B/?0B2B2//?///?////
@M00842:106:000000000-AAV5A:1:1101:14295:9217 1:N:0:1
TATGAGGACTACAATAATGTGTAGACAATCTGGACATTTGTTGCAAAAAAA
+
>>A1>11CA1FFEDG11EBAFB3D3DD01AADBBFB1A322ABFE1B00//
@M00842:106:000000000-AAV5A:1:1101:10010:9217 1:N:0:1
AAAAAAAAAAAAAAAAATGGAATTCTCGGGTGCCAAGGAACTCCAGTCACC
+
?AAAAD@DDDDDGGGCEFGG1BFAAD@F?@//BB1B?/00F11FGHFGGH1
@M00842:106:000000000-AAV5A:1:1101:7377:9217 1:N:0:1
AAAAAAAAAAAAAAAAATGGAATTCTCGGGTGCCAAGGAACTCCAGCCACC
+
BBBBBBBBBBBBGGGGGFFGBB33D5@??E10BFF3B?EBFBDGHH3?GH1
@M00842:106:000000000-AAV5A:1:1101:9390:9223 1:N:0:1
TGGTTACAGTATGCCCATCGCAGTTCGCTACACGCAGGACGCTTTTTCACG
+
>3>>>BCDFFFFGGGGGGGGGFB255AA2EC3BAEAE2EHFGAAFFGFGH1
@M00842:106:000000000-AAV5A:1:1101:18179:9226 1:N:0:1
TCAAAAAAAAAAAAAAAAATGGAATTCTCGGGTGCCAAGGAACTCCAGTCA
+
>>AABFBBBBBBGGGGGGGFFGB3A3@5D?CE1>EFHHHGAGHCGHEGFG3
@M00842:106:000000000-AAV5A:1:1101:8052:9238 1:N:0:1
AAAAAAAAAAAAAACAGGGGGGCCGGCCACACCCCACCCGCACCAACCCGC
+
>AAAADDDDADD?A/AFGCEEC/<>////<0/.<>.<..---<-....;--
@M00842:106:000000000-AAV5A:1:1101:20010:9247 1:N:0:1
TGAGCTTAATCAAGATGATGCTCGTTATGGTTTCCGTTGCTGCCATCTCAA
+
>3>3>BFFDFFFGFFGGAGGGGAA2A4BDG5BAAGDAAAEB5FHHFH5G5D
@M00842:106:000000000-AAV5A:1:1101:17686:9247 1:N:0:1
AAAAAAAAAAAAAAAAAAACAAAAACACAAACACAACACACAACGACACAC
+
AAAAADDDDDDDGGEGA/E/?F00//?B?/0BBB//?///>////?///0/
@M00842:106:000000000-AAV5A:1:1101:3460:9254 1:N:0:1
AAAAAAAAAAAAAAAAAAAAAAAACACACATACAAAACACACACCAAACAC
+
3AAABB>>DBBBGGAEGG@EE@E?>1B///3333330B/GCEE/E////00
@M00842:106:000000000-AAV5A:1:1101:26528:9255 1:N:0:1
AAAAAAAAAAAAAAAAAAAAAACAAAAAAAACAAACAAAAAAAAAAAAAAA
+
AAABBBDBBBBBGGGGGGGGGG?11BFH/E//?/B?BGHFA/C//<@CC--
@M00842:106:000000000-AAV5A:1:1101:9623:9264 1:N:0:1
AAAAAAAAAAAAAAAAAATGGAATTCTCGGGTGCCAAGGACCTCCAGTCAC
+
BBBBBBBBBBBBGGGGG01BGFBFCB5BB1>1>EGBFF?F1?FF?FFEFH3
@M00842:106:000000000-AAV5A:1:1101:14334:9265 1:N:0:1
TATTTAGCCACATAGAAACCAACAGCCATATAACTGGTAGCTTTAAGCGGC
+
>AAAAF5@CBCFFGGG5GGGG4A2A4GF54566DDDB55FG5A5AFGG??2
@M00842:106:000000000-AAV5A:1:1101:18569:9274 1:N:0:1
AATTGATACGGATGATGATAATCGCAAGTGATTCTGGCAAAAAAAAAAAAA
+
>A3A3BBDFBAB2EFFGBBBGDAAFB2E5D55ABADBGFCBB2A20A0E00
@M00842:106:000000000-AAV5A:1:1101:27336:9278 1:N:0:1
AAAAAAAAAAAAAAAAAAAAAAAAAAGACACCAAAAAACAAAGACACAAAA
+
ABBBBBDDBDBBGGFGGGGGGGE/>E/?232/?/?/?////B2B2?22?00
@M00842:106:000000000-AAV5A:1:1101:4376:9280 1:N:0:1
TATTCATTGGGATCAAAAAAAAAAAACAAAACATGGAACTCTCGGGTGCCC
+
>>>1AF33B1AAEFGGGFEGG?E/EAACA000/1AB1111BDBAF///BF0
@M00842:106:000000000-AAV5A:1:1101:26923:9281 1:N:0:1
AAAAAAAAAAAAAAAAATGGAATTCTCGGGTGCCAAGGAACTCCAGTCACA
+
BBBBBBBBBBBBGGGGGCFGCD33DB@?F01>B?B3?BFGHCF@CE3BGH@
@M00842:106:000000000-AAV5A:1:1101:3994:9282 1:N:0:1
AAAAAAAAAAAAAAAAAAAAAAAGAAAGACACGAAACCCAAACACAAAGAG
+
BBBBBBDBDDDDGGGGGEEEGGE1?F33BE3?//?//B///0/0?//0322
@M00842:106:000000000-AAV5A:1:1101:19184:9285 1:N:0:1
ATTGTAAAAAAAAAAAAAAAAAATGGAATTCTCGGGTGCCAAGGAACTCCC
+
>>>3>BBFFFDBGGGGGGGGAE0BB@3B3355D??/1>EEFGGA?FG3FH1
@M00842:106:000000000-AAV5A:1:1101:14249:9290 1:N:0:1
CAAAAAAAAAAAAAAAAAAATGGGAATCCCGGGTCGCAAGGAACCCCCGGC
+
>AAAAADDDDDDGGGG/FEE0BB001>1B1//>B//>/?>>0B0>//////
@M00842:106:000000000-AAV5A:1:1101:21621:9292 1:N:0:1
AAAAAAAAAAAAATGGAATTCTCGGGTGCCAAGGAACTCCAGTCACATCCC
+
BBBBBBBDDBDDGFFGBA3FGCDBFF1A1GH3A1A3GFHHFHEGHH55F3?
@M00842:106:000000000-AAV5A:1:1101:10876:9295 1:N:0:1
TGCGTCATGGAAGCGATAAAACTCTGCAGGTTGGATACGCCAATCATTTTT
+
>3>3>AACFFFFFGEEGEF5FF4A5DFBCG2ABA3BDGEFGEFFGFGG5DA
@M00842:106:000000000-AAV5A:1:1101:19402:9297 1:N:0:1
CTACTCAAAAAAAAAAAAAAAAAATGGAATTCTCGGGTGCCAAGGAACTCC
+
>AAAAFF@FFADEEE0EEAE/A/>0@F111@1DDB?>/>EGGCGF0BGGHH
@M00842:106:000000000-AAV5A:1:1101:9383:9298 1:N:0:1
CTTCTCAGTAACAGATACAAACTCATCACGAACGTCAGAAGCAGCCTTATG
+
1>A>>F3DFFFFGGGGGG11FA1BG3BFGA0BEA0FFE1DBFGCFHFFG11
@M00842:106:000000000-AAV5A:1:1101:27612:9302 1:N:0:1
AAAAAAAAAAAAAAAAAAAAAAACAAGAGACCACCAACAGACAACAACCAC
+
ABBABDA@DBABGGGGGGGGGC/11?111?1/0//?///03000/////F/
@M00842:106:000000000-AAV5A:1:1101:5072:9304 1:N:0:1
GTCGGGAGAGGAGTGGCATTAACACCATCCTTCATGAACTTAATCCACTGG
+
>>3333ADAA2FGCFFFGGFAFD5AEHEC235BBBAD5BA5BGDGBDHFG2
@M00842:106:000000000-AAV5A:1:1101:13939:9311 1:N:0:1
TTGCGGCAAAAAAAAAAAAAAAATGGAATTCTCGGGTGCCAAGGAACTCCC
+
1>>>11D>AFFAEGEG/EEA/A/BBF1@1B12D/B>/>EHDGGEE0FFGF/
@M00842:106:000000000-AAV5A:1:1101:10954:9313 1:N:0:1
AAAAAAAAAAAAAAAAGGGGGGGGAGGACGACACAACGACGCAACACACAA
+
11AAAD1DDDDDGEC//AEGEG@;-;------------;---;-9-9-;A-
@M00842:106:000000000-AAV5A:1:1101:19541:9314 1:N:0:1
TTCCACTGCAACAACTGAACGGACTGGACACACTGGTCATAATCATGGTGG
+
>>AAAFBFFF1BBGABG11BGGGE0FE00B00BBGCAFF222FGGGFBAE/
@M00842:106:000000000-AAV5A:1:1101:19857:9317 1:N:0:1
AAAAAAAAAAAAAAAAAAAATGGAATTCTCGGGTGCCAAGGAACTCCAGTC
+
ABBBBBBBB@BBGGGEGFE01BB3@3333B11>1>EGHFGEGEGCFHHHGE
@M00842:106:000000000-AAV5A:1:1101:12238:9324 1:N:0:1
GAAAAAAAAAAAAAAAGGGGGGCGGAGACCACACAACACCACCCACCCCCA
+
1>AAAFDDD?DDGC/??/AEGC@<--<<../..<.....:........---
@M00842:106:000000000-AAV5A:1:1101:9715:9325 1:N:0:1
AAAAAAAAAAAAAAAAAATGGACTTCTCGGGTGCCAAGGAACTCCAGTCAC
+
AAAAADDDDDDDGGGGGA0BGB1@11DBE>E/>?CGFHFFHGBGHGGFED@
@M00842:106:000000000-AAV5A:1:1101:23004:9328 1:N:0:1
TTGGACTTGGCAGCTCAGCTATGGATTTATTGTTAATGATAAAAATTTAAA
+
3>>3>B4@DFCDEE4FBFFB5BBB5B4456D565A6DD5BD5AA323F5B5
@M00842:106:000000000-AAV5A:1:1101:3282:9328 1:N:0:1
AAAAAAAAAAAAAAAAAAATGGAATGCACGGGAGCCAAGGAACTCCAGTCA
+
AAAAA?ADDDDDGGGGGG?0BEFG11B1@/>///>/BF/FGHF1F1FHBF1
@M00842:106:000000000-AAV5A:1:1101:8324:9329 1:N:0:1
AAAAAAAAAAAAAAAAAAAAAAACACAACACAAAAAAAAACAACAAAAAAA
+
BBBBBBDBBBBBGGCGEGGGGGC1?11111///0B?E</B/?F/GH0?//<
@M00842:106:000000000-AAV5A:1:1101:7101:9329 1:N:0:1
CCAAAAAAAAAAAAAAAAATGGAATTCTCGGGAGCCAAGGAACTCCAGTCC
+
AAABBBBDBBBBGGGGGGE1BG3BD3@D@FF00>B1B?1BF3GGHH333B3
@M00842:106:000000000-AAV5A:1:1101:22622:9330 1:N:0:1
AAAAAAAAAAAAAAAAAATGGAATTCTCGGGTGCCAAGGAACTCCAGTCAC
+
ABBBBBBBBBBBGGGGEE1BFFEHBB5D1FE1>1BF@?BB?GFHGEG3BF3
@M00842:106:000000000-AAV5A:1:1101:18029:9334 1:N:0:1
AGAGTCAATAGCAAGGCCACGACGCAATGGAGAAAGACGGAGAGCGCCAAC
+
>3>3>BFFFFFDAEFFGGGFGEAAAAE?GB32B23AAFEA2E01F0EEEEA
@M00842:106:000000000-AAV5A:1:1101:15113:9335 1:N:0:1
AAAAAAAAAAAAAAAAAAAAAAAAAAAAAAACAACAAAAAAAACAAAACAA
+
1>AAA?1DDDDDGGCG//EE?@EE////>/<</?///?0/>//.<<00<..
@M00842:106:000000000-AAV5A:1:1101:14369:9336 1:N:0:1
AAAAAAAAAAAAAAAAATGGAATTCTCGGGAGCCAAGGAACTCCAGCCACA
+
@BBBBBBBBBBBGGGG01BGBA3ADB@?100>>1B2?B1FCBFHFB3?FG1
@M00842:106:000000000-AAV5A:1:1101:5036:9337 1:N:0:1
AAAAAAAAAAAAAAAAAAAAAAAAAAAAACAACAACAAAAAAAACAAAAGA
+
AAABBBDBBBBBGGCGGFGGGGG//>//<E//???//??0?>/////<00<
@M00842:106:000000000-AAV5A:1:1101:24947:9347 1:N:0:1
GAAAAAAAAAAAAACAGGGGGGCGCAGGACACACACCCCCACCACACCGCG
+
1AAAA1DDDDDDEAE/0EFGCC@/A/</??F0>><C<.---<.<<...---
@M00842:106:000000000-AAV5A:1:1101:22822:9350 1:N:0:1
AAAGAAAAAAAAAAAAAAATGGAATTCTCGGGTGCCAAGGAACTCCAGTCA
+
AAA1>BFCFDD0EEGGGCEFBG1B1112AA/E/>?FHBAFFBGBGFHHFFB
@M00842:106:000000000-AAV5A:1:1101:22348:9354 1:N:0:1
AAAAAAAAAAAAAAAAAAATGGAATTCTCGGGTGCCAAGGAACTCCAGTCA
+
BBBBBBBBBBBBGGGGGAC1BF3BF3@5BFC@1>ABF3FFGGHGHFCB3?3
@M00842:106:000000000-AAV5A:1:1101:7094:9355 1:N:0:1
TTTGATGCCGACCCTAAATTTTTTGCCTGTTTGGTTCGCTTTGAGTCTTCT
+
>>A3>BFFFBBBGGCGEGGGGGB2A3B5B35ABF2AD?EBAFHDFFFDFG5
@M00842:106:000000000-AAV5A:1:1101:18934:9358 1:N:0:1
AAAAAAAAAAAAAAAAAAGGGAATCCTCGGGTCCCAAGGAACCCCAGCACC
+
AAAAADDDDDDDGGGG?/A?E>>FFF11B////F0B0??B00/?///000/
@M00842:106:000000000-AAV5A:1:1101:24994:9364 1:N:0:1
TGCTGTTGCTTGGAAAGATTGGCGTTTGCCATAATAGACGCAACGCGAGCC
+
>>>>1B1@DDBCFG1BFCDGFG1A00A0DB11AB222DB0EA/E/EA//A/
@M00842:106:000000000-AAV5A:1:1101:15323:9364 1:N:0:1
GCTTTGTCTCTATCAAAAAAAAAAAAAAAAATGGAATTCTCGGGTGCCAAG
+
>>>>>4@BFFFFGGGFGFEECEEE220A0A01BB@3B@D@DCFG1>EF@F1
@M00842:106:000000000-AAV5A:1:1101:9205:9370 1:N:0:1
AAAAAAAAAAAAAAAAAAAAAACAAAAAGAAACAAAAAAAAAAAAAAAACA
+
AABB?DDDBBBBGGGGGGEEGG1G1F1?111333/0B/>E?/<///<>C..
@M00842:106:000000000-AAV5A:1:1101:11303:9372 1:N:0:1
AAAAAAAAAAAAAAAAATGGAATTCTCGTGCGCCAAGGAACTCCAGTCACA
+
BBBBBBBBBBBBGGGGABBGA33B555?1?1>>B>/??13BFGHHH@GGH3
@M00842:106:000000000-AAV5A:1:1101:23160:9375 1:N:0:1
AACATAAATCACCTCACTTAAGTGGCTGGAGACAAATAATCTCTTTAATAA
+
>>AA>FFDFFFFGGFGGGGDDF6D4A4B244AF4BB5D5AF5DD55DDDBD
@M00842:106:000000000-AAV5A:1:1101:10574:9402 1:N:0:1
CAGAAAGAGATTGCCGAGATGCAAAATGAGACTCAAAGAGAGATTGCTGGC
+
>>>>>B44BCDFGFFF2EAAFGHH544F5A5BBB33B5BF2B255BFAFF2
@M00842:106:000000000-AAV5A:1:1101:17310:9412 1:N:0:1
AAAAAAAAAAAAAAAAATGGAATTCTCGGGTGCCAAGGAACTCACGTCACA
+
@AA?AD>>ADBBGGG0E1BFABGG55@?EE1>1B3B?1E3EBG331B?FF3
@M00842:106:000000000-AAV5A:1:1101:27347:9425 1:N:0:1
GATGGCAGCAACGGAAACCATAACGAGCATCATCTTGATTAAGCTCATTAG
+
>>>33CFABFFFEFEGGGGGGG4BA2AEE3FE5D5ADEF5FGFHBGFD5G5
@M00842:106:000000000-AAV5A:1:1101:6975:9428 1:N:0:1
TAACCCTGAAACAAATGCTTAGGGATTTTATTGGTATCAGGGTTAATCGTG
+
>AABBBFFFFFFGG4FGGGGGFGF4BB4565ADBBBAFFGAG2BEF5GFAB
@M00842:106:000000000-AAV5A:1:1101:12480:9436 1:N:0:1
AAAAAAAAAAAAAAAAATGGAATTCTCGGGTGCCAAGGAACTCCAGTCACA
+
AAAAADDDDDDDGGGGA0BFB111AB@?F//>?BE@F>E0FFFEC12@FG1
@M00842:106:000000000-AAV5A:1:1101:10397:9438 1:N:0:1
ATTCAACTATTATTTCCTAAAACAAAAACAAAAAAATGGAATTCTCGGGTG
+
3>>>AFFFFFDFEF5FGGF5FG4AF4442A44442A2B3B33BBAD22A10
@M00842:106:000000000-AAV5A:1:1101:5670:9440 1:N:0:1
AAAAAAAAAAAAAAAAAAAAAAGAAACAACAGCAAACACAGACAAACACAG
+
AAAAADDDDDDDGGGGCECGGG//B0FG?//00>B1>>B/01BF0B/F0/0
@M00842:106:000000000-AAV5A:1:1101:28071:9453 1:N:0:1
GTCAAAAAAAAAAAAAAAAAATGGAATTCTCGGGTGCCAAGGAACTCCAGG
+
>>>>>BFBBBBBGGGGGGGGGGBB3B33D55B1>1>?FD@FFHHH3G3GH3
@M00842:106:000000000-AAV5A:1:1101:5677:9459 1:N:0:1
AAAAAAAAAAAAAAAAAAAAAAACACACAACACAAAAAACCAAAAAAAACA
+
1AAAADADDDDDGGGGGAGEEG///0//?//>/?/00//////////////
@M00842:106:000000000-AAV5A:1:1101:20497:9460 1:N:0:1
AAAAAAAAAAAAAAAAAATGGAATTCTCGGGTGCCAAGGAACTCCAGTCAC
+
BBBBBBBBBBBBGGGGGGGFGB@@F55@F1>1>?BFBFF1GHFHFFHEGH3
@M00842:106:000000000-AAV5A:1:1101:21569:9460 1:N:0:1
AAAAAAAAAAAAAAAAATGGAATTCTCGGGTGCCAAGGAACTCCAGTCACA
+
ABBBBBBBBBBDGGGC0GFGBE33B5@F1E1>BBB3?F13GGHHHGHHFH3
@M00842:106:000000000-AAV5A:1:1101:7476:9464 1:N:0:1
CAAAAAAAAAAAAAAAAAATGGAATTCTCGGGTGCCAAGGAACTCCAGCCA
+
AAAAAADDDDDDGGGGEGA0BF1111@2D//>/>E011?BF0E1FFBG0>0
@M00842:106:000000000-AAV5A:1:1101:8335:9465 1:N:0:1
AACGGCGTCCATCTCGAAGGAGTCGCCAGCGATAACCGGAGTAGTTGAAAT
+
AAA11>11>>AFDABFFFGG0A00000//AA//A/BF//AA/BAA2AFBG2
@M00842:106:000000000-AAV5A:1:1101:24920:9471 1:N:0:1
TTTAGACCAAAAAAAAAAAAAACAATGGAATTCTCGGGTGCCAAGGAACTC
+
>>1>11DCFAAAG?EEEGGCAE/AA1BF1111D2DFF///BF1@FF0FF1B
@M00842:106:000000000-AAV5A:1:1101:26038:9475 1:N:0:1
AAAAAAAAAAAAAAAAATGGAATGCTCGGGTGCCAAGGAACTCCAGTCACC
+
AAAAADDDDDDDGGGGGGFG1BD1A2@/EE/>/B1BBEE0F1B@1G2BGH1
@M00842:106:000000000-AAV5A:1:1101:5641:9479 1:N:0:1
AGTAGTGTTAACAGTCGGGAGAGGAGTGGCATTAACACCATCCTTCATGAA
+
>>>>3BB@DFFFFGFFGGGEECAA4E2BAAF33DDB5EE2BGH3BFGFH5B
@M00842:106:000000000-AAV5A:1:1101:10405:9480 1:N:0:1
CCGAAGGGGACGAAAAATGGTTTTTAGAGAACGAGAAGACGGTTACGCAGG
+
>>>>>11>AADDE0EEGGFGBBA000B1A11BB/AB/A1G/EEFAGFEFGA
@M00842:106:000000000-AAV5A:1:1101:6959:9481 1:N:0:1
TCTTGTGATATTCAAATTGTCAATATATACACATATGATTGAGGAAAAAAA
+
>>>>35BDBFFFGFGFGGGBFFE65566A6D444B5FG6BF4FG3B32BEA
@M00842:106:000000000-AAV5A:1:1101:8340:9484 1:N:0:1
AAAAAAAAAAAAAAAAAAAAGGGAATCCCCGGGGGCAAGGAAACTCCAGCC
+
ABBBBBBBBBBBGGGGGG@0>EE1B1@BB1>////>///?BB0B?BF110?
@M00842:106:000000000-AAV5A:1:1101:26481:9498 1:N:0:1
AAAAAAAAAAAAAAAAATGGAATTCTCGGGTGCCAAGGAACTCCAGTCACC
+
BBBBBBBBBBBBGGGGGGFGBBF3D5@F1@1>EB@B?A1BF3GGGGBE3G3
@M00842:106:000000000-AAV5A:1:1101:14594:9501 1:N:0:1
AAAAAAAAAAAAAAAAAAAAAAAAAAAAAAACCAAAAAAAAAAAAAAAAAA
+
3AABBBBBBBBBGGGGAEEECC@E//>E/<@//?//?F/AA<@<DD-;@:?
@M00842:106:000000000-AAV5A:1:1101:27909:9502 1:N:0:1
AAAAAAAAAAAAAAAAAAAAAAACAAGAAACAAAACAACAAAAACAAACAA
+
AAAA??DD>D0DAEG?/EEE///?/?0000B0/000/?>//B0/?//0?G/
@M00842:106:000000000-AAV5A:1:1101:21431:9504 1:N:0:1
AAAAAAAAAAAAAAAAATGGAATTCTCGGGTGCCAAGGAACTCCAGTCACA
+
@AABBBBBBBBBGCEEAEBGBBBFA5@1?E10EBBBFC13B@GHHGGGEG3
@M00842:106:000000000-AAV5A:1:1101:6842:9512 1:N:0:1
AAAAAAAAAAAAAAAAAAGGGAATTCTCGGGTGCCAAGGAACTCCAGTCAC
+
BBBBBBBBBBBBGGGGGE1?E1?1CD5DFF>1>?GGBGFCFF3FHFG3BDB
@M00842:106:000000000-AAV5A:1:1101:6149:9515 1:N:0:1
AAAGTGTTAACTTCTGCGTCCTGGCAGCGCTCACACTCTGCAGGTTGGATC
+
>>A1>1BDB3DFGGDBGGEE1EFF000A00A0BBBB0BB1G2C0B1A/BG1
@M00842:106:000000000-AAV5A:1:1101:8189:9522 1:N:0:1
ATGAATTTAAAAAAAAAAAAAAAAAATGGAATTCTCGGGTGCCAAGGAACC
+
A>AAAFFFFFFFGGCCEGGGEG/A//BB11@B1D2D/?///B01B>/00C?
@M00842:106:000000000-AAV5A:1:1101:3782:9525 1:N:0:1
AAAAAAAAAAAAAAAAAATGGAATTCTCGGATGCCAAGGAACTCCAGCCAC
+
ABBBBBDBBBBBGGGGEE1FFGG33B5D?F11/?FGFH1FGH3G3GB3?EC
@M00842:106:000000000-AAV5A:1:1101:10948:9531 1:N:0:1
AAAAGAAAAAAAAAAAAAAAAAATGGGATTCCCGGGTGCCAAGGAACCCCC
+
>>AA3>4CCFDBGGGGGGEEFGC1BB1233B5B>>F1/1B@FAFB?1/?E/
@M00842:106:000000000-AAV5A:1:1101:5643:9547 1:N:0:1
AAAAAAAAAAAAAAAAAAAAAAACAAACACAGAACGAACACCAAGCCACAC
+
>1>A1>ADDDDAEEGGE/EEEC>E/F0/00/0BBB/////0///0?/B00/
@M00842:106:000000000-AAV5A:1:1101:23413:9547 1:N:0:1
GTTGAGTTTATTGCTGCCGTCATTGCTTATTATGTTCATCCCGTCAACATT
+
>>>3>4BBBFFFGGBGFGGAEECFBB555556BB6DD55FFGD2EEEFB35
@M00842:106:000000000-AAV5A:1:1101:27170:9547 1:N:0:1
AAAAAAAAAAAAAAAATGGAATTCTCGGGTGCCAAGGAACCCAGTCCCTGG
+
AAAAA@>A@0AAAEG/EFGA1B1B2DA/E/>/011BBF0FFEFHBH1@GH/
@M00842:106:000000000-AAV5A:1:1101:3510:9550 1:N:0:1
AGTTGCTTGATTTGGTTGGACTTGGTGGCAAGTCTGCCGCTGATACAGGAA
+
>>>>1D11CF1DGFFGGEGGGG1BF1B000BA1D21DF0EAE?1B1DF0BB
@M00842:106:000000000-AAV5A:1:1101:13647:9552 1:N:0:1
AAAAAAAAAAAAAAAAAAAGGGAATTCTCGGGTCCCAAGGACCTCCAGTCC
+
AAAAADDDDDDDGGGGEE@/?E/>01BB2/F/?/?BF0>/B0?BGAFG2>1
@M00842:106:000000000-AAV5A:1:1101:23645:9556 1:N:0:1
GATAAACCAACCATCAGCATGAGCCTGTCGCATTGCATTCATCAAACGCTG
+
>>>>>FFFBCCCGGGFGGEGGDB4FAFAA2AEABBFGFBGE5GG33FEGF2
@M00842:106:000000000-AAV5A:1:1101:23400:9560 1:N:0:1
CAAAAAAAAAAAAAAAAATGGGATTCTCGGGTGCCAAGGAACTCCAGGCAC
+
AAAAAADDDDDDGGGGE/0BB0010B2D////>BF1FFCBFF11B110//>
@M00842:106:000000000-AAV5A:1:1101:4772:9565 1:N:0:1
AAAAAAAAAAAAAAAAAATGGAATTCTCGGGTGCCAAGGAACCCCAGTCAC
+
AAAAADDDDDDDGGGGGE0FGCF@@D2D/FE/>EHHGGCFFH/?>/?@BG>
@M00842:106:000000000-AAV5A:1:1101:3503:9570 1:N:0:1
AAAAAAAAAAAAAAAAAAAAAAAACAAGACACACAGCCACAAAACCACCAC
+
1>AAADDDDDDDGGG??EEEGCEC/?/00B000??0/FEF0/000/?<///
@M00842:106:000000000-AAV5A:1:1101:27169:9573 1:N:0:1
CATGTTGGTTCGTAAAAAAAAAACAAAACATGGAATTCTCGGGACCCAAGG
+
>>>1>@3>>>BAAGGAGFE?EC////000A1B0111AD2D/////ABFC//
@M00842:106:000000000-AAV5A:1:1101:8003:9574 1:N:0:1
AAAAAAAAAAAAAAAAAAAAAACAAAAACGAACAAAAAAACAAAAAACAAA
+
AAAAADDDDDDDGGGCGGCG?EAF/00?//////00>FE@/G/0<?>/?/0
@M00842:106:000000000-AAV5A:1:1101:17022:9591 1:N:0:1
AAAAAAAAAAAAAAAAAAAAAAACCACACAAGACAACAAACAAAAAAAAAA
+
ABBBBBBDBDDDEEEG?EGC@GE1>?1111/000BB/F??/B?0??///</
@M00842:106:000000000-AAV5A:1:1101:3065:9617 1:N:0:1
ATAGTTGTTATAGATATTCAAATAACACTGACACAACTGCTTAGGGATTTT
+
>>>11@1@AB3BBG3BB3BDFG3AGB1B1A1BA100010BD1BA1BAFF11
@M00842:106:000000000-AAV5A:1:1101:14931:9618 1:N:0:1
GAAAAAAAAAAAAAAAGGGGCGAGACGAGCGACCACCACAAACAACAACCA
+
1AA111>A@DDDGGE///A//>///>/////////>//?/?0?0?/</F//
@M00842:106:000000000-AAV5A:1:1101:26054:9621 1:N:0:1
AAAAAAAAAAAAAAAAGGGGGGGGCCAGCGAGCCCGCACCCACCCACCCAC
+
>>1111ADDD@0AA?/A/EEGG---9--------9-;-----;-;--;---
@M00842:106:000000000-AAV5A:1:1101:25032:9626 1:N:0:1
AAAAAAAAAAAAAAAAAAAAAACAACAAACAAAACCCACACACAAAAAAAA
+
BBBBBBDBBBBBGGGGGGGGGG1?11?111?1BB?//?/E?E/E/0?////
@M00842:106:000000000-AAV5A:1:1101:4123:9631 1:N:0:1
CGGGGTGTGGCGCTCAACAAAATAAACGAAGGTAAAAATCACGAAAAAAAA
+
>>>111>>>AADG?AEGGGGGG111A1A0/AB1DD1210BFGG//BE0/A>
@M00842:106:000000000-AAV5A:1:1101:5406:9639 1:N:0:1
AAAAAAAAAAAAAAAAAAAAAAAAACCACACAGAACGCAAAAACAAACACC
+
ABBAABBBBBBBGGGGGGCEEG///?/?////0B?2/////B/?/?0/B0/
@M00842:106:000000000-AAV5A:1:1101:9553:9639 1:N:0:1
CTTGCTGGTCAGATTGGTCGTCTTATTACCATTTCAACTACTCCGGTTATC
+
>>A3AB5CFFFFFGGGGBGFEFD2555AGG5555D5ABFGHCHHDGAEEFD
@M00842:106:000000000-AAV5A:1:1101:23964:9641 1:N:0:1
ACCTTTAGCGTTAAGGTACTGAATCTCTTTAGTCGCAGTAGGCGGAAAACG
+
>AA>>DDFFBABGGGGEGGGGD45B5A6B5B5DD2AABAF5AAEE0E0AG0
@M00842:106:000000000-AAV5A:1:1101:23664:9641 1:N:0:1
AAAAAAAAAAAAAAAAAATGGAATTCTCTGGAGCCAAGGAACTCCAGTCCC
+
AAAAA@DDDDDDGGG?EA0FG1111@@22D110BBBBFFG0B11BGH2B1@
@M00842:106:000000000-AAV5A:1:1101:4160:9662 1:N:0:1
GGTTTCCGAGATTATGCGCCAAATGCTTACTCAAGCTCAAACGGCTGGTCC
+
>A>>>BFAABBBGGFGGGGGG2F4AD55DF5DBBAF3FGBBF22A2EBBF3
@M00842:106:000000000-AAV5A:1:1101:23701:9673 1:N:0:1
ACGCCATTAATAATGTTTTCCGTAAATTCAGCGCCTTCCATGATGAGACAG
+
>>3>A>AFFFFFGGFBGGGGGEHAA466DE5522A22AFDFHDFHHEDGF2
@M00842:106:000000000-AAV5A:1:1101:15670:9686 1:N:0:1
AATTTTAATTGCAGGGGCTTCGGCCCCTTACTTGAGGATACATTATGTCTA
+
?ABCCFFFFFFFGGGGEGEGGGA2AAA2A3A5ABA3B3BF3D5A5FGEFGA
@M00842:106:000000000-AAV5A:1:1101:15688:9693 1:N:0:1
AATTTTAATTGCAGGGGCTTCGGCCCCTTACTTGAGGATACATTATGTCTA
+
@ABBBFFFFFFFFGGGFGEGGFA2AA2A2335DB3BB3BF3BFGBGHEFBD
@M00842:106:000000000-AAV5A:1:1101:14703:9693 1:N:0:1
AAAAAAAAAAAAAAAAGGGGGGCGAGGCGCTACACCACCCACCCACCCCCC
+
>AAAADDDDDDDG//AEEG/A//<<----<--:0//.....:;..C..9--
@M00842:106:000000000-AAV5A:1:1101:26024:9697 1:N:0:1
AAAAAAAAAAAAAAAAAAAAAAGCACAAAACCACAGCCCACACAACCAAAC
+
ABABBDDBBDDDGGGEE?@0/>1BB11111B11?10?//////////?///
@M00842:106:000000000-AAV5A:1:1101:23002:9726 1:N:0:1
GAAAAAAAAAAAAAAAAAAAAAACAACCACGAGAAGAAACAAAACAAAAAA
+
3>AA@FBBDBBDGGGGG?EGGG/E1?1>?11//>/333B33?0BBFF00//
@M00842:106:000000000-AAV5A:1:1101:23687:9729 1:N:0:1
TGGAATTCTCGGGTGCCAAGGAACTCCAGTCACATCACGATCTCGTATGCC
+
>>3>>BBDDFBBGGEEGGGFFF4B4BFCFFGGA55BBFEAB22DF2E3AA3
@M00842:106:000000000-AAV5A:1:1101:10747:9730 1:N:0:1
AAAAAAAAAAAAAAAAAAGGGAATTCTCGGGAGCCAAGGAACTCCAGTCAC
+
AAAAADDDDDDDGGGGE//?A?G01D2@F////?/B0?/0FG1BCBF2BE>
@M00842:106:000000000-AAV5A:1:1101:25129:9731 1:N:0:1
CGCCGGTCGTCGGCGCAAAAAGGAAACAAGAATGAACAACAGGAAACCAAA
+
>>>A332>AAADGGGGEEA2FAA23BAB1A1A3BB5A5BBA2G12A31B11
@M00842:106:000000000-AAV5A:1:1101:11188:9734 1:N:0:1
AAAAAAAAAAAAAAAAAAAAAAAAAAACAAACAACAAAAAAAAAAAAAAAA
+
3AAABBDDBDBBGGGGGGGGGG//EE//?F0/0?/?/00F@/<@@/>-<<@
@M00842:106:000000000-AAV5A:1:1101:15748:9739 1:N:0:1
TTGTGGCTTTAAAAAAAAAAAAAAAAATGGAATTCTCGGGTGCCAAGGAAC
+
>>>>11>BCFFFGGGGE0EEA/A/A//BBE11BBD2DCB>B>BFGFGG000
@M00842:106:000000000-AAV5A:1:1101:26095:9743 1:N:0:1
CAAAAAAAAAAAAAAAAAAGGGAATCCCGGGTGCCAAAGACACCCCAGCCA
+
>AABBBBBBBBBGGGGGG01EE1123331>>B/1B3B23323B1?//?0/0
@M00842:106:000000000-AAV5A:1:1101:20813:9746 1:N:0:1
CAAAAAAAAAAAAAAAGGGAATCCTCGGGTGCCAAGGAACTCCAGTCACAC
+
AAAAAADDDDDDG?E//AE/0B1B11AAAB>/BD1//00>1BFEB211B@1
@M00842:106:000000000-AAV5A:1:1101:7958:9750 1:N:0:1
AAAAAAAAAAAAAAAAGGGGGGCCGGCACCACCCCACCCACACCCCCCACC
+
>AAAADDDDDD@GCC//AEE/@//<//--.0<.>-.....<<<..--:-9.
@M00842:106:000000000-AAV5A:1:1101:3622:9750 1:N:0:1
AAAAAAAAAAAAAAAAAAAAAAACACAAGCACAACAACAAAAAAAAAACAC
+
BBBBADA2DBBBGGGGGGGGGG/1?111111B00>??/?G0B////<///0
@M00842:106:000000000-AAV5A:1:1101:22541:9754 1:N:0:1
AAAAAAAAAAAAAAAAAAAAAAGAAACAAAATCCAGCCAAACAAAAAAACC
+
AAAAADDDDDDDGGGGGG?C/E//BB00?00111B10/000?0/>0///?/
@M00842:106:000000000-AAV5A:1:1101:23735:9764 1:N:0:1
AAAAAAAAAAAAAAAAAATGGAATTCTCGGGTGCCAAGGAACTCCAGTCAC
+
AAAAADDDDDDDGGGGGE0BGF1BF@B@FEE/>BFDBG/C0BBGHGEBF1@
@M00842:106:000000000-AAV5A:1:1101:22716:9767 1:N:0:1
CGCCGGGCAATAATGTTTATGTTGGATTCATGGTTTGGTCTAACTTTACCG
+
11>>111>AABFGBD3A333BB3AB111B1FGA1100A/B21FBD2ADBF/
@M00842:106:000000000-AAV5A:1:1101:15698:9769 1:N:0:1
AAAAAAAAAAAAAAAAAAGGGAATTCTCGGGTGCCAAGGACCTCCAGCCAC
+
AAAAADDDDDDDGGGGE//??>FEEDDF>//CEEFG1B/>0F0B/>@0>0B
@M00842:106:000000000-AAV5A:1:1101:13787:9770 1:N:0:1
AAAAAAAAAAAAAAAAATGGAATTCTCGGGTGCCAAGGAACTCCAGTCACC
+
@AAAADDDDDDDGEGGE0BGB1AFDAD/?EC>EFBBFFA0FEFHHG211B1
@M00842:106:000000000-AAV5A:1:1101:25306:9781 1:N:0:1
AAGGTGATGTGCTTGCTACCGATAACAATACTGTAGGCATGGGTGATGCTG
+
>>33>4BDFBDFGFFFGGGGGAA2BAB44BBADAB5BFBFBGA3EGGEGF5
@M00842:106:000000000-AAV5A:1:1101:10716:9795 1:N:0:1
ATAATAGGGCTTATTGGCTAAATAAATCCAATCCTTGATGTCGGTTGCTGG
+
AAAA?F3@BFC1FA3FGGFBGG33B13DFGF3BA3DB11DADFE00AA1G1
@M00842:106:000000000-AAV5A:1:1101:24165:9797 1:N:0:1
AAAAAAAAAAAAAAAGGGGGGGGAGCAGAGCCACCCCACACCCCACCACCC
+
AAAAADDDDDDDEA/AAECEC?-----//-/;9-9-9AB-9AA-A----9-
@M00842:106:000000000-AAV5A:1:1101:16205:9807 1:N:0:1
TGGAATTCTCGGGTGCCAAGGAACTCCAGTCACATCACGATCTCGTATGCC
+
>3>>>@@@DDAAGAAEGFAAFBFG45GEFFGFABDBBFEE22BDGAE3B5B
@M00842:106:000000000-AAV5A:1:1101:3287:9815 1:N:0:1
ACTGAATCTCTTTAGTCGCAGTAGGCGGACAACGAACAAGCGCAAGAGTAA
+
>A>3AF5B@BB5ABBFGEGGG2B544AA2222A2BBEABGCEECE02BA55
@M00842:106:000000000-AAV5A:1:1101:6503:9825 1:N:0:1
GAAAAAAAAAAAAAAAAAAAAAAAAAGAACCACGACAAAACAACCGCAAAC
+
11>AAFDDDDDDG?//EGCE?//////>B0/0?><///B00/////>>//0
@M00842:106:000000000-AAV5A:1:1101:13779:9827 1:N:0:1
AAAAAAAAAAAAAAAAAAGGGGAATTCGCGGGCCCCAAGGAACTCCAGTCA
+
AAAAADDDDDDDGGGGE/E/EE//01D///////>>//</00BBB1112<1
@M00842:106:000000000-AAV5A:1:1101:16891:9831 1:N:0:1
AAAAAAAAAAAAAAAAAAAAAAACAAAAAAAGAAAACAAAAAAAAACAACA
+
AAABBBBBBBBBGGGCEEGGGGG11G1B?////BBG?GCBG/@//</FG//
@M00842:106:000000000-AAV5A:1:1101:10368:9835 1:N:0:1
ATCATATTGTAGAAAAAAAAAAACAACATGGAATTCTCGGGTGCCAAGGAA
+
AAAA@F55DBFFGGGGGEC2EEA2AG2A3F133BAD5BABA1EEHHHHGA3
@M00842:106:000000000-AAV5A:1:1101:6463:9853 1:N:0:1
AAAAAAAAAAAAAAAAAATGGAATTCTCGGGTGCCAAGGAACTCCAGTCAC
+
@AAAADDDDDDDGGGGGE0FGFG11D2D/BE/>AGFBFC00BBEGFFB@1B
@M00842:106:000000000-AAV5A:1:1101:24153:9853 1:N:0:1
AAAAAAAAAAAAAAAAATGGAATGCTCGGGTGCCACGGACCTCCCGCCCCC
+
ABBBABDDBDBBGGGG?AFGBFF3BD5E0>1EAHF3/>//E2B111/>/>/
@M00842:106:000000000-AAV5A:1:1101:25430:9855 1:N:0:1
AGAAAGAGATTGCCGAGATGCACAATGAGACTCAAACAGAGATTGCTGGCC
+
>>>>>4BCBFFFGGG2EAFFGG4A4AB55FG3BA333B23BBGHGGFGBE2
@M00842:106:000000000-AAV5A:1:1101:9767:9858 1:N:0:1
TTATGAATTATGGTCGTCGACTGGTTTGCTGGAAAACAAACCAAAAACAAA
+
1>>>1BB3@DDFFABEAFFAEEBF110BBFGF0A1000/B//BF//F/A/0
@M00842:106:000000000-AAV5A:1:1101:23925:9858 1:N:0:1
CCTTGATGTCGGTTGCTGTAAAAAAACAGAACAAAAACGGCATTCTCGGGG
+
>1111B1B3BA?A1AGAFBBB3AE0E0F0BA0B00AA/AB/A/BD22A/A/
@M00842:106:000000000-AAV5A:1:1101:3806:9859 1:N:0:1
AAAAAAAAAAAAAAAAAGGGGGGACGAGCACTCCACACAACCCCACCCCAC
+
AAAAA1DDDDDDGGGC////A>/////<-->100101..<.<..<<.C-..
@M00842:106:000000000-AAV5A:1:1101:11621:9870 1:N:0:1
AAAAAAAAAAAAAAAAAATGGAATTCTCGGGTGCCAAGGAACTCCAGTCAC
+
@BBBBBBBBBBBGGGGEE1BG@DHC@5FFA01>EGFB1F1GHGGFGB3BEB
@M00842:106:000000000-AAV5A:1:1101:13853:9871 1:N:0:1
CGCGGCACAGAATGTTTATAGGTCTGTTGAACACGACCAGAAAACTGGCCC
+
>3>33>@DCFFFGGGBGBFBFFGADF55F553BB22AE2E23BBGHBFCGA
@M00842:106:000000000-AAV5A:1:1101:4410:9873 1:N:0:1
AAAAAAAAAAAAAAAATGGAATTCTCGGGAGCCAAGGAACTCCAGTCACAC
+
BBBBBBBBBBBBGGGEBBGABBFA5AABE00>BBB111BFBFF3FBE3GE3
@M00842:106:000000000-AAV5A:1:1101:25931:9873 1:N:0:1
CATTTCTTATTCCTAAAAAAAACAACCAAACAACTGGACTCCTCGGTCGCC
+
AA11>B3BDB3DG3GGAE1100000A0A0A00B/BF0A0B0B10/A///AA
@M00842:106:000000000-AAV5A:1:1101:7786:9873 1:N:0:1
CATTTGGCGAGAAAGCTCAGTCTCAGGAGGAAGCGGAGCAGTCCAAATGTT
+
>AAA?55BDDBBGGGGEGFF5B5DAA44B222BB222AE1FDGHFF5AG5D
@M00842:106:000000000-AAV5A:1:1101:24807:9876 1:N:0:1
AAAAAAAAAAAAAAAAAAATGGAATTCGCGGGTGCCAAGGAACTCCAGTCC
+
@ABBBBBBBBBBGGGGGGE1BF3B@3B1>>///>/FFBECF3GBB3BC3B3
@M00842:106:000000000-AAV5A:1:1101:28418:9879 1:N:0:1
AAAAAAAAAAAAAAAAAAAAAAACAAAACAACAAAAAAAAAACAAAAAAAA
+
AAAAADDDDDDDEAEGGGEGG////?00BE//?/0BFE/E@CCC/00?/</
@M00842:106:000000000-AAV5A:1:1101:13741:9880 1:N:0:1
TCAATCCCCAATGCTTGGCTTCCATACGCAGATGGATAACCGCATCAAGCC
+
>>>A1BFFAFAFFGAFGGG1BFC13A00BE0A1BAA121BBAEA/E11BGA
@M00842:106:000000000-AAV5A:1:1101:15856:9893 1:N:0:1
AAAAAAAAAAAAAAAAAAAAAAAAACAAGACACAAAAACAAACAAAAACAA
+
1AAAADDDDDDDGGGGAE/E@/>E/?/?>00000/0</?F/B<0/00////
@M00842:106:000000000-AAV5A:1:1101:5948:9900 1:N:0:1
AAAAAAAAAAAAAAAAATGGAATTCTCGGGTGCCAAGGAACTCCAGTCACA
+
AAAAADDDDDDDGGGGE0FGGGH1D2@BAE/>BB1BFFEGG@GHHGGGHH1
@M00842:106:000000000-AAV5A:1:1101:4262:9906 1:N:0:1
AAAAAAAAAAAAAAACGGGGGGCCGAGAGCACCCAGCCCCCCCAACCACCC
+
>AAAADDDDDDDGGG?EC/EE//</>--->1<.....<C.-;A-.99....
@M00842:106:000000000-AAV5A:1:1101:4745:9907 1:N:0:1
AAAAAAAAAAAAAAAAAAAAAAAACAACACAACAAGGCGACCACGCACCAC
+
1AAAADDDDDDDGGGEEEEEGG////>/>/////?0>///</<//?>//?/
@M00842:106:000000000-AAV5A:1:1101:5424:9909 1:N:0:1
AAAAAAAAAAAAAAAAAAAAAAAAAACAAGAGCAAAACAACAACAACAACA
+
BBBBBBDBBBBBGGGGGGGGGGG?>>/??220B?3B20?/?/?/////?//
@M00842:106:000000000-AAV5A:1:1101:9301:9910 1:N:0:1
TTTGTAGGATACCCTCGCTTTCCTGCTCCTGTTGAGTTTATTGCTGCCGTC
+
>>>3>B5BFDFFGGFGFGFGFGB5B44BC4B55B5BAABD5AFG5FGHG2A
@M00842:106:000000000-AAV5A:1:1101:7602:9910 1:N:0:1
CTTTGTCAAGGGCTGGTGTGTTAGAATAAAACAAAAAAAAAACAGGACTTC
+
>33>3BBDFFFBFGEEBBAABB5B5D5B5DD442ABF2AA0E1121B1B3A
@M00842:106:000000000-AAV5A:1:1101:23636:9912 1:N:0:1
CGAGTCATTTCTTTGATTTGGTCAGTGGTAAGATACTGACCAGCCGATTGG
+
1>111B1BDFFFGGGGGGGGGABF13DAF3313DDD1DFHHFGGG000BA0
@M00842:106:000000000-AAV5A:1:1101:21137:9912 1:N:0:1
AATGTATATACAGTTTGAATAAACAGATCTTAATTTTTATTTTCATATAAA
+
>>11>BBFDDDBEAFFFB1BA1D11A11B3333DA3AD03DD3D2D2D2D2
@M00842:106:000000000-AAV5A:1:1101:24459:9933 1:N:0:1
ACGACCAATCTGACCAGCAAGGCAGCCAAGATGGGCCAGGTCATGCGGCCC
+
AA1AAD1ABC13BFGFCGB0BF0B0EGA0A0BA1000A/B1BBDFG/A///
@M00842:106:000000000-AAV5A:1:1101:18707:9934 1:N:0:1
CCGAAGGGGACGAAAAATGGTTTTTAGAGAACGAGAAGACGGTTACGCAGG
+
>>>>333>>>>AAAEAGGFGBBA222A335BFE2A22B3GEG1FEHEGGGA
@M00842:106:000000000-AAV5A:1:1101:18011:9934 1:N:0:1
GAGTTTATTGCTGCCGTCATTGCTTATTATGTTCATCCCGTCAACATTCAA
+
>>>>>BBDFFDBFGGGAFA46BBD55D5ADD6AFE5GFDEBEA2FFCAGG5
@M00842:106:000000000-AAV5A:1:1101:6783:9937 1:N:0:1
TTACTTTCAAAAAAAAAAAAAAAAAATGGAATTCTCGGGTGCCAAGGAACC
+
>>>A3BDFFFFFGGGGGGEGCGE000BBF3B33D5BEB>?>BFGBFAG3F1
@M00842:106:000000000-AAV5A:1:1101:4580:9943 1:N:0:1
GACCAAAAACGTGACGATGAGGGACATCACCAGCACAACGCTCCACCGTAG
+
1>>>11>>AADCAGFEE0AFFFA0B0111101A0BB00////A/10B/0//
@M00842:106:000000000-AAV5A:1:1101:24540:9947 1:N:0:1
AAAAAAAAAAAAAAAAAATGGAATTCTCGGGTGCCAAGGAACTCCAGTCAC
+
AAAAADDDDDDDGGGGGG0BGF11@D22FFE/>B>@BGF>0FFGHHHBFGB
@M00842:106:000000000-AAV5A:1:1101:21277:9950 1:N:0:1
AAAAAAAAAAAAAAAAATGGAATTCTCGGGTGCCAAGGACCTCCAGTCACC
+
@BBBBBBDBBBBGGGGEABGABFBD5DECE1>BBB3?FF1BBGGHHHG3B3
@M00842:106:000000000-AAV5A:1:1101:6913:9951 1:N:0:1
TTTCCAAAAAAAAAAAAAAAAATGGAATTCTCGGGTGCCAAGGAACTCCAG
+
1>>AADDFAADDGGGCEEEE/AABB1BB112D/?>/>BGB1B>FHH@FGB1
@M00842:106:000000000-AAV5A:1:1101:9551:9952 1:N:0:1
AAAAAAAAAAAAAAAAAAAAAAAAAAACAACACAACAAAAACAAAAAAACA
+
ABBBBBDBBBBBGGGCGEEGGG//>/>??E////??//F0?/?FG0/<</?
@M00842:106:000000000-AAV5A:1:1101:6674:9953 1:N:0:1
AAAAAAAAAAAAAAAAAAAAAAAACAAAAAAAACAACACCACAAAGCAAAC
+
AAAAADDDDDDDGGGGAGGG/E/>//>0B//////?<?/////?B0<?0?0
@M00842:106:000000000-AAV5A:1:1101:6926:9967 1:N:0:1
TTTCCAAAAAAAAAAAAAAAAATGGCATTCTCGGGTGCCACGGAACTCCAA
+
333>ABFFBBBBEECGGEEG?EG331B33D551101/BG3B///?/33BB3
@M00842:106:000000000-AAV5A:1:1101:23957:9968 1:N:0:1
GTTCTGCTTCAATATCTGGTTGAACGGCGTCGCGTCGTAACCCAGCTTGGG
+
>>1>>1B3BFFFGGGFGGGGGF1BBA000EA0/AAAAA0BEFGGAFB1BEB
@M00842:106:000000000-AAV5A:1:1101:9800:9971 1:N:0:1
AAAAAAAAAAAAAAAAAAAAAAAAAAAAAACACAAAAAAAACAAAAACAAA
+
ABBBBBBBBBBBGGGGGGGGGGG/E/>////?0/?B0F/BC//?0?C.>F0
@M00842:106:000000000-AAV5A:1:1101:6702:9974 1:N:0:1
AAAAAAAAAAAAAAAAAGGGGGACACGAGGACGCAACACCTCCACACCACC
+
AAA@A@DD?D@DEGGG/AAAA//>/0///////>///0/?00/00B/<</?
@M00842:106:000000000-AAV5A:1:1101:16087:9975 1:N:0:1
AAATCACCTCACTTAAGTGGCTGGAGACAAATAATCTCTTTAATAACCTGA
+
AABAAFFFCFFBFGDFGBGGGEAA4B4FF44555BD55D55B55BFGHFH3
@M00842:106:000000000-AAV5A:1:1101:9331:9980 1:N:0:1
AAAAAAAAAAAAAAAAAAAAAACAACAACAAGCAACACAAGCACACCGAAA
+
AABBBDBBBBBBGGGGGGGGCG11B11111??12B00///0/22B0/////
@M00842:106:000000000-AAV5A:1:1101:6960:9982 1:N:0:1
AAAAAAAAAAAAAAAAAAAAAAACAACAAGAGAGAACAAACCAAAACCCCC
+
ABBBBBDBBBBBGGGGCGEGCC>1?11??B10B//33300//////0////
@M00842:106:000000000-AAV5A:1:1101:27450:9983 1:N:0:1
AAAAAAAAAAAAAAAAAAAAAAAAAGAACAACAAAAACCACAACAACACAA
+
BBBBBBDDBBBBGGGGGGEGGCE///?FCBCCF/00///?/??////////
@M00842:106:000000000-AAV5A:1:1101:6162:9996 1:N:0:1
AAAAAAAAAAAAAAAAAAGGGACCTCCCGGGTCCCAAGGACCCCCCAGCCC
+
AAAAADAD@A@DAAE/AAAEE///0B///>//>>BB0?/00??EE///B/?
@M00842:106:000000000-AAV5A:1:1101:4647:10000 1:N:0:1
GAAAAAAAAAAAAAAAGGGGGGGCAGACAGCGCCAACACAACACCACCCAC
+
>AAA1>AD00>>EE/A/A///<9--...//.---.-:AF--AAB----9--
@M00842:106:000000000-AAV5A:1:1101:26822:10000 1:N:0:1
AATGTCTGGTTGTTGAATGGAAAGAACACACGAAAAACGGAATTCTCGGGG
+
>>A3>BDFFBFAAGEGGGGGBBBGCA444A22AAF2F2A2AFBFF5DBF?0
@M00842:106:000000000-AAV5A:1:1101:27489:10001 1:N:0:1
GGTTGCCGACGCTTATACTAAAAAAAGAGAACAACAAAATGGACTTCCCGG
+
>>>>1B@DDD@@0AAGGGFGGGBEA///0B11ABAAAA0BBBG111D1B//
@M00842:106:000000000-AAV5A:1:1101:13488:10002 1:N:0:1
AAAAAAAAAAAAAAAATGGAATTCTCGGGTGCCAAGGAACTCCAGTCACAA
+
BBBBBBBBBBBBGGGGABG3BF3D5AAFE1>1BDBB1?GH@GGCEBFFHH3
@M00842:106:000000000-AAV5A:1:1101:25885:10002 1:N:0:1
AAAAAAAAAAAAAAAAAAAAAACAACACAACACCGCCCACACCAACACACA
+
1AAAADDDDDDDGGGGGGGGG///////F?>/>?/>////?//?//??///
@M00842:106:000000000-AAV5A:1:1101:24202:10003 1:N:0:1
AAAAAAAAAAAAAAAAATGGAATTCTCGGGTGCCAAGGAACTCCAGTCACC
+
BBBBBBBBBBBBGGGGC1FGBB3355B1BE1>BBBB??FFGGGHFF3GFG3
@M00842:106:000000000-AAV5A:1:1101:13784:10010 1:N:0:1
AAAAAAAAAAAAAAAAAATGGAATTCTCGGGTGCCAAGGAACTCCAGTCAC
+
@BABBBBBBBBBGGGGEAGFGB3@3@5@FAE1>EFBCDFAGGGHHHGFHH@
@M00842:106:000000000-AAV5A:1:1101:19900:10020 1:N:0:1
CAATAAATAAAAACCTTGGTATAATTTCTCTACAAAAAAAAAAAAAAAAAA
+
AAAAAFFFFFFFGGEBBFGBAB33333A3A3ADD1B0000/A//////>//
@M00842:106:000000000-AAV5A:1:1101:5169:10020 1:N:0:1
TAAGAACGTCAGTGTTTCCTGCGCGTACACGCAAGGTAAACGCGAACAATT
+
>>A3>FFA>ABAFF66AFGFGG22AAAE2F2AA2ABBDFDD1EEFEE@2BD
@M00842:106:000000000-AAV5A:1:1101:20435:10021 1:N:0:1
AAAAAAAAAAAAAAAAAGGGGAATCCCGGGTTCCCAGGAACCCCCGTCACA
+
AAAAADDDDDDDGGGGG/AEE?/0B11/>EB/0B1BFF>GGA?G///?/>1
@M00842:106:000000000-AAV5A:1:1101:25957:10025 1:N:0:1
TTTACGGAAAACATTATTAATGGCGTCGAGCGTCCGGTTAAAGCCGCTGCA
+
33>AA33>ADFFEGFGGGBFGFB4EAAA2A2AAAA20AA155DFHCGE013
@M00842:106:000000000-AAV5A:1:1101:11179:10025 1:N:0:1
AAAAAAAAAAAAAAAAAAAAAAAAAAAACAACAACAAAAAAAAAAAAAAAA
+
33AAAADDBBBBGGGGGGGGGFGEE//////????C/FBC///<<------
@M00842:106:000000000-AAV5A:1:1101:18359:10047 1:N:0:1
CCTGTCGGCTAGAGATATTTCATCTTTAAGAGCTTTAAGATCTAAAAAAAA
+
>>>3>B33DAAFGGFGBGFGFG6B55A5A554BB4A5A55DBB5FD3B2A0
@M00842:106:000000000-AAV5A:1:1101:18927:10047 1:N:0:1
TCGGGGGCCAAGGAACTCCAGTCACATCACGATCTCGTATGCCGTCTTCTG
+
>>>1110>>AAAFECGFGG1BBBB1F2BFDA///AABAA0BGGE/EB/A21
@M00842:106:000000000-AAV5A:1:1101:22996:10056 1:N:0:1
TTAGGTGGGCTGTATGTATTCATATGATGGTATTTATGTGAATGGTTGTGG
+
1>>1111>>A1ABGCFBEFBFF33AD33DF133A33DD2D2DFEG11AAA/
@M00842:106:000000000-AAV5A:1:1101:19860:10057 1:N:0:1
AAAAAAAAAAAAAAAAAATGGAATTCTCGGGTGCCAAGGAACTCCAGTCAC
+
AAAAADDDDDDDGGGG?EEBG@1B1B@@FFE/>?FFFFF00G1GHHEBFF1
@M00842:106:000000000-AAV5A:1:1101:20679:10064 1:N:0:1
CTCAAAAAAAAAAAAAAAAAATGGACTTCTCGGGTGCCAAGGAACTCCAGG
+
>AAAAFFBBBBBGGGEEGGGGFBBC333@531B>1>?GGBGF1BG3F@333
@M00842:106:000000000-AAV5A:1:1101:9908:10064 1:N:0:1
AAAAAGAAAAAAAAAAAAAAAAATGGAATTCTCGGGTGCCAAGGAACTCCC
+
ABBBB3>CFFFBGGGGGGGGGG0FBB33B35@D?FE1EEGBBGF1FH3FG1
@M00842:106:000000000-AAV5A:1:1101:16045:10068 1:N:0:1
AAAGAAAAAAAAAAAAAAAGAATGGAATTCTCGGGTGCCAAGGAACTCCAG
+
>>A3>BCFFBBBGGGGGGEEF1FBF3B3355AA1>1>?GFBFAGCGFGHH3
@M00842:106:000000000-AAV5A:1:1101:17243:10069 1:N:0:1
AAAAAAAAAAAAAAAAAAAAAAAAAAACACATACAAAAACACACAACAAGA
+
>ABBADDDBBBBGGGGGCEGCG?/////?B/3B33330?/?0///?///00
@M00842:106:000000000-AAV5A:1:1101:6301:10079 1:N:0:1
CAACAGCTTTATCAATACCATGAACAATATCAACCACACCAGACGCAGCAT
+
>AABB4CBFFFFGGFGFGGGGF4A55445BAFDFFAFCEECGG22A22EG5
@M00842:106:000000000-AAV5A:1:1101:18100:10083 1:N:0:1
AAAAAAAAAAAAAAAAAAAAAAAAAAAAAAGACAAACAAAAACAAAAAAAA
+
AAAAADDDDDDDGGG?EGCGGCE///>/</?FG<CC/0/00<<FA0</>/-
@M00842:106:000000000-AAV5A:1:1101:5490:10085 1:N:0:1
GTATTTAGCCACATAGAAACCAACAGCCATATAACTGGTAGCTTTAAGCGG
+
>>>>>BBFFFBBBBGGGFGGGE4AFAFE45456AD5D3AD53F55BGHFF?
@M00842:106:000000000-AAV5A:1:1101:11805:10089 1:N:0:1
GCCTGTCAGGGACTGTATGAATTCAAGTCTGCGTATTAATAAATGAAAAGA
+
>>>>34BBDCCAFFABFGFB6A6DD5D556D5A222A5A5AA5DFA5A5A2
@M00842:106:000000000-AAV5A:1:1101:4531:10094 1:N:0:1
AAAAAAAAAAAAAAAAAATGGAAGACGATAGTGACACGTACCTCACGCCCC
+
A1>1>>1>ADD?EE/AE/011B1000/////B22B@1/0>F/2B1//0//>
@M00842:106:000000000-AAV5A:1:1101:25860:10097 1:N:0:1
GGATTGATCGACTCAGAAAAAAAAACGTGTGACTTACTTACCTTAAAAAAA
+
>A>1>1B@DAAD1AGFFGGFCEA0A/A0B0AADB2A1D2BFG11BAFB1//
@M00842:106:000000000-AAV5A:1:1101:4552:10100 1:N:0:1
AAAAAAAAAAAAAAAAAATGGAATTCTCGGGTGCCAAGGAACTCCAGTCAC
+
BBBBBBBBBBBBGGGGGE1FGGF33D5DEA01>B3D31?FFG3GHEF3FGF
@M00842:106:000000000-AAV5A:1:1101:11412:10103 1:N:0:1
ATGGTCAATATAACCAGTAGTGTTAACAGTCGGGAGAGGAGTGGCATTAAC
+
>>>11BB@DFFFGGGGGBAGBF3A3D1AFG10000000E0B0GFGFBFD11
@M00842:106:000000000-AAV5A:1:1101:21236:10110 1:N:0:1
AAAAAAAAAAAAAAACGGGGGGGCGGCGGACTGCCCAACCCCCCCCCCCCC
+
>>AAADDDDDDDC/A/AECC>/--99;------//9/-9----;---99--
@M00842:106:000000000-AAV5A:1:1101:20846:10118 1:N:0:1
AAAGTCAAAATAATCAGCGTGACATTCAGAAGGGTAATAAGAACGAACCAA
+
>>A3>B5DFFFFFGBDGGGAEABD55DDA554BA23A55D5FDGEB2EGH2
@M00842:106:000000000-AAV5A:1:1101:23901:10120 1:N:0:1
AAAAAAAAAAAAAAAAAGGGAATTCTCGGGTGCCAGGGAACTCCAGTCACA
+
AAAAADDDDDDDGGGG//AEA0B1D22B>>/>/B11BBB0?1FB1F2@BG1
@M00842:106:000000000-AAV5A:1:1101:8794:10131 1:N:0:1
AAAAAAAAAAAAAAAGGGGGGGGGGAGGACACAACCACAACACACACCACC
+
A1AA?11>00>AEC?/E?EE?@@-------99;---99-----99------
@M00842:106:000000000-AAV5A:1:1101:3837:10133 1:N:0:1
AACCGTCTTCTCGTTCTCTAAAAACCATTTTTCGTCCCCTTCGGGGCGGTG
+
AAAB3>ACAFFFGFAFFGGGGGGBAEA4D565BAAE2BG22FF2E2A0>0>
@M00842:106:000000000-AAV5A:1:1101:27631:10138 1:N:0:1
AAAAAAAAAAAAAAAAAGGGGGGCAGCACGCACGCACACCACCACCACAAG
+
AAAAA@DDDDDDGCE///EAEE<>>//00-<-----<<..<..<<..:.:.
@M00842:106:000000000-AAV5A:1:1101:6965:10138 1:N:0:1
AAAAAAAAAAAAAAAAAAATGGAATTCTCGGGTGCCAAGGAACTCCAGTCC
+
BABBBDDBBBBBGGGGGGFABGHDDF55BCAF1>EHCHGGFFHCFGFHBG3
@M00842:106:000000000-AAV5A:1:1101:16701:10143 1:N:0:1
ATGGGGCTGTAGATACAAAAAAACACACAAAAACATGGAATTCACGGGTGC
+
>>>111>1>1B@GBAFBBBB0EE000000000//AAFE11BFF1D/E/AA/
@M00842:106:000000000-AAV5A:1:1101:24407:10148 1:N:0:1
AAAAAAAAAAAAAAAAGGGGGGGAGCAGACGCGCCCCCACAACCACCACCG
+
AAAAA1ADDA?0?AAAECF/F@:-;..//.9----9-9;---9-----:--
@M00842:106:000000000-AAV5A:1:1101:5192:10154 1:N:0:1
TTCAAAAAAAAAAAAAAAAAATGGAATTCTCGGGCGCCAAGGAACTCCAGG
+
11AA>BFADDDDGGGGGGC?E0BB1B@B12D//>/>/>>///BCG1111F0
@M00842:106:000000000-AAV5A:1:1101:6621:10156 1:N:0:1
AAAAAAAAAAAAAAAAAAAAAAAAAAAAAAACAAAAAAAAAAAACAAAAAA
+
AAAAADDDDDDDGGGGGGGGGG//////>/</?/??G?@<@->C.<G.C<@
@M00842:106:000000000-AAV5A:1:1101:26191:10157 1:N:0:1
AAAAAAAAAAAAAAAATGGAATGCTCGGGCGCCAAGGAAACCCAGCCACCG
+
AAAAADDDDDDDGEGAAGG11BFB21BA/>//>///>00>0B/?A0/BCG/
@M00842:106:000000000-AAV5A:1:1101:5172:10159 1:N:0:1
TTCAAAAAAAAAAAAAAAAAATGGACGTCGCGGGAGCCAAGGAACTCCAGG
+
33>AADFBBBBBGGCEEEGGG1B3F3011///>//>??F0?EEB03DFFF3
@M00842:106:000000000-AAV5A:1:1101:25466:10163 1:N:0:1
ATATGGACCTTGCTGCTAAAGGTCTAGGAGCTAACGAATGGAACAACTCAC
+
A>A111BBB>DDGGDGGG31BFBAD1D110ABBB0A00ABF1BB0BG1FEC
@M00842:106:000000000-AAV5A:1:1101:21335:10170 1:N:0:1
ATGGTTGGACTTGTATTCGAAAAAACCAAACTAAATGGAATTCCCGGGTGG
+
>>>1>B1>CFBCGGEFGGFAAA00AA0FE0011112AC11AF11BA/AAA/
@M00842:106:000000000-AAV5A:1:1101:5185:10172 1:N:0:1
TTCAAAAAAAAAAAAAAAAAATGGAATTCTCGGGTGCCAAGGAACTCCAGT
+
>3>ABFFABBBBGGGEGGGFGEBFHE33B55?1>1/>BE3B?1BG3GBGHB
@M00842:106:000000000-AAV5A:1:1101:4924:10175 1:N:0:1
AAAAAAAAAAAAAAAAAAAAAAACACAAGAAACAAAACAAACAAAAAAAAA
+
AABB?BADDBBBGGGGGEEEGGEAF1?A1B333B?0?0/?B/E/0?///</
@M00842:106:000000000-AAV5A:1:1101:4937:10189 1:N:0:1
AAAAAAAAAAAAAAAAAAAAAAAAAAAAACACAAAAAAAAAAAAACAAAAA
+
BBBBBBDBBBBBGGGGGGGGGGF/>E//>/?0/?F0GDGCFG?-D.<.CAC
@M00842:106:000000000-AAV5A:1:1101:16835:10189 1:N:0:1
AAAAAAAAAAAAAAAAAATGGAATTCTCGGGTGCCAAGGAACTCCAGTCAC
+
AABAABBBBBBBGGGGGF1FGFGEC@5DC1>1>?3DBF?FHHGHHHHFGH3
@M00842:106:000000000-AAV5A:1:1101:18231:10195 1:N:0:1
GCACGTTCTTGGTCAGTATGCAAATTAGCATAAGCAGCTTGCAGACCCATA
+
1>1A111B1B11AB31B3BEFA11131AB1A1B1BA0F01AA11ABA0B0B
@M00842:106:000000000-AAV5A:1:1101:4960:10196 1:N:0:1
AAAAAAAAAAAAAAAAAAAAAAAAAACAGCACACACACCAAAAAAACACCA
+
AAAAADDDDDDDGGGEE?EEG?E//>/?0000B0//?/?<//?//<//0//
@M00842:106:000000000-AAV5A:1:1101:27144:10199 1:N:0:1
AAAAAAAAAAAAAAAAAAATGGAATTCTCGGGTGCCAAGGAACTCCAGTCA
+
BBBBBBDBBBBBGGGGGGGAFGH3@3D5@?B/?>EEBC1?BFG@GHHFBF3
@M00842:106:000000000-AAV5A:1:1101:23081:10202 1:N:0:1
AAAAAAAAAAAAAAAAAAAAAACAAACAACAGACAACACAAAAAAAACACA
+
AAAAADDDDDDDGGCEFEC/EE///B/0/>/000B>/??/>00//>//C0/
@M00842:106:000000000-AAV5A:1:1101:18242:10209 1:N:0:1
TCACGTTCTTGGTCAGTATGCAAATTAGCATAAGCAGCTTGCAGACCCATA
+
>>>A3BBCAFFFGFFGFBFGGGH5B54BFG555BBF4GBBCG3GFGHHHG3
@M00842:106:000000000-AAV5A:1:1101:15587:10231 1:N:0:1
AAAAAAAAAAAAAAAATGGAATTCTCGGGTGCCAAGGAACTCAGTCACATC
+
AABBBBBBBBBBGGGGGFGABAB555AFE10?BDB1B1BGFG3F3GFFDBB
@M00842:106:000000000-AAV5A:1:1101:17351:10240 1:N:0:1
AAAAAAAAAAAAAAAAAATGGAATTCTCGGGTGCCAAGGAACTCCAGTCAC
+
AAAAADDDDDDDGGGG?A0BGGB1CBBDB>EC/E>G@F?F0B1B1BC2@F1
@M00842:106:000000000-AAV5A:1:1101:10439:10240 1:N:0:1
CATCAGCTTTATTACTTGAAAAAAAAAAGAACAATGGAATTCTCGGGTGCC
+
>>1>A1@@BBFDDFFBFFBBBB1E0E0///000B1BF1BB1D2BFFE/AA0
@M00842:106:000000000-AAV5A:1:1101:15461:10241 1:N:0:1
AAAAAAAAAAAAAAAAGGGGGGGCGAGCGACTCACACACACACAACAACCC
+
>1>A>1>AADDDAE?/A/EGEC?---9;-----///;AAB?9A--------
@M00842:106:000000000-AAV5A:1:1101:25379:10246 1:N:0:1
CCAGTATGAGAAGAGCCATACCGCTGATTCTGCGTTTGCTGCTGAACTAAG
+
>>A3>B@5BBDFFFFFGFGCGGAA2A2A56DAF22A2ADFGB3GD3BD333
@M00842:106:000000000-AAV5A:1:1101:11257:10256 1:N:0:1
GAAAAAAAAAAAAAACGGGGGGGGCGCCAGACACCGCACCCACACCACGCA
+
11>11B@DDD?D?C//A/A?>C--@-9-------;---9--9----;----
@M00842:106:000000000-AAV5A:1:1101:16896:10259 1:N:0:1
AAAAAAAAAAAAAAAAAGGGAATCCTCGGGTGCCAAGAAACTCCAGCCACA
+
AAAAADDDDDDDGGGG/AEEF0>1@11>E@/>E0B1>0B001BB1@0/BG0
@M00842:106:000000000-AAV5A:1:1101:28257:10260 1:N:0:1
ATCTTCCTCGGTAAAGCTGCATTGTGTATGAGTTGCATGCATAATGATTTT
+
A>AAAFFFFBAAGGGGGDGFG56B5D4DAA5D55DDBBA3B5DFF5G555D
@M00842:106:000000000-AAV5A:1:1101:4618:10260 1:N:0:1
AAAAAAAAAAAAAAAAAAAAAAACAACAAAACAAAAAACAAAACAAAAAAA
+
CCCCCCDBCCCCGGGGGGGGGG@>F11F1?FFG/FGG?/?/GA0FH00//<
@M00842:106:000000000-AAV5A:1:1101:19888:10268 1:N:0:1
AAAAAAAAAAAAAAACGGGGGGGCGCAGGACCCCACCCACCCCACCACCAG
+
>>AAADD?DDDDGGE/A/EEC/99-@---9---------9--99-------
@M00842:106:000000000-AAV5A:1:1101:23188:10276 1:N:0:1
TACTTTTTATGTCCCTCATCGTCACGTTTATGGTGAACAGTGGATCAAGTT
+
>>A>>DFBAFFDFGGDGEAGGAA42B444A5DB55BBEDAA53333BBF55
@M00842:106:000000000-AAV5A:1:1101:5391:10277 1:N:0:1
AAAAAAAAAAAAAAAAAAAAAAACAGAGACACAGCACCCGCCAACACACAC
+
BBBBBBDDBBBBGGEGGE0>/>/?11?3?B1100?B0//////<?///<//
@M00842:106:000000000-AAV5A:1:1101:10338:10278 1:N:0:1
CAAAAAAAAAAAAAAAATGGAATTCTCGGGTGCCAAGGAACTCCAGTCACC
+
ABCCCCCDCBCCGGGGFGFGA33C555BF@10EF@3FF1GH3FGHHBGFH3
@M00842:106:000000000-AAV5A:1:1101:23523:10278 1:N:0:1
CCTTTGTATTGAAGTTACACAAAATGACATTCTGCCTTGCAAAAAAAAAAA
+
BB@A?5BBBBDFGGBFFGGGGCH4ABFGF55D6DGH4DGGFDFECE2E000
@M00842:106:000000000-AAV5A:1:1101:4444:10280 1:N:0:1
AAAAAAAAAAAAAAAATGGAATTCTCGGGTGCCAAGGAACTCCAGTCACAC
+
BCCCCCBCCCCCGGGGCGGFGF3D5DABE1>1B5B?11FG3BEGF3BEHE3
@M00842:106:000000000-AAV5A:1:1101:24185:10285 1:N:0:1
GGTAGAAAAAAAAAAAAAAAATGGACTTCTCGGGTGCCAAGGAACTCCAGG
+
>A>>35DFFFBBGGGCGGGGG1BB333BD531B0?>EGF3FFFFGBG3B@3
@M00842:106:000000000-AAV5A:1:1101:26159:10287 1:N:0:1
CAACAGCAGGTTTCCGAGATTATGCGCCAAATGCTTACTCAAGCTCAAACG
+
>AAAB4CFFCFFGGGGAFAFFGBD522B2AB3DB5DDF5FDFGHEHHFBF1
@M00842:106:000000000-AAV5A:1:1101:5274:10288 1:N:0:1
AAAAAAAAAAAAAAAAGGGGGGCGAGCGAAGCCGCACCAACACCACCACAC
+
>AA?ADDDDDDDGGGG?AECE<>C-<--<---.-;@-;..A.;.C....9.
@M00842:106:000000000-AAV5A:1:1101:21659:10292 1:N:0:1
ATAAAAAAAAAAAAAAAAAATGGAATTCTCGGGTGCCAAGGAACTCCAGTC
+
AAAAAFFDDDDDGGGAE/A/0BF1111D2B/>>/>EFGBG/BGG1BFFGB1
@M00842:106:000000000-AAV5A:1:1101:27387:10297 1:N:0:1
AAAAAAAAAAAAAAAAAATGGAATTCTCGGGTGCCAAGGAACTCCAGTCAC
+
BABBBBDBBBBBGGGGGGGGGE33@B@5CFE1>BB3@1BFEF3BFGFFFGB
@M00842:106:000000000-AAV5A:1:1101:14403:10314 1:N:0:1
GCGCTCTAATCTCTGGGCATCTGGCTATGATGTTGATGGAACTGACCAAAC
+
>>>>>>>FFFFFGGGGGGFGGGDAA44BB5DD65D5DFG3GGGGHHHHEH2
@M00842:106:000000000-AAV5A:1:1101:10316:10321 1:N:0:1
AAAAAAAAAAAAAAAAAAAAAGGGAATCCTCGGGTGCCAAGGAACCCCAGC
+
?ABBBBBBBBBBGGGGGGGGE1?BEA23@F3?1/1>>FH3?FAGF/<</?0
@M00842:106:000000000-AAV5A:1:1101:22145:10327 1:N:0:1
ATTTAGACATGGCGCCACCAGCAAGAGCAGAAGCAATACCGCCAGCAATAG
+
AAAAA54DFDCFFAFGEFGFGGB4B4BA3333ABAB3FGFEGGG?FCFBG5
@M00842:106:000000000-AAV5A:1:1101:27159:10332 1:N:0:1
ATCATGAGAATTTTATAAAAAAACAAGACAAAAATGGACTTCTCGGGCCCC
+
A3AAA5BCFFD@EGGFGGFFFAA2BB4BBE22B22333B33D5BA2A00A0
@M00842:106:000000000-AAV5A:1:1101:24219:10344 1:N:0:1
AAGCATCTCATTTTGTGCATATACCTGGTCTTTCGTCTTCTGGCGTGAAGA
+
1>1>1BCFFFFFGGGFFBBF3F3DFBFC1A313DEA0A0FDBEFA0///B1
@M00842:106:000000000-AAV5A:1:1101:23438:10345 1:N:0:1
GAAAAAAAAAAAAAAAGGGGGGCCGCGAACACCGCCACACCCACCACACCG
+
1AAAA?AAD>D0E/AE/AAAA?/////>->-/.--<<CAA.;..C;C.;A-
@M00842:106:000000000-AAV5A:1:1101:3186:10350 1:N:0:1
GAAATAAAAGTCTGAAACATGATTACACTCCTAAGCAGAACACCTACCGCG
+
>>AAAFDFFF@DGFDGGGGGGG56B45B5B44B54BB4BBAAFE3AFHEE2
@M00842:106:000000000-AAV5A:1:1101:24204:10352 1:N:0:1
AAGCATCTCATTTTGTGCATATACCTGGTCTTTCGTATTCTGGCGTGAAGG
+
>A3B>DFFFFFFGGGFGGGGGGFGG5FFAD555DEB44AFDEG3EAAEEG3
@M00842:106:000000000-AAV5A:1:1101:18819:10366 1:N:0:1
CTACTTTGTTTAATAATTTGCAGTACTTTGGATTAAAAAAAAAAAAAAAAA
+
>>AAAF5FDFFFGGGGFGCFGFB5BF6654A44445D5BA2EEEEFAEGGF
@M00842:106:000000000-AAV5A:1:1101:8305:10376 1:N:0:1
AAAAAAAAAAAAAAAAGGGGGGGGCGACGCACGCCACCACACAACCACCAC
+
>AAAADDDDDDDGGGG?AAEGC--99-;---;-99-----;;;---9--;-
@M00842:106:000000000-AAV5A:1:1101:24868:10381 1:N:0:1
CAGAGTCGGGCATCGTTTATTCAAGTTTGTACATTAAAACAAAAAAAAAAA
+
>>1>1BBA@ADDAFA0AFGDGG33DDA2D0DFD2D1A1DBB/BG//A/E/>
@M00842:106:000000000-AAV5A:1:1101:15489:10387 1:N:0:1
AAAAAAAAAAAAAAAAAAGGGAATCCCCGGGTCCCAGGGACCTCCAGCCAC
+
@ABBBBBBBBBBGGGGG01?E?FBFC31>>/1/??E3?111?2B/233/B2
@M00842:106:000000000-AAV5A:1:1101:10016:10391 1:N:0:1
AAAAAAAAAAAAAAAAAAAAAACAAAACGAACAAAAACAAACAAACACACA
+
BBBBBBBDBBBBGGGFGEFFGG1?F111/1?>>200//?/0/0?0/00///
@M00842:106:000000000-AAV5A:1:1101:16909:10391 1:N:0:1
AATGGGGCAAAAAAAAAAAAAAAACATGGAATTCTCGGGCGCCAAGGAACC
+
>>33343>AAFFGGGECEEECEA01B3@C33@3DBBBF//>>EG>GE0?F?
@M00842:106:000000000-AAV5A:1:1101:10081:10397 1:N:0:1
CATATTTGCTCTTGTATAGTCAAAAAACAAAACAAAAAATGGAACTCCCGG
+
>AAAAB33D3D@AFGFGGFBFBF31100B00A0AA0B0E0B1BG11B1FE/
@M00842:106:000000000-AAV5A:1:1101:25811:10399 1:N:0:1
AAAAAAAAAAAAAAAAAAAAGGGAATGCCGGGGAGCCAAGGACCCCCAGCC
+
ABAAADDBBBBBGGGGGGG01?>A113B3/>>///?/3??/?0//////0/
@M00842:106:000000000-AAV5A:1:1101:18578:10403 1:N:0:1
AAAAAAAAAAAAAAAAGGGGGGGCGGACGAACACCACACACACAAACACCA
+
>>A>A?1DDDDDGGE/EEEE?C?-;--;---9-9--9-9-B?-----9A--
@M00842:106:000000000-AAV5A:1:1101:15554:10408 1:N:0:1
AAAAAAAAAAAAAAAAAAAAAAAAAACAACCACACCACCACAGACCAACCA
+
>AAAAD?DDDDDGGGGAAE/>///////////?//?//?/</010/B////
@M00842:106:000000000-AAV5A:1:1101:12552:10411 1:N:0:1
CAGTAAGAACGTCAGTGTTTCCTGCGCGTACACGCAAGGTAAACGCGAACA
+
>>>>>B5BDFBAGCFDFBBBGGGB422AAEA2F?EAAAF3FFGGEEEEEE0
@M00842:106:000000000-AAV5A:1:1101:10490:10413 1:N:0:1
AAAAAAAAAAAAAAAAGGGGGGAGGGGGCAGACGAAGCACAACAACAACCC
+
AAAAA>1ADDDDECE/AEGGE/B?<//-><.<<---.-<<//..;..:.:.
@M00842:106:000000000-AAV5A:1:1101:10246:10418 1:N:0:1
TCTTCTTGAATAAGATGACTACCATCAAGTGGCCATATTGTGCCAACAAAA
+
3>3>A55FFFFFGGGFGFGFGGBE5BG4A5D4ABF4455D5DFGFFFFHAB
@M00842:106:000000000-AAV5A:1:1101:25773:10418 1:N:0:1
AAAAAAAAAAAAAAAAATGGAATGCTCGGGTGCCAAGGAACTCCAGTCACC
+
BBBBBBDBBBBBGGGGEBFGBFB3A5@BEE1>B3B@1?1BF3GHFH@FHH3
@M00842:106:000000000-AAV5A:1:1101:23417:10423 1:N:0:1
AAAAAAAAAAAAAAAAAAAAAACAAACAAAACACACACACAAACAACAAAA
+
AAAAADDDDDDDGEG/ECGGG?/>/0/B/000/0?/?/>/?/A/FFFA/0B
@M00842:106:000000000-AAV5A:1:1101:24692:10430 1:N:0:1
AAAAAAAAAAAAAAAAGGGGGGGCAGGGAGTCAGACCCACACACAAAAACG
+
AAAAADDDDDDDCCE/A??EEC?--;--.../0/9/--;99--:---;-9-
@M00842:106:000000000-AAV5A:1:1101:11726:10434 1:N:0:1
AAAAAAAAAAAAAAATGGAATTCTCGGTGCCAAGGAACTCCAGTCACATCA
+
BBBBCCBCCCCCGGGGFGEBBGD55AF1B0BDB?E1FGEFHHHGHHHGDH3
@M00842:106:000000000-AAV5A:1:1101:19693:10435 1:N:0:1
CTCAGTCGGAACAAAAAAAAAAAAAACAAATGGAATTCTCGGGTGCCAAGG
+
>>>A1@@>DDADGGGFEEC?0//E/A/A/B1BB1B1B@@2F/>?//FF1F/
@M00842:106:000000000-AAV5A:1:1101:5499:10435 1:N:0:1
AAAAAAAAAAAAAAAAAGGGGGCGGCTCGCGACACCACCACCACCACAAAC
+
AAAAADDDDDDDGGGA/AA/A/////////<//</?//?//<?F//?//0/
@M00842:106:000000000-AAV5A:1:1101:11368:10439 1:N:0:1
GAAAAAAAAAAAAAAGGGGGGGGACAGAACACACACACACACCAACAGCGA
+
A1AAA11100A@E/E/A//A/--9---//-/-------------9---;--
@M00842:106:000000000-AAV5A:1:1101:24110:10441 1:N:0:1
AAAAAAAAAAAAAAAAGGGGGGCGCCGGGCGACACCCCCCAACCCCCACCC
+
AAAAA@DDDDDDECEE//E?EC/>---------:;CC--?-..9..-9A?.
@M00842:106:000000000-AAV5A:1:1101:19534:10445 1:N:0:1
TCACAGAAGTTTTAAATTGATCTCAACACAACAAACACAACAGGGAACCCC
+
>>AAA1BCC33BFEGBGGF1AB3DB31A00B000B0B0B00000AA0//BB
@M00842:106:000000000-AAV5A:1:1101:8138:10450 1:N:0:1
AGTCAGGTTAAATTTAATGTGACCGTTTATCGCCATCTGCCGACCACTCGC
+
>>1>>1>BDDF3GGB33DFBFDFAE0B00330ABAAB11DF0AECEG1GFE
@M00842:106:000000000-AAV5A:1:1101:28191:10453 1:N:0:1
TAAAAATGTCTACAGTAGAGTCAATAGCAAGGCCACGACGCAATGGAGAAA
+
>AABBFFFFFFFGGFFGGBGBG5A65AFDD42AB4FAEF?ECEEHHFHHFG
@M00842:106:000000000-AAV5A:1:1101:6039:10455 1:N:0:1
GAGGAGGAGGAAGACAACGGAGAGGCGGCTGTGGTGGGTAGGACAAAAAAA
+
>>>3>3>AABBFGGFGGGEGEE2BE2AE00A1BB2BA0151B33BF21F/>
@M00842:106:000000000-AAV5A:1:1101:21515:10455 1:N:0:1
ATTGTAGCATTGTGCCAATTCATCCATTAACTTCTCAGTAACAGATACAAA
+
>>>3>B5DFFFBEFFGF4FGGG6DFFD65FF5AA5BDFAFDFFFFDGHFGB
@M00842:106:000000000-AAV5A:1:1101:5877:10456 1:N:0:1
TGTACAATAGAATCTAATAAAACAAGATTCTCTTCGATTTGATTAAAAAAA
+
>>>>>BF@FDFFA13FGGGGFGBBA1AB13333BDBB3D0ABD221BA1A/
@M00842:106:000000000-AAV5A:1:1101:9531:10457 1:N:0:1
AAAAAAAAAAAAAAAAAATGGAATTCTCGGGTGCCAAGGAACTCCAGTCAC
+
BBBBBBBBBBBBGGGGGGGFGFG3355D1FE1>?GBFGG1FH3@GGFBGG3
@M00842:106:000000000-AAV5A:1:1101:16011:10459 1:N:0:1
CTAATGCTAAAAAAAAAAAAAAAAATGGAATTCTCGGGTGCCAAGGAACTC
+
AABAA5BDFFFFGGGGGFCCGG0AA1BE3333@5B?FE?EEFFFCFF3FGG
@M00842:106:000000000-AAV5A:1:1101:10177:10459 1:N:0:1
AAAAAAAAAAAAAAAAGGGGGGGGAGAGAGCCGCGCCACCACGACACCCCC
+
>AAAA@DDDDDDGEE//AAECGG-9----;---;------99-99;9-;--
@M00842:106:000000000-AAV5A:1:1101:26379:10459 1:N:0:1
AAAAAAAAAAAAAAAAAATGGAAGTCTCGGGTGCCAAGGAACTCCAGTCAC
+
BBBBBBBBBBBBGGGGGECFGB33BD5DFE?1>AFFBCBEBF3@GEFBF3B
@M00842:106:000000000-AAV5A:1:1101:3731:10461 1:N:0:1
AAAAAAAAAAAAAAAAAAAAAAAAAACAAAAAGAAAAAAAAAACACAAAAA
+
AAAAADAADDDDGGGEG/>EGGE/////F00//?0B00>//BC/F0?AC0/
@M00842:106:000000000-AAV5A:1:1101:22524:10471 1:N:0:1
CACTTCCCAAAAAAAAAAAAAAAATGGAATTCTCGGGTGCCAAGGAACTCC
+
>1>11BDFFFFAGGGGGGGCEG//0BF1AF112DBB>/>EGHGAFGFHEGG
@M00842:106:000000000-AAV5A:1:1101:5360:10471 1:N:0:1
AAAAAAAAAAAAAAAAAATGGAATTCTCGGTGCCAAGGAACTCCAGTCACA
+
BBBBBBBBBBBBGGGGEEAFGGG33D5DEF1?E3FF1BFFG3FGHH@@GH3
@M00842:106:000000000-AAV5A:1:1101:25765:10480 1:N:0:1
CCGCCGCGGTATGAATAAAAACAAACAAAACAAAACAAAACAAATGGCACA
+
>33>A3AA@>A>BGGGGGFGFEG22AA22B2CF2B2111F1B1B5D32B3B
@M00842:106:000000000-AAV5A:1:1101:22231:10488 1:N:0:1
ACCACCATTACCAGCATTAACCGTCAAACTATCAAAATATAACGTTGACGG
+
AABBCCAFFFBFFGGGFGFGFGAAEE25B455DDDB333D5FHFAAGCGF2
@M00842:106:000000000-AAV5A:1:1101:12172:10492 1:N:0:1
TGGCTTCCATAAGCAGATGGATAACCGCATCAAGCTCTTGGAAGAGATTCT
+
>3>>>BBCDFFFGGGGBBFGABFEG42AAAEGBFE3EA3FDG5A2ABDD55
@M00842:106:000000000-AAV5A:1:1101:10729:10492 1:N:0:1
GAAAAAAAAAAAAAAAGGGGGGCGGCGAGCACCACCACACAACACCCAACG
+
1>1AA>1A0AAAE?E/AEEECC//--<---;;.;.............:9..
@M00842:106:000000000-AAV5A:1:1101:21531:10493 1:N:0:1
AAAAAAAAAAAAAAAAAAAAAAAGAACAACTACGCAGCACCAACCAAACAG
+
ABBBBBBBBBBBGGGGGGGGGE?1?11B11333/////00/0/////?/00
@M00842:106:000000000-AAV5A:1:1101:28112:10496 1:N:0:1
GTGCCATGCTCAGGAACAAAGAAACGCGGCACAGAATGCTTATAGGTCTGG
+
A>3AADFFFFFFGGGGGGFGGF4B422A2A2EB2B3DB5DDB5F5BDDAF3
@M00842:106:000000000-AAV5A:1:1101:6067:10496 1:N:0:1
AAAAAAAAAAAAAAAAATGGAATTCTCGGGTGCCAAGGAACTCCAGTCACA
+
BBBBBBDBBBBBGGGGG1FGGGCBD55B1>10BFDFGFH3GBGHHH3FHH3
@M00842:106:000000000-AAV5A:1:1101:17785:10503 1:N:0:1
ATATGATTCACTTTTTTTTCCTCAACACACAACACACACAAATGGAATTCC
+
3AAA3B55DDB@BBFFFGGFGFDBB2B2F2222FFD2E2B115533333DA
@M00842:106:000000000-AAV5A:1:1101:18701:10509 1:N:0:1
GAAAAAAAAAAAAAACGGGGGGGACAGCACACACAAGCCAACCAAAGAACC
+
>1111>1>0A@DAAC/AAEE/@---.;./;/..-:9---9------:/;;-
@M00842:106:000000000-AAV5A:1:1101:23536:10520 1:N:0:1
CATAACAAAAAAAAAAAAAAAACAATGGAATTCTCGGGTGCCAAGGAACTC
+
>A>>AFFFFFBBGGGGGGGGGGGG13BF3B335D5?B0?>BFGHEE1BF3B
@M00842:106:000000000-AAV5A:1:1101:8423:10520 1:N:0:1
TTTTGTGAATAATATGACGTGGATGGAGGCTGTCCCAAACACAACAACACA
+
3>>>3>4BDDFFGFBGFGFAEFA4BF4B224B2BAGGCC2A2AA2BACG2A
@M00842:106:000000000-AAV5A:1:1101:21745:10525 1:N:0:1
ATGATGCAAAAAAAAAAAAAAACATGGAATTCTCGGGTGCCAAGGAACTCC
+
>1>>13BBFFFAGGG?EEGGGG//BBF1B111DABB>/>EGHGHAFEGFDE
@M00842:106:000000000-AAV5A:1:1101:6196:10526 1:N:0:1
CAAAAAAAAAAAAAAAAAAAAACGCACAACACAAAAAACACAAAGCAACCC
+
1>>AAADDDDDDGGGGGGG/E?>//>//0/?>?>B0//?E0//000B000?
@M00842:106:000000000-AAV5A:1:1101:10912:10527 1:N:0:1
GTTGGCGGGTTGTGCAGAAATCTCAATTTTCTTTTACAAAACAAAAAAAAA
+
>>>11B1>>>>A0AFFG1B11B2DG212A2211AD2BFGBG0AF00FAE/E
@M00842:106:000000000-AAV5A:1:1101:24684:10542 1:N:0:1
AAAAAAAAAAAAAAAAATGGAATTCTCGGGTGCCAAGGAACTCCAGTCACC
+
BBBBBBBBBBBBGGGGGCGGGF33BB5B?F1>BBB@1BCCG3FHHBFFFH3
@M00842:106:000000000-AAV5A:1:1101:18952:10546 1:N:0:1
AAAAAAAAAAAAAAAAAAAGGGAATTCTCGGGTGCCAAGGAACTCCAGTCA
+
AAAAADDDDDDDGGGGGGE/?EC00BBB@?FE/>EBFCGGHHHBGFBGBB1
@M00842:106:000000000-AAV5A:1:1101:13439:10549 1:N:0:1
TTAGCCATAGCACCAGAAACAAAACTAGGGACGGCCTCATCAGGGTTAGGG
+
>>>3>FFDFFFFGGGFABBBBA4AB45BB44A2A2A2FF5GBFFG2BAFB1
@M00842:106:000000000-AAV5A:1:1101:4598:10556 1:N:0:1
TTTTGAGACAATGCGTGGATTTCACACCGCTAAAAAAAATGGAATTCGCGG
+
>3AA333>FFFDFGFEEFEE4F56D5A22222253BA2A1BBE3B3D1AA0
@M00842:106:000000000-AAV5A:1:1101:17320:10557 1:N:0:1
CTTTTTGGTCCAAAAAAAAAAAAAAAAATGGAATTCTCGGGTGCCAAGGAA
+
AAAAAF?AAFFFGGGG0EA0EGC/////0B111B1B2B>/>>/?GFGE>00
@M00842:106:000000000-AAV5A:1:1101:9137:10563 1:N:0:1
AAAAAAAAAAAAAAAAAAAGGGAATTCTCGGATGCCAAGGAACCCCAGCCA
+
BBBBBBBBBBBBGGGGGC01?E1G13BBB1B>1/B3B3F?1GH11>EE0?0
@M00842:106:000000000-AAV5A:1:1101:17891:10567 1:N:0:1
TATGTTTCTCAAAAAAAAAAAAACAAAATGGAATTCTCGGGTGCCAAGGAA
+
>>>3>BBDFFFFGGGGGGGGGG0AAFF1AB333A3D5DABA1>BFGFGEF3
@M00842:106:000000000-AAV5A:1:1101:18268:10568 1:N:0:1
ACTAAAAAAAAAAAAAAAAAAAACGGAATCCTCGGGTGCCAAGGACCTCCC
+
AABABFFFCBCCGGGGGGGGGGG1>11113B33?E/1/?3F?C/F0?BB//
@M00842:106:000000000-AAV5A:1:1101:15299:10569 1:N:0:1
AAAAAAAAAAAAAAAAAAAAAAAAACAAAGCACAAGAACACGGGAAAGCAG
+
ABBCCCBCC@BCGGGGGGGGGGGGE/C/B323?B2023232///?//0222
@M00842:106:000000000-AAV5A:1:1101:24517:10569 1:N:0:1
ATAAAAAAAAAAAAAAAAAAATGGAAGTCTCGGGTGCCAAGGAACTCCAGG
+
A>AAAFBBBBBBGGGCEEGGFABF3@3@5@B3?>1>EHC3?C1FGBFE333
@M00842:106:000000000-AAV5A:1:1101:6994:10570 1:N:0:1
TGGAATTCTCGGGTGCCAAGGAACTCCAGTCACATCACGATCTCGTATGCC
+
>>>>>BBDDFCCGAEFGGGAFBAF4BEFFFGA5B5B3BEBB22DGBEAGFA
@M00842:106:000000000-AAV5A:1:1101:24191:10570 1:N:0:1
AAAAAAAAAAAAAAAGGGGGGGCGGGAGCGAACCCCCACCCACCACCCGAC
+
AAAAADDDDDDDGEE?///ECG--9-9;--9-9--9----9-:---A----
@M00842:106:000000000-AAV5A:1:1101:27894:10575 1:N:0:1
CAGGAAAGCGAGGGTATCCTACACAGTCCAGCGTACCATAAACGCACGCCC
+
>>A1>CF1C?A1EEGCCGGGBF101BA11DA000BAB2A1BGH?EE/AAFA
@M00842:106:000000000-AAV5A:1:1101:15174:10579 1:N:0:1
ATTCTCTAAAAAAAAAAAAAAAAAATGGAATTCTCGGGCGCCAAGGAACTC
+
>A>A1D3DFFFFCEEEE0EEGG/A/>BB11@1D2DFE//>@EE@FAGFG11
@M00842:106:000000000-AAV5A:1:1101:14400:10588 1:N:0:1
GATTAGATCAGTTGGCGTGTACCTGAAGTTCTGTAAAAAAAAAAAAAAAAA
+
>>>1>1B3BCB@ABB1AAAABAD3B01B3AABDD22DD1A/EEE?A@ECG>
@M00842:106:000000000-AAV5A:1:1101:3995:10589 1:N:0:1
TCTAATGTTCCTAACCCTGATGAGGCCGTCCCTAGTACTGCTTCTGGTGCC
+
1>1AA31B3BDDGGGFGFFB1B3BE00E0E0A1B01222A111D1DB10BB
@M00842:106:000000000-AAV5A:1:1101:24283:10599 1:N:0:1
AAAAAAAAAAAAAAAAGGGGGGGGCGGCAACGACAGAACAACCAAGAACCC
+
>AAA?AADDDDDCA//A/AEEB--------------//9/-9-9---/-;-
@M00842:106:000000000-AAV5A:1:1101:25881:10599 1:N:0:1
AAAAAAAAAAAAAAAAATGGAATTCTCGGGTGCCAAGGAACTCCAGTCACA
+
AAAAAD@DDDDDGGGGE0BGBBAAD2BFEF/>BBF@FFG0G1FFCG211F1
@M00842:106:000000000-AAV5A:1:1101:19607:10601 1:N:0:1
AAAAAAAAAAAAAAAAAAAAAAAAAACACAACAAACAAAAAAAAAAAACAA
+
>AABBDDBBBBBGGGC??EGGG/E//????/<????0/F0?/<B/@/-...
@M00842:106:000000000-AAV5A:1:1101:15863:10610 1:N:0:1
AATTCCTTGCCAAAAAAAAAAACAAACACATGGAATTCTCGGGTGCCAAGG
+
AAA1AF3@FFFFGGGGEG?EGA///0BA0FCBB11A1D2DAA?/ABEDBFA
@M00842:106:000000000-AAV5A:1:1101:17529:10614 1:N:0:1
AAAAAAAAAAAAAAAAATGGAATTCTCGGGTGCCAAGGAACTCCAGTCACC
+
BBBBBBDBBBBBGGGGE1BGF3GFDD5??E1>BFD3F1F3B3BGGHEFGG3
@M00842:106:000000000-AAV5A:1:1101:5955:10618 1:N:0:1
GGTCGGCAGATTGCGATAAACGGTCACATTAAATTTAACCTGACTATTCCA
+
>A>>33A@AAFFGGFGCEGGGGEAB23B55A5555BAGHHGGHHBE5DFG5
@M00842:106:000000000-AAV5A:1:1101:3248:10618 1:N:0:1
AAAAAAAAAAAAAAAAATGGAATGCTCGTGTGCCAAGGAACTCCAGGCCCC
+
AAAAADDDDDDDGGGGE0BGFG11BB1B//?BFGFB>/BGF1B@FB0//?/
@M00842:106:000000000-AAV5A:1:1101:8043:10619 1:N:0:1
AAAAAAAAAAAAAACAGGGGGGCAGTCGCGACACACAACGACCACCGCAAG
+
1>AA1111>@0>AAEGB/FEE/>/?01//>/<--0>>.>-.---...:---
@M00842:106:000000000-AAV5A:1:1101:3356:10622 1:N:0:1
GGGTAATAAGAACGAACCATAAACCAGCCTCCAAGATTTGGAGGCATGAAA
+
>AA>>CBFFFFFGGGEGGGFGG5A444AA22A2B32B55A53BEEF3F3D5
@M00842:106:000000000-AAV5A:1:1101:25054:10624 1:N:0:1
AAAAAAAAAAAAAAAAATGGAATTCTCGGGTGCCAAGGAACTCCAGTCACA
+
AA@AADDDDDDDGGG//0BFBB11D2D/CE/>EBB1BB0FE1FF11B@DG1
@M00842:106:000000000-AAV5A:1:1101:22943:10634 1:N:0:1
AAAAAAAAAAAAAAAAGGGGGGGCGGCGAGACACCGCACCCCACGACACAC
+
1AAAADDDDDDDGCCE///AA<:-;--9--------999--;9---9;---
@M00842:106:000000000-AAV5A:1:1101:18600:10635 1:N:0:1
AAAAAAAAAAAAAAAAAAAAAAAAAAACACGACCAACACCAAAAACAAAAC
+
BBBBBBABBBBBGGGGGCFGGEE/E///?0/>/</?/FA//?//////0?0
@M00842:106:000000000-AAV5A:1:1101:3158:10636 1:N:0:1
AGGCTTGTGGCATTTCTACTCTTTCTCAATCCCCAATGCTTGGCTTCCATA
+
>AABAC3BFAAFFF5BBGGGGF55D5DDF55BBA4ABCF5DBAEE2BGGG5
@M00842:106:000000000-AAV5A:1:1101:20346:10636 1:N:0:1
TCAAAAAAAAAAAAAAAAAATGGAATTCTCGGGTGCCAAGGAACTCCAGTC
+
>>>AAFABBBBBGGGGGGGEFBB33B3D5D??>1>EGB3BF1EF3BGGG@B
@M00842:106:000000000-AAV5A:1:1101:22021:10645 1:N:0:1
AAAAAAAAAAAAAAAAAAAAAAAAAAGACAACCAGCCACACGAACACAAAG
+
AAAAADDDDDDDGGGEFEGGGGC//>?>000<</??/0B0///?//0//00
@M00842:106:000000000-AAV5A:1:1101:4841:10645 1:N:0:1
TCACTTTTGAGAATAATTGGGGTATGTAATGCCAAAACAAAAAAAAAAACA
+
>>>A1113@AAAGAGGBAFGGG001B33D3B1B110B0A0BABE/AAF?/B
@M00842:106:000000000-AAV5A:1:1101:28159:10653 1:N:0:1
AAAAAAAAAAAAAAAAAGGGAATTCTCGGGAGCCAAGGAACTCCAGTCAAA
+
AAAAADDDDDDDGGGGG/AE/B0@122/?E//E/BBC/0BF1BCE12BBB1
@M00842:106:000000000-AAV5A:1:1101:28656:10655 1:N:0:1
AAAAAAAAAAAAAAAAAAATGGAATTCTCGGGTGCCAAGGAACTCCAGTCA
+
AAAAADDDDDDDGGGGGGE0BFG111D2DB?>/>/F1BFCB>GBFF112B>
@M00842:106:000000000-AAV5A:1:1101:24005:10656 1:N:0:1
AAAAAAAAAAAAAAAAAAGGGAATTCTCGGGTGCCAAGGAACTCCAGTCAC
+
ABBBBDBBBBBBGGGGGE1?E?G23D5DFF>1>?BF3FF1BC3B@@F33B3
@M00842:106:000000000-AAV5A:1:1101:21396:10659 1:N:0:1
AAAAAAAAAAAAAAAAAAAAAAACAAGACACAAACACACCCACCCACCCCC
+
AAAAADADDDDDGEGGE?/E/>//?/0B0B00?0/00/>??/?//??////
@M00842:106:000000000-AAV5A:1:1101:5021:10671 1:N:0:1
AAAAAAAAAAAAACAAGGGGGGGACGACGGCTCCACAACACACCACACAAA
+
1>A?A???AAD@GC//GG/AE<---9----9-../-9;A?--;-9------
@M00842:106:000000000-AAV5A:1:1101:11997:10672 1:N:0:1
CGTAGAAGAAAACTGAATGATATATAAGACCAGGAAACAAAAAAAAAAAAA
+
>33>3>5B@BBB4EBBBBB4B6656A6ABFF4F244B3B2B222A0A00A0
@M00842:106:000000000-AAV5A:1:1101:18342:10672 1:N:0:1
AAAAAAAAAAAAAAAAAAAAAAAGAAAAGCAAACAACAAAACACAAAAAAA
+
AAAAADDDDDDDGGGGEG/>/>///00000@01BB/F/F0B0/0/?B0F/>
@M00842:106:000000000-AAV5A:1:1101:5196:10677 1:N:0:1
GAAAAAAAAAAAAAAAGGGGGGGCAGGAGCACGCACAAAAACACGCACACA
+
1AAAA1>>??D?AEA/A/AFE@---.-..;..--9;-----9A---->---
@M00842:106:000000000-AAV5A:1:1101:13405:10677 1:N:0:1
AAAAAAAAAAAAAAAAAAAGGGAATGCTCGGCGGCCAAGGACCTCAAGCCC
+
BAABADBBB@DD??EG0A0EEE11G3B33>E1//>///?/00?0B1111?/
@M00842:106:000000000-AAV5A:1:1101:15993:10683 1:N:0:1
ATTTTTATAATAAAAAAAAAAACAAAAAATGGAATTCACGGGTCCCAACGG
+
AAA?>@>BFFFFGGGGGG?GE?2BF2A2A1BEAA33D5D1A0001FEG110
@M00842:106:000000000-AAV5A:1:1101:20831:10687 1:N:0:1
AAAAAAAAAAAAAAAAAAAAAAAACAAAAACAAACAACCAAAACAAACACA
+
AABABDDBBBBBGGGGGGGGGGFG1F100????B/CF///?//0?/0/00/
@M00842:106:000000000-AAV5A:1:1101:21304:10695 1:N:0:1
TATTATGGAAAACACCAATCTTTCCAAGCAACAGCAGGTTTCCGAGATTAT
+
1AAAAFFFFFFFGGGGGGFGGG3DFA3BFG0BABBBBA0BDDGFECEFFAA
@M00842:106:000000000-AAV5A:1:1101:23013:10700 1:N:0:1
GAAAAAAAAAAAAAAGGGGGGGCGGCAGGCGCCAGCCACCCACGCACACGA
+
1AAAA1A@DDDACA//AEGGGGGA---9--;--------9ABB-9-;-A--
@M00842:106:000000000-AAV5A:1:1101:19177:10705 1:N:0:1
GAAAAAAAAAAAAAAAGGGGGGGCGAGACACTCACCACCACACACCACCAC
+
AAAAA1ADDDD@EEE/EGCAECA--99--;-/;//-/-9;9-----9-;--
@M00842:106:000000000-AAV5A:1:1101:23186:10707 1:N:0:1
AAAAAAAAAAAAAAAAATGGAATTCTCGGGTGCCAAGGAACTCCAGTCACA
+
ABBBBBBBBBBBGGGGG1FGBFG3D5DF1>1>B?BBFE1FGBGHHBFGGB3
@M00842:106:000000000-AAV5A:1:1101:24927:10713 1:N:0:1
AAAAAAAAAAAAAAAAGGGGGGAGACGAGAACACCCACCCCACAACCAACG
+
AAAAA?1ADDDDAEE/E?ECGG////<///<100..>.>.<.<....<.:.
@M00842:106:000000000-AAV5A:1:1101:18630:10725 1:N:0:1
AAAAAAAAAAAAAAAAGGGGGGGCGGAGAGCGCCAACACAAAACCACCACC
+
1AAAA1AAADDDA/E/EAEEGGG--@--9---9----;---9---;-;9--
@M00842:106:000000000-AAV5A:1:1101:21984:10728 1:N:0:1
CTACTGGATTGTTATTTGTTTAAGCTAGTACGTGAAAGATGAAACGATCCC
+
>>>A>4CF@DFFGGFCGBABBF5B4D5BBDAB4B4BD5AA5FAF3FFAGEG
@M00842:106:000000000-AAV5A:1:1101:6191:10739 1:N:0:1
CTGAAACAAATGCTTAGGGATTTTATTGGTATCAGGGTTAATCGTGCCAAG
+
>>>>>DDCAFFFGGFFGGGAFGGE655FFH55DDDAB4B25BFFF2EGFB2
@M00842:106:000000000-AAV5A:1:1101:18267:10744 1:N:0:1
AAAAAAAAAAAAAAAGGGGGGGGCACGACAACCAACCACACCCCACCACGC
+
>AA?A1ADDDDAEEGGFGGGC@----------;-;99;AB---;--;-9--
@M00842:106:000000000-AAV5A:1:1101:24048:10747 1:N:0:1
CCCAACTCAGTTTTGAATTTTTGATAAAGTAAAATATTCATTAGAAAAAAA
+
1>>>AA1BFC3333FFGGBFCGAB33D1B3B3DA313D2D2DDFG2FFGGG
@M00842:106:000000000-AAV5A:1:1101:26157:10749 1:N:0:1
AAAAAAAAAAAAAAAAGGGGGGCGGGAGAACAACGACACCAACACACACCA
+
>AAAAD11ADDDGCE/EEEEGG//----..;/:.-.9--;..;......;.
@M00842:106:000000000-AAV5A:1:1101:22102:10755 1:N:0:1
CATAGATAGACAAGAGAACTAACTAAACAGCGCAAACCCAAAAGGAACCCC
+
>>>>3BB5@DFFGGGG4CGF4F455B44544A22A22B2B2FA322311B1
@M00842:106:000000000-AAV5A:1:1101:9896:10755 1:N:0:1
AAAAAAAAAAAAAAAAAAAAAAAAAAACAAAACAAAAAAAAAAAAAAAAAA
+
BBBBBBBDBBB@FCFFGGGGGGC/EEE/F/?0?F?0B/BCC/<CCCG-@<;
@M00842:106:000000000-AAV5A:1:1101:21633:10761 1:N:0:1
CTTGGCGGAAAAATGGGAAAAAAAAACAAAAAAATGGCATTCTCGGGTGCC
+
>>>11B>DDDDFGGGGGBBABG0E/AAA/0B/AA0FF0>B@DDFFF?//BE
@M00842:106:000000000-AAV5A:1:1101:27817:10762 1:N:0:1
GTTTTCCGCCTACTGCGACTAAAGAGATTCAGTACCTTAACGCTAAAGGTG
+
>>>>>DBAAAABGFBFGGGEEG4A52F55DFEDDBG55BFFDGEEEFD333
@M00842:106:000000000-AAV5A:1:1101:17479:10764 1:N:0:1
ACAGATACAAACTCATCACGAACGTCAGAAGCAGCCTTATGGCCGTCAACA
+
>>A33BDFFFFBGGGGFGGF2EAAABCA55ABBBBBB33D53BFC2ABBF3
@M00842:106:000000000-AAV5A:1:1101:4356:10769 1:N:0:1
AAAAAAAAAAAAAAAAATGGAATTCTCGGGTGCCAAGGAACTCCAGTCACA
+
BBBBB@DDBBBBGGGGEFGGGG33A5BFAE10BFFB1?GFG@FHHH3FHG3
@M00842:106:000000000-AAV5A:1:1101:3364:10773 1:N:0:1
AAAAAAAAAAAAAAAAAAAAAAAACCACACACAACACAAACACACAAACAA
+
>AABBBBDBDBBGGGCGGEGGC/>1?1////?>?//?//B?00////BG0/
@M00842:106:000000000-AAV5A:1:1101:27207:10774 1:N:0:1
TTTTATGTCGGCAATAAAAAAAAAAAAACACTGGAATTCCCGGGCCCCAAG
+
>>AAAB55BAADGGGGFEGFCEAAA00AAA13313AB3D53>>00/>>111
@M00842:106:000000000-AAV5A:1:1101:17464:10775 1:N:0:1
ACAGATACAAACTCATCACGAACGTCAGAAGCAGCCTTATGGCCGTCAACA
+
>>A3>BBDFFFBFGFGGGGEAEAE4BAA55B3BAAB2AABD3FBE2AABB3
@M00842:106:000000000-AAV5A:1:1101:14895:10777 1:N:0:1
AAAAAAAAAAAAAAAAAGGGAATTCTCGGGTGCCAAGGAACTCCAGTCACA
+
A@AAADDDDDDDGGGG?/AEABBF@BD>F>/>B>11?B>GHFFFCG21BF1
@M00842:106:000000000-AAV5A:1:1101:27113:10778 1:N:0:1
AAAAAAAAAAAAAAAAAAAAAAAGAACACACGACGAGCCAACAAACCACAG
+
ABBBBBBBBBBBGFGFEFEGE?/?FC2F2??/>//<///32///0?/FCC0
@M00842:106:000000000-AAV5A:1:1101:18674:10779 1:N:0:1
AAAAAAAAAAAAAAAAAATGGAACTCTCGGGTGCCAAGGAACTCCAGTCAC
+
??AAABDBDBBBGGGCEE1BF@333@53?BE1>>B3B11BBF3@@BF@FG3
@M00842:106:000000000-AAV5A:1:1101:24075:10787 1:N:0:1
AAAAAAAAAAAAAAAAGGGGGGGAGCGCGAGCCACACACCACCCACAACCC
+
>AAA?D??@DD@C/AAE/EEE<--:A--;=-9-/;-9-9-----::-9-;-
@M00842:106:000000000-AAV5A:1:1101:6070:10793 1:N:0:1
TCCTCTCCCGACTGTTAACACTACTGGTTATATTGACCATGCCGCTTTTCT
+
>>AAA5BFFBBBGAB5GFGFGGBFEGH5B5455BBDDFFEFFFAFAA23D5
@M00842:106:000000000-AAV5A:1:1101:25726:10794 1:N:0:1
TTGTGCATAAATAAGACACTTTCCTATTCAACAAAACAACAACAAAAACCG
+
>>>>3BFFFFFFGGGGGFGFFCDA5555D6F5BAB44A2AA22B2ABE222
@M00842:106:000000000-AAV5A:1:1101:18682:10796 1:N:0:1
TTTTGAGCTGCTGTTTAAATTTTAAAAAAAACAAAAAAAATGGAATTCCCC
+
>>>>1>1CDCFFGFFGGGGFFG33B1E100AAA/0F/AECAA11F11D1B0
@M00842:106:000000000-AAV5A:1:1101:21816:10797 1:N:0:1
AAAAAAAAAAAAAAAAAAAAAAAAAAAAACAAAAAAAAAAAAAACACAAAA
+
BBBBBBDBBBBBGGGGGGGGGG/>EE/>///?00?><<//<@@C.<.C.<<
@M00842:106:000000000-AAV5A:1:1101:19317:10800 1:N:0:1
AAAAAAAAAAAAAAAAAAAAAAACAAAAAACAAAAACAACAAACACCAACA
+
AABABBDBBBBBGGGGGGGGGFEEEC1B1>//?B0///////?FC0/////
@M00842:106:000000000-AAV5A:1:1101:21128:10807 1:N:0:1
AAAAAAAAAAAAAAAAGGGGGGGAGACAGCGCACGCACACCCCCCCACCCC
+
>>AAA@DDDD@DGE?/EEE//<--9..//.-=---;99-9--------9-;
@M00842:106:000000000-AAV5A:1:1101:27186:10808 1:N:0:1
CTTTGAAAAAAAAAAAAAAAAAATGGAATTCTCGGGTGCCAAGGAACTCCC
+
>>AA3BFFFFBBGGGGGGGGGF01B33B3355DBF>1/BFBGHGHCG3FG1
@M00842:106:000000000-AAV5A:1:1101:26500:10810 1:N:0:1
AAAAAAAAAAAAAAAAGGGGGGGGCGGGCAGACCACGCAACACACAACGCG
+
>1>AA?1DAADDCEA//AEEEG@------9-----;-9---;--9;9----
@M00842:106:000000000-AAV5A:1:1101:23247:10810 1:N:0:1
AAAAAAAAAAAAAAAAAATGGAATTCTCGGGTGCCAAGGAACTCCAGTCAC
+
BBBBBBBBBBBBGGGGGE1BG@3@FB55?F?1/B?B@1?G3BBFG3@@B3@
@M00842:106:000000000-AAV5A:1:1101:22422:10815 1:N:0:1
AAAAAAAAAAAAAAAAGGGGGGCGGGCGACAGCAACACACACACAACACCG
+
1>AAA>>D@@DDEE?/AEEGE@C/---;;9--./;9;.;.......;..9-
@M00842:106:000000000-AAV5A:1:1101:17195:10818 1:N:0:1
AAAAAAAAAAAAAAAAGGGGGGGCGCGCACCAGCAAACCACAAACAAACAA
+
AAAAADDDDDDD/E/AEEGCGG--99;-;----;--/--9A--;:---:;-
@M00842:106:000000000-AAV5A:1:1101:21866:10826 1:N:0:1
AAAAAAAAAAAAAAAAAAAAAAGAAACAACACACAACACACAAAAAAAAAA
+
AAABBBBBBBBBGGGGEEEECG11FC3F111??1>?/?/?//?00?/C/>/
@M00842:106:000000000-AAV5A:1:1101:11140:10829 1:N:0:1
AAAAAAAAAAAAAAAAAATGGAATTCTCGGGTGCCAAGGAACTCCAGTCAC
+
BBBBBBBBB@BBGGGGGG1BFBFFFD5D1F?1>?B33F1FGGBFGGF33B3
@M00842:106:000000000-AAV5A:1:1101:27972:10836 1:N:0:1
GGTCGCAGCTGCGGTAACCAAAACGAATGTACAAAGAAACACAAAAAAAAA
+
>A>>3>3ADFFFEGCGGGGGAFA2A2A2B5DA5D33BBB3322B1BFECEG
@M00842:106:000000000-AAV5A:1:1101:14103:10840 1:N:0:1
ATTACAAAAAAAAAAAAAAAAAAGGGAATCTCGGGTGCCAAGGGACCCCCG
+
AAABAFFF@ABCGGGGGGGGGG0?B1??FG3B1BE1>1B331?1F11?E//
@M00842:106:000000000-AAV5A:1:1101:18618:10847 1:N:0:1
AAAAAAAAAAAAAAAAAGGGGGGGCGACGCAACCAACCAAACACCACCCAC
+
AAA@A@ADDDDDGGG/AEEE/E/;?---9-9--9--;-9--9---;A----
@M00842:106:000000000-AAV5A:1:1101:15015:10848 1:N:0:1
AAAAAAAAAAAAAAAAAAAAGGGGAATGCCGGGGTCCAAGGGAACCCAGGG
+
AAAAADDDDDDDGGGG?/EE/EB>?/0BB1/>>///>1B1?/?CFAE///?
@M00842:106:000000000-AAV5A:1:1101:20422:10848 1:N:0:1
AAGAAAAAAAAAAAAAAAAAATGGAATTCTCGGGTGCCAAGGAACTCCAGC
+
>A>>>CFFBBBBGGGGGGFGCGBB3BB3D55?B>1>EEEB??1BF3BGGF3
@M00842:106:000000000-AAV5A:1:1101:23163:10851 1:N:0:1
AAAAAAAAAAAAAAAAGGGGGGGCACACCACACACCACCACCACCACCCCC
+
1AAAA?1DD?DDG/AAAAAFGG?-@./..;..;.---------------9-
@M00842:106:000000000-AAV5A:1:1101:19789:10856 1:N:0:1
AAAAAAAAAAAAAAAAAAAAAAAACAAACAGAAAAAAAAACAACCCCCGCC
+
AABBBBDBBBBBGGEG?F?E?@?/1?1B/BB33B00</></////<?//>/
@M00842:106:000000000-AAV5A:1:1101:17306:10861 1:N:0:1
AAAAAAAAAAAAAAAAGGGGGGGCCGCCAGCGCCAACACACACCCACCACC
+
>>AAA?DDDDDDGGCE/AEEE?;--9---------;9-9-A-:--9-9-:-
@M00842:106:000000000-AAV5A:1:1101:22664:10874 1:N:0:1
AAAAAAAAAAAAAAAAAAAAAAAGAAACACACACAAAACAACAAAACAAAA
+
A1AAADDDDDDDGGGGGGGGGGG//B0000//>?//000////?<B0//00
@M00842:106:000000000-AAV5A:1:1101:18266:10882 1:N:0:1
GGTAAAGGACTTCTTGAAGGTACGTTGCAGGCTGGCACTTCTGCCGTTTCT
+
>>>>>B@DFFFFGGFG5BFGBGBB44BEGCAABABABF23AD5DFEAA3A5
@M00842:106:000000000-AAV5A:1:1101:23073:10882 1:N:0:1
AAAAAAAAAAAAAAAGGGGGGGGGGACGCAACACCCAACAACCACACACAC
+
AAAAADDDDDDDGEC/AAE?CA---------9-:-:--9--9---;--9-;
@M00842:106:000000000-AAV5A:1:1101:25499:10884 1:N:0:1
AAAAAAAAAAAAAAAAGGGGGGGAGCGCAGACAGCGCCCACACACGCCCCC
+
3>ABB@2ADD?@E??AEEEEEC9--.----9.;..--;-.9.9..--.---
@M00842:106:000000000-AAV5A:1:1101:16199:10885 1:N:0:1
AAAAAAAAAAAAAAAGGGGGGGGGCGCGACGCCACGCACACAACACACCAC
+
>1>AA>AA@DDDE?AA/EEGGG@;---;9---;-9--9--;--9---A-9-
@M00842:106:000000000-AAV5A:1:1101:3499:10889 1:N:0:1
AAAAAAAAAAAAAAAAGGGGGGCACGGCACGAAGGCCAACACCAACACACA
+
>1AAADDD@A@0E?/////E/</////>A-<....<.<<.CC...<.C<:.
@M00842:106:000000000-AAV5A:1:1101:23142:10897 1:N:0:1
AAAAAAAAAAAAAAAAGGGGGGCGCGCAGCACCCCGCCACCCACCCCAACC
+
>AAAA11>AD>DAE/EEEFGEC</<<----....---;;C..CA..-;.C.
@M00842:106:000000000-AAV5A:1:1101:11916:10898 1:N:0:1
AAAAAAAAAAAAAAAAAATGGGATTCTCGGGTGCCAAGGAACTCCAGTCAC
+
AAAAADDDDDDDEGGGGG0BF0>10B2D/BE/>?FFCFF>FF1BF1@2B11
@M00842:106:000000000-AAV5A:1:1101:22062:10905 1:N:0:1
AAAAAAAAAAAAAAAAAAAGGGAATACGCGGGCGCCAAGGAACTCCAGACA
+
AAAAADDDDDDDGGGGGGG/?/G0B1B?/>////><E///BFG1B1B11<0
@M00842:106:000000000-AAV5A:1:1101:17230:10915 1:N:0:1
AAAAAAAAAAAAAAAAATGGAATTCTCGGGTGCCAAGGAACTCCAGTCACC
+
BBBBBBBBBBBBGGGGE1BGBB3ADD5?F>1>BB@3?1GGH3FGBF3BGF3
@M00842:106:000000000-AAV5A:1:1101:25597:10919 1:N:0:1
AACAAAAAAAAAAAAAAAAATGGAATTCTCGGGTGCCAAGGAACTCCAGTC
+
ABBBBFFBBBBBGGGGGGGGABBG333@5BB1>1>>FF3GFCHHEGHFGB3
@M00842:106:000000000-AAV5A:1:1101:15901:10920 1:N:0:1
AAAAAAAAAAAAAAAAGGGGGGGGCGGACGCACACCACCACCACCCCCCCC
+
A?A1>1AA0DA@EE/////EEC-99;---;;=-;------:;;-----;9-
@M00842:106:000000000-AAV5A:1:1101:5300:10921 1:N:0:1
AAAAAAAAAAAAAAAAAAAAAAACAGACACGAGAAAACAACACACAACCAA
+
AABCCCDDBCCCGGGGGGGFCCECC2B?2B?//?/32B///////?/////
@M00842:106:000000000-AAV5A:1:1101:15834:10926 1:N:0:1
AAAAAAAAAAAAAAAAAAAAAAACACAAACATCACCAACAACAACAACACC
+
AABBB@DDDBBBCGGGEGGGGGE1?11111B333?03////////?///?/
@M00842:106:000000000-AAV5A:1:1101:17134:10927 1:N:0:1
AGAAAAAAAAAAAAAAAAAATGGAATTCTCGGGTGCCAAGGAACTCCAGTC
+
>>>>>BBDDBBBGGGGGGGGABF3F33D5D1?>1>BGBBC?C3B3FFCGBG
@M00842:106:000000000-AAV5A:1:1101:3097:10942 1:N:0:1
AAAAAAAAAAAAAAAAAATGGAAGTCTCGGGTGCCAAGGAACTCCAGTCAC
+
BBBBBBBBBDBBGGGGEC1BGFB3BB5@3?01>>?33?FG3B3@F33BBF3
@M00842:106:000000000-AAV5A:1:1101:8756:10943 1:N:0:1
ACAGACAAAAAAAAAAAAAAAAAAATGGAATCCGCGGGTGCCAAGGAACTC
+
AAA3>FFFFFBCGGGEEGGGGGG0EFB@3333@1B>E>/>?3F3EECGF3B
@M00842:106:000000000-AAV5A:1:1101:12307:10950 1:N:0:1
CATTAAGCCTGTCAGGGACTGTATGAATTCAAGTTTGCGTATTAATAAATG
+
>>1>>FB1@1B1BBBFGAAAAB33DD333DD3B333BDEBA01DF222DBF
@M00842:106:000000000-AAV5A:1:1101:9421:10960 1:N:0:1
AAAAAAAAAAAAAAAAAATGGAATTCTCGGGTGCCAAGGAACTCCAGTCAC
+
BBBABBDDDDBDGGGGFGCBGBFF3D55F1E1>?BBBBFCGGBGHHFFFH3
@M00842:106:000000000-AAV5A:1:1101:19640:10965 1:N:0:1
AAAAAAAAAAAAAAAAGGGGGGGCAGCGCACACACACACCCCCCCCACACC
+
1AAAADADDDDDGGEEAEEEEG9-9;9---;-9-----9--------;9A-
@M00842:106:000000000-AAV5A:1:1101:18003:10974 1:N:0:1
AAAAAAAAAAAAAAAAAAGGGAATCCTCGGGTCCCAAGGAACTCCAGCCAC
+
AAAAADDDDDDDGGGGG//?EF0>1B11/E/?/BB10?/B0BBB1110?B0
@M00842:106:000000000-AAV5A:1:1101:4363:10983 1:N:0:1
GGGGCGGGTACGCACAGAGAGCACGGCAGCGACACTACGAGCAGCTGCCCG
+
>A11110///1>////B100//10//>//?/////10>/////0B0110//
@M00842:106:000000000-AAV5A:1:1101:2511:10983 1:N:0:1
ACCTTGATGGGACTGTATGCCAAAGCAATCTTCTGCAAAAAAAAAAAAAAA
+
AAA?A1D1B11BB11BB3GFGB1GAF1C1B1333BDDFBA0A///AEAEGE
@M00842:106:000000000-AAV5A:1:1101:5857:10985 1:N:0:1
CATACGCGGTTAGATAATGTAAATAACCAACGTTAAACACAAAACAAAAAA
+
AAAAA1>AD>>A01BAGGF3BF333B1B10ABB0B/B11BAA0B0AF0BA/
@M00842:106:000000000-AAV5A:1:1101:14297:10990 1:N:0:1
TTGTACAAAAAAAAAAAAAAAATGGAATTCTCGGGTGCCAAGGAACTCCAG
+
3>>>>B@D4CADEFAEGFGGAGBBF333BB5A??01>EHBBGF1BGBGH3F
@M00842:106:000000000-AAV5A:1:1101:3708:11000 1:N:0:1
CTCGCCATAATTCAAACTTTTTCTCTGATAAGCTGGTTCTCACTTCTGTTA
+
>>11>1>1FFBFGGGGGBFB3111A3DF3D3BBAB00BD1D2EBEF2D22D
@M00842:106:000000000-AAV5A:1:1101:25212:11001 1:N:0:1
GTTATCCATCTGCTTATGGAAGCCAAGCATTGGGGATTGAGACAGAGTAGG
+
>>>>>DDDDFFFGGGGGGGBAFAF44AAB5D4BB22BBGHB23B2EAF5F3
@M00842:106:000000000-AAV5A:1:1101:12355:11003 1:N:0:1
GCTTCGCTTGGTCAACCCCTCAGCGGCAACAATTAAAATTTTTACCGCTTC
+
>>>>A3>3>>>B5BB4BEEFF4B422AAA222B55BA5A3D5AFFHEGA11
@M00842:106:000000000-AAV5A:1:1101:21168:11011 1:N:0:1
AAAAAAAAAAAAAAAAAAGGGAATTCTCGGGTGCCAAGGAACTCCAGCCAC
+
AAAAADDDDDDDGGGGGA/?E?F01D22BB@/>B>B1/?0FB1BCCG0?>>
@M00842:106:000000000-AAV5A:1:1101:25414:11014 1:N:0:1
AAAAAAAAAAAAAATAGGGGGGGCGCGAGACGCCCACACCACACCCAAACC
+
1AAA1>>DDD@A//0AECFCGC--;----;----9----;BB-A-9---;-
@M00842:106:000000000-AAV5A:1:1101:3665:11020 1:N:0:1
AAAAAAAAAAAAAAAAAAAAAAAAAAAACAAACAAACAAACAGACCACAAA
+
?ABBBBBDBBBBFGCGGGGGCGF/E//<<?/0/B/B?C?B/B2?0?2///0
@M00842:106:000000000-AAV5A:1:1101:7361:11020 1:N:0:1
TCAGAATCAGAATGAGCCGCAACTTCGGGATGAAAATGCTCACAATGACAA
+
>>A3>DFFFFFFGGFGGGGGAEA455AA22AB35DBAFG5GFFEFBGHHFB
@M00842:106:000000000-AAV5A:1:1101:4811:11026 1:N:0:1
GGAAATGAAGACGGCCATTAGCTGTACCATACTCAGGCACACAAAAATACC
+
AA>AA11D1@1CAEEEEGFGGGBB1DFFG3FA1BFBBFFGFFAF00BFBF1
@M00842:106:000000000-AAV5A:1:1101:25702:11031 1:N:0:1
AAAAAAAAAAAAAAAAAAAAAACAACAACACCAAACCCACCACCCGCACCC
+
AAAAADDDDDDDGGGGAEEC?@/?///>//?//?////?>//////><>//
@M00842:106:000000000-AAV5A:1:1101:16230:11037 1:N:0:1
ACGCTCGGCGCCAGTTTGAATATTAGACATAATTTATCCTCAAGTAAGGGG
+
>>>A3AABBBBBGGGGGBBBBG555D5FG5555B5BBFG5GFGH5FG5A1A
@M00842:106:000000000-AAV5A:1:1101:20789:11040 1:N:0:1
AAAAAAAAAAAAAAAAGGGGGGGAGCGCAAGCGCCAAAACCACCCAACGCC
+
1>AAA1AD0ADDE?A/AAEGGG@-:.;----;-;9-9---A---;-9;---
@M00842:106:000000000-AAV5A:1:1101:26941:11043 1:N:0:1
AAAAAAAAAAAAAAAAATGGAATCCTCGGGTGCCAAGCAACTCCAGCCACA
+
AAAAADDDDDDDGGGGA0BFB111B1B>E///?0B1F/B0B01BB10/B>0
@M00842:106:000000000-AAV5A:1:1101:6732:11051 1:N:0:1
AAAAAAAAAAAAAAAAAAAAAAAAACAAAAACACAAAAAACAAAAAACAAA
+
AAAAADDDDDDDGGG?EEECGG//>/?/B0/??0<?0</>/?/B0?C//?0
@M00842:106:000000000-AAV5A:1:1101:15863:11052 1:N:0:1
AAAAAAAAAAAAAAAAAAAAAAAACGCAACACCACACACCACCACAACCCC
+
>AABABDBBBBBGGGGE?E?GCEE1//>//?F???/E</?//F///?////
@M00842:106:000000000-AAV5A:1:1101:2887:11052 1:N:0:1
AAAAAAAAAAAAAAAAAAAGGGAACGCTCGGGAGCCAAGGAACGCAAGTCA
+
BBB?A?DDDDBBGGGC0001?EE111111>>?//?132?/03F/?/<E333
@M00842:106:000000000-AAV5A:1:1101:20606:11058 1:N:0:1
TAATGTGACAGACGTGGTTTCAGAACGACACAAAAAAAAATGGAACTCTCG
+
1>A11@BDDFFFFA1EFAA1BF3AB0000A0A0AA0AE/A011CFC1BBB/
@M00842:106:000000000-AAV5A:1:1101:6314:11058 1:N:0:1
AAAAAAAAAAAAAAAAAAAAAAAACAAAAACACAACACACAACACAGAACG
+
A@AAADDDDDDDGGGAFE?EFG/>E//00///0>/////////<//0110/
@M00842:106:000000000-AAV5A:1:1101:19708:11062 1:N:0:1
AAAAAAAAAAAAAAAAAAAAAAACAACACAACAACAAAACAAACCACACAA
+
AAAAADDDDDDDGGGG/EE/>@E////////>??/?>0B>//B/<///EA/
@M00842:106:000000000-AAV5A:1:1101:2903:11063 1:N:0:1
AAAAAAAAAAAAAAAAAAATGGAATTCGCGGGTGCCAAGGAACTCCAGCCC
+
A?AAADDAA2AAAAAEEEE1DG@DD3@1?/>>/>?3BB//03FBFHH33?/
@M00842:106:000000000-AAV5A:1:1101:26783:11080 1:N:0:1
AAAAAAAAAAAAAAAAAATGGAACTCTCGGGTGCCAAGGAACTCCAGTCAC
+
BBBBBBBBBBBBGGGEGG1FGB@33B5B1FC1>BGBBA1?EH3BFGB@333
@M00842:106:000000000-AAV5A:1:1101:20176:11083 1:N:0:1
ATAAAAAAGACAAAAAAAAAAAAAAACAATGGAATTCTCGGGTGCCAAGGG
+
A>>AAFFDAAFFGGGGAEECC/A/A/AFF1B1B1B1D2DBB>B>BF11/?/
@M00842:106:000000000-AAV5A:1:1101:12987:11087 1:N:0:1
AAAAAAAAAAAAAAAAAAAATGGAATTCTCGGGTGCCAAGGAACTCCAGTC
+
AAAAADDDDDDDGGCGGGGGABBB111B22B/>/>?GFBFG0BF>GHFH2>
@M00842:106:000000000-AAV5A:1:1101:9473:11089 1:N:0:1
ACTATGTTTACTCTTGCGCTTGTTCGTTGTCCGCCTACTGCGACTAAAGAG
+
AA>AA5@5BDFFGG5BBAAAAA4B5B24425522B2BFBEGGEECED3BDG
@M00842:106:000000000-AAV5A:1:1101:22933:11100 1:N:0:1
GTTTGGGGACTGGCTGGAAAAATAACTGTATGGCGGACAAGCTTCGCTGTG
+
>>1>111>ADCACGBFE0BBB0011B1DA2ADBFEF///A0/111/B/A/B
@M00842:106:000000000-AAV5A:1:1101:28029:11103 1:N:0:1
AAAAAAAAAAAAAAAAAAAAAAACAAAACACCACAAAACAAACACACAAAA
+
ABBBCCCDDBCCGGGFGGGGGG/E111B1?1//??/?F0EF0??0?///B0
@M00842:106:000000000-AAV5A:1:1101:27882:11107 1:N:0:1
AAAAAAAAAAAAAAAAAAAAAAACAACAAAACAACAAACAACAACAACACA
+
AAAAADDDDDDDGGGGGCCE/E//?///>>0>/?/?/BGF?///<///?</
@M00842:106:000000000-AAV5A:1:1101:6582:11107 1:N:0:1
AAAAAAAAAAAAAAAAAAAAAACACAAAACGACACACAACACAAACAAGCA
+
AAA@AD@DDDDDGEE?EGEEGG/>0//000>>>//>>///<///0/0?0/0
@M00842:106:000000000-AAV5A:1:1101:11463:11109 1:N:0:1
TTTACCAATGACCAAATCAAAGAAATGACTCGCAAGGTTAGTGCTGAGGTG
+
>AAAAFBFBB1BBACCFGGFFF1B01ADF3B0A0BAB1ADF2FFFFDGCA/
@M00842:106:000000000-AAV5A:1:1101:12921:11110 1:N:0:1
AACGAAGTAAAAAAAAAAAAAAAAAACTGGAATTCTCGGGTGCCAAGGAAC
+
>A>33>>3BBFFFGGGGGGG0AAEEE1BBF3@33B3BFFEB>?3G3FEFF1
@M00842:106:000000000-AAV5A:1:1101:25158:11113 1:N:0:1
GAAAAAAAAAAAAAAAGATGGAATTCTCGGGTGCCAAGGAACTCCAGTCAC
+
>>>>>CA>DBBBGGGGGABBGB33AD55F1A1>?BDBFF1BB3BG33BFB@
@M00842:106:000000000-AAV5A:1:1101:26148:11115 1:N:0:1
AAAAAAAAAAAAAAAAAAAAAACAACAATGCCAACCCCACCCCACACACAA
+
>AAAADDDDDDDGGGGG?EEG?//////B1111B////?//////?E////
@M00842:106:000000000-AAV5A:1:1101:19592:11117 1:N:0:1
CCACGCGGCACGAAAAACAATAAATAATAAACAAAAAAAAATATAAATAAA
+
3>>A3ADDBBBBGGGGFGGFFG355D55555BBAAB1AA0>BB5FD5DB5D
@M00842:106:000000000-AAV5A:1:1101:9013:11117 1:N:0:1
CACAAAAAAAAAAAAAAAAAAATGGAATTCTCGGGTGCCCAAGGAACTCCC
+
>AAABFFBBBBBGGGGGGGCGGHBFF333B3@B?>1>??GFFGFACG3FG/
@M00842:106:000000000-AAV5A:1:1101:26245:11127 1:N:0:1
AAAAAAAAAAAAAAAAAAAATGGAATTCTCGGGTGCCAAGGAACTCCAGTC
+
BBBBBBBBBBBBGGGGGGG?1BFC33@B3B??>1>>B3B??1BG3F33B3?
@M00842:106:000000000-AAV5A:1:1101:6425:11134 1:N:0:1
AAAAAAAAAAAAAAAAATGGAATTCTCGGGTGCCAAGGAACTCCAGTCACA
+
AAABBBBBBBBBGGFGCGGG3333D55?FE1>?B@BACEGG3GFBFGGHH3
@M00842:106:000000000-AAV5A:1:1101:13386:11138 1:N:0:1
AATCCAATCCTTGATGTCGGTTGCTGTAAACCACAAAAACAAAAAATGGAA
+
AA1>AFF3BB33BB1BABAEAAAB1BBADBF0A0BEC0FAG/AFA/0B1F1
@M00842:106:000000000-AAV5A:1:1101:27699:11139 1:N:0:1
AAAAAAAAAAAAAAAAATGGAATTCTCGGGTGCCAAGGAACTCCAGTCACA
+
AABBBBBBBBBBGGGGG1FGFBD3ADBF1>1>??BBB1?BFBGHHH3@GH3
@M00842:106:000000000-AAV5A:1:1101:3279:11141 1:N:0:1
TACAAGGAACTCCAGTCACATCACGATCTCGTATGCCGTCTTCTGCTTGAA
+
>AAAA44BFF@DGGF5FGGFFGAFAE444AABB3B5BEAA22DB5D5DBBB
@M00842:106:000000000-AAV5A:1:1101:19739:11143 1:N:0:1
AAAAAAAAAAAAAAAAATGGAATTCTCGGGTGCCAAGGAACTCCAGTCACA
+
BBBBBBBBBBBBGGGGA1BGBB3FD5@FA>1>BF3BFE?CFBFHBCFFGG3
@M00842:106:000000000-AAV5A:1:1101:17661:11145 1:N:0:1
AAAAAAAAAAAAAAAATGGAATTCTCGGGTGCCAAGGAACTCCAGTCACAC
+
AABBBBDBBBBBGGGG1BFB3BADDDFAE1>>B@311BBF3FGCG3FGHB3
@M00842:106:000000000-AAV5A:1:1101:26372:11149 1:N:0:1
CTGCGCGGCGAGCCGGGCACGATGGCCTGGAAGAAATGAAAATAATAAAAG
+
>1>A1>1>>>D00E/AEEGGEE/B/ABBFC01A0>01B11111F122G111
@M00842:106:000000000-AAV5A:1:1101:7916:11152 1:N:0:1
AAAAAAAAAAAAAAAAAAAAAAAAACAACAAAAAAAAACAACAAAAAAAAA
+
A@AAADDDDDDDGGGCGEEG?E?E//??FF/BC/</<//F//<?C0<A/@-
@M00842:106:000000000-AAV5A:1:1101:20209:11164 1:N:0:1
TGGCACTATGTTTACTCTTGCGCTTGTTCGTTTTCCGCCTACTGCGACTAA
+
>>>>>BFFFFFFGGGGGGGGGFA22B45BA232BDF2BF2AG33F2AEEAB
@M00842:106:000000000-AAV5A:1:1101:9652:11169 1:N:0:1
AAAAAAAAAAAAAAAAAAATGGAATTCTCGGGTGCCAAGGAACCCCAGTCC
+
AABBBBBBB@B@EEGCFGEFBE3F33@5DFAE1>?E3C1?BBG11E/?B?3
@M00842:106:000000000-AAV5A:1:1101:15759:11170 1:N:0:1
AAAAAAAAAAAAAAAAGGGGGGAGCGCGACCGCCCCACACCCACACACCCC
+
1AAAADDD>AD0EEE/A??E/C?</<//-------:..:.;....;..:.-
@M00842:106:000000000-AAV5A:1:1101:4131:11175 1:N:0:1
GGGTGCCAAGGAACTCCAGTCACATCACGATCTCGTACGCCGTCTTCTGCC
+
>AB>3>CD4>AFGGCGGEFBGGDB5F4D22442DBBB22EEEAE1AFAFD3
@M00842:106:000000000-AAV5A:1:1101:13711:11182 1:N:0:1
ATTTAGATATAAATTTCATTTTTAAAACAACCACAACAAAAACATGGATTC
+
AAAAA3FFFFFFGFGCFGGGGG311DF1B0B00BE000B0BF0F1B011BA
@M00842:106:000000000-AAV5A:1:1101:19656:11182 1:N:0:1
AAAAAAAAAAAAAAAAAAAATGGAATTCTCGGGTGCCAAGGAACTCCAGTC
+
AABBBBBBBBBBGGGGGGGEABF3B33BBB?1/1>?FF3F1GCG3BF?33B
@M00842:106:000000000-AAV5A:1:1101:23011:11190 1:N:0:1
AGAAAAAAAAAAAAAAAAATGGAATTCTCGGGTGCCAAGGAACTCCAGTCA
+
>>>>>BBABBBBGGGGEGA1BF3333B@@B1E1>EGF@?F1GHGG@3EBF3
@M00842:106:000000000-AAV5A:1:1101:27705:11194 1:N:0:1
CTGCGGATTATCCACAAAAAAAAAAGCAACAATGGAACCCCCGGGACCCAA
+
>1>A1111>B3DGGFGGCGEG?0/A/0BBFF/1B11A1/B/AAEE//B///
@M00842:106:000000000-AAV5A:1:1101:7119:11197 1:N:0:1
AAGCAATACCGCCAGCAATAGCACCAAACATAACTCACCTCACTTAAGTGG
+
>>>A>CDDFFBCGCEFCFGDFG5GFF4B2B355A5BBFH3FFHFG5FBDF3
@M00842:106:000000000-AAV5A:1:1101:25495:11199 1:N:0:1
AAAAAAAAAAAAAAAAGGGGGGCGCGCAGACCACGCAACACCCACCACCCC
+
AAAAA11ADDDA/AE?E/EE?C/>->---=..<...---.;.:.....9.-
@M00842:106:000000000-AAV5A:1:1101:26853:11201 1:N:0:1
AAAAAAAAAAAAAAAAGGGGGGCGCGCAGGCCCACACCACACACCCACCAC
+
AAAAADDDDDDDGGEE??EE/</<><-<--..<....:...=...:.9...
@M00842:106:000000000-AAV5A:1:1101:28217:11201 1:N:0:1
AAAAAAAAAAAAAAAAAAAATGGAATTCTCGGGGGCCAAGGAACTCCAGTC
+
CCCCCBBBCCCCGGGGGGGE1BF3F33B3B?1//>><E/?/FFH3BF2F?2
@M00842:106:000000000-AAV5A:1:1101:18189:11204 1:N:0:1
AAAAAAAAAAAAAAAAAAAAAAACACAACCACACAAAAAACACACACCCAA
+
AAAAADDDDDDDGG/EEEE>E/E//0/?/?//?/>/00////0////////
@M00842:106:000000000-AAV5A:1:1101:22813:11214 1:N:0:1
CTCGTGATGCGGACAAAATGAACAAAGAACACAACAACTGGAATTCCCCGG
+
>1>1>1B1BD11EGGGGGGBBABA0000B00BBA0/BA100F111D1A0//
@M00842:106:000000000-AAV5A:1:1101:7896:11214 1:N:0:1
CAAAAAAAAAAAAAAAAATGGAATTCTCGTGCGCCAAGGAACTCCAGTCAC
+
>AAA@A@DDDDDGGAEEEAFGB1A1B22>/B/>>?//?F00BBFHH12BF@
@M00842:106:000000000-AAV5A:1:1101:11961:11215 1:N:0:1
GTGGTTGATATTTTTCATGGTATTGATAAAGCTGTTGCCGATACTTGGAAC
+
>>>>3>>BB5B5FFDGFGBGBAFEB56A5A5B4B54B5FC2AAE5DEGA5A
@M00842:106:000000000-AAV5A:1:1101:18818:11216 1:N:0:1
CATTGGTGGCTGTGAAAATTTAGAATACTTGTGTGAAGAAAAAAAAAAAAA
+
>>>1111>>BB>AGGGFGFFFGDAA31F33B1B0B3ADAFGAFAEE/E?EE
@M00842:106:000000000-AAV5A:1:1101:24076:11221 1:N:0:1
AAAAAAAAAAAAAAAAAAAATGGAATTCTCGGGTGCCAAGGAACTCCAGTC
+
CCDCCCCCCCDDGGGGGGGGGFB3F33@33?1>1>>GFFFFHHHFHFFHFB
@M00842:106:000000000-AAV5A:1:1101:25139:11221 1:N:0:1
AAGTTAGGTGGGCTGTATGTATTCATATGATGGTATTTATGTGAATGGTTG
+
>AA1>D3CBDADGGFGGGFBBG3DD33DD3BFB1AD322AF2FF2AGF1A0
@M00842:106:000000000-AAV5A:1:1101:6489:11228 1:N:0:1
AAAAAAAAAAAAAAAAAATGGAATTCTCGGGTGCCAAGGCACTCCAGTCAC
+
?AAAADDDDDDDGGGGGEABG111@B22FEC//E0F1F//BF00>CCBDFB
@M00842:106:000000000-AAV5A:1:1101:26501:11229 1:N:0:1
AAAAAAAAAAAAAAAAAAAAAAAACAAAGCAGAGACACCACACACCCACCC
+
>AAAADDDDDDDGGGGGGGGG/E//?/00B100/BB00//////?//////
@M00842:106:000000000-AAV5A:1:1101:16082:11230 1:N:0:1
TTGGTTGTGGTGGATAAAATACGTGTCAATTCACCACAGGCACCTAAAAAA
+
1AA@1>AAAA11EEFGGFG3GGB1BB0D333DDDBBFFGGFG0/0AF1B1/
@M00842:106:000000000-AAV5A:1:1101:18391:11232 1:N:0:1
AAAAAAAAAAAAAAAAGGGGGGGCGGACGGCGACCAACACACACAAACCGC
+
1>AA@ADDDDDDGEC/A/EEG?-?A-;9---99-9;-----9-9---:9--
@M00842:106:000000000-AAV5A:1:1101:19592:11233 1:N:0:1
TTTCCGAGATTATGCGCCAAATGCTTACTCACGCTCAAACGGCTGGTCAGT
+
A1AAA?A@DAFFG3BE?EA0CFDD3A3F11110B0EA1BF//AAA/01AA2
@M00842:106:000000000-AAV5A:1:1101:18514:11235 1:N:0:1
AAAAAAAAAAAAAAAAAAAGGGAATTCTCGGGTGCCAAGGAACTCCAGCCA
+
AAAAADDDDDDDGGGGGC//EEF001B2BB/>//?011?/BGH1BF1B0>>
@M00842:106:000000000-AAV5A:1:1101:18675:11262 1:N:0:1
TCAAAAAAAAAAAAAAAAAAATGGAATTCTCGGGTGCCAAGGACCTCCAGG
+
>?AAAFABBBBBGGGGGGGE01BB3333B3@??>1>EGDFCFH1?BFGGF3
@M00842:106:000000000-AAV5A:1:1101:25086:11276 1:N:0:1
AAAAAAAAAAAAAAAAAAAAAAAAAACACACCACACACAAACACAACCCAC
+
AABBBDDBBBBBGGEGGGEGGGC////F0?////?/////0?C0////<//
@M00842:106:000000000-AAV5A:1:1101:20860:11277 1:N:0:1
AAAAAAAAAAAAAAAAAAAAAACAAAAAAACACCGCGACCACAGCCAACAC
+
ABBBBBBBBBBBGGGGGGGGGGFG1F11>EA/0////><>/F/0//0??//
@M00842:106:000000000-AAV5A:1:1101:14061:11280 1:N:0:1
ATGTTAAGGATGAATAATAACTTGTATCTACACAACAACAAAAAAACGGAA
+
>>>>>B5BC@@BBBAFEGGGGGH555AA6F5D4BAAFC2222B2A22AA11
@M00842:106:000000000-AAV5A:1:1101:7482:11280 1:N:0:1
GCTTTTTGACCGCCTCCAAACAATTTAGACATGGCGCCACCAGCAAGAGCA
+
>>>>>B@3AFFBGGGGGFGDFGA455A5BFGABB22AF2EGHAGEAC2EG3
@M00842:106:000000000-AAV5A:1:1101:5050:11281 1:N:0:1
AAAAAAAAAAAAAAAAAAAGGGAGCACCGCAGGGCAACCCACCACACACAC
+
1>A?ADDDDDDDGECE/////?F///>///////?/>/0/??//>FE?E?/
@M00842:106:000000000-AAV5A:1:1101:25041:11300 1:N:0:1
CTAATATTATAATAAGCGTTGATTTACAAACAAAAAAAAACATGGAATTCC
+
3>>AAFFFFFFFGGGGGFAAEA555A5D5A44A4F2222A1B3B2G333DA
@M00842:106:000000000-AAV5A:1:1101:4759:11302 1:N:0:1
AAAAAAAAAAAAAAAAAAAAAAACCAAGAACAAAAAAACAAACACAACAAA
+
1AAAADDDDDDDGGGAEE/EC@///?/00B00000//<//?0/00/?/?/0
@M00842:106:000000000-AAV5A:1:1101:20897:11304 1:N:0:1
AAAAAAAAAAAAAAAAAAAAAAAAACAGAACACAAAAAAACAAAAAAAAAA
+
AAAAADABBBBBGGGGGGFEGG/EE/?2BB2E2?/00?<//C/00//>///
@M00842:106:000000000-AAV5A:1:1101:22221:11310 1:N:0:1
AAAAAAAAAAAAAAAAATGGAATTCTCGGGTGCCAAGGAACTCCAGTCACA
+
AAAAADDDDDDDGGGGF0BG1B1BD2@>FC/>?B1B>?0FGEGHFHEGDB1
@M00842:106:000000000-AAV5A:1:1101:12944:11324 1:N:0:1
AAAAAAAAAAAAAAAAAATGGAATTCTCGGGAGCCAAGGAACTCCAGTCAC
+
AAAAADD@D?D?CEGGGG0BFF1D1B2DFEE/>??B0>F0FGCGHCBB1G1
@M00842:106:000000000-AAV5A:1:1101:5908:11331 1:N:0:1
AACATACATATCACCATTATCGAACTCAACGCCCTGCATACGCAAAGCCAG
+
11>AAFFFFFB3FGFDGFFFGF11B0BB1B00AAA0GGD2BA/B//B0BE0
@M00842:106:000000000-AAV5A:1:1101:10406:11332 1:N:0:1
AAAAAAAAAAAAAAAAAAAAAAAACACAGAACAAAAACACAAAAACAACAG
+
1>AAA1D1>DD@GCACGC?/E/////0/B1B0000>//<0//00/??/<?0
@M00842:106:000000000-AAV5A:1:1101:11704:11333 1:N:0:1
GTCAAAAAAAAAAAAAAAAAAAAATGGAATGCTCGGGTGCCAAGGAACTCC
+
>>>>AFFBDBBBGGGGGGGGGGG@FBCBD33@BB>>/1>>FBBFF?BGFFB
@M00842:106:000000000-AAV5A:1:1101:19952:11339 1:N:0:1
CATGTTGGACCTGTAAACTTAACTATGTTATGCAACAAAAAAAAAAAAAAA
+
>>>3>BDAFFFFGGGGFGFGGG5555D666AABDB4AA42B2AA0AEAG00
@M00842:106:000000000-AAV5A:1:1101:24633:11342 1:N:0:1
ATTGATAAAAACTACCTTAATTTTACTCAAACACACAAAAAAAAAAATGGA
+
>>>1>3BFFFFAAGGG1FGFFF33AB3DDB11B0AEEAF0B0EEEE?0A11
@M00842:106:000000000-AAV5A:1:1101:19984:11342 1:N:0:1
AAAAAAAAAAAAAAAAAAATGGAATTCTCGGGTGCCAAGGAACTCCAGTCC
+
BBBBBBBBBBBBGGGGGGE1BGCGB3D5D11E?>EGBF11BFF3FHFFBB3
@M00842:106:000000000-AAV5A:1:1101:2839:11343 1:N:0:1
AAAAAAAAAAAAAAAAAGGGAACACTCGGCAGCAAAGAAACCCACGCAACC
+
AAAAADDDDDDDGGEE/EE?/0/0B10B/////0>@00000B?/////>>0
@M00842:106:000000000-AAV5A:1:1101:11450:11347 1:N:0:1
TGTTGATTTTATCGAGTAAAAAAAACACAAAAAATGGAACTCTCGGGTCCC
+
>1>>1D3BD@DDFA1ABBBBBB0EAA0BBA00AA0BACG1AB1BE////B0
@M00842:106:000000000-AAV5A:1:1101:21719:11348 1:N:0:1
TATTTAGCCACATAGAAACCAACAGCCATAGAACTGGACGCTTCAAGCGGG
+
1AAAAF3@1B>BBF1BG3BB1FB00AFC11111B1A00BAEA//B12B///
@M00842:106:000000000-AAV5A:1:1101:17393:11350 1:N:0:1
AAAAAAAAAAAAAAAATGGAATTCTCGGGTGCCAAGGAACTCCAGTCACAT
+
BBBBCCDCCCCCGGGGGFGBBFFAA5AAE1>1BDBBB1GGBGHGFFGHH33
@M00842:106:000000000-AAV5A:1:1101:16616:11353 1:N:0:1
AAAAAAAAAAAAAAAAAAAAAACAAAAACCAACACACAACAAAAAAAAAAA
+
AABAB?ADD?DBGGGEEGEEEG?GCB1FE1111???//??/?E0?<<B//<
@M00842:106:000000000-AAV5A:1:1101:7762:11354 1:N:0:1
AAAAAAAAAAAAAAAATGGAATTCTCGGGTGCCAAGGAACTCCAGTCACAA
+
AAAAADDDDDDDGGGG0FGB1ABD22AAA/>/BDB/FCGH1FGHH2@DD11
@M00842:106:000000000-AAV5A:1:1101:22514:11366 1:N:0:1
GAAAAAAAAAAAAAAGGGGGGGGCGCGGCAGCCAAGCACCACACCCCACAG
+
1AAA11AD@D>D0A//AEA//--9-----9----9-;9BBF-9--;--9--
@M00842:106:000000000-AAV5A:1:1101:7056:11366 1:N:0:1
TGGAATTCTCGGGTGCCAAGGAACTCCAGTCACATCACGATCTCGTATGCC
+
>>>>>BBFDFCCGGEEGGGGFACB4BFCFFGE5B5B3BEEA2AFGAECGGF
@M00842:106:000000000-AAV5A:1:1101:5282:11369 1:N:0:1
ATTTTCAAGTTAAGGTATTTTGACAACAAGACAACAAAAAAAGCGAATTCC
+
AAA>>DFDF3BDGGFFGFBDGFFBAB1AB00000A0A0BF0A/0///A/DD
@M00842:106:000000000-AAV5A:1:1101:21907:11371 1:N:0:1
GGAAACCATAACGAGCATCATCTTGATTAAGCTCATTAGGGTTAGCCTCGG
+
>>>>>BC?FFFFGGCEEGGFGGC5D5B5A55B5BB55D5BB3AFFGH5GEE
@M00842:106:000000000-AAV5A:1:1101:2340:11379 1:N:0:1
GGCGGCAGATTGCGATAAACGGTCACATGAAATCTAACCTGACTATTCCAA
+
>>333>2@A@5@B2E4AC5FEE2E23F53BB5555D5AA5B3F5DA5DFG5
@M00842:106:000000000-AAV5A:1:1101:27720:11382 1:N:0:1
AAAAAAAAAAAAAAAAAAAAAAAAAAAAAACAAAAAAAAAAAAAAAAAAAA
+
BBBBBBBDBBBBGGGGGGGGGCE/>>/>E//?/BBFBDCGGDGGCGG-CFG
@M00842:106:000000000-AAV5A:1:1101:23200:11384 1:N:0:1
AAAAAAAAAAAAAAAAAAAAAACACAAAAAACACAAAACACAAAAAACAAA
+
1AAAADDDDDDDGGG?EE@EGG?/0F/BE///>0?F00B/0?/F0//???0
@M00842:106:000000000-AAV5A:1:1101:12276:11396 1:N:0:1
ATTCAAAAAAAAAAAAAAAAGGGGAACTCGCGGGCCCCAAGGCACCCGAGG
+
AAAAAFFFADDDGCEGGGGC//AA/>F1B/>>/>//////?>/0B<<////
@M00842:106:000000000-AAV5A:1:1101:26828:11403 1:N:0:1
AAAAGAAAAAAAAAAAAAAAATGGAATTCTCGGGTGCCAAGGAACTCCAGG
+
ABBB3>FFFFBBGGGGGGGCGFBF3AB3D5@1B>1>1GGFAE1FHFGHEH3
@M00842:106:000000000-AAV5A:1:1101:28790:11409 1:N:0:1
CCGCGGACGGCGAGGAGGAGAAACAACAAAAACACAAATGGCACTCCCCGG
+
>>>A111>>0A0E/E/EEEEA0AAABA//00//B0BF01D10B1BBGG/>/
@M00842:106:000000000-AAV5A:1:1101:13748:11412 1:N:0:1
ATTTTGAAAAAAAAAAAAAAAAAATGGAATTCTCGGGTGCCAAGGAACTCC
+
AA?AABABDFFDGGGCGGGGGG0ECBF3B335DD?1>1>EGHGEFGEHCGE
@M00842:106:000000000-AAV5A:1:1101:9301:11422 1:N:0:1
TTTGGTTGATGAGAATGTTTTTTGAGATCAACAAAAAACACACAAAGCACG
+
>>111>1>BBBBBBB1B3BBBAAA0A0BBAF01AB00A//BFEFC0B01A/
@M00842:106:000000000-AAV5A:1:1101:4245:11429 1:N:0:1
AGTAAAGAGCAGTTAATCTGGTGTGACAACACAAAAAAAAATGAACTTCTC
+
1>1>>B3DCFFFBFFBDDGFGBB1B33DB0A0A000A0///01F11A1DBB
@M00842:106:000000000-AAV5A:1:1101:20264:11431 1:N:0:1
AAAAAAAAAAAAAAAAGGGGGGCCAGGGAGGGCCCCCACACCACACCCCCC
+
>AAAADDDDDDDGCA/EEEGGG/////<///-<.--<@C.<<<C<C..-:-
@M00842:106:000000000-AAV5A:1:1101:12285:11436 1:N:0:1
AAAAAAAAAAAAAAAAATGGAATTCTCGGGTGCCAAGGAACTCCAGTCACC
+
ABBBBBDDD@D??EFFGGBFFG33D5D1B>1>B3B@?1B3FFFGFGGGFH3
@M00842:106:000000000-AAV5A:1:1101:26911:11439 1:N:0:1
TAGGACTCCGCATGTGCTAGTAGTAGCATTAAGCCTGTCAGGGACTGTATG
+
>>>1>B1BCAADEE1BFGFFBFDA3AFG3A13DAABFBG2BGGCFEGB2D2
@M00842:106:000000000-AAV5A:1:1101:12618:11440 1:N:0:1
AAAAAAAAAAAAAAAAAAAAAACAAACACAGAACGCACAAAGAAAGCAACG
+
AAAAADDDD@DDCGG?EEGGGG/>/0/00/B110///>/00000010B00/
@M00842:106:000000000-AAV5A:1:1101:20585:11444 1:N:0:1
AAAAAAAAAAAAAAAAAAAGGGAATTCTCGGTTGCCAAGGAACTCCAGTCA
+
AABBBBBBBBBBGGGFEG01?E1CG333B1?11>B3F31F1FFBFFBG3B3
@M00842:106:000000000-AAV5A:1:1101:25321:11450 1:N:0:1
AAAAAAAAAAAAAAAAAATGGAATTCTCGGGTGCCAAGGAACTCCAGTCAC
+
BBBBBBBBBBDBGGGG0ECFGB333D5BFE@1>B?@B1BE3BBFFB@BFF3
@M00842:106:000000000-AAV5A:1:1101:24307:11465 1:N:0:1
AAACAAAAAAAAAAAAAAAATGGAATTCTCGGGTGCCAAGGAACTCCAGTC
+
AABBBBFFBBBBGGGGGGGF1BB3B3A55D1?>1>EGC3EFFHHBGFGHF3
@M00842:106:000000000-AAV5A:1:1101:9497:11473 1:N:0:1
AAAAAAAAAAAAAAAAAAATGGAATTCTCGGGTGCCAAGGAACTCCAGTCA
+
BABBBBBBB@DBGGGGGGCCBF3B3B@@D??/1>EFFBCFG3F@GEGGBF3
@M00842:106:000000000-AAV5A:1:1101:16231:11480 1:N:0:1
AAAAAAAAAAAAAAAAAAAAAAACAAACGACACACACAAGCGACACAACCC
+
ABBBBBDBBBBBGGGGCEGG?E/?F1111>>E/0///</0?/////B/?//
@M00842:106:000000000-AAV5A:1:1101:10242:11486 1:N:0:1
AAAAAAAAAAAAAAAAAAAAAAAAAACAACAACAAACACAAGCACACAAAA
+
BBBBBB???DD2E2EEEGGEEE/>///???//??/B/?0//0?B0F0//B0
@M00842:106:000000000-AAV5A:1:1101:13166:11490 1:N:0:1
GTACGAACTCCGCGAATAGGTATATCCGCTAGGTTATGAGTTATGATCGAG
+
>>>A?>ADAFF>AAAAAABGBB5D5D52AAAAB5D5BBFH5DG5DADFFDF
@M00842:106:000000000-AAV5A:1:1101:16052:11491 1:N:0:1
AAAAAAAAAAAAAAAAAAAAGGGAATCCCCGGGTCCCAGGGACCTCCAGCC
+
AABBBBDBBBBBGGGGGGG0?E>G1?GF31>//1/?033//??E2B/233?
@M00842:106:000000000-AAV5A:1:1101:2918:11494 1:N:0:1
CAGGACGGGAAAAAAAAAAAAAAACACGGGAATCCCCGGGTCCCAAGCACC
+
>1>11>111ADAFGGGGGGGEE/E/?0/>///01B1/>>>//?0B>F>F0/
@M00842:106:000000000-AAV5A:1:1101:11043:11496 1:N:0:1
TAGGACTCCGCATGTGCTAGTAGTAGCATTAAGCCTGTCAGGGACTGTATG
+
>>>1>B11B>>>1A1BBBBBBBD333FF3313AAF1FAFGFHHFFAF1DAG
@M00842:106:000000000-AAV5A:1:1101:19846:11503 1:N:0:1
GAGCAGTAGACTCCTTCTGTTGATAAGCAAGCATCTCATTTTGTGCATATA
+
>3>>>4B5DFFFGGGGGGGBFF5D65BBF4ABBAB5DE5555A22FFGGD5
@M00842:106:000000000-AAV5A:1:1101:14041:11504 1:N:0:1
AAAAAAAAAAAAAAAAATGGAATTCTCGGGTGCCAAGGAACTCCAGTCACC
+
ABBBBBDB?DD@AAGGEFBGBBF3D5DFBE1>BB3@BFFBG3GHFB3FFG3
@M00842:106:000000000-AAV5A:1:1101:27067:11508 1:N:0:1
CCACCATTACCAGCATTAACCGTCACACTATCAAACTATAACGTTGACGAA
+
>>AABA4FFFFF4AGBFG5AFE2BB25B445DDAB3355DDFE2BBGFEF2
@M00842:106:000000000-AAV5A:1:1101:27935:11509 1:N:0:1
TGTTTCCAGTCCGTTCAGTTGTTGCAGTGGAATAGTCAGGTTAACTTTACA
+
>>>>>BF3DFFFGA1FGGAFFA1BA1B1BB1111B3FB10AAA1122D212
@M00842:106:000000000-AAV5A:1:1101:13100:11511 1:N:0:1
AAAAAAAAAAAAAAAAAAGGGAATCCCCGGGTGCCAAGGAACTCCAGTCAC
+
AAAAADDDDDDDCGGGGE/?ECB01@1BEE////>11??00F1FG112111
@M00842:106:000000000-AAV5A:1:1101:24519:11511 1:N:0:1
AATAAAAAAAAAAAAAAAAAAGGAATTCTCGGGTGCCAAGGAACTCCAGCC
+
BBBBBFFFBBBBGGGGGGGF??E2333@DD1?>1>B3B3FEFHG3FHFF3?
@M00842:106:000000000-AAV5A:1:1101:26943:11511 1:N:0:1
ACCAACAGAAACAACCTGATTAGCGGCGTTGACAGATGTATCCATCTGAAA
+
AAAAAA?FFFFFGGGGEGB5BGA42A2A22ABADBABA5DDFGC5G5AD5A
@M00842:106:000000000-AAV5A:1:1101:28245:11513 1:N:0:1
AAAAAAAAAAAAAAAAAAAAAAACACAAACAGCAAAGACACAACAGAACAA
+
AAAAADDDDDDDGGGGGGG/EEG/>0?/BF0000010000>0///00B000
@M00842:106:000000000-AAV5A:1:1101:7089:11513 1:N:0:1
TTTGAAAAAAAAAAAAAAAAAAGGGATTCCCCGGTTCCAAGGAACCCCAGG
+
>>>3>DFFFBBBGGGEGGCGE01?1?23B532>>>11B@B3?1?11?E///
@M00842:106:000000000-AAV5A:1:1101:18982:11514 1:N:0:1
AAAAAAAAAAAAAAAAAATGGAATTCTCGGGTGCCAAGGAACTCCAGTCAC
+
BABBBBBBBBBBGGGGGG1BFEH33D5@1?>1/BBBB1?B3F3BBBFBBGB
@M00842:106:000000000-AAV5A:1:1101:25339:11523 1:N:0:1
GCTCTAATCTCTGGGCATCTGGCTATGATGTTGATGGAACTGACCAAACGG
+
>>>A>DFFFFFFGGGGGGGGGG4AA4B56D65D5ADECGGB3DGHGEAGE2
@M00842:106:000000000-AAV5A:1:1101:22326:11525 1:N:0:1
AACATGTGAAAACGGGCTGTAAATGAACTAATGCTGAGTAAACCTGGATTT
+
AAAAA13DFFFFGEEAEEEBAF3BD1BF3111D12DAF1DA2FGFEG0B1B
@M00842:106:000000000-AAV5A:1:1101:5421:11532 1:N:0:1
AAAAAAAAAAAAAAAAAAAAAAAACAAAAACTAAAAAAAAAAACAAAAAAA
+
1AA?ADDDDDDDGGGCGGCEGEC?/?/>B//1>B1BGE/<</@///0<///
@M00842:106:000000000-AAV5A:1:1101:6531:11533 1:N:0:1
TCGTCTTTGGTATGTAGGTGGTCAACAATTCTAATTGCAGGGGCTTCGGCC
+
>>>>>>>FFFAFGGFFGGBFFEBA4AF44A5565ABDFG3BAEAA2EA?EB
@M00842:106:000000000-AAV5A:1:1101:18340:11535 1:N:0:1
AAAAAAAAAAAAAAAAGGGGGGGGCGCACAGACACCCACCCCACACACCAC
+
>AAAADDDDDDDEGCECAEGCG---9-----/;--;-99;--BF-9-;-9;
@M00842:106:000000000-AAV5A:1:1101:27958:11543 1:N:0:1
AAAAAAAAAAAAAAAGGGGGGGCCGGCACAGCGACGACACAACACAACAAC
+
1AAAA11DDDDDE?EE/EEEGG-A-----9----;----9--99-;-----
@M00842:106:000000000-AAV5A:1:1101:25289:11546 1:N:0:1
AAAAAAAAAAAAAAAAAAAAAAAACACACACCAAACAACAACAACAACAAA
+
AAAAADDDDDDDAEG/EE/>E///?/0/?>//??/>FF/</?F//GC<//0
@M00842:106:000000000-AAV5A:1:1101:6786:11547 1:N:0:1
AAAAAAAAAAAAAAAAAAAAAAACACAAACAAACAAAACAAAAAACAACAA
+
ABBBBBBDBBBBGGG?EGEEGGE1???F1?1?0/B/0B?/C0F////F/?/
@M00842:106:000000000-AAV5A:1:1101:20568:11551 1:N:0:1
AAAAAAAAAAAAAAAAGGGGGGGGCGACGACGCACGCACACACCCCCCACC
+
AAAAADDDDDDDGCC///EGGC-9@-------9;;-99@-A--;9--;---
@M00842:106:000000000-AAV5A:1:1101:13513:11556 1:N:0:1
AAAAAAAAAAAAAAAAATGGAATTCACGGGTGCCAAGGACCCCCAGTCACC
+
AAAAADDDDDDDGEGGG0BGAB1AD1@FB?//EGFBG/F0//?>>EBB1B1
@M00842:106:000000000-AAV5A:1:1101:25078:11566 1:N:0:1
AGCGAGGGTATCCTACAAAGTCCAGCGTACCATAAACGCAAGCCTCAACGC
+
AAB3333AACFDGGDGBA4FFFDFA4EBEEE5D3A5B2EAA2BF3FFGH?0
@M00842:106:000000000-AAV5A:1:1101:3068:11569 1:N:0:1
AAAAAAAAAAAAAAAAAAAAAAAAACAAAAACAAAAAAAAAAAAACACAAA
+
BBBBBDDDBBBBGGGGEGGG?E?E////BB?EDHH0/>B/B</<A/>0F.0
@M00842:106:000000000-AAV5A:1:1101:8980:11570 1:N:0:1
GAAGGCGCATAACGATACCACTGACCCTCAGCAATCTTAAACTTCTTAGCC
+
>>111>>111>1AAA0AA1EFGB1FFA0AF1BB0BA1A2DDB2122A2F1B
@M00842:106:000000000-AAV5A:1:1101:14157:11571 1:N:0:1
CCTGGTCGTCCGCAGCCGTTGCGAGGTACTAAAGGCAAGCGTACAGGCGCG
+
>>>A11B>>11>A1A0AAAAA0A0AE/BD122BBB/B0//EBB/AFFEEG/
@M00842:106:000000000-AAV5A:1:1101:7627:11576 1:N:0:1
TGTCCCTCATCGTCACGTTTATGGCGAACAGTGGATTAAGTTCATGAAGGG
+
1>>>>FBFFFFFGGGGGBBBAGDB0A0AAAB1BB1B1A11DFFGBG2F1E/
@M00842:106:000000000-AAV5A:1:1101:7741:11576 1:N:0:1
AAAAAAAAAAAAAAAAGGGGGGGCGGGAGCGTCGCAGCCACCCACCCCACC
+
?AAA1>>D@DDDCAAAE/?EA/-;-------------99:F--------9-
@M00842:106:000000000-AAV5A:1:1101:23935:11579 1:N:0:1
AAAAAAAAAAAAAAAAAAAAATGGAATTCTCGGGTGCCAAGGAACTCCAGG
+
BBBBBBBBBBBBGGGGGGEG?1BBF@33B3B1?>1>E?F?CFFHHFGG3B3
@M00842:106:000000000-AAV5A:1:1101:26753:11581 1:N:0:1
AAGTCAAAAAAAAAAAAAAAATGGAATTCTCGGGTGCCACGGAACTCCAGG
+
AAA>>DFFFADDGGGGCGGGG0BB1111A2D//>/>B011/>E/@1B1@10
@M00842:106:000000000-AAV5A:1:1101:26593:11582 1:N:0:1
AAAAAAAAAAAAAAAGAGGGGAGGACGGACGCCCCCACACCCACACACACG
+
>AAAA@@DDDDDG?E/E0CEE//>/////////////////?FEE////?/
@M00842:106:000000000-AAV5A:1:1101:4321:11587 1:N:0:1
ATAACCGCATCAAGCTCTTGGAAGAGATTCTGTCTTTTCGTATGCAGGGCG
+
3>AAAF?DBBBFGGGBGGGGGC5B4A455B5ADD5DD5DAFCFCGFB2AA0
@M00842:106:000000000-AAV5A:1:1101:5426:11588 1:N:0:1
AAAAAAAAAAAAAAAAATGGAATTCTCGGGTGCCAAGGAACTCCAGTCACC
+
AABBBBBBBBBBGGGGGAFGFG3F5A@FFE1>?FBBFF1GH3GHFGEGHH3
@M00842:106:000000000-AAV5A:1:1101:16484:11590 1:N:0:1
GTATTTTACCAATGACCAAATCAAAGAACTGACTCGCAAGGTTAGTGCTGG
+
>>>>>BDFFFFFGGGGGGGFGGFGA54B4DBFB5D2E2B2BAFFFFGFFG3
@M00842:106:000000000-AAV5A:1:1101:9221:11594 1:N:0:1
AAAAAAAAAAAAAAAAAAGGGAATTCTCGGGTGCCAAGGACCTCCAGCCAC
+
BBBBBBDBD@DDGGGGEC1???FFFD@@CE/1>BBB3?FA1?BFGBB3/B2
@M00842:106:000000000-AAV5A:1:1101:26104:11601 1:N:0:1
AAAAAAAAAAAAAAAAAAAAAACACACAAAACAAACAAAAAAAACAAACAA
+
BBBBBDDBBBBBGGGGE?EE@E11?11111FGG10/0?00/ECC/?G0?0/
@M00842:106:000000000-AAV5A:1:1101:29183:11621 1:N:0:1
AAAAAAAAAAAAAAAGGGGGGGGCGGGAGCACCAACCAACCAACACCACAC
+
1>AAA1ADDDA>E/EAEEEGG--;99------9------;;AA99-9-9--
@M00842:106:000000000-AAV5A:1:1101:11963:11623 1:N:0:1
CTAAAAAAAAAAAAAAAAAAGGGAATTCTCGGGTGCCACGGAACCCCCGCC
+
AAABBFFD2@D@FCGEGGG?1?E1G23D55?1/B>B?G3//>1>/E////<
@M00842:106:000000000-AAV5A:1:1101:18723:11624 1:N:0:1
AAAAAAAAAAAAAAAAGGGGGGGCGGGGACACACAACCACCCCCCACACCC
+
AAAAA@DDDDDDGCE//EEEGG?@?--------;-----;------9--:-
@M00842:106:000000000-AAV5A:1:1101:19096:11624 1:N:0:1
ATTAGCATAAGCAGCTTGCAGACCCATAATGTCAATAGATGTGGTAGAAGT
+
AAAB3CFFFFFFGGFGGFABFBB4GD4A4DDDFD6B55DAE5AF2FFBGB5
@M00842:106:000000000-AAV5A:1:1101:8697:11626 1:N:0:1
AAAAAAAAAAAAAAAAATGGAATTCTCGGGTGCCAAGGAACTCCAGTCACC
+
AAAAADDD?DD@CCE?AGBGBB1BD2D>>>/>?FB1B/>BB1BEBG2BFG1
@M00842:106:000000000-AAV5A:1:1101:9023:11630 1:N:0:1
AAAAAAAAAAAAAAAAAAAGGGAATCCTCGGGTCCCAAGGAACTCCAGTCC
+
BBBBBBBBDDBDGGGGFG0??>F123B33?>/1/??33??13B3B33B3?3
@M00842:106:000000000-AAV5A:1:1101:23329:11630 1:N:0:1
AGCCTGTCAGGGACTGTATGAATTCAAGTTTGCGTATTAACAACAAACAAA
+
>>>A>4@CFDCCFGAGFGGGB656DA5D556ADA2A2A5D5BF2FG2222B
@M00842:106:000000000-AAV5A:1:1101:13048:11639 1:N:0:1
ATTAAGTGGCTTTGGCGGCTTCATACAACACAACAAAAACAAGGGAACTCC
+
AA?AB5@BB>>4BBB4EEAA22A55D3B3B22AB222AA111B111B1AB3
@M00842:106:000000000-AAV5A:1:1101:2669:11650 1:N:0:1
AACGACGATTGGTCAGTTCCATCAACATCATAGCCAGATGCCCAGAGATTA
+
>AA3>>22>>>CBFFFABBFGGD44AF4FE5DABBBEGAFHCHFHAEH5D5
@M00842:106:000000000-AAV5A:1:1101:21456:11650 1:N:0:1
ATGTAATGCTATTTTGACTTTCAAACAAAACAAAACCACACAATGGAATTC
+
>1>>>D33D3D3BB3FFGFGGGBBG1F00B00AB000F0000A1B11111D
@M00842:106:000000000-AAV5A:1:1101:10241:11654 1:N:0:1
GCCTTATATTTAAGCATACCTTTACGCTTTTACTTTGGTTTTGGTTATTGG
+
>>>3>DFDFFFFFBABFGFGGG5FD2A2AA454B554A22B2B22B53FFB
@M00842:106:000000000-AAV5A:1:1101:27391:11659 1:N:0:1
AAAAAAAAAAAAAAAAAAAAAAAAAAAAACCAAACAACAAAAAACACAAAA
+
AAAAADDDDDDDGGGGEGGCGG/////>>////?/B?///<0?/CCAF/0?
@M00842:106:000000000-AAV5A:1:1101:8854:11664 1:N:0:1
ATGTGGTAGAAGTCGTCATTTGGCGAGAAAGCTCAGTCTCAGGAGGCAGCG
+
>>>>3445B55BABAAAAB6EFD4A2A223BB3B3BDD5DBFC3B22AEFF
@M00842:106:000000000-AAV5A:1:1101:26053:11668 1:N:0:1
AAAAAAAAAAAAAAAAAAAAAAAACACACCACACAAACAACAAAAACAACA
+
AAAAADDDDDDDGGGGGGGGGG?//?>?//??F///E/0?//<<0/CF/?/
@M00842:106:000000000-AAV5A:1:1101:17759:11673 1:N:0:1
TATTTTGTGCAACAACTGATCTGTTATTTATTGTGATTGCTTCTTATGTTC
+
1>>1>33>1@DFGGGGGGBBFGD3D333333A33D3B3DFD1B1D2DA2D2
@M00842:106:000000000-AAV5A:1:1101:16311:11674 1:N:0:1
AAAAAAAAAAAAAAAAAAAAAAAAAAAAAAAGAAACAACAACAACCACCAC
+
AAAAADDDDDDDGGGGGGEEG?//>/////<//0??0?///////////?/
@M00842:106:000000000-AAV5A:1:1101:17595:11676 1:N:0:1
CACTTAAGTGGCTGGAGACAAATAATCTCTTTAATAACCTGATTCAGCGAA
+
>>AAAFFFFFFBGGEFGBFFGG5555D5D655555BFFHFGGAGFF5GEAA
@M00842:106:000000000-AAV5A:1:1101:12763:11681 1:N:0:1
AAAAAAAAAAAAAAAAAAAAAAGACAAGAAAGACAACAACAACAAAACAAG
+
AAAAADDDDDDDGGCA/A/>/E/F0000000100>0/>?/?E///0B0?/0
@M00842:106:000000000-AAV5A:1:1101:18003:11683 1:N:0:1
AAAAAAAAAAAAAAAGGGGGGGGGCGTGCCACACCACCACCACCACACCCC
+
AAAAADDDDDDDEC///E?EG?--9;----9999;-9-;AA-9?AFEAA-9
@M00842:106:000000000-AAV5A:1:1101:27403:11692 1:N:0:1
ATTAATACAAAAACTTTATTTTAGGGCCAACACAAAAAAAAACACGCAACC
+
A>>AA3BFFFFFGG1B3GGGGB3BF0FECE0A0BA000AAAEE/0//AAA0
@M00842:106:000000000-AAV5A:1:1101:19874:11693 1:N:0:1
AATGGAATTCTCGGGTGCCAAGGAACTCCAGTCACATCACGATCTCGTATG
+
>A>33BD4CFFFGGEAAAFBFAB44B4BFGBFFBF55BBG?22ABFBA23B
@M00842:106:000000000-AAV5A:1:1101:28740:11697 1:N:0:1
AAAAAAAAAAAAAAAAAAATGGAATTCTCGGGTGCCAAGGACCTCCAGTCA
+
AAAAADDDDDDDGGGGGGG>FG111@D2D>/E/>BGBB??>0?0BFFCBF1
@M00842:106:000000000-AAV5A:1:1101:22390:11700 1:N:0:1
AAAAAAAAAAAAAAAAGGGGGGGGGCACGCGACCGCAACACACACAACAAC
+
>>AA1>AADDDDE?//EEE/AB@-9----;-9-9---;;--;A---9:---
@M00842:106:000000000-AAV5A:1:1101:17272:11700 1:N:0:1
TGCAAGGTGCTGTGCTTGCTACCGATAACAAGACTGTAGGCCTGGGTGATG
+
1111>1>B11BD31B33FABFGBAA00BBAE0AB1BAD2AF11B/A0BAGG
@M00842:106:000000000-AAV5A:1:1101:14428:11701 1:N:0:1
GATGTCGGTTGCTGCAAAAAAAAAAAAAAAAATGGAATTCTCGGGTGCCAG
+
>>1>1B>>>>>BBB1BB1BAE?0A///A/A//0BB11B1B2BFF>//?GE1
@M00842:106:000000000-AAV5A:1:1101:10460:11703 1:N:0:1
ATAAAAAAAAAAAAAAAAAAAATGGAATTCTGGGTGCCAAGGAACCCCCGG
+
BBBBAFFB@DBBGGGGCAE0EE1BF@@33B3@BBB?EF3BFF1BG1??/>/
@M00842:106:000000000-AAV5A:1:1101:16184:11712 1:N:0:1
ACATGAAAAAAAAAAAAAATGGAATTCTCGGGTGCCAAGGAACTCCAGTCA
+
AAAB?DFFFFCCGGGGGGGGFGBF33D5D11F1AEH5FG1BGGCHHGHGH3
@M00842:106:000000000-AAV5A:1:1101:25836:11714 1:N:0:1
TAAAGGTCTAGGAGCTAAAGAATGGAACAACTCACTAAAAACCAAGCTGTC
+
>AAB344BDFFFFGFGDGGFGC4B444FB4B4BABDABA33AEGHHFFF5B
@M00842:106:000000000-AAV5A:1:1101:4524:11717 1:N:0:1
TTTTACAGACACCTAAAGCTACATCGTCAACGTTATATTTTGATCGTTCGA
+
>>>AADFFFFFFFA1FGGG11BF3DAAF0AG0A0002B222D0F1BB/0A/
@M00842:106:000000000-AAV5A:1:1101:20617:11722 1:N:0:1
TGTTCACCATAAACGTGACGATGCGGGACATACAACGCCACAATGTCCACC
+
>>>>>@BDFFFFGGGAE1FE10A000A0AF1A111B///B/0/BBDD2DFB
@M00842:106:000000000-AAV5A:1:1101:20904:11724 1:N:0:1
AGTAATGTAAAACGATTTTTTTATGAATTGTCTTGATCATAACTCTATCCC
+
>>1>>33@DFFFFECGGAGG0E03D222A1A2D2B2DDAD22111A1AFG1
@M00842:106:000000000-AAV5A:1:1101:24759:11724 1:N:0:1
AAAAAAAAAAAAAAAAATGGAATTCTCGGGTGCCCAAGGAACTCCAGTCAC
+
BBBBBBBBBBBBGGGGGCFG3BG3D5B?FF1>BFFFFCFCBG3BFGH@FD3
@M00842:106:000000000-AAV5A:1:1101:5247:11736 1:N:0:1
GAAAAAAAAAAAACAAGGGGGAGGCAGCAAGACACCACACCCACACAACAG
+
1>?A111>0>0DG///B//A//A/A///00000BB/??/E/>?/?//>//0
@M00842:106:000000000-AAV5A:1:1101:20621:11740 1:N:0:1
TGTTCACCATAAACGTGACGATGAGGGACATAAACAGTAAAAATGTCTACA
+
>>>>>BBDFFFFGGGFGFFFAAB5BAEEFF3A5D3ABDFG5BFGFFFDAG5
@M00842:106:000000000-AAV5A:1:1101:20204:11741 1:N:0:1
ATGACTTTCAGTGTTATTTTCAATATTTCAGTAGTCTTTTAAACAAAAAAA
+
>3>>A@DDFFF@FAFGGGGFFGB65566DADDDDDD6DDB5BF4AAEHH2E
@M00842:106:000000000-AAV5A:1:1101:6786:11743 1:N:0:1
ATAAAAAAAAAAAAAAAACAAAAAACAGCAAAAAATGGAATTCTCGGGTGG
+
>3>AAFFBBBBBGGGGGGGGGCG1E1B11B?3B1/1BE3F33B3@??/?//
@M00842:106:000000000-AAV5A:1:1101:27860:11757 1:N:0:1
AAAAAAAAAAAAAAAAAAAAAACAGAAACACCGAGCACCCCAACCAACCCC
+
AAAAADDDDDDDGGGEGEEE@/>F0B11000////>/0///////?/////
@M00842:106:000000000-AAV5A:1:1101:4947:11760 1:N:0:1
AGCAGCATCAGTGACGACATTAGAAATATCCTTTGCAGTAGCGCCAATATG
+
>>>>3BF5FFBDGGFEFEEEGFB555556A55B5DDFGAB5F?AEEEFB55
@M00842:106:000000000-AAV5A:1:1101:10391:11761 1:N:0:1
AAAAAAAAAAAAAAAAAAAAAAACAACAAAACAAAACAAAACAAAAACACG
+
BBBBBBBBBBB@FGGGCFGFCGG1CF1C1110/?000/?B?0FEF0FEEH/
@M00842:106:000000000-AAV5A:1:1101:14604:11767 1:N:0:1
ACCCCAAAAAAAAAAAAAAAAAGATGGAATTCTCGGGTGCCAAGGAACTCC
+
AA3AAABFBBBBGGGGGGGGGG1B3BF3F3B5B@BFE1>EGHGG1BFHBGF
@M00842:106:000000000-AAV5A:1:1101:15279:11777 1:N:0:1
AAAAAAAAAAAAAATGGAATTCTCGGGTGCCAAGGAACTCCAGTCACATCC
+
AABCCCB@DDDBCGCBB3BBBF5AAAE1AAFDBAF1?F@GHFGFGHHFFH3
@M00842:106:000000000-AAV5A:1:1101:21514:11777 1:N:0:1
TCGTATGCCGTCTTCTGCTTGCCTCCACAAGCGTGGCGCCAAGGCACTCCC
+
1>>>>>CFDDAD11FGFEABFF11BBBBCA00A0000/BAAE/A/BFB0FA
@M00842:106:000000000-AAV5A:1:1101:26707:11790 1:N:0:1
TCTACAGTCCGACGATCAAAAAACACAACAAAAATGGAATTCACGGGCGCC
+
1>1>AF1B@CAAGGGCEEGGGGG?000BEB/00B0BBGFF1D1DA////>/
@M00842:106:000000000-AAV5A:1:1101:4419:11792 1:N:0:1
AAAAAAAAAAAAAAAAATGGAATTCTCGGGTGCCAAGCAACCCCAGTCACC
+
?AAAADDDDDDDGCGECFGGC11AA2@>/>/>/GH1B/00B0/??/1@BG1
@M00842:106:000000000-AAV5A:1:1101:15890:11796 1:N:0:1
AAAAAAAAAAAAAAAAAAAAAAAACAAAAACACAAGAACACGAAAAAAAAC
+
A@ABBBDBBBBBGGGGGGGGGF//?11???/?B?/0B3232/<<//0//>/
@M00842:106:000000000-AAV5A:1:1101:25490:11798 1:N:0:1
AAAAAGCCGCCTCCGGTGGCATTCAAGGAGATGTGCTTGCTACCGATAACA
+
>A?111BCDDDAEGGAAEEGCD1D222B00A0B2AD211BD2BF?/A//AB
@M00842:106:000000000-AAV5A:1:1101:9696:11799 1:N:0:1
CGAAAAATGTCCGGAGCTGACTGAGCAATGCAAAAAAAAAAAAAACATGGG
+
>1>>ADF1B33@AA1AAABABBB1BABB1BFG1100AA//A//>E/>B@0/
@M00842:106:000000000-AAV5A:1:1101:8799:11799 1:N:0:1
AAAAAAAAAAAAAAAAAAGGGAATTCTCGGGTGCCAAGGAACTCCAGCCAC
+
AAAAADDDDDDDCGGGCE/?E?BF1B@BFF?//EFF1/FG0F1FF1F0/00
@M00842:106:000000000-AAV5A:1:1101:19316:11802 1:N:0:1
ATTTGTTGGAAAAAAAAAAAAAAAACAGGAAATCCCCGGGTCCCAGGCACC
+
AAAA1BCCAFFFGFEE0E0EC//A///0B00B@DB1>/>///?0B1///0?
@M00842:106:000000000-AAV5A:1:1101:3815:11803 1:N:0:1
TTTTAGTTCAAAAAAAAAAAAACAGGGAATTCACGGGTGCAAAGGAACTCC
+
>AAAA1BBDDFFGGGGGGEGGE/A0//F001111A///>B1B1BFF0>1BB
@M00842:106:000000000-AAV5A:1:1101:27812:11806 1:N:0:1
GTTTGGTCAGCTCCATCAACATCATAGCCAGATGCCCAGAGATTAGAGCGC
+
>>>>33>@FF4DGGFGGFGGGGBA55B4BDA4BBBBBAFFAG5BFGGFFC2
@M00842:106:000000000-AAV5A:1:1101:17033:11812 1:N:0:1
GAACCAGCTTATCAGAAAAAAAGTTTGAATTATGGCGAGAAATAAAAGTCT
+
>>>AAFBBFFFFGGGGGGGGGCB455D5555A5D3AAAA2AFBA5DGHFF5
@M00842:106:000000000-AAV5A:1:1101:11376:11813 1:N:0:1
AAAAAGAAAAAAAAAAAAAAAAAATGGAATTCTCGGGTGCCAAGGAACTCC
+
BBCCB3BFFBF?ECGGGGGGGGGGFFF3@@3@@B?B>1>EGGHFF?FHGGF
@M00842:106:000000000-AAV5A:1:1101:14518:11813 1:N:0:1
AATATCACGAAAATAGTCACGCAGAGCATTGGGAGTCACATAAAACGCCTC
+
>>AA3BFF>3>>AB4BBBB5AB222A4B3533B22A35DB53555A22A1A
@M00842:106:000000000-AAV5A:1:1101:17472:11819 1:N:0:1
AAAAAAAAAAAAAAAAATGGATCGGGTGCCAAGGAACTCCAGTCACATCAC
+
BABBBBDBBBBBGGGGEABGBBBA1F1>?GF3F1?FEBGHCGFGHHF3GFF
@M00842:106:000000000-AAV5A:1:1101:3813:11821 1:N:0:1
TTTTAGTTCAAAAAAAAAAAAAACTGGAATTACCGGGTGCCAAGGAACTCC
+
1AAAA1B3BFFFGGCGGGE/EE//BBF011111AAA///EGB1F/BGG1BF
@M00842:106:000000000-AAV5A:1:1101:12082:11822 1:N:0:1
CTACAGTAGAGTCAATAGCAAGGCCACGACGCAATGGAGAAAGACGGAGAG
+
>>AAA4B5B@BBBBFBBBFFFGCFC4AEEA2A2AB3B3232BBG2EAAE0A
@M00842:106:000000000-AAV5A:1:1101:12063:11830 1:N:0:1
CTACAGTAGAGTCAATAGCAAGGCCACGACGCAATGGAGAAAGACGGAGAG
+
>>AA>455BBBBBB5FFFFBGF2AB42AAE222A23B32B2A3AFEEAAEE
@M00842:106:000000000-AAV5A:1:1101:4285:11839 1:N:0:1
CAACAGCAGGTTTCCGAGATTATGCGCCACATGCACACTCATGCTCAATCC
+
>AAAA1BCCA1D11BEAAAAA13A100B0001A1111B0B01111A11110
@M00842:106:000000000-AAV5A:1:1101:28222:11850 1:N:0:1
CTTGTAAAAAAAAAAAAAAAAAAAAGGACCCTGGCAAAAAAAAAAAAAACA
+
>>11>BDFFFDDGGGEEGGGGG?>//>0>/?00/>0BGGAEECCEG/@C/?
@M00842:106:000000000-AAV5A:1:1101:28067:11854 1:N:0:1
AAAAAAAAAAAAAAAAGGGGGGCGCGCGCGCACCCACCACAACCCCCCACC
+
>AAAADDDDDDDGGG/AA//A<//<-<A--;---:C.....9;...;;-;.
@M00842:106:000000000-AAV5A:1:1101:7393:11856 1:N:0:1
AAAAAAAAAAAAAAAAATGGAATTCTCGGGTGCCACGGAACTCCAGCCACC
+
AAAAADDDDDDDGC//E0FGBD1EA2B/?//>?FG1/>EEEEGH110?FG>
@M00842:106:000000000-AAV5A:1:1101:24757:11857 1:N:0:1
ACAGCGATTCCAAATCTCAGCATGGATCTCGAGACTATGAAAGAGAGTCTC
+
AAA1>1>11BDFGGBGBGGGGA1BF1B11BB1ABB111DB21A0AAB1B11
@M00842:106:000000000-AAV5A:1:1101:8985:11871 1:N:0:1
AAAAAAAAAAAAAAAAAAGGGAATTCTCGGGTGCCAAGGAACTCCAGTCAC
+
AABBBBBBDDBBFGGGGF1?E?1FBDBE?FE1>?B33B?G3BBDG3B3B33
@M00842:106:000000000-AAV5A:1:1101:20907:11880 1:N:0:1
AAAAAAAAAAAAAAAAGGGGGGCGCGGACAGAGACCCACACACACACACGC
+
AAA3A3>DDBBBACE0AEFEGGC/<<---<.////.:.;.;..:;:;..--
@M00842:106:000000000-AAV5A:1:1101:24360:11890 1:N:0:1
AAAAAAAAAAAAAAAAATGGAATTCTCGGGAGCCACGGAACTCCAGTCACC
+
AAAAADDADDDDGGGGC0BG1F11D2D??//>BB00>/>/E1BBBF2BBF1
@M00842:106:000000000-AAV5A:1:1101:7344:11890 1:N:0:1
AAAAAAAAAAAAAAAAAAAAAAAAAACAAAAGACAACACAAACAACACACG
+
AAAAADDDDDDDGGGGGGEFC?E>///?/>00?000////<0<0//F/AB/
@M00842:106:000000000-AAV5A:1:1101:19916:11902 1:N:0:1
AAAAAAAAAAAAAAAGTGGGGGGCGCGGCACGCACACCCCCCCCCAACACC
+
AAAAADDDDDDDC//E1BGGGG@/A/-----.---;...::--9--.:.A-
@M00842:106:000000000-AAV5A:1:1101:19488:11912 1:N:0:1
ACAAACGACTCTCGGCAACGGATATCTAGGCTCTCGCATCGATGAAGAACG
+
AAABCBBCCCCFGGGGEEGEFA2ABDA5FA33B3B2FEBEECFDF5FDGF1
@M00842:106:000000000-AAV5A:1:1101:14608:11918 1:N:0:1
CTCAAGATCATGAGAATTTTATAACAGAAAACAAAAAAAACGGAATTCCCG
+
>>AAB4D@BFDBBBBBABBAF5EGBA444444BAB4AE2A2A21113DD3A
@M00842:106:000000000-AAV5A:1:1101:21570:11920 1:N:0:1
AAAAAAAAAAAAAAAAGGGGGGCGCGGGCACTACCCACCCCCACCCACCAC
+
>AAAADDDDDDDGC?/AAEGGG/<<----::/0;/;0.;::-9.9CAA..;
@M00842:106:000000000-AAV5A:1:1101:5521:11930 1:N:0:1
AAAAAAAAAAAAAAATGGAATTCTCGGGTGCCAAGGACCTCCAGTCACCTC
+
ABBBBDDDDDDDGGGFGG3AA3D5DF101A135B111?F23BB33B@EG3?
@M00842:106:000000000-AAV5A:1:1101:24341:11936 1:N:0:1
CTTGTGCAAAAAAAAAAAAAAAAATGGAATTCTCGGGTGCCAAGGAACTCC
+
>>>3>4BDFFFBGGGGFGGGFGEGCB@E3335DD?F@1>EGHGFGFFG3FG
@M00842:106:000000000-AAV5A:1:1101:21041:11939 1:N:0:1
AAAAAAAAAAAAAAAAAATGGAATTCTCGGGTGCCAAGGAACTCCAGTCAC
+
BABABBDBBBBBGGGGGE1FGBB33D5DFF01/BGB31FFFG3BFB33BF3
@M00842:106:000000000-AAV5A:1:1101:18806:11941 1:N:0:1
AAAAAAAAAAAAAAAAGGGGGGGGAGCGGACGAACACAACACACACACACC
+
AAAAADDDDDDDGEC/E//EEG-----99--;--;--;:BB-BBBBF?---
@M00842:106:000000000-AAV5A:1:1101:11830:11946 1:N:0:1
AAAAAAAAAAAAAAAAAAAAAACAAAAAAACAACACAAACAAAAAAAAAAA
+
AABBCCDBDDDDCEGGGGGGGG1?G11?>?EC?/??FFH/GAG0?<@/>/>
@M00842:106:000000000-AAV5A:1:1101:5520:11949 1:N:0:1
AAAAAAAAAAAAAAATGGAATTCTCGGGAGCCAAGGAACTCCAGTCACATC
+
AABBBBBBBBBBGGGFFFBB3FB5DFEE0A1?3B?1FFFBFGHHFGHHEBB
@M00842:106:000000000-AAV5A:1:1101:12131:11950 1:N:0:1
AAAAAAAAAAAAAAAAAATGGAATTCTCGGGTGCCAAGGAACTCCAGTCAC
+
BBBBBBBBDDDBCGGGGGGBGFDB3D55?FE1>BB3BGFBFG3GGHHDD@3
@M00842:106:000000000-AAV5A:1:1101:12631:11951 1:N:0:1
GCTCCGCTTCCTCCTGAGACTGAGCTTTCTCGCCAAATGACGACTTCTACC
+
AB>AA?A>AAFFGG4B5BBBBB4BA545A5A2AA2ABADFGGFF22DAAGB
@M00842:106:000000000-AAV5A:1:1101:11367:11957 1:N:0:1
AAAAAAAAAAAAAAAAAAAAAACAAAACACACAACACAACAAAACAAAAAG
+
AAAAADDDDDDDGG?CAEEGGGEF/B00>C//>?/?/F>/>/><0/?0<//
@M00842:106:000000000-AAV5A:1:1101:23886:11961 1:N:0:1
ATTGTACAAAAAATAGATGGTTCTATAGTTATAGCCCGGCAAAAAAAAAAA
+
>1A11BDFFFFAGFGFGFFGBB11333B3333DDDBB00EEE0FC//A/A>
@M00842:106:000000000-AAV5A:1:1101:11145:11962 1:N:0:1
AAAAAAAAAAAAAAAATGGAATTCTCGGGTGCCAAGGAACTCCAGTCACAC
+
AAAAADDDDDDDGGGGFBF1111D22BF//>/BD@G/FFH1FFHHBFFF11
@M00842:106:000000000-AAV5A:1:1101:9815:11974 1:N:0:1
GAAGGAGAAAAAAAAAAAAAAAATGGAATTCTCGGGTCCCAAGGAACTCCG
+
>>>33B>>>BBCEEGGGGGGGG?1BB3333D551F0B0B1@3?1B3B3BF1
@M00842:106:000000000-AAV5A:1:1101:24271:11979 1:N:0:1
AAAAAAAAAAAAAAAAAAATGGAATTCTCGGGTGCCAAGGAACTCCAGTCA
+
BBBBBDDBBBBBGGGGGG@1BG3GF3D5D1?/1>?GFB?1FEGBGHGH?F3
@M00842:106:000000000-AAV5A:1:1101:25770:11980 1:N:0:1
AAAAAAAAAAAAAAAGGGGGGGGGCGCAGACGAGCAACACACACACCCCGG
+
1AAA?>1A@@DDG/AA/ACE@?9-9;---9--;---/--;;--------9-
@M00842:106:000000000-AAV5A:1:1101:6071:11990 1:N:0:1
CTTCATGGTCGGATGTATTGAAACCAAAACAAACAAATGGACGTCCCGGGG
+
>>A>A331BB>AEEABGFGG3BD1AB0000A0AA0A01D111/AA/B////
@M00842:106:000000000-AAV5A:1:1101:20049:11993 1:N:0:1
AAAAAAAAAAAAAAAAAAAAAACAACAACACACACACAAAACAAAAAAAAA
+
ABBABBDBBBBBGGGGGGEGGGEFD?F11?1F?EEE/>?F00?F0?/>/>>
@M00842:106:000000000-AAV5A:1:1101:24052:12006 1:N:0:1
AAAAAAAAAAAAAAAAAAAAAAAACACAAAACAAAAAAAAAAAAAAAAAAA
+
BBBB@DDBDBBBGGGGEGGGGGC/1?1?/BF0??BBGEGCCCGCGGCG?C?
@M00842:106:000000000-AAV5A:1:1101:9818:12010 1:N:0:1
TCTTCTCATATTGGCGCTACTGCAAAGGATATTTCTAATGTCGTCACTGAT
+
>>3>>5@5DBBDBB4AAAAABFB445B4443555A555BADDFAAFE553D
@M00842:106:000000000-AAV5A:1:1101:18319:12013 1:N:0:1
AAAAAAAAAAAAAAAAATGGAATTCTCGGGTGCCAAGGAACTCCAGTCACC
+
BBBBBBBBBBBBGGGGGGFGBB33D55FE>1>?F3BF1B3BBFHHHBFHH3
@M00842:106:000000000-AAV5A:1:1101:24264:12015 1:N:0:1
CATGGCGACCATCCAAAGGATAAACATCATAGGCAGTCGGGAGGGTAGTCG
+
>>A33C3>DDBFGGGGFBGBBFG5BA3BF5553BB2BFA2A200A1BF3A1
@M00842:106:000000000-AAV5A:1:1101:27311:12016 1:N:0:1
AAAAAAAAAAAAAAAAAAAAAACAACAAACGCAACACAACACAAAAAAAAA
+
AAAAADDDDDDDGGGAE/EECE//////0?////>0//>///?/B0/////
@M00842:106:000000000-AAV5A:1:1101:19195:12020 1:N:0:1
TTGAGGAACTCTTCCATTACGGCTATGTGGAACACAAAAAAAAAAAATGGA
+
>>>>11BFC@D@DGFG3FE1AE00A1B3DA1A1B0AAB00/A/A//E0B11
@M00842:106:000000000-AAV5A:1:1101:23870:12025 1:N:0:1
CTTCACGCCAGAATACGAAAGACCAGGTATATGCACAAAATGAGATGCTTG
+
>AAAAF?CABDFGGFGGA4AABBB4BF3A55DDF5GFB2A3B5F5DFF553
@M00842:106:000000000-AAV5A:1:1101:27655:12026 1:N:0:1
GAGAAATAAAAGTCTGAAACATGATTACACTCCTAAGCAGAAAACCTACCG
+
>>>>>B@DFFFFGFGGGBFGGGB4D6BA5B5BB445AFD3A3BBBAGGHG2
@M00842:106:000000000-AAV5A:1:1101:18497:12026 1:N:0:1
AAAAAAAAAAAAAAAGGGGGGGCGGCGACGCAGCCACCACCCCACACCCAC
+
1AAAAADDDDDDCE//EAEGGG@@;---;----9-9-;B?9--A-AA-;A-
@M00842:106:000000000-AAV5A:1:1101:17895:12028 1:N:0:1
GAAAAAAAAAAAAAAAGGGGGGGCGGGCGCCACCGACCAACACCCAACACC
+
1>A?ACDDDDDDGCE/AEAE?B--9-9-9---;---;--9;AB-9--;-;:
@M00842:106:000000000-AAV5A:1:1101:12277:12032 1:N:0:1
CAGTGTCGGATGAAAAAAAAAAAAAAAAATGGAATTCTCGGGTGCCAAGGG
+
>>>>3B5>>>>>BBBBAEGGGG?EEAA00F@@B333BBFFFE1>EGHGHGE
@M00842:106:000000000-AAV5A:1:1101:27931:12034 1:N:0:1
AAAAAAAAAAAAAAAAGAGGGCGCGACAAGCGACCCCACCCAACACAACAC
+
AAA?A11>ADDDG/AA//AAA//>//>//0/////>////?//EFE/<E//
@M00842:106:000000000-AAV5A:1:1101:12810:12037 1:N:0:1
CTTTACTTGTCATGCGCTCTAATCTCTGGGCATCTGGCTATGATGTTGATG
+
>AAAAF33BBBBBB1A1AAABF3B3DBD10AF0B1ADE0BFF2DF2ABF2F
@M00842:106:000000000-AAV5A:1:1101:16174:12045 1:N:0:1
TACTCATCGCGAATATCCTTAAGAGGGCGTTCAGCAGCCAGCTTGCGGCAA
+
>AAABFFFFCBCGGGCGGGGGGB5BAA2A2ABA5DAAFGF1FFGHHEEFAA
@M00842:106:000000000-AAV5A:1:1101:21204:12046 1:N:0:1
TGAGGGACATAAAAAGTAAAAATGTCTACAGTAGAGTCAATAGCAAGGCCC
+
>>>333>AAFFFGGGEAFEFGG4B6D66DGCFA55DDBDDABGFFAFCEG2
@M00842:106:000000000-AAV5A:1:1101:2871:12047 1:N:0:1
AAAAAAAAAAAAAAAAAGGGAATTCTCGCGTGCCAAGGAACACCAGTCACA
+
BBB@AD@BBBBDGGGGA1AEE1B3@55?10/>1?3311F?B1B11F3@FH3
@M00842:106:000000000-AAV5A:1:1101:9489:12050 1:N:0:1
AAAAAAAAAAAAAAAAAAAAAAACAAAAAAAAAAAAAAAAAAAAAGACACG
+
AAAAADDDDDDDGGGC/E/>E@////0B/////></<@/<----<..///.
@M00842:106:000000000-AAV5A:1:1101:4812:12053 1:N:0:1
AAAAAAAAAAAAAAAAAGGGGGCAGCAGAACAGACAACCACCACCACACGG
+
A?AAA>@DDDDDCEA/////A/>///000>000000B///////>/?E?//
@M00842:106:000000000-AAV5A:1:1101:15974:12058 1:N:0:1
AAAAAAAAAAAAAAAAGGGGGGGCAGGCACAGCACCCAACCCACACCCCAC
+
AAAAADDDDDDDGGE/////A/--;.-;..//:/A-;--;9---------9
@M00842:106:000000000-AAV5A:1:1101:10875:12059 1:N:0:1
CTAAAAAAAAAAAAAAAAAATGGAATTCTCGGGTGCCAAGGAACTCCAGTC
+
>AAAAFFBBBBBGFGGGGGGCBB@BB3D5BFCE1>EFGGHGBEG3FGBF33
@M00842:106:000000000-AAV5A:1:1101:17506:12061 1:N:0:1
AAAAAAAAAAAAAAAAGGGGGGGCGGGACAACCACCCCACCCACAACCAAC
+
AAAAADDD@DBDCE00A1EEEG???@---..9..9..-:A.9AA...:.99
@M00842:106:000000000-AAV5A:1:1101:21168:12064 1:N:0:1
GCTGGGTTACGACGCGACGCCGTTCAACCAGATATTGAAGCAGAACGCAAA
+
>>3333B>AFBBGCFG2EFEFE0ABB5AFF11355BDD55FBEBFFAEE>>
@M00842:106:000000000-AAV5A:1:1101:23118:12068 1:N:0:1
CTGTGTAAATAATTCTTGTAAACGCTTGATTCTTCCTATATGCATAAATGC
+
>>>>1@BFFFFFGFGFGBBBAB1AA00B013333BD13AD2AFGG21DEG1
@M00842:106:000000000-AAV5A:1:1101:27920:12073 1:N:0:1
TCAAAAAAAAAAAAAAAAAAATGGAATTCTCGGGTGCCAAGGAACTCCAGG
+
3AAAAFBBCCCDGGGGGGGEC1BB3FB3B3@1B>B>?3@311BGHBFG3G3
@M00842:106:000000000-AAV5A:1:1101:18816:12074 1:N:0:1
CCAGGAGGACTTGGAGAACTTTGTGTGTAGGCAGCAAATCACAGAAAAAAA
+
>>>33>3AAAC@EFGGGFGGGGB5B4B46AAABBBABADBBGGHGEGE2EE
@M00842:106:000000000-AAV5A:1:1101:25318:12075 1:N:0:1
AAGCACTCCGTGGACAGATTTGTCATTGTGAGCATTTTCATCCCGAAGTTG
+
>AABAC4BFBAAGGFFFBBBABEDF66D5555B4355BDD5F3AEEC2BA5
@M00842:106:000000000-AAV5A:1:1101:16177:12078 1:N:0:1
AAAAAAAAAAAAAAAAGGGGGGCGCGCGCAGACCACCACCACCCCACACAC
+
AAAAADDDDDDDEE/AA/EEGC</-<<-<---..::.:CF.::.;C9.C.9
@M00842:106:000000000-AAV5A:1:1101:4133:12078 1:N:0:1
AAAAAAAAAAAAAAAGGGGGGGCACCGTCCTCCCACCCCACCACACCCCCC
+
AA@AA?DDDDDDE?E/E/E???A-9.-....0999.9---9-A9;--;---
@M00842:106:000000000-AAV5A:1:1101:9108:12079 1:N:0:1
AAAAAAAAAAAAAAAAAAAAAAAAAACAAAACAAAAACAACAAAAAACACG
+
BABBBBDDDDDBGGEFGGFGG?/>///F?BB0?F00F/F?/?/B0////0/
@M00842:106:000000000-AAV5A:1:1101:29231:12080 1:N:0:1
CGTGTGGGACGGCAAAAAAAAAAACAAACACGGAAATCCCGGGTGCCACGG
+
>>>1111>AFDDEGGGFCA0AE/A/B/GAB0///?/BD1B>>>//BBB1//
@M00842:106:000000000-AAV5A:1:1101:28084:12081 1:N:0:1
AAAAAAAAAAAAAAAAGGGGGGGGCGCGCCCCACCGCCCCCCCCCACCCCC
+
AAAAA@DDDDDDGEEAE//A/B?-;-;9------------99--99---;-
@M00842:106:000000000-AAV5A:1:1101:22430:12088 1:N:0:1
AAAAAAAAAAAAAAAAGGGGGGGCGCGGAGCGACACACCCCACACACCACC
+
>AAA@@DDDDDDEG?//AEEFC@@9----9--;;-;B---9ABAAA-;---
@M00842:106:000000000-AAV5A:1:1101:9746:12089 1:N:0:1
AAAAAAAAAAAAAAAAAAAACATCAACACAACAAAACAAAAAAATGGAACT
+
BBBBBBBBBBBBGGGGGGGGGG3B3B3B1F1BF1FFCGH111>/0B3BFE3
@M00842:106:000000000-AAV5A:1:1101:25654:12090 1:N:0:1
AAAAAAAAAAAAAAAGGGGGGGCGCGTGAAGTCAGCACCACCAACAACACC
+
AA@A?@1ADDDDGGC/A/AA@?@@-----9///////A---------9-9-
@M00842:106:000000000-AAV5A:1:1101:26076:12093 1:N:0:1
AAAAAAAAAAAAAAAAAAATGGAATTCTCGGGTGCCAAGGAACTCCAGTCA
+
CCCBBBBCCCCCGGGGGGGCFGFHB3@55?CE1>EG3ED1BBGFGHGB?FB
@M00842:106:000000000-AAV5A:1:1101:21633:12099 1:N:0:1
CGATACTTGGAACAATTTCTGGCAAGACGGTAAAGCTGATGGTATTGGCTC
+
>>>>>>BFFFFFGGGGGGGGFG1B1AB0E0A0B1BBBBAFBFAFGEFAFAB
@M00842:106:000000000-AAV5A:1:1101:24389:12100 1:N:0:1
AAAAAAAAAAAAAAAAAAAAAAACAAGACAATAGAGCAAACGAACAACACG
+
BBBBB@DBBBBBGGGGGGGGGC/11?1B1?1@3333333B0/>?E/0////
@M00842:106:000000000-AAV5A:1:1101:28907:12101 1:N:0:1
AAAAAAAAAAAAAAAAAGGGAATCCCCGGGTGCCAGGGACCTCCAGACACC
+
AAAAADDDDDDDGGGG//EEA001B1/>>E//B0B1?/>/?0B>0F1?FG/
@M00842:106:000000000-AAV5A:1:1101:7509:12107 1:N:0:1
AAAAAAAAAAAAAAAATGGAATTCTCGGGTGCCAAGGAACTCCAGTCACAC
+
ABBAADBBBBBBGGGE1BGBBFCAB5A1A1>1?DB??BBG3FGFH3FHHE3
@M00842:106:000000000-AAV5A:1:1101:25468:12112 1:N:0:1
AAAAAAAAAAAAAAAAAAAAAAAAAAGAGAAGAAAAAAACACAACAAACAG
+
AAAA@1ADDDDDGGEEE/FGEE@/>>//0>101B0B0////0/F<//0/00
@M00842:106:000000000-AAV5A:1:1101:6877:12114 1:N:0:1
ATTACTATCTGAGTCCGATGCTGTTCAACCACTAATAGGTAAGAAATCATG
+
>>>>ABFBFFFFGGGFEAAFGGD54DF5EACF4BB5DFFBGFBG5FEFFG5
@M00842:106:000000000-AAV5A:1:1101:27108:12117 1:N:0:1
ATGCTTGAAAAAAAAAAAAAAAAAATGGAATTCTCGGGTGCCAAGGAACTC
+
>1>A1B1BCFFFGGGGCGGGGGG//0BB1B11F@@FF/>/?BFHEAG0FBF
@M00842:106:000000000-AAV5A:1:1101:21808:12121 1:N:0:1
AAAAAAAAAAAAAAAGGGGGGGCAGAGAGACAGCACACCCACACACCCACC
+
AAAAADADDDDDCEC/A/AACG--;.;/.:9//9/.9:.;---;---;AB-
@M00842:106:000000000-AAV5A:1:1101:6374:12130 1:N:0:1
AAAAAAAAAAAAAAAAAAAAAAAAAACACAAACCACCAAAAACACAACACC
+
AAAAAD@DDDDDGGGG?E>>E?/////?0//0/////////?C/0/?////
@M00842:106:000000000-AAV5A:1:1101:18217:12140 1:N:0:1
AATCTCCCCAAAAAAAAAAAAACAACAAGGGAATTCCCGGGTACCAAGGAA
+
A1>>>@DFAFAFGGGAAE?EEG/A//F/0/A/001DAB/////B@2BF/00
@M00842:106:000000000-AAV5A:1:1101:19764:12141 1:N:0:1
TTTCTTGGAGGGGTGCCAAGGAACTCCAGTCACATCACGATCTCGTATGCC
+
>>AAAFFFFFBBGFEEEFGAFB3B3BCFF5BAAB5B3BEAABEFGBAFGFF
@M00842:106:000000000-AAV5A:1:1101:2849:12142 1:N:0:1
AAAAAAAAAAAAAAAAAAAAAAAACACAACACCAAACACAAAAAAAACAAA
+
BBBBB@DDBBBBGGGCAEC?E@EE1F1?/??//?///B0//0B//>B///0
@M00842:106:000000000-AAV5A:1:1101:11148:12149 1:N:0:1
AAAAAAAAAAAAAAAAAAAAAAAAAACAAAACAAAAAAAAAAAAAAAAAAA
+
BABBADBBBBBBGGGCFGGEGG//@////0B0??FF/DD?<</>@AC?D--
@M00842:106:000000000-AAV5A:1:1101:23871:12150 1:N:0:1
AAAAAAAAAAAAAAAAGGGGGGCGCGCGCACACCGCACCCACCAACCCACC
+
A>AAADDDDDDDGCE//?EGC@/<?--<--<-..-;::@...;9...9...
@M00842:106:000000000-AAV5A:1:1101:6995:12150 1:N:0:1
AAAAAAAAAAAAAAAAAAAAAAAGGCAACGCGCCCGCACAGAAACACACCA
+
ABBBBBDDBBBBGGGGEA0E>E/?1111?///////////0111?0F////
@M00842:106:000000000-AAV5A:1:1101:6725:12159 1:N:0:1
TCTTTTAAAATGTCAACAAGAGAATCTCTACCATGAACAAAATGTGACTCC
+
AAAAAFFFFFFFGF6FGFAGEF4EAA5A6FGGGD5FGFAAF2AF5DGHFH3
@M00842:106:000000000-AAV5A:1:1101:24920:12165 1:N:0:1
AAAAAAAAAAAAAAAAAAAAAAAAAACAACAACAACAAAAAAAAAAAAACA
+
BBBBB@DDBBBBGGGGCFFGFGE?/>??F////??/??BG/BDGC/<AA.<
@M00842:106:000000000-AAV5A:1:1101:24938:12166 1:N:0:1
AAAAAAAAAAAAAAAAAAAAAACAAACACAACACACAAAACACAAAAAAAA
+
BBBBBBDBBBBBGGGGEEE?EEE1?BFH11??H1/?//BF0?0?E00/>/<
@M00842:106:000000000-AAV5A:1:1101:7874:12174 1:N:0:1
CGGAAAACATTATTAATGGCGTCGAGCGTCCGGTTAAAGCCGCTGAATTGG
+
>>>>>>>CBFFFGGGGGGGGGE2A2A2A2A22A221B5DGHCECGAFBEG3
@M00842:106:000000000-AAV5A:1:1101:16706:12180 1:N:0:1
AAAAAAAAAAAAAAAAGGGGGGGGGGCGGAATACGCACACACACAACCACA
+
AAA1>1ADDDDDC///AEEGGG@;-9--9---//-99-----A----9---
@M00842:106:000000000-AAV5A:1:1101:4301:12199 1:N:0:1
CTTGGCACGATTAACCCTGATACCAATAAAATCCCTAAGCATTTGTTTCAG
+
>AA33BDBAABBGGGGGGG4FBDB4B444D56BBB33B3GA5555522DF5
@M00842:106:000000000-AAV5A:1:1101:2444:12201 1:N:0:1
AAAAAAAAAAAAAAAGGGGGGGGAGCAGCAAGAGGCAGAAAACGAGACAGA
+
1>A?111>0>>>//AA//E/>@9----/9-9--9--;--//9/-;-;---/
@M00842:106:000000000-AAV5A:1:1101:18234:12211 1:N:0:1
AAAAAAAAAAAAAAAAAAAAAAAAAACAACACAAAAACAAAAACAACAACA
+
BBBBBBDBBBBBGGGGGGFGGEC////?////?/??F/F/GG/////??//
@M00842:106:000000000-AAV5A:1:1101:4651:12229 1:N:0:1
AGCAAAAAAAAAAAAAAAATGGAATTCTCGGGTGCCACGGAACTCCAGTCA
+
>>>>>BFABBBBGGGGGG?CBGBG33D5DC1>1>BFB3>>/FE3GFGH3F3
@M00842:106:000000000-AAV5A:1:1101:20933:12231 1:N:0:1
TGAACGCCCTCTTAAGGATATTCGCGATGAGTATAATCACCCCACAAAGCA
+
>>>>A11>11A1AG3GGEFDB33A0A00A1A2212B22DFFGGF//FFF01
@M00842:106:000000000-AAV5A:1:1101:11241:12239 1:N:0:1
TCCCATTCATTCAGGAACCGCCTTCTGGTGATTTGCAAGAACGCGTACTTA
+
1>>AADDDB3D3GBBAB1AAAA00B11A10A222DDB11BABEAEEEE/22
@M00842:106:000000000-AAV5A:1:1101:25552:12240 1:N:0:1
AAAAAAAAAAAAAAAAGGGGGGGACAGAGATCGCAACAACCCAAACAACCG
+
1>AAA111>A@DEEA/AA/E/B@--99///00.;.9;----;9----AE--
@M00842:106:000000000-AAV5A:1:1101:22318:12246 1:N:0:1
TTATACTTATTTAATTATAGATAAAGGAGATATCTATTACCAAAAAAAAAA
+
1>>>AF@FFD33FGGGGGGBAB3B1DA10A01A13A3BDFGCBFFG?AE/E
@M00842:106:000000000-AAV5A:1:1101:18163:12252 1:N:0:1
AAAAAAAAAAAAAAAAAAATGGAATTCTCGGGTGCCAAGGAACTCCAGTCA
+
BBBBBBBBBBBBGGGGGGCGBG3G3@D5B1F@1>EEFFGF1BF3FGHF3B3
@M00842:106:000000000-AAV5A:1:1101:19780:12253 1:N:0:1
TAACCGTCAGGATTGACACCCTCCCAATTGTATGTTTTCATGCCTCCAAAT
+
>3ABC3>>ABFFGGBGFGGGGGBEF4F25B555D5A5BDD55FHBHHFBF3
@M00842:106:000000000-AAV5A:1:1101:8728:12255 1:N:0:1
TCGGATGGCGGCGTCTGCTTGGGAATTCTCGGGCGCCAAGGAACTCCAGTC
+
1>>>>>>11>100AA0A1ABBFFA1A1D22//A//AE//>/0BF1BF1B@1
@M00842:106:000000000-AAV5A:1:1101:23568:12262 1:N:0:1
AAAAAAAAAAAAAAAAATGGAATTCTCGGGTGCCAAGGAACTCCAGCCACA
+
BBB@ABBBBBBBGGGGG1BFB3B3D5DFFC1>B?@3111BF@GGBB3?CG1
@M00842:106:000000000-AAV5A:1:1101:16050:12262 1:N:0:1
TGCCTTTAGTACCTCGCAACGGCTGCGGACGACCAGGGCGCACGCCAGACC
+
3>>A3BF5BD5FGGGGG2FGGGA22222AA20AAA111B000>>>FE@FFF
@M00842:106:000000000-AAV5A:1:1101:25840:12269 1:N:0:1
AAAAAAAAAAAAAAAAGGGGGGCGCGGCGCACAAGCACACACAACAGCCCC
+
AAAAADDAADDDGC?AE/EEE?/>@-<------/.:/::9;C9.../9.;.
@M00842:106:000000000-AAV5A:1:1101:6517:12270 1:N:0:1
CTCCGCATGTGCTAGTAGTAGCATTAAGCCTGTCAGGGACTGTATGAATTC
+
>>>>3>A3ABDFGGFEGGBBFGD5555ABF4FABDDBFCF2FBD5F5F5DD
@M00842:106:000000000-AAV5A:1:1101:18866:12275 1:N:0:1
AAAAAAAAAAAAAAAATGGAATTCTCGGGTGCCAAGGAACTCCAGTCACAT
+
BBBBBBDBBBBBGGGGFBGBBBAA55B1A1>1BD3??FGHFGGFBBGHHF3
@M00842:106:000000000-AAV5A:1:1101:16014:12276 1:N:0:1
ACAAAAAAAAAAAAAAAATGGAATTCTCGGGTGCCAAGGAACTCCAGTCAC
+
AAAAAFABBBBBGGGGGGFFGBG33D5B11>1>>B5BBF1EF3GHFGFGH@
@M00842:106:000000000-AAV5A:1:1101:21448:12278 1:N:0:1
GAAAAAAAAAAAAAAGGGGGGGGAGCAGAGCACGCCCACCCACACCACCCC
+
A1AAA1A@00>AEA//EEEGC@--9--//9;/9-------;-A-;-9--9-
@M00842:106:000000000-AAV5A:1:1101:19642:12280 1:N:0:1
AAAAAAAAAAAAAAAAGGGGGGCGGCGGAACCACACCACCCCACACCCACC
+
>AAAADDDDDDDGCE/EEEGGG@@C@-;-9-;9..9;99.:@.;.....--
@M00842:106:000000000-AAV5A:1:1101:12531:12284 1:N:0:1
AAAAAAAAAAAAAAAAAAAAGGCACGCACCGAGGCCCAAGGACCCCCGGCC
+
AAAAADD?DDDDGGGCEGE/??/>B/>/>>>///>////>/<0//?//<//
@M00842:106:000000000-AAV5A:1:1101:19030:12287 1:N:0:1
ATTGAAGACAGTAGTAAGAACTCAGCGGTCAGTGGTTGTATTGCTGATTGC
+
A>A1>1@DFFCBFFGFGFA1A1B1B1BA0A0A2DB1000122BFAB1B2D1
@M00842:106:000000000-AAV5A:1:1101:18776:12288 1:N:0:1
AAAAAAAAAAAAAAAAAGGGAGGTCGCGGGTGCCAAGGAACACCAGTCACC
+
AAAA@DDDDDDDGGGG?/AE///B>//>E//>?>BB//B0B0B??0B<BG1
@M00842:106:000000000-AAV5A:1:1101:2207:12299 1:N:0:1
AAAAAAAAAAAAAAAAGGGGGGGAGCAGCACCGAGACACACCCGACACCAG
+
>AAA11@1@DDDAE//A//AA/---../9..9-9--;--9-;;---;;-;-
@M00842:106:000000000-AAV5A:1:1101:26159:12307 1:N:0:1
AAAAAAAAAAAAAAAAAAAAAAAAAACAAAACAAAAAAAAAAAACAACAAA
+
BBBBBBBBBBBBGGGGGGGGGGC//>?FGG00?/F0?/<>/<///??CFA0
@M00842:106:000000000-AAV5A:1:1101:19605:12309 1:N:0:1
CTATGACCCAACAAAAAAAAAACAACAAAACTGGAATTCTCGGGTGCCAAG
+
>1>>1BBCFAAAGGGGFEGAEG/A//AF0BFAA00B11D2DF/AA/A0D@/
@M00842:106:000000000-AAV5A:1:1101:6709:12311 1:N:0:1
AAAAAAAAAAAAAAAAAAAAAAAAACAAAACAACAAAACAAAAAAACAAAA
+
AAAAADDDDDDDGGGGGGGGCG//////000/?/?/0B0??00?/C///00
@M00842:106:000000000-AAV5A:1:1101:20720:12312 1:N:0:1
AAAAAAAAAAAAAAAGGGGGGGGCGCAGCACAACCACAACCCCACACACCC
+
ABBBB@DBDBBDCGC11EEECGBB---;9...9...;..;....;;....;
@M00842:106:000000000-AAV5A:1:1101:16422:12315 1:N:0:1
AAAAAAAAAAAAAAAAAAAAAACACAAAACACAAAAAAACAAACAAAAACA
+
ABBBBBDBBBBBGGGGFGGGGGD?111B11?B??BF/EEGGHCHA?FAGA/
@M00842:106:000000000-AAV5A:1:1101:15276:12318 1:N:0:1
TGCCGCTGATAAAGGAAAGGATACTCGTGATTATCTTGCTGCTGCATTTCC
+
>>>>1A1>1BB3BBF111BFBB1B11B00B022BDAABFDEGB1FA1A2DF
@M00842:106:000000000-AAV5A:1:1101:2117:12319 1:N:0:1
AAAAAAAAAAAAAAAAAGGGAAGTCTCGGCTGCCACGGAACCCCAGCCACA
+
BBB@BBBDDBBBGGGEA1E11F13D553B11>B1@B>/>1/1?>E10/B00
@M00842:106:000000000-AAV5A:1:1101:6362:12340 1:N:0:1
AAAAAAAAAAAAAAAAAAAAAAACAATGGAATTCTCGGGTGCCAAGGAACC
+
AAAAADDDDDDDGGGGGGEGGGG///1BE1B11B2BFFE//?GH1GFHBF<
@M00842:106:000000000-AAV5A:1:1101:18891:12352 1:N:0:1
AAAAAAAAAAAAAAAAAAAAAAAAAAAAACAACAAAAACCAAAAAAAAAAA
+
AAAAADDDDDDDGGGGG?E>@?//>//><EGCCC?00<//?F/F//</--<
@M00842:106:000000000-AAV5A:1:1101:14696:12360 1:N:0:1
AAAAAAAAAAAAAAAAAAAAAAAAACAACAAACAAAAAAAAAAAACAAAAG
+
CBCCCCBCBBCCCGGGGGGGGG?E@/?G/?/0/??00/>/////////000
@M00842:106:000000000-AAV5A:1:1101:12471:12365 1:N:0:1
ACCACCATTACCAGCATTAACCGTCAAACTATCAAAATATAACGTTGACGG
+
AA>AABADDFFFBBABBFGGFGAABB25B455DDD3AB35DFFEAABGHGA
@M00842:106:000000000-AAV5A:1:1101:19155:12366 1:N:0:1
CCAAAATTAGGGTCAACGCTACCTGTAGGAAGTGTCCGCATAAAGTGCACC
+
>>>>>>DCFFFFFGGGGE22AE44A55D445A3B5DD2EA22B5B55D5GF
@M00842:106:000000000-AAV5A:1:1101:22011:12369 1:N:0:1
TCACGAAAATAGTCACGCAAAGCATTGGGATTATCATAAAACGCCTCTAAT
+
3>>A33AABFFFGGGGEC2AABBB55BB2233BBDDFD55AB2EE2E3FF5
@M00842:106:000000000-AAV5A:1:1101:21435:12372 1:N:0:1
CCATATGGGATTGAAAGTTTTTACAAAAAACACACACACACAAACGAAACC
+
>3>>AD@@BFCCAGGGGBBBEF4B5D444AAABA2A2EAE2E2B2211101
@M00842:106:000000000-AAV5A:1:1101:9074:12379 1:N:0:1
CATAATGTCAATAGATGTGGTAGAAGTCGTCATTTGGCGAGAAAGCTCAGG
+
AAAABFB@B5BB5BB6BBBGB5BA5BB5EAFCB66D5BE2E2B3FGEGGFA
@M00842:106:000000000-AAV5A:1:1101:2660:12380 1:N:0:1
AAAAAAAAAAAAAAAAATGGAAGACTCGAGTGCAAAGGAACCCAAGACACA
+
AAAAA@DDDDDDGGCE/BBFAA00B1BF//1?@21BF0000/>//?0B>>0
@M00842:106:000000000-AAV5A:1:1101:19726:12391 1:N:0:1
AAAAAAAAAAAAAAAAAAAAAAAAAAAAAACGAACACAAACACAAAAAACA
+
BBBBBDDBBBBBGGGGEGGGGGC>////<<?////<0?/?<<<F/F0<</?
@M00842:106:000000000-AAV5A:1:1101:13789:12401 1:N:0:1
CAACCAGATATTGAAGCAGAACGCAAAGAGAGAGATGAGATTGAGGCTGGG
+
>3AAAA>4BB@@BB5BBBBBBF2A22244B222A2A3D3A55A3BFE2BEE
@M00842:106:000000000-AAV5A:1:1101:3279:12402 1:N:0:1
AAAAAAAAAAAAAAAGGGGGGGGACCAGCACCAGCACCACCACAAACCACC
+
AAAAA1>AA0AAE/E/AAEE<9----9-------9---9---9-----9--
@M00842:106:000000000-AAV5A:1:1101:18349:12405 1:N:0:1
GGTCAAAAAAAAAAAAAAAATGGAATTCTCGGGTGCCAAGGAACTCCAGTC
+
>3>>>BFFBBBBGGGGEGGEFBB3B33D5AAF01>>GBEH1?FG3GEBGBB
@M00842:106:000000000-AAV5A:1:1101:2764:12405 1:N:0:1
ATAAGAACGAACCATAAAAAAGCCTCCAAGATTTGGAGGCATGAAAACATA
+
>1>A1B1FAAADGF1GGGGGGFAB1BB011A112DD1BAEC1FFHEDBF1B
@M00842:106:000000000-AAV5A:1:1101:5974:12411 1:N:0:1
AAAAAAAAAAAAAAAAAAGGGGAGCACGCCTAGCCGACCACACACACCCAC
+
>AAAADDDDDDDGEGE//A//>////B/>/0/010//>/>////>//??//
@M00842:106:000000000-AAV5A:1:1101:28391:12413 1:N:0:1
AAAAAAAAAAAAAAAGAGGGGGCCGGAGCACCAAGGAAACAACACAACACC
+
>1AAA@?DADDDGEE//BFFGG/////>//B/0/0/B00B0/>?F//////
@M00842:106:000000000-AAV5A:1:1101:2492:12414 1:N:0:1
AAAAGACCAAAAAAAAAAAAAAAAATGGAATTCTCGGGCGCCAAGGAACTC
+
111111>>FAAAGGGEEA/AA//A/0B@1B11122B/>//>E?/>FGHHBB
@M00842:106:000000000-AAV5A:1:1101:16853:12416 1:N:0:1
AAAAAAAAAAAAAAAAAAAAAAAAAGCGAACAAAGACCACACACAAACAAC
+
1AAAADDDDDDDGGGGGG@EEE@///0///>/0000000?//?///<?0//
@M00842:106:000000000-AAV5A:1:1101:21541:12422 1:N:0:1
AAAAAAAAAAAAAAAAAAAAAAAAAAAAAAACACAAAAAAAAAAAAAACAA
+
BBBBBBDBBBBBGGGGGGGGGGGG?>EE////?<?<?FFCGGFGCGGG.:;
@M00842:106:000000000-AAV5A:1:1101:16455:12425 1:N:0:1
AAAAAAAAAAAAAAAAAAAGGGAATCCTCGGGTGCCAAGGAACCCCAGTCA
+
CCCBBBDBCCCCGGGGGGC1?EGAE333B1B/1/?3B3??E3G/EE>?BB3
@M00842:106:000000000-AAV5A:1:1101:28677:12441 1:N:0:1
AAAAAAAAAAAAAAAATGGAATTCTCGGGAGCCAAGGAACTCCAGCCACAC
+
AAAAADDDDDDDGGGG0BG11B1D2D/B//>/BBBBB0BG1FCFC0>GHH/
@M00842:106:000000000-AAV5A:1:1101:9041:12444 1:N:0:1
ATGTGCTTTTCAAAAACAAAAAAAAAAAACAACATGGAATTCCCGGGGGCC
+
>>>>1B3B3@BDGGGGFGEGFGG?00/A///AAA0B0BA1111AA/>/>E/
@M00842:106:000000000-AAV5A:1:1101:23440:12445 1:N:0:1
AAAAAAAAAAAAAAAAGGGGGGGGCGAGACCACCGACACCCCACACCACCC
+
>AAAADDDDDDDGEG?AA?EEC----9----------9-;----9:9----
@M00842:106:000000000-AAV5A:1:1101:10552:12448 1:N:0:1
GGGGCCAGTGGTGAGGGACGGACGTGCGCACACCGACACACTCACGCGATG
+
>1>1111>1BC1A1B1110000A000A/////0/AA///0A000B/0//>/
@M00842:106:000000000-AAV5A:1:1101:20681:12449 1:N:0:1
AAAAAAAAAAAAAAAGGGGGGGGGGGAGAGCCCCCCAACCACCACACACCC
+
AAAA?1DDDDDDAEEEGAEGGG;-99-9---9-9-9--99--:9;--;:--
@M00842:106:000000000-AAV5A:1:1101:27313:12451 1:N:0:1
AAAAAAAAAAAAAAAAAATGGAATCCTCGGGTCCCAAGCAACCCCAGTCAC
+
BBBBBBBB@BBBGEEG?01BG333B@5B11>1/?BBFE?1BBB??EEGFHB
@M00842:106:000000000-AAV5A:1:1101:21659:12451 1:N:0:1
AATCAAAACTAAACAAAAAAAACAGAAAAAACTGGACTTCCCGGGCGCCAG
+
AAAAAFFFCCFFGGGF1CF0F?00001B00//1AAB011D1BA////>>E/
@M00842:106:000000000-AAV5A:1:1101:27372:12454 1:N:0:1
AAAAAAAAAAAAAAAGGGGGGGGCGGGGCGGTCGACCCGAGCACACACACC
+
>>AAAD1>@>D0/AAAAE?/C@@9-----------------------:9--
@M00842:106:000000000-AAV5A:1:1101:22060:12457 1:N:0:1
AAAAAAAAAAAAAAAAAAAAAAAAAACTAACGAAAACACACAACCCACACA
+
A1AAAD@DDD@DGGGCGE>E//>/>//11B1/////<?0?////?/?////
@M00842:106:000000000-AAV5A:1:1101:6457:12459 1:N:0:1
AGTACCGAGGCTAACCCTAATGAGCTTAATCAAGCTGATGCTCGTTATGGG
+
3>>>>D3ADDD>GGGGGGFGBB55ABB555BFAB3BBD3FGBAEABG2BB1
@M00842:106:000000000-AAV5A:1:1101:16272:12470 1:N:0:1
AAAAAAAAAAAAAAAAGGGGGGGAAGGACGCACACCACCCACACAACAACA
+
AAA@A?DDDDDDCA/AECGGGG;-....9-;-;--::---99A---B--9-
@M00842:106:000000000-AAV5A:1:1101:14124:12472 1:N:0:1
ATTAAGGATATCAATTGCGTTATATCTCAAAACAACAAAAAAAAATGGAAT
+
>>1A11BB1B@BBGD3BBAAAA033D3D33BE0AB0AAFEEEG//BAAF11
@M00842:106:000000000-AAV5A:1:1101:24944:12473 1:N:0:1
AAAAAAAAAAAAAAAAAAAAAAAACACAACAAACAGCACAAAACAAAAAAA
+
AAAAADDDDDDDGGGGGEGGGG/>//BF////0?000B0B000B//00///
@M00842:106:000000000-AAV5A:1:1101:15311:12479 1:N:0:1
GCTTTATCAAGATAATTTTTCGACTCATCAGACATATCCGAAAGTGTTAAC
+
>A3A>DFBFBBBB5FEFGGGGECB2BA5FF4444A5DDGEB22BAFBFHG5
@M00842:106:000000000-AAV5A:1:1101:27029:12485 1:N:0:1
AAAAAAAAAAAAAAAAGGGGGGCGCGCACAACCGCACACCAAAGACACGAG
+
>AAA11AAADDDGA//AAEECGC<-<----<.<---:-.;..;////9.--
@M00842:106:000000000-AAV5A:1:1101:6576:12493 1:N:0:1
CATACATATCACCATTATCGAACTCAACGCCCTGCATACGAAACGACAGAA
+
>A>AABFFFFFFGGGGGGGGABB4BBFG22222BFGEFGFEAE2A2AEECA
@M00842:106:000000000-AAV5A:1:1101:20116:12495 1:N:0:1
GATGGTTAATGCTAATCCTTTCACTCATGATCTAAAAACACAAACAAAAAA
+
>>1111BBFD@FGGGFFFDBEF3D3BB3AFBDAD131B0AFG0E0BAGHEA
@M00842:106:000000000-AAV5A:1:1101:18755:12501 1:N:0:1
AAGAAAAAAAAAAAAAAAAATGGAATTCTCGGGTGCCAAGGAACTCCAGTC
+
>AA>>CFFCCCCGGGGGGGEABF3F33D5D?F01>EG33FEFFHGGGBFB3
@M00842:106:000000000-AAV5A:1:1101:22423:12504 1:N:0:1
AAAAAAAAAAAAAAAAAATGGAATTCTCGGGTGCCAAGGAACTCCAGTCAC
+
BBBBBBBBBBBBGGGGGE1BGBGBBD55?F>1>B?331?BGEBFGBC3BF@
@M00842:106:000000000-AAV5A:1:1101:11719:12509 1:N:0:1
TTTGAAAAAAAAAAAAAAAATGGAACTCTCGGGTGCCAAGGAACTCCAGTC
+
>AAAAFFF@DDDGGGGGGG?0BF1F11B1BE/>//>>11?F0EG1BC1E@B
@M00842:106:000000000-AAV5A:1:1101:16421:12519 1:N:0:1
AAAAAAAAAAAAAAAAAATGGAATTCTCGGGTGCCAAGGAACTCCAGTCAC
+
BBBBADDBBBBBGGGGGE1BGBFF3D55?FE1>BCB3?1BGGBFFFHFEG3
@M00842:106:000000000-AAV5A:1:1101:20171:12527 1:N:0:1
AAAAAAAAAAAAAAAGGGGGGGGGGCGGCACCCCCAGCACACACCCACACC
+
AAAAA1ADDDDDGG?/AEFGGG9---99-9--9-;--9-9-;---;AB9-;
@M00842:106:000000000-AAV5A:1:1101:20043:12527 1:N:0:1
TTATGCTGATTTGCATTCCTAATTCAAGAACCACACAACCACAACACACAT
+
>>>>3D5FFFDFFGFGFGGFGG55D5554BF4B2AAEF22B2FDE222223
@M00842:106:000000000-AAV5A:1:1101:24994:12528 1:N:0:1
AAAAAAAAAAAAAAAAAGGGAATTCGCGGGTGCCAAGGAACTCAAGTCACA
+
AAAAADDDDDDDGGGG?/AE/0011/B//>/>/0B1/?B0B1B1B12BFF1
@M00842:106:000000000-AAV5A:1:1101:21544:12530 1:N:0:1
AAAAAAAAAAAAAAAAGGGGGGGGCGAGACACCCGACAAACCCCCACACCC
+
AAAAADADDDDDG////AEGG?A----------;--;-----9---;----
@M00842:106:000000000-AAV5A:1:1101:10017:12531 1:N:0:1
CTTGAATAAGATGACTACCATCAAGTGGCCATATTGTGCCAACAAAACAAA
+
>>33>BDBFBB5BBBABFEGFGE4B5DA2BG44A6B6DBGDCFFBB22AF2
@M00842:106:000000000-AAV5A:1:1101:21391:12534 1:N:0:1
TCATGATATTGATGTGTACATTCCCACCTATGATATTGACAGGTTAATTTT
+
3>>33BBDD@DFEGBFBGDDFGDAB44AAB5B5A66AABFDFC33B5DADB
@M00842:106:000000000-AAV5A:1:1101:28443:12546 1:N:0:1
CTGTTACTGAGAAGTTAATGGATGAATTGGCACAATGCTACAATGTGCTCC
+
>AA>>DB@FFFFFGF5GFGFG45B4A56B444B4A4FF5FFBFFE5DF5FF
@M00842:106:000000000-AAV5A:1:1101:29365:12550 1:N:0:1
AAAAAAAAAAAAAAAAAAATGGAATTCTCGGGTGCCAAGGAACTCCAGTCA
+
?AAAADDDDDDDGGGGGGE0BF1B11@D2CFC/>EF1BEFGGHGHHGF>F>
@M00842:106:000000000-AAV5A:1:1101:16490:12552 1:N:0:1
AAAAAAAAAAAAAAAAAAAAAAAAAACACAAACAAACAAAAAAAACAACAG
+
AAAAADDDDDDDGGGGGGGEEG///E//B//F?B?F/FCE0?////?/?F0
@M00842:106:000000000-AAV5A:1:1101:24851:12559 1:N:0:1
AAAAAAAAAAAAAAAAAGAGGGCGCAGCGAGCACACAAACCCACCCACCAC
+
>AAAADDDDDDDGGGCA//B/AE///>/>>/>/B0B/>0/////////?</
@M00842:106:000000000-AAV5A:1:1101:20441:12561 1:N:0:1
AAAAAAAAAAAAAAAGGGGGGGCGCGGGCACCACCCCACCACAACACAACC
+
>AAA@1A>@AADAAE/AAEG?A-?-------;-----;9-9;---99----
@M00842:106:000000000-AAV5A:1:1101:4298:12561 1:N:0:1
CGTGCTCGTCGCTGCGTTGAGGCTTGCGTTTATGGTACGCTGGACTTTGTA
+
>>>3>>BA>ADBEEEEAAEAFGAB3A2A2A225DBADF1EFE?GGFADFD5
@M00842:106:000000000-AAV5A:1:1101:17390:12565 1:N:0:1
AAAAAAAAAAAAAAAAAATGGAATTCTCGGGTGCCAAGGAACTCCAGTCAC
+
AAAAADDDDDDDGGGGGE0BGB@1FD2BF/E/>BFBCAFGHG1FGFF@BDB
@M00842:106:000000000-AAV5A:1:1101:6188:12566 1:N:0:1
AACCTGATTAGCGGCGTTGACAGATGTATCCATCTGAATGCACTGAAGAAC
+
>1>>A1BBDDDFAEEEAAE0BFA01BB22BGF2EFHB2DAFF110111100
@M00842:106:000000000-AAV5A:1:1101:16476:12567 1:N:0:1
AAAAAAAAAAAAAAAAAAAAAACAACAACAACAACAACACAACAAACCCCA
+
AAAAADDDDDDDGGGGG/EEGC///>??FGG/F/////>F/>/?/</?///
@M00842:106:000000000-AAV5A:1:1101:27358:12567 1:N:0:1
ACATATCACCATTATCGAACTCAACGCCCTGCATACGAAAAGACAGAATCC
+
ABBBBFBFFFFFGGCGG4GGAG4FB22AA2BAB5DBC2ABA3FGHGEGEF3
@M00842:106:000000000-AAV5A:1:1101:20391:12572 1:N:0:1
TGAGATGGCAGCAACGGAAACCATAACGAGCATCATCTTGATTAAGCTCAT
+
>>>3>BBCFFBBGGFGGEFECG44B4BA2A2EAB3DD55DDD5ADFF5FEA
@M00842:106:000000000-AAV5A:1:1101:16941:12575 1:N:0:1
AAAAAAAAAAAAAAAAAGGGAATCCTCGGTTGCCAAGGACCTCCAGCCACA
+
AAAAADDDDDDDGGGG//AEFA01B11?EB/>FBB1?/>0B0FF010/FG0
@M00842:106:000000000-AAV5A:1:1101:9137:12581 1:N:0:1
AAAAAAAAAAAAAAAAAAAAAAACAAAGAAAAAAACAAAAAGAAAAAAAAA
+
AAAABDBBDDBDGGGGGGGGGF?1?F13B132?>>/?FGHD/?EBCC/B//
@M00842:106:000000000-AAV5A:1:1101:19776:12584 1:N:0:1
TTTACAGACACCTAAAGCTACATCGTCAACGTTATCTTTTGATAGTTTGAC
+
33>AAFFFFFF?4F4GFAAFGG5AB4BB2FA2BA2AB55D5EGFFF5ABDB
@M00842:106:000000000-AAV5A:1:1101:10970:12591 1:N:0:1
AAAAAAAAAAAAAAAAATGGAAGTCTCGGGTGCCAAGGAACTCCAGTCACC
+
BABBBBBDDDB@CCECE1BFAA3355531010?B3B111BB3BG33BBGG3
@M00842:106:000000000-AAV5A:1:1101:6268:12592 1:N:0:1
AAAAAAAAAAAAAAACGGGGGGGCAGAGCCACGCACCACAACCCACACACC
+
1AAAA11>??DDGC/AAEEGGC---..9/-/:--------9--99------
@M00842:106:000000000-AAV5A:1:1101:20990:12594 1:N:0:1
AAAAAAAAAAAAAAAGGGGGGGGAGGAGGACAGCGCCACACCAACCACCAC
+
>AAA??ADDDD@E??/E/E/B?--99-9------;---:A-:9-9-;-;--
@M00842:106:000000000-AAV5A:1:1101:22562:12601 1:N:0:1
GATAAACCAACCATCAGCATGAGCCTGTCGCATTGCATTCATCAAACGCTG
+
>>>>>DFFCBCCGGGGGGFBGGBAG4FAA24EAABDFA5DF5F53FG?F2B
@M00842:106:000000000-AAV5A:1:1101:22582:12602 1:N:0:1
GATAAACCAACCATCAGCCTGAGCCTGTCGCATTGCATCCCTCAAACGCTG
+
>>1111DFAAAAGGG1GG11B0A1F0BBB0AE001DD21001BF1BB/AAB
@M00842:106:000000000-AAV5A:1:1101:17539:12605 1:N:0:1
AAAAAAAAAAAAAAAAAAAAAAAAAAAACAACAAAAAAACAAACAAAAAAA
+
BBBBBBDBBBBBGGGGGGGEEG//>/>><?///?0BF/<?C/FAA/0?//-
@M00842:106:000000000-AAV5A:1:1101:28867:12606 1:N:0:1
TTTTGGATTTAACCGAAGATGATTTCGATGCTCTGACGAGTAACAAAGTCT
+
1>>>11BBDFFFGGCEEEEDFB333BAA3301A1BAFAF0BGHGBBFCB22
@M00842:106:000000000-AAV5A:1:1101:13467:12609 1:N:0:1
AAAAAAAAAAAAAAAAAATGGAAGTCTCGGGTGCCAAGGAACTCCAGTCAC
+
BBBBBBBBBBBDGGGGGG1BG@F3BB5@E1>1>?BB3BFHFGBFGCG3333
@M00842:106:000000000-AAV5A:1:1101:25119:12616 1:N:0:1
AAAAAAAAAAAAAAAAAATGGAATTCTCGGGTGCCAAGGAACTCCAGTCAC
+
BBBBBBBDBBBBGGGGGGABGFFF3D55?B01>B?BB1CFGGFFHGHFFGF
@M00842:106:000000000-AAV5A:1:1101:12173:12616 1:N:0:1
AAAAAAAAAAAAAAAAATGGAATTCTCGGGTGCCAAGGAACTCCAGTCACA
+
BBBBBBBB?DDBGGGGG1BFBB3AD5DEFE1>?B@3??BGHCGHEFFFHF3
@M00842:106:000000000-AAV5A:1:1101:7161:12622 1:N:0:1
AAGCCTCCAAGATTTGGAGGCATGAAAACATACAATTGGGAGGGCGACAAA
+
>>>>A1BAFFFFFGCFGGGGGFGB1D11B01ABB1D11B0000A/A/AA/0
@M00842:106:000000000-AAV5A:1:1101:27890:12629 1:N:0:1
AAAAAAAAAAAAAAAAGGGGGGGAGCGACACAGCGCGCAAACAACACCAAA
+
AAAAA11>ADDDE/A/AE?EEGA--.---;-;-9-;-;-----;A--9-;-
@M00842:106:000000000-AAV5A:1:1101:21580:12631 1:N:0:1
AAAAAAAAAAAAAAAGTGGGGGCCGGCTCGCCACCCCCCCCACCACCACCC
+
AAAAADDDDDDDGCE?111FEEE/>///////?/B/////</?C//?/??B
@M00842:106:000000000-AAV5A:1:1101:5250:12635 1:N:0:1
AAAAAAAAAAAAAAATGGAATTCTCGGGAGCCAAGGAACTCCAGTCACATC
+
ABCAADDBCCCCGGGGGGABBC5DDFFE0E1F321FCEF3FHBGBGGFB33
@M00842:106:000000000-AAV5A:1:1101:10062:12639 1:N:0:1
AAAAAAAAAAAAAAAAATGGAATTCTCGGGTGCCAAGGAACTCCAGTCACA
+
BBBCCCBBDBDDFGEGGGBGBB3AD55?BE1>BBBBFEGGH3GHHHFGHH3
@M00842:106:000000000-AAV5A:1:1101:18798:12640 1:N:0:1
AAAACAGGTGCCGAAGAAGCTGGAGGAACAGAAGTGCGAACCAGCTTATCC
+
1AAAA1CABCFFGGEF00BF1FB0B000AAB0111B1//AEEG/A1BB1DA
@M00842:106:000000000-AAV5A:1:1101:26240:12641 1:N:0:1
AAAAAAAAAAAAAAAAGGGGGGGAGAGAGCACCGGCACACCCAACAAACCG
+
>AAA?11A>DADEAA/E/E/E/:-;...../..---99B---9-;9-;:E-
@M00842:106:000000000-AAV5A:1:1101:15410:12645 1:N:0:1
AAAAAAAAAAAAAAAAAAAAAAAAAAAAAACACAAAAAAAAAAAAAAAAAA
+
CBBCCCDB@DDBGGGCEGGGGGGGFG//EBA/0??0?G<C/ACFCG-:C-:
@M00842:106:000000000-AAV5A:1:1101:25670:12652 1:N:0:1
AAAAAAAAAAAAAAAAAAAAAAAAAACACAACAAACACACCAAACAAACAA
+
BBBBBBBBBBBBGGGGGGGGEE?/>>>?F/?///B?F0///??//0?0?0/
@M00842:106:000000000-AAV5A:1:1101:29235:12652 1:N:0:1
GAAAAAAAAAAAAAAGGGGGGGGCGACGCACGACACCACAACGAGCAACGC
+
1AA1A11>0>0DC////AAFC?---;----;-9;----9----9---/---
@M00842:106:000000000-AAV5A:1:1101:23551:12653 1:N:0:1
AAAAAAAAAAAAAAAAAAAGGGAATTCTCGGGTGCCAAGGAACTCCAGCCC
+
BBBBBBBBBBBBGGGGGGE1?E1F233B@BB/1>1BGBFFG3G3BC?33?/
@M00842:106:000000000-AAV5A:1:1101:5025:12659 1:N:0:1
TAAAAAAAAAAAAAAAAAAATGGAATTCTCGGGTGCCAAGGAACTCCAGTC
+
>AABBFBBBBBBGGGGGFAE1BB3FF3D53B1>1>EBFBGCFHG3BGHH33
@M00842:106:000000000-AAV5A:1:1101:21119:12663 1:N:0:1
AAAAAAAAAAAAAAAAGGGGGGGCGCGACAGCACGCAACCCAACCCACACA
+
>AAAA@DDADDDGC///AEECG@G-----99--:-;--;:9;-9---;--9
@M00842:106:000000000-AAV5A:1:1101:3544:12667 1:N:0:1
AAAAAAAAAAAAAAAAAAAGGGAATTCCCGGCGCCCAAGGAACCCCAGCCC
+
AAA@ADD@>ADAEEEEEC//?E/00@B11BE/>>>EE/?/00B/?//?0//
@M00842:106:000000000-AAV5A:1:1101:24141:12675 1:N:0:1
AAAAAAAAAAAAAAAAAATGGAATTCTCGGGTGCCAAGGAACTCCAGCCAC
+
BBBBBDBBBBBBGGFEFEFFG3@B3D5@B?>1>B?B311?FFBFG333?F2
@M00842:106:000000000-AAV5A:1:1101:21458:12679 1:N:0:1
AAAAAAAAAAAAAAAAGGGGGGGCGCGGCGGCACACACCACCCGACACCCC
+
>>AAA@DDDBDBGCEEEECEEC?9---9---9-9....9.9..--;;-;.-
@M00842:106:000000000-AAV5A:1:1101:7652:12683 1:N:0:1
AAAAAAAAAAAAAAAGGGGGGGGCCGCAACACACGACACACAACCAACGCG
+
AA11A1ADDDD?CEC?/EEE@-99;9-----;9--;----;----9A?---
@M00842:106:000000000-AAV5A:1:1101:22926:12684 1:N:0:1
AAAACGTGCGTCAAAAATTACGTGCAGAAGGAGTGATGTAATGTCTAAAGG
+
BBBBB3BAADABGGBGAFGGGF4BAF553322A2ADBBAD5DFFDDDFGFE
@M00842:106:000000000-AAV5A:1:1101:26151:12692 1:N:0:1
CTGAAGCAAAAAAAAAAAAAAAAACATGGAATTCTCGGGCGCCAAGGAACC
+
>1>>A1BFFFFAGGGEGGGEEG/E/B1B01111DDBFC//>>EEEC/00F?
@M00842:106:000000000-AAV5A:1:1101:23260:12692 1:N:0:1
AAAAAAAAAAAAAAAAAAAAAAAAACACAACAAAAAAACAAACAAAAAAAA
+
AAABBBBDBBBBGGGGGGEGGGF/>>/0?//?/0FGFG??DCCCG00C/B@
@M00842:106:000000000-AAV5A:1:1101:7280:12693 1:N:0:1
AAAAAAAAAAAAAAAAAAAAAAAAACAAAACAAAAAAAAAAAAAAAAAAAA
+
ABBBBD?DBBBBGGGFGGGGGGGGF/?/?00??00//</>B/<@-<@@A@-
@M00842:106:000000000-AAV5A:1:1101:8191:12701 1:N:0:1
AAAAAAAAAAAAAAAAAATGGAACTCTCGGGTGCCAAGGAACTCCAGTCAC
+
BBBBBBBBBBBBGGGGGGEFGBG33B5BBB>1/B3FBGFFGG3FGCG3FG@
@M00842:106:000000000-AAV5A:1:1101:22679:12704 1:N:0:1
AAAAAAAAAAAAAAAATGGAATTCTCGGGAGCCAAGGAACTCCAGCCACAT
+
BBBBBBDBBBBBGGGGBBCBB33555B1A0>1?321?1?G3@GFF3?FFG3
@M00842:106:000000000-AAV5A:1:1101:15332:12708 1:N:0:1
AAAAAAAAAAAAAAAAAAAAAACAACAAGACACAACCACACGCGGAACACG
+
AAAAADDDDDDDGCG?//>EE>>F////00BBBB//>/?///</////00/
@M00842:106:000000000-AAV5A:1:1101:13332:12711 1:N:0:1
AGAGATTCTCTTGTTGACATTTTAAAAGAGCGTGGATTACTATCTGAGTCC
+
A?AABFFFFFFFBB5BABBBFG6A4F552A4A2BA2BBBGFG5FDGHHHHF
@M00842:106:000000000-AAV5A:1:1101:24601:12711 1:N:0:1
AAAAAAAAAAAAAAAAGGGGGGCAGCGAGAGCCCCAACAACCCACCACAAC
+
>AAAADDDDDDAEEECAEEEEGC/?/>///<.0..........C...<<..
@M00842:106:000000000-AAV5A:1:1101:18602:12713 1:N:0:1
GAAAAAAAAAAAAAAAGGGGGGGGGCGAACACACACGAACCGCGAAACAGC
+
A1A?11A@@@D@??//EA/AAC-9--;;---9-9---9-;-9-----;/--
@M00842:106:000000000-AAV5A:1:1101:17386:12713 1:N:0:1
GACGACCAATCTGACCAGCAAGGAAGCCAAGATGGGAAAGGTCATGCGGCA
+
>>>3>>DDAFFFGGGGGGGFFFE44B4B22A2ABB22AA2BBFFGFGA0E0
@M00842:106:000000000-AAV5A:1:1101:20072:12716 1:N:0:1
AAAAAAAAAAAAAAAAGGGGGGGGCACGACACCCGCAACCAACACCGAACG
+
>>A?11A@@ADDC?A/EECEEC@;>-----9-----------:-::-9---
@M00842:106:000000000-AAV5A:1:1101:19409:12719 1:N:0:1
AAAAAAAAAAAAAAATGGAATTCTCGGGTGCCAAGGAACTCCAGTCACATC
+
ABBABBDBBBBBGGGGGGBBABD5ABCA1AAF5B?113B3BG3FBBBG@3@
@M00842:106:000000000-AAV5A:1:1101:27425:12721 1:N:0:1
AAAAAAAAAAAAAAAAAAAAAAACAACAAACAAAAAAAACAAAAAAACAAA
+
AAAAADDDDDDDGGGGEEC/>/>//?GG/>?B/0B///>/?C00/>//?/0
@M00842:106:000000000-AAV5A:1:1101:11678:12728 1:N:0:1
TTTTCAAAAAAAAAAAAAAAAAATGGAATTCTCGGGTGCCAAGGAACTCCC
+
>>>AADFBFBBDGCGGGGGGGGGABF3B33@5D1B/1/?GBGG11BF@GG1
@M00842:106:000000000-AAV5A:1:1101:6544:12730 1:N:0:1
GCCCGTCTTCCACAAGCGTGGTGCCAAGGAACTCCAGTCACATCACGATCT
+
>>>>3>>4AFFFGGCGGGAFGAA4FFBCA2FG3BBFGDGBFF5GGHGA2A1
@M00842:106:000000000-AAV5A:1:1101:16270:12732 1:N:0:1
TGAGAAGTTAATGGATGAATTGGCACAATGCTACAATGTGCTCCCCCAACT
+
3>>>>@CDFFFFGGGGGBGEFG4B4BABDFA5DD445BA5D5DF2BE22E3
@M00842:106:000000000-AAV5A:1:1101:17386:12733 1:N:0:1
GACGACCAATCTGACCAGCAAGGAAGCCAAGATGGGCAAGGTCATGCGGCA
+
>1>1>11AACFDDGGGGF000BF0ABBB0BA0B110ABCFEAEC2EF/AE/
@M00842:106:000000000-AAV5A:1:1101:22473:12738 1:N:0:1
AAAAAAAAAAAAAAAAATGGAATTCTCGGGTGCCAAGGAACTCCAGTCCAC
+
AAAAADDBBBDDGGGGC1FGB333D55?101>?F3@B?13FBB33C3FGF@
@M00842:106:000000000-AAV5A:1:1101:3904:12739 1:N:0:1
TTGAGTTGAAAAAAAAAAAAAACAAATGGAATCCTCGGGTCCCAAGGAACC
+
11>>1@3DFFFFGGGAEGAECG/A/B1DB1111B1ABE///?FGFG>00BB
@M00842:106:000000000-AAV5A:1:1101:20370:12742 1:N:0:1
CAACCTGCAGAGTTTTATCGCTTCCATGACGCAGAAGTTAACACTTTCGGG
+
>AABCFF@FFFCGGGGGGGGFF4BFGBDEG2AAA23B5BADF5G353DEE2
@M00842:106:000000000-AAV5A:1:1101:19949:12742 1:N:0:1
TATGAGGAGGCTTATTTAGGGATAAGAGAACAACAACAAATGGAATTCACG
+
>>1111BC>AA>1F1F3FBGG00AA11A0110000A0FFGF1B1F11D1D/
@M00842:106:000000000-AAV5A:1:1101:25679:12744 1:N:0:1
GTCAACATACATATCACCATTATCGAACTCAACGCCCTGCATACGAACCGA
+
>>>>AFFFFFFFG5FGDFBGDBABA4BF4BGFH?FEEE2FB5FGH2BA2A0
@M00842:106:000000000-AAV5A:1:1101:7531:12752 1:N:0:1
AAACAAAAAAAAAAAAAAAAAATGGAATTCTCGGGTGCCAAGGAACTCCAG
+
BCCBCBFFCCBCGGGEGGGGGCFBG3B3B5551?/1>?BEGGFFHH3BGF3
@M00842:106:000000000-AAV5A:1:1101:21022:12758 1:N:0:1
AAAAAAAAAAAAAAAAGGGGGGCGCGGGAACGCACCCACACCCACACAACC
+
>AAAA>DDDDDDGGE/EEGGGGG@<-----<.C-::..:.:;..C.;.:;.
@M00842:106:000000000-AAV5A:1:1101:25254:12758 1:N:0:1
AAAAAAAAAAAAAAAGGGGGGGGCGGCACACCACGCCACACACACACCCCC
+
>1AAA1>@ADDDAAE/E////?9----;-----;--:---9BB-;-;-:--
@M00842:106:000000000-AAV5A:1:1101:19486:12758 1:N:0:1
AAAAAAAAAAAAAAAAAAAAGGCAGCAGAGCCACCCGCCCACACCCACACC
+
>AAAADDDDDDDGGEGAE>>///0>B00B/>00B0//////?///?/?<E/
@M00842:106:000000000-AAV5A:1:1101:18725:12761 1:N:0:1
AAAAAAAAAAAAAAAAAAAAAAAAAGCGACACAACAAAAAAAAAACACAAA
+
AAB@A?AADBBBGCG?EA00@??E//?/?>//B////?0?/</////0<<0
@M00842:106:000000000-AAV5A:1:1101:7519:12766 1:N:0:1
AAACAAAAAAAAAAAAAAAAAATGGAATTCTCGGGTGCCAAGGAACTCCAG
+
BBBBBBFFBBBBGGG?EGGGGE1BF3BB3555?1>1>1BBFHGHFH3DGB3
@M00842:106:000000000-AAV5A:1:1101:2864:12769 1:N:0:1
CAAAAAAAAAAAAAAAAAGGGACTCCGCGGGTCCCAGGGACCTCCAGCCCC
+
>AABBB?ADDBBGGGGEE1AEG113@1B0>///??E3?/E/E0BE0B3///
@M00842:106:000000000-AAV5A:1:1101:4924:12775 1:N:0:1
CTTTGAAAATTTTTTTCTTCCTTTAATAGAACGACTTCGACTGCCAAAACA
+
>>>>13BBF1C133A0BF3BED331333A111AAE0/DFFGA?FHFFC/A/
@M00842:106:000000000-AAV5A:1:1101:5768:12777 1:N:0:1
ATTTTGTAGCGGTAATTTATGAATAGACGAATGCCTGTAAGGTTTATGATA
+
3>A>A5BBDFDBAEFFFGGGFFF564FFE?2FFFG5F35FGH53D3AF55D
@M00842:106:000000000-AAV5A:1:1101:19363:12779 1:N:0:1
CATAATCTCGGAAACCTGCTGTTGCTTGGAAAGATTGGTGTTTTCCATAAT
+
AABCCFFFFFCCGGGGGGGGFA4BD45BA454ABB5BC5FBBB2FGFBF35
@M00842:106:000000000-AAV5A:1:1101:14427:12791 1:N:0:1
AAAAAAAAAAAAAAAAATGGAATTCTCGGGTGCCACGGAACTCCAGTCACC
+
AAAAADDDDDDDEGGGGCBGBBA1D2DEFE/>EEB1>E@FEFGHEF2F@11
@M00842:106:000000000-AAV5A:1:1101:20000:12792 1:N:0:1
AAAAAAAAAAAAAAAAAAAAAAAAACAACACACACAAACAAAAAACAACAC
+
AAAAADDDDDDDGGG?EGGGGG/E/>?>/?/?/?///B?0?0F///F//</
@M00842:106:000000000-AAV5A:1:1101:17325:12807 1:N:0:1
AAAAAAAAAAAAAAAAAATGGAATTCTCGGGTGCCAAGGAACTCCAGTCAC
+
BBBBBBBBBBBBGGGGGECBG@3@B5D@?C01/?BBEF??FG3FGG3BFF@
@M00842:106:000000000-AAV5A:1:1101:20731:12809 1:N:0:1
AAAAAAAAAAAAAAAAAATGGAATTCTCGGGTGCCAAGGAACTCCAGTCAC
+
AAAAADDDDDDDGGGGGC0BGBE1FD2@>BE/>BFDBGFEGG1FGB12@F1
@M00842:106:000000000-AAV5A:1:1101:7605:12810 1:N:0:1
AAAAAAAAAAAAAAAAGGGGGGCGACGCAACACCAGCAAACAAACACGACA
+
>>>?111>@>@AC/E//AE?EC//-------.<...:///...;..;.;--
@M00842:106:000000000-AAV5A:1:1101:26186:12810 1:N:0:1
AAAAAAAAAAAAAAAAAAAAAAAAAACACAACAAAAAAAAAAAACAAAACA
+
BBBBBBDBBBBBGGGGGGGGGGFGCE??0?/EFFG0?/<@<B/@/CF0A0<
@M00842:106:000000000-AAV5A:1:1101:15789:12811 1:N:0:1
AAAAAAAAAAAAAAAAAAAAAAAAAAAAAACACAAAAAAAAAAAAAAAACA
+
BBBBBBDBBBBBGGGGGGGGGGGEE//>/<//0??B<?</<@D->A@?-.:
@M00842:106:000000000-AAV5A:1:1101:20537:12811 1:N:0:1
AAAAAAAAAAAAAAAAAAAAAACACGAACACCAAGACACCCGAGCAAAACA
+
BBBBA?ADBBBBGGEGEGCGGC1?11/?//1///0BB3B/?/////3B00/
@M00842:106:000000000-AAV5A:1:1101:18611:12822 1:N:0:1
AAAAAAAAAAAAAAAAAAAAGGGAATGCTCGGGTGCCAAGGACCCCCAGCC
+
BBBBBBDBBBBBGGGGGGG?1?E1FE3B3B?//1>??33E/?0?/?///0/
@M00842:106:000000000-AAV5A:1:1101:25960:12824 1:N:0:1
TAATAACCACCATCATGGCGACCATCCAAAGGATAAACATCATAGGCAGTC
+
>AA1AFFFFAAAGGFFGGGGCEA01AEC11B0A11BAABBFD2GGHG1A0A
@M00842:106:000000000-AAV5A:1:1101:25163:12833 1:N:0:1
ATCAGAAAAAAAGTTTGAATTATGGCGAGAAATAACAGTCTGAAACATGAT
+
>>AA3BBCFFDBGFGGFAFGGG6DA4A22223A5B33BAFDFG5GFEFHB5
@M00842:106:000000000-AAV5A:1:1101:5718:12833 1:N:0:1
AAAAAAAAAAAAAAAGAGGGGGCAGAGACGCCGCGCACCACACACACACAC
+
>AAAA1>DDDDDGC///A/AAA//?//0B//////////B///<</</BC/
@M00842:106:000000000-AAV5A:1:1101:28209:12837 1:N:0:1
AAAAAAAAAAAAAAAAGAGGGGAGGGCGACGCCACCACACACACCACCCAA
+
A?A?11?@DDDDGEA/A/A/AE////?//>/////0///>//<//??////
@M00842:106:000000000-AAV5A:1:1101:8162:12838 1:N:0:1
AAAAAAAAAAAAACACGGGGGGAGCGCGCACTACAACACACACACACCACG
+
1>AAAD1A@?DDE?/AECGCC////>>-<---0//<<CC......;C..=.
@M00842:106:000000000-AAV5A:1:1101:3179:12840 1:N:0:1
AAAAAAAAAAAAAAAAAAATGGAATTCTCGGGTGCCACGGAACGCCAGGCA
+
AAAAAD@DDDDDGGGG/AE0BF1111B2D//>/>BFF1//>/>/?EE>/</
@M00842:106:000000000-AAV5A:1:1101:17191:12841 1:N:0:1
CTTTTGCGATGTTGAAGGAAACTCTGAAATGAGAAATGCAGAACATTCTAC
+
>3>A>5BDBBBFGGGFFGB4BB545D554AB5AD5A5BFDGGH2GF5DDDD
@M00842:106:000000000-AAV5A:1:1101:19815:12843 1:N:0:1
GAAAAAAAAAAAAAAGGGGGGGCGCGAGACCACCCCACCCCACACAACCCC
+
1AAAA1AADD@AAE?EE?EGGA-9-:--;---;----9-:--;;A------
@M00842:106:000000000-AAV5A:1:1101:11015:12848 1:N:0:1
ATCTAGAGGTCACAGGTTCAAGACAACACAAAAAAACAAATGGAATCCCCG
+
AAAAA55BC4BBBABA4BBBBBAB444B24A44BEA2AFF5B33BA3B3AA
@M00842:106:000000000-AAV5A:1:1101:15899:12849 1:N:0:1
AAAAAAAAAAAAAAAAAAAAAAAAAAACAAAACAACAAAACAAAACAACAA
+
BBBBBBDBBBBBGGGGGGGGGGC//>>/?FF00/?//F0F0/G000//<</
@M00842:106:000000000-AAV5A:1:1101:18901:12857 1:N:0:1
AAAAAAAAAAAAAAAAGGGGGGGGCGCAGAGAACGCCAACAACACACACAG
+
1AA?A1A@ADDDCC///AEEGG?9-9---9--/99--9-----;A-9-;--
@M00842:106:000000000-AAV5A:1:1101:18425:12862 1:N:0:1
AAAAAAAAAAAAAAAAAAAAAAACAAAACCAGAAAAACACCACCGACCCGC
+
ABBBBBBBBBBBGGGGGGGGGG@1111B1??/B3320?F0/?/////////
@M00842:106:000000000-AAV5A:1:1101:3264:12868 1:N:0:1
CGCATCATGGAAGGCGCTGAATTTACGGACAACATTATTAATGGCGTCGAG
+
A1AA>>F3DFFFCGFGGAE01333D3BA00A0AAB1D2D222DF0EEEE//
@M00842:106:000000000-AAV5A:1:1101:12016:12878 1:N:0:1
AGCAAAAAAAAAAAAAAAAAAATGGAAGTCTCGGGTGCCAAGGAACTCCAG
+
A3AABFFB@?DDGGGGGGEGGFGBF3B33B3B?B>1>?GFCFFAGHBGHFH
@M00842:106:000000000-AAV5A:1:1101:25701:12879 1:N:0:1
AAAAAAAAAAAAAAAATGGAATTCTCGGGTGCCAAGGAACTCCAGTCACAA
+
AAAAADDDDDDDGGGGEBGBF1AB2AAFE/>/BDBFFHCHBGHHF2FGH1@
@M00842:106:000000000-AAV5A:1:1101:9589:12879 1:N:0:1
CAAAAAAAAAAAAAAAAAAAGGGAATTCTCGGGTGCCAAGGAACTCCAGTC
+
>ABBBBB@BDDDGFGGCG?E1?B1BB333@BF>1>1FFBFFGFFBGHFHBB
@M00842:106:000000000-AAV5A:1:1101:15060:12880 1:N:0:1
GCAGAGCCATGGATTTGTCGAAGGATTCTGAGGTGCCAAGGAACTCCAGTC
+
AAA3A44BCDBBBA44B6BAAABAC45B5D5DA3BBBECGF23FBGHGFD3
@M00842:106:000000000-AAV5A:1:1101:27380:12882 1:N:0:1
AAAAAAAAAAAAAAAAATGGAATTCTCGGGTGCCAAGGAACTCCAGTCACA
+
CBBCCBCCCCCCGGGGEEFGFEGFB5@?C@1>BBB3FFG3GFFHGBBFFH3
@M00842:106:000000000-AAV5A:1:1101:9261:12884 1:N:0:1
ATATCATCATCTAAATGTGTGATTGTATCTGTATTTGATGCATCATCTATT
+
A>A1>D33DBDDGGGBBABBBAD3DBB3D3333B3A333BFGFGGBF2DDD
@M00842:106:000000000-AAV5A:1:1101:8644:12886 1:N:0:1
AAAAAAAAAAAAAAAGAAGGGAATCCCAGGGAGCCAAGCAACCCCAGCCAC
+
A@AAAD?ADADAEGG//A0BAA0F1A11B///>?/00B/B000?>>/0/>0
@M00842:106:000000000-AAV5A:1:1101:20592:12888 1:N:0:1
AAAAAAAAAAAAAAAAAATGGAATTCTCGGGTGCCAAGGAACTCCAGTCAC
+
BBBBADBBBBBBGGGGGC1BGBDBCD5D1FF1>??33F1GEG3FF3BBBG3
@M00842:106:000000000-AAV5A:1:1101:12430:12895 1:N:0:1
AAAAAAAAAAAAAAAAAAGGGAATCCTCGGGTGCCAGGGAACCCCAGCCCC
+
BBBBBBBBBBB@GGGGG?EEEE113B5B11/1/>3@3?111?1??>/0///
@M00842:106:000000000-AAV5A:1:1101:9126:12901 1:N:0:1
AACTCACTAAAAACCAAGCTGTCGCGACTTCGCAAGAAGCTGTTCAGCATC
+
1111>111@1@F1EEEAB1BBBAA00AE001/A///AB0F1B11DD21B11
@M00842:106:000000000-AAV5A:1:1101:24759:12902 1:N:0:1
GCAAAAAAAAAAAAAAAAATGGAACTCCCGGGTGCCAAGGAACCCCAGGCC
+
>>>>AFADDDDDGGGGGGG0FF1G1BF1/>/>/>>FB1>/0B0//?EE/?/
@M00842:106:000000000-AAV5A:1:1101:16418:12903 1:N:0:1
TTATGTGAATGGTTGTGAATTTCTGGAAACACACACAAAAAAACATGGAAT
+
>3>A3@5DFBFCGDEEEFAFGDD6DB544A44A2A2B2A2A2EFH33B3D3
@M00842:106:000000000-AAV5A:1:1101:3962:12911 1:N:0:1
AAAAAAAAAAAAAAAAAAAAAAACACAGCACGACAAACACAACAACCAAAA
+
11AAADDDDDDDGGG/AE/>EE///0/0/00>////0/00//?A///<///
@M00842:106:000000000-AAV5A:1:1101:11601:12911 1:N:0:1
AAAAAAAAAAAAAAAAATGGAATTCTCGGGCGCCAAGAACTCCAGGCAAAC
+
AAAAADDDDDDDGGGGG0BF1B11122BF//>>/?@/B>G1FB@10?/000
@M00842:106:000000000-AAV5A:1:1101:29015:12912 1:N:0:1
AGCTTAATGCTTGGGAGCGTGCTGGTGCTGATGCTTCCTCTGCTGGTATGG
+
>>>>>DFFFFFFGGGAFGGAFGAFF4A43AA3BF55DF5F5FFFCFGFFHB
@M00842:106:000000000-AAV5A:1:1101:16150:12913 1:N:0:1
AAAAAAAAAAAAAAAAAAAAAAAAAAAACACACAAAAAAAAAAAACAACAA
+
BCCCBCDBCCCCGGGGGGGGGGGGGF@</?B?<????/<B//<CA.GE.F<
@M00842:106:000000000-AAV5A:1:1101:15359:12926 1:N:0:1
AAAAAAAAAAAAAAAAATGGAATTCTCGGGTGCCAAGGAACTCCAGTCACA
+
BBBBBBBBBBBBGGCGGABGFB33D5@EFE1>?B3BBBBGH3GHBGFDHG3
@M00842:106:000000000-AAV5A:1:1101:14081:12927 1:N:0:1
GTTGACCACCTACATACCAAAGACGAGCGCCTTTACGCTTGCCTTTAGTAC
+
>>>>>DBBAAFBGFFGGGGGAB44A2A222A223BDCEBBFDH55B5B5BB
@M00842:106:000000000-AAV5A:1:1101:3778:12932 1:N:0:1
ACCGATATTGCTGGCGACCCTGTTCTGTATGGCAACTTGCCGCCGCGTGCA
+
?AA1A1>13@BBE1AEE?EGCF11DABD2DGFFAAG0AFEH/EECAF/>//
@M00842:106:000000000-AAV5A:1:1101:6044:12934 1:N:0:1
CTCCTGAGACTGAGCTTTCTCGCCAAATGACGACTTCTACCACATCTATTG
+
>AAAA45FFFFFGGFFFGGGGG2F?2AEAAFAAAA2BAEGFBCDFGDGBGA
@M00842:106:000000000-AAV5A:1:1101:21205:12935 1:N:0:1
AAAAAAAAAAAAAAAAATGGAATTCTCGGGTGCCAAGGAACTCCAGTCACC
+
AAAAADDDDDDDGGGGECBGBB11D22BF>/>BBBB/B0FGFGF@CBBGH1
@M00842:106:000000000-AAV5A:1:1101:4078:12936 1:N:0:1
TCGGCCGGCATAAAGGGGAAACAAACAAAATAAACAAGAAATTAACAAAAA
+
3>>3>A2>ADDFGGFGGGAAAAF22ABF2233AB35A223A5A3DFD31BA
@M00842:106:000000000-AAV5A:1:1101:16445:12940 1:N:0:1
AAAAAAAAAAAAAAAGGGGGGGGGCGGGACAGACAACACCCCACCACACCC
+
AAAAADDDDDDDGEE//AEGGG;9-@-;-9--/9--9;9-9-9ABAA----
@M00842:106:000000000-AAV5A:1:1101:3431:12940 1:N:0:1
AAAAAAAAAAAAAAAAAAAGGGAATCCCCGGTTCCAAGGAACCCCCAGCCC
+
BBBBBBBBBBBBGGGGGG0EE11?1@B31>/>1?B@B3?1?0?/E///B//
@M00842:106:000000000-AAV5A:1:1101:8580:12941 1:N:0:1
AAAAAAAAAAAAAAAAAAAAAAACACGACATACAAAGAGCCAACAAACACG
+
A?1AADDD?DDDCGC?EEEG/E/?/>//>//1B1110B0000B///0/00/
@M00842:106:000000000-AAV5A:1:1101:17340:12941 1:N:0:1
AATTGTCGGCCAAAAAAAAAAAAAAAAATGGAATTCTCGGGTCCCAAGGAA
+
AAA11@BADDADGGGGGEGGG/E/E//>0@F111@B2BF////?BG0GEA0
@M00842:106:000000000-AAV5A:1:1101:15796:12941 1:N:0:1
AAAAAAAAAAAAAATAGGGGGGCGCGCGCGCGCCACCAACACCACCACACC
+
>AAAA>DDDD@A/A011BFGCGC/>//-<-<---;..:.:..:.....;=:
@M00842:106:000000000-AAV5A:1:1101:15027:12947 1:N:0:1
AAAAAAAAAAAAAAAATGGAATTCTCGGGTGCCAAGGAACTCCAGTCACAT
+
?AAABBDD@@@DCGC?ABFBB33B5A1FA1>1B5B?11?F@GGHH3FGHF3
@M00842:106:000000000-AAV5A:1:1101:15048:12950 1:N:0:1
AAAAAAAAAAAAAAAATGGAATTCTCGGGTGCCACGGAACTCCAGTCACAC
+
AAAAADDDDDDDGGEGABBABB1B2DF/E/>/BB1>/>/>1BF@12BFF@1
@M00842:106:000000000-AAV5A:1:1101:21969:12953 1:N:0:1
AAAAAAAAAAAAAAAAGGGGGGCGCGCGACACACCCCCCACACCCCCCCCC
+
AAAAA?ADD0DDEEEAAEECCCC<>-><----/;;.-:--9.;A.:A@---
@M00842:106:000000000-AAV5A:1:1101:12531:12959 1:N:0:1
CTTGGGAGCGTGCTGGTGCTGATGCTTCCTCTGCTGGTATGGTTGACGCCG
+
AABA?4A>>>>>AABF4BBBBB4AD555B555BB5BA3D5BF5AEGGGGCE
@M00842:106:000000000-AAV5A:1:1101:14806:12962 1:N:0:1
AAAAAAAAAAAAAAAAAAAAAAAAAAAACAAACAACAACAAAAAAAAAACA
+
BBBBBBBBDBDBGGGGGGFGGG@/>E/>/FG0/FG/??///0B?C/<@C.<
@M00842:106:000000000-AAV5A:1:1101:12005:12966 1:N:0:1
AAAAAAAAAAAAAAAAAAATGGAATTCTCGGGTGCCAAGGAACTCCAGTCA
+
BBBBBBBBBBBBGGGGGGG1BF3F33D551B/1>EGGFGGFHGFGHFHBB3
@M00842:106:000000000-AAV5A:1:1101:21700:12967 1:N:0:1
TTTGAAAAAAAAAAAAAAAAATGGAATTCTCGGGTGCCAAGGAACTCCAGC
+
>>A3>BDFFBBBGGGGGGGG?GBF3BFCD5@?1>1>BE33?FC?GBFGB33
@M00842:106:000000000-AAV5A:1:1101:18923:12970 1:N:0:1
TTTGTATCAAATGAAAAGCAAAAAGCATCTTTTGGTCCAAAACAAAAAAAA
+
>>>1>B3@FFFFGGGGGBBBBF11ABF1B13D1BAABGFDAB0AFG0FEEE
@M00842:106:000000000-AAV5A:1:1101:10249:12982 1:N:0:1
TAAAAAAAAAAAAAAAAAATGGAATTCTAGGGTGCCAAGGAACTCCAGTCC
+
>AAAAFDDD@DDGGG?EG?0BF1@11D2DFG/0BEFB1/E00FCGCBG2@1
@M00842:106:000000000-AAV5A:1:1101:16935:12986 1:N:0:1
CTAAAAATAATAACAAAAAAATTAAAAACAACAACTTTCTAAAAAAAAAAA
+
11>>AFFFFFFFGGGGGGGEGG1AA311A000AA0112DDDFG1BAEE/EE
@M00842:106:000000000-AAV5A:1:1101:16445:12998 1:N:0:1
AAAAAAAAAAAAAAAAGGGGGGCGAGGACGACACCACACCCAACACACACC
+
1>AAA1DDDDDDCE?//EEGABC>-<--<--<<<......C..;C.C?.C.
@M00842:106:000000000-AAV5A:1:1101:19800:12998 1:N:0:1
AAAAAAACAAAAAAAAAAAAAACAATGGAATTCTCGGGTGCCAAGGAACTC
+
BBBBBBDABBFFGGGGEGCGGG1BA3BB3333D@DF1>?/BF33?FGFH3B
@M00842:106:000000000-AAV5A:1:1101:26984:13000 1:N:0:1
AAGGAGTCTACTGCTCGCGTTGCGTCTATTATGGAAAACACCAATCTTTCC
+
AAA3>44B@DFDFGBFEGG2EF2A2AA25D5BDBA3B2B2FFH1CFDA5DB
@M00842:106:000000000-AAV5A:1:1101:4866:13001 1:N:0:1
CCGGACGAAATGATCTTTGTTAAACAAAAAAAAAAGACTGGCATTCTCGGG
+
>>>3>>2>>A4@GFAFBBBBBFADGA22B222A001A25AC1FB3D5DFF0
@M00842:106:000000000-AAV5A:1:1101:18128:13009 1:N:0:1
AAAAAAAAAAAAAAAAAAAAAAAAAAAAGCACAGCAACAACAACCCAGACC
+
AAAAADDDDDDDGGGGGE?/EE/>///</0<B<0<BBBG//?///?//?//
@M00842:106:000000000-AAV5A:1:1101:9250:13012 1:N:0:1
AAAAAAAAAAAAAAAAAATGGAATTCTCGGGTGCCAAGGAACTCCAGTCAC
+
ABBABBB@D@D@EGGGGGABFB3@3D5DFAF1>?33BFF1BF@GHFHFGF3
@M00842:106:000000000-AAV5A:1:1101:3114:13019 1:N:0:1
GTCAAAAAAAAAAAAAAAAAAATGGAATTCTCGGGTGCCAAGGAACTCCAG
+
11>>AFFADDDDGGGGGGGGGGHBB1G1@1@2>B>/>?FGGGF0EG1B1F1
@M00842:106:000000000-AAV5A:1:1101:19146:13020 1:N:0:1
AAAAAAAAAAAAAAAAAAAAAAAAACGACACACACGACCACCACACCCCCC
+
>AABBBDBBBBBGGGGEEEGGG/>E//?/>/B////>>B/?//////////
@M00842:106:000000000-AAV5A:1:1101:9690:13025 1:N:0:1
AAAAAAAAAAAAAAAAATGGAATTCTCGGGTGCCAAGGAACTCCAGTCACA
+
AAAAADDDD@DDCEGGC0BFBBF1D2@FCE/>>BB1??BBG1FHEF@GHH1
@M00842:106:000000000-AAV5A:1:1101:22767:13029 1:N:0:1
TACCAATGACCAAATCAAAGAAATGACTCGCAAGGTTAGTGCTGAGGCTGG
+
>AAAAFFFFFFFGGGGGFGFBF45BAG5A222AAB3BAFD5FDD5FF2AF2
@M00842:106:000000000-AAV5A:1:1101:5047:13030 1:N:0:1
AAAAAAAAAAAAAAAATGGAATTCTCGGGTGCCAAGGAACTCCAGTCACAA
+
BBBBBBBBBBBBGGGGAFGCFDBA55ABA1>1BDB??1FG@EGHHBFGHG3
@M00842:106:000000000-AAV5A:1:1101:14525:13030 1:N:0:1
CAAAAAAAAAAAAAAAAAAATGGAATTCTCGGGTGCCAAGGAACTCCAGTC
+
>AAAABDD@BBBGGGGGGGG1B@@333B@@1F>1>13@3FF1BF3FG3G?B
@M00842:106:000000000-AAV5A:1:1101:18115:13034 1:N:0:1
AAAAAAAAAAAAAAAAAAATGGAATTCTCGGGTCCAAGGCACTCCAGTCAC
+
BBBBBBBBBBBBGGGGGGE1BG3BF3BDB1F?1>GBFB?1?F?FHFHFGHF
@M00842:106:000000000-AAV5A:1:1101:7900:13034 1:N:0:1
CGCTAAAAACCATTTTTCGTCCCCTTCGTGGCGGAGGTCTATAGTGGTATT
+
3>A??AFFFBA4FF5FGGFBEEEA44B42B22222001B5D5DF5D1B555
@M00842:106:000000000-AAV5A:1:1101:21523:13042 1:N:0:1
AAAAAAAAAAAAAAAGGGGGGGCGGAGGCAGCCCAACCACACCCCACACAA
+
>>AAA@ADDD?DEEE?CAEECGG-;--;-9;--9-----;-A-----9;--
@M00842:106:000000000-AAV5A:1:1101:20213:13043 1:N:0:1
ATTGTCGATCCTAACCGGTTTCTTTGCAACACAAAACAAAAAAACAAAAAA
+
>1>1>BAA1BA1FGGFEEAAAB333DBD1A00000B0A/B0B/E/FHFHHG
@M00842:106:000000000-AAV5A:1:1101:18999:13054 1:N:0:1
AAAAAAAAAAAAAAAGGGGGGGCGGCCACACACCCCACCACCCACCAACAC
+
AAAAADADDDDDGGEA/AEGG@?-9---9;B-;9-;-9AA9:AA-B--;--
@M00842:106:000000000-AAV5A:1:1101:27783:13056 1:N:0:1
CCTACTGCGACTAAAGAGATTCAGTACCTTAACGCTAACGGTGCTTTGACC
+
>AAAA@4DADBBGG4G5F4BGGBD6FGF55A5BAEA2B3BE2AAB5DBFF3
@M00842:106:000000000-AAV5A:1:1101:5798:13062 1:N:0:1
AAAAAAAAAAAAAACAAGGGGGACGGCGCACGAGCACACCCACCAGCACAC
+
1AAAADDDDDDDEG///A/AAE//////>/////>/BF0//>?</0/0B00
@M00842:106:000000000-AAV5A:1:1101:18153:13068 1:N:0:1
AAAAAAAAAAAAAAAAAAAAAAAAACAAGCACAACACACACAACAAACCCC
+
ABBBBDDBBBBBGGGGGGGEFGGC//?/2/BC?B??////?/?///0?///
@M00842:106:000000000-AAV5A:1:1101:7740:13071 1:N:0:1
GGCTGCCGCTGATAACGGAACGGATACTCGTGATTATCTTGCTACTGACTT
+
>11>1>FD@DDACCFFEE0AA?000AF1BE0A0B22222B2A12D1A211D
@M00842:106:000000000-AAV5A:1:1101:3935:13073 1:N:0:1
AAAAAAAAAAAAAAAAAAAAAAAACAAAACTACACCACAAAACAACAAAAA
+
1>AAAD@DDDDDCE/EAE>EE?//?/?0001BB100/???00F////?B0/
@M00842:106:000000000-AAV5A:1:1101:28169:13083 1:N:0:1
GAAAAAAAGTTTGAATTATGGCGAGAAATAAAAGTCTGAAACATGATTAAA
+
>>>>>CD@AFFFGGFFGFGFGGA2A22B555A5DBDAF5FFG3FFFGFHFF
@M00842:106:000000000-AAV5A:1:1101:22818:13086 1:N:0:1
TAAAAAAAAAAAAAAAATGGAATTCTCGGGTGCCAAGGAACTCCAGTCACA
+
>AAABFDBBBBBGGGGE1BGBF3CD5BEB@1>BB5@?FGHHGHHE33BGH3
@M00842:106:000000000-AAV5A:1:1101:7327:13086 1:N:0:1
TCCAACCTGCAGAGTTTTATCGCTTCCATGACGCAGAAGCTAACACTTTCG
+
3>ABBFAFFFFFGGFAFFFGGGA44AFGF5B4AB2E2AB3BA5FHGABBD2
@M00842:106:000000000-AAV5A:1:1101:20661:13091 1:N:0:1
AAAAAAAAAAAAAAAAGGGGGGCGAGGCGACCCCCCCAACCAACCACACCC
+
1AAAA@DDDDDDCEG/EEFEGG/<--<------.-;-;;......;A....
@M00842:106:000000000-AAV5A:1:1101:12829:13099 1:N:0:1
TTATCGAAGCGCGCATAAATTTGAGCAGATCTGTCGTCACAGGTTGCGCCG
+
>>AAA?AB>>>1A00AAFGFGGD2BC1B0112AD2A/FEEFGE11BB/AAE
@M00842:106:000000000-AAV5A:1:1101:24545:13102 1:N:0:1
GTCGGGTACGCAATCGCCGCCAGTTACATAGCTCGCAAAATACGAGACCCC
+
>>>1111>C1>>EEEFGCEEAEA11DB12D1B21/AA/A01BF//A/AA//
@M00842:106:000000000-AAV5A:1:1101:24632:13102 1:N:0:1
GTCAATAGCAAGGCCACGACGCAATGGAGCACGACGGAGCGCGCCAACGGC
+
>>>>35@FFFFFCFAGGGEEE22AADG322B2A2AA0A100E00E10BE@/
@M00842:106:000000000-AAV5A:1:1101:22789:13102 1:N:0:1
TCATGGAAGGCGCTGAATTTACGGAAAACATCATCACTGGCGTCGAGCGTC
+
>>>A34CFFABBGGFFDGFFFG222A2AAB33BD5B3ABAFE2EEAEFE1A
@M00842:106:000000000-AAV5A:1:1101:25976:13105 1:N:0:1
AAAAAAAAAAAAAAAAAAAAAAAACACAAAAGAACAAACACAAACACACAA
+
AAAAADDDDDDDGGGGGGGGGGC///0?>000?>B0F0/00</</00<?//
@M00842:106:000000000-AAV5A:1:1101:7345:13107 1:N:0:1
ATTGACACCCTCCCAATTGTATGTTTTCATGCCTCCAAATCTTGGAGGCTT
+
>3>3>DDFABABGGGGGGFBBFD6DA4AFFD5B5BB2BB3FDDGDFEGG2B
@M00842:106:000000000-AAV5A:1:1101:8832:13107 1:N:0:1
AAAAAAAAAAAAAAAAAGGGAATTCTCGGGTGCCAAGGAACTCCAGCCACA
+
AAAAADD?0@?D??EAE/AEA001@2B/?///EBBC/CG0F1FGGF0/GG0
@M00842:106:000000000-AAV5A:1:1101:26571:13110 1:N:0:1
AAAAAAAAAAAAACAAGGGGGGCGCGGAACCCCACACCACCCACCGCCCGC
+
1AAAA1@1>ADDC?AAGCCECG/B/</---....<.<..<...:..-----
@M00842:106:000000000-AAV5A:1:1101:18386:13112 1:N:0:1
AAAAAAAAAAAAAAAAAAATGGAATTCTCGGGTGCCAAGGAACTCCAGTCA
+
BBBBBBDBBBBBGGGGGGGCBG3B33D5D?FE1>BGFCF1BGG3FHBGBF3
@M00842:106:000000000-AAV5A:1:1101:5931:13114 1:N:0:1
AGCAATCTTGAACACTCATCCTTAATACCTTTCTTTTTGGGGTAATTATAC
+
3>>>>BBBDFFFGGFGGGGGGGG555DGG5B5B5DDDBAEFGDE3D5E5FD
@M00842:106:000000000-AAV5A:1:1101:6576:13115 1:N:0:1
TGCTTAGGGATTTTATTGGTATCAGGGTTACTCGTGCCAAGAAAAGCGGCC
+
3>>>>B4BC4CFGGFFGGGABFD6F4F44A45DA44BF5F2B3FA3GAEF0
@M00842:106:000000000-AAV5A:1:1101:1990:13116 1:N:0:1
AAAAAAAAAAAAAAACGGGGGGCAGCAGCACGACAGAACAAACAACACACA
+
111?11>10000///////A//////00000-.---///</...<..<.:.
@M00842:106:000000000-AAV5A:1:1101:17949:13123 1:N:0:1
AAAAAAAAAAAAAAACGGGGGGGGGGGAGAATCCCACCCACACCCCACCAC
+
>AAAA>ADDDDDG?A//AA?E/A------9-////;-9--;BAA--;B?--
@M00842:106:000000000-AAV5A:1:1101:10646:13135 1:N:0:1
AAAAAAAAAAAAAAAATGGAATTCTCGGGTGCCAAGGAACTCCAGTCACAT
+
BBCCCBDBBBDDGGGGGBGBBB3AA51FA1>1BBBF1?EG3GHHHBGHHG3
@M00842:106:000000000-AAV5A:1:1101:28476:13136 1:N:0:1
CGGTTAAAGCCGCTGAATTGTTCGCGTTTACCTTGCGTGTACGCGCAGGAA
+
>>>>>>FFFFFBGFFFGGGGFGB22E2A2BFE5ABAAAAAFGEEEGGGFFB
@M00842:106:000000000-AAV5A:1:1101:28420:13137 1:N:0:1
GAGAAAAAAAAAAAAAAAAAAAACAAAACAACAAACACAAAAAAAAAAAAA
+
>>11>CFFDDDDGGGGGEGEEG?///0B0///?/B/B0?FFG/>EEE//>B
@M00842:106:000000000-AAV5A:1:1101:27691:13158 1:N:0:1
AAAAAAAAAAAAAAAATGGAATTCTCGGGCGCCAAGGAACTCCAGTCACAA
+
AAAAADDDDDDDGGGGBFG1B1AA22AF?///>/>/?EFG1BFCG@GHH11
@M00842:106:000000000-AAV5A:1:1101:16291:13161 1:N:0:1
AAAAAAAAAAAAAAAAGGGGGGGCGAGGCATACCCACAACACAAACAACAC
+
>AA?A@>>>DDAAE//AEFEEBA-9---9-/9//;/-9----:BFA;----
@M00842:106:000000000-AAV5A:1:1101:16718:13162 1:N:0:1
CATGCGACTCATTGAATTTATACGCATTTGATCCAAAAACAAAACAACAAA
+
>>>3>3AD>AFBFFGGCGGFGG54BBA25A55DD3B5BAAG22A2BE2FHG
@M00842:106:000000000-AAV5A:1:1101:21199:13165 1:N:0:1
CTTTTATTAAAAAAAAAAAAAAAATGGAATTCCCGGGTGCCAAGGAACCCC
+
AAABABFDFFFFGGGGEEGGGG001AB3333DD310>1>BF33FFA3G1EE
@M00842:106:000000000-AAV5A:1:1101:7858:13170 1:N:0:1
AAAAAAAAAAAAAAAAAAATGGAATTCTCGGGTGCAAGGAACTCCAGTCAC
+
AAAAADDDDDDDGGGCGGE0BFG111D2DFB>B>>1BFFHFF1BB@@@B>1
@M00842:106:000000000-AAV5A:1:1101:17271:13171 1:N:0:1
AAAAAAAAAAAAAAAAGGGGGGGCCGCGCACACAGACCACACACGCCCCTC
+
1AAAA@DDDDDDG/A///EEGG@--;9-9-9;---/;--;-----9-9---
@M00842:106:000000000-AAV5A:1:1101:20789:13175 1:N:0:1
GCATGTAATCAAAAAAAAAAAACAAATGGACACCCCGGGGCCCCAGCACCC
+
>>>11BBDBDFFGGGGAGCGGG/FHE1DBF110B/E/////>E//?0B0??
@M00842:106:000000000-AAV5A:1:1101:24791:13180 1:N:0:1
TGTGTCGTGCTATGAATAATTTTACCTTCGTGCCTTGTTAAAAAAAAACAA
+
>>>3>B3>>AAFEGGFGGCFGG56BF55BA4AAB5DB5BAAFFH220A1BF
@M00842:106:000000000-AAV5A:1:1101:10100:13183 1:N:0:1
TTAGGCAGCATTAGTTAACAAAAAAACACAACAAAATGGAATTCTCGGGCG
+
>>A11B1>>BB@BBBB3BAFA1A0AA0A0A000A0B11BA111D2A/EA/A
@M00842:106:000000000-AAV5A:1:1101:14838:13183 1:N:0:1
CTCATTCTCTAACTTTGATTGACAAGCTACTCAAATTTCAAGGAATTAGCC
+
>>>A1@B3@3BF11B3BBABBBD11BFAAF1BABB331DA2DAFF1BDGHF
@M00842:106:000000000-AAV5A:1:1101:25794:13185 1:N:0:1
ACTGCCAAAAAAAAAAAAAAAAGGGACTCCACGGGTGCCAGGGAACCCCCG
+
>>A1>FCFFAADGGGGGGGGG//BBB/00B1B?>///B>F1B/>0/>E///
@M00842:106:000000000-AAV5A:1:1101:20745:13185 1:N:0:1
CAAAAAAAAAAAAAAAAAAAATGGAATTCTCGGGTGCCAAGGAACTCCAGG
+
AABBCBDBCCCCGGGGGGGGG1BB333@B3@??>1>?FF@FF1FG3BGGH3
@M00842:106:000000000-AAV5A:1:1101:10925:13191 1:N:0:1
GTTCGTTTTCTTTAAAAAAAAAAAAAAAACATGGAATTCTCGGGTGCCAAG
+
>>1>11>>>3DFFGGGGGGGCA0////AA/B@@BGG11D2FFF//>EGFFF
@M00842:106:000000000-AAV5A:1:1101:28389:13191 1:N:0:1
AAAAAAAAAAAAAAAAAAAAAAGCACGACAAAAAAGACAACCACACCAACA
+
AAAAADDDDDDDGGEG/////>/0F0>EE//00/>//<B0//<FA//////
@M00842:106:000000000-AAV5A:1:1101:18374:13194 1:N:0:1
AAAAAAAAAAAAAAAAGGGGGGGGGGGAGCACACCCCAACCAACCAACCAC
+
AAAAADDDDDDDGGG?EF?C??9--9-9-9--9--9;9AABF----999-;
@M00842:106:000000000-AAV5A:1:1101:17186:13194 1:N:0:1
AAAAAAAAAAAAAAAGGGGGGGGGGCGGGCGAACGCCACCACAACACCACC
+
A1?AA@AD?DDDCA/A/AEEC?;--9---9----------9:--;--9-9-
@M00842:106:000000000-AAV5A:1:1101:14482:13205 1:N:0:1
AAAAAAAAAAAAAAAAAATGGAATTCTCGGGCGCCAAGGAACTCCAGTCAC
+
AABBBBBBD?DBGGGGG?1BFBD33D5D1F0/>>>>/1?B3B3FF3F?E?3
@M00842:106:000000000-AAV5A:1:1101:10775:13206 1:N:0:1
CCTTTAGCAGCAAGGTCCATATCTGACTTCTTGTTAACGTATTTAGCCACA
+
>>>>AFB5BBB4ABABBBBBAGDBDFG55555A5BAFDEA2DBEFGGHBG2
@M00842:106:000000000-AAV5A:1:1101:20651:13208 1:N:0:1
CTGAGCTTAATGCTTGGGAGCGTGCTGGTGCTGATGCTTCCTCTGCTGGTA
+
33>>3BDFFFFFFGFGEGAFEF2AA2DG32A3DDBDFB5DB5F5BFFFCF5
@M00842:106:000000000-AAV5A:1:1101:25675:13210 1:N:0:1
AAAAAAAAAAAAAAAAAAATGGAATGCACGGGCGCCAAGGCACTCCAGGCA
+
AAAAADDDDDDDGGGGEGE0BF1BB1B1B/>///>>?>/?EGG0BF<<0?/
@M00842:106:000000000-AAV5A:1:1101:21825:13212 1:N:0:1
AAAAAAAAAAAAAAAAAAAAAACAAAAACACAAAAACAAACAAACAACAAA
+
AAAAADDDDDDDGGGEEEE?EG///00?//0?/0B////B/B/B/<////B
@M00842:106:000000000-AAV5A:1:1101:8798:13223 1:N:0:1
AAAAAAAAAAAAAAAAAAAAAAAAGAAGAGCACAAACACCCGCACAACCAG
+
AAB@@BDDDBB@CEE0EGCGGGE>1?1330B30000?00///////0?<//
@M00842:106:000000000-AAV5A:1:1101:8363:13226 1:N:0:1
TGAGGATGGAATTATGTACAGCAGAGTGTAAACAGGCAGTCCATTCATCAT
+
11>11B1B>BB11B3BBBBBBB1B1B1BA33311BFEGG0GHFFGFGEGG2
@M00842:106:000000000-AAV5A:1:1101:1945:13228 1:N:0:1
GTGAGGATCTAGTCACTCTTAGCACACATAACTTGGGAAAAAAAAAAAAAA
+
>1>>11@1BBB3ABFG3FBBFFA1ABBE11DB131B0AAF000AA?EEGGG
@M00842:106:000000000-AAV5A:1:1101:18022:13229 1:N:0:1
AAAAAAAAAAAAAAAAGGGGGGCGGCGGCAAAACCACCCCCACCCCCACAC
+
>AAAA@DDDDDDEEE//AEEGG/<><-----./....:.-9-..:9-99--
@M00842:106:000000000-AAV5A:1:1101:24328:13230 1:N:0:1
TTATGCCGGGGTTGACTTTTATGACAAGAAAGAACGACAACTGGACCTCCC
+
>>A>1B@>1110A00F3FG3B122AAA000B1BB0/A/AE/BB0000BGCC
@M00842:106:000000000-AAV5A:1:1101:22325:13236 1:N:0:1
GCTGATAAAGGAAAGGATACTCGTGATTATCTTGCTGCTGCATTTCCTGAG
+
>3>334BDFFFFGGGGGGFGFGB4ABA555B56DB5BFBAFG5B5DF5FEA
@M00842:106:000000000-AAV5A:1:1101:18500:13239 1:N:0:1
AAAAAAAAAAAAAAAAGGGGGGGGCGAGGCAGCCGCACACCACACACCACC
+
>1AAADADDDDDGG///A/EEG@--;---------9-;-AA--;;----;-
@M00842:106:000000000-AAV5A:1:1101:19649:13239 1:N:0:1
CGCCAGTTAAATAGCTTGCAAAATACGTGGCCTTATGGCTACAGTCTGCCC
+
>>1>1111@@DFA1BBBBAA31A1BBF1BF0B1A111100BBFFE1BDEGG
@M00842:106:000000000-AAV5A:1:1101:10361:13240 1:N:0:1
TGTTTACCCTGAAAAAAAAAAAAAAAAATGGAATTCTCGGGTGCCAAGGAA
+
>1>>>DDFFFBBBBBF1E0EEE?/AE//FB111BBBDDF/>B>>GH1FFG0
@M00842:106:000000000-AAV5A:1:1101:2839:13242 1:N:0:1
GTGACATTATGGGTCTGCAAGCTGCTTATGCTAATTTGCATACTGACCAAG
+
>>>>ABB5BBDFGCB4BGGFGGBAB4555B56AD55DDDFDGG5EGHHFC2
@M00842:106:000000000-AAV5A:1:1101:9774:13243 1:N:0:1
AAAAAAAAAAAAAAAAAAAAAAAAACAACAACAAAAAAAACACAAAAAAAA
+
BBBBBBB@B?DDGGGGGGGGCEE/>//??//??/BB?/><//??/?G/<</
@M00842:106:000000000-AAV5A:1:1101:12331:13250 1:N:0:1
CTGCCAAAAAAAAAAAAAAAAATGGAATTCTCGGGCGCCAAGGAACTCCAG
+
>>>ABFFF@ABBGGGCGGGGGGGBB333BD55??>/>>E1>FD1BG3FE3?
@M00842:106:000000000-AAV5A:1:1101:12884:13252 1:N:0:1
GTGAGTCAAAAAAAAAAAAAAAAAATGGAATTCTCGGGTGCCAAGGAACTC
+
>>>>3B5FFFFBGGGGGGGGGGCEGABF3@33D@DFE>?/BGCGF?G3F3B
@M00842:106:000000000-AAV5A:1:1101:17997:13255 1:N:0:1
AAAAAAAAAAAAAAAAGGGGGGCGCGGAGCGCACCAACCCCACCACCACCC
+
1AAAADD@DDDDGG/AAE///B@@C?<--<-<:-:..;.;..;9.C;.;9.
@M00842:106:000000000-AAV5A:1:1101:16975:13260 1:N:0:1
CACATCACCTTGAATGCCACCGGAGGCGGCGTATTGACCGCCTCCAAACAA
+
>>33>BFFFFFFFBGGGGGGEEE2AA2A22000135AAF0EE1?BB33?1B
@M00842:106:000000000-AAV5A:1:1101:16548:13261 1:N:0:1
CTTAAGGATATTCGCGATGAGTATAATTACGCCAAACAGAAAGGTATTAAG
+
>3AAB5CFFFFFGGEEAEE5GB5566D6DB2BA2ABAFF3FACG35A55DA
@M00842:106:000000000-AAV5A:1:1101:3154:13270 1:N:0:1
AAAAAAAAAAAAAAAAATGGAATGCTCGGGTGCCAAGGAACTCCAGTCACA
+
BBBBBDDDBBBBGGGGC1BGBFGC555>>E1>1BB3FFG313BB3B3BB33
@M00842:106:000000000-AAV5A:1:1101:3001:13272 1:N:0:1
GGAAGAGAGTAGAATATGATGGAGCAGATGTGACACGAGAAGCAGTCAAGT
+
1>111111113133313A333B1B000B1B3133310000A0B10111212
@M00842:106:000000000-AAV5A:1:1101:19586:13272 1:N:0:1
TGGAGATATTGATTATGATTTTCTGCTATACACACCCACAAAAACACGGAA
+
3>>>34BDFFFFGGFGGBBFGFD5BE5B56BDB4A22B222ABC2B2B2A2
@M00842:106:000000000-AAV5A:1:1101:21078:13276 1:N:0:1
AAAAAAAAAAAAAAAAATGGAATTCCCGGGTGCCAAGGAACTCCAGTCACC
+
@ABBBBDBBBBBGGGGG1BGABF3553B001>EFBB?BGCFBFGB3@BDG3
@M00842:106:000000000-AAV5A:1:1101:27378:13279 1:N:0:1
AAAAAAAAAAAAAAAAAAAAAACAAACAGAAACACACACAACACAACAACA
+
AAAAADDDDDDDGGGGGG@EGG/??E/0>0110B0//>//////?////</
@M00842:106:000000000-AAV5A:1:1101:17224:13290 1:N:0:1
AAAAATAAAAACCTTATTTGTTTTCACTGCATAACAAAACAAACAAACAAA
+
AAAAA1BFFFFAGFGFGGFFBBF0D3D3D1113B1B10B0BFHC0FGAGEA
@M00842:106:000000000-AAV5A:1:1101:12816:13291 1:N:0:1
AAAAAAAAAAAAAAAAAAAAAAAAACAAAACAACACCCACAGCACACCACA
+
AAAAADDDDDDDGGCEEEGEE//>>E/?000?/>////<//0/B<F0?/?/
@M00842:106:000000000-AAV5A:1:1101:19820:13292 1:N:0:1
AAAAAAAAAAAAAAAAAAATGGAATTCCCGGGTGCCAAGGCACTCCAGTCC
+
AAAAADDDDDDDGGGGGGE0BF111BD1BB>///?011>//BF0FH112B>
@M00842:106:000000000-AAV5A:1:1101:14637:13299 1:N:0:1
ACCTATTAGTGGTTGAACAGCATCGGACTCAGATAGCAATCCACGCTCTTT
+
AA1A1BFBBBBCAAA1BBBGGGABAAAE0FGA12AB1D1ABF1F?A/EB11
@M00842:106:000000000-AAV5A:1:1101:3581:13301 1:N:0:1
AAAAAAAAAAAAAAAATGGAATTCTCGGGAGCCAAGGAACTCCAGTCACCC
+
A?1AA1>>0A>AEAE/BFG1111B22AF////BB0BB0BB1BGGH@FGH10
@M00842:106:000000000-AAV5A:1:1101:29551:13306 1:N:0:1
AAAAAAAAAAAAAAAAAAAAAAAAAAAAAAACAACAAACAAACAAAAACAA
+
>AAAABBBBBDBGGGGEFEECEF/@////////?<C/<?0?G/F/00?/<<
@M00842:106:000000000-AAV5A:1:1101:12806:13308 1:N:0:1
AAAAAAAAAAAAAAAAAAAAAAAAAAAACAAAAACACAAAAAAACACAAAA
+
BBBBBBDB??DDCAEGGGGGGG@>/EE//?/F0?//0?F0?/<</?0FF00
@M00842:106:000000000-AAV5A:1:1101:29117:13316 1:N:0:1
AAAAAAAAAAAAAAAAAAAGTGTCAGTCTCGGGCGCCAAGGAACTCCCGCC
+
AAAAADDDDDDDGGGGE/E/FB22D1211B0B//>>>E/?/>BF11B////
@M00842:106:000000000-AAV5A:1:1101:11387:13318 1:N:0:1
AAAAAAAAAAAAAAAAAAAAAACAAGAAAAAAAAACAAACAAACAACAAAA
+
BBBBBBBBBBBBGGGEF?EFGGF1C22B321/>/><//B/B/F/B///?B0
@M00842:106:000000000-AAV5A:1:1101:11352:13322 1:N:0:1
AAAAAAAAAAAAAAAAAAAGGGAATCTCGGGAGCCAAGGGAACCCCATCAC
+
>AAABBBBB@BDGGGGGG?1??A11@3FF?>/>1?311?1?1/??//B3B3
@M00842:106:000000000-AAV5A:1:1101:27766:13333 1:N:0:1
AAAAAAAAAAAAAAAAAATGGAATTCTCGGGTGCCAAGGAACTCCAGTCAC
+
BBBBBBBBBBBBGGGGGG1FGB33@55DF1E1>BCBFGFGHG3FHFHFFG@
@M00842:106:000000000-AAV5A:1:1101:20767:13336 1:N:0:1
AAAAAAAAAAAAAAAGGGGGGGCGGCGGCACTCCCCACACCACACACCCAC
+
11AAA@ADDDDDCEG/?/FGGGA?>?---99-/--A--:---;:B-9----
@M00842:106:000000000-AAV5A:1:1101:20265:13338 1:N:0:1
AAGCTGATCCTTTCTCACAAAACACAAAAACACACTGACACTCCCGGCCGC
+
AAABA4F@FFFFEGGGFFFAFFACCCF4F4B4AB23333BBAB2B2A2200
@M00842:106:000000000-AAV5A:1:1101:28772:13340 1:N:0:1
AAAAAAAAAAAAAAAAGGGGGGCCGTCGAACTCGACACCACCCACACACCC
+
1>A1>1AAD@DDCEC//E/AE/@/<<//-.<.1..-<-<<.<.<<......
@M00842:106:000000000-AAV5A:1:1101:14801:13341 1:N:0:1
ATTATGGATATCAATTGCGTTATATCTCAACACAAAAAAAAAAAATGGAAT
+
>>1A13BB1BBBFF33BBEAAA0AAD3D3DB1AAA0BGEG/AE//BA1F11
@M00842:106:000000000-AAV5A:1:1101:4531:13344 1:N:0:1
AAAAAAAAAAAAAAAAAAAAAAAACCAAACCACACCACAAACACACAACCA
+
AAAAADDDDDDDEAEE/E@//>////?/?F//?///?//<B<C0<//?///
@M00842:106:000000000-AAV5A:1:1101:8200:13351 1:N:0:1
GAAGAGATCATCGCAAAAAAAACAACACAAAATGGAATTCCCGGGTGCCAA
+
>>>1>1B1DFDFGGFEEGEEEE00F0B///0B1B1C111D1B/AEB/BBF1
@M00842:106:000000000-AAV5A:1:1101:20498:13352 1:N:0:1
GTGAAGTCGCCGACTGAATGCCAGCAATCTCTTTTTGAGTCTCATTTTGCA
+
>>>>>55DABBBGGGE44BF5GBBF2B3B5A55D53A2ADF5FE5DD5FB5
@M00842:106:000000000-AAV5A:1:1101:29191:13354 1:N:0:1
AAAAAAAAAAAAAAAAAATTGGCATTCTCGGGCGCCAGGCAACCCCAGCCC
+
AAAAADDDDDDDGGGCE/01B10B11D22/>///>/?>F/FE?0/?//0//
@M00842:106:000000000-AAV5A:1:1101:20304:13358 1:N:0:1
TATTTATTTATTATTATTGTTACAAGAAAACAAACAAAAAAAAAATGGAAT
+
>>>AAF@FDDD@GAGGDGFBBF3F1A11BA000000AB0AE////AA1B11
@M00842:106:000000000-AAV5A:1:1101:28515:13361 1:N:0:1
CATGTTGGACCTGTAAACTTAATATTTCAAAAAAAAAAAAAAAACGGGACA
+
>>11>@3>CFF1FGFGGGEFGG33A33D3D31AAAEEEE/AE/F//?/B//
@M00842:106:000000000-AAV5A:1:1101:14266:13369 1:N:0:1
TATGGTGGAAATGTAGACAATGGAAAAAAAACAAACAAATGGAATTCTCGG
+
1>AA13B>>BBBBB3BBBBBBBB11B000AA0/B0/BG0B1FBDA1D2DFF
@M00842:106:000000000-AAV5A:1:1101:19078:13370 1:N:0:1
AAAAAAAAAAAAAAAAGGGGGGGGACAGGCGCCACCACAACCCACCCCACC
+
1>>AADADDDDDC///A//EEG?--9------;--9------;:?-9-;A-
@M00842:106:000000000-AAV5A:1:1101:22635:13370 1:N:0:1
AAAAAAAAAAAAAAAAAAAAAACAACAAACTACACAAACAAAAAAAACAAA
+
AAAAADADDDDDGGGGEEEGEE////?/0/1B1B01/B/0/BCC////?/0
@M00842:106:000000000-AAV5A:1:1101:28996:13372 1:N:0:1
TGGCGACCCTGTTTTGTATGGCAACTTGCCGCCGCGTGAAATTTCTATGAA
+
>>>A33AADFFFGGFGFFFGGGFFB455F3222AA00AA15555D5D5D5A
@M00842:106:000000000-AAV5A:1:1101:24552:13377 1:N:0:1
GAAGCAATACCGCCAGCAATAGCACCAAACATACATCACCTCACTTACGTG
+
A>A3ACFDFFF>EEECGG4FGFB5F44222F3B3A5D3FG3FGG55F5AA2
@M00842:106:000000000-AAV5A:1:1101:8458:13380 1:N:0:1
GTCTCCAGCCACTTAAGTGAGGTGATTTATGTCTGGTGCTATTGCTGGCGG
+
>>>>>45B4>B>B5E5B6BABG4B555556DD665A5BFA55BDAABGEEE
@M00842:106:000000000-AAV5A:1:1101:1936:13382 1:N:0:1
AAAAAAAAAAAAAAAAAAAAGGGCAGTCGCGGGACCCAAGGAACACCAGTC
+
A@AAADDDDDDDGGGGGGE@ECB///0B?/>/////?F//<0BF<CCG011
@M00842:106:000000000-AAV5A:1:1101:8544:13390 1:N:0:1
AAAAAAAAAAAAAAAAAAAAAAAAAAAAGACACACACACAACCACAGACAG
+
AAAAADDD?DDDGGC/?EEEGGGC///>//0B0B//<///</<///01000
@M00842:106:000000000-AAV5A:1:1101:8398:13401 1:N:0:1
GTGGGTCGGTTATTGAAAAAAAAACACACAAATGGAATTCTCGGGAGCCAC
+
>>>11>1>>>>>BBBBB1ABA0A//F0A/A/0111111ADDDFA//A?FB0
@M00842:106:000000000-AAV5A:1:1101:22716:13402 1:N:0:1
GGAAAAAAAAAAAAAAGGGGGGCAGCGGCCGACAGCGACAACCCACCACCC
+
A?A1A1BAD@DDCG?/EEG?E@@/?//<///---->-=<--<<A..;.;..
@M00842:106:000000000-AAV5A:1:1101:18209:13404 1:N:0:1
AAAAAAAAAAAAAAAAAAAATGGAATTCTCGGGTGCCAAGGAACTCCAGTC
+
BBBBBBDBBBBBGGGGGGGECBF3BB3B3B1F>1>EHBBE?FFG?FFF33B
@M00842:106:000000000-AAV5A:1:1101:9561:13409 1:N:0:1
AAAAAAAAAAAAAAAAATGGAATTCTCGGGTGCCAAGGAACTCCAGTCACA
+
BBBBBBBBDBBDCGFF?1BFBB33A5@?EE1>?B@3B?FEGFGHEHEGHH3
@M00842:106:000000000-AAV5A:1:1101:22200:13416 1:N:0:1
AAAAAAAAAAAAAAAGGGGGGGGGTGAGGCACCACCACCACCACACCCCTC
+
AAAAAADD>AADC/AAAEEGG@9-----------:--:--999--;-9---
@M00842:106:000000000-AAV5A:1:1101:14003:13417 1:N:0:1
ATAAATGCTATGATGGAGAGAGTACAAACACACAAAAACACTGGAATTCCC
+
BABBBBB5BBBBBABB4BBAAA4F555444AFABA2BG2GC3B23333D5B
@M00842:106:000000000-AAV5A:1:1101:12685:13420 1:N:0:1
CTTTCCTGCTCCTGTTGAGTTTATCGCTGCCGTCATTGCTTATTATGTTCC
+
11>>AF3B11BB1B11B3BBBB333000000AA0002AF2AB12D2F2222
@M00842:106:000000000-AAV5A:1:1101:14234:13426 1:N:0:1
CATGATCAAGTTTGATTGATTCTTATTTGTGTATTAATCCATTGTTTTGAG
+
>A3?ADFFFB5@BB5BBBBBBF555555D6BB6D66ADFGFDAB55A2BA2
@M00842:106:000000000-AAV5A:1:1101:22174:13440 1:N:0:1
AAAAAAAAAAAAAAAGGGGGGGCACGGCGCGCCAGCACCCCCACACACCCC
+
>AAAADD@@DDDEE///EEEGGG?..-9-;@----9;----;---;--;A-
@M00842:106:000000000-AAV5A:1:1101:11391:13441 1:N:0:1
AAAAAAAAAAAAAAAATGGAATTCTCGGGTGCCAAGGAACTCCAGTCACAT
+
BBBBBBBBBDB@CFGGGBFBFE3D5A1FA1>1BD3??EGG3FHHHFGHHD3
@M00842:106:000000000-AAV5A:1:1101:19799:13444 1:N:0:1
AAAAAAAAAAAAAAAAAGGGAATCCCCGGGTGCCAAGGACCCCCAGCCACC
+
AAAAADDDDDDDGGGG//AEA0F1B1B>E//>BF11?/00>/?E//0?0B0
@M00842:106:000000000-AAV5A:1:1101:27909:13450 1:N:0:1
AAAAAAAAAAAAAAAAATGGAATTCTCGGGTGCCAAGGAACTCCAGTCACA
+
AAAAADDDDDDDGGGGE0BGBFE1D2B?>E/>BFGBECFHHCFHHEFFFD1
@M00842:106:000000000-AAV5A:1:1101:28998:13459 1:N:0:1
AAAAAAAAAAAAAAAAAAAAAAACAAACAAGCAACACAAACCCACCCACAC
+
AAAAADDDDDDDGGGCGGE>?/>///0/B/0/0>>0?//>//?/</?////
@M00842:106:000000000-AAV5A:1:1101:12604:13460 1:N:0:1
GCAATCTCTTTTTGCGTCTCATTGTGCATCTCGGCAATCTCTTACTGATTG
+
AAA>1BBB3B3B1A1A110ABFF33DAF33A100AA01B1D221DD222DA
@M00842:106:000000000-AAV5A:1:1101:17820:13466 1:N:0:1
AAAAAAAAAAAAAAAAGGGGGGCGCCGAGTCACCCACCACCAACCACCACC
+
AAAAADDDDDDDGE//EEGCCGCC<----./00<C.<..;.......;.:;
@M00842:106:000000000-AAV5A:1:1101:13099:13468 1:N:0:1
CTTTCTGAGTCGGGGTAAAAAAAAAACACAAAACGGAACTCCCGGGCGCCG
+
>>1>A3B@B1B>AFAAABADGGG0E//B0A/B00AB/A/AF1A////>/>/
@M00842:106:000000000-AAV5A:1:1101:5462:13468 1:N:0:1
CCAGAAGCCATGTTAAAATAAGACTGTTCGTCTTCTTTCAAACCAACCAAA
+
>AA1AB1BFFDFGGFA3B3GBBDB1F13DAB00BB21D2D22100A0////
@M00842:106:000000000-AAV5A:1:1101:3745:13470 1:N:0:1
GGTCGTCCGCAGCCGTTGCGAGGTACTAAAGGCAAGCGTAAAGGCGCTCGG
+
>A>>3>>AADBDGGFEEEGGAEEEGD55DA33BB2AFAAAE1D3B0AAE>0
@M00842:106:000000000-AAV5A:1:1101:19589:13477 1:N:0:1
AAAAAAAAAAAAAAAAAAAAAACACACACAACCCGCCACCCCGCAACCACC
+
AAAAADDD@DDDGG/EAE/EEE/CG////>//////>/E0//////<B/?/
@M00842:106:000000000-AAV5A:1:1101:18999:13480 1:N:0:1
TCTACAGTCCGACGATCATATTTCCCTTCTTGTTCTTTTTGAGATCAAAAA
+
>>3AAFBDFFABGGCCGGGGGG6AFB55B35D5ADA5D532A22GGFB3BA
@M00842:106:000000000-AAV5A:1:1101:5459:13486 1:N:0:1
CCAGAAGCCATGTTAAAATAAGACTGATCGTCTTCTTTACAAAAAAAACAA
+
>AA3AF4@CF5CBGGGGGFFGFGFDF45AB44A2D555D5DB3BA2AE1FG
@M00842:106:000000000-AAV5A:1:1101:12671:13487 1:N:0:1
AAAAAAAAAAAAAAAAAAGGGAATCCCCGGGTGCCAAGGACCTCCAGCCAC
+
AAAAADDD@DDDCGGGGC/?EF001B1/>/>//?0F1/?>0?0BF0F0/>0
@M00842:106:000000000-AAV5A:1:1101:22003:13487 1:N:0:1
AAAAAAAAAAAAAAAAAAAAAACACACAAAAAAAAAAAAAAAAAAACAAAA
+
BBBBBBBBBBBBGGGGEGEGGGDHH1>1?11?>>E//>B/BDGGCD.C.<<
@M00842:106:000000000-AAV5A:1:1101:28581:13488 1:N:0:1
TACACGCAAGGTAAACGCGAACAATGCAGCTGCTTTAACCGGACGCTCGAA
+
11>AA?ADD111BFGGGCGA0E0B11BA1F0AB1A1DAFFA/AF?E/E>/0
@M00842:106:000000000-AAV5A:1:1101:25670:13491 1:N:0:1
CTTTCTAAAAAAAAAAAAAAAAATGGAATTCTCGGGTGCCAAGGAACCCCC
+
>>AAADFFFFFCGGGGGGGGGGAGFE3E3@B5DB?>1/BGFFFFF?G1?E/
@M00842:106:000000000-AAV5A:1:1101:19780:13500 1:N:0:1
AAAAAAAAAAAAAAAAAAAAAACACGAAAGATCACACATCACCCCACGACC
+
AABBA?DDDBBBGCEEEC0EE??1B1/?11333333B/333300/?/////
@M00842:106:000000000-AAV5A:1:1101:11359:13504 1:N:0:1
CTTTGGATGTCGACTGAGGATTGATGGGGTATTTTTGAATGTTAAATGATC
+
AA3A34C4B@@>AA2ABBFBBBBB6DGBE2A3AD55A2DBF5DF55FFDDD
@M00842:106:000000000-AAV5A:1:1101:28978:13515 1:N:0:1
AAAAAAAAAAAAAAAAAAAAAAAAAAAACACACAACAAAAACAACAAAACA
+
ABBBBBBBBBBBGGGGC?EFGGE/>//</?B?/??/?/00?/FGEA/0<0<
@M00842:106:000000000-AAV5A:1:1101:17373:13532 1:N:0:1
AAAAAAAAAAAAAAAAAAATGGAATTCTCGGGTGCCAAGGAACTCCAGTCA
+
AAAAADDDDDDDEGGGGGC0BGB11BD2DEA>/>B>FB/?BBF1BGGCFG1
@M00842:106:000000000-AAV5A:1:1101:13249:13533 1:N:0:1
CTCACTTAAGTGGCTGGAGACAAATAATCTCTTTAATAACCTGATTCAGCG
+
>>>A>BDFDB5BFA4AEBBAFF4B55AAB55655555DBFG5FGFFF55DA
@M00842:106:000000000-AAV5A:1:1101:17858:13543 1:N:0:1
AAAAAAAAAAAAAAAGGGGGGGGCGCACACCGACCCCACCCACACCACCAC
+
1AA?A>DDDDDDCC///AA/?A----9--9--9--9-9--9-:-;-;:---
@M00842:106:000000000-AAV5A:1:1101:24128:13547 1:N:0:1
CAGGAAATGCAGCAGCAAGATAATCACGAGTATCCTTTCCTTTATCAGCGG
+
>>A3>FFFFFFFGGFGGAF4BFA5D5CE2EB4BDA55D5F5BD5FFGGHE2
@M00842:106:000000000-AAV5A:1:1101:25142:13553 1:N:0:1
AAAAAAAAAAAAAAAAAAAAAAAGAACACAAGACACACACCAAACTCACCC
+
BBBBBBBBBBBDEGGE?AC>/>/1?B1G1?10B0B0B>?/<?//?333300
@M00842:106:000000000-AAV5A:1:1101:13037:13554 1:N:0:1
AAAAAAAAAAAAAAAAAAAAAACAAAAACACAAAAAAAACAAAAAAAAAAA
+
ABCBBBDBBBBCGGGGGGGGGG11FG1GA?FG11B//<>/F/?GG//B/A/
@M00842:106:000000000-AAV5A:1:1101:27783:13557 1:N:0:1
AAAAAAAAAAAAAAAAAACAAAAAAACAACAACAACGAAATCCCCGGGTCC
+
BBBBBBBBBBBBGGGGGGGGC1FC0/1B11?F1F11>1?E/3B?F/>////
@M00842:106:000000000-AAV5A:1:1101:19578:13559 1:N:0:1
CTGCGGGGTTGACCAAGCGAAGCGCGGTAGGCTCTCTGCTTAGGAGCTTAA
+
11>111>DDDDBFGGAFFF/AEA//AA/A/E1100B@1BD121B10/0B11
@M00842:106:000000000-AAV5A:1:1101:15317:13561 1:N:0:1
TTACTACTGCTTGTTTACGAATTAAATCGACGTGGACTGCTGGCGGCAACT
+
>>A>1@B1BBBBBBA1BBFA1A011DADE00A0B0AB1AFDFFE?E/A//0
@M00842:106:000000000-AAV5A:1:1101:21477:13568 1:N:0:1
TGGAATTCTCGGGTGCCAAGGAACTCCAGTCACATCACGATCTCGTATGCC
+
3>>>>BFFFFBBGGEFGFGFFBAB4BFGG5BABB5B3B2B2AAFC2E33FB
@M00842:106:000000000-AAV5A:1:1101:29124:13571 1:N:0:1
AAAAAAAAAAAAAAAAAAAAAAACCAGAAACACAGCCACCACGCCACCACC
+
AAAAADDDDDDDGGGGGGEEEE>//?/00@0>0/0/?000/////</B/?/
@M00842:106:000000000-AAV5A:1:1101:28414:13574 1:N:0:1
TCATAAAAAAAAAAAAAAATGGAATTCTCGGGTGCCAAGGAACTCCAGTCA
+
>>AAAFFFFDDDGGGGGGG0BGBF11D2AAAA/>EE1FGFGFH1FHFHFG1
@M00842:106:000000000-AAV5A:1:1101:28072:13576 1:N:0:1
TGACGGCAGCAATAAACTCAACAGGAGCAGGAAAGCGAGGGTATCCTACAA
+
>>>A33DDDBFFGGGGGFGBGGBF44AFECC22BABAE2AAAFCFG5DGCB
@M00842:106:000000000-AAV5A:1:1101:28279:13580 1:N:0:1
AATGAGCCGCAACTTCGGGATGACAATGCTCACAATGACAAATCTGTCCAC
+
AA11>1BCADDDGG1FFGG0AAEFH1AAB2DAD1AABFGBB01B2B2DGD1
@M00842:106:000000000-AAV5A:1:1101:27358:13580 1:N:0:1
TTCTTACTGACGCAGAAGAAAACGTGCGTCAACACTTACGTGCAGAAGGAG
+
>>AA3FBBDFFAGE?EGGFFGGAA4442BA2A3BA3BAF2BBBG5B3FA11
@M00842:106:000000000-AAV5A:1:1101:26597:13585 1:N:0:1
AAAAAAAAAAAAAAAAAAAAAAAAAAAAGAGAAAAAAAAAAAAAAACACAA
+
ABBBAD?DBBBBGGGGGFGEC/E//>/>EA22?BFC/DC?//>@--.<...
@M00842:106:000000000-AAV5A:1:1101:22398:13588 1:N:0:1
AAAAAAAAAAAAAAAAAAAAAAAAAAACACCAAAAAAAAACACACACACGA
+
AAAAADDDDDDDGGGGGGGCGG//>///<0/<??////>//<FF///C//-
@M00842:106:000000000-AAV5A:1:1101:2532:13594 1:N:0:1
AAAAAAAAAAAAAAAAAATGGACTTCTCGGGTGCCAAGGAACTCCAGTCAC
+
AAAAADDDDDDDGEGEGGAFGG111D2B/FE/>EGB1>FHBG@GGFG2BF1
@M00842:106:000000000-AAV5A:1:1101:4530:13599 1:N:0:1
TTAGGTGGGCTGTATGTATTCATATGATGGTATTTATGTGAATGGTTGTGG
+
>3A3354>@AFBFGBFBFFEGG666D66DFE556B6DD5DB5DBE55A2B2
@M00842:106:000000000-AAV5A:1:1101:9168:13599 1:N:0:1
AAAAAAAAAAAAAAAAAATCGAATTCTCGGGTGCCAAGGAACTCCAGTCAC
+
BBCCCCBBDDBDFFGGGGGG?BFF1D5B1CE1>BBF31B?3F@FGFFBFH3
@M00842:106:000000000-AAV5A:1:1101:9772:13601 1:N:0:1
ACAGACATTGGTTTTGCTTGTCCTGCAATTGAGAGAAAAGTTTCCTTCTTC
+
AAA1>>C13BB@1A1B1BABBBA31BBB31B1B0B0AB0A12DD2DDB112
@M00842:106:000000000-AAV5A:1:1101:28456:13604 1:N:0:1
AGCATCTCTTCCAAGAGCTTGATGCGGTTATCCATCTGCTTATGGAAGCCC
+
>>3>>B@DFFFFGB4FGFA4FF5D5AE2224DDDABA5G555B53BBEGF2
@M00842:106:000000000-AAV5A:1:1101:10155:13609 1:N:0:1
AAAAAAAAAAAAAAAAAAGGGACTCTCGGGTGCCCAGGGACCCCCGGCACC
+
AAAAADDD@DDD?EGCE/AE??/0B11/?E>/BF01/??F>>?E///</</
@M00842:106:000000000-AAV5A:1:1101:26570:13610 1:N:0:1
AAAAAAAAAAAAAAAAAAAAAAAAGAGAAGCACAACAAAAGCAACAACCAG
+
AAAAADDDDDDDGGGGAAE@EE/E//00101B000///B<001000?////
@M00842:106:000000000-AAV5A:1:1101:23169:13612 1:N:0:1
AAAAAAAAAAAAAAAAAAATGGACTTCTCGGGTGCCAAGGCACTCCCGTCA
+
BBBBBBBBBBBBGGGGGGEABGB333D5BFEE1>E3BB1?1BGBGG///?/
@M00842:106:000000000-AAV5A:1:1101:4139:13615 1:N:0:1
AAAAAAAGAAAAAAAAAAAAAAAACGGAACTCCCCGGTGCCCAGGAACCCC
+
A?ABBBBBBFFFGEGGGG??E?EE10?>?/@BB11>/>/>F3F/?/B0/>E
@M00842:106:000000000-AAV5A:1:1101:28442:13618 1:N:0:1
AGAATCTCTTCCAAGAGCTTGATGCGGTTATCCATCTGCTTATGGAAGCCC
+
>>>>>DBDFFFFGFBAGGGGG4AD52E22245DAAFDBG5ADDEGFFFHH2
@M00842:106:000000000-AAV5A:1:1101:24318:13628 1:N:0:1
AAAAAAAAAAAAAAAAAAAAAAAAAACACAAAAAAAAAAAAAAAAAAAAAA
+
ABCCBCBBCCCCGGGGGGGGGGGGFCA?0??00?E/<BDG?CGCCGC-@@D
@M00842:106:000000000-AAV5A:1:1101:5421:13630 1:N:0:1
CATTGCTTCTAAAAAAAAAAAAAAAAAATGGAATTCCCGGGCGCCAAGGAA
+
>>333B55DDFFGGGGGGGFGGGCE00>?BF3@B3B33?////EEF/FC03
@M00842:106:000000000-AAV5A:1:1101:12014:13635 1:N:0:1
ATTCAAACGGCCTGTCTCATCATGGAAGGCGCTGAATTTACGGAAAACATT
+
AAAABFF4>A>>AA4BBFFGGG5DE44B242AAA2A55BAFFGD2AAFADD
@M00842:106:000000000-AAV5A:1:1101:4930:13637 1:N:0:1
AAAAAAAAAAAAAAAAAATGGAATTCTCGGGTGCCAAGGAACTCCAGTCAC
+
?AAABBBBBBBBGGGGGGFFGGF3F5@DA?E1>EGFCGCAGHCFGFHEGHB
@M00842:106:000000000-AAV5A:1:1101:26858:13637 1:N:0:1
ATCATGGCGACCATCCAAAGGATACACATCATAGGCAGTCGGGAGGGTAGG
+
AAABA54C>DDBG4FGGGGFGG4B45BB3BG5DDBAAEBF?AE?EFE1FA1
@M00842:106:000000000-AAV5A:1:1101:9916:13641 1:N:0:1
CTTGGTCGGGAAGCAAAATTATTAACAACACACAAACAAAAAAAAAACAAA
+
>>333@5>>D>>AABBBBEGFG666A532A22ABB2222B2200A001?B1
@M00842:106:000000000-AAV5A:1:1101:15375:13641 1:N:0:1
TCCGGTGGCATTCAAGGTGATGTGCTTGCTACCGATAACACTACTGTAGGG
+
>>>33>>>BBBBBA5BB4BBBB6ABB5BB5FGGE22A2EA3BAFBGBFGH2
@M00842:106:000000000-AAV5A:1:1101:15514:13655 1:N:0:1
AGAAAAAAAAAAAAAAAAAAGGGAATTCTCGGGTGCCAAGGAACCCCAGCC
+
A?AABF@DDDDDC?CFGGFE1?>1123D5BB1/1>BFG3?F?3B1?A/>0?
@M00842:106:000000000-AAV5A:1:1101:27775:13668 1:N:0:1
CTAATGACCAATGCCAGTTTTGGAACGAAGAAAAAACATGGAATTCACGGG
+
1>>A11@BFFAFGGGBFA1BFBA1B100B0000000/A11AB111D1D///
@M00842:106:000000000-AAV5A:1:1101:26252:13669 1:N:0:1
AAAAAAAAAAAAAAAAAAAGGGAATTCCCGGTACCCAGGCACCCCCAGCCA
+
AAAAADDDDDDDGGGGGG/?EEC>01B1BB>///B11//>F0F////E0/0
@M00842:106:000000000-AAV5A:1:1101:27392:13671 1:N:0:1
AAAAAAAAAAAAAAAAAAAAAAACACCAACCACACAAACCAAACAAACACC
+
AAAAADDDDDDDGGGGGEGGEE//?0/?///?>//>/B///</<0/B?<G/
@M00842:106:000000000-AAV5A:1:1101:4987:13681 1:N:0:1
GTGATTATCTTGCTGCTGCATTTCCTGAGCTTACTGCTTGGGAGCGTGCCG
+
>>>3>5DFFFFDGGGFFGGGFG5DAFF5BB54B4DDF5DAACA2EEEEE22
@M00842:106:000000000-AAV5A:1:1101:29004:13687 1:N:0:1
AAAAAAAAAAAAAAAAGGGGGGCGCGGCGAGCCCACCCACCCCCCCCCAAC
+
AAAAADDADDDDEEG/AAEAE/>C---<-----..:.;....-----;---
@M00842:106:000000000-AAV5A:1:1101:12547:13689 1:N:0:1
AGATTATATATTTGAAGTGTTTTACATAGTTATTTTAACTTCAAAAAAACA
+
A?AAAFDD5F@@EBB5BAB66B4ABF6BA6BA6556DAFD5FGGGDE2A2B
@M00842:106:000000000-AAV5A:1:1101:26268:13692 1:N:0:1
AAAAAAAAAAAAAAAAGGGGGGGGGGCACGTCACGCCAAACAACACACCCC
+
>AAAA?1>0>AAAA//AAEC//-----9;--;;9--9:--;--9-999---
@M00842:106:000000000-AAV5A:1:1101:16624:13697 1:N:0:1
AAAAAAAAAAAAAAAAGGGGGGCGGCAGGACGCGCCACACACACCACAACA
+
>1>>1>DD@DDDG?AAA/EEGGC<-----..---;-9C..999.99E..9.
@M00842:106:000000000-AAV5A:1:1101:19470:13708 1:N:0:1
AGAAATTGTTCCAAGTATCGGCAACAGCTTTATCAATACCATGAAAAATAT
+
>>>3>BBFDFFFGGGGBGGGGGGFF4A44455BDDDADGHBGHF55BBF35
@M00842:106:000000000-AAV5A:1:1101:22920:13710 1:N:0:1
AAAAAAAAAAAAAAAAGGGGGGCGGCGCGGCACCAACCACCCACCCCCCAC
+
AAA@@D>DDDDAE///AE?ECC//<<-------;9.;:..9;....-99-9
@M00842:106:000000000-AAV5A:1:1101:19835:13716 1:N:0:1
AAGTCAAAAAAAAAAAAAAAAAATGGAATTCTCGGGTGCCAAGGAACTCCC
+
>>A>>DFFFBBBGGGGEGGGGGCCBF3F33D5DB1>1>BGF3FFHCG@GH1
@M00842:106:000000000-AAV5A:1:1101:28692:13719 1:N:0:1
AAAAAAAAAAAAAAAAAAAAAAACAACACAACACAACCAAAACCCACCACC
+
AAAAA??DDDDDGGGG?//>/>/////?/?/////////?//0/</?//?/
@M00842:106:000000000-AAV5A:1:1101:26761:13721 1:N:0:1
CTGTTCAACCACTAATAGGTAAGAAATCATGAGTCAAGTTACTGAACAATC
+
>AA>>DFFFFBBGGFFFGGBFGB554AFGHD54DDBD4B5DFFHHHEBBBB
@M00842:106:000000000-AAV5A:1:1101:9203:13725 1:N:0:1
AAAAAAAAAAAAAAAAAAAAAAAAAAAAAAAACAAAAAAAAACAAAAAAAA
+
AAAAADDDDDDDGGGGGGGGGE/E/>//E/////F0?F@@->.<.<0<@@-
@M00842:106:000000000-AAV5A:1:1101:24921:13726 1:N:0:1
AAAAAAAAAAAAAAAAGGGGGGCCGGGACATCACCACCCACCCCCACCCCC
+
>>AAA?@@DDDDGGC?E?EGGC/////-<.1>1101...<<..-<-:..--
@M00842:106:000000000-AAV5A:1:1101:26608:13726 1:N:0:1
GTTCAAAAAAAAAAAAAAAAAGGGAATTCTCGGGTGCCAAGGAACTCCAGC
+
>3>>>DBFBBBBGGGGGEG0A1BE1F13@5B?B>1>>?@3E1FFG@GF3@3
@M00842:106:000000000-AAV5A:1:1101:8406:13730 1:N:0:1
CTGCCGCTGATAAAGGAAAGGATACTCGTGATTATCTTGCTGCTGCATTTC
+
>>>>>3>2>>B@AABB4BBBG4EFB54A2AAAA55D55BGDEHCFHGEG55
@M00842:106:000000000-AAV5A:1:1101:20089:13738 1:N:0:1
TTACCAAGCTGGGTTACGACGCGACGCCGTTCAACCAGATATTGCAGCAGA
+
>>AABFFFBFFFGGCGGFAEEEAAA220A01BB5BFFCG3A5BG5D@BBF3
@M00842:106:000000000-AAV5A:1:1101:27287:13741 1:N:0:1
AAAAAAAAAAAAAAAAAAAAAAACAAAACAAACAAAAAAAAAAAAAAAAAA
+
BBBBBBBBBBBBGGGGGEGEEGGG111B1?1B/B?00/>//BD@/<<->--
@M00842:106:000000000-AAV5A:1:1101:19581:13745 1:N:0:1
CAAAATGAGATGCTTGCTTATCAACAGAAGGAGTCTACTGCTCGCGTTGCG
+
>>A?AF1DFFF1GBAF111BAGG3B1B01B00ABB1AF2BF1B0EA///BA
@M00842:106:000000000-AAV5A:1:1101:3652:13745 1:N:0:1
AAAAAAAAAAAAAAAAAAAAAAAAACAAAAGCAAACAACACCACACCACAA
+
ABBBBBBDBBBBGGGGGGEG?E?/E/F/BB30B33BF/?/?/??////?//
@M00842:106:000000000-AAV5A:1:1101:28342:13747 1:N:0:1
CGGCGCCAGTTTGAATATTAGACATAATCTATCCTCAAGTAAGGGGCCGAA
+
>>>A3DDADFFFGGFGGGGGGGBA55AA5555DB5B3B3BD55322AE?E0
@M00842:106:000000000-AAV5A:1:1101:12265:13760 1:N:0:1
AGAGGTTAAATACGCCTGATGCCACTGCAAGAGGACATTAATGACTATACC
+
A3A?3@BBDF5FEA2ABABBBBF4F4BABB444BABBB5A55DFG5DDFF5
@M00842:106:000000000-AAV5A:1:1101:21762:13763 1:N:0:1
AAAAAAAAAAAAAAAAAAAAAAAAAACGACACAAAAAACAAAAAAAAAAAA
+
AAAAADDDDDDDGGGGEGCEGEE?/>//>/</B/0B?B/FAC0////<>-<
@M00842:106:000000000-AAV5A:1:1101:27324:13765 1:N:0:1
TTTTAATCTTCATGGCTAGTTGATTATAAGCATCAAAAAAAAAAAAACACA
+
>>A>AF3BDBDFGGAGBEF1BB3A333333BF1B1AA10AA//E/A/A/B/
@M00842:106:000000000-AAV5A:1:1101:8240:13767 1:N:0:1
AAAAAAAAAAAAAAAAAAAAGAACACGACAAACAAGAACACACAACCCAAC
+
AAAAADDDDDDDGGGGGCEE/>0000//>E/0/B/00B000>E>/?//?//
@M00842:106:000000000-AAV5A:1:1101:10411:13768 1:N:0:1
AAAAAAAAAAAAAAGAAAAAAACACACAAGACAGCACACTCCTCAGCCCAG
+
AAAAADDDD?DDCC/AFGG0/E/FEC//F00000/00>B000101110///
@M00842:106:000000000-AAV5A:1:1101:19108:13768 1:N:0:1
AAAAAAAAAAAAAAAAAATGGAATTCTCGGGTGCCAAGGACCCCCAGTCAC
+
AAAAA?DDDDDDGGGGEA0BFB111D2@?CE//?B11//B0?/?>//1BFB
@M00842:106:000000000-AAV5A:1:1101:4764:13778 1:N:0:1
AAATGGATGTGGATGTCACCTTAGGGTAATTTAGAGCTAAACAAACAAAAA
+
>3AA34@5CBDDFGGGGGGG4G5BFFB4A5A65D4AFF35B3BA22A2222
@M00842:106:000000000-AAV5A:1:1101:9990:13779 1:N:0:1
CATACTGTAACCATAAGGCCACGTATTTTGCAAGCTATTTAACTGGCGGCG
+
>11>>BBBB3BB1AG1BGGG1FAA01BD33BB31B1BD2D2FDD1FGEEEE
@M00842:106:000000000-AAV5A:1:1101:19778:13787 1:N:0:1
ATTTAGACATGGCGCCACCAGCAAGAGCAGAAGCAATACCGCCAGCAATAG
+
AABAB5FFFFFFGCGFGGGGBFB4A4AACC33ABB33FGGAFGGCFFBFB5
@M00842:106:000000000-AAV5A:1:1101:10133:13788 1:N:0:1
AAAAAAAAAAAAAAAAAAAGGGAATGCCCGGTGCCCAAGGACCCCCAGCCC
+
BBBBBBBBDBBBGGGGGG0???11F3B3B?E/>/B3B1?1B1/>EE//0?/
@M00842:106:000000000-AAV5A:1:1101:25443:13795 1:N:0:1
AGGGTTAGCCTCGGTACGGTCAGGCATCCACGGCGCTTTAAAATAGTTGTT
+
>>>33B>CFFFF2EEFEGG4EABABG3AF3B22A2AAAB55DD53B5DFAA
@M00842:106:000000000-AAV5A:1:1101:11304:13801 1:N:0:1
TTGGTTCTTATGCAAAAAAAAAAAAAAACATGGAACTCTCGGGTGCCAAGG
+
1>>11>B1@BBBABBBFGGGGGCE/AAE/B1BA1B1BB1B?FE/>EGFGGF
@M00842:106:000000000-AAV5A:1:1101:23099:13804 1:N:0:1
GGCAGCAAGAACCATACGACCACTATCACGAACATAGTCACGCAAAGCATT
+
AAAA3AFFFFFFGGFGGGAEEG4445D5AA2B2A55BFGFGCHGE0CGC5A
@M00842:106:000000000-AAV5A:1:1101:6532:13810 1:N:0:1
GATTTATGTTTGGTGCTATTGCTGGCGGTATTGCTTCTGCTCTTGCTGGTG
+
>>>>>B5DBFFFGGFGDFGGGG5FA22A222DDDDAG55G5A53BG5B33B
@M00842:106:000000000-AAV5A:1:1101:4735:13810 1:N:0:1
AAAAAAAAAAAAAAAAGGGGGGGCACAGCACACACCACACCCACACCAACA
+
1>AAA1>ADDDDC?//AA/AE/9--9;=./.;.9;-9;99---9;9---;-
@M00842:106:000000000-AAV5A:1:1101:25431:13811 1:N:0:1
AGGGTTAGCCTCGGTACGGTCAGGCAGCCACGGCGCTTTAACATAGTTGTT
+
>A333444DFFF2EAEFGGGEE44BG2BBBA2A2AAAAB5555A55D5D51
@M00842:106:000000000-AAV5A:1:1101:19450:13814 1:N:0:1
AAAAAAAAAAAAAAAGGGGGGGGCGGGACACACCCACACCCCCCACCACCC
+
>>AAA>DDDDDDGEE??EECGG----;-9-9-;-9---:A--;@-;9-AAA
@M00842:106:000000000-AAV5A:1:1101:6950:13814 1:N:0:1
AAAAAAAAAAAAAAAAAAAATGGAACTCTCGGGAGCCAAGGAACCCCAGTC
+
AAAAADDDDDDDGGGGGGEE0BB1111B1B/////??0BFEG00/??/?1<
@M00842:106:000000000-AAV5A:1:1101:20970:13820 1:N:0:1
GAAAAAAAAAAAAAAAGGGGGGACGCGGAGCCCACACACACCACCACCCAC
+
1AA@A1ADDDDDCE?E/AA?EC//<></>--.....<<<.C..:.:.:..:
@M00842:106:000000000-AAV5A:1:1101:18125:13824 1:N:0:1
TAACTATTCGAAAAAAAAAAAAAAACATGGAATTCTCGGGTGCCAAGGAAC
+
>>AAAFDDFFFFGGGGGGGEGFGEEEF3B2AA3@D@DB?>?>EHDBFEBF1
@M00842:106:000000000-AAV5A:1:1101:4403:13831 1:N:0:1
CTTCGGGATGAAAATGCTCACAATGACAAATCTGTCCACGGAGTGCTTCAA
+
>>>>3333>AFFGGBFGFGGGG4ABFDD5B54DADBB5GAE2AAGFD55B5
@M00842:106:000000000-AAV5A:1:1101:15946:13834 1:N:0:1
AAAAAAAAAAAAAAAAAATGGAATTCTCGGGTGCCAAGGAACTCCAGTCAC
+
AABBBBBBBBBBGGGGG01BGBGFBD@DFCE1>BED3GBC3F3FF@33BF@
@M00842:106:000000000-AAV5A:1:1101:16910:13838 1:N:0:1
AAAAAAAAAAAAAAAAAAATGGAATTCACGGGTGCCAAGGAACCCCAGTCC
+
BBBBBBDBBBBBGGGGGGGGGGC33@D55B>/>/?F@@1?1BF1?EEE3B?
@M00842:106:000000000-AAV5A:1:1101:16216:13841 1:N:0:1
AAAAAAAAAAAAAAAAAAAAAAAACAGAAACAAAACAAAAAAAAAAAAAAA
+
AAAAADDDDDDDGGGGGEGGGG/E/?0>1B0B/000?/00<E@@<@//>--
@M00842:106:000000000-AAV5A:1:1101:19728:13848 1:N:0:1
AAAAAAAAAAAAAAAAATGGAATTCTCGGGTGCCAAGGAACTCCAGTCACC
+
AAAAADDDDDDDGGGGEGBG1B1ADDDFFE//BBB1BB00FBFG@E@BGH1
@M00842:106:000000000-AAV5A:1:1101:23216:13850 1:N:0:1
AAAAAAAAAAAAAAAAAATGGAATTCTCGGGTGCCAAGGAACTCCAGTCAC
+
BBBBBBBBBBBBGGGGEE1BGB33F@5@1F01>BBFB1BFFGFFHFGEFH3
@M00842:106:000000000-AAV5A:1:1101:16651:13853 1:N:0:1
AAAAAAAAAAAAAAAAAATGGAATTCTCGGGTGCCAAGGAACTCCAGTCAC
+
BBBBADDBBBBBGGGGGG1BGFG@BD5DE1E1>BB3B??FHGFFHH3@FG3
@M00842:106:000000000-AAV5A:1:1101:3184:13856 1:N:0:1
AAAAAAAAAAAAAAAAATGGAATTCTCGGGTGCCAAGGAACTCCAGTCACA
+
AAA@ADDDDDDDGGGGA0BGAB11DADBC>/>BBB1BFG0E1BFCH2BGF1
@M00842:106:000000000-AAV5A:1:1101:22278:13858 1:N:0:1
ATTATGCAAAAAAAAAAAAAAAATGGAATTCTCGGGTGCCAAGGAACTCCA
+
AAAAB5DFFFFCGGGGGGGGGGEHBF33A3A@5B10?>B3B3?1EFH3FE3
@M00842:106:000000000-AAV5A:1:1101:19212:13861 1:N:0:1
GCGTTAAGGTACTGAATCTCTTCAGTCGCAGTAGGCGGAACACGAACAAGC
+
>1>>>>ADF@FFFFFFGGFGGG1ADB1BEE?01DB1AA//AFFFABEEB0A
@M00842:106:000000000-AAV5A:1:1101:6072:13869 1:N:0:1
GCCGCCCAAACGTCGGCTACAGTAACTGCTCTCAGCCTCAATCTCATCTCT
+
>>11>D1>>1A1BF00AAAFFGH2DD211111A12BG0GC11111FGH2B2
@M00842:106:000000000-AAV5A:1:1101:20996:13870 1:N:0:1
AAAAAAAAAAAAAAAAAAAAAACAACAACACAAAACAAAACAAACAAACAA
+
ABBBBBADBBBBGGGGEEGGGG>1F11?1??11B00??000?FE/0/0/B/
@M00842:106:000000000-AAV5A:1:1101:25866:13873 1:N:0:1
AAAAAAAAAAAAAAAATGGAATTCTCGGGCGCCAAGGAACTCCAGTCACAC
+
BBBBBDDBBBBBGGGGAFGBB3BB55BA00>/>>>B1?BF3BGFH@FHHDB
@M00842:106:000000000-AAV5A:1:1101:21667:13875 1:N:0:1
AAAAAAAAAAAAAAAAAAATGGCATTCTCGGGTGCCAAGGAACTCCAGTCC
+
AAAAADDDDDDDGGGGGGC0BF0BB1B@DFAE/>EGEGAF0>FBGFB1BB1
@M00842:106:000000000-AAV5A:1:1101:5817:13878 1:N:0:1
CACTAATTATTATTTTAGAGTTTTTATTAAGAAAAAACAAAACAAAAAATG
+
1>1>>F3DFD3D3ABGGGFGBB1A11333311BB00A0ABFG00AG0EF01
@M00842:106:000000000-AAV5A:1:1101:25722:13885 1:N:0:1
CAAAAAAAAAAAAAAATGGAATTCTCGGGTGCCAAGGAACTCCAGTCACAC
+
AABBBBBBBBBBGGGG1FGABEFBAB1BE1A>BD@?BFFFBFFC3@BFHH3
@M00842:106:000000000-AAV5A:1:1101:25768:13890 1:N:0:1
AAAAAAAAAAAAAAAGGGGGGGCGCAGCGCACACCCCACACCCACCCGCCC
+
AAAAADADDDDDGEEA/AEG?G?@--9-----9-----;---------9;-
@M00842:106:000000000-AAV5A:1:1101:8915:13893 1:N:0:1
AAAAAAAAAAAAAAAAAATGGAATTCTCGGTGCCAAGGAACTCCAGTCACA
+
BBBBBBBBBBBBGGGGGGFBFBG3CBBB?F1B>BB3EFCGGCGGGG3FHH3
@M00842:106:000000000-AAV5A:1:1101:18341:13896 1:N:0:1
AAAAAAAAAAAAAAAAAAAAAACACAAACAACAAAAAAAAAAAAAAAAAAA
+
AAAAADDDDDDDGGGGGGGGGG//0?/C/0//?/B0?/<//</B@/>C---
@M00842:106:000000000-AAV5A:1:1101:15099:13898 1:N:0:1
AAAAAAAAAAAAAAAAAAAAAAAAAAAAAAAACAAAAAAAAAACAAAAAAA
+
ABCBCCDBBBCCGGGGGGGGGGGGCGE/EC//?//?FG/>->@.C.<C.<-
@M00842:106:000000000-AAV5A:1:1101:18834:13899 1:N:0:1
AAAAAAAAAAAAAAAAGGGGGGGCGGAGGAACACCAACAAACACCACACGA
+
>AA?A1ADDD@DGGC//EAAEG9--9-9--:-----9----;A--;A----
@M00842:106:000000000-AAV5A:1:1101:1979:13906 1:N:0:1
AAAAAAAAAAAAAAAAAAAAAACAAGGAACAGAACGACACACGACACACAC
+
1AAAADDD0DDDEGGGEEE?/////0/00000010///>>GC////>B///
@M00842:106:000000000-AAV5A:1:1101:23933:13909 1:N:0:1
GAAAAAAAAAAAAAAGGGGGGGGCGAGCACACACAGACAACACCCCAACAC
+
1>AAAF1>@DDDC??//AEEB9;--=9---;--:--/;-----------9-
@M00842:106:000000000-AAV5A:1:1101:6336:13924 1:N:0:1
GACCGACGATCAAAAAAAAAAAAAAAAATGGAATTCTCGCGTGCCAAGGCA
+
>1>>1>>DDAAAGGGGGCAEC//A////BBF111BB2B//>/>AG1GFF/0
@M00842:106:000000000-AAV5A:1:1101:5023:13925 1:N:0:1
CTGCGAAAAAAAAAAAAAAAAAAATGGAATTCTCGGGTGCCAAGGAACTCC
+
>3>>3>>DDFBBGGGGEFEGGGFC1BFEB3@33BB?>1>EHHCHAFGG3FE
@M00842:106:000000000-AAV5A:1:1101:12565:13930 1:N:0:1
AAGTCAGAAAACTGTATGTGAGGATATTGAAAGAACTTGTAATGAGAATTT
+
AAA>AFBBBCFFABBBBBABBBB44A566D55A4BB5BADBFADDFADA5A
@M00842:106:000000000-AAV5A:1:1101:22634:13931 1:N:0:1
CGACTACCATATTGTATTGGACCTTCATTTCTCTGTCAAAAAAAAAAAAAA
+
>>>>>A1CF3F@3BBFFFBG1BA11BB333B3D3D3D3331BAA/AE/AEE
@M00842:106:000000000-AAV5A:1:1101:24121:13933 1:N:0:1
AAAAAAAAAAAAAAAAAAGGGAATTCTCGGATGCCAAGGAACTCCAGTCAC
+
AAAAADDDDDDDGGGGGE/?EFEB1D2DFF/?/FEB1/>B0F1BB1B2BF1
@M00842:106:000000000-AAV5A:1:1101:22075:13940 1:N:0:1
AAAAAAAAAAAAAAAAGGGGGGGCACGAAGCAACCACCACCACACCCCCAC
+
>AAAADDDDDDDGEE//EFEGG-9-.=...;/9:-;---99AB----9---
@M00842:106:000000000-AAV5A:1:1101:22231:13947 1:N:0:1
AAAAAAAAAAAAAAAAGGGGGGGCGCGAGACAACGCCACCACCACACCCAC
+
1>AAADDDDDDDGG?E/E/EEC-;--@--99----;--99;--9---;9--
@M00842:106:000000000-AAV5A:1:1101:25414:13947 1:N:0:1
GTCTACAGTAGAGTCAATAGCAAGGCCACGACGCAATGGAGAAAGACGGAG
+
>>>>>DFFFFFFGGBFFGGGGF5BA4FAFA22AAAAAFF3EBFFCAFAEE1
@M00842:106:000000000-AAV5A:1:1101:3990:13950 1:N:0:1
CATAATAAACAGAATACTCTTTCTGTGACTCAAAAAACAAACAAAAAAACG
+
>A1AA3DFFFFFGGGGGFGGFGBAD3D3D3DFA1A0A0AAF0B0B0/A///
@M00842:106:000000000-AAV5A:1:1101:12779:13951 1:N:0:1
GTAGCGACAGCTTGGTTTTTAGTGAGTTGTTCCATTCTTTAGCTCCTAGAC
+
>>>>A3DDD>>BBBAAABAAFF5D6B55D52BDD55BAD5FGHGHHEEG3A
@M00842:106:000000000-AAV5A:1:1101:15442:13952 1:N:0:1
CCTTTACGCTTGCCTGTAGTACCTCGCAACGGCTGCGGCCGACCAGGGCGG
+
1>>A>DF>>1>>A111BBF3BGF3B0AA0A0A0/AFA//A//AE/B?/E>>
@M00842:106:000000000-AAV5A:1:1101:19303:13959 1:N:0:1
AAAAAAAAAAAAAAAAAAAAAAAAAAAAAACAACAAACACAAAACACAACG
+
??AAADDDDDDDGGGGEECEGG///E//<>?/?///</?0?/0<CGF////
@M00842:106:000000000-AAV5A:1:1101:18167:13965 1:N:0:1
AAAAAAAAAAAAAAAAAAAAAAAAAGAAGCGCGCCGCAACACCCACACCAC
+
BBBBBBDBBBBBGGGGGGGEGG//>//033////<////<0///<///<//
@M00842:106:000000000-AAV5A:1:1101:24965:13965 1:N:0:1
AAAAAAAAAAAAAAAAATGGGATTCTCGGGAGCCAAGGAACTCCAGTCACA
+
AAAAAD?D>DDDGGCEA0BB0A10B2@>?////?0B?/B0>11B1@2BFGB
@M00842:106:000000000-AAV5A:1:1101:6128:13968 1:N:0:1
AAAAAAAAAATGGAATTCTCGGGTGCCAAGGAACTCCAGTCACATCACGAC
+
AAABBBBBBDFFGGGGGGFGGGG2ABCF3A113BAFFBGEFHHGBG3GEEA
@M00842:106:000000000-AAV5A:1:1101:25442:13969 1:N:0:1
ATTGAAGCAGAACGCAAAAAGAGAGATGAGATTGAGGCTGGGAACAGTTAC
+
>>A3>B5BCFFFGGGAAEFGAAB42A5F5AA5DBA3FFABAEEG2FGFFGF
@M00842:106:000000000-AAV5A:1:1101:24350:13971 1:N:0:1
AAAAAAAAAAAAAAAATGGAATCCTCGGGTGCCAAGGAACTCCAGTCACAC
+
BBBBB@BBBBBBGGGGFFGBFD33D3AAE1>1B5B?BB3F3BGFGBFGHF3
@M00842:106:000000000-AAV5A:1:1101:5825:13975 1:N:0:1
AAAAAAAAAAAAAAAAAATGGAATTCTCGGGTGCCAAGGACCTCCAGCCAC
+
AAAAADDDDDDDGGGGG?0BFF11BD2D/E/?/B01BGEG0?BBF010>0>
@M00842:106:000000000-AAV5A:1:1101:23171:13976 1:N:0:1
TGGCTTGTTATCCAAATGACCTTTTTACCCTTTCAAAAAAAAAAAAAAAAA
+
>>>>>>1BBDDFFGGGGFBBGG1111BFGB101D3D31B0AAAE?GGG/EE
@M00842:106:000000000-AAV5A:1:1101:24953:13979 1:N:0:1
AAAAAAAAAAAAAAAAATGGAAGCCTCGAGTGCCAAGGCACACCAGTCACA
+
AAA@ADDDDDDDC?AEE0FCGF0/01BE/B@?DGF1/>/0B0B>?0FFF11
@M00842:106:000000000-AAV5A:1:1101:14809:13980 1:N:0:1
TTCAGAAAAAAAAAAAAAAAAAAATGGAATTCTCGGGTGCCAAGGAACCCC
+
3>3>3@DFFFBBGGGGGGGGGGGG1BF3BB3B3@BB>1>EFBBGG1FG/??
@M00842:106:000000000-AAV5A:1:1101:4525:13986 1:N:0:1
AAAAAAAAAAAAAAAAAAATGGAATTCTCGGGTGCCAAGGAACTCCAGTCA
+
AAAAADDDDDDDGGCGGGE0BG111B12DF/>/>EGBBF/0FG1FGFHFF1
@M00842:106:000000000-AAV5A:1:1101:9261:13988 1:N:0:1
AAAGTTGAGAGGGGCTTTGTCACTGTCCCTCGGTCATTCGATCGCCAAAAA
+
>>A113B3B>CAGG1AABBBBADDDAB1B10ABABB2DDFEBFEEGEAG//
@M00842:106:000000000-AAV5A:1:1101:18733:13993 1:N:0:1
AAAAAAAAAAAAAAAAAATGGAATTCTCGGGTGCCAAGGAACTCCAGTCAC
+
BBBBBBDBBBBBGGGGGE1BGBFFFD5DFAF1>BB3BBBFGGFGGB33BF3
@M00842:106:000000000-AAV5A:1:1101:2264:13998 1:N:0:1
AAAAAAAAAAAAAAAAGGGGGGGAGGACACGCACGCACACGCACCGCAACG
+
1AA?A1>>AD@D/////E?AEC@---9./..---99--;--9---------
@M00842:106:000000000-AAV5A:1:1101:24580:14000 1:N:0:1
AAAAAAAAAAAAAAAAGGGGGGGCGAAGGGCCCCGCAACACAACACACCCC
+
AAA@A@?DDDBBGGC0AEEEGC??@---;...------9AA....:.A..-
@M00842:106:000000000-AAV5A:1:1101:4610:14001 1:N:0:1
ATGATTGGCGTATCCAACCTGCAGAGTTCTATCGCTTCCATGACGCAGAAG
+
>>>>>B5FFBBBGGGGFGGGGG4B5A5B5655D2A22ABFDGHF2BA20B3
@M00842:106:000000000-AAV5A:1:1101:23356:14004 1:N:0:1
ATGCTCAGGAACAAAGAAACGCGGCACAGAATGTTTATAGGTCTGTTGAAC
+
AAAB?FFFFFFFGGAFBB4FFEA2A2EG23AEB555D5DF3ADBF5BFEG3
@M00842:106:000000000-AAV5A:1:1101:21887:14007 1:N:0:1
ACGCTGATTATTTTGACTTTGAGCGTATCGAGGCTCTTAAACCTGCTATTG
+
>1>>111@DFFFGGFFGGFGFDB1A0A0BE0A0A0B011D1BF00F1D2D1
@M00842:106:000000000-AAV5A:1:1101:4986:14009 1:N:0:1
GAACCCGACGACCAAAATTAGGGTCAACGCTACCTGCACGAAGTGTCCGCA
+
>1>>1A11A1DDGGGC0ACA1F00BB11///AA0BB0B1A////A22DEE/
@M00842:106:000000000-AAV5A:1:1101:11316:14009 1:N:0:1
CAAAAAAAAAAAAAAAATGGAATTCTCGGGTGCCAAGGAACTCCAGTCACA
+
AAABBBBBBBBDGGGGG1BFBB33DAD1AF1>?B@@F?GFHBGH3@3BGH@
@M00842:106:000000000-AAV5A:1:1101:25715:14009 1:N:0:1
TAGTTGGAATATTTTAAATTATTACACTATACATTTACAAAAAAAAACAAA
+
>>A>111BD@FDAFGGGGFGGG3DD1F1F3B1B3B3BDDD1BFA/AE/F/B
@M00842:106:000000000-AAV5A:1:1101:7320:14010 1:N:0:1
CGAGATGGACGCCGTTGGCGCTCTCCGTCTTTCTCCATTGCGTCGTGGCCC
+
>>>3>>4@FFBBGGAEFGGGGEB2B3A2B225A5BFFFDGGE?EE?EFGH1
@M00842:106:000000000-AAV5A:1:1101:10122:14016 1:N:0:1
AAAAAAAAAAAAAAAAAATGGAATTCTCGGGTGCCAAGGAACTCCAGTCAC
+
BBBBBBDDD@DBGGGGGGFBGB@B3D5D1FE1>B?FFFGFBHFFFCF@FG3
@M00842:106:000000000-AAV5A:1:1101:3162:14018 1:N:0:1
GAAAAAAAAAAAAAAAGGAGGGACCACGAACACGCCACACCACCCCACACC
+
A>AAA11>D?D@CEG??A0//E/AE//////>>>>FA?0E/>//?/?////
@M00842:106:000000000-AAV5A:1:1101:6085:14018 1:N:0:1
AAAAAAAAAAAAAAAAAAAAAAAAGAGAACAAAACAACAAAAAAAAAAAAA
+
AAAAADDDDD?DGG/EFGCEGG?E//00B1000>0>?///B0F/<//<</<
@M00842:106:000000000-AAV5A:1:1101:16515:14019 1:N:0:1
AAAAAAAAAAAAAAAAAAAAAACAACAGCCACACGCACACCAACCACCAAC
+
AAAAADDDDDDDGGGGAE/>///>?/?00/>0B>/E/>/0<//??/A//?/
@M00842:106:000000000-AAV5A:1:1101:18277:14019 1:N:0:1
AAAAAAAAAAAAAAAAAGGGGGGGGCGACCGCCACACCACCCACCACCCCC
+
1>>AA>DDDDDDGGGE/A/A/E<9--;---9--9--9-A-A--;9--9---
@M00842:106:000000000-AAV5A:1:1101:25706:14027 1:N:0:1
TAGATGGAATATTTTAAATTATTACACTAGACATCTACAACACACAACCAA
+
>>A1>31B111@FGG3EFGFAG3BD1B101A1111D3DD1100000BA0//
@M00842:106:000000000-AAV5A:1:1101:25621:14029 1:N:0:1
AAAAAAAAAAAAAAAAAATGGAATTCTCGGGTGCCAAGGAACTCCAGTCAC
+
AAAAADDDDDDDGGGGGEABGB@111DDFF/E/ECB1F?0BB@BFHH2B1@
@M00842:106:000000000-AAV5A:1:1101:22291:14031 1:N:0:1
AAAAAAAAAAAAAAAAAATGGGATTCTCGGGTGCCAAGGAAACTCCAGTCA
+
BBBBBBBBBBBBGGGGGGFBG11BBB5D1EF1>BBB3?11?FG@FHHHBG3
@M00842:106:000000000-AAV5A:1:1101:24474:14034 1:N:0:1
AAAAAAAAAAAAAAAAAAAAAAAAAACAAAGACAACAAAAACAAACACACA
+
AAB?A@2ADBBBGEGGGGGGGG?>/////?33B30/?/00////B/00/?/
@M00842:106:000000000-AAV5A:1:1101:27114:14036 1:N:0:1
AAAGGATACTCGTGATTATCTTGCTGCTGCATTTCCTGAGCTTAATGCTTG
+
BBB?3B@BFFF2B44CGFFGFGBB55BB4AF565DD5BECF5B5D55DDDA
@M00842:106:000000000-AAV5A:1:1101:27843:14041 1:N:0:1
CTTTTTCCTTTAAGCTGCTAAAGAACGTGTTCAACACAACAAAAAAACACA
+
AAAAA1CDD3BDGFFAFGBFFGA1B0B0B0A3DA3100B0A0BBAEE/A0A
@M00842:106:000000000-AAV5A:1:1101:27130:14045 1:N:0:1
AAAGGATACTCGTGATTATCTTGCTGCTGCATTTCCTGAGCTTAATGCTTG
+
AAA33BBBFFFABGFGGGGGGG5B5AABAFG5A5DF5BFGG5FFHGHG5D3
@M00842:106:000000000-AAV5A:1:1101:23841:14051 1:N:0:1
AAAAAAAAAAAAAAAATGGAATTCTCGGGTGCCAAGGCACTTCAGTCACAC
+
BBBBBBBBBBBBGGGGGFGBBBBD5B1BA1>1BBB1F1BG23BGB3BGHF3
@M00842:106:000000000-AAV5A:1:1101:28192:14056 1:N:0:1
AAAAAAAAAAAAAAAAAAAAAAAAAACAAAAGAAAACAAAACAACACCAAA
+
AABBBBDDBBBBGGFGFEFFGG/>E//F/0?3/B323??000?////////
@M00842:106:000000000-AAV5A:1:1101:16905:14061 1:N:0:1
AAAAAAAAAAAAAAAAGGGGGGGGACGGCACGCCACCCACCAACCCCCCCC
+
AAAAADDDDDDDGGGCEEFE//-9-999;-99--;--9AB?A-999-----
@M00842:106:000000000-AAV5A:1:1101:22438:14068 1:N:0:1
CGAAGCGCGGTAGGTTTTCTGCTTAGGAGTTGAATCATGTTTCAGACTTTT
+
>>>>3>ADBBABGGBGGGGGFG5D5B35B235D5BDF5G555DFFFGBA5D
@M00842:106:000000000-AAV5A:1:1101:4709:14068 1:N:0:1
AAAAAAGAAAAAAAAAGGGGGGACCGGCACCACACACCACACACCCCAACG
+
AA11A11>BBCFC0E?FAEEGGC////>///0//?<///<//?//.-....
@M00842:106:000000000-AAV5A:1:1101:7422:14070 1:N:0:1
AAAAAAAAAAAAAAAAAAAGGGAATTCTCGGGTGCCAAGGAACTCCAGTCA
+
AAAAADDDDDDDGGGEGG>/?EAE0@B2@?///>?EE1G/G0F1FBBC2B>
@M00842:106:000000000-AAV5A:1:1101:5272:14071 1:N:0:1
GAACATTAGAGCCTTGAATGGCAGATTAAATACCAGCATCACCCATGCCTA
+
>>>>1@3BDFFFGF11AFGGGEF10B31133DB1BBAFFFEGF0000FEFD
@M00842:106:000000000-AAV5A:1:1101:28367:14072 1:N:0:1
AAAAAAAAAAAAAAAAAGGGGGGCGAGAGGCACCAGCACCAACCACACACG
+
AAA@ADDDDDDDGGEA/AEEGCC/-<-<-......../.:;.;......;-
@M00842:106:000000000-AAV5A:1:1101:21737:14073 1:N:0:1
AAAAAAAAAAAAAAAAAATGGAATTCTCGGGTGCCAAGGAACTCCAGTCAC
+
BBBBBBBBBBBBGGGGGECBGB@B3D5DB1E1>BB3@B?F3F3@GGHDGHF
@M00842:106:000000000-AAV5A:1:1101:26860:14073 1:N:0:1
AAAAAAAAAAAAAAAAGGGGGGGCGAGACACACACCACCCCACACCACCAC
+
AAAAADDDDDDDGC//AEEEC@AG?----;---9-----9-:---------
@M00842:106:000000000-AAV5A:1:1101:21538:14077 1:N:0:1
AAAAAAAAAAAAAAAAGGGGGGGCGCGCCACACCACACACACACCACCCAA
+
?AAAADDDDDDDGGC//AAECC--:-----;-;;-9---;;A--:-9----
@M00842:106:000000000-AAV5A:1:1101:14961:14101 1:N:0:1
TTTGCTGATGAACTAAGTCAACCTCAGCACTAACCTTGCGAGTCATTTCTT
+
>>AAADBB4BBBBBF4BBBBBGB4BFAGBG4FABG54BFE2EAFGADAA5D
@M00842:106:000000000-AAV5A:1:1101:23378:14103 1:N:0:1
CTGTTTGTCTCAAAAAAAAAAAAAACACAATGGAATTCTCGGGTGCCAAGG
+
>>>>>311BDFFGGGGGC0EEE/AE/F0A/FB1AB11ADD>>///BFG1//
@M00842:106:000000000-AAV5A:1:1101:5751:14104 1:N:0:1
AAAAAAAAAAAAAAAAAAATGGAATTCTCGGGTGCCAAGGAACTCCAGTCA
+
@BCBBBBBCCCCGGGGGGE1BFCFB35DDC1/1>>BFCG1GGH3G3B3333
@M00842:106:000000000-AAV5A:1:1101:5333:14106 1:N:0:1
GATAAACGGTCACATTAAATTTAACCTGACTATTCCACTGCAACAACTGAA
+
>>11>1BAA>AAGC3GGG333F33A1DB0F1333DD2B11BF1100ABFGB
@M00842:106:000000000-AAV5A:1:1101:22669:14107 1:N:0:1
AAAAAAAAAAAAAAAAAAAAAAAAAAAAAACACAACACAACAACAAACACG
+
AAAAADDDDDDDGGGGGGGGGGC////<<///0////<//<FC/?/0/?0/
@M00842:106:000000000-AAV5A:1:1101:18271:14112 1:N:0:1
AAGCACATCACTTATGATTGAAGGATTTAGAACTCATAGAACAAACAAAAA
+
AAAAAF11@BF@1GDGGFEBBBBAF111A31DG1FE3EF1DFF0FB00BBA
@M00842:106:000000000-AAV5A:1:1101:6648:14113 1:N:0:1
AAGTATGTTGTTGAGATTTTGTATTCCAAAAAACACAAAAAAATGGAATCC
+
>>>>>@5@BBBAFGGGGGGGBBD66AF6DB44A2A2AA2FAE22BBGDE3F
@M00842:106:000000000-AAV5A:1:1101:24145:14115 1:N:0:1
AAAAAAAAAAAAAAAAAAATGGAATTCTCGGGTGCCAAGGAACTCCAGTCA
+
BBBBAD@BBBBBGGGGGGF1BF3F33DDDB1/1/B?@3??FFG3FG33333
@M00842:106:000000000-AAV5A:1:1101:14935:14120 1:N:0:1
AACATAAATCACCTCACTTAAGTGGCTGGAGACAAATAATCTCTTTAATAA
+
AAAAAFFFDBFFGF4GFGGGGB6DBA4B244AF4B25D5DF5FD5DB5FA5
@M00842:106:000000000-AAV5A:1:1101:15391:14126 1:N:0:1
AAAAAAAAAAAAAAAAATGGAATTCTCGGGTGCCAAGGAACTCCAGTCACA
+
AAAAADDDD@DDGGGGGCBFBB11D22BCE/>?B@B>FFCGCHHHHFFHH1
@M00842:106:000000000-AAV5A:1:1101:20675:14131 1:N:0:1
CTTATCATTCATTACCCATCTATTTGAACTGTAATATATGAATGAAAAGTC
+
>AAA1DD3B3F3GGGGGFFFDGF33D3DB3B3A33A333D3B3DBGEHH1D
@M00842:106:000000000-AAV5A:1:1101:20654:14138 1:N:0:1
CTTATCATTCATTACCCATCTAGTTGCACTGTAATATATGAATGACACGTC
+
>A3>>D@DFFFFGGGGG4CGGG5A5D5BB4B56D6666D6AF5A3333AFF
@M00842:106:000000000-AAV5A:1:1101:23500:14140 1:N:0:1
GAAAAAAAAAAAAAAAAAAACAGCACGCAACCACCAACACACAACAAGCCA
+
?AAAA111DDDDG/EE?AA//?00B0>////B/?/?///?/?/??/?0/?0
@M00842:106:000000000-AAV5A:1:1101:28047:14149 1:N:0:1
AGGTGATGTGCTTGCTACCGATAACAATACTGCAGGCATGCGTGATGCTGG
+
>>1>1133B1BB31A1BFGGA00FBB11BB2D111A001B1///A0EDB11
@M00842:106:000000000-AAV5A:1:1101:18659:14149 1:N:0:1
AAAAAAAAAAAAAAAAGGGGGGGGCGGACACACCGCCCACCAACACCACCC
+
1AAAADDDDDDDGE/AAEC/EB-;;---9------9--9-;--;-99---;
@M00842:106:000000000-AAV5A:1:1101:14474:14149 1:N:0:1
GTTGAACACGACCAGAAAACTGGCCTAACGACGTGTGGTCAGTTCCATCAA
+
>>>3AFFFC>>>AABBBABBCBACF4FFBACE222AA2BB5B5BDGGGH33
@M00842:106:000000000-AAV5A:1:1101:16183:14151 1:N:0:1
AAAAAAAAAAAAAAAAAAAAAAAAAAAACAAACAAGAACAACAAACACGCA
+
BBBBBBDBBBBBGGGGGGGGGG/E?//<///?/B??2F2C2///0/0?/</
@M00842:106:000000000-AAV5A:1:1101:6542:14153 1:N:0:1
CCAGAATACGAAAGACCAGGTATATGCACAACATGAGATGCTTGCTTATCA
+
>>A3>B@FFBAAEEGCGFGGAF66ABF5FBF2A3F3A55BFBFFGD5F5F5
@M00842:106:000000000-AAV5A:1:1101:20766:14159 1:N:0:1
AAAAAAAAAAAAAAAGGGGGGGGGAGGAGCCCAACCCACACCCACACCAGC
+
11A>?1>ADD?DCAEEEGGGG------9A-----9-9-A-9--9;--9A--
@M00842:106:000000000-AAV5A:1:1101:18017:14174 1:N:0:1
AAAAAAAAAAAAAAAAAAAAAACAAAAACAACAAACAAAAAAACAAACCAA
+
ABBBBBADBBBBGGGGGGGGGGDFD?11??1?1?0?0/B0////?/B//?/
@M00842:106:000000000-AAV5A:1:1101:16741:14180 1:N:0:1
CTTTCGGATATTTCTGATGAGTCGACAACTTATCTTGATAAAGCAGGAATT
+
>3>>>3>AABFFGGFGBFGBGBAAA22A23535D5BAFABDDDBEG2FFBB
@M00842:106:000000000-AAV5A:1:1101:28475:14181 1:N:0:1
AAAAAAAAAAAAAAAAAAAAAAAAAAAAACACAAAAAAAAAAAACAAAACA
+
AAAAADDDDDDDGGGGGGGGGGG//E>/E/<<FFC</BCCGG->.<.0<..
@M00842:106:000000000-AAV5A:1:1101:26294:14184 1:N:0:1
AAAAAAAAAAAAAAAAAAAAAAAAAACAAGACACACCACCAAACAAAAACA
+
AAA?ADDDDDDDGGEGCE/EE?/////>/0B0BB0/////////0?00///
@M00842:106:000000000-AAV5A:1:1101:5717:14199 1:N:0:1
AAAAAAAAAAAAAAAAAAAAAAAAAAGAAAACAAAAAACAAAACACAAAAA
+
ABBBADBBBBBBGGGEGCGGGGGE/>/?032B??00?//??FG0/0/?CGA
@M00842:106:000000000-AAV5A:1:1101:17105:14199 1:N:0:1
AAAAAAAAAAAAAAAAGGGGGGCGCGGCGCGCGACACCACCCACCACCACC
+
AAAAA@DDDDDDGCE?EGGEGG/<>>---;----=99.;C99AA......-
@M00842:106:000000000-AAV5A:1:1101:15321:14201 1:N:0:1
TGGTATCAGGGTTAATCGTGCCAAGAAAAGCGGCATGGTCAATATAACCAG
+
>3>>>BB5BBFBBABBFAAFAFBAA444BB42AAAABFAGDD55D5DHHHH
@M00842:106:000000000-AAV5A:1:1101:20204:14206 1:N:0:1
GCTGCATTTCCTGAGCTTAATGCTTGGGAGCGTGCTGGTGCTGATGCTTCC
+
>>>3>BDFFFFFGGGGGGGGGFD55BFA422222BAAB3BFGH5GFEBDFF
@M00842:106:000000000-AAV5A:1:1101:3705:14206 1:N:0:1
AAATTTTGTTTTGAAGAAATGGGTATGTGTGATTTTGAGACTTGTTAAGTG
+
AAAAA13BBBCCCGFGFF11BGG0A1B3D3B3D333AA0FGABB1A2DD22
@M00842:106:000000000-AAV5A:1:1101:28744:14206 1:N:0:1
AAAAAAAAAAAAAAAAAAAGGGAAGTCTCGGGAGCCAAGGAACCCCAGACC
+
AAAAADDDDDDDGGGGEEC/?E/0/112B0////?/FB?/B0B/?EEA/?/
@M00842:106:000000000-AAV5A:1:1101:4868:14208 1:N:0:1
CGAATCACCAGAACGGAAAACATCCTTCATAGAACTTTCACGCGGCGGCAA
+
>>>>3>BFFFCFGGCEEAABFGAF445BF555AD3555DDFDG22EA>EE/
@M00842:106:000000000-AAV5A:1:1101:29226:14211 1:N:0:1
AAAAAAAAAAAAAAAAAAAAAAAACAAAAAACAACAAACAAACACACACAA
+
>ABBBBBBBBBBGGGEECEEGG?/111B0?//??/?/0/B/0/00//?///
@M00842:106:000000000-AAV5A:1:1101:29435:14215 1:N:0:1
AAAAAAAAAAAAAAAGGGGGGGCGCGGCGACCCCAACACCCACCGACCCCC
+
>>AAA1>ADDDDGEG/AAEABA9--@@-9----;---9AA-9-9-------
@M00842:106:000000000-AAV5A:1:1101:7832:14217 1:N:0:1
GACGGCCATAAGGCTGCTTCTGACGTTCGTGATGCGTTTGCATCTGTTACC
+
>A3333>ABFFFFGCEAFBD5FGBE2A2B2A33D5A222A555DADBA5G5
@M00842:106:000000000-AAV5A:1:1101:20346:14220 1:N:0:1
AAAAAAAAAAAAAAAAAAAATGGAATTCTCGGGTGCCAAGGAACCCCAGTC
+
AABBBBBBCCCCGGGGGGGE1BBFB3BB3BFF>?>?GFEGF1FH/EEAE?B
@M00842:106:000000000-AAV5A:1:1101:5264:14223 1:N:0:1
AAAAAAAAAAAAAACGGGGGGGGCGCAGAACGACCCCCAACCACCCCACAC
+
>>A1?@DDDD?AAA?//AAE@@-------/;----------9----;-B-9
@M00842:106:000000000-AAV5A:1:1101:4862:14229 1:N:0:1
CGTGAAAAAGCGTCCTGCGTGTAGCGAACTGCGATGGGCATACTGCAACCA
+
>>33>>DFCAFAAEEEGFE2A2AD5A2AEEG3AA2B22BE2AFFF5BFGH1
@M00842:106:000000000-AAV5A:1:1101:22302:14233 1:N:0:1
AAAAAAAAAAAAAAAAGGGGGGGAGAGGGCCACGCAGCCAACCCACACCAC
+
AAA@ADDDDDDDGGE/A/AEEC9--..9...;.-----;---------;--
@M00842:106:000000000-AAV5A:1:1101:11511:14239 1:N:0:1
AAAAAAAAAAAAAAAAAGGGAATTCTCGGGTGCCAAGGACCTCCAGTCACA
+
AABBBB@?DDBBCGCGC1AEFFB3@D5B?01/B?BBF?G1F1GGHEFGFH3
@M00842:106:000000000-AAV5A:1:1101:17521:14239 1:N:0:1
AAAAAAAAAAAAAAAAGGGGGGGCGCGCGCGCACCCCCACCCACACCCCCC
+
AAA@ADDD>DDDE?/A?/EAEC9-----9--;--9-;>--;A;B-AB???@
@M00842:106:000000000-AAV5A:1:1101:10313:14241 1:N:0:1
GGGGAAGGACGTCAATAGTCACACAGTCCTTGACGGTATAATAACCACCAT
+
>3>3>>>A>B>2AAA65BBBBG5BBFBFF55B3BAA2AAA55DFFH3EFC3
@M00842:106:000000000-AAV5A:1:1101:23827:14243 1:N:0:1
AAAAAAAAAAAAAAAAGGGGGGAGGCAGCCAGCAAACACACAACAACACAA
+
>AAAA11@DDDDGEE/EAEGEC?/<//<//?0.001000.>..<<<<....
@M00842:106:000000000-AAV5A:1:1101:29046:14247 1:N:0:1
GTGAAAAAAAAAAAAAAAAATGGAATTCTCGTGCGCCAAGGAACTCCAGTC
+
>>>>ABFFBBBBGGGFGGGE1BFB333@5D11B10>>1>F1EGHFFFFHF3
@M00842:106:000000000-AAV5A:1:1101:20376:14247 1:N:0:1
CGTGTCGGCAAAAAAAAAAAAAAAACATGGACTTCTCGGGTGCCAAGGACC
+
>>11>B>ADDDFGGGGEGGGEE/A//B1BF11B1BBBF////?FG@F/B0?
@M00842:106:000000000-AAV5A:1:1101:20677:14253 1:N:0:1
GTCGGCGTGTGAATCATTAGCCTTGCGACCCTCGGCAGCAAGAACCATACG
+
>>>33>A>DAAFG6FGFGGG4G54A4AA2EE3B22FE0EA2FBFGGFGFG1
@M00842:106:000000000-AAV5A:1:1101:27208:14257 1:N:0:1
GAAAAAAAAAAAAAAAAATGGAATTCTCGGGTGCCAAGGAACTCCAGTCAC
+
>>>>>CDDBBBBGGGGGGAFGBD33D5BFF?1>>BBBAFGFGFFHGFEGHE
@M00842:106:000000000-AAV5A:1:1101:12464:14258 1:N:0:1
GGGCCCGGCGGCGGGAGTCCACGACGAGACATCGTCAGAGCGACAACGCAA
+
>11111>>1000//////0111?/>/////011/////110/////<////
@M00842:106:000000000-AAV5A:1:1101:9795:14260 1:N:0:1
ATCGACACCTTCCATAAAAAAAAAAAAAAAGACATGGAATTCTCGGGTGCC
+
>>>1>>A1>1B1FGBGGGCGCEE0EEE//AA/0B1B>1B1BD2@FC>//?B
@M00842:106:000000000-AAV5A:1:1101:20915:14261 1:N:0:1
AAAAAAAAAAAAAAAAAAAAAACAGCAGCACACCGAAGCACACAAACAACA
+
AAA@ADDDDDDDGGGEAEE>EC?/000000B00/////>1B00//0?0///
@M00842:106:000000000-AAV5A:1:1101:13048:14263 1:N:0:1
TTTCTTGCATGGGAGAACTAATGACATAACGCTGAATCTATCTTGATGTTT
+
>1AA>DB1BBBBGBA1AB1AAADDEG31D1AA0B0BAD2BD212BD1D2D2
@M00842:106:000000000-AAV5A:1:1101:28243:14265 1:N:0:1
AAAAAAAAAAAAAAAAAAGGGAATGCTCGGGTGCCAGGGAACCCCAGCCAA
+
AAAAADDDDDDDGGGGGAA?E>001B21B////B0B1?/?GG/EE>E0/00
@M00842:106:000000000-AAV5A:1:1101:24639:14268 1:N:0:1
AAAAAAAAAAAAAAAAGGGGGGGGCAGAGCAACAACACACCAAACAAACCG
+
AAAAA1>>ADADGEE///A?E?@-----99//--:-;-------;------
@M00842:106:000000000-AAV5A:1:1101:27976:14268 1:N:0:1
ATTTTCTCTTCAACCGTTAAAGTGTACGTGTGTGTCTTCTAAGGCACTTGG
+
AAAA1D1BDDD3EGFEAAE13B3D333A000A00022D22222A0B00BB1
@M00842:106:000000000-AAV5A:1:1101:10068:14269 1:N:0:1
CGGCATTTAGTAGCGGTAAAGTTAGACCAAACCATGACACCAACATAACCC
+
>1>>>>BBDBB3BBAAAAA1BBB3DAFC0FG0BA1DB1BFFFCE/A1A1A/
@M00842:106:000000000-AAV5A:1:1101:4182:14272 1:N:0:1
AAAAATGATTGGCGTATCCAACCTGCAGAGTTTTATCGCTTCCATGACGCC
+
?AABCF4BDFFFGGGGGGGGGGBAAE4C5B5DD555F2E2BAGHHHHHFG0
@M00842:106:000000000-AAV5A:1:1101:20153:14275 1:N:0:1
AAAAAAAAAAAAAAAAATGGAATTCTCGGGTGCCAAGGAACTCCAGTCACA
+
AAAAADDDDDDDGGGGE0BGBB11D2@FCG/>?BBB?FFHGBGHGHBGFH1
@M00842:106:000000000-AAV5A:1:1101:18362:14278 1:N:0:1
CAGGGCGGCTACTCGGAACGGAAAAAGAACAAAAAAAAATGGAATTCCCGG
+
1>>11>1>A>>B1BEEEFEAFA/A00/B000AB0//A>@01B1G@BB1FA?
@M00842:106:000000000-AAV5A:1:1101:6531:14283 1:N:0:1
AAAAAAAAAAAAAAAAAAGGGAATTCTCGGGTGCCAGGGAACTCGAGACAC
+
AAAAADDDDDDDGGGGE//???0F1D22BB///?>B1B//BF11>///?>0
@M00842:106:000000000-AAV5A:1:1101:15173:14292 1:N:0:1
ATTAGATAAAAGAGGATACTCTTTCTATTCAAGCAAAACAAACAAAAAAAA
+
AA>A1BDFFFFBABFB1BB1BB13AAA33DDGDGCBBB0A0B0B0BGGGCE
@M00842:106:000000000-AAV5A:1:1101:7881:14295 1:N:0:1
AAAAAAAAAAAAAAAAGGGAATTCTCGGGTGCCAAGGAACCCCAGCCACAC
+
AAAAADDDDDDDGGGG/AEA0B1D22BB>?>/0D1//F>F/E//?0/BBB/
@M00842:106:000000000-AAV5A:1:1101:29627:14295 1:N:0:1
AAAAAAAAAAAAAAAAAAAAAACACAAACACACAAAGACAAAAAAAAACAA
+
>AAABBBBBBBBGGGGGCEGGEEGF?11?111??/B3B23BBF//>/>CC/
@M00842:106:000000000-AAV5A:1:1101:28798:14301 1:N:0:1
AAAAAAAAAAAAAAAATGGAATTCTCGGGTGCCAAGGAACTCCAGTCACAA
+
BBBBBBBBBBBBGGGGABGBBBAD55BAE1>1B5B??FGH3FGHB3FGH33
@M00842:106:000000000-AAV5A:1:1101:28780:14302 1:N:0:1
AAAAAAAAAAAAAAAATGGAATTCTCGGGAGCCAAGGAACTCCAGTCACAC
+
BBBBABBBBBBBGFGEEGGGFD3D5D1B0001BBB11BFF3@BGC3BGHG3
@M00842:106:000000000-AAV5A:1:1101:14750:14305 1:N:0:1
ATAAGCAGGAGAAACATACGAAGGCGCATAACGATACCACTGACCCTCAGC
+
BBCC?F5BA3>>B4FGGGGGFCBA42AE2ABBAB2BEGBHCGGHHHEHGB3
@M00842:106:000000000-AAV5A:1:1101:7107:14317 1:N:0:1
GATAAACGGTCACATTAAATTTAACCTGACTATTCCACTGCAACAACTGAA
+
>>3>>BFAAAABGGCFGDGGGFDFF4EFGG55D6DD5FDEHG3FGEGEGBB
@M00842:106:000000000-AAV5A:1:1101:5091:14318 1:N:0:1
AGATGGATAACCGCATCAAGCTCGTGGAAGAGATTCTGTCTTTTCGTATGC
+
>>>>11>1DFFFGG?EEGGGFBB00BA010000D1BA22DD2D1D/BF002
@M00842:106:000000000-AAV5A:1:1101:18290:14327 1:N:0:1
TGAGAAAAAAAAAAAAAAAAAATGGAATTCTCGGGTGCCAAGGAACTCCAG
+
>>>3>BBCFCCCGGGGGGGGGGABF3B@3D5B1B>1>BGE3GCGHHFGHE3
@M00842:106:000000000-AAV5A:1:1101:4176:14329 1:N:0:1
AAAAAAAAAAAAAAAAGGGGGGCCGGCGAGACACGCCCACCCACCCCAACC
+
>AAAAD?D@DDDCCE//AAA//</CC/A---.</.-<-;..:CC?A-....
@M00842:106:000000000-AAV5A:1:1101:5110:14330 1:N:0:1
AGATGGATAACCGCATCAAGCTCTTGGAAGAGATTCTGTCTTTTCGTATGC
+
3>>>344BFFFFGGGGGGEGGGB54B445A22ADAD5DBBDDB5BFBGFF5
@M00842:106:000000000-AAV5A:1:1101:19824:14337 1:N:0:1
AAAAAAAAAAAAAAAAGGGGGGGAGCCGACGAACCGCCAACACCACCAGCC
+
AAAAA@DADDDDGGG//EEEC?9--..--:9--99-9--;AA-:9-A--;-
@M00842:106:000000000-AAV5A:1:1101:22788:14338 1:N:0:1
TTCTTAAGTGTTTGAAAAAAAAAACAACACAATGGAATTCTCGGGAGCCAA
+
11>>>DDD3BB@FGGGGGFEGG00////AAGE1B1F11AD2DACA//BAB0
@M00842:106:000000000-AAV5A:1:1101:8356:14341 1:N:0:1
AAAAAAAAAAAAAAAAATGGAATTCTCGGGTGCCAAGGAACTCCAGTCACA
+
BBBBBBBBBBBBGGGGEEBGBBFAD55FFE10BBB3CABFH3GGHG@FGHB
@M00842:106:000000000-AAV5A:1:1101:17649:14344 1:N:0:1
ACGCAAGGTAAACGCGAACAATTCAGCGGCTTTAACCGGACGCTCGACGCC
+
>1>>AD11BDFFGEEEE0AAC11B121/////0B2DG//EA/>BE>/FEEE
@M00842:106:000000000-AAV5A:1:1101:7069:14351 1:N:0:1
GTTCTTACTGACGCAGAAGAAAACGTGCGTCAACAATTACGTGCAGAAGGG
+
>11>1B3DDFFFGGCE1BGFFF0BA0B0AAEEAAB/111GG0EGHFFFHF/
@M00842:106:000000000-AAV5A:1:1101:20586:14352 1:N:0:1
AAAAAAAAAAAAAAAAGGGGGGGCGGGAGCAACACACCCACCCACCCAACA
+
>AAABDADDDDDEEC0AEEEGCAB@=@-9../......9...9.;.A:.9.
@M00842:106:000000000-AAV5A:1:1101:12628:14355 1:N:0:1
AAAAAAAAAAAAAAAAAAAAAACAAAAAAACAAAACGAACAAAAAAAAACG
+
AAAAADDDDDDDGGGGEGGCGG//>>0?>EE//000/?///000////>//
@M00842:106:000000000-AAV5A:1:1101:22560:14355 1:N:0:1
AAAAAAAAAAAAAAAAAAAAAAAAAAAAAACAAAAAAAAAAAAAAAAACAA
+
AABBBBDBBBBBGGGGGGGGGG/>/>E/EC//?B0//>/>->><---;.;.
@M00842:106:000000000-AAV5A:1:1101:27968:14356 1:N:0:1
GTATGGGGTATCCGTAGCAAATTATAGACGACGAGGTCACTTCGTTCCAAA
+
>>>1111>1>BBGEFGEGGBFA31333DFEE0AAAA/BAGBAAE00BFBAA
@M00842:106:000000000-AAV5A:1:1101:12106:14358 1:N:0:1
GATTAGAGGCGTTTTATGATAATCCCAATGCTTTGCGTGACTATTTTCGTG
+
>>>>A45BC3>>AA2FGBBBFGBBEF4BCBA5A5B5A2BAFFFGGE5DEBF
@M00842:106:000000000-AAV5A:1:1101:20798:14359 1:N:0:1
ATTGCCGGGCTAAAAAAAAAAACAAAAATGGAATTCTCGGGTGCCAAGGAA
+
>333>DADBBBFGGGGGCGGEEEAA1FF1BE3B3ADADBAA1>EFFFGFB?
@M00842:106:000000000-AAV5A:1:1101:20255:14361 1:N:0:1
ATGGACAAGGTGAAAAAAAAAAAAGAAACACATGGACTCCTCGGTCGCAAA
+
>>>1>BCFC>1BFGGGAEEAE0/A//000A0/B1AB110B1BA////>///
@M00842:106:000000000-AAV5A:1:1101:14465:14362 1:N:0:1
AAAAAAAAAAAAAAAAAAAAAAAAAAAACAAAAAAAAAAAAAAACACAAAA
+
BBBBBBBBBBBBCGGGGGGEGGG/>//</?F00?///</>-C-<.<...<<
@M00842:106:000000000-AAV5A:1:1101:11988:14371 1:N:0:1
AAAAAAAAAAAAAAAAAAAAAAAAAACACAAAAAAAAAAAAAAAAAAAAAA
+
AAAAADDDDDDDEGG?EEGGGGCG/>/?GG/00/////B/?/-ACC?-;-;
@M00842:106:000000000-AAV5A:1:1101:11261:14379 1:N:0:1
ATAAAAAAAAAAAAAAAAAAATGGAATTCTCGGGTGCCAAGGAACTCCAGG
+
CBBCCFF?DBB@FGGGGGGGEFBF3D3@D33??>1>?CBBFF1GH3BFGHB
@M00842:106:000000000-AAV5A:1:1101:7253:14380 1:N:0:1
AAAAAAAAAAAAAAAAAAAAAAAAACAACACAACAAAAAAAAAAAAAAAAA
+
ABBBBD@BBBBBGGGGGGGGGGGCC/FEGF/?///?B0GG/BCC?GC@D--
@M00842:106:000000000-AAV5A:1:1101:17049:14382 1:N:0:1
TTATCAGCGGCAGACTTGCCACCAAGTCCAACCAAATCAAGCAACTTATCA
+
>3>>>DFFB@BBGGGGGGGGGGB22BBAB553B2AA3BAABFCBFA5BAF5
@M00842:106:000000000-AAV5A:1:1101:19542:14391 1:N:0:1
GGCATTCAAGGTGATGTGCTTGCTACCGATAACAATACTGTAGGCATGGTG
+
>>111BB@331BC1BBBGFD3GB1AD0AA00ADBB1BBB2A22A11AB011
@M00842:106:000000000-AAV5A:1:1101:27484:14396 1:N:0:1
TTTCATCCCGAAGTTGCGGCTCATTCTGATTCTGAACAGCTTCTTGGGCAG
+
>>A>ADFFB@BBGEGGGGGGEEE55BAFB555DD5BABBG33BBDFAF2B1
@M00842:106:000000000-AAV5A:1:1101:19525:14398 1:N:0:1
GGCATTCAAGGTGATGTGCTTGCTACCGATAACAATACTGTAGGCATGGGG
+
>>>>>BB@DFFDGGFGBFGGGFADEH4A22AADAA3BBADDFFFFBAFG2A
@M00842:106:000000000-AAV5A:1:1101:21942:14403 1:N:0:1
AAAAAAAAAAAAAAAAATGGAATTCTCGGGTGCCAAGGAACTCCAGTCACA
+
BBBBADDBBBBBGGGGGABG3A3AD5DFCF10BB3B??FEGFB@EBFFGH3
@M00842:106:000000000-AAV5A:1:1101:18932:14404 1:N:0:1
AAAAAAAAAAAAAAAAGGGGGGGGAGGGAAACCACGACCAGCAACCAACAC
+
1AAA?1>A@D@DCC/AA/EEEC----9---9/999-9--9-9----9----
@M00842:106:000000000-AAV5A:1:1101:22621:14409 1:N:0:1
GTACATTCTTATCAAAAAAAAACAAACACAGTGGCACTCTCGGGTGCCAAG
+
>1>>A33@33B3BGGGGEF?0E00F00B0A01B0/010BBB/////A011/
@M00842:106:000000000-AAV5A:1:1101:4892:14413 1:N:0:1
AAAAAAAAAAAAAAAAAAAAAAAACAACACACAAACAACAAAAAAACACAA
+
>AABBBBADBBBGGGEEGECGG>/111?G/G/?/0?B?//?00?>//?0//
@M00842:106:000000000-AAV5A:1:1101:3194:14416 1:N:0:1
GAAAAAAAAAAAAAAAGGGGGGGAGACCGACCCACCCGCCACCCCCCCGAC
+
1AAAAF@DD0@DEGGG/E//EC--9...;----;--9--------------
@M00842:106:000000000-AAV5A:1:1101:14707:14418 1:N:0:1
AAAAAAAAAAAAAAAAAAAAAAAAAAAAAATAGGAGGACAAGAGACAACAG
+
BBBBBBBBBBBBGGGGGGEGGGG?>////<0?2222/?<?00?02222//0
@M00842:106:000000000-AAV5A:1:1101:18198:14424 1:N:0:1
AAAAAAAAAAAAAACAGGGGGGGCAGCGCCACACCCACACCACCACAACCC
+
1AAAA?ADDDDD?E?CCC/EE@-;-..---9.;.99----;99--;--9--
@M00842:106:000000000-AAV5A:1:1101:27328:14428 1:N:0:1
ATTTCTTTGATTTGGTCATTGGTACAATACTGACCAGCCGTTTGAGCTTGA
+
AAABABDDFFFFGGFFGGGGGG5F55D5BFDDDBBB4GGGA2A2FFHFFC2
@M00842:106:000000000-AAV5A:1:1101:2171:14430 1:N:0:1
AAAAAAAAAAAAAAAAGGAGGGAGGCGACACGCAGCGAACAAAAAAAGACA
+
>1>1111>@@>>/////A0A/A/?//////>>//////>//000/////<0
@M00842:106:000000000-AAV5A:1:1101:26646:14435 1:N:0:1
AAAAAAAAAAAAAAAAAATGGAATTCTCGGGCGCCAAGGAACTCAAGTGAA
+
BBB??32DBBBBGGCCEE1BF333BB5D1BE///>1/1??FF3B3?F??F3
@M00842:106:000000000-AAV5A:1:1101:15639:14435 1:N:0:1
AAAAAAAAAAAAATGGAATTCTCGGGTGCCAAGGAACTCCAGTCACATCAC
+
AA?AADDD@DDDE0BBBB1BB2AB/E//AFDBF/00BBGH1FDEFGGGHFB
@M00842:106:000000000-AAV5A:1:1101:27173:14437 1:N:0:1
TTTTATCGCTTCCATGACGCAGAAGTTAACACTTTCGGATATTTCTGATGG
+
>ABABFBABFAAGDDABFEGAF24B555F55B353DA22B25DADAFFE53
@M00842:106:000000000-AAV5A:1:1101:28620:14437 1:N:0:1
AAAACAAAAAAAAAAAAAAAAATGGAATGCTCGGGCGCCAAGGAACCCCAC
+
AAAAAAAFFADDGGGG/AA/A/01@B1B1121////>/EE>//>B0/?///
@M00842:106:000000000-AAV5A:1:1101:7421:14446 1:N:0:1
AGTTGAATATCTATAACAACTATTTTAAAGCGCCGTGGATGCCTGACCGTA
+
>1>>1@DFFFFFGGFDGEGGGGF333A11B10AA0AAABBCGHFGGHHG?/
@M00842:106:000000000-AAV5A:1:1101:27163:14452 1:N:0:1
TTTTATCGCTTCCATGACGCAGAAGTTAACACTTTCGGATATTTCTGATGG
+
1AAAA3BAAB>AGBBFEGGG0E00A333F11B111DAABA/A22DBA2A11
@M00842:106:000000000-AAV5A:1:1101:28022:14454 1:N:0:1
AAAAAAAAAAAAAAAAATGGAATTCTCGGGTGCCAAGGAACTCCAGTCACA
+
AAA@AD@DDDDDGGGGE0BG1F1BB2@//E/>?011F/BFF1FGBC21BG@
@M00842:106:000000000-AAV5A:1:1101:18456:14475 1:N:0:1
ACTTATTTTTCTTGAATAAGATGACTACCATCAAGTGGCCATATTGTGCCC
+
A>A>A33BB@FFDGGGGGGGFGBFF3DBFF3BBB1331BGFBC2A22AFG0
@M00842:106:000000000-AAV5A:1:1101:19007:14476 1:N:0:1
CCTGTCGGCCAAGAATTAAAAACATAATACACAAACAAAAAAAAAATGGAA
+
>>11>BA>DADAFGGGF1AAFGAA11D3DD11BB000BBBA/AEC/0AA11
@M00842:106:000000000-AAV5A:1:1101:22673:14478 1:N:0:1
AAAAAAAAAAAAAAAAGGGGGGGCGGAGAGAGCAAGCACCACAACCAACAC
+
AAA??1>1AADDECAAAEEGGC-:--;9@--99//--;--9-----;--9-
@M00842:106:000000000-AAV5A:1:1101:2877:14489 1:N:0:1
AAAAAAAAAAAAAAAAAAAAAAAAACAACACGAACACACAAAAAACAAACA
+
AAAAAD@DDDDDGGEEGGGGGG/>///?/>//>/>E0<EE/B0/</?/0<0
@M00842:106:000000000-AAV5A:1:1101:19573:14490 1:N:0:1
CTGTTTTCTCTGTGTAATGAGGATGGTCAACCAAAAAAAAAAAAATGGACT
+
>>>>>BCFFFFFDGGGGGFBBGE4BB4DE4B4A4442A2AA00AA133B33
@M00842:106:000000000-AAV5A:1:1101:26365:14492 1:N:0:1
AAAAAAAAAAAAAAAAGGGGGGGCGGCGCGACCCACCACACCCACCGACCG
+
1AAAADDDDDDDGGEAAAEECC-;-9-------;--------9;9A-----
@M00842:106:000000000-AAV5A:1:1101:18708:14496 1:N:0:1
AAAAAAAAAAAAAAAAAGGGGGGGCCGCGCGACACCACACACACCACAACA
+
>AA1A1ADDDDDGGEA/A/E/EC?-999;-------:9BFBAABFEF-;--
@M00842:106:000000000-AAV5A:1:1101:14997:14502 1:N:0:1
GTTAGTGAGATCTGATTTGGAACACACACACAAACACTGGCATTCCCGGGG
+
>>>>1@B3B33B3B3ABBBGB111A00EA?EEAF00B11000A1D21A/EE
@M00842:106:000000000-AAV5A:1:1101:9093:14503 1:N:0:1
AAAAAAAAAAAAAAAAAAAGGGAATTCTCGGGTGCCAAGGAACTCCAGTCA
+
AAAAA?D?DD@?EE//E?>/?E/B>1B@B>///>/BB1//00B1B111211
@M00842:106:000000000-AAV5A:1:1101:12637:14514 1:N:0:1
CTTGCTGCTGCATTTCCTGAGCTTAATGCTTGGGAGCGTGCTGGTGCTGAG
+
>>AAADBBBBBBABAGGGFFGGFF5DFFAAA4BG4AEEAAEAFG3FG3AF2
@M00842:106:000000000-AAV5A:1:1101:3366:14514 1:N:0:1
AAAAAAAAAAAAAAAAAAAAAACAAAACAAACAACAAAAAACAAACAAAAA
+
B@AAB@DDBBBDGGGCGEEEEE11?11?11111?EGH00/>/??BE0E00/
@M00842:106:000000000-AAV5A:1:1101:10685:14528 1:N:0:1
AAAAAAAAAAAAAAAAAAAAAAAAAAAAAAAAAAAAAAAAAAAAAAAAAAG
+
AABBBBDBBBBBGGGGGGGGGGGCG/>@/>B/>AC?-<-A@-C@A--B-A.
@M00842:106:000000000-AAV5A:1:1101:20683:14536 1:N:0:1
AAAAAAAAAAAAAAAAAAGGGAATTCTCGGGTGCCAAGGAACTCCAGTCAC
+
AAAAADDDDDDDGGGGGE/?E?F01D@2B/>/>B>11FFFCF@FGBC@BE1
@M00842:106:000000000-AAV5A:1:1101:8194:14541 1:N:0:1
GCGAATATCCTTAAGAGGGCGTTCAGCAGCCAGCTTGCGGCAAAACTGCGG
+
>>>>>>>DFFFFGGFFGGGGGAABGBDEF2BGBF3BBFE2AEAB2B3FGDA
@M00842:106:000000000-AAV5A:1:1101:25460:14544 1:N:0:1
AAAAAAAAAAAAAAAAGGGGGGCGCGCGCACCCCAGCACCCAACCACCCCC
+
>AAAAA1DDDDDGGG?EEAEEGC/----<<--.:A.CB.C...:CE.9.9-
@M00842:106:000000000-AAV5A:1:1101:28189:14548 1:N:0:1
AAAAAAAAAAAAAAAGGGGGGGCGGAGAGCAGCCACAACAAGCACCACAAA
+
>AAA?11A@D?@EC//AEEECG--;@-9--;99:9---9AB------9-9-
@M00842:106:000000000-AAV5A:1:1101:24016:14550 1:N:0:1
AATAAGATTGGAGGAGAAAAAACACAGAAAACAAGGGAATCCCCGGGCGCC
+
AAAAA1B31@1DGEGEFECFFEE00F0BAAFABA0A/FG01B1AEA///A/
@M00842:106:000000000-AAV5A:1:1101:19064:14550 1:N:0:1
AAAAAAAAAAAAAAAAGGGGGGGCGCGGCGCACACCCCACCACCCACACCC
+
AAAAADADDDDDGGC/A//AEC@A@9-;9-;--;--------99-9A----
@M00842:106:000000000-AAV5A:1:1101:25287:14559 1:N:0:1
AAAAAAAAAAAAAAAAGGGGGTCGGGGCGCACCACACCCAACCCCACACCC
+
AAAAADDDDDDDEG?/AEEEE//////////<<0<///?//?/////////
@M00842:106:000000000-AAV5A:1:1101:15562:14559 1:N:0:1
CAATAAATATGTCTGAAACCAAAAAAAACAAAAAAAATGGAATTCCCGGGG
+
>AAABFFDF@B@BABBBABBGCEAF22A2A2A2AA0A1B3AF33D5BAAAE
@M00842:106:000000000-AAV5A:1:1101:19195:14561 1:N:0:1
AAAAAAAAAAAAAAAAAAATGGAATTCTCGGGTGCCAAGGAACTCCAGTCA
+
BBBBBBDBBBBBGGGGGGE1BG3BBC@BD?FF1>EFG3F1?FGBFCBF?F3
@M00842:106:000000000-AAV5A:1:1101:28416:14562 1:N:0:1
TTAGGAGGGCTGTATGTATTCATATGATGGTATTTATGTGAATGGCTGTGA
+
>3>3354>>>4>BFBBBF6BGG666D66DF455A6D5D5ABF5DC2222B5
@M00842:106:000000000-AAV5A:1:1101:21372:14564 1:N:0:1
AAAAAAAAAAAAAAAAAAAAAACAACAACACACAACCACAACAACAAACCC
+
3AB@A?ADBBBBGGGGEEGGGG111?1?111???/?/??////////0?//
@M00842:106:000000000-AAV5A:1:1101:27590:14566 1:N:0:1
AAAAAAAAAAAAAAAAAAAGGGCACGCTCGGGCGACACGCAACTCCAGCCC
+
AAA?ADDDDDDDGGGG/E//?>/>//>/B//////>///</>C0BG1BBF/
@M00842:106:000000000-AAV5A:1:1101:25575:14567 1:N:0:1
CACAAAATGAGATGCTTGCTTATCAACAGAAGGAGTCTACTGCTCGCGTTG
+
AABBBF@FFFDFGGABEFGGEGADD5AF444444A4B5AGDAG5F2E2A22
@M00842:106:000000000-AAV5A:1:1101:8056:14571 1:N:0:1
GGTTATCCATCTGCTTATGGAAGCCAAGCATTGGGGATTGAGAAAGAGTAG
+
>>>>>BBDFFFFGGBG5GGGGG4AFB4AAG5FF4BACEFGF3A5AF3BFF5
@M00842:106:000000000-AAV5A:1:1101:27932:14576 1:N:0:1
AAAAAAAAAAAAAAAAAATGGAATTCGCGGGTGCCAAGGAACACCAGACAC
+
AAAAADDDDDDDGGGGEE0BFB1B1D//>/>/>E0@BFAH>G0FEA00?G0
@M00842:106:000000000-AAV5A:1:1101:16791:14580 1:N:0:1
TTATCAGCGGCAGACTTGCCACCAAGTCCAACCAAATCACGCAACTTATCA
+
>1>1>D3BA1AD0FFBFFFBAGB00B1DFA11BB/ABB11/BAAA0B12D2
@M00842:106:000000000-AAV5A:1:1101:26987:14581 1:N:0:1
AAAAAAAAAAAAAAAAAAAAAAACAACACACAAAAAACAAAAAAAAAAACA
+
ABBBBBBBBBBBGGGGGGGGGGC1F11?1??E/BB/>/?/?F///</<///
@M00842:106:000000000-AAV5A:1:1101:4964:14584 1:N:0:1
ATGGTGATATGTATGTTGACGGCCATAAGGCTGCTTCTGACGTTCGTGATG
+
>>>335@BDFFFGGDFFGFFEG2EE4B45B4BBA355BFGGG2AFEBAAF5
@M00842:106:000000000-AAV5A:1:1101:27416:14588 1:N:0:1
AGCATTTTCATCCCGAAGTTGCGGCTCATTCTGATTCTGAACAGCTTCTTG
+
>>>>>BBDFFFFGGGECEABGG2A22BF555ADBAAB5DFDFDFGB3EBFA
@M00842:106:000000000-AAV5A:1:1101:7573:14590 1:N:0:1
ATTTTCTGACGAGTAACAAAGTTTGGATTGCTACTGACCGCTCTCGTGCTC
+
>11>1B1DFFAAGGFGGDB1B3B3D0A11BA3DD1ABFG0F0E/BEABF/D
@M00842:106:000000000-AAV5A:1:1101:19261:14593 1:N:0:1
AAAAAAAAAAAAAAATGGAATTCTCGGGCGCCAAGGAACTCCAGCCACCTC
+
BBBBBBDBBBBBGGGGGGB3A3D5BFFG000>B>?11BBBB@3@3?GH11B
@M00842:106:000000000-AAV5A:1:1101:6969:14598 1:N:0:1
ATTGTCATTGTTTTTTTTGATAATGATAAATGGCCCCATTAATTGCGAAAA
+
>1>11BBB@DBB1GFGGGEAAAFAD2222B2FFGB/EEABG1DDFGEEEEA
@M00842:106:000000000-AAV5A:1:1101:22508:14601 1:N:0:1
AAAAAAAAAAAAAAAAGGGGGGCGGGACGACCACACACACAACAAAACAGA
+
1>A??1>1000A//E/AEEGEGC/C-:-;:;:@C.AB..;.;9.;..;.//
@M00842:106:000000000-AAV5A:1:1101:6118:14603 1:N:0:1
CGCTTCGGCGTTATAACCTCACACTCAATCTTTTATCACGAAGTCATGCTT
+
>>>>>A3ADBBBGGFFGGGG4F3B3BA35D5A5B5ADDGAB2AAFFBF5BD
@M00842:106:000000000-AAV5A:1:1101:20720:14609 1:N:0:1
AAAAAAAAAAAAAAAGGGGGGGCCGCGGCACCCACCACCCCCCCACCCCCC
+
>AAAA1AA0ADDGGCEGGEA@A--;A--99--9-99--9-;9---A-9-;9
@M00842:106:000000000-AAV5A:1:1101:21827:14612 1:N:0:1
GCTGATTATTTTGACTTTGAGCGTATCGAGGCTCTTAAACCTGCTATTGAG
+
>>>3>BBFFFFFGGFGGGGBFGAAA24B42A22B3A5DBBGEGGFG5FAGF
@M00842:106:000000000-AAV5A:1:1101:19676:14618 1:N:0:1
AAAAAAAAAAAAAAAAAAAAAACAACAAAACACACACAAACACAACAAAAA
+
AAAAADDDDDDDGGGGGGG?GE////>/CFAG>////E/FEH0GCEA/00?
@M00842:106:000000000-AAV5A:1:1101:16940:14624 1:N:0:1
AAAAAACAAAAAAAAAAAAAAAAAATGGAATGCTCGGCTGCCAAGGAACTC
+
BBBBBBABBFFBGGGGGGGGGG0EE1BB3B33B@B1>11>?BC3G/F3B3F
@M00842:106:000000000-AAV5A:1:1101:28212:14626 1:N:0:1
CGTCACAGGTTGCGCCGCCAAAACGTCGGCTACAGTAACTTTTCCCAGCCC
+
>>>>>AFFBFFFGGFGGGGCFG2BA2AA222AABFADFGAD55DGGFHHGA
@M00842:106:000000000-AAV5A:1:1101:23964:14626 1:N:0:1
AAAAAAAAAAAAAAAGTGGGGACGCGGAGACACCACACACAAACACCCACC
+
>1AA?1>ADDDDCE?/ABF/A//A//////>B0/?//?////0/B0/>///
@M00842:106:000000000-AAV5A:1:1101:22329:14628 1:N:0:1
GTTGGCTGACGACCGATTAGAGGCGTTTTATGATAATCCCAATGCTTTGCG
+
>>>33FFAFFBBGGGEAE2FAF22A2222A5DD5DD5DDB332FF5A5BFA
@M00842:106:000000000-AAV5A:1:1101:15660:14630 1:N:0:1
TAGTATCGATTTTGGTTGGCTAAAAAAACACACAAAAACACGGAATTCCCG
+
1>>>>33>>1@1BBA1AAEBBBAE110A0A0F/E/0BG//0BA/BA1D1BA
@M00842:106:000000000-AAV5A:1:1101:21779:14632 1:N:0:1
CCTTGATGTCGGTTGCTGTATAAAAAACAAAAAAAAAATGCAATTCTCGGG
+
>>AA1B1DBDAAEE1GGFBBBF3311A0AB00FAE/AABF1D12BD2D/A/
@M00842:106:000000000-AAV5A:1:1101:22744:14633 1:N:0:1
GAAATTGTTCCAAGTATCGGCAACAGCTGTATCAATACCATGAAAAATATC
+
>>AA?113@3BDGFGFFGEEE00BFBA11112DDD1DBFBA1FAFDG0BDA
@M00842:106:000000000-AAV5A:1:1101:18506:14640 1:N:0:1
ATGAGTGTTCAAGATTGCTGGAGGCCTCCACTATGAAATCGCGTAGAGGCT
+
>>>>13B3BBDFG11GB13FG11A0A10B0B1B3D2BD2FEA0AE//D0E/
@M00842:106:000000000-AAV5A:1:1101:19432:14647 1:N:0:1
AAAAAAAAAAAAAAAAGGGGGGAGGCAGGACACCCCCACACCCACCCACAC
+
1>AAADDDDDDDGGEEECFEGGC@/?////?>0>.---.<..<.<......
@M00842:106:000000000-AAV5A:1:1101:16215:14648 1:N:0:1
AAAAAAAAAAAAAAAAAAAAAAAAAAAAAACACAAACACACAAACACACAA
+
BBBBBBDBBBBBGGGGCEE>E/E/>//<>></B?/0/???/C<G/00?///
@M00842:106:000000000-AAV5A:1:1101:24036:14657 1:N:0:1
GGTCGGCAGATTGCGATAAACGGTCACATTAAATTTAACCTGACTATTCCA
+
>A>>33>ADBFDGGEGGGGGGFE2B2CE55A5D555DFFHEFFHFGAAGHA
@M00842:106:000000000-AAV5A:1:1101:13744:14658 1:N:0:1
TCGTGATTGAGTTGGAGGAGGTTTTATTAAAAAAAACAAAAAACGGAAATC
+
3>>>3BB5BBBBBBB4BEAEEAB52555D6A54AAE2A22FFE10A1B0B5
@M00842:106:000000000-AAV5A:1:1101:28449:14662 1:N:0:1
[truncated: 14,744,944 more chars]
