# Supplementary material for: Post-transcriptional regulation of several biological processes involved in latex production in Hevea brasiliensis
Source: PeerJ. 2020 Apr 29;8:e8932. doi: 10.7717/peerj.8932 (PMC7195832; doi:10.7717/peerj.8932)
Supplement: Supplemental Information 9 — Raw data from miSeq [file peerj-08-8932-s033.gz › racine_S6_L001_R1_001.fastq]

@M00842:106:000000000-AAV5A:1:1101:16602:1453 1:N:0:6
CCCCCCCCCCCCCCCCCCCCCCCCCCCCCCCCCCCCCCCCCCCCCCCCCCC
+
>>1>>@1A0>>>AA>>/>>><<<BC/<<@-AA@?AA@@@@@?=@;@@@;>9
@M00842:106:000000000-AAV5A:1:1101:15109:1502 1:N:0:6
CCCCCCCCCCCCCCCCCCCCCCCCCCCCCCCCCCCCCCCCCCCCCCCCCCC
+
1>>>ADDD@0>//A>>//>><<BCCCCC<-A@@-?@@@@@;=@?@@@@@@>
@M00842:106:000000000-AAV5A:1:1101:17518:1514 1:N:0:6
CCCCCCCCCCCCCCCCCCCCCCCCCCCCCCCCCCCCCCCCCCCCCCCCCCC
+
>>>>AADD@>AAAEE//>/>//>BC/A<C--:?A?A@@@@@@>?>>>@=@9
@M00842:106:000000000-AAV5A:1:1101:13915:1524 1:N:0:6
CCCCCCCCCCCCCCCCCCCCCCCCCCCCCACCCCCCCCCCCCCCCCCCCCC
+
3>3>ADD@@2>00A>@////<<BB//C@<-<..<-@@@GB?;B?B????B?
@M00842:106:000000000-AAV5A:1:1101:17574:1536 1:N:0:6
CCCCCCCCCCCCCCCCCCCCCCCCCCCCCCCCCCCCCCCCCCCCCCCCCCC
+
>>1AAAAA@0A>/A>/////<//<//-<--;A-@-A>??@-@-9=-9=->-
@M00842:106:000000000-AAV5A:1:1101:16504:1550 1:N:0:6
CCCCCCCCCCCCCCCCCCCCCCCCCCCCCCCCCCCCCCCCCCCCCCCCCCC
+
1>1>A@DD00>>AA>////>///>@/<-----9?-@>@?@?-;=>@@=@=9
@M00842:106:000000000-AAV5A:1:1101:17017:1550 1:N:0:6
CCCCCCCCCCCCCCCCCCCCCCCCCCCCCCCCCCCCCCCCCCCCCCCCCCC
+
>>>>ADD@@0>>AA>>/>/><<<C?CC--<:--999@@;?@;==@@=;=>9
@M00842:106:000000000-AAV5A:1:1101:17519:1579 1:N:0:6
CCCCCCCCCCCCCCCCCCCCCCCCCCCCCTCTCCCCCCCCCCCCCCCCCCC
+
>>>>ADAD@>>AEA@//>//</B>?@-<A-./<//<:;:@-9-;;-9=-99
@M00842:106:000000000-AAV5A:1:1101:13936:1579 1:N:0:6
CCCCCCCCCCCCCCCCCCCCCCCCCCCCCCCGCCCCCCCCCCCCCCCCCCC
+
>>>AADDDA0>>AAE@///////></--<-:-;-@@A?@->@?@@>@@?=>
@M00842:106:000000000-AAV5A:1:1101:15491:1580 1:N:0:6
CCCCCCCCCCCCCCCCCCCCCCCCCCCCCCCCCCCCCCCCCCCCCCCCCCC
+
1>>AADDDDDDDEEEE?/>>//BB?@-<-A;A;9AA@@@>@-@@@@;=@@?
@M00842:106:000000000-AAV5A:1:1101:17389:1638 1:N:0:6
CCCCCCCCCCCCCCCCCCCCCCCCCCCCCGCTCCCCCCCCCCCCCCCCCCC
+
>AAAADDD?0>///>>///>//////----<-:ACC?-@-@@;>>-?>>@-
@M00842:106:000000000-AAV5A:1:1101:15831:1640 1:N:0:6
CCCCCCCCCCCCCCCCCCCCCCCCCCCCCCCCCCCCCCCCCCCCCCCCCCC
+
>A?AADD0A?ADECE?>//>//<@/><-<---;9A@@;@@=@@??@@@@;>
@M00842:106:000000000-AAV5A:1:1101:15982:1642 1:N:0:6
CCCCCCCCCCCCCCCCCCCCCCCCCCCCCTCTCCCCCCCCCCCCCCCCCCC
+
1A?AADDD@AA@EEC///>>/////<><@-<<<<C?ACC@@??>@=-@?-9
@M00842:106:000000000-AAV5A:1:1101:15912:1642 1:N:0:6
CCCCCCCCCCCCCCCCCCCCCCCCCCCCCCCGCCCCCCCCCCCCCCCCCCC
+
>AAAADDD@>/AAE@//>/><//<B/@@-@--:;?9-A@@@??--@?@->9
@M00842:106:000000000-AAV5A:1:1101:16642:1650 1:N:0:6
CCCCCCCCCCCCCCCCCCCCCCCCCCCCCCCCCCCCCCCCCCCCCCCCCCC
+
>>>>A>AD0>A>AA/>/>//<<B/>/<-<-:-9-@@?=>@-9@9=9=-9@9
@M00842:106:000000000-AAV5A:1:1101:14174:1670 1:N:0:6
CCCCCCCCCCCCCCCCCCCCCCCCCCCCCCCCCCCCCCCCCCCCCCCCCCC
+
1>1AADD@@0>>///@////<<<B@@><----;99-;@@-@=@---99@@9
@M00842:106:000000000-AAV5A:1:1101:15143:1719 1:N:0:6
CCCCCCCCCCCCCCCACCCCCCCCCCACACCCCCCCCCCCCCCCCCCCCCC
+
1A?AA1>A@0>>//>//////>>//<///////></<>CCC--9:A@>@-9
@M00842:106:000000000-AAV5A:1:1101:16151:1759 1:N:0:6
AAAAAAAAAAAAAAAAAAAAAAACAACACAAAAAAAACAAAAAACAACAAA
+
3>>3A32>@?2222000000///>?FG11110B///<?/F00/</?////<
@M00842:106:000000000-AAV5A:1:1101:14118:1789 1:N:0:6
AAAAAAAAAAAAAAAAGGGGGGGGCGCCGCACACCGACACCCACACAGAGA
+
>1A?11110000////A//E/<---9---9-;-99-9;-----:9;9-//-
@M00842:106:000000000-AAV5A:1:1101:15923:1790 1:N:0:6
AAAAAAAAAAAAAAGAAAAAAAGCAAACAAAGACAAAAAAAAAAAAAAAAA
+
>111111>?>00/A//0000///AA0BFF/000BBC>0B>@>//EEGC??@
@M00842:106:000000000-AAV5A:1:1101:14643:1794 1:N:0:6
AAAAAAAAAAAAAAAAAACGGAACCCCCGGGTGCCAAGGAACCCCAGCCAC
+
A3A3332>2?222200001>E11>11B/>//1/?3B3//B3B/?E//0/B2
@M00842:106:000000000-AAV5A:1:1101:16418:1820 1:N:0:6
AAAAAAAAAAAAAAAAAAAAAAAAAACAAAGAAGAAGCAGCAAGCAAAAAA
+
>111111>0000///////////>//>//B00B01B0B100BB0/0010//
@M00842:106:000000000-AAV5A:1:1101:15760:1891 1:N:0:6
GAAAGAGGGAGGAAAAAAAAAAAAAAAAAATGGAACCCCGGGGAGCAAAGG
+
>333344432>224444222222A000>0>13B@@31B?/>>@/<//33?0
@M00842:106:000000000-AAV5A:1:1101:15592:1900 1:N:0:6
GAAAGAAAGAAGGACAGAGGGGACATCAAACGCACGACCAAAAAAAAAAAA
+
>333344B4B4444B424B22222233333322A2222001111A000///
@M00842:106:000000000-AAV5A:1:1101:14192:1908 1:N:0:6
AGAGGAAGAGGAAGAAAAAAAAAAAAAAAAAAGGGAACACACGGGAGACAA
+
>333344>>4444A444442222A200A00>/11>111BB1?>/>//?/00
@M00842:106:000000000-AAV5A:1:1101:12884:1932 1:N:0:6
AGAAAAAAAAAAAAAAAAAAAAAAAAAACGGAACACACGGGCGCCAAGGAA
+
>111111110000//////////>>>>?/><///<0//</</>////?/<0
@M00842:106:000000000-AAV5A:1:1101:11681:1950 1:N:0:6
AAAAAAAAAAAAAAAAAAAAAAAAAAAAACACAAAAACAAAAAAAAAACAA
+
A3AA?32DDBBBGG0A00>0/>///>///<?B//B?/<//0?/>A//<.<.
@M00842:106:000000000-AAV5A:1:1101:14642:2041 1:N:0:6
AGAGGAGAAAAAAGAAAGAGGGCACCGCAAGAGGACACGAACGACCAGAAA
+
>11111111@11A1100B00A0B0A0AAAAA0BAAA00////A/A//0001
@M00842:106:000000000-AAV5A:1:1101:20044:2054 1:N:0:6
GAAAAAAAAAAAAAAAGGGGGGAGGAGGAGGAGAACGAAGACGACAACAAG
+
1111111>0>?00//////AE<//</?///////01.....0.-<--.../
@M00842:106:000000000-AAV5A:1:1101:20118:2089 1:N:0:6
AAAAAAAAAAAAAAAAAGGGAATGCCGGGTGACAAGGAACACCAGTCAAGG
+
AAAAA11>ADDD?C?E/AE//0B@11>/>///B1B0/B0>0B/?0@1B211
@M00842:106:000000000-AAV5A:1:1101:20324:2110 1:N:0:6
AAAAAAAAAAAAAAAAAAAAAAAAAACAACACAAAAAAAACAAAAAAAAAA
+
A?A1111ADDDDCECEA?//E/>////?F/////00/B/////00?<@@?-
@M00842:106:000000000-AAV5A:1:1101:17522:2128 1:N:0:6
AAAAAAAAAAAAAAAAAGGGAACTCCAGGGTGCCAAGGAACGCAAGAAAAG
+
11>11>1@DDDDC?EC//AE/0/@B11B0/0/BB11FEB>0///>>00000
@M00842:106:000000000-AAV5A:1:1101:13929:2130 1:N:0:6
AAAAAAAAAAAAAAAAGGGAAAGAGCGGGTGCAAGGCAACCCAAGCCACGC
+
AA1111>>D@?DGGC/AEA/0/000B//////BB1//00/0//////00//
@M00842:106:000000000-AAV5A:1:1101:20213:2150 1:N:0:6
AAAAAAAAAAAAAAAAAGGGAAGGCGCGGGAGCCAAGGAACTCCAGCAAAG
+
A1A1111>0?00//////AE/0/////>>E//?/00??>001BB1<00B<0
@M00842:106:000000000-AAV5A:1:1101:11594:2191 1:N:0:6
AACAAGCGCAAGAGTAAACAGAGAGCCACGCTCAGGAACAAAGAAACGCGG
+
11>>111>>A1>FF3A13B10B00B00B00E0B0B01BB0AFE0CB0F/A/
@M00842:106:000000000-AAV5A:1:1101:19223:2251 1:N:0:6
AAAAAAAAAAAAAAAAAAAAAAAAACAAACGAAACACAACAAGAAAGAGAG
+
1>>AA11AA@DDG?/A/E//@//////>0//////00////<00001000/
@M00842:106:000000000-AAV5A:1:1101:19564:2259 1:N:0:6
AAAAAAAAAAAAAAAAAAGGGAATGCACGGGTGCCAAGGAACTCAAGTCAG
+
BBBBBB@DBB?DEEG?001?E?C13B531>//>13B3?1BFG3B3BB3B33
@M00842:106:000000000-AAV5A:1:1101:11214:2336 1:N:0:6
GAATGAATGGGAAGCCTTCAAGAAGGCGATAAGCAGGAGAAACACACGAAG
+
>11>1113BCC>FE11B1BD1FA0BF00A0B01BBC0A/AA1F00/B//A/
@M00842:106:000000000-AAV5A:1:1101:20458:2381 1:N:0:6
TGATGAGTTTGTATCTGTTACTGAGAAGCTAATGGATGAATTGGCACAATG
+
33>>3545BB@466B6B6B5BBD5BB5B44BD5DBC54AA55BF3BF22B3
@M00842:106:000000000-AAV5A:1:1101:12206:2484 1:N:0:6
AAAAAAAAAAAAAAAAAAAAAAGAAGAAGAACAAAAGAACAAGGAACAAAA
+
3333332>22??E20A0000//11?E3B?3313111B/003B0/0300000
@M00842:106:000000000-AAV5A:1:1101:21132:2533 1:N:0:6
AGATTGAGTGTGAGGTTATAACGCCGAAGCGGTAAAAATTTCAATGTTTGC
+
>1>>>1@B1@3BBEAB1BBEGGA00A00A0AEAAAB210B12222222201
@M00842:106:000000000-AAV5A:1:1101:13684:2534 1:N:0:6
AAAAAAAAAAAAAAAAATGGAATTCTCGGGCGCCAAGGACACCCAGTCACG
+
AAAAAD@ADDDDGGGGG0FCF111B22?B///>E/>//0>00/?/F1B11/
@M00842:106:000000000-AAV5A:1:1101:11385:2538 1:N:0:6
AAAAAAAAAAAAAAAAAAAAAAAAAAACAAGAAAAAAAAAAAAAAAAAAAA
+
A3A?332ADBDBGGGCAA0E?///>E////B03300>/B/<<?@-<C?-::
@M00842:106:000000000-AAV5A:1:1101:20084:2556 1:N:0:6
CAATGCTTGGCTTCCATAAGCAGATGGATAACCGCATCAAGCTCTTGGAAG
+
>1>>1B3@B>F@ABFG33AGFAB01BBF1AB11A0AAAC1GD1B11BAAB0
@M00842:106:000000000-AAV5A:1:1101:16697:2587 1:N:0:6
AGCCAACAACTTCCCAGTAACAGACACAAACTCATCACGAACGTCAGAAGG
+
>111>111>A11B1BEB113BBB0000B00A1B11B2ABA00A/AAAB110
@M00842:106:000000000-AAV5A:1:1101:20627:2616 1:N:0:6
GGCAGCAACGGAAACCATAACGAGCAGCATCTTGACCAAGCTCACGAGGGG
+
>3>33>4CC@2ACCFFA44ABE2BEC3BB53555D33BFEABBA32B0AA0
@M00842:106:000000000-AAV5A:1:1101:9826:2651 1:N:0:6
ATAGAAACCAACAGCCATATAACTGGTAGCTGTAAGCGGCACACCTTTAGG
+
11>1113BC1>AFBFAFA13B311AA11FBD11D3D1000/A00A0A1111
@M00842:106:000000000-AAV5A:1:1101:12816:2656 1:N:0:6
CAAAAGAGCTTAATCAAGATGATGCTCGTTATGGTTTCCGTTGCTGCCATC
+
11>1111BCB1@B3B3BGBBBBAD111B00AADF21012B11B01B10B1B
@M00842:106:000000000-AAV5A:1:1101:13683:2667 1:N:0:6
AAAAAAAAAAAAAAAAAAAAAAAAAAAAACGACAAAAACAAAAAAAAAAAA
+
AABAA?ADBBBBGGGGGGGCCE@////</?///><2?C//F00?@C@GC<<
@M00842:106:000000000-AAV5A:1:1101:20034:2673 1:N:0:6
AAAAAAAAAAAAAAAAAAAAAAACACAAACAGAAAACAAGAAAAAGAAAAA
+
>11>111>@D@DC/AA/////////>//0>0001100/?00000B//0B00
@M00842:106:000000000-AAV5A:1:1101:21489:2693 1:N:0:6
CCTTTAGTACCTCGCAACGGCTGCGGACGACCAGGGCGAGCGACAGAACGG
+
3>>>A55@BBD5BCA2AEEGG2A2AE2?EEEEAGAE1EEG0E0>/E33GE1
@M00842:106:000000000-AAV5A:1:1101:9831:2697 1:N:0:6
GAAAAAAAAAAAAAAAAGGGGGGGGAGACGAGCCAACGACACCGAGACACA
+
>1>1111DDDDDGEAAA///A/<--------9--/;-9-@---9----;--
@M00842:106:000000000-AAV5A:1:1101:16991:2705 1:N:0:6
GAAAAAAAAAAAACAAGAGGGCGGGCACAGAACACACGACAGCAAAGACCA
+
11>>111>>0>D0A/AA0B//////>/>0011000/?/////?0010B<00
@M00842:106:000000000-AAV5A:1:1101:16453:2746 1:N:0:6
GCCCCCCCCCCCCCCCCCCCCCGCAGCGCCAGACGCGACGCCACGCCACCC
+
1>1111>>@D@DEEGG///>E>///</>//C/0?<//-<--<.<-.<.:..
@M00842:106:000000000-AAV5A:1:1101:12869:2759 1:N:0:6
AAAAAAAAAAAAAAAAAAAAAAGCAAGACCAACAAAACAAAAAAAAAACAA
+
11AA?11DDDDDGGGGGECC/F/0100>000/??/000??0>?////</?/
@M00842:106:000000000-AAV5A:1:1101:13657:2760 1:N:0:6
AAAAAAAAAAAAAAAAAGGGAATCCCAGGGCGCAAAGGAACTCCAGCAAGG
+
B@B@@A?DDB@DGGGC?1AE1113@B3@?B1>>>>/?1BB?3@3B33000/
@M00842:106:000000000-AAV5A:1:1101:21472:2771 1:N:0:6
GAAAAAAAAAAAAAAAGGGGGGGCAGAAGCGAAGGACAAAACACACACACA
+
1>A?1111>A0A??A////A//---;9///-.--.-99-;--;----9---
@M00842:106:000000000-AAV5A:1:1101:16292:2810 1:N:0:6
GCAGAATGAGCCGCAACGTCGGGATGAAAATGCACACAAGGACACATCAGG
+
>1A1>>11DDFFAEECE00AAEEA0BED1A1AD1A1B/E0AAG0001B1B1
@M00842:106:000000000-AAV5A:1:1101:18164:2829 1:N:0:6
AGCAAGAGCAGAAGCAATACCGCGAGCAACAGCACCAAACACAAAGCACAA
+
>3333444B@4C4AG4445ABA22AAA232BCB22B222B1111B3B3B22
@M00842:106:000000000-AAV5A:1:1101:9972:2875 1:N:0:6
AAAAAAAAAAAAAAAAATGGAATTCTAGGGTGCCAAGGAACTCCAGCCACG
+
B@B@???DBBBBGGEGC1BFFD3AD555B131BB5@???FG3B3B331BB/
@M00842:106:000000000-AAV5A:1:1101:19362:2898 1:N:0:6
AAAAAAAAAAAAAAAAAAAAAAAAAACACATACAAAAAAAAAGAGCAAAAA
+
333333>A@DD?EECE00EEEG/>>>//0?33B?330?///></2222<0/
@M00842:106:000000000-AAV5A:1:1101:13342:2910 1:N:0:6
GAAGACGTCATTTGGCGAGAAAGCTCAGTCTCAGGAGGAAGCGGAGCAGTG
+
>1>11>11>>1@3BBFEAE001B0A1AABD112FFCFEECGE/AAAAAF11
@M00842:106:000000000-AAV5A:1:1101:17313:2915 1:N:0:6
AAAAAAAAAAAAAAAAAAGGGAAGGCGAGGAAGCAAAGGAAAGCAAGACAA
+
A3A3332ADD@??CC?001?E1?111//>//2B1BB3BBB?3?FG3F22B2
@M00842:106:000000000-AAV5A:1:1101:10601:2941 1:N:0:6
GGCGCCTGGAATTCTCGGGTGCCTCCAGTCACGCCAATACAGCGTATGACG
+
>3>3>>>AAFB4ABEEAFGAAAA5BAB3AFBF2B2A2333A5AAA1135D1
@M00842:106:000000000-AAV5A:1:1101:19085:2948 1:N:0:6
AAAAAAAAAAAAAAAAAAAAAACGACAACACAGAACAAAAGACAAAAAAAA
+
33>A332>D@DD?2?00000//1/1/>/?1/G03323B003/2322?////
@M00842:106:000000000-AAV5A:1:1101:12939:2957 1:N:0:6
AAAAAAAAAAAAAAAAAAAAAAAAAAAGACAAAACAACAAAAAAAAAAAAA
+
33AAADBBBBBBGGGGGGGGEG?E//>/?030?F0?F//?00?@@@?D---
@M00842:106:000000000-AAV5A:1:1101:19809:2958 1:N:0:6
AAAAAAAAAAAAAAAAAGGGAACCCTCGGGTGCCACGCAACTCAACCAACG
+
AABAA??DBBDBGGGCC1AF1111?11>1/1>1B33>1//>3B3B20//?/
@M00842:106:000000000-AAV5A:1:1101:12056:2963 1:N:0:6
AAAAAAAAAAAAAAAAAAAAAAACACAAACAATAGAAAACGACGAACAGCA
+
A?AAABDBBBBBGGGGGGGF?@/??1?1?C1/33BBB3?3/?//>/<>202
@M00842:106:000000000-AAV5A:1:1101:20952:2964 1:N:0:6
ACTCCTCTCCCGACTGTTAACACTACTGGTTATATTGACCATGCCGCTTTT
+
AA>AA1BDCFFAFG1AB333BAF10B1BG11D1D22DDDB11D11AA/B/B
@M00842:106:000000000-AAV5A:1:1101:21387:2967 1:N:0:6
AAAAAAAAAAAAAAAAAAAAAAAGAAAAACACAAAAAAAACAAAACAAAAA
+
A?A?3?@DDDDBCCG0000>///111F11110//00/<////?000?/?0/
@M00842:106:000000000-AAV5A:1:1101:19793:2973 1:N:0:6
CCCCCCCCCCCCCCCCCCCCCCTGCGCGCGTCCCACCCCCCTCCCGTCCCC
+
1>AAA1ADDDDDGGGG@////B////</</</<?1?.>--<-.<..<<..C
@M00842:106:000000000-AAV5A:1:1101:12155:2984 1:N:0:6
ACAAAAAAAAAAAAAAAAAAGGGAACGCGCGGGCGCCAAGGAACCACAGCA
+
3>>?344ADDDBGGCCCCA0???11?11//>///>>/</?/FC0/0/?F/2
@M00842:106:000000000-AAV5A:1:1101:20367:2989 1:N:0:6
GTAGTTCATCAGCAAACGCAGAATCAGCGGTATGGCTCTGATCATACATGC
+
>>1>1BBDBFF1B1111EE1AAE1BE110A00010B0B011DD21D112A1
@M00842:106:000000000-AAV5A:1:1101:14058:3032 1:N:0:6
AGCCAACGAGAGAGAGTCAAAAACGACAAACCAACCAGCAGCATGAGCATG
+
>11>11111>1>CA1A11133100AA0A0B0///A///B0BBA1A11B111
@M00842:106:000000000-AAV5A:1:1101:9959:3043 1:N:0:6
AAAAAAAAAAAAAAAAAAAAAAACAAAAAAACCAAAACAAACAAACAAAAA
+
AAAAADBBBBBBGGGGGGC@>/E?FE?B1////?///0/?0/?/?/0?00?
@M00842:106:000000000-AAV5A:1:1101:9098:3049 1:N:0:6
CGGACACTTCCTACAGGTAGCGTTGACCCTAATTTTGGTCGTCGGGTACGC
+
>1>>>1>11BDDGGGGGBBGGE00AAD100B01222DA0BEA/EEGAEBE/
@M00842:106:000000000-AAV5A:1:1101:20395:3068 1:N:0:6
GCAATATAACCAGTAGTGTTAACAGTCGGGAGAGGAGTGGCATTAACACCA
+
>>AA>@BDFFF1A11B3B3ABAD3B31B0A0A0BB0A0AA/G1BA1DEGE/
@M00842:106:000000000-AAV5A:1:1101:14514:3097 1:N:0:6
GCAAGCTCAAACGGCTGGGCAGCAGTGGACCAATGACCAAAGCAAAGAAAA
+
>>>1111BBCB@A??1AE000A0B0110BB0001B1B11//0B1EBGBBB0
@M00842:106:000000000-AAV5A:1:1101:9459:3102 1:N:0:6
CTATGGCTAAAGCTGGTAAAGGACTTCTTGAAGGTACGTTGCAGGCTGGCA
+
>AAA34A4BFFFGFGG4BEGGG4G44555D545B4DDE2ABEECFCAFEG2
@M00842:106:000000000-AAV5A:1:1101:16419:3103 1:N:0:6
AAAAAAAAAAAAAAAAGGGGGGGCGACCGAACACACGACACACGAACAACA
+
11>1111>>0AD//A////A//------9--;9--------9:------9-
@M00842:106:000000000-AAV5A:1:1101:15998:3111 1:N:0:6
AAAAAAAAAAAAAAAAAAAAGGGAAGTCTCGGGTGCCAAGGAACACAAAGA
+
A3A?332DDBBBCCCE???01??FGAB33B3?/1>?3@31?BFA2B?/033
@M00842:106:000000000-AAV5A:1:1101:12368:3132 1:N:0:6
GCAGCGCCTTCCATGATGAGACAGGCCGCTTGAACGTCGACGGGATGAACA
+
>>>33332>2BCEABB5B5F5B4BE22A22222B3B22A20A0EE1AB555
@M00842:106:000000000-AAV5A:1:1101:16577:3136 1:N:0:6
AAAAAAAAAAAAAAAAAAAAAACAAAAAACAAAAGAGAGCACGAACGAGAG
+
AAAA>@>D@DDBGGGE?000>/E1B111>E1/003?0B//30/?<//////
@M00842:106:000000000-AAV5A:1:1101:11285:3138 1:N:0:6
GTTATATTTTGATAGTTTGACGGTCAATGCTGGTAATGGTGGATTTCTTCA
+
>>1113@BDFFAGGE33BBB1AA00BB3B1AFB0DDDAB11B0111DDD2A
@M00842:106:000000000-AAV5A:1:1101:20961:3153 1:N:0:6
ATAAGAACGAACCATAAAAAAGCCTCCGAGATATGAAAGCAAGAAAACATA
+
>>1111@C11A>EA1BB111A0B01000A0//12D2A11B10B000B0/11
@M00842:106:000000000-AAV5A:1:1101:13744:3157 1:N:0:6
AAAAAAAAAAAAAAAAAAAAAAAAACACATCGAAGAAAAACAGACAAAAAG
+
?1AAA1>AADDDGGCC??>//>>E/>/0>11?00/?00<0/<00000B0?/
@M00842:106:000000000-AAV5A:1:1101:17534:3172 1:N:0:6
GGGAAAGCCCGGGTGCCAAGGAACGCCAGTCACGCCAACAGATCGAATGCG
+
11>1111>1>11?1AAB11AF00A00A0A111DB0/////0A1AB/AAB1/
@M00842:106:000000000-AAV5A:1:1101:14792:3178 1:N:0:6
AAAAAAAAAAAAAAAGAGAGGAGAAGAGGCGAGAACAAAACAAAGAAACAG
+
>1>1111>0>00E/E//A0A/0/A00B0///////100B00//0000B000
@M00842:106:000000000-AAV5A:1:1101:21404:3191 1:N:0:6
AAAAAAAAAAAAAAAAAAAAAAAAAACAAATAACAAAAAAAACAACAAAGA
+
>>AAA1ADDDDDEEGGGGCCCC//>////011111<00<C<<//////?0?
@M00842:106:000000000-AAV5A:1:1101:17642:3195 1:N:0:6
AAAAAAAAAAAAAAAAAAAAAAAGAAAGAAGACAGAACAAACAAAAAAAAA
+
A3>AA@@DDBBBGGFGCC?0E/E1F133B13333233232B?0/0B?E///
@M00842:106:000000000-AAV5A:1:1101:12023:3196 1:N:0:6
AAAAAAAAAAAAAAAAAAAAAAAAAAAAACAAAAAAAAAAAAAAAAAACAA
+
BABBBBDBBBBBGGGGGGGGGCCE//EE??/??0?/>B>/>-><<D-:.;:
@M00842:106:000000000-AAV5A:1:1101:10715:3201 1:N:0:6
AAAAAAAAAAAAAAATGGAATTCTCGGGTGACAAGGAACTCCAGTCACGCC
+
A?A???@DDDDDGGG0FFF1A1A2B/CF/A/B11B>BFFBF1BEBGHFGG/
@M00842:106:000000000-AAV5A:1:1101:18572:3204 1:N:0:6
AGACGAATCCATCTGAATGCAATGAAGAAAACCACCATAACCAGCATGAAA
+
>1>111>1>BF3BABAD3BFD13B11110000A0A00111BAFAEB11BB1
@M00842:106:000000000-AAV5A:1:1101:21168:3226 1:N:0:6
ATCAGAAGGGTAATAAGAACGAACCATAACAAAGCCTCCAAGATTTGGAGG
+
>>A334BCFA44F5FGGG5FFE2A244BB3ABBBCB3BF2BEGB5DDDGB2
@M00842:106:000000000-AAV5A:1:1101:8774:3235 1:N:0:6
AAAAAAAAAAAAAAAAAAAGGGAACTCTCGGGCGCCAAGGAACTCCAGTCA
+
A3A3332ADBDBGFC?C001?EAA13B33BF//>////??0?03333B333
@M00842:106:000000000-AAV5A:1:1101:17557:3246 1:N:0:6
AGGGTCAGTGGTATCGTTATGCGCCTGCGTATGTTTCGCCTGCTTATCACC
+
>1>1>B1B3B>B3A1AA111BBB00000AAB0B222B0B/ABB11A1D220
@M00842:106:000000000-AAV5A:1:1101:12542:3248 1:N:0:6
GAAAAAAAAAAAAAAGAGGGGGCAGGGACGATCAGAGCAACGAGACACAAA
+
11>111110>>AAEE//AAEE?//////////B/B110100/??E/B00>0
@M00842:106:000000000-AAV5A:1:1101:13281:3252 1:N:0:6
AAAAAAAAAAAAAAAAAAAAAAAAAAAACAAAAAACAAAAGAAGAAAAGAA
+
AABA??ADDBBBGGGC00@0/E/E>//>//?F0?///???2?02??222<0
@M00842:106:000000000-AAV5A:1:1101:17731:3255 1:N:0:6
AAAAAAAAAAAAAAAAATGGAAGTCTCGGTAGCCAAGGAACCCCAGTCACG
+
A?A?A?@DB@DBGGGCE13EB33BD5@?111BBB32111311>1113B331
@M00842:106:000000000-AAV5A:1:1101:10183:3268 1:N:0:6
AAAATTAAAATTTTTACCGCGTCGGCGTGATAACCTCACAATCAATCTTGT
+
>1A11@@DFFDCGG3AF1EE00A0A0A//B02BAADB1/A11BBA1D1221
@M00842:106:000000000-AAV5A:1:1101:10589:3277 1:N:0:6
TACCGATAACAATACTGTAGGCATGGGTGATGCTGGTATTAAATCTGCCAA
+
>>>A3>>>AFFFFGFDFBFGGGF4BBF422AF5BDB3D55DFGBGAD5BG3
@M00842:106:000000000-AAV5A:1:1101:19865:3287 1:N:0:6
CACGCGGCGGCAAGTTGCCATACAAAACAGGGTCGCCAGCAATAGCGGTAA
+
>3>3>32>>>DDGCBABBFF5AA333B1AACC23>0B>EFBE3B3B>E?E1
@M00842:106:000000000-AAV5A:1:1101:17092:3293 1:N:0:6
AAAAAAAAAAAAAAAAAGGGGGGAGGAGGCAGCAGCAGACACAAGAACACG
+
>1>1AA?>A@D?/EE//////>/<A///...>><>000<.///..<///<.
@M00842:106:000000000-AAV5A:1:1101:15845:3309 1:N:0:6
AAAAAAAAAAAAAAAAAAAGGGAATGCTCGGGAGCCAAGGAACTCAAGTCA
+
A3A3332DDB@BGG?C??01EE1B233@@?>///1?32?FGC03?B??33?
@M00842:106:000000000-AAV5A:1:1101:17401:3319 1:N:0:6
CAGAGGGGAAAAAAGAAGGAACAATAAAAAGGCCACAAGGATCGGAAGGCA
+
11>1111>>>>1B00FB000BB0E1B111AA////AB/0/010///////0
@M00842:106:000000000-AAV5A:1:1101:10371:3330 1:N:0:6
ACAGAATGTTTATAGGTCTGTTGAACACGACCAGAAAACTGGCCTAACGAG
+
>AA3>45DBFDDBEEFAABB5BBD54DGEEE2ABB3BA33FGA233BGEA2
@M00842:106:000000000-AAV5A:1:1101:14344:3341 1:N:0:6
AAAAAAAAAAAAAACGGGGGGGAGAGAGCAACAAGAGAGACAAGAAAAGAA
+
1111111100>>E////AA><?-;.9...//.99:B--------;//-/9-
@M00842:106:000000000-AAV5A:1:1101:15718:3346 1:N:0:6
GCTGGCTGCGGAACGCCCGCTTAAGGATAGTCGCGCTGAGTAGAACTACCC
+
>111111>A1>AE0EEEA0A00BB1111B1BA/A///AEE1D1AB111BBB
@M00842:106:000000000-AAV5A:1:1101:10280:3357 1:N:0:6
AAAAAAAAAAAAAAAAAAAAAAACAGAAACAAAAACACACAAAACAAAAAA
+
BAAABD@DBBBBGGGGG?C0/>/1?1333B3?00//?0?//?F00?CCB/<
@M00842:106:000000000-AAV5A:1:1101:15308:3366 1:N:0:6
AAAAAAAAAAAAAAAAAAAAAAGAAAAAAAGAAAAAGACAGAAGAGAAGCA
+
A3A?33?ADDDBGCCE?000//1B1??1//?/030B//0303B3B0030B1
@M00842:106:000000000-AAV5A:1:1101:13367:3382 1:N:0:6
CAAGCACTGGGGATTGAGAAAGAGCAGAAATGCCACAAGACTCAACAGCAG
+
11>1>B11BCADG11B1FA31B0B01B0B11ADA1B0BB0B1A1101BBC0
@M00842:106:000000000-AAV5A:1:1101:19737:3386 1:N:0:6
CCCCCCCCCCCCCCCTCTCCTTCTCATGTTCCCCTACCCCCCCGTCCCCCC
+
1>1A>A>00ADDGGG//>B011B1@2B122BB1B0/>0>///<///?//<B
@M00842:106:000000000-AAV5A:1:1101:12355:3395 1:N:0:6
GTCATCCCGTCAACATTCAAACGGCCTGTCTCATCATGGAAGGCGCTGCAT
+
>>>A1BBAA>AAEGD13BFGGGBA0A0BBA2D22B2211BEFEH/A///B1
@M00842:106:000000000-AAV5A:1:1101:10055:3399 1:N:0:6
ATATTGGTCGTATGGTTCTTGCTGCCGAGGGTCGCAAGGCTAATGATTCAC
+
ABBBA54@BD>CGGG5BGFGBG5B44A2A2E2AEEEEAFHFCGFGF55FG5
@M00842:106:000000000-AAV5A:1:1101:19734:3418 1:N:0:6
AAAAAAAAAAAAAAATGGAATTCTCGGGTGCCAAGGAACTCCAGTCACGCC
+
B@B@?DDBCBBCGGGGGGCEBF5551FE1A1?5@?1FGF3F3FFFHGHGGA
@M00842:106:000000000-AAV5A:1:1101:19063:3422 1:N:0:6
AAAAAAAAAAAAAAAAAGGGAACTCTCGGGTGCCAAGGAACCCCAGCCACG
+
A?A@@@?DDDDDGG?E?/AE/0/@B@1BEE/>/BB1FFFB0/??/?0/B0/
@M00842:106:000000000-AAV5A:1:1101:12216:3441 1:N:0:6
AAAAAAAAAAAAAAAAAAAAAAAAAAAACAAGAAAAGAAAAAAAAAAAGAA
+
?3A??3?ADDBBGGGG????@?EE/>>@/?/?2?222/0220/////-..0
@M00842:106:000000000-AAV5A:1:1101:10203:3446 1:N:0:6
TGATTCAGCGAAACCAATCCGCGGCATTTAGTAGCGGTAAAGTTAGACCAA
+
>3>>>D5DFBBDGGGGGBGGFGCEEG2A55D5ADDEE1BFEDD5DGFHHEC
@M00842:106:000000000-AAV5A:1:1101:22058:3447 1:N:0:6
CTTTTTCAAAAAAAAAAAAAAAAATGGAATTCTCGGGTGCCAAGGAACTCC
+
1>>>1BBDFFFAGGGGCGGEEE//B1B1B1112@B>>/>EGFF//FHHFHF
@M00842:106:000000000-AAV5A:1:1101:12215:3463 1:N:0:6
AAAAAAAAAAAAAAAAAAAAAAAGACACAAAACAAACACAACGCCACACAA
+
AAAAADDDDDDDCG/AEE/EC?//>0B>F/00>//0/B0/?///<//0///
@M00842:106:000000000-AAV5A:1:1101:8964:3464 1:N:0:6
CCGCTGATAAAGGAAAGGATACTCGTGATTATCTTGCTGCTGCATGTCCTG
+
>>AA>3ADFFFBGGGGGGG4AF54A44B4555D5DD555B3BBF555A5A3
@M00842:106:000000000-AAV5A:1:1101:12122:3473 1:N:0:6
CAATAGCACCAAACATAAATCACCTCACTTAAGTGGCTGGAGACAAATAAA
+
>AAAA5BFFBFBGGGBGFGBGFB44BAG5555D6DBA2BEAHHFFC25AG5
@M00842:106:000000000-AAV5A:1:1101:15283:3476 1:N:0:6
GGGCCGGCGCCGCCCGGGCACAGCACGCAAGAGAGCCACACCGACCACGAG
+
>111111100>000///A///00/00///A/0B0>/B000//>/>//////
@M00842:106:000000000-AAV5A:1:1101:21791:3478 1:N:0:6
AAAAAAAAAAAAAAAAAAAAAAAAAAAAGACTAACACAAAAACAAAACAAA
+
?AAAADDDDDDDGCGGA/>>/>/////>/<011B1<1</B0/?/?C00?F0
@M00842:106:000000000-AAV5A:1:1101:20903:3479 1:N:0:6
TGGAATTCTCGGGTGCCAAGGAACTCCAGTCACGCCAATATCTCGTATGCC
+
>3>>ADFDBFAAE4AEGFGGGGFG4BFCBAGGF22A2A33D55DF2BFBA3
@M00842:106:000000000-AAV5A:1:1101:15523:3481 1:N:0:6
AAAATGGGTTTTAGAGAACGAGAAGACGGCTACGCAGTTTAGACGCAAGCG
+
>1>1111111>1BBGGFC1EAE0EAB0EE00BBB/AA/1D2BAB/A/EGH/
@M00842:106:000000000-AAV5A:1:1101:22441:3486 1:N:0:6
CTTGCCGCCGCGTGAAATTTCTATGAAGGATGCTTTCCGCTCTGGCGATGC
+
1>>1>B1>>ADAAA00F2FDABD2DD21F01B0121BBA//E/AA1AEE/A
@M00842:106:000000000-AAV5A:1:1101:21413:3498 1:N:0:6
GTACGCTGGACTTTGTAGGATACCCTCGCTTTCCTGCTCCTGTTGAGTTTA
+
>>>>3>3ADFFDFGBBFFGBBABB44B2A222B55BFABBBB55B5G5D55
@M00842:106:000000000-AAV5A:1:1101:8764:3517 1:N:0:6
GCACTAACCTTGCGAGTCATTTCTATGATTTGGTCATTGGTAAAATACTGG
+
>>>>>B1CFBFFGA1A1BGFA3A3333D3331B0BB22BFAGF1A2A12D1
@M00842:106:000000000-AAV5A:1:1101:22762:3536 1:N:0:6
AAAAAAAAAAAAAAAGAGGGGGCGAGGGAGGGCGGTAAACAGAAGCACGTG
+
>1>1111>0@?0/AE//0/A/A//>/////////////111B0111<0/?/
@M00842:106:000000000-AAV5A:1:1101:23054:3538 1:N:0:6
AAAAAAAAAAAAAAAAAAAAAAAAAACACATAAAAAAAAAAACAAAAACAA
+
BBA?ABDDDBDBCFFEEEFCECE?EE//B?333333////>//</0C////
@M00842:106:000000000-AAV5A:1:1101:10589:3543 1:N:0:6
AAACATTATTAATGGCGTCGAGCGTACGGCTAAAGCCGCTGAATTGTTCGG
+
AAAAADFFBFFFFEFGEA1AAE0A0B0AE/A/1B11AAA/AEA22BB2DE/
@M00842:106:000000000-AAV5A:1:1101:17050:3548 1:N:0:6
AACATCATGGTAACGCTGCATGAAGTAATCACGTTCCTGGTCAGTATGCAA
+
>1AA1BD3BB@BGGGGAAEFBBA1B3DF3DECE00B02BB1DFGBA2DAFB
@M00842:106:000000000-AAV5A:1:1101:13627:3555 1:N:0:6
AAAAGCCTCCAAGAATTGGAGGCATGAACACACACAATTGGGAGCGCGTCA
+
>>>A344B>AFFCA44ABBBGG224B4A5D4B2AB2235A322B222A0AA
@M00842:106:000000000-AAV5A:1:1101:15626:3558 1:N:0:6
ACAGGCCACAACCAACCAGAACGTGAAAAAGCGTCCTGCGCGCAGCGAACG
+
A3A3333>AFA2AFGF2FE44EB4B4A5B2A2A2AA233E2A0AEEA?E@0
@M00842:106:000000000-AAV5A:1:1101:14235:3562 1:N:0:6
AACAAAAAAAAAAAAAAAAAAGGGAATTCTCGGGTGCAAAGGAACTCCAGG
+
>3>3344ADBBBGGGGC?0001BECH13553B1>1>?333BBFG1@B3333
@M00842:106:000000000-AAV5A:1:1101:11977:3565 1:N:0:6
AAAAAAAAAAAAAAAAAAAAAAAAAAAACACAAAAAAAAAAAAAAAAAAAA
+
CBCCBDBBCCDDGGGGGGGGGGEGGEEG/?0?FFAFFGCDGGCGCGGGGG@
@M00842:106:000000000-AAV5A:1:1101:8441:3580 1:N:0:6
AAAAAAAAAAAAAAAAAAAAAAAAAAAACACAAAAAAAAAAAAAAAAAAAA
+
B@BAAD?DBBBBGGGGGCCGCCEE?>/>/?F//0B?<CF/</--<-A-CCB
@M00842:106:000000000-AAV5A:1:1101:23320:3585 1:N:0:6
AAAAAAAAAAAAAAAAGGGGGGGGCGGGCCGCAGCGAACAGCACCGACGAA
+
3>33>@DDBBBDEEE?1AEEC?9-B--9----------;-/9...---99-
@M00842:106:000000000-AAV5A:1:1101:11548:3586 1:N:0:6
GAGGCCACCAGCAATCGTGAACACTCAGCCTTAATACCATGCTGCATGGGG
+
>>>1>11>CAFAFF1B11B00B1B1BF1BF011B2ADG12A111101B0A/
@M00842:106:000000000-AAV5A:1:1101:10460:3592 1:N:0:6
AAAAAAAAAAAAAAAAATGGAATTCTCAGGTGCAAAGGAAACACAGTAAAG
+
A@A@A?ADADDDGGCE/0BF1111A2D22>11B@1@BF00000B/>12222
@M00842:106:000000000-AAV5A:1:1101:16249:3603 1:N:0:6
GGGGTTACCTCCAAATGAAGAAATAACATCATGGTAACGCTGCATGAAGTA
+
>11>>>11B1BAGBBABA1F11F1B11A3BFDFG1A21E00BACADBFD22
@M00842:106:000000000-AAV5A:1:1101:9577:3604 1:N:0:6
TTTTCTCATTTTCCGCCAGCAGTCCACTTCGATTTAATTCGTAAACAAGCA
+
>>AAA@BFFFFFGGGGGEGGGGDF45F554A2552BBBAFFFG2CDGEEH2
@M00842:106:000000000-AAV5A:1:1101:22396:3612 1:N:0:6
AAAAAAAAAAAAAACAAGGGGGGCGACAAACAGCACAGACACACAATACAG
+
>>AA?1110@D0/AA//AA/E/?///</-0<000<0<0<.///..<00/<0
@M00842:106:000000000-AAV5A:1:1101:19533:3622 1:N:0:6
GAAAAAAAAAAAAAAAAAAAAAAACACAAAGAAAAGAAACAAACAACAAAA
+
1>AAA1ADDDD0FGG?CECE@@?E//>?/00>0000/B000/0/<////00
@M00842:106:000000000-AAV5A:1:1101:14406:3627 1:N:0:6
AAAAAAAAAAAAAAAAAAGGGAAGCACGGGGACCCAGGAAACCAAGGACAG
+
A?A??1?DDDDDGGGGC/EE>/B//B0/>>>/>////?/B00>//0/>0>/
@M00842:106:000000000-AAV5A:1:1101:17423:3629 1:N:0:6
AAAAAAAAAAAAAAAAAAAAAAAAAAAAACAGAAAAAAAAAAACAGCACAA
+
3>AAABBDDBBBGGGGGGC@EE?@>//<<//0?1100></</<.<000>00
@M00842:106:000000000-AAV5A:1:1101:12272:3639 1:N:0:6
GTTTAAAAGAGCGTGGATTACTATCTGAGTCCGATGCTGTTCAACCACTAA
+
1>>>AFFDFAFFGEEEE1BFGBD3B3D3DFD1AB0BE1DDBDFBDGEF1B1
@M00842:106:000000000-AAV5A:1:1101:20283:3647 1:N:0:6
ATATTAGACATAATTTATCCTCAAGTAAGGTGCCGAAGCCCCTGCAATTAA
+
AAAABF5DFFDFGFDFG6FGFG44B55D545B4BAA222BBEGFGBGG3D5
@M00842:106:000000000-AAV5A:1:1101:21005:3648 1:N:0:6
CGGATTTGAGAATCAAAAAGAGCTTACTACAATGCAACTGGACAATCAGAA
+
>1>>1>11BAAFGGGCG1GAFG011BB3D1B1DBBEFH0FG0FGHBFFBGD
@M00842:106:000000000-AAV5A:1:1101:11475:3654 1:N:0:6
AAAAAAAAAAAAAAAAAAAGGGAATTCTCGGGTGCCAAGGAACTCCAGTCA
+
AAAAADDDDDDDGGGGGC>/?ECG0@@2B>///>E0F1//FGH1F11B2B1
@M00842:106:000000000-AAV5A:1:1101:16334:3673 1:N:0:6
ACAGCGCACCATAAACGCAAGCATCAACGCAGCGACGAGCACGAGAGCGGG
+
1>>1>11>>>1BB1DEEA00E00D11BBAAAEAAAAEAEA/0A?/>>/EE/
@M00842:106:000000000-AAV5A:1:1101:22486:3704 1:N:0:6
TGGAATTCTCGGGTGCCAAGGAACTCAAGTCACGCCAATATCACGTATGCC
+
11>1>111B@A?E111B1BGFCEF11FGADGFDEB00E11BB2DBBADBF1
@M00842:106:000000000-AAV5A:1:1101:19334:3709 1:N:0:6
AAAAAAAAAAAAAAAAAAAAAAAACAAAGCATAAAAACACAAACAAAAAAA
+
BBABBBBBBBBDGGGGGECE@@E/111B30?3??33?//0/??/0?00?//
@M00842:106:000000000-AAV5A:1:1101:8379:3713 1:N:0:6
AAAAAAAAAAAAAAAAGAGCGGCACAGGACGAAGCACCCACACCTAACACA
+
AAAAAA>DDD0DGEEE//FAEEC//00/0///>//10///////0B1011/
@M00842:106:000000000-AAV5A:1:1101:19404:3718 1:N:0:6
GCCCCCCCCCCCCCCCGCCTACCGTCCTCTGCTCCGCGACACTCTATACAC
+
>>>1>>1000@>////>>>//00/?>//1B11111////</<101122B2<
@M00842:106:000000000-AAV5A:1:1101:14230:3718 1:N:0:6
AAAAAAAAAAAAAAAAAGGGGAAGAGCACCAAAGAAACAACAAACAAACAG
+
>1>1111A0AAD?////A/////>00010/0//0B00>>////>/0/0/00
@M00842:106:000000000-AAV5A:1:1101:10409:3738 1:N:0:6
TGAATAGCAAAGCCTCTACGCGATTTCATAGTGGAGGCCTCCAGCAATCTT
+
>3>>>D4DDFFFGGGFFGFGGF?242DF55D5DB3BBEF3FHHGGEFBEDB
@M00842:106:000000000-AAV5A:1:1101:9862:3758 1:N:0:6
AAAAAAAAAAAAAAAAAGGGAATACCGGGTTGCCAGGGAACCCACGCCACC
+
AAAAADDDDDDDGAEG//E//B0F11?>>///>1B1/BF0////>//>/>0
@M00842:106:000000000-AAV5A:1:1101:12647:3764 1:N:0:6
AAAAAAAAAAAAAAAAAAAAAAAAAAGACGATAAACAAAAAAAACAACAAA
+
AAABBDBBBBBBGGGGEGEGGG/>>/>/2/>//?33?/BB//B</?//</0
@M00842:106:000000000-AAV5A:1:1101:15390:3765 1:N:0:6
AAAAAAAAAAAAAAACGGGGGGGAGGGCGCAACACAGACACAAACACACAG
+
A1A?11>>0ADDCA//AA/?@@-------@--;----9----9--;---:-
@M00842:106:000000000-AAV5A:1:1101:21473:3767 1:N:0:6
AAAAAAAAAAAAAAAAAAAAAAAAACAAACAGAAAAAACAAAACAAAACAA
+
AABBADDBDDDDAGCGGGGGGGE?E/?/0?02B33BB>///B00??0F0?/
@M00842:106:000000000-AAV5A:1:1101:22200:3768 1:N:0:6
GAAAAAAAAAAAAAACGGGGGGGGGGGCGCGCACACGAACACCCACACCCA
+
1>AA1>AD@?DDC//A/A///B-9---9-9----------9-9----9---
@M00842:106:000000000-AAV5A:1:1101:21378:3772 1:N:0:6
AAAAAAAAAAAAAAAAAAAAAAAAAAAAACAAAAAAAAAAAAAAACAAAAA
+
AAAAADDDDD@AEGGEGC//EEG?E>/>E///BCF/C/A@-C@<@.CECHE
@M00842:106:000000000-AAV5A:1:1101:9462:3780 1:N:0:6
AAAAAAAAAAAAAAAAAAAAAAAAAAAAACAAAAAAAAAAAAAAAAAAAAA
+
AAABBBBBBBBBGGGGGGGGGFG?/>//>///BBCCG@/>CG@@-<:-AB@
@M00842:106:000000000-AAV5A:1:1101:12732:3781 1:N:0:6
AAAAAAAAAAAAAAAAAAAAAAAAAAAACGAGCGACGAGACAACAACACGG
+
AAAAADDDDDDDGGGGGGGGGGE///></>?/<<///>///<0///////-
@M00842:106:000000000-AAV5A:1:1101:21863:3781 1:N:0:6
GTACGAACAAATATATGTTGGAAAACAAAACAAAACAACAAACAGGACGCC
+
>>>>1>1>>FF1FFF3BB3BFBADC0000000A0B00B0BGHC0B/B////
@M00842:106:000000000-AAV5A:1:1101:20138:3787 1:N:0:6
GCGTCAACCATACCAGCAGAGGAAGCATCAGCACCAGCACGCTCCCAAGCA
+
>>A>>>3FFCBFGGGGGGGFGG44AFG5FFAG5BABEHBGEA2E2FFHHGB
@M00842:106:000000000-AAV5A:1:1101:14795:3791 1:N:0:6
GAAAAAAAAAAAAAAAAGGGGGAGAGGAGAGGAAAGAGACAGACGAGAGAG
+
>1>1111>>A@DE?/A///AA////>/0///>>00000>00000/>///?/
@M00842:106:000000000-AAV5A:1:1101:13204:3793 1:N:0:6
CTTCCATGATGAGACAGGCCGTTTGAATGTTGACGGGATGAACATAATAAG
+
3>>>>F5DFFFFGGFGGGGGFA24BBD5D56ADABEE?2FBFDG5FH5DG5
@M00842:106:000000000-AAV5A:1:1101:10215:3797 1:N:0:6
CACCAGTATTTATAGGATGAATATAAAATAGTTAACTCGTTGACTTTCCAA
+
>AAAB4BB@@@DAFGGGGGFGFA56DAB64B66DD5DFA42BGGF5BAFGD
@M00842:106:000000000-AAV5A:1:1101:7892:3803 1:N:0:6
CTTTGCAGTAGCGCCAATATGAGAAGAGCCATACCGCTGATTCTGCGTTTG
+
3>AA3BFFBDFFCGFGGGGGFB5A544BC2B53BB2AAAED5D5AGAB10A
@M00842:106:000000000-AAV5A:1:1101:23619:3807 1:N:0:6
AAAAAAAAAAAAAAAAAATGGAATGCGCGGCTGCCAACGAACTCCAGTCAC
+
AAA?ADDDDDDDGGGGGE0BFG1B1@/B>//>/?BG1/>>>E/BE>12111
@M00842:106:000000000-AAV5A:1:1101:17509:3813 1:N:0:6
AAAAAAAAAAAAAAAAAAGGGACTTCCCGGCTGCCAAGGAACTCCAGTCAA
+
A@AAADDDDDDDGGGGGC/?>//01110>///>>FG1>?GFH1F1BG2BF2
@M00842:106:000000000-AAV5A:1:1101:20904:3837 1:N:0:6
CGAGCGTCCGGTTAAAGCCGCTGAATTGTTCGCGTTTACCTTGCGTGTACG
+
>3>3A33>DBBD?EGGGGGGGEA2355B55A2AA20AADGDDFFFBEAFH1
@M00842:106:000000000-AAV5A:1:1101:10058:3840 1:N:0:6
AAAAAAAAAAAAAAATGGAATTCTCGAGAGCCAAGGACCTCCAGACACGCC
+
3>AA?@DAD@2DAGCCGFADEBD5DA3A101B3B1B11B?F1233BFG1E1
@M00842:106:000000000-AAV5A:1:1101:10514:3843 1:N:0:6
TTAATGCTTGGGAGCGTGCTGGTGCTGATGCTTCCTCTGCTGGTATGGTTG
+
>>AA>5BBBC3AGGAE2EEEGF4AAAD5BB55BDB55BADBCGCEAG2BFA
@M00842:106:000000000-AAV5A:1:1101:7773:3844 1:N:0:6
AAAAAAAAAAAAAAACGGGAGGGCGAGACTGACAGCACACCAAAAAAGGCA
+
1AAAA@A>0ADD/E///A////////>>/111BBB/0>00>?////>>/?0
@M00842:106:000000000-AAV5A:1:1101:21953:3844 1:N:0:6
AAAAAAAAAAAAAAAAAAAAAACAAGAGAACGAAACAACAAAACAAACAAA
+
>AAAADDDDDDDGCEEAAE>@/>//000BF1//>?/B//?>B00/?</0/0
@M00842:106:000000000-AAV5A:1:1101:13061:3845 1:N:0:6
GTTAATGTGACCGTTTATCGCAATCTGCCGACCACTCGCGATTCAATCATG
+
1>>1>B3BBDFFGA1AFFFGGAE0B1BA1AEEA0B1FCEGEAADGF2FGB1
@M00842:106:000000000-AAV5A:1:1101:17491:3848 1:N:0:6
AAAAAAAAAAAAAAAAAGGGAATGCTCGGGTGCCAAGGAACTCCAGCCACG
+
B@BAADDBBBBBGGGGCAEECF23555BE>1>>?F3?1FFG3@33B3?F2/
@M00842:106:000000000-AAV5A:1:1101:23594:3849 1:N:0:6
CTCTAATTTGTCTAGGAAATAACCGTCAGGATTGACACCCTCCCAATTGTA
+
>>>>3DBFFFFFFFFGGGGGFGB4A2BEDB4454BF53BA2BEAGHEGFAA
@M00842:106:000000000-AAV5A:1:1101:20481:3850 1:N:0:6
TAGCGGTAAAGTTAGACCAAACCATGACACCAACATAAACATTATTGCCCG
+
1>>A11>>>FBBEEDGGFC1FGBFE1D11BC0BAA0BB1FBF112ADFDC/
@M00842:106:000000000-AAV5A:1:1101:12683:3852 1:N:0:6
AAAAAAAAAAAAAAAAAAAAAAAAAGACACAAAAAAAAAAAAACAAAAAAA
+
ABBBBDBBBBBBGGGGGGCEFE/>E//2BF2/0?/><B/<////?GF<.A-
@M00842:106:000000000-AAV5A:1:1101:16729:3855 1:N:0:6
GAACAGGCGGCGATTGCGTACCCGACGACCACAACTAGGGACAACGCCACC
+
>3>A344>3>A2E22ABEA2A23B000EAE????13BBB13BFCGGE/E11
@M00842:106:000000000-AAV5A:1:1101:11784:3855 1:N:0:6
AAAAAAAAAAAAAAAATGGAATTCTCGGGTGCCAAGGAACCCCAGTCACGC
+
BBBBBBBBBBBBGGGG1BGF3B3B5AABA?E1B@B?1B311BEEABFGHA1
@M00842:106:000000000-AAV5A:1:1101:13649:3865 1:N:0:6
AAAAAAAAAAAAAAAAAAAAAAAGAAAAACAACAAACAAAAAAAAAAAAAA
+
BAAAADBDBBBBGEG?EEEEGEE1?1B1B>1?/?/B/??B0///<BC?DDC
@M00842:106:000000000-AAV5A:1:1101:11570:3865 1:N:0:6
GTTGGAGGTAAAACCTCTTATGACGCTGACAACCGTCCTTCACTAGCCATG
+
1>111@1>>BFFFGEFGBAF3BA1BE0BAFFB0EA0BA/21BB22B0BF11
@M00842:106:000000000-AAV5A:1:1101:20316:3879 1:N:0:6
CTGGGTCGGAAAAAAAAAAAAAAATGGAATTCTCGGGTGCCAAGGAACCCC
+
>>>334B>DBBBGGCECEECGEE?1B3F3@355DBB>1>E3FH11CB11?1
@M00842:106:000000000-AAV5A:1:1101:9353:3880 1:N:0:6
AAAAAAAAAAAAAAAAATGGAATTCTCGGGTGCCAAGGAACTCCAGTCACG
+
BBCCCBCCCCCCGGGGEGFGEG3ADA@BF@10BBBB?F1GGFHGFH3GGH1
@M00842:106:000000000-AAV5A:1:1101:13288:3884 1:N:0:6
ACGCCCCCAAGCATTAAGCTCAGGAAATGCAGCAGCAAGATAATCACGAGG
+
>>AA3>ADCCBCGFBGGGGFGFB4CBF3B5FABBBFFFBG3FG5DDGEEG0
@M00842:106:000000000-AAV5A:1:1101:19461:3886 1:N:0:6
CGTACCCGACGACCAAAATTAGGGTCAACGCTACCTGTAGGAAGTGTCCGC
+
>3>>>AFAAA2AEEEFFC3AFFDB3BA3A2A2BA2BBDFDFDF13AAADE0
@M00842:106:000000000-AAV5A:1:1101:21810:3889 1:N:0:6
ATGACCTTTCCCATCTTGGCTTCCTTGCTGGTCAGATTGGTCGTCTTATTA
+
>>>3AFB@FDFFGGBBBBGGB4B455BA5FGGGFF555BGA5EAA2AF5E5
@M00842:106:000000000-AAV5A:1:1101:14368:3916 1:N:0:6
AAAAAAAAAAAAAAAAGGGGGGGAGAGGACAGCAGCAGACAGAAAGAACGA
+
11>A111AAADDAAE/A//AE<--:...:99..;-9--/9--9////-9--
@M00842:106:000000000-AAV5A:1:1101:8211:3917 1:N:0:6
AAAAAAAAAAAAAAAAAAAAAACAAAGCACCAAACAAAAACAAAACAAGCA
+
BBBBB@ADBBBBGGGGGCCG//E11B31311B11?0?B0//?/C00//0/0
@M00842:106:000000000-AAV5A:1:1101:15338:3917 1:N:0:6
AAAAAAAAAAAAAAAAGGGGGGGGCGAGCAATAAAGACAGAAAAGAAGAAG
+
A1A?A11A0>@DE?E//AA?EC---9----;///;//-;-///-9;A/9//
@M00842:106:000000000-AAV5A:1:1101:11185:3919 1:N:0:6
AGCAAGAGCAGAAGCAATACCGCCAGCAATAGCACCAAACATAAATCACCC
+
A3AAA4BFFFFFGFGGEFGFGE2AAAFFB3B5BBBFBEAFG3F5D5DA3B1
@M00842:106:000000000-AAV5A:1:1101:21977:3928 1:N:0:6
CTTAATTATTTGAATGTGTTTGGTAGTGAACAAAAAAAAAAAAAAATGGAA
+
>>1>>33BBB@BGG3B3BBABBB11B1B3A11AB0AAEF/EE/E/>011B1
@M00842:106:000000000-AAV5A:1:1101:10294:3929 1:N:0:6
ATTTGTGGGCAAAAAAAAAAAAAAAAGGGAATTCACGGGCGCCCAGGAAAC
+
>>>>1B1>AAFAGGGGG0AA/E/A/////?001B1D/EF>//>/>//>B00
@M00842:106:000000000-AAV5A:1:1101:9547:3934 1:N:0:6
GCAAGAGTAAACATAGTGCCATGCTCAGGAACAAAGAAACGCGGCACAGAA
+
>>>>3B45BFDFGGBG6FGGFBBB5FGCF4B444444BBGD2E2ECEHBAA
@M00842:106:000000000-AAV5A:1:1101:20761:3947 1:N:0:6
AAAAAAAAAAAAAAAAAAAGGGAATGCTCGGGCGCAAAGGAACTCCAGTCA
+
AAAAADDDDDDDGGGGCE//?E?001@2@?E//>E/>>ECFGG1FFCFB11
@M00842:106:000000000-AAV5A:1:1101:9894:3947 1:N:0:6
AAAAAAAAAAAAAAAAAAAAAAAAAAACACACCACAAAAACAACAGAAAAA
+
?BBBBDBBBBBBGGGGGCGGGG?E/>>//F////?//B0?/?/?F2?22?0
@M00842:106:000000000-AAV5A:1:1101:20261:3952 1:N:0:6
TCAGCGTGACATTCAGAAGGGTAATAAGAACGAACCATAAAAAAGCCTCCA
+
>>>3A33>ABFFFBFGDEFGGBF45A555DGAABAA23BBDD3EEGH3FG2
@M00842:106:000000000-AAV5A:1:1101:17050:3959 1:N:0:6
AAAAAAAAAAAAAAAAAAAAAAAAAAAACAAAAAAAAAAAAAAAAAAAAAA
+
33AAAAADBBBBGGGGE?>0E?///>>E/?/0B///</A/<@C<--A-:9-
@M00842:106:000000000-AAV5A:1:1101:13850:3967 1:N:0:6
AAAAAAAAAAAAAAAAAAAAAAAAAAAAACACAAAAAAAAAAAAAAAAAAA
+
AAAAADDDBBBBGGGCFAEGGFCG>/>////0/?BB?DGCG/-CCF?CGG@
@M00842:106:000000000-AAV5A:1:1101:22316:3973 1:N:0:6
GGCATGGTCAATATAACCAGTAGTGCTCACAGTCGGGAGCGGAGTAGCATG
+
>1>>1111BDF3F3FGBGEE1AD3B33AA111BBB00AA0//A//011B21
@M00842:106:000000000-AAV5A:1:1101:9319:3978 1:N:0:6
AAAAAAAAAAAAAAAATGGAATTCTCGGGTGCCAAGGAACTCCAGTCACGC
+
BBBBBBBBBBBBGGGGBGGFFA3555A1E1E>B@3?F1EG3BGHFFGGHG1
@M00842:106:000000000-AAV5A:1:1101:13949:3980 1:N:0:6
AAAAAAAAAAAAAAAAAAAAAAAAAAAACAAGAGAGAAAACAGAAAAACAA
+
A3A???@DBBBBGGCF??00//////////?2?0B//2222/222220///
@M00842:106:000000000-AAV5A:1:1101:15797:3983 1:N:0:6
AAAAAAAAAAAAAAAAGGGGGGGAGGAACACGAGAGACGAGCACAACAAAA
+
111AA11AA?@@A/A////AA@?@@?./;//.;-;----------------
@M00842:106:000000000-AAV5A:1:1101:16493:3983 1:N:0:6
AAAAAAAAAAAAAAAAAAAAAAAAAAGAAAAAAAAAGAAAAAAAAAAAAAA
+
33AAADDBBBBBGGAAEA00>/EE///?0320<<<C/??2CC@A/<--<--
@M00842:106:000000000-AAV5A:1:1101:12959:4007 1:N:0:6
AAAAAAAAAAAAAAAAAAAAAAAAAGAGACGCGAACCAAGAACAAAAACAA
+
AAABAD?DBBBBGGGGCE@EG?//>E?0B0>//<<//0/0000?000////
@M00842:106:000000000-AAV5A:1:1101:9391:4031 1:N:0:6
AAAAAAAAAAAAAAAAATGGGATTCTCGGGAGCCAAGGACCCCCAGTCACG
+
?AAAADDDDDDDGGGGGGFF0B1A12BBE//>B/>B//B0///>E>1B11/
@M00842:106:000000000-AAV5A:1:1101:12934:4038 1:N:0:6
CGCAAGACAAGTAAAGGACGGCTGTCAGCGTCATAAGAGGATAGACCGCCA
+
>1>>11BBFF?@BFGEFEGEE0AA0BA1FA00/0B21F1F00111BF/A//
@M00842:106:000000000-AAV5A:1:1101:20176:4040 1:N:0:6
AAAAAAAAAAAAAAAAAAAAAAAAAAAAAGAAAAAAAAAAAAAAAAAAAAA
+
ABBAADDBBBBBGGGGGGGGGEEE/E/<<//0B??>/>@/AC?@@<---9-
@M00842:106:000000000-AAV5A:1:1101:12996:4047 1:N:0:6
AAAAAAAAAAAAAACAGGGGGGGAGAGAGACGCAGACACAGCGACGGCGCG
+
A1AAA111>>DDCC/AGEAEA/99A.9C9;/.----./----;--------
@M00842:106:000000000-AAV5A:1:1101:12424:4055 1:N:0:6
CGCCGACTGCTATCAGTATTTTTGCGAGCCTGAGTATGGTACAGCTAATGG
+
11>A11>1>CD1BBE3AAA3A33A1A0A0A00B0121D02DEDGFGF1111
@M00842:106:000000000-AAV5A:1:1101:11827:4056 1:N:0:6
GTCGTGGCCTTGCTATTGACTCTACTGTAGACATTTTTACTTTTTATGTCC
+
>>>3>33>FDFFGEFFFFFGFGFDF5B6656BD55B65BB5A5A3B5DDFF
@M00842:106:000000000-AAV5A:1:1101:18681:4069 1:N:0:6
CAAAAAAAAAAAAAAAAAAGGGAATGCTCGGGAGCCAAGGAACCCCAGTCA
+
33>3A??DBBBBGGGGCF0>?EAA23B5DBE//>11?2?FFGG1///?B33
@M00842:106:000000000-AAV5A:1:1101:15761:4071 1:N:0:6
AAAAAAAAAAAAAAAAGGGGGGGGACGCGCGTAAGCGAAGAAGAAACGAGA
+
11A>1>1>AA@DCG?/AAA/A/---9-9--;9-;-9---99//;/:/-9--
@M00842:106:000000000-AAV5A:1:1101:8132:4094 1:N:0:6
CATGAGGATGCAGGACACGGTGGCCAAGGACTACTACGGGATTCTCGGGGG
+
1>>111BCBCCFGGEGCFAEAFB001A00BG0AA1BG0/AF/0B2DAFAAA
@M00842:106:000000000-AAV5A:1:1101:23784:4096 1:N:0:6
AAAAAAAAAAAAAAAAAAGGGACTGCGCGGTTGCCAAGGAACCCCAGCCCC
+
AAA?ADDDDDDDGGGGAAAE?F/0/0//>E///B111?/B0C/??>/0///
@M00842:106:000000000-AAV5A:1:1101:8148:4109 1:N:0:6
CATGAGGATGCAGGACACGGTGGCCAAGGACTACTACGGGATTCTCGGGGG
+
>>>3>4BF4CCFGGFGGGGGFGACFHCD2GG3BB5DG22A223B5DAAA0A
@M00842:106:000000000-AAV5A:1:1101:15900:4111 1:N:0:6
AAAAAAAAAAAAAAAAGGGGGGGGGCGGAAGAGACGAGCCGACAGCGACGA
+
1>AA111>AA@DEE///A//A/:----9--;----------9-----9---
@M00842:106:000000000-AAV5A:1:1101:16738:4119 1:N:0:6
AAAAAAAAAAAAAAAAAAAAAAAGAAAAACGGAAGACAAAAAGAGCACAGG
+
AAAAAD2DBBD@EGCE0000>/ED1132?1//>/>B33220//?223?22/
@M00842:106:000000000-AAV5A:1:1101:22929:4120 1:N:0:6
ATCTTTCCAAGCAACAGCAGGTTTCCGAGATTATGCGCCAAATGCTTACTC
+
AAAAAFDFFFFAGGGCGGCGGB11B3A00A01D2DAA0EAAC1FEBA2GBD
@M00842:106:000000000-AAV5A:1:1101:18582:4121 1:N:0:6
AAAAAAAAAAAAAAAAAAAAAAAGAAGAGCATAAACAAACCACACAACAAA
+
1>AAA@>AADDDGGCE?A///>E//00100@111111/B//////?////0
@M00842:106:000000000-AAV5A:1:1101:13143:4125 1:N:0:6
AAAAAAAAAAAAAAAAAAAAAAAAAAAAACACAAGACAAACAACACACAAA
+
AABABBBBBBBBGGGGGGEFEE//E////?/?/?022222/0??//?///0
@M00842:106:000000000-AAV5A:1:1101:16494:4137 1:N:0:6
AAAAAAAAAAAAAAAAGGGGGGGAGGAGAAGAGACACAAACGACAGACACG
+
11AAA@1DDDDDEGE?/A/AA@-@9-;...//.;--------9---9-9--
@M00842:106:000000000-AAV5A:1:1101:23056:4138 1:N:0:6
AATGTCTGGTTGTTGAATGGAAAGGGAGTCTATGTGTAAAAAACAAAAAAA
+
1>>11B3BC@1A1AB3BDBG111AFE0BAA13B22D2D22D1A/BC0A/AE
@M00842:106:000000000-AAV5A:1:1101:15444:4145 1:N:0:6
AAAAAAAAAAAAAAAAGGAGGGGGGAAGACGGAGAACAACAACAGACAGCG
+
A11>A11>ADDDEE?///0//A//<@/<?0/...><10<<.C..//.//.-
@M00842:106:000000000-AAV5A:1:1101:10479:4146 1:N:0:6
TTCATGAACTTAATCCACTGTTCACCATACACGTGACGATGAGGGACATAA
+
>AABB55FFFFFGGGGGGGGF5D6FEG4F44BB44BFEFAE5FHDEFG3GD
@M00842:106:000000000-AAV5A:1:1101:15184:4148 1:N:0:6
AAAAAAAAAAAAAAAAAAGGGAATGCTCGGGCGCCAAGGAACCCCAGTCAG
+
B?A????DBBBBGCGGC?1?E11B3B5DBEE/>/>1/GCEHH/>?/<3BB3
@M00842:106:000000000-AAV5A:1:1101:13943:4150 1:N:0:6
AAAAAAAAAAAAAGAAAAAAAAAAAAAAACTGGAAACCACGGGCGCCAAGG
+
B@BA@@DBBBBBGAFGGCACA?E0E>>EFD33?B333B?//@/////AB</
@M00842:106:000000000-AAV5A:1:1101:18662:4163 1:N:0:6
AAAAAAAAAAAAAAAAAAAAAAAAAAAACAGCACAACACAAGGAACAAAAG
+
A1AAA?>DDDDDGGGG////>/////>E//000000?///?0/00000?00
@M00842:106:000000000-AAV5A:1:1101:19386:4172 1:N:0:6
AGAAGCTGTTCAGAATCAGAATGAGCCGCAACTTCGGGATGAAACTGCTCA
+
11>>111C11B@BAFFGGG1BBB1D10000AE0BDEBA/A/A1A1BFFBF1
@M00842:106:000000000-AAV5A:1:1101:19932:4174 1:N:0:6
AAAAAAAAAAAAAAAAAAAAAAAACAAAACGACAAAACAAAACAAAAAAAA
+
BABBBBBBBBBBFGGGGGGGGEE>1?10B0////>BF0F/0G0??0?/</<
@M00842:106:000000000-AAV5A:1:1101:23977:4180 1:N:0:6
AATCATGTTTCAGACTTTTATTTCTCGCCATAATTCAACCTACATTTCTGG
+
AA3>A@BB@DDFGGG4B5BG5A5B6B22AA24B56D555BA333A55D5F3
@M00842:106:000000000-AAV5A:1:1101:21265:4198 1:N:0:6
GGTCATTGGTAAAATACTGACCAGCCGTCTGAGCTTGAGTAAGCATTTGGC
+
>33>>@5DFFFF5GGEGBF5FGFAG2A2A4A5BBA3B2BDA5GGD5ABFA3
@M00842:106:000000000-AAV5A:1:1101:9186:4199 1:N:0:6
CCTTGATGTCGGTTGCTGTATATAACAAAAACAAAACAAATGGAATTCCCC
+
>>1>1@1B3B>>AA1BBFABBG333DF1A0B00BBC00F01111111A1A0
@M00842:106:000000000-AAV5A:1:1101:8377:4201 1:N:0:6
AAAAAAAAAAAAAAAAAAGGGAATTCTCGGGTGCCAAGGAACTCCAGTCAC
+
AABBBBDBBBBBGGGGGE1?E?FFF55@B1/1/1BGGFF1BFBFFFEBGG3
@M00842:106:000000000-AAV5A:1:1101:21263:4216 1:N:0:6
GGTCATTGGTAAAATACTGACCAGCCGTTTGAGCTTGAGTAAGCATTTGGG
+
>3>>>BDDFFFFGGGGGFGFGG4AA2E22BB5BBBBBFF5DBFGHBDDGG2
@M00842:106:000000000-AAV5A:1:1101:16238:4216 1:N:0:6
AAAAAAAAAAAAAAAAAAAAAAAAAAAAACACAAACAAAAAAAAAAAAAAA
+
A?AAA?ADDDDDGGGG?////>/>/>>/E//0<?F/0FAFG?/<<<>CG?-
@M00842:106:000000000-AAV5A:1:1101:8803:4222 1:N:0:6
AAAAAAAAAAAAAAATGGAATTCTCGGGTGCAAAGGAACTACAGTAACGCC
+
AAAAADDDDD0AEGG0FGBGF1BAAB/A/AA111B000B11B1CB2B@EC/
@M00842:106:000000000-AAV5A:1:1101:8392:4228 1:N:0:6
TTTCTGATAAGTTGCTTGATTTGGTTGGACTTGGTGGCAAGTCTGCCGCTG
+
3>AAA5BFFFFDGFFBBFBBFGDD44BACG4BF44B2GF3FGFGDFGGGE2
@M00842:106:000000000-AAV5A:1:1101:15443:4228 1:N:0:6
AAAAAAAAAAAAAAAAGGGGGGGGACGCGCAGACAGCAAAGCGACGCCACG
+
11A1111>A>DDE?///A////;----;----;99---://--:-------
@M00842:106:000000000-AAV5A:1:1101:8661:4233 1:N:0:6
TAGACATTGCCTTTGGAGAGATTTACCATCTTGGAAGTTGAGGCAGAAGTG
+
1>>AAD1@DDF@1BAFFGCE1F1DABDF311AD1A1BA11D1BF0B00A11
@M00842:106:000000000-AAV5A:1:1101:11353:4240 1:N:0:6
AAAAAAAAAAAAAAAAAAAAAAACAACAACATCCAAAACACAAAAACAGAA
+
AAAAADDDDDDDGGEGGCEE?///>?C////010>1B/0/0/?00///0B1
@M00842:106:000000000-AAV5A:1:1101:22488:4250 1:N:0:6
GGCCAAAAAAAAAAAAAAAATGGAATTCTCGGGTGCCAAGGAACTCCAGCC
+
>3>>A?BABCBBGGGCECEA1BF3E33D5D1101>1BDFGFHGFBDFF331
@M00842:106:000000000-AAV5A:1:1101:13324:4254 1:N:0:6
GAAGAAGACTCAAAGCGAACCAAACAGGCAAACAATTTAGGGTCGGCATCC
+
>3>3>B4BCDCFGGFCEAAAEG44B2FGAA22BBB3555DA23BA0FG?C3
@M00842:106:000000000-AAV5A:1:1101:24266:4257 1:N:0:6
TTAAGTGAGGTGATTTATGTTTGGTGCTATTGCTGGCGGAATCGCCTCCGC
+
>>>335BBFFBAGGGCGFF6BFBF4A44D5ADADB4E222A232AA1B111
@M00842:106:000000000-AAV5A:1:1101:8760:4265 1:N:0:6
TAGATTGATTGCTGCTCAAAAAAACAAAACAAAAGGAAAACTCGCGTGCCC
+
3>>A>B4B@@BDAGBAGFFGGEE22AFCGCG22B322B32BBB22A00BF3
@M00842:106:000000000-AAV5A:1:1101:13665:4266 1:N:0:6
CGATAAACGGTCACATTAAATTTAACCTGACTATTCCACTGCAACAACTGA
+
33>>>AFFAAAAFGBFFGGFFGG55DF5AFG5B56DDDG53GGHFHGGBG3
@M00842:106:000000000-AAV5A:1:1101:14434:4269 1:N:0:6
AAAAAAAAAAAAAAAAAAGGGAATTCTCGGGAGCCAAGGAACTCCAGTCAC
+
B?A@??DBBBBBGGFGCC1?E1G2@555BB//>??32FFGHFBBBGEBBF3
@M00842:106:000000000-AAV5A:1:1101:17880:4276 1:N:0:6
AAAAAAAAAAAAAAAAAAAAAAAAAAAAAAAACAACAAAAAAAAAAAAAAA
+
A@ABBDDBCCCCGGGGGGCEGFC/>EEFC////?<///00/<><<-<<-A-
@M00842:106:000000000-AAV5A:1:1101:10540:4278 1:N:0:6
AAAAAAAAAAAAAAAAAAATGGAATTCTCGGGTGCCAAGGAACTCCAGTCA
+
@A@AADDDDDDDGGGGGEG0BFBD@B12D>F>//BFBG/F0CG1FGHE2F1
@M00842:106:000000000-AAV5A:1:1101:21688:4281 1:N:0:6
AACAGAAACAACCTGATTAGCGGCGATGACAGATGTATCCATCTGAATGCA
+
AABB3CFFFFBBGB44AB5FCE22A2AAAGD33BB5B5DGHFG5GG5D5E5
@M00842:106:000000000-AAV5A:1:1101:8390:4294 1:N:0:6
GTCGCAAGGCTAATGATTCACACGCCGACTGCTATCAGTATTATTGTGTGC
+
>>>3>>>DABFFGGGGEFFFGGAA22222AA35D5BDB5D5B5D5B5DBG5
@M00842:106:000000000-AAV5A:1:1101:8618:4297 1:N:0:6
AAAAAAAAAAAAAAAAGGGGGGGCGAGCACGACGGCACACAACACAACACC
+
1A?AA@@DD>DD/AA//AEGGG9@;-;----99--9;@----;----;---
@M00842:106:000000000-AAV5A:1:1101:10701:4301 1:N:0:6
AAAAAAAAAAAAAAAAAAAAAAAAAAAAACAAAAAAAAAAAAAAAAAAAAA
+
@AAAADDDDDDDGGGGGGGGGG///>E/E/?/BGFB?CG?CCC?CGCCGGG
@M00842:106:000000000-AAV5A:1:1101:22506:4307 1:N:0:6
AAAAAAAAAAAAAAAAAGGGGGAGAGAGACGAGGACACCAAACCACCAGGA
+
11>1A>1AD?DDGCG?/AAA/>/@/////0///>>/00////?//?//0//
@M00842:106:000000000-AAV5A:1:1101:23065:4319 1:N:0:6
GCAATATCAGCACCAACAGAAACAACCTGATTAGCGGCGTTGACAGATGTA
+
>>>3>D5DFFFFGG4FFCG4BABBBA2BB4A5DA32A2AA0A1FAG35555
@M00842:106:000000000-AAV5A:1:1101:9205:4336 1:N:0:6
TCCAGTCACCAAAAAAAAAAAAAACAATGGAATTCCAGGGTGCCCAGGAAC
+
>>1A1BBDFFFAGGCGCEGGGGEG//B1F11111A1210/>/>>0B>//F0
@M00842:106:000000000-AAV5A:1:1101:14368:4339 1:N:0:6
CTTAAGTGAGGTGATTTATGTTTGGTGCTATTGCTGGCGGTACTGCCTCCG
+
333>355BBDF4AFBB5FABBA5BB4A44D55DA5BF2EE2A25D533B11
@M00842:106:000000000-AAV5A:1:1101:18219:4352 1:N:0:6
GATTGCCTTTGATGCCGACCCTAAATCTTTCGCCTGCACGGCTCGCTTTGG
+
1>1>1@1BBB1DBGFGGEFEFBBBB333222B0B0A001AA//BE?///A0
@M00842:106:000000000-AAV5A:1:1101:19221:4354 1:N:0:6
AAAAAAAAAAAAAAAAAAAAAAAACAGAAATACGAAAAAGACACAAACAAA
+
?ABBBDDBBBBBGGGGGGEEEE//111BEB3B3////>0</?30?/0/0/0
@M00842:106:000000000-AAV5A:1:1101:8118:4362 1:N:0:6
ATGCTCACAATGACAAATCTGTCCACGGAGTGCTTAATCCAACTTACCAAG
+
>3>>3BDFFFDF5FFGGBDBF6DFACAE2A2B555BA5DG33F3AAF3B32
@M00842:106:000000000-AAV5A:1:1101:12475:4366 1:N:0:6
ATTAATAACACTATAGACCACCGCCCCGAAGGGGACGAAAAATGGTTTTTA
+
A3>>ADFDFFFBFBFFGGGFGG22A22A222A2AAAEAAAABAFF5511A1
@M00842:106:000000000-AAV5A:1:1101:9088:4370 1:N:0:6
AAAAGAAAAAAAAAAAAAAAAGGAATGCTCGGGTGCCAAGGAACTCCAGTC
+
AABB3>CFFFBBGGGGGGGEAE?F3B3B5B10>1>EFFBFFGHHGF@CGG3
@M00842:106:000000000-AAV5A:1:1101:11026:4376 1:N:0:6
ACGCAATCGCCGCCAATTAAATAGCTTGCAAAATACGTGGCCTTATGGTTA
+
3>A>>>AFACCCGGGGGFGGGG5BB55BCBGAB3BGEABFEH33FDGH5FA
@M00842:106:000000000-AAV5A:1:1101:8974:4376 1:N:0:6
AAAAAAAAAAAAAAAAATGGAAGTCTCGGGTGCCAAGAACCTCCAGTCACC
+
ABBAADDBBBBBGGGG?1F3ADA3D55B1010B3FB?1B2?2B1233@BF@
@M00842:106:000000000-AAV5A:1:1101:8130:4378 1:N:0:6
ATGCTCACAATGACAAATCTGTCCACGGAGTGCTTAATCCAACTTACCAAG
+
>>>A3BFFFFFFGGGGGFFBFADE542A222BB5D5DDFGD3G353BBFA2
@M00842:106:000000000-AAV5A:1:1101:12897:4383 1:N:0:6
TGGAATTCTCGGGTGCCAAGGAACTCCAGTCACGCCAATATCTCGTATGCC
+
>3>>>B4BBDABGAAEGFGFGBCH45ABBDGDFE2BAA3B5D5FBAEAFG3
@M00842:106:000000000-AAV5A:1:1101:23297:4398 1:N:0:6
CATTTTCATCCCGAAGTTGCGGCTCATTCTGATTCTGAACAGCTTCTTGGG
+
>AAAAFBDFFFBFG?E2BFGGG22BF55D5D5DAB5DAFFHHH33B5BDG1
@M00842:106:000000000-AAV5A:1:1101:23945:4409 1:N:0:6
TTCCAAGAGCTTGATGCGGTTATCCATCTGCTTATGGAAGCCAAGCATTGG
+
>>>AAFFFFFFFGGGFFGGAAF4DDG5DBA555ADBBF33FGFBCFH5DE3
@M00842:106:000000000-AAV5A:1:1101:9074:4413 1:N:0:6
AAAAAAAAAAAAAAAAAAAATGGAATTCTCGGGCGCCAAGGAACTCCAGTC
+
AAAA@D@A@DDDEEGCGGG?0BB11111B2B?////EEEFFH0FB1EB121
@M00842:106:000000000-AAV5A:1:1101:12900:4417 1:N:0:6
AAAAAAAAAAAAAAAAAAAAAAAAAAAAAACAAAAAAAAAAAAAAAAAAAA
+
B?ABBBBBBBBBGGGGGGGGGEGE?/>/</<?/BB?<C@DG-@@ADDD-;:
@M00842:106:000000000-AAV5A:1:1101:18444:4418 1:N:0:6
GGCACCGCATGGAAATGAAGACGGCCATTAGCTGTACCATACTCAGGCACA
+
>3>>AB3>>2>CGGG4BBBGGGEE2AA35A535B5BADD53FABFGFHEGB
@M00842:106:000000000-AAV5A:1:1101:19748:4425 1:N:0:6
GTGCTATGGCTAAAGCTGGTAAAGGACTTCTTGAAGGTACGTTGCAGGCTG
+
>>>>>B3DFA1B1BFGBFGB1B1B1CG01A3ADA11BAFGG00FFHHHG00
@M00842:106:000000000-AAV5A:1:1101:9087:4427 1:N:0:6
AAAAAAAAAAAAAAAAAAAATGGAATTCTCGGGTGCCACGGAACTCCAGTC
+
AAAAADDDDDDDGGGGGGGC0FGC1B112B/>>/>?011>/>FCBFGBF2B
@M00842:106:000000000-AAV5A:1:1101:18976:4429 1:N:0:6
AAAAAAAAAAAAAAAAAAAAAAAAAAAAAAAAAAAAAAAAAAAAAAAAAAA
+
A?AABDDBBBBBGGGGGGCCC@>EEE>/</</>CDC<@@@-CGDG?-B9A=
@M00842:106:000000000-AAV5A:1:1101:16924:4434 1:N:0:6
AAAAAAAAAAAAAAAGAGGGGGGAGGCAGCAGAGACGAACAAACAAACGCA
+
11AAA11AADD?EGC//0///E</<//<//<?0/0>.->--0..<....<<
@M00842:106:000000000-AAV5A:1:1101:10333:4440 1:N:0:6
AAAAAAAAAAAAAAAAAAAAAAAACAAAACACAAAAACAAAAAAAAAAAAA
+
AAAABDDDBBBBGGGGGECE//>/1??00B?0/?0?//?FF0//<>C/</-
@M00842:106:000000000-AAV5A:1:1101:19744:4442 1:N:0:6
GTGCTATGGCTAAAGCTGGTAACGGACTTCTTGAAGGTACGTTGCAGGCTG
+
>>>A>B5FFAC4FF4BBGG4BG4B2EE24A5DD53BA3DGE2BAEGFGEF2
@M00842:106:000000000-AAV5A:1:1101:17323:4446 1:N:0:6
AAGAAGACCTTTACCAGCTTTAGCCATAGCACCAGAAACAAAACTAGGGAC
+
>AAAA44BBBB@BFGGGG44BBB5FA5BFFB4B4G233F3BBGG3B3BFF2
@M00842:106:000000000-AAV5A:1:1101:17870:4459 1:N:0:6
GCTTGAAGGTACGTTGCAGGCTGGCACTTCTGCCGTTTCTGATACGTTGCC
+
>>3>3BBDFBBDEBFFFGGGGBBAE4B44ADD53A223B5DG5A523AAE3
@M00842:106:000000000-AAV5A:1:1101:12818:4460 1:N:0:6
AAAAAAAAAAAAAAAAATGGAATTCTCGGGTGCCAAGGAACTCCAGTCACG
+
B@ABA@DBBBBBGGGGG1BFAB3BAB5BFE1>>BECEFGHH3@FGF3BF31
@M00842:106:000000000-AAV5A:1:1101:23912:4474 1:N:0:6
TTCCTCCTGAGACTGAGCTTTCTCGCCAACTGACGACTTCTACCACATCTA
+
>>>AAFFFFFFFGGBFGFFCGG5D22EE2233BF?AE22D5FGFBGGBFFB
@M00842:106:000000000-AAV5A:1:1101:13311:4482 1:N:0:6
AAAAAAAAAAAAAAAAAAAAAAAAAAAAACAAAAAACAAAAAAAAAAAAAA
+
BBBBBBBBBBBBGGGGGGGGCC/EE///<<F/0B/>/FC0F/<>@@D---:
@M00842:106:000000000-AAV5A:1:1101:21223:4483 1:N:0:6
ACAACAAAAAAAAAAAAAAAAATGGAATCCTCGGGCGCCAAGGAACCCCAG
+
ABAABABFFADBGGGCEGGGGGFBE3333B@3B1//>>/>>GCAGF/?/>/
@M00842:106:000000000-AAV5A:1:1101:19157:4485 1:N:0:6
AAAAAAAAAAAAAAAAAGGGGGGCGACGCACCACGCAAACGCCACCCACAA
+
AAAAAD?DDDDDGCGEE//AEE?/--------....-;-..-;...;9...
@M00842:106:000000000-AAV5A:1:1101:21679:4492 1:N:0:6
TGAGAATCAAAAAGAGCTTACTAAAATGCAACTGGACAATCAGAAAGAGAA
+
>3>3>BDDFFFFGGCGGBBGGG5F4B6BEBGGABE3GGHBGHF3DAF3FG3
@M00842:106:000000000-AAV5A:1:1101:13324:4496 1:N:0:6
AAAAAAAAAAAAAAAAAAAAAAAAAACAACAAAAAAAACAAAAAAAAAAAA
+
3>AAA?DBBBBBGGGGGGGGGFF@/>/?/?//00/>BC/C/?<G/DC--A?
@M00842:106:000000000-AAV5A:1:1101:10091:4505 1:N:0:6
AGTAGTAGCATTAAGCCTGTCAGGGACTGTATGAATTCAAGTTTGCGTATT
+
111>13B@DFFDGGBGGEGBFGDBAEFBF1A3BAD3DBBAGD22DFEEAA1
@M00842:106:000000000-AAV5A:1:1101:22762:4510 1:N:0:6
ATCAAAAAAAAAAAAAAAAATGGAATTCTCGGGTGCCAAGGAACTCCAGTC
+
AAABBFFBBBBBGGGGEGGA1BA333B5@5??>1>?FGHEGHHH3@FFB33
@M00842:106:000000000-AAV5A:1:1101:13615:4518 1:N:0:6
CTTTGCTTAAAAAAAAAAAAAAAACTGGACTTCTCGGGCGCCAAGGAACCC
+
>>1>1BBBDFFFGCECEC?EE?EA/1ABBF11D2B/?>/>E>E@H/GFH/?
@M00842:106:000000000-AAV5A:1:1101:9123:4526 1:N:0:6
AAAAAAAAAAAAAAAAAAAAAAAACACACAACAAACCACAACACACAACAA
+
BBBB?DDDBBBBGFGGCCGGEGGEE11/////??0//?/?FA/FF//??//
@M00842:106:000000000-AAV5A:1:1101:8645:4527 1:N:0:6
ATAAGCTGGTTCTCACTTCTGTTACTCCAGCTTCTTCGGCACCTGCTTTAC
+
1AAA1D1CF1111BFG1DGAFADDF3DAAAF11B11300AEAABE0B11AD
@M00842:106:000000000-AAV5A:1:1101:23400:4528 1:N:0:6
AAAAAAAAAAAAAAAAAAAAAACAACACAAAAACAAAAACAAACAAACAAA
+
>ABBBBBBBBBDGGGGGGGGGG1??111?111?1F/EBFADHF/B?G/BC0
@M00842:106:000000000-AAV5A:1:1101:8946:4531 1:N:0:6
AAAAAAAAAAAAAAAAAAAAAAAAAAAAACTAAAACACAAACACAAACAAA
+
BBBB??A>ADBBGEGCEC0E@E/>E/>/</1111???0FF0FF0</?/0/?
@M00842:106:000000000-AAV5A:1:1101:22711:4532 1:N:0:6
AAAAAAAAAAAAAAAAGGGAATGCTCGGGTGCCAAGGAACCCCAGTCACGC
+
AAAA@DDDDDDDGGGC/AEA001B2BA>/B>/0B1/B00>/B///@BEFEA
@M00842:106:000000000-AAV5A:1:1101:12076:4536 1:N:0:6
AAAAAAAAAAAAAAAAATGGAATTCTCGGGTGCCAAGGAACTCCAGTCACG
+
AAAAADDDDDDDGGGGG0BGGD11D22BC>/>/BF1FFFHH1BFCFBFEF/
@M00842:106:000000000-AAV5A:1:1101:18624:4536 1:N:0:6
AAAAAAAAAAAAAAAAAGGGGGGAGAGGGAGGCAAGGAACCACGACACAAG
+
11A?A1?DDDDDEEE?/A//A>///////..-<.<..0/..<<.<-<-:..
@M00842:106:000000000-AAV5A:1:1101:9502:4538 1:N:0:6
CGCCAACGGCGTCCATCTCGAAGGAGTCGCCAGCGATAACCGGAGTAGTTG
+
>3AAABA>>AAAFFCFGEGG3FAE2A2B2A2BAFAA1AADB0A0A1BGD@5
@M00842:106:000000000-AAV5A:1:1101:12176:4539 1:N:0:6
AAAAAAAAAAAAAAAAGGGAATCCCCGGGTCCCAGGGAACCCAAGCAACCC
+
BBBBBBBBBBBBGGG0AEEC1AB331>EE1/?1B311B1?1?11111300>
@M00842:106:000000000-AAV5A:1:1101:22721:4546 1:N:0:6
AACTTTGGTGAAAAAAAAAAAAAAAATGGAATTCTCGGGTGCCAAGGAACC
+
AAA1131B>>FFGGAEGGGAEG?AE/FFF111B@2D>F/>>EHHHGGHHH?
@M00842:106:000000000-AAV5A:1:1101:7272:4558 1:N:0:6
AAAAAAAAAAAAAAAAAAAAAAAAAAAAACGAAACAAAAGCACACCACACA
+
BBBBBBDBBBBBGGGGGGGGGG//EE/<>/////<0/B<00?0<</<////
@M00842:106:000000000-AAV5A:1:1101:7707:4564 1:N:0:6
AAAAAAAAAAAAAAAAAAAAAACAGAAAAGCAAAACACACAAAAAAACAAA
+
BBBBBDDBBBBBGGGGG?E@>E1??3B3B31B?321?0//?/B0//>//?0
@M00842:106:000000000-AAV5A:1:1101:10624:4566 1:N:0:6
GCTACAATGTGCTCCCCCAACTTGATATTAATAACACTATAGACCACCGCC
+
>>>>>BDDFFFD5GGGGGGGGG5D456A6A66554AB3F5BFBGGFGG?EE
@M00842:106:000000000-AAV5A:1:1101:12011:4569 1:N:0:6
AAAAAAAAAAAAAAAAAAAAAACAAAACACCACAACCACAACACACAACCA
+
AAAAA@DDDDDDEEGGA//@CE/>F000?0///////?////?////////
@M00842:106:000000000-AAV5A:1:1101:7472:4570 1:N:0:6
AAAAAGAGCTTACTAAAATGCAACTGGACACTCAGAACGAGATTGCCGAGA
+
A1>A11AFFFFFGCFGG13F1GBB0B0EG101BBB110B0EE/11FFEEG/
@M00842:106:000000000-AAV5A:1:1101:10644:4570 1:N:0:6
GCTACAATGTGCTCCCCCAACTTGATATTAATAACACTATAGACCACCGCC
+
>A>>ADFFFFFDFFGGGGEGEG5D4566A6D6DDA3B3B5DFEGH2GGE?A
@M00842:106:000000000-AAV5A:1:1101:10549:4570 1:N:0:6
GTGCCTGAGTATGGTACAGCTAATGGCCGTCTTCATTTCCATGCGGTGCAC
+
>>>>AB4>>BFFGGCGGGGGGGFAF544A2A42DD5A5FGFBGFEEAEEHF
@M00842:106:000000000-AAV5A:1:1101:9420:4586 1:N:0:6
AAAAAAAAAAAAAAAAATGGAATGCGCGTGAGCCAAGGACCTCCAGTCCAC
+
ABBB@B?2DBDBGECEGAGGF33351>00>1>BGGC1?G1?1@??33B333
@M00842:106:000000000-AAV5A:1:1101:17700:4589 1:N:0:6
CTGAACAGAAAAGAGAGAAGAAGAGATGAAAAAAAGGAAAGAAAGAAAAAA
+
11>>1BBCFFFFFGGGEFAFFEA1AF1B3B1AB0AEE0GEFFGFFGFEGH/
@M00842:106:000000000-AAV5A:1:1101:17326:4589 1:N:0:6
AAAAAAAAAAAAAAAAAAAAAAAAAAAAAAACAAAACAAAAAAAAAAAAAA
+
AABBBDDBBBBBGGGGGG??EC//EE@</////?FG0/?F0?@/<-<@@C-
@M00842:106:000000000-AAV5A:1:1101:17543:4590 1:N:0:6
AAAAAAAAAAAAAAAAGGGGGGCGGGCGACCACGCACGAACAAGCACGAGC
+
11>A?>11ADDD/EE/?AAE/</A--:-:-;-...9--;.;-//.------
@M00842:106:000000000-AAV5A:1:1101:23655:4594 1:N:0:6
AAAAAAAAAAAAAAAAGGGGGGGAGCGCAGCCCCCAACCACCCACGACACC
+
AAAAA@DDDD@DECE//AAEE?-99.-;:9----9---9;-;-----;;--
@M00842:106:000000000-AAV5A:1:1101:13550:4598 1:N:0:6
CGAGAAAGCTCAGTCTCAGGAGGAAGCGGAGCAGTCCAAATGTTTTTGAGG
+
>3>3>AFFFFFFGGB5GGGGFGA24B4AA2AAA3BBFBBF3F5A5BAAAF2
@M00842:106:000000000-AAV5A:1:1101:17814:4602 1:N:0:6
GGAACATAATAAGCAATGACGGCAGCAATAAACTCAACAGGAGCAGGAAAG
+
>3>>AFBDFDDFGGAG4BBGGGAEEDFB35B5E5BB32FG2FAEHHHEHH1
@M00842:106:000000000-AAV5A:1:1101:9007:4604 1:N:0:6
TTCATAGTGGAGGCCTCCAGCAATCTTGAACACTCATCCTTAATACCTTTC
+
>>AAAF3BBFF?FEF1FGFGG0B1B13D3F1AF1FFEGF1FB12DGHF1BD
@M00842:106:000000000-AAV5A:1:1101:22874:4608 1:N:0:6
AAAAAAAAAAAAAAAAAAAAAAAAACAAAACAAACAAAAAAAAAAACAAAA
+
ABBBBBDBBBBBGGGGEG@EGGC/>/??0B0/?F/0FC0F/@C//</?F<0
@M00842:106:000000000-AAV5A:1:1101:9948:4611 1:N:0:6
CATCGCAGTTCGCTACACGCAGGACGCTTTGTCACGTTCTGGTTGGTTGTG
+
>A>A3A?AAFFAEAEEGGGGEFE2F?A22235DAFEBBFB5B5ABE1AEB1
@M00842:106:000000000-AAV5A:1:1101:10625:4612 1:N:0:6
ACCGCTTTGGCCTCTATTAAGCTCATTCAGGCTTCTGCCGTTTTGGATTTA
+
?AA?AAAAFFFFGGBGGGGGGG5B4F6DEF4A444BADAEBAAFHEAFDD5
@M00842:106:000000000-AAV5A:1:1101:19282:4623 1:N:0:6
AAAAAAAAAAAAAAAAAATGGAATTCTCGGGTGCCAAGGAACTCCAGTCAC
+
ABBBBBBBBBBBGGGGEE1FFEGDB@DD11>1>E3B311?FG3F333@B@3
@M00842:106:000000000-AAV5A:1:1101:8520:4631 1:N:0:6
AAAAAAAAAAAAAACAGGGGGGCGGAGGGACAGCCACCCCACCCACCACAA
+
1>AAA1ADDDDDG?//0/AEEB<<-----<...<../..::..;..:....
@M00842:106:000000000-AAV5A:1:1101:20613:4634 1:N:0:6
CGCCATAATTCAAACTTTTTTTCTGATAAGCTGGTTCTCACTTCTGTTACC
+
>3AA>AFFFFBBBABBBB54E?ADDA55B33BBB33D3DFF5535D5DFF5
@M00842:106:000000000-AAV5A:1:1101:10766:4637 1:N:0:6
AAAAAAAAAAAAAAAAAAAAAAAAACAAACAGAAACAACAAAAACAAAAAA
+
?ABBBB@ADBDDEAF?EGGG@E?/E/F?0/?0?3B3B?///B0?/?/F0//
@M00842:106:000000000-AAV5A:1:1101:10202:4640 1:N:0:6
CTGTAACATAATGAACCTAGCTTTTTATTTATTTCTCATTGTTGTATTGAA
+
>>>>>DFFDFFFGGGGGFGGGG3DB103333333A3DF3DA22BBADDFF1
@M00842:106:000000000-AAV5A:1:1101:24174:4641 1:N:0:6
AAAAAAAAAAAAAAAAAGGGAATCCTCGCGTGCCAAGGAACCCCAGTCACC
+
AAAAA@DDDDDDEGGGG/AEGGG111BE/>/>?/11/>BFGCE/E/B>1F1
@M00842:106:000000000-AAV5A:1:1101:15136:4644 1:N:0:6
AAAAAAAAAAAAAAAAAAAAAACAAAAAAAAAAAAAAAAAAAAAAAAAAGA
+
A3AAADDDBBBBGGGGC?00//1111B1//>/////////--@@---:-..
@M00842:106:000000000-AAV5A:1:1101:16451:4646 1:N:0:6
AAAAAAAAAAAAAAAAATGGAATTCTCGGGAGCCAAGGAACTCCAGTCACG
+
B@A@ADDBBBBBGGGGF1BGCD33D55B?E0>1BBBCFGHG3BFFHBBGB1
@M00842:106:000000000-AAV5A:1:1101:14666:4663 1:N:0:6
GGGGCGGTCGAGACGGCGGGCGCGCCAACATACGAAGCAGCCGACGGCAAA
+
>1>11100000/A/A///A////////>//0110////10</>///////0
@M00842:106:000000000-AAV5A:1:1101:10780:4668 1:N:0:6
TAGACATTACATCACTCCTTCTGCACGTAATGCTTGACGCACGTTTTCTTC
+
>>>>>B@DFFFFG1AFGG1AF1DA31AB000313BBBFFGCGE000/B1AA
@M00842:106:000000000-AAV5A:1:1101:19407:4671 1:N:0:6
TTAATATTTGTTATGAATTTCTGATTAAATAACTCATTTTAAGAAAATATT
+
>>AAAF5FDFBCGGFGGFDFBBDA555B566BG5FGA6BAAG5AD3BF3D5
@M00842:106:000000000-AAV5A:1:1101:11144:4675 1:N:0:6
TTTTTGACACTCTCACGTTGGCTGACGACCGATTAGATGCGTTTTATGATA
+
>AAAB@AFFFCFBBGGGE4FGG4AFB2A2EAAAA2AD55B0AA01A555D5
@M00842:106:000000000-AAV5A:1:1101:24106:4679 1:N:0:6
CAATCATTTTTATCGAAGCGCGCATAAATTTGAGCAGATTTGTCGTCACAG
+
>>A?AF55DFFABFGGFFGGGGAE22AA55BDBBEEEFF55BDDFAFEEB5
@M00842:106:000000000-AAV5A:1:1101:21304:4680 1:N:0:6
CTTCAAGTCTCACTTTCCCAAAACAAAAAACAAAAATGGAATCCCCGGGTG
+
>AA>AF33B@BDG1B1BFGFGGC1A00B00000BB0BA1BF1111CEEA//
@M00842:106:000000000-AAV5A:1:1101:24162:4683 1:N:0:6
AAAAAAAAAAAAAAAAAAAAAAAAAAACACGAAAAACAACAACAAAAAAAA
+
AABBBBD@DBBBGGGGGGCEEC/>/>E/?0?>/?/0/?///?//?0?////
@M00842:106:000000000-AAV5A:1:1101:13124:4687 1:N:0:6
AAAAAAAAAAAAAAAAAAAAAAAAACAACCAACAAACACAGACAACAAAAA
+
A?>AADDBBBBBGGGEGGGEEE//////?>?/>//0/00/0B000?//0?/
@M00842:106:000000000-AAV5A:1:1101:23682:4699 1:N:0:6
TATGTTCATCCCGTCAACATTCAAACGGCCTGTCTCATCATGGAAGGCGCC
+
>>A3>BBDFFFCGGAEEGGGGFGBF42A2AEBBB5DBBGFFGHBFCEFFE0
@M00842:106:000000000-AAV5A:1:1101:16132:4701 1:N:0:6
AAAAAAAAAAAAAAAGGGGGGGGAGAGGGAGCGAAGAAACAAAAAAGAAAG
+
11>A111>>>>0//////AA<9-------;-------////-:------//
@M00842:106:000000000-AAV5A:1:1101:22397:4701 1:N:0:6
CGGCGTGTGAATCATTAGCCTTGCGACCCTCGGCAGCAAGAACCATACGAC
+
>3AA3>3>>DFFFG5EGFGGAFB4EEAFC322BA2AEGFG2AFGHCHHHF1
@M00842:106:000000000-AAV5A:1:1101:24155:4702 1:N:0:6
AAAAAAAAAAAAAAAAAAAAAAACACAAACATAAAAAAAAAACAACAACCA
+
BBBBABDDBBBBGGGGGGGGGC/1?111B11??3333>E?<</?//<F/?/
@M00842:106:000000000-AAV5A:1:1101:7282:4708 1:N:0:6
TCATGATTTCTTACCTATTAGTGGTTGAACAGCATCGGACTCAGATAGTAA
+
>>AA3BDFFFFFGGGFGGGGFADF52ABF45BBB5BABEF2FHHDFDGFFD
@M00842:106:000000000-AAV5A:1:1101:24669:4710 1:N:0:6
AAAAAAAAAAAAAAAAAAAAAAAAAAAAACAAACACAAAAAACAAAACAAA
+
BCCBBDDBCCCCGGGEGGGGFG/>E///<//??/00??B?/>/?FFF0//=
@M00842:106:000000000-AAV5A:1:1101:18176:4711 1:N:0:6
AAAAAAAAAAAAAAAAGGGGGGACGGAGACAGCAGCGAACGCACGCAAACA
+
11>AAD>ADDDDGC///AAAACC/<////.00<000-----.-<-----:.
@M00842:106:000000000-AAV5A:1:1101:16040:4714 1:N:0:6
AAAAAAAAAAAAAAAAAAAAAAAAAAAACAGAAAAAAAAAAAAAAAAAAAA
+
33>AA@@DDDBBGGGCCC?0/?@?//>/<?23BB2F@?C//<@-@C-----
@M00842:106:000000000-AAV5A:1:1101:16232:4719 1:N:0:6
AAAAAAAAAAAAAAAAGGGGGGCGGCAGAGATCACCAGCAGAAGCAACACA
+
??A?A1>A@DDDEGE/////A<//---<..<000//0..:.//////....
@M00842:106:000000000-AAV5A:1:1101:22776:4724 1:N:0:6
GACCTTTCGCCATCAACTAACGATTCTGTCAAAAACTGACGCGTTGGATGG
+
>>>AA4@DAABAFFADG5B4BA2B4B5F6FG6DBBEBBGHCEG22ACB3A1
@M00842:106:000000000-AAV5A:1:1101:24110:4724 1:N:0:6
AAAAAAAAAAAAAAAAAAAAAAAAGGAGCACACACGCCAACACACAACGAA
+
AAAAADDDDDDDGGGG/A/E@//>//B///0BB/?>///<//?</BFA///
@M00842:106:000000000-AAV5A:1:1101:23841:4728 1:N:0:6
AAATGGTTTTTAGAGAACGAGAAGACGGATACGCAGTTTTGCCGCAAGCTG
+
AAAA?45@>AABGGFGGGGGGA2B44AB22A3AABAB555ABF2E00AGB3
@M00842:106:000000000-AAV5A:1:1101:16601:4729 1:N:0:6
AAAAAAAAGAAAAAAAAAAAAAAAAAATGGAACTCGCGGGAGCCAAGGAAC
+
AAAAA@1100BFGGGGCE?/EA///E@0BF1@111/>//</<?/GGC/B00
@M00842:106:000000000-AAV5A:1:1101:7979:4735 1:N:0:6
CAGAATACGAAAGACCAGGTATATGCACAACATGAGATGCTTGCTTATCAA
+
>ABBBFBF4AABEGGGGGGB5G6BDFFFBB243B335DBB5ABB5555DD5
@M00842:106:000000000-AAV5A:1:1101:13759:4737 1:N:0:6
ACGCCGTTCAACCAGATATTGAAGCAGAACGCAAAAAGAGAGATGAGATTG
+
>>>>>11>BCFFG1GCFG3GFD1AF1A0BFA0A0/0/ABABEADFGHFG11
@M00842:106:000000000-AAV5A:1:1101:9100:4738 1:N:0:6
AAAAAAAAAAAAAAAAAAAAAAAAAAACACGCAAAGCCACACACCAACCCA
+
AAAAADDDDDDDGGGGG/EEEE@//>/?/0/>></B00B<0</?/</<///
@M00842:106:000000000-AAV5A:1:1101:13776:4748 1:N:0:6
ACGCCGTTCAACCAGATATTGAAGCAGAACGCACAAAGAGAGATGAGATTG
+
>>>>A322BCFFGGGGFFFGFF5BB4A4BFA2222B2A3F2AFFG5FGDD3
@M00842:106:000000000-AAV5A:1:1101:24783:4755 1:N:0:6
AAAAAAAAAAAAAAAAAAAAAAAAAAAAAACAAAACGAAAACCCCCGCGCC
+
AAAAADDDDDDDGGGGGGGGGC/E//>EECC//000//<?/?/?////---
@M00842:106:000000000-AAV5A:1:1101:24434:4762 1:N:0:6
TTTGTGCGGACAGAGATATTTTACTAAAGTGATGCAGCTTAACATTTTATC
+
>1>111B1>DDDFGG0BFBEBG3B3AF1B2DB2D11BF0B1D1F21222D2
@M00842:106:000000000-AAV5A:1:1101:8168:4773 1:N:0:6
TATTTCCTAGACAAATTAGAGCCAATACCATCAGCTTCACCGTCTTTCCAG
+
>>AAAFFFFFFFGCGFG4FAGGG444BGBG5BAAF5A5BFGD2E2ADDGG5
@M00842:106:000000000-AAV5A:1:1101:18184:4777 1:N:0:6
ATTCCCATATTGGCGCTACTGCAAAGGATATGTCTAATGTCGTCACTGATG
+
1>>>1BDBC3@DGBEF1AEBFGBF100F1B22DBDDBDA2DA0BG/2DF21
@M00842:106:000000000-AAV5A:1:1101:15597:4794 1:N:0:6
GAAAAACCCTAAGCATTTGTTTCAGGGTTATTTGAATATCTATAACAACTA
+
>3>AA4>AABCFGGG55BBB4ADDG4B44A455DDD5D5D5D5DBGFBG33
@M00842:106:000000000-AAV5A:1:1101:23756:4799 1:N:0:6
AAAAAAAAAAAAAAAAAAAAAAAAAAAACGAAAACACACAAAACAAAAAAA
+
AAAAADDDDDDDGGGGGGGGE?/>//>E//?/<B0/0/</FFG0CHFFA//
@M00842:106:000000000-AAV5A:1:1101:10918:4805 1:N:0:6
TGGAAGCGATAAAACTCTGCAGGTTGGATACGCCAATCATTTTTATCGAAG
+
>3>>>4A?AABBGGGFGFGGFGG44BA44FF2BABABFF5BBA52FGFBG1
@M00842:106:000000000-AAV5A:1:1101:11469:4808 1:N:0:6
CTGTTGAACACGACCAGAAAACTGGCCTAACGACGGTTGGTCAGTTCCATC
+
>>>>>45BFFFAEFFFGFFGGGFFC4F3FGBAAAA222AAABGHDDFGGBD
@M00842:106:000000000-AAV5A:1:1101:15842:4809 1:N:0:6
AAAAAAAAAAAAAAAAAAAAAAAAAAAACAACAAAAAAAAAAAAAAAAAAA
+
A?A??DDDBBBBGGGGCC00?@/>///>/?/?//BF/<<</>/>-<-----
@M00842:106:000000000-AAV5A:1:1101:20704:4810 1:N:0:6
CATGTCGGAAAAAAAAAAAAAAAAAATGGAATTCTCGGGTGCCAAGGAACC
+
>>>3>B4>ABBFGGGGGGGGGG00>01BF3333B3@BF>1>AGHHHGFGG?
@M00842:106:000000000-AAV5A:1:1101:11470:4826 1:N:0:6
GTGTTGAACACGACCAGAAAACTGGCCTAACGACGACAGGTCAGTTCCCTC
+
1>>1113BCFF>1EEEGGGFEF1BAFB1010AAAA///AB1BEED22D11B
@M00842:106:000000000-AAV5A:1:1101:17220:4848 1:N:0:6
AAAAAAAAAAAAAAAAAATGGAATGCGCGGGTGCCAAGGAACTCCAGTCAC
+
A@AAADDDDDDDGGGGGC0BFCF11B/>>/E/>?>DBG?FHFBFGFB2<B1
@M00842:106:000000000-AAV5A:1:1101:19974:4849 1:N:0:6
AGGATGAGTGTTCAAGATTGCTGGAGGCCTCCACTATGAAATCGCGTAGAG
+
33>>>4@CBFDFFFFFF4FFGGBE4BA224444F5F5FGGFFGCFCEEE25
@M00842:106:000000000-AAV5A:1:1101:16430:4851 1:N:0:6
AAAAAAAAAAAAAAAAAAAAAAAAAAAACAAGAGAAAAAAAAAAAAAAAAA
+
A?AABBBBBBBBGGGGGGCGGGC//>>E/?/2?0BBGGFDCCGGCGG-<@:
@M00842:106:000000000-AAV5A:1:1101:20315:4852 1:N:0:6
AAAAAAAAAAAAAAAAATGGAATTCTCGGGAGCCAAGGAACTCCAGTCACC
+
AAAAADDDDDDDGGGGG0FFGGE1B2D/F?/>>B>FAFGFHGGHHF211B1
@M00842:106:000000000-AAV5A:1:1101:23560:4855 1:N:0:6
AAAAAAAAAAAAAAAAGGGGGGGCGCTGACACCACCACCCCCCACCACACC
+
>A?AA?DDDDDAEG?AA/EFGC--9--9--//---;?B----9--;99---
@M00842:106:000000000-AAV5A:1:1101:12233:4859 1:N:0:6
AAAAGAAAAAAAAAAAAAATGGAATTCTCGGGTGCCAAGGAACTCCAGTCA
+
AAAA1>CFFFDDGGGGGGG0BG1E11ABABCE/AEFFCCFHHH1GFGF211
@M00842:106:000000000-AAV5A:1:1101:15837:4865 1:N:0:6
CTGGGGCTGATGCTTCCTCTGCTGGTATGGCTGACGCCGGATTTGAGAATC
+
>1>111>1>C@DB13BBBBBBF3BF0D3BF0ABFGCF0EEEA/1DBAAGB1
@M00842:106:000000000-AAV5A:1:1101:9128:4874 1:N:0:6
CCTTGCGCAGCTCGAGAAGCTCTTACTTTGCGACCTTTCGCCATCAACTAA
+
>>>A3C?DAADCGG?ECAGGFG53DA555B52AAA235D2FGGCHFGHEGF
@M00842:106:000000000-AAV5A:1:1101:8355:4875 1:N:0:6
AGCTTGCAGACCCATAATGTCAATAGATGTGGTAGAAGTCGTCATTTGGCG
+
>>>3>4>DFFFAGGGGGGGBFFF65B5BD5D4B5B5A5AFEFFHG5DFFF2
@M00842:106:000000000-AAV5A:1:1101:23401:4875 1:N:0:6
CCCAAAAATATTTTGTAACATTTGTACTTAGAGATGTATTGCCTCATACTT
+
>>AABFBBCF5@A6BFGGGF5F6DADF6AD554DAB5D6BADG5FE5FF55
@M00842:106:000000000-AAV5A:1:1101:20454:4881 1:N:0:6
ACTTCCCAAGAAGCTGTTCAGAATCAGAATGAGCCGCAACTTCGGGATGAA
+
>A>AAFF@CA11BB1GB1F3FFFAF11111B11B00AAAEB1FFCECAFGF
@M00842:106:000000000-AAV5A:1:1101:8316:4882 1:N:0:6
TAACAATACTGTAGGCATGGGTGATGCTGGTATTAAATCTGCCATTCAAGG
+
3>AB@FFFFFFDD5DFGGFGGAA45AD5DG455D6B5AF5AFHFD5FF553
@M00842:106:000000000-AAV5A:1:1101:17778:4897 1:N:0:6
GTCGAGCGTCCGGTTAAAGCCGCTGAATTGATCGCGTTTACCTTGCGTGTA
+
>>>333>A>>AAEA2EGGGGGFA2A2B55B55DA2E000ADF55BEE1B12
@M00842:106:000000000-AAV5A:1:1101:22579:4919 1:N:0:6
AAAAAAAAAAAAAAAAGGGGGGGGCAGAGAGCAGCAACAACAGACACACAA
+
1AAAAA1ADDD?ECCA//AF/<@-9--;--9-//---9---9-/-----;-
@M00842:106:000000000-AAV5A:1:1101:21871:4922 1:N:0:6
CATGAATGGCTGTAGGAACTCTAGTTGATGAGTTTGAAATCAAATTAATAA
+
3>33>B5@CFC2BFFGGGGBEEAD65DA5D5B555DDD55FFGE55EG5G5
@M00842:106:000000000-AAV5A:1:1101:17192:4925 1:N:0:6
AAAAAAAAAAAAAACAGGGGGGGGGGGGACAGCACACACCCAAAACAAACC
+
11AAA@1>>DD?CG//B/FA?C-------;9-------A----------:-
@M00842:106:000000000-AAV5A:1:1101:15256:4928 1:N:0:6
AAAAAAAAAAAAAAAAAAAAAAAAAAAACAAACAAAAAAAAAAAAAAAAAA
+
A?AAA??DBBBBGGGGGC?CC??E?/>E/F/0/B?BFHG??@@@---@<@-
@M00842:106:000000000-AAV5A:1:1101:9338:4929 1:N:0:6
AAAAAAAAAAAAAAAAAAAAAAAACAAAACACAAGAACACAAACAAAACAA
+
ABBBBDBBBBBBGGGGGFGGGCE>E1?0B0/???02?B3BG/0?F/000//
@M00842:106:000000000-AAV5A:1:1101:23423:4934 1:N:0:6
AAAAAAAAAAAAAAACGGGGGGCGCGACCAGCATCAACACACCCAACCCAC
+
AAAAADD@0ADDEE?/AE/A??>-------../0:00;<C;A.A..9.;..
@M00842:106:000000000-AAV5A:1:1101:24796:4941 1:N:0:6
AAAAAAAAAAAAAAATGGAATTCTCGGGCGCCAAGGAACTCCAGTCACGCC
+
CCBBCCCBBCCCGGGGFGGEFGD5AAAA0>0>?>G1FGH@GHC33B3G1CF
@M00842:106:000000000-AAV5A:1:1101:9831:4942 1:N:0:6
GTTGACAGATGTATCCATCTGAATGCAATGAAGAAAACCACCATTACCAGC
+
>>>11B1BCFFFGGGGBGGDG3DDDGGAGA11A1A0BAA0FFGFFFHGG1/
@M00842:106:000000000-AAV5A:1:1101:12146:4948 1:N:0:6
GCAACAGAAGGAGTCTACTGCTCGCGTTGCGTCTATTATGGAAAACACCAA
+
3>>>AC4B@BCFGFBABGBGF5A22E22A2A2AAB5555DFD3AFGEHGG1
@M00842:106:000000000-AAV5A:1:1101:12860:4949 1:N:0:6
AAAAAAAAAAAAAAAAAGGGAATTCTCGGCTGCCAAGGAACCCCAGCCACC
+
AAAAADDDDDDDGGGGG/AEC00B1@2B///>?B@BGEHBG/>EFG0?000
@M00842:106:000000000-AAV5A:1:1101:14595:4949 1:N:0:6
AAAAGCGGCATGGTCAATATAACCAGTAGTGTTAACAGTCGGGAGAGGAGG
+
AABB3C3ADB>CFBBFD6AAABD4BF55B5B55DBDEHDAEEGG?EEGHG1
@M00842:106:000000000-AAV5A:1:1101:23505:4952 1:N:0:6
AAAAAAAAAAAAAAAAATGGAATTCTCGGGTGCCAAGGAACTCCAGTCACC
+
BBBBBBBBBBBBGGGGE1FGGB33D55BFE1>BBBBFFAGH3EF333BBB3
@M00842:106:000000000-AAV5A:1:1101:21525:4956 1:N:0:6
TCTGCGTTTGCTGATGAACTAAGTCAACCTCAGCACTAACCTTGCGAGTCA
+
>>>>>1>>D?BBFAAGBABB11BADDFFF0BA1B1FBB1GF1BF1AEEAF1
@M00842:106:000000000-AAV5A:1:1101:15935:4956 1:N:0:6
AAAAAAAAAAAAAAAAAAAAAAAAACAAAGATGACGAGAGAAAACACACCA
+
@?ABBDBBBBDBGGGG?????/E/@///0333333///?//33?2/0?///
@M00842:106:000000000-AAV5A:1:1101:23084:4963 1:N:0:6
AAAAAAAAAAAAAAAAAATGGAATTCTCGGGTGCCAAGGCACTCCAGTCAC
+
BBBBBBBDBBBBGGGGGEFFGG3@3D5D1101>BGG3?11BF1FGHCFGGF
@M00842:106:000000000-AAV5A:1:1101:8074:4969 1:N:0:6
AAAAAAAAAAAAAAACGGGGGGGCGAGCAGCCACACGACGCACCACCCGCC
+
>1>>11AAD>ADGGAA/E?AE@@9-;9-;/9-:-----;-9--9;:---9;
@M00842:106:000000000-AAV5A:1:1101:10704:4975 1:N:0:6
AAAAAAAAAAAAAAAAAAAAAAAACACAACACAAAAACACAACGCAACAAA
+
AABABBBBBBBBGGGGGGGFEGEEEH1?C///??00?//BC/////><0/0
@M00842:106:000000000-AAV5A:1:1101:6530:4977 1:N:0:6
AAAAAAAAAAAAAAAAAGGGGGGAGAGGCACGAGCGCCACCGCACGCGCAC
+
AAAAADAADDDDGGG///EE/>///////.0..-----.<..A-:---;--
@M00842:106:000000000-AAV5A:1:1101:11146:4987 1:N:0:6
AAAAAAAAAAAAAAAAAAAAAAAACAAAACAACAACAAACACAAAAAAAAA
+
BABBBBBBBBBBGGGGGFCEFG/>11100B///?/?//0/00//00/<///
@M00842:106:000000000-AAV5A:1:1101:16559:4996 1:N:0:6
AAAAAAAAAAAAAAAAAAAAAAAAAAAACACAAAAAAAAAGAGAAAACAAA
+
11AAADDDDDDDGGGG?A?/>@E/>EE</?0/?0B<//>>/?001100?/0
@M00842:106:000000000-AAV5A:1:1101:13035:4997 1:N:0:6
GTAACTGGCGGCGATTGCGTACCCGACGACCAACATTAGGGTCAACGCTAC
+
1>>AA31BAA@AEGACAGGAAEBCBEEAEG/E//B01D@BABFCFHGG??>
@M00842:106:000000000-AAV5A:1:1101:22339:4998 1:N:0:6
CATTTGGATCTGTGGGATTGGAAGCAATCTATCGTTATTATTTTTTTTTCC
+
3>3>A55BBC@DBFGFGGGFGB5BFB444556DB2AA25555B55220EA3
@M00842:106:000000000-AAV5A:1:1101:11541:5005 1:N:0:6
AAAAAAAAAAAAAAAAAAAAAAAAAAAACCAAAAAAAAAAAAAACAAACAA
+
BABBBBBBBBBBGGCGGGEEEE///////???//?////</---.......
@M00842:106:000000000-AAV5A:1:1101:10053:5005 1:N:0:6
AAAAAAAAAAAAAAAATGGAATGCGCGGGCACCAGGGAACCCCAGTCACGC
+
AAAAADDDDDDDGGGGBFGE1111//>E///?/B0>?/BF/E//>1BBB/0
@M00842:106:000000000-AAV5A:1:1101:25157:5009 1:N:0:6
TGCTGAACGCCCTCTTAAGGATATTCGCGATGAGTATAATTACCCCAAAAA
+
>>>>3BDFCABBGGB5FGGGGGB56642AAEE5B5DB5E55FGGHHCDB1A
@M00842:106:000000000-AAV5A:1:1101:13516:5010 1:N:0:6
CTGATGGTTGGTTTATCGTTTTTGACACTCTCACGTTGGCTGACGACCGAT
+
>>>>>544B>DAGGFFGGBAAF2ABFBG335BAFGA2ABFBB2F2CFGGC0
@M00842:106:000000000-AAV5A:1:1101:16123:5013 1:N:0:6
AATGCCAATAGATGTGGTAGAAGTCGTCATTTGGCGAGAAAGCTCAGTCTC
+
>1111BBCBCFFEF3BFB3F1FB33BABG033DF1EACEECGCBFGHDFDD
@M00842:106:000000000-AAV5A:1:1101:18811:5019 1:N:0:6
AAAAAAAAAAAAAAAAAAAAAAAAAAACCAAAAAAACAAAAAAAGAGACAC
+
A@AAADDDDDDDGGGGC?///>///////?/<//<</?<00?/</?000<0
@M00842:106:000000000-AAV5A:1:1101:14025:5019 1:N:0:6
AAAAAAAAAAAAAAAAAAAAAAAAAAAACAAAAAAAAAAAAAAAAAAAAAA
+
B?BAAB?DBCCCGGGGCCCE???C>EE<///0B?B@</C@-<@@FC-DC?9
@M00842:106:000000000-AAV5A:1:1101:14104:5038 1:N:0:6
AAAAAAAAAAAAAAAAAAAAAAAAAAACGAGAACAACGAAAACAAAGAAAA
+
>3>AAADDDBBBCEEE?0E?/E/>>////////322//?//>2//022<22
@M00842:106:000000000-AAV5A:1:1101:22988:5039 1:N:0:6
TGTGAAAAGTGTTTAGCGTGTCTTGACACAATTATCATGATTTTGTCACAA
+
>3>3>@D54B@BFEFGGG2EEF55BDEGFB24A55D55A55A5DFBF55B3
@M00842:106:000000000-AAV5A:1:1101:9607:5043 1:N:0:6
CCGCCAGCAGTCCACTTCGATTTCATTCGTACACAAGCAGTAGTACTTCCC
+
1>AAAD1AFF@BFGCBBFFFBD033B3A30000DB0AA0B1AFAF2DFEEA
@M00842:106:000000000-AAV5A:1:1101:22687:5046 1:N:0:6
GCAAAGTAAGAGCTTCTCGAGCTGCGCAAGGATAGGTCGAATTTTCTCATT
+
>A>>>45BDFFFF4FFAFF4EF2B4A222A2233BBBDEAA3255A5GFB5
@M00842:106:000000000-AAV5A:1:1101:21619:5047 1:N:0:6
AAAAAAAAAAAAAAAAAAAAAAAACAAAAACAAAAAAAAAAAAAAAAAAAA
+
ABBBBBBBBBBBGGGGGGGGGGCC1?10B?///B0FEG///>//<<---<-
@M00842:106:000000000-AAV5A:1:1101:23004:5049 1:N:0:6
TGTGAAAAGTGTTTAGCGTGTCTTGACAAAATTATCATGATTTTGTCAAAA
+
>1>11@@1BB@BFGFGGGAEAG33BDBD1001A1DDDDG222BDDBFED11
@M00842:106:000000000-AAV5A:1:1101:24599:5051 1:N:0:6
AAAAAAAAAAAAAAAAAAAAAAAAAAAAACAAACACAAAAAACAAAAAAAA
+
BBBBBBBDBBBBGGFEEFGGGG/>E//>E//??/F0?/BG/B/GHEAHCAC
@M00842:106:000000000-AAV5A:1:1101:11726:5053 1:N:0:6
AAAAAAAAAAAAAAAAAAAAAAAAACAAAACAAAAAAAAAAAAAAAAAAAA
+
BBBBBBBBBBBBGGGGGGGGG?>E>/?/00B??0BF/>C@/BC/@-AD-AA
@M00842:106:000000000-AAV5A:1:1101:23911:5057 1:N:0:6
AAAAAAAAAAAAAAAAAAAAAACAACAAACAAAACAAACAAAAACAACCCC
+
AAAAADDDDDDDGGGGEEEEEE//////0>0/000//0/0/00///<////
@M00842:106:000000000-AAV5A:1:1101:6843:5063 1:N:0:6
AAAAAAAAAAAAAAAAAATGGAATTCTCGGGTGCCAAGGAACTCCAGTCAC
+
AAAAADDDDDDDGGGGGGGFGFE11B@B>F>/>?GBCG/00BBFGHH2D1B
@M00842:106:000000000-AAV5A:1:1101:21571:5067 1:N:0:6
CAAGACGACTGAGTAATCTGAATATATTCACCAAAAAAAAAAAAAAATGGG
+
AAA3>C3>A>2FGGGFFGBFFA56566ABAF4AAABAA2AEE00>E@FGF1
@M00842:106:000000000-AAV5A:1:1101:9522:5067 1:N:0:6
TAGGACTCCGCATGTGCTAGTAGTAGCATTAAGCCTGTCAGGGACTGTATG
+
3>>3>B4BFAADAE5AGGFFBFDD6BFG5555BBF3FBF5D2BCF2BBDB5
@M00842:106:000000000-AAV5A:1:1101:14546:5081 1:N:0:6
AAAAAAAAAAAAAAAAAGGGGGGCAGAGGCAGAAAACGAACAACAACGCAA
+
>11>1>>AADDDEC/A///AA//<//////>..0100-<.--<<.CC----
@M00842:106:000000000-AAV5A:1:1101:23678:5092 1:N:0:6
CTCATCGCGAATATCCTTAAGAGGGCGTTCAGCAGCCAGCTTGCGGCAAAA
+
>>>AAFFBBBBBCGGGGGGFF5A4A2AA2BCBBB2BFF2FBB3FA0E0AB2
@M00842:106:000000000-AAV5A:1:1101:8229:5093 1:N:0:6
TAAAAAAAAAAAAAAAAATGGAATTCTCGGGTGCCAAGGAACTCCAGTCAC
+
>>AABFDBBBBBGGGGGFAGGF3G3B5D1F01>EG3G1BBFG3BEGBBGBF
@M00842:106:000000000-AAV5A:1:1101:24864:5095 1:N:0:6
CAAATCCGGCGTCAACCATACCAGCAGAGGAAGCATCAGCACCAGCACGCC
+
>AAA3DC3>A?>E2AGFFBGGFABFCA32A22ABFAGGBCGHHH1EBG?EA
@M00842:106:000000000-AAV5A:1:1101:7117:5098 1:N:0:6
CATTTACTACATTTTTTATTTATCAATTTGTAAGATATAAATATACTGTCC
+
1>111BBFFDF33BFFEGFGGF3DBB333D33A333A222D2D222D2AB1
@M00842:106:000000000-AAV5A:1:1101:17896:5102 1:N:0:6
CTGACGATCTTACTGACGCAGAAGAAAACGTGCGTCAAAAATTACGTGCAG
+
33>>>333>BBBBABFGEF2FA4B4BBEBE2A2A2AA2DB2B3AFF2BGH5
@M00842:106:000000000-AAV5A:1:1101:12533:5104 1:N:0:6
TCGGTAGCAAGCACATCACCTTGAATGCCACCGGAGGCGGCTTTTTGACCG
+
3>>33>3BD5BAGGGFGGGGG4B4B5AAFB44AA2AA2E?EA0333AAGF0
@M00842:106:000000000-AAV5A:1:1101:23440:5111 1:N:0:6
GGAAGCCTTCAAGAAGGTGATAAGCAGGAGACACATACGAAGGCGCATAAC
+
>A>>1>F@DFDFF11BGBF1B33BADCE0A0A0AB1BFBB000AAEE/B1B
@M00842:106:000000000-AAV5A:1:1101:21642:5115 1:N:0:6
AAAAAAAAAAAAAAAAATGGAATTCTCGGGTGCCAAGGAACTCCAGTCACG
+
BBBBBBBBBBBBGGGGA1BGGBA3B55?B01>>BB@B?GGFGHH3C@FHF1
@M00842:106:000000000-AAV5A:1:1101:19513:5115 1:N:0:6
TTTCGGATATTTCTGATGAGTCGACACATTATCTTGATAAAGCAGGAATTA
+
>>>>111>1BDDB3B3BF3BFFA00AAF1212D22DDAE211BBBAA01A1
@M00842:106:000000000-AAV5A:1:1101:13380:5125 1:N:0:6
CATGGTCAATATAACCAGTAGTGTTAACAGTCGGGAGAGGAGTGGCATTAA
+
>>>33BBBDFFFGGGGGGBBGBB56DDFFFG422A2A2AB2AAFFFF33FD
@M00842:106:000000000-AAV5A:1:1101:23690:5127 1:N:0:6
AAAAAAAAAAAAAAAAAAAAAAAACAAAAACACAAAACAAAAACAAAACAA
+
AAAAADDDDDDDGGGGGGGGGG/>/??B0//>0?/B00?/B<G/FF00FC/
@M00842:106:000000000-AAV5A:1:1101:23928:5127 1:N:0:6
GTTAGGTGGGCTGTATGTATTCATATGATGGTATTTATGTGAATGGTTGTG
+
>1>>111@>>A>EABDFBBBGGE333DA3DC1D3B3BD22DBB2FC11A0/
@M00842:106:000000000-AAV5A:1:1101:23520:5131 1:N:0:6
TGCAAGCTGCTTATGCTAATTTGCATACTGACCAAGAACGTGATTACTTCC
+
>>>AA4ACFFFFGFBFBFF5BGDDD6FHEFFHG4ACAGGE2A23DFH55F3
@M00842:106:000000000-AAV5A:1:1101:9178:5138 1:N:0:6
AAATCTGTCCACGGAGTGCTTAATCCAACTTACCAAGCTGGGTTACGACGC
+
3>AAAD5BFFFFGCFE2FGFFGEAFG4BF45BBBD3BFBF2B3AGGEFFC0
@M00842:106:000000000-AAV5A:1:1101:10931:5146 1:N:0:6
AAGGCTCCAAAGATACAGAGGCTTGTAACTCCATTGACCCTTCAGCGGAAG
+
3>>3>4BAFFFFGGGGGGFGGG44A4DFG6FBFD5DAGFHA3GEFDAE2A1
@M00842:106:000000000-AAV5A:1:1101:22571:5147 1:N:0:6
AAAAAAAAAAAAAAAATGGAATTCTCGGGTGCCAAGGAACTCCAGTCACGC
+
BBBBBBBBBBBBGGGGGGGBFE3D5AAEE1>>3DB1FFBH@FHFC3B@GG1
@M00842:106:000000000-AAV5A:1:1101:10273:5153 1:N:0:6
ATCAGCCAACGCAGAATCAGCGGTCTGGCTCTTCTCATACTCACGCTCATG
+
1>111B>>BAAD1E?1BGDDGFA000BB10101D21A2F1111B/F?//11
@M00842:106:000000000-AAV5A:1:1101:11598:5154 1:N:0:6
ATGACCCAATCAAAGAAATGACTCGCAAGGATAGTGCTGAGGTTGACTTAG
+
>>>>>F4>AFFFBGBGCBFFEF5A2AA2AF23BA5DB5DFFF32FGG5F55
@M00842:106:000000000-AAV5A:1:1101:23856:5159 1:N:0:6
AAAAAAAAAAAAAAAAAAAAAAAACAAACAGAAACAACAAAAACACAGACG
+
AABBBBDBBBBBEGGGGGGGCE@E111B/003BB3BF?/?00/</B/0B0/
@M00842:106:000000000-AAV5A:1:1101:11581:5160 1:N:0:6
ATGACCAAATCAAAGAAATGACTCGCAAGGCTAGTGCTGAGGTTGACTTAG
+
>>>>>F1>AFDBBAF1FEFGGG3B00000A0B1BBDF2D10AB0FAFDF11
@M00842:106:000000000-AAV5A:1:1101:10099:5161 1:N:0:6
AAAAAAAAAAAAAATGGAATTCTCGGGTGCCAAGGAACTCCAGTCACGCCA
+
?AAAADDDDDDDGEEGGG11FF2ABCC/A/BFBEA00FBFHCG@FBEEFG/
@M00842:106:000000000-AAV5A:1:1101:10931:5164 1:N:0:6
AAGGCTCCAAAGATACAGAGGCTTGTAACTCCATTGACCCTTCAGAGGAAG
+
AAA?A4BAFFF>GFFGGGBGGG4BA4BAB65BB55D5F3F33A35D3F2A2
@M00842:106:000000000-AAV5A:1:1101:10231:5169 1:N:0:6
ATGGAATGGTAGGGCTCTGCAAAACAAAAAAACAAAAATGGAATTCTCGGG
+
1>>1>B1BC3B1FCB1FGGGFF1GFH0B0B000BA0A/0111111D2DFF/
@M00842:106:000000000-AAV5A:1:1101:10277:5172 1:N:0:6
ATCAGCAAACGCAGAATCAGCGGTATGGCTCTTCTCATATTGGCGCTACTG
+
?ABB3FDCFFBBGGGFGGGGGGGE22B2AC333B5BF5F5DFG3EEEGGH3
@M00842:106:000000000-AAV5A:1:1101:7848:5173 1:N:0:6
CTTCGTATGTTTCTCCTGCTTATCACCGTCTTGCAGGCTTCCCATTCATTC
+
>1>>1B1>1@BDGGGFFBB1B31DG3B0000011110AABFE0111D22B2
@M00842:106:000000000-AAV5A:1:1101:22260:5187 1:N:0:6
GTATAATAACCACCATCATGGCGACCATCCAACGGATAAACATCATAGGCA
+
>>>>AFFFDFFFFG44FFAGGGA2EGG33GBBBAE2B23DAFDGFA5FBG3
@M00842:106:000000000-AAV5A:1:1101:9370:5187 1:N:0:6
AAAAAAAAAAAAAAAAAAAAAAAACAAAACAACAAAACACACACAACAAAA
+
AAAAADDADDDDGCGGEEGG/E>>/?/0>0?//??000?0?AE//?/?/00
@M00842:106:000000000-AAV5A:1:1101:12275:5189 1:N:0:6
GATTAAAGAGATTATTTGTCTCCAGCCACTTAAGTGAGGTGATTTATGTTT
+
3>>AAFBFDFFFGGGGGBAFFGFDAAFAG4555B6BABF3BEDF5FDFB5D
@M00842:106:000000000-AAV5A:1:1101:15919:5199 1:N:0:6
AGCGAACTGCGATGGGCATACTGTAACCATAAGGCCACGTATTTTGCAAGC
+
A3>3>AA4@DADAAAGFG4AGBD6D6EFB3A35B3B2FE2B5355DB55G1
@M00842:106:000000000-AAV5A:1:1101:19030:5207 1:N:0:6
AAAAAAAAAAAAAAAAAAAAAAAAAAAAACAGAAAACACAAAAAACCACAA
+
AAAAAD?ADD@>AAEEA/E/>E/>>///>//0011B0<0?/00/>//?/?/
@M00842:106:000000000-AAV5A:1:1101:11960:5208 1:N:0:6
CAAAACAGGGTCGCCAGCAATATCGGTATAAGTCAAAGCACCTTTAGCGTT
+
>AAABF4FBBFFEEEAGGFAEGD6BFAA255ABDDD5DGFHH3B5BEGFAA
@M00842:106:000000000-AAV5A:1:1101:17120:5218 1:N:0:6
AAAAAAAAAAAAAAAAAAAAAAAAAAAACAAAAAAAAAAAAAAAAAAAAAA
+
BBBBBBBBBBBBGGGGGGGGGGC//>EE/?/?FGGGCCFDGGGGGGGGGGG
@M00842:106:000000000-AAV5A:1:1101:18199:5219 1:N:0:6
AAAAAAAAAAAAAAAAAAAAAAAAAAAACACAACAACAAAAAAAAAACAAA
+
AAAAADDDDDDDGGG/AE?EE@E//>>E/?B??/<//?/0B/<//>A..<0
@M00842:106:000000000-AAV5A:1:1101:25341:5222 1:N:0:6
AAAAAAAAAAAAAAAAGAGGGGGACCGACAAGACGACACCACCACACAGAC
+
A1AAADDDDDDDGC/EA/0AA////////>/0B>//>///?/?//<//B<0
@M00842:106:000000000-AAV5A:1:1101:7317:5227 1:N:0:6
TTCATGCAGCGTTACCATGATGTTATTTCTGCATTTGGAGGTAAAACCTCT
+
3>AAA5BFDFBAEEFGGGFBBB656D55A65AD5655B3FAAFDGBEF3G3
@M00842:106:000000000-AAV5A:1:1101:24935:5227 1:N:0:6
TGCATACGAAAAGACAGAATCTCTTCCAAGAGCTTGATGCGGTTATCCATC
+
>>>>>BDFAABBGCEGGGGGGFDA5DDBF44ABBBBBAFGE?2AAAGGF5D
@M00842:106:000000000-AAV5A:1:1101:8794:5228 1:N:0:6
AAAAAAAAAAAAAAAAAAGGGAATTCTCGGGTGCCAAGGAACCCCAGCCCC
+
?AAAADDDDDDDGGGGGA/?EGFH1122/FEG>F0G1>FH0B/?//>0///
@M00842:106:000000000-AAV5A:1:1101:12713:5232 1:N:0:6
CTTTGAGGATAAGGAGAGCTCGCAGATTGGATGGAGAAAAAAACAAAAAAA
+
>1>>131>B>BF11F1CFGBGFAEEE11B01BBB00BB1AB/A//E00/AE
@M00842:106:000000000-AAV5A:1:1101:7726:5234 1:N:0:6
AAAAAAAAAAAAAAAAAAAAAACAAAAACACAGAGAAACACAAACAACAAC
+
AAAAADADDDDDGGGGGGGGGG///>0?E/BG01001>000FF0/F/E///
@M00842:106:000000000-AAV5A:1:1101:15040:5236 1:N:0:6
AAAAAAAAAAAAAAAAAAAAAAAAAAAAAAGAAAACAAAAAAAGAGAAAAG
+
?3AA?@DBBBBBGGGGCF???@//>@/>/>//0222?/00<////001100
@M00842:106:000000000-AAV5A:1:1101:18519:5239 1:N:0:6
AAAAAAAAAAAAAAAAAAAAAAAAAAAAAAACAAAACAACGACAAAAGGAG
+
>AAAADDDDDDDGGGGGGCEGC//>////<//?/<00<///////000/?.
@M00842:106:000000000-AAV5A:1:1101:24313:5244 1:N:0:6
AAAAAAAAAAAAAAAAAAAAGAGAGCAGAGCACAACACGAACCACCACCAC
+
AAAAADDDDDDDGGCGEE/@//B>B/100/0B000>///////0//?<F//
@M00842:106:000000000-AAV5A:1:1101:13791:5247 1:N:0:6
TACCGATATTGCTGGCGACCCTGTTCTGTATGGCAACTTGCCGCCGCGTGG
+
1>>A111>>FFDBBFAEAEEGGB1A22DD2DBBF01F0BDGGCC/EGE///
@M00842:106:000000000-AAV5A:1:1101:11167:5258 1:N:0:6
AAAAAAAAAAAAAAAAAAAAAAAACAAAACAAAACAAAAAAAAAAAAAAAA
+
ABBABDBBBBBBGGGGGGGFFGGCE1100?//000/?BCGE//B/B@<---
@M00842:106:000000000-AAV5A:1:1101:7751:5261 1:N:0:6
ATTGGTCGTATGGTTCTTGCTGCCGAGGGTCGCAAGGCTAATGATTCACAC
+
A3A33BDDDFFFGGEFDFFGGGF4A22AAAA2AAAABFBFGGBHDFFFGGF
@M00842:106:000000000-AAV5A:1:1101:8244:5262 1:N:0:6
CACGTTCTTGGTCAGTATGCAAATTAGCATCAGCAGCTTGCAGACCCATAA
+
>>A3>BCAFFFFGGGFFGGFFF5A5AAFGA4FAFFFGABAGHFHH2BCA33
@M00842:106:000000000-AAV5A:1:1101:9104:5266 1:N:0:6
TTACTTGTCATGCGCTCTAATCTCTGGGCATCTGGCTATGATGTTGATGGG
+
3>>>3D5BDDFFGGE2A4FGGB5A6FG4A4445AD323BBFAG55FAFGH2
@M00842:106:000000000-AAV5A:1:1101:6601:5270 1:N:0:6
AAAAAAAAAAAAAAAAGGGGGGCGCGAGACACACCACCACACACCCCCCAC
+
AAAAA?@DDD?DEGEEEA/EECC/----<.///...<.::.:...:--9-9
@M00842:106:000000000-AAV5A:1:1101:11014:5276 1:N:0:6
AGCTTGAGTAAGCATTTGGCGCATAATCTCGGAACCCTGCTGGTGCTTGGG
+
>1>111111@11BAAAAGGGGGG0A1B3BAA00A0ABBCG1B10BAB1BE/
@M00842:106:000000000-AAV5A:1:1101:22716:5276 1:N:0:6
ACTGAGAAGTTAATGGATGAATTGGCACAATGCTACAATGTGCTCCCCCAA
+
>>>3>45@>DFFFGFD4FGCFG6B4BDFF4BBBDDFAAA35FGDGBFGGFA
@M00842:106:000000000-AAV5A:1:1101:8259:5277 1:N:0:6
CACGTTCTTGGTCAGTATGCAAATTAGCATAAGCAGCTTGCAGACCCATAA
+
>>A3>CCAFFFFGGGGGGGGGG5B54BEF555AF5FB4BFGHFFHHHHFFB
@M00842:106:000000000-AAV5A:1:1101:6887:5279 1:N:0:6
TGGAATTCTCGGGTGCCAAGGAACTCCAGTCACGCCAATATCTCGGATGCC
+
>>>>>1@@3B>?C1AAFGEFFB0B11FGC2FDDEABB011A22DF///A01
@M00842:106:000000000-AAV5A:1:1101:11886:5289 1:N:0:6
AAAAAAAAAAAAAAAAAATGGAATTCTCGGGTGCCAAGGAACTCCAGTCAC
+
BBBBBBBDBDDBEGEGGGAFGF333B5@FAE1>BFGGAF1GHBFGFB3BB@
@M00842:106:000000000-AAV5A:1:1101:20267:5290 1:N:0:6
AATTATGGCGAGAAATAAAAGTCTGACACATGATTACACTCCTAAGCAGAA
+
A?AAAF3CA>1>EEEFFGB1F1D3D11B1E1A1D2A1BFBFF1FHBHFFE0
@M00842:106:000000000-AAV5A:1:1101:24610:5300 1:N:0:6
AAAAAAAAAAAAAAAAAAAAAAACACAGACCACAAGAGAAACACACAAGCA
+
AAAAADDDDDDDGGGGGC//>E@//0/010?0?//0000>100B//??0/0
@M00842:106:000000000-AAV5A:1:1101:11599:5300 1:N:0:6
AAAAAAAAAAAAAAAAAAAAAAAAAAAAAAAAAAAAAAAAAAACAAAACAA
+
BBB@BBBBDB@DEEGGGGGGGG/EE/>E///<</<<->-@@CG.GC...;.
@M00842:106:000000000-AAV5A:1:1101:17924:5307 1:N:0:6
AAAAAAAAAAAAAAAAAAGGGAATGCTCGGGAGCCAAGGAACGCCAGTCAC
+
BBBBBBBBBBBBGGGCEE1?EFG13B5@?>//>??BFHFHHH1/EEE3BF3
@M00842:106:000000000-AAV5A:1:1101:24470:5319 1:N:0:6
CTTGGAAGAGATTCTGTCTTTTCGTATGCAGGGCGTTGAGTTCGATAATGG
+
>3>334BB4B4FGGFGGGAGGGBA4BBBFFF4A2E22AAFDGGFH52BE55
@M00842:106:000000000-AAV5A:1:1101:7195:5320 1:N:0:6
TTAGTAAGCTCTTTTTGATTCTCAAATCCGGCGTCAACCATACCAGCAGAG
+
>3>3>BBDFFFFGGGFEAFFGCDGDAAF4A22AAAA2BCCCFFCHEH2GFA
@M00842:106:000000000-AAV5A:1:1101:13074:5331 1:N:0:6
CTAATGATTCACACGCCGACTGCTATCAGTATTTTTGTGTGCCTGAGTATG
+
>AAAA55BDDFFFGGGGGAEEEBAB5BEFF55555AA2BBBFHHGBGAGD5
@M00842:106:000000000-AAV5A:1:1101:7212:5335 1:N:0:6
TTAGTAAGCTCTTTTTGATTCTCAAATCCGGCGTCAACCATACCAGCAGAG
+
>3>33BD5FFFFGGGGGGGGGFDBB4BFF22222A2ABFA3EGFHBGBF31
@M00842:106:000000000-AAV5A:1:1101:15066:5336 1:N:0:6
CGAACGTCAGAAGCAGCCTTATGGCCGTCAACATACATATCACCATTATCG
+
>3>>A34>>AFFGGGGFG4BA5BB44AAAEA333BBA5D5D5FGH35D5D2
@M00842:106:000000000-AAV5A:1:1101:24221:5344 1:N:0:6
TAGGAAGTGTCCGCATAAAGTGCACCGCATGGAAATGAAGACGGCCATTAG
+
>>33AFFCDFFFGEFCEGFGBFDAG42AE2EFA3B35FFFFB2AEEG35F5
@M00842:106:000000000-AAV5A:1:1101:23581:5359 1:N:0:6
TTTGAGGACTGTAGGATTTGCTTTTGGTGCGTGGCAATTAATGCATTTTCC
+
>AA1>1BFAC1BBFGFGGGFGBA31BA0A1A0AA0A11111AF1DD2AFF1
@M00842:106:000000000-AAV5A:1:1101:13779:5359 1:N:0:6
AAAAAAAAAAAAAAAAAAAAAAAAAAAACACGAAAAAACAAAAAAAAAAAA
+
AAABBDBAD@ADEEE?EEGGCGG/E////?0/</?<A///?0F/>CA----
@M00842:106:000000000-AAV5A:1:1101:17142:5369 1:N:0:6
AAAAAAAAAAAAAACAGGGGGGGGAGAGCGAACCACCGACAAACACACACA
+
>>A1>@1DD@DDEC//0AFA//?9-9--:-----;----9----:----9-
@M00842:106:000000000-AAV5A:1:1101:10656:5371 1:N:0:6
CATTGCTTATTATGTTCATCCCGTCAACATTCAAACGGCCTGTCTCATCAT
+
ABAA?FD5DFFFGGGFGFGGGGA4BA24G45ADDAB2A2EEFEG5GGFHG5
@M00842:106:000000000-AAV5A:1:1101:20297:5372 1:N:0:6
GAAAAAAAAAAAAAACGGGGGGGCAGGAAACAACCCACACACACCACACAA
+
1AAAAFDDDDD>EE?AA/AECC---.-.////---------9------99-
@M00842:106:000000000-AAV5A:1:1101:23610:5380 1:N:0:6
AAAAAAAAAAAAAAAAATGGAATTCTCGGGTGCCAAGGAACTCCAGTCACC
+
AAAAADDDDDDDGGGGGAFGGE11D22//>/>?BB1/>B0>@FGBB@@1F1
@M00842:106:000000000-AAV5A:1:1101:11910:5382 1:N:0:6
GGAAAAAAAAAAAAAAAATGGAATTCTCGGGTGCCAAGGAACTCCAGTCAC
+
11>>AF?DDDD@EEAEEGFFG11B112D/C@/>EGF1FCCHHBGFHH2FGB
@M00842:106:000000000-AAV5A:1:1101:6825:5424 1:N:0:6
AAAAAAAAAAAAAAAAAGGGGGCACAGACCACAACCACACCCACACCCCCC
+
AAAAA1ADDDDDGGE?AA/A/////00@B/0/////?//////?/?///>/
@M00842:106:000000000-AAV5A:1:1101:22781:5425 1:N:0:6
TGCGCCAAATGCTTACTCAAGCTCAAACGGCTGGTCAGTATTTTACCAATG
+
>1A1AAA@>FFD3FGFBG11BG1BA1AB000AAABDFG2D222FGGHGBG1
@M00842:106:000000000-AAV5A:1:1101:13478:5426 1:N:0:6
CTTGATGGTAGTAGATGCTATTGTCATTATTCTCTTCCAAAAACAAAAAAA
+
>>11>13@@B@1BFEFGGBEFGDDDF33A3333DA3DDFG1B00B00F0AA
@M00842:106:000000000-AAV5A:1:1101:21602:5430 1:N:0:6
AAAAAAAAAAAAAACAGGGGGGCAGCGAGCGCCCAAGACGACACACACCGC
+
>>A>A1>10@@D////BFCG?C<>////<///--...0>.>--<<C.<.--
@M00842:106:000000000-AAV5A:1:1101:9488:5432 1:N:0:6
AAAAAAAAAAAAAAAAAAAAAAAACAAAACATAAAAAAAAAAAAAAAAAAA
+
AABBBBBDBB@DGGGGGGGGGG?/1?1B?B?33B3B3<ECBCGCCGGGG<C
@M00842:106:000000000-AAV5A:1:1101:24899:5448 1:N:0:6
AAAAAAAAAAAAAAAAAAAAAAACAAAAAAAACAAAAAAAAAAAACAACAA
+
AABBBBDDBBBBGGGGGGGGGG@1F?B1?/////?00//<BB@/</<A.<F
@M00842:106:000000000-AAV5A:1:1101:20424:5452 1:N:0:6
AAAAAAAAAAAAAAAAAAGGGACTCCCCGGCGACAAAGAAACCCCAGCCCC
+
AAAAADDDDD0AEGGGG/AEE//001?/>E///>//0>0B0B0E//?0/?/
@M00842:106:000000000-AAV5A:1:1101:19135:5453 1:N:0:6
AAAAAAAAAAAAAAATGGAATTCTCGGGTGCCAAGGAACTCCAGTCACGCC
+
@AABBBBDDDADEG0FGGF3BGD55ABE1A135B??1GHFGHHGGHHHGHG
@M00842:106:000000000-AAV5A:1:1101:10359:5462 1:N:0:6
AAAACTAAAAAAAAAAAAAAAAAATGGAATTCTCGGGTGCCAAGGAACCCC
+
AAABAFFCFFFBGGGGGGGGGFE@C@B3BB355D?B>1>EHGCCFAGH1?E
@M00842:106:000000000-AAV5A:1:1101:24906:5467 1:N:0:6
AAAAAAAAAAAAAAAAAAAAAAAAAAACACGACACAAAAAAACAAAAAAAA
+
>A?ABBDBBBBBGGGFGGGCEF/>EE?/??/<///2?BB/<B/GHFHG/<A
@M00842:106:000000000-AAV5A:1:1101:17284:5469 1:N:0:6
AAAAAAAAAAAAAAAAAAAAAAAAAGAACACACAAAAAAAAAACAACAAAA
+
AAABBBBDDDBBFCEEGGGGGG?/E/?CFF2//?/00?E<DGC/FC/?F00
@M00842:106:000000000-AAV5A:1:1101:8778:5484 1:N:0:6
ATGCAAAGGTCTCTTGTGATTGTTCACTGTGATTAATTAGAATCTTCTGTC
+
3>>>>B5BFBDDGEDF5BBBFB4BD6FEG5D5A555ADDC555F5D5AFD5
@M00842:106:000000000-AAV5A:1:1101:7841:5490 1:N:0:6
TGGAATTCTCGGGTGCCAAGGAACTCCAGTCACGCCAATATCTCGTATGCC
+
>>>>>@BFDFAACAAEGF4AFB4B4BFGGDB3D2AAAA3B55DDF2E3BEF
@M00842:106:000000000-AAV5A:1:1101:10963:5491 1:N:0:6
TATGTCCCTCATCGTCACGTTTATGGTGAACAGTGGATTAAGTTCATGACG
+
>AA3>FFFFFFFGGEGAEGBAFA55B55D445BBBBFB3FAF5AGBGFB32
@M00842:106:000000000-AAV5A:1:1101:19012:5493 1:N:0:6
AAAAAAAAAAAAAAAAAAACAAACAACAACAAAAAAAAAAAAAAAAAAAAA
+
AAAAA1?>AA@0AEEEEEG/FFA/0?/B>//B0FF/>EEE?C/C/C@@-A-
@M00842:106:000000000-AAV5A:1:1101:22602:5496 1:N:0:6
AGTCGGGAGAGGAGTGGCATTAACACCATCCTTCATGAACTTAATCCACTG
+
33>>333>>>AACECGFG4BGFAA5G2G3323ABBBF5DG5F355AEGHE3
@M00842:106:000000000-AAV5A:1:1101:7378:5512 1:N:0:6
TCGCCCTGGTCGTCCGCAGCCGTTGCGAGGTACTAAAGGCAAGCGTAAAGG
+
>>>ABCDFCFFDEFECFEFGGE22A2A2AEEBDAD5B33BFGFHE1AE1FB
@M00842:106:000000000-AAV5A:1:1101:25210:5513 1:N:0:6
GTAATTGAACAAATTGGAGAGTTAGATTAACAGGCAACACACCACACACAA
+
>>>>13@BDFFFGDDFGGGGEB3D3F33AF1310BBB0B0B00B0A/A//F
@M00842:106:000000000-AAV5A:1:1101:22622:5516 1:N:0:6
AAAAAAAAAAAAAAACGGGGGGCGGGGCAGGCCACCACCACCCCCAACCAC
+
AAAAAD?DDD@DECE/AEE?@C>-<-;-:.-....9.A.....--9-9AA-
@M00842:106:000000000-AAV5A:1:1101:22971:5516 1:N:0:6
AGTGCTGAGGTTGACTTAGTTCATCAGCAATCGCAGAATCAGCGGTATGGG
+
33>3>@55BACCFFBBBAFBFGF5D5BFBB4B2B2AA3DGGFFEG2FECG2
@M00842:106:000000000-AAV5A:1:1101:25647:5516 1:N:0:6
ATCAAAAAAAAAAAAAAAAAAAAAAAACCAGAAACAAAAAACAAAAAAAGG
+
>3>AAFFABBBBGGGGGGGGGGGG?ECE>F/0BB?BF0G?@/??FFHC///
@M00842:106:000000000-AAV5A:1:1101:13635:5521 1:N:0:6
CGTTCTGGCGCTCGCCCTGGTCGTCCGCAGCCGTTGCGAGGTACTAACGGC
+
>3>>>35BF@A2EEFGGEGGFFA2A22AAA22AA1BBAEAE1BG5FF3B00
@M00842:106:000000000-AAV5A:1:1101:12586:5521 1:N:0:6
AAAAAAAAAAAAAAAAAAAAAAAAACAAACAAAAAAAAAAAAAAAAAACAA
+
BBBBBBBBBDBBGGGGGGGGGEC/E/?C0/0/B0/<<<?/<>//->--...
@M00842:106:000000000-AAV5A:1:1101:10576:5527 1:N:0:6
AAAAAAAAAAAAAAAAAAAAAAAACAACAAATGAACAAACGACCACAAGAG
+
AAAAABBDBBBBGGGGGEGGFGG>EHA///0B33?3B20//?//////020
@M00842:106:000000000-AAV5A:1:1101:21483:5527 1:N:0:6
AGAACCATACGACCCATATCACGACACTAGTCACGCAAAGCATTGGGATTA
+
11>>>A1F1BB>AF1AG0BBBFA00A01AAFDDD0EAAABFGBDGFGAEG1
@M00842:106:000000000-AAV5A:1:1101:5946:5538 1:N:0:6
ATTTGTGATCGTGACTGTACAAACACAACAAGACACAATGGAATTCCCGGG
+
11>A1@BDDB@1EGAFFBBGDBD1A00AAF00A0B0001A11111D1BAE/
@M00842:106:000000000-AAV5A:1:1101:6937:5541 1:N:0:6
GGTAAAGCTGATGGTATTGGCTCTAATTTGTCTAGGAAATAACCGTCAGGG
+
>A>>>BFFFFFFGG4FGGGGGGB4D56B6DA55DBB4B44B5FGE2EEFG2
@M00842:106:000000000-AAV5A:1:1101:25473:5542 1:N:0:6
CTGACCGTACCGAGGCTAACCCTAATGAGCTTAATCAAGATGATGCTCGTT
+
>>3>AFD3AABAEF?EAGGGGG2BE5B5AB53BA5DAF3BBG55FGAGG0B
@M00842:106:000000000-AAV5A:1:1101:17722:5556 1:N:0:6
GCTATTGGTGTGGCTGTCAGAAAATTATCATTAAAGTTGATTATAAATCGG
+
>>>>>B1BB>>>EA1FBFFGGF1F11B3DF33D3BBA2D222AA22ADDA/
@M00842:106:000000000-AAV5A:1:1101:22694:5557 1:N:0:6
ATATGAAGGACTAGAACAAAAACACTACGAAAGTTAAAATAAACAGATAAA
+
AAAA3FBDFFCBBBFGGGBBFGB4F4FGE242A555D5D53B53BFEG5F5
@M00842:106:000000000-AAV5A:1:1101:8946:5559 1:N:0:6
AAAAAAAAAAAAAAAAAAAAAACACAGAACAAGACACAAGACAGGAACCAA
+
AAAAADD@DDDD/EEGAEGC/E//F/011>000B000B?B0B00/00</0/
@M00842:106:000000000-AAV5A:1:1101:25212:5559 1:N:0:6
AAAAAAAAAAAAAAAAGGGGGGGCACGACAGACACACAACCCACAAACCCC
+
>>AAADDDADDDG/A/A/AEEC-9-.9.9:-/--9-9----;9;---;99-
@M00842:106:000000000-AAV5A:1:1101:7273:5566 1:N:0:6
GCTCAGGAAATGCAGCAGCAAGATAATCACGAGTATCCTTTCCTTTATCAG
+
AA>AA4CFFFFFGGGGGGGFGFC4D55DBGA2AAA5DD55A5B555DBFG5
@M00842:106:000000000-AAV5A:1:1101:9698:5566 1:N:0:6
GGTTTCTATGTGGCTAAATACGTTAACAAAAAGTCAGATATGGACCTTGCC
+
>1>>>DD@FFFFGFCE1AFGFG111B1D1000ABDF11DAA2G1FG0BFF1
@M00842:106:000000000-AAV5A:1:1101:15511:5570 1:N:0:6
AAAAAAAAAAAAAAAAGGGGGGGAGCGAGAGACAGCACACACCACAAACAG
+
A?AA?>1>0A@DE?//EEEEEG---.-----------;-----;E---9--
@M00842:106:000000000-AAV5A:1:1101:9507:5595 1:N:0:6
CTAACATCCAAAGTGAAAAAAAAACAAAACTAAAAGAAGAAAATAAGAGAG
+
AAABBF5FFFFFC5BGGGGGGGGCEB22B235ABAAA2F3B3BD3GH53G1
@M00842:106:000000000-AAV5A:1:1101:20778:5599 1:N:0:6
ATGGTCGTGCTACTGAAAAAAAAAAAAAAATGGAATTCTCGGGTGCCAAGG
+
>>>1>D1>AAA3BBFB1BF1AEA0///AA/BA@B@BCE@FEFGCEGF1@G/
@M00842:106:000000000-AAV5A:1:1101:23008:5612 1:N:0:6
TCAAAAAAAAAAAAAAAAAATGGAATTCTCGGGTGCCAAGGAACTCCAGTC
+
>>>AAFBBBBBBGGGGGGG0GBB3@33B5@?B/1>?FFFFFAFHHHHHHHG
@M00842:106:000000000-AAV5A:1:1101:23345:5612 1:N:0:6
AAAAAAAAAAAAAAAAAAAAAACAAAGAACACAACAACCAAACACAAACAA
+
AAAAADDDDDDDGGGEEGCCGE///0000000?///?///?F/B<</0?B/
@M00842:106:000000000-AAV5A:1:1101:17390:5618 1:N:0:6
AAAAAAAAAAAAAAAAAAAAAAAAAAAAACAAAAAAAAAAAAAAAAAAAAA
+
BBBBBBBDD@DDGGGEGGGGGG//>EE/<///BFGC/>A@FCCCFGG-:??
@M00842:106:000000000-AAV5A:1:1101:25307:5619 1:N:0:6
AAAAAAAAAAAAAAAAAAAAAAACACACAACAAAACAAAAACAAAACAAAG
+
BBBBBBD@DBBBGGGGEEGGGGG1F111??///B0B?EA0/?/?0?0?/?2
@M00842:106:000000000-AAV5A:1:1101:25497:5624 1:N:0:6
TAATGGCGTCGAGCGTCCGGTTAAAGCCGCTGAATTGTTCGCGTTTACCTC
+
>>AA11B1ADADAA0EEEGG0FEF2D1B/A/EAB22A22D/AAAA/FFF11
@M00842:106:000000000-AAV5A:1:1101:25644:5629 1:N:0:6
AAAAAAAAAAAAAAAATGGAATTCTCGGTAGCCAAGGAACCCCAGCCACGC
+
BBBBBBDDBBBBGGGG1B3CEGBD5ABBA113332B113F1BE?1B?BF/1
@M00842:106:000000000-AAV5A:1:1101:22633:5632 1:N:0:6
GGTTATCCATCTGCTTATGGAAGCCAAGCATTGGGGATTGAGAAAGAGTAG
+
>3>>ABDDDFFBFBBFDGGGF44AFG4AFG5GBBA2FAFG3E2DEB3EGD5
@M00842:106:000000000-AAV5A:1:1101:7025:5633 1:N:0:6
AAAAAAAAAAAAAAAAAGGGGGGCGAAGCACGCAACACCCGACACCCCCAC
+
AAAAA@DDDDDDGFEC///A/E@<---<</<-----::.:-----..99-:
@M00842:106:000000000-AAV5A:1:1101:12679:5637 1:N:0:6
AAAAAAAAAAAAAAAAAAAAAAAAAAACACACAAAAAAAAACACAACACAA
+
AAAAADDDDDDDEAEG?E/EE////>>/?0//<?00/>////?0?//F/?/
@M00842:106:000000000-AAV5A:1:1101:11292:5640 1:N:0:6
AAAAAAAAAAAAAAAAAAAAAAAAACGACACGCACCACACAAGAACACCAA
+
AAAAADDDDDDDGGEAEE/E////>////>/?//</0<////0B0<00?//
@M00842:106:000000000-AAV5A:1:1101:20377:5649 1:N:0:6
GCAGTATGAGTTTTAGATATACTATGGTCGTTGATGCTTGTAATACAAAAA
+
>A33>B5DDF5FGGFG4FFFFG556DG5AA2AB45DGBBBBA55F5BA3BB
@M00842:106:000000000-AAV5A:1:1101:6025:5649 1:N:0:6
TTCATGGAAATTATCAATGAAATCTCCTCTTTCATGTCATCAACAACAAAA
+
33AA?5CBFFFFGBBGAFGBBFAB5D45B555DDDDADG6FAB3F222222
@M00842:106:000000000-AAV5A:1:1101:10700:5652 1:N:0:6
ATGGACTGTCAGTTGCTTTCAAAACAACACAACAACACTGGCATTCTCGGG
+
1>>1>B1>BDFFBF1BFEGGG3AF100A0B00BBAAF01A00BA1FAFE//
@M00842:106:000000000-AAV5A:1:1101:7826:5652 1:N:0:6
GATTTTCTGACGAGTAACAAAGTTTGGATTGCTACTGACCGCTCTCGTGCC
+
>>>AAFFFFFFBGGGFGGGFGF5A6D2F44BA5DDBBDGF?E2E2FEEGF1
@M00842:106:000000000-AAV5A:1:1101:10465:5658 1:N:0:6
GTAAAACAGGTGCCGAAGAAGCTGGAGTAACAGAAGTGAGAACCAGCTTAT
+
>>>>>FF1BABCGFE11A0FGGEGF0BB0B21B01B1BAAFBEGHHHFDF1
@M00842:106:000000000-AAV5A:1:1101:22824:5666 1:N:0:6
AAAACGGCAGAAGCCTGAATGAGCTTAATAGAGGCCAAAGCGGTCTGGAAA
+
AAABA33AADBCGFFFGA4BFFDB54555555AAAB2ABFG?EEEEGH5FA
@M00842:106:000000000-AAV5A:1:1101:12340:5667 1:N:0:6
AAAAAAAAAAAAAAAAAGGGAATCCCCGGGTGCCAAGAAACTCCAGCCCCC
+
AAAAADDDDDDDEEEEA/AAA0B1B1B>///>BB1@F0B0B1B@1B0//>/
@M00842:106:000000000-AAV5A:1:1101:20711:5667 1:N:0:6
AAAAAAAAAAAAAAAATGGAATTCTCGGGTGCCAAGGAACTCCAGTCACGC
+
?AABBBBDBDDDGGFEGFGBBE3AD5B1A1>1BDB1BEGHBGHHE@FGHGF
@M00842:106:000000000-AAV5A:1:1101:10023:5674 1:N:0:6
AACGAGAAGACGGTTACGCAGTTTTGCCGCAAGCTGGCTGCTGAACGCCCC
+
1?AAA11>CFFAEAFEGGGEE033A0BB0AA/AF1FBE0ACFG1BGC?E?/
@M00842:106:000000000-AAV5A:1:1101:7177:5694 1:N:0:6
AATTGGGTGAATGGATAGCACGATAATCTGTAGAACATCAAAAAAAACAAA
+
>A>111>1>AFDEGCFGGABGA00AA3A3D33DA2AB1F1B11BA/E/FGG
@M00842:106:000000000-AAV5A:1:1101:14605:5694 1:N:0:6
AAAAAAAAAAAAAAAAAGGGGGGAGGAGGCGAAGCGAGCGCAACCACAGCA
+
11AAAA1ADDDDGE?//AAAAE</<///..------<-----:-.:..../
@M00842:106:000000000-AAV5A:1:1101:24106:5696 1:N:0:6
AGTGAAGGGTGAGCTGAGCAGAAAAAAAAAGAAAAATGGAATTCTCGGGCG
+
>>>1>BB1A1AAFGFGBGGGFFGF000AA//A00B00F1GHA1DDA/FF//
@M00842:106:000000000-AAV5A:1:1101:8457:5699 1:N:0:6
AAAAAAAAAAAAAAAAAATGGAATTCGCGGGTGCCAAGGAACTCCAGTCAC
+
ABABBBBBBBBBGGGGGGFFF@@F3511>///>?F33/FG3B?FGHH?G3?
@M00842:106:000000000-AAV5A:1:1101:24863:5707 1:N:0:6
CCCGTCCACATTCAAACGGCCTGTCTCATCATGGAAGGCGCTGAATTTACG
+
>>>>1>1>B@CBGGG3DEGCEAB11AAE212DD1A1BAB/E?E?12B22D/
@M00842:106:000000000-AAV5A:1:1101:17016:5711 1:N:0:6
AAAAAAAAAAAAAAAAAAGGGAATTCTCGGGTGCCAAGGAACTCCAGTCAC
+
AAAAADDDDDDDGGGEGE/?EGG01D2DB/E/>?011/?>FG1B1CH@BB1
@M00842:106:000000000-AAV5A:1:1101:6294:5716 1:N:0:6
GTAGCGGTAAAGTTAGACCAAACCATGAAACCAACATAACCATTATTGCCC
+
>>>3>3A2>AFFBEEGFGGFGGBFGFF455B2AAE2B5FBFG3F55D5EFF
@M00842:106:000000000-AAV5A:1:1101:24296:5729 1:N:0:6
TTCTCAAAAAAAAAAAAAAAAATGGAATTCTCGGGTGCCAAGGAACTCCAG
+
>>>>>DFFFBBBGGGGGGGGGGGFF33F3D55?B>1>?FEF1FEFH3BGE3
@M00842:106:000000000-AAV5A:1:1101:22962:5738 1:N:0:6
AAAAAAAAAAAAAAAAAAATGGAATTCTCGGGTGCCAAGGAACTCCAGTCC
+
?A1AADDDDDDDEEEEG/E0BG11B112B/FE/>E>GFG>GCGFGC@FBG1
@M00842:106:000000000-AAV5A:1:1101:25693:5751 1:N:0:6
GGCTCTTCTCATATTGGCGCTACTGCACAGGATATTTCTAATGTCGTCACC
+
>A>1>1@@3DF@FG33BEEG?AAABBB11000B12A2222D2DAA//A/BB
@M00842:106:000000000-AAV5A:1:1101:13156:5752 1:N:0:6
GTTCCATCAACATCATAGCCAGATGCCCAGAGATTAGAGCGCATGACAAGG
+
>>>>>B5BDDFDFFFBGGGGDG44B4BBF44A4A5A35BEEGGEFGHFEG2
@M00842:106:000000000-AAV5A:1:1101:16623:5768 1:N:0:6
AAAAAAAAAAAAAAAAAAAAAAAAAAAGAAAAAAACAAAACAAAAAAAAAA
+
BBBBBBBBBDBBGGGGGGGGGG///>>//0BB?>//FCFF0</??//C/C-
@M00842:106:000000000-AAV5A:1:1101:18860:5798 1:N:0:6
AAAAAAAAAAAAAAAAAAAAAAAACAAAAAACAAAAAAAAAAACAAAAAAA
+
BBBBBBBBBDBBGGGGGGGCGGE?1?FF0///??F0/<>///B/?GG0/<-
@M00842:106:000000000-AAV5A:1:1101:17151:5809 1:N:0:6
AAAAAAAAAAAAAAAAAAATGGAATTCTCGGGTGCCAAGGAACTCCAGTCC
+
BBBBBBBDDDDBGGGGGGG1BG3G@3D5D?CE?>EFFBGGHGH3BFFGBD3
@M00842:106:000000000-AAV5A:1:1101:8633:5811 1:N:0:6
AAAAAAGAAAAAAAAAAAAAAAAATGGAATTCTCGGGTGCCAAGGAACTCC
+
AAAABB2>FFFFGGFGGGGGGGG0BBF33333BB?1>1>EGBBEFGHHFFG
@M00842:106:000000000-AAV5A:1:1101:7052:5812 1:N:0:6
AAAAAAAAAAAAAAAAAAAAAAACAAAAAACAACACACACAAAAAAAACAA
+
BBBBBBDDBBBBGGGGGGCGEEE1?111?>>/???/F///?/0B///<///
@M00842:106:000000000-AAV5A:1:1101:7855:5818 1:N:0:6
AGACGCAACGCGAGCAGTAGACTCCTTCTGTTGATAAGCAAGCATCTCATT
+
AAAA3ADBD?DAEFEGGBBGFB5BA35A3D55B5A5DAF5AGGGGH5F55B
@M00842:106:000000000-AAV5A:1:1101:19904:5818 1:N:0:6
AAAAAAAAAAAAAAAATGGAATTCTCGGGTGCCAAGGAACTCCAGTCACGC
+
?>>AABBDD@D>EG?EGGG3BF3A5DF1A1>1BDB??1BGCGHHFGGGFFA
@M00842:106:000000000-AAV5A:1:1101:9020:5819 1:N:0:6
AGCGCCAGAACGTTTTTTACCTTTAGACATTACATCACTCCTTCTGCACGG
+
33A3ADBBFFFAFFFCFGGGGG5555AFG555DBBFBF5DF35B3DFGHG0
@M00842:106:000000000-AAV5A:1:1101:15910:5824 1:N:0:6
CCTGACGGTTATTTCCTAGACAAATTAGAGCCAATACCATCAGCTTCACCG
+
>>11>B1>>>>BBGBFAAGEGF0G13AA3B1FBB1BFGH2FBFHD11AFF/
@M00842:106:000000000-AAV5A:1:1101:9174:5825 1:N:0:6
AGTAGCATTAAGCCTGTCAGGGACTGTATGAATTCAAGTTTGCGTATTAAA
+
33>>3BD@FF@DGGAGBGBGGFCFFBB6AD5656DDDA555DEEEEA3AG5
@M00842:106:000000000-AAV5A:1:1101:25824:5837 1:N:0:6
TAGCGCCAATATGACAAGAGCCATAACGCTGATTCTGCGTTTGCTGATGAA
+
1>1A1A@ADFFF3EFGGG0FGG0111B0A00A12AD21/A///D1BFBDEE
@M00842:106:000000000-AAV5A:1:1101:21801:5840 1:N:0:6
GTAGCGTTGACCCTAATTTTGGTCGTCGTGTACGCAATCGCCGCCAGTTAA
+
>>>1>1>A1>BBG1A1BFDFDE0BA0A00AG0D0A/ABF///A/A/E1A22
@M00842:106:000000000-AAV5A:1:1101:5941:5840 1:N:0:6
CTTTGGTATGTAGGTGGACAACAATTTTAATTGCAGGGGCTTCGGCCCCTT
+
33AA34>BFFFFGG5DF4GBFGG445556A5DDGE4222AA2FE?ECCF1B
@M00842:106:000000000-AAV5A:1:1101:5492:5842 1:N:0:6
TGGAATTATAGAGGTTACGATGCACTCATGATTAGAATCCTCATCAACCAA
+
1>1111@13BFBBF11B1A11A0111BF313BD3A322BBAD1BF2100//
@M00842:106:000000000-AAV5A:1:1101:10516:5844 1:N:0:6
AATCCTTGATGTCGGTTGCTGCAACACAACACAAAGAAATGGAATTCTCGG
+
3A>AADDFFFFDGGAAEEGGGGHHFA2B22222BAA3AF5BFF33BD5DF2
@M00842:106:000000000-AAV5A:1:1101:14029:5850 1:N:0:6
GTGATGTGCTTGCTACCGATAACAATACTGTAGGCATGGGTGATGCTGGTA
+
>1>>133BBBBBFABGGFA1AFB111BF3D2A21BB1BFE0AA2FGBFC01
@M00842:106:000000000-AAV5A:1:1101:24834:5852 1:N:0:6
AATAGCTTGCAAAATACGTGGCCTTATGGTTACAGTATGCCCATCGCAGTT
+
>A>A3B5@FAFFGGFGGGEGGGB444BFH55DBDGAFFFGAF33F?EFE25
@M00842:106:000000000-AAV5A:1:1101:17532:5859 1:N:0:6
GTACAGCTAATGGCCGTCTTCATGTCCATGCGGTGCACTTTATGCGGACAC
+
>>>>13B111BBGBBEAE1ABB3333AFGD10A0AABB111BDFFAAAEFF
@M00842:106:000000000-AAV5A:1:1101:8077:5860 1:N:0:6
TTACCGCTACTAAATGCCGCGGATTGGATTCGCTGAATCAGGTTATTAAAG
+
>>>>A3D3ADFFGGFCGGGGGG2222B3A3B2BAB1ADFB3BDBDAD5555
@M00842:106:000000000-AAV5A:1:1101:14883:5861 1:N:0:6
AAAAAAAAAAAAAAAAAGGGAAAGCCGGGGACACAGAAACCCACGCCACCC
+
A?AAAD?DDDDDGGGG//A//0>00B/>>///>00B111BB>///>///0/
@M00842:106:000000000-AAV5A:1:1101:5486:5861 1:N:0:6
TGTAATTATAGAGGTTAAGATGAAATCATGATTAGAATCCTCATCAACAAA
+
3>>>>5BDBFBBCFBGFGGBBBE5F5B4ED5565B55ABC5F35BBB3322
@M00842:106:000000000-AAV5A:1:1101:12560:5862 1:N:0:6
AAAAAAAAAAAAAAAAAAAAAAAAACAAACAGCAACAAACAACACAAGCAA
+
BABBB@DBBBDDFEEGGGGG?E@/>>?/BEB202?00??/?//?/?/0/?2
@M00842:106:000000000-AAV5A:1:1101:22472:5866 1:N:0:6
CATAACTTCGCAGAAGAGAACATTAATTCTTTAATGTGAGGATGTTGGATG
+
>A1>AF1@BAAAEGGG1G0BBB13133333D332DD2DAAE1BF122FF11
@M00842:106:000000000-AAV5A:1:1101:9506:5866 1:N:0:6
ACGGTAAAGCTGATGGTATTGGCTCTAATTTGTCTAGGAAATAACCGTCAG
+
3>>3>>>5DFFFFGFGBAFGGGA4B4A565D5DDABFDA5G3DGHHG?EF2
@M00842:106:000000000-AAV5A:1:1101:7947:5873 1:N:0:6
TATCAATACCATGAAAAATATCAACCACACCAGACGCAGCATCAGTGACGA
+
>>AAAFFFFFFFGGGGGFGGGG55AA2A42EFFB2AEEEGFGHGH5FBHG1
@M00842:106:000000000-AAV5A:1:1101:23139:5877 1:N:0:6
AAAAAAAAAAAAAAAAAAGGGAATTCTCGGGTGCCAAGGAACTCCAGTCAC
+
AAAAADDDDDDDGGGGGA/?EGFF1D2@/F@//BGF1//B0F1BGEE2B11
@M00842:106:000000000-AAV5A:1:1101:8308:5878 1:N:0:6
GCCAGCAATAGCACCAAACATACATCACCTCACTTAAGTGGCTGGAGACAA
+
AAAA1AFFFFFFGGGGG1FGGG113D1BB1B1B1A1D12D1AB000FHFFB
@M00842:106:000000000-AAV5A:1:1101:8242:5883 1:N:0:6
GTCAACATTCAAACGGCCTGTCTCATCATGGAAGGCGCTGAATTTACGGAA
+
>>>AADFFFFF5GGEGGGGGGG5DF5FGGGF3A3A22EAEB3DE5FFCEEA
@M00842:106:000000000-AAV5A:1:1101:9020:5884 1:N:0:6
AAAAAAAAAAAAAAAAATGGAATTCTCGGGTGCCAAGGAACTCCAGTCACG
+
AAAA?ADDDD@0EAEECCFGGFF1D2D>///>BFE@FF>GGFGGHE2G11/
@M00842:106:000000000-AAV5A:1:1101:10511:5898 1:N:0:6
TTCACGCGGCGGCACGTTGCCATACAAGACAGGGTCGCCAGCAATATCGGG
+
>>AAA4C2>>2>AAAEABFEGG5BB333BAF11ABB0>EB>FB2@33FFG/
@M00842:106:000000000-AAV5A:1:1101:14995:5927 1:N:0:6
GTGACGGCCATAAGGCTGCTTCTGACGTTCGTGATGAGTTTGTATCTGTTA
+
>>>>>11>D>B@1BBFBBFBBB1BD1B000B0BA0BDF221D0D2DADDDD
@M00842:106:000000000-AAV5A:1:1101:24938:5933 1:N:0:6
TTCATGTTGGACCTGTAAACTTAATATTATAAGTCAAAAAAACAAAAAAAA
+
3>>A35@5B>FFGGFGGGGGGFFD55666666ABDDBDB4E22FGACH0AE
@M00842:106:000000000-AAV5A:1:1101:8610:5937 1:N:0:6
AAAAAAAAAAAAAAAAATGGAATTCTCGGGTGCCAAGGAACTCCAGTCACG
+
@AAABB2>>DBDEEE?ECBGFD3BB55?1>10EBE@FBG3FFFGHHFGBF1
@M00842:106:000000000-AAV5A:1:1101:23156:5956 1:N:0:6
GCTACTGACCGCTCTCGTGCTCGTCGCTGCGTTGAGTCTTGCGTTTATGGG
+
>>>1>11BCF1>AEEGGAEF0F0AA0A00B/A///11BA21BA/B//1BFB
@M00842:106:000000000-AAV5A:1:1101:8860:5966 1:N:0:6
AAAAAAAAAAAAAAAAAATGGAATTCTCGGGTGCCAAGGAACTCCAGTCAC
+
111>AD@>A>DDG///EA0BGGFF1@2D>/E/>EGFBFAGHHBGCCGDFGB
@M00842:106:000000000-AAV5A:1:1101:5542:5966 1:N:0:6
TAGGAAAAGACGCGAACCCGTTCAACCAGATATTGCAGCAGAACGCAAAAA
+
>1>1111B1>C11A000AAA0AB1BDA//0B122D11ABA0B0B?E///0/
@M00842:106:000000000-AAV5A:1:1101:11182:5977 1:N:0:6
TTATGTATAAAATTTCGTGGTTTGAGTTGGCAAAAAAAAAACAAAAAAGGG
+
>>>A1BBFDFFF3E1BGBFFAA1B1B13DF1DBB000/A/E/BF00AA///
@M00842:106:000000000-AAV5A:1:1101:8236:5977 1:N:0:6
CCAACATAAACATTATTGCCCGGCGTACGGGGAAGGACGTCAATAGTCACC
+
>AA>A>CFDFFFGGFGFFGGGE22AAFEAE22A2A1CFEBEFEBAADFFG3
@M00842:106:000000000-AAV5A:1:1101:22187:6006 1:N:0:6
GCCGTTCAACCAGATATTGAAGCAGCACGCAACACGAGAGATGAGATTGAG
+
>>>11>B1BDFA1111B3F31BB1000A0EA00000A/B/AAA1B11DBF1
@M00842:106:000000000-AAV5A:1:1101:17961:6010 1:N:0:6
GCGCAGGAAACACTGACGTTCTTACTGACGCAGAAGAAAACGTGCGTCAAA
+
>>AA>33ACFFFGFFBFFA2B25AD5AD4E2EE23B3BB2FE2AFE1AE1A
@M00842:106:000000000-AAV5A:1:1101:25303:6026 1:N:0:6
AAAAAAAAAAAAAAAATGGAATTCTCGGGTGCCAAGGAACCCCAGGCCCGC
+
A@ABBBDBBBBBGGGGGFG3B33D551AA10?GFGGF1?F11B?11111//
@M00842:106:000000000-AAV5A:1:1101:24981:6037 1:N:0:6
TCAAACTATCAAAATATAACGTTGACGATGTAGCTTTAGGTGTCTGTAAAA
+
>AAABFFFDFFFGGGGFGEGE44BFAAAFF466D5A5DBAA3BB5A5A555
@M00842:106:000000000-AAV5A:1:1101:7368:6038 1:N:0:6
TTTCGCCATCAACTAACGATTCTGTCAACAACTGACGCGTTGGATGAGGAG
+
>>>>3AAB@FFFGCFGGG2AGG5DDD5A44AB333B2E222A2A3B3BB3A
@M00842:106:000000000-AAV5A:1:1101:14120:6050 1:N:0:6
GGAGAATCAAAAAGAGCTTACTCAAATGCCACTGGACAAGCAGAAAGAGAG
+
>1>1>B1BFFFFFGECG1BBB31D1B3DE11F1BBBFAG0FGGHF1FGGF/
@M00842:106:000000000-AAV5A:1:1101:8136:6057 1:N:0:6
CTTAAATGTTTAGACTGGATGTCTGCTGTCGTTCAAACACACAAACAACAA
+
>ABBBF5DBFFFGGFFFG4BFGA6D55F54BA2BFBF3F222BAG2A22A2
@M00842:106:000000000-AAV5A:1:1101:5486:6061 1:N:0:6
AAAAAAAAAAAAAAAAAAAAAAACAACCAACAAAAAACAAAACAAAAACAA
+
>>>ABBDBBBBBGGGGF000///1??1111///00//??/0B0//00?///
@M00842:106:000000000-AAV5A:1:1101:20826:6067 1:N:0:6
AAAAAAAAAAAAAAAAACCCACCAAACACTAAAAAAAAAAAAAAAAAAAAA
+
AAAAADDDDDDDGGGGG//A///B?F/FF10B111>/EEE@EE//</<//<
@M00842:106:000000000-AAV5A:1:1101:18345:6069 1:N:0:6
GTAGTGGACGGAATTCTGGCTGCACATACTATATGCTATGCAGAATGCGGG
+
>>>1>11BB>AAGA1FFFGGBF00BD1B1122A2DDDD2BGBH1GBE1AE/
@M00842:106:000000000-AAV5A:1:1101:20060:6085 1:N:0:6
AAAAAAAAAAAAAAAATGGAATTCTCGGGTGCCAAGGAACTCCAGTCACGC
+
3>AAABBBDBBDGGGCGBCBB33B55AAA1>1B5BB1BBGFFHHGGH3GGF
@M00842:106:000000000-AAV5A:1:1101:8237:6099 1:N:0:6
AAATTTGAGCAGATTTGTCGTCACAGGTTGCGCCGCCAAAACGTCGGCTAC
+
BABBBFFFBFFFGGFGGGGGFF4BDGG4BAA222A2A22BBFEFG0AEA1B
@M00842:106:000000000-AAV5A:1:1101:20052:6100 1:N:0:6
TGCCGACCCTAAATTTTTTGCCTGTCTGGTTCGCTTTGAGTCTTCTTCGGG
+
33>A3>>ADFFFGFCGGG?EGGAB33AFG53A2A2BBBAAFF5DBFGF1E1
@M00842:106:000000000-AAV5A:1:1101:24871:6101 1:N:0:6
AAAAAAAAAAAAAAAAAAAAGGGAATCCCGGTCGCCCAGGGACCCCCCGCC
+
BBBBBBDBBBBBGEGGEGE0?E1B11B331>//>>?EE///?/</E/////
@M00842:106:000000000-AAV5A:1:1101:15060:6102 1:N:0:6
GTATATTGACCATGCCGCTTTTCATGGCACGATTAACCCTGATACCAACAA
+
1>>>AFF3DFFFGFGFGGEEFGD33D1FFFA0A00DDB0BFGBDGEGG/BA
@M00842:106:000000000-AAV5A:1:1101:24031:6102 1:N:0:6
CCATTATCGAACTCAACGCCCTGCATACGAACAGACAGAATCTCTTCCAAG
+
AABAADFFBBFFCG4GGGGGGG4BC5DFEB2A233BBFGGFG5G5DFGF53
@M00842:106:000000000-AAV5A:1:1101:5955:6109 1:N:0:6
TCTACAGTAGAGTCAATAGCAAGCCCCAGATGCAACGTAGAACACCGGCAA
+
3>>>>DFBFFFFFGGGFGGGGGB4AB22A44BA453A22B25332BAAA00
@M00842:106:000000000-AAV5A:1:1101:13436:6110 1:N:0:6
TTGGGGTAATTATACTCATCGCGAATATCCTTACGAGGGCGTTCAGCAGCC
+
>>>333>>CFFFGGFFGDGGGGA2A225D55553A22A2AE00BFFHBAGG
@M00842:106:000000000-AAV5A:1:1101:7427:6118 1:N:0:6
AAAAAAAAAAAAAAAAAAAAAACCAAGCAACGACAACAACAACCACACCAC
+
BBBBABDBBBBBGGGGGGE0E@A>F?11231>1//>???///?/??E/E//
@M00842:106:000000000-AAV5A:1:1101:5808:6118 1:N:0:6
AAAAAAAAAAAAAAAAGGGGGGCACGCGCCACGAAAACCACCAGCAAAAAA
+
1>>>>@AAADDDEA////E/A<///?//>>..--..-/<......////.-
@M00842:106:000000000-AAV5A:1:1101:20688:6119 1:N:0:6
CTGAACAGCTTCTTGGGAAGTAGCGACAGCTTGGTTTTTAGTGAGTTGTTC
+
>>>>>BDCFFFFGGGGGA4ABAAA2EE22AAFBB3B22AAC5F5BADGD25
@M00842:106:000000000-AAV5A:1:1101:24178:6126 1:N:0:6
AAAAAAAAAAAAAAAAAAAAAACCAACCAAACACACCAAAACCCACCCACC
+
BBBBBBADBBBBGGGGGGGE?E1?1?>?11?110/?/?///B<//<//??/
@M00842:106:000000000-AAV5A:1:1101:5487:6133 1:N:0:6
AAAAAAAAAAAAAAAAAAAAAACAAAGACCAGAAAAACCCAAAAAAAAAAA
+
?ABBBBDBBBBBGGGGGCGEGG>11133B22113320/////0////////
@M00842:106:000000000-AAV5A:1:1101:13391:6142 1:N:0:6
AAAAAAAAAAAAAAAAAAAAAAACCACCAACCCACACAAACACAAAAAAAA
+
AAAAADDDDDDDGGGGGGGGG/E//////?/////???FGF00</00////
@M00842:106:000000000-AAV5A:1:1101:7335:6143 1:N:0:6
GAGATTCAGTACCTTAACGCTAACGGTGCTTTGACTTATACCGATATTGCC
+
>>>>>BDFFFFFGGCGGGGGFEE4AA2AA35BBFF5DBADGHGEE2AGHF3
@M00842:106:000000000-AAV5A:1:1101:10373:6144 1:N:0:6
CATTGAAAAAAAAAAAAAAAAAATGGACTTCTCGGGTGCCAAGGAACTCCC
+
>A>A3BBFFFBBGGGGGGGGGGE1BF3333D5B1B>1>EH@@1?E3BBGF1
@M00842:106:000000000-AAV5A:1:1101:12932:6148 1:N:0:6
GATATGGACCTTGCTGCTAAAGGTCTAGGAGCTCACGAACGGAACCACTCC
+
>>33>55BBCFFGF5BFFGDBFBAB55B444A4BB422A2A2AAABBFBGA
@M00842:106:000000000-AAV5A:1:1101:9769:6149 1:N:0:6
CGTTTCTGATAAGTTGCTTGATTTGGTTGGACTTGGTGGCAAGTCTGCCGC
+
>3>>AFBFDFFFGFFFGFGG4B55DF44AA4B4BBB3BAG23FGGFDGHCE
@M00842:106:000000000-AAV5A:1:1101:21375:6151 1:N:0:6
CCGAGGTGAGCGAGGAAACTAAACAACATACAACCCACACAATCACGCCAA
+
>>>>111>DCC>EAEECGGG1E1B10A00BB111////BE//11A1/0///
@M00842:106:000000000-AAV5A:1:1101:22522:6158 1:N:0:6
AAGGTGCTTTGACTTATACCGATATTGCTGGCGACCCTGTTTTGTATGGCC
+
3>>3>4BBBDFFFB55GFGGEA2226AD5B3222AAA3F35DFGG5FGFG3
@M00842:106:000000000-AAV5A:1:1101:19188:6160 1:N:0:6
AAAAAAAAAAAAAAAAAAAAAAGCCCACGACCACCCCCCCCACCACCCCCC
+
1>AAADDDDDDDGGGGCE//@E/0B?/?//>>/?////<///?<//?//</
@M00842:106:000000000-AAV5A:1:1101:18016:6160 1:N:0:6
GTTCGATCGTTGGTGCTTTATAAGGCAAGAACAAAACAAAATGGAATTCTC
+
>>>>3>BCDCAFGEAFFFGGGG6DAFBA2B42B22BAG2BF3BE3AB3D5D
@M00842:106:000000000-AAV5A:1:1101:21185:6163 1:N:0:6
CTCTTTCTCAATCCCCCATGCTTGGCTTCCATAAGCAGATGGCTCACCGCC
+
BBBBBFFFFD@DFGFF22BFGF5B2BB444565BAB533BB32B3BGF2AA
@M00842:106:000000000-AAV5A:1:1101:7352:6166 1:N:0:6
GTCAGCGGCTTTAACCGGACGCTCGACGCTCTTACTACTGTTTTCCGTAAC
+
3>>A3CADBBBFGGGFGG2EEC2AAA2A0111355555DB555BDFEF1?1
@M00842:106:000000000-AAV5A:1:1101:24949:6174 1:N:0:6
AACTAACGATTCTGTCAAAAACTGACGCGTTGGATGAGGAGAAGTGGCTTC
+
3>A>>FF?AAAFGGFGFFFEGA4B4A22A222B3AB3B33B22B5AFB112
@M00842:106:000000000-AAV5A:1:1101:6229:6176 1:N:0:6
AAAAAAAAAAAAAAAAAAAAAAACCCGAATCAACAAACCACCCACCACACC
+
AAAAADDDDDDDGEAE/E?E?E/////>//?1>0>>>//<///?///?//?
@M00842:106:000000000-AAV5A:1:1101:13893:6179 1:N:0:6
GTTTCTTTGTTCCTGAGCATGGCACGATGTCGACGCTAGCGCTTGTTCGGT
+
>>>3>BBBFFFFGGFCGF4BFG4BG2242A54AA2AA2AB2A22B15DA0A
@M00842:106:000000000-AAV5A:1:1101:14097:6180 1:N:0:6
AACGAACCATAAAAAAGCCTCCAAGATGTGGAGGCATGAACACATACAATT
+
>>A3>>ADFFFFGGGCFGGGGG44B2B55D3322BBBF3F5ABB3BB3F55
@M00842:106:000000000-AAV5A:1:1101:24240:6185 1:N:0:6
AAAAAAAAAAAAAAAAAAAAAAACAGCAACGACAACCCCCCCCACACCCAC
+
ABABBBDBBBBBGGGGEGGGG@/?1B1221/?//////?//>>/?//?///
@M00842:106:000000000-AAV5A:1:1101:6246:6189 1:N:0:6
AAAAAAAAAAAAAAAAAAAAAAAACACACACAACAAACAAAAAAACCACAA
+
ABBBBDDBBBBBGGGGGGCGEGE@111?/>//?/?/0?B/00?C//////?
@M00842:106:000000000-AAV5A:1:1101:11276:6190 1:N:0:6
TGGCGACCATCCAAAGGATAAACATCATAGGCAGTCGGGAGGGTAGTCGGG
+
11>>1>>DDFFFFG1BGAB1BBBB1B13221ABB0B00E///AA0A1B///
@M00842:106:000000000-AAV5A:1:1101:14534:6194 1:N:0:6
TTCAGTCGGCGACTTCACGCCAGAATACGACAGACCAGGTATATGCACAAA
+
3>>A3BBADBBDEEEGEGGFFAA235DBA2222BBFCGF3D55DGHGHFGB
@M00842:106:000000000-AAV5A:1:1101:8036:6202 1:N:0:6
AAAAAAAAAAAAAAAAAGGGGGCGCCGAGGCGCGACCCCCCCAACACCCCC
+
>AAAADDDDDDDGGG//////>E/>>>////>E/<//<?C/@-.><>..-<
@M00842:106:000000000-AAV5A:1:1101:24610:6206 1:N:0:6
AAAAAAAAAAAAAAAAAAAAAAAACCAAAAAAAAACAACACAAACAAAACA
+
AAAAADDDDDDDGGGGGGGGGG/////////>/>>///<</</F/?<0?0<
@M00842:106:000000000-AAV5A:1:1101:12436:6206 1:N:0:6
ATATGTATAATAGTGCTTGGCTTGCCGCTGTAACTAACACAGCCTTGGGTC
+
>1AA13@@BFDFABBGFFFGGA1AA10AAEE1D2A111ABA0GGAB1AF/0
@M00842:106:000000000-AAV5A:1:1101:18344:6206 1:N:0:6
AAAAAAAAAAAAAAAAAAAAAAAAAAAAAAAGAAAAAACACACACACAAAA
+
AAAAA@>AAD0>AEGGGGG?/E///>////</?000?<//CA?C/C/C.<0
@M00842:106:000000000-AAV5A:1:1101:25262:6207 1:N:0:6
AAAAAAAAAAAAAAAAAAAAGGGAATTCTCGGGTGCCAAGGAACCCCAGTC
+
AAAAADDDDDDDGGGGGGG//?EA00BBBBB//>/?011>/>0B/E/EE11
@M00842:106:000000000-AAV5A:1:1101:20413:6207 1:N:0:6
CGAACCATAACAAAAAAAAAAAAAACAACTGGAATCCCCGGGGGCAAGGGG
+
>1>>>DFFFFFFGGGGEEEEEG/A/A/A/1AA0BB1@1>/E//>>>?/?//
@M00842:106:000000000-AAV5A:1:1101:14770:6219 1:N:0:6
AAAAAAAAAAAAAAAAAAAAAACACACAACAAAAACAAAAAAAAACAAACA
+
AAAAADDDDDDDGGGGGGEG/E/?B?/?//>/0B//?/0>>//////<B/0
@M00842:106:000000000-AAV5A:1:1101:24312:6220 1:N:0:6
CATAATAAGCAATGACGGCAGCAATAAACTCAACAGGAGCAGGAAAGCGAG
+
>A>ABFFFDFFFFFGGGGGAEEHH4545B5BBAF32B2BBAB2A2AABAE0
@M00842:106:000000000-AAV5A:1:1101:20806:6234 1:N:0:6
AAAAAAAAAAAAAAAAAAAAAAACAAGAAACAAAAAAAACAAGCAAAACAA
+
AAA?A?DDDDDDGGG/AAE/////?/0>00B0/B0?/////<0/0B10<//
@M00842:106:000000000-AAV5A:1:1101:12020:6237 1:N:0:6
AAAAAAAAAAAAAAAAAAAAAAAACACCACCAACACAAACACAAACAAAAA
+
>>AAA?DDDDDDGGGGGGGGC//>E/0///////?/?/B/F0/?A/G/00/
@M00842:106:000000000-AAV5A:1:1101:25586:6246 1:N:0:6
TAGTAGGCTGTCAGAATTAGTGCGACCACAGCACCACACACTGGAATTCCC
+
>>11>3B@CFCFGG1EGG1BBB3A000A0000A00B0A/A/FBBF111D1A
@M00842:106:000000000-AAV5A:1:1101:20833:6248 1:N:0:6
GAGGAACAATTATAAAAAAAAAAAAACAAAATGGAATCCCCGGGTGCAAGG
+
>>>11>BBFFFFGGFFFDE000A////A/001BB1111AAAEE///B111/
@M00842:106:000000000-AAV5A:1:1101:17233:6248 1:N:0:6
AAAAAAAAAAAAAAAAAAAAAAACAAAAAAAAACAACAAAAAAAAAAAAAA
+
BBBBBDBDBBBBGGGGEC@EEGE1?1B11>//</?G///BF/BCC//><-A
@M00842:106:000000000-AAV5A:1:1101:25713:6256 1:N:0:6
CCAGTTTTCTGGTCGTGTTCAACAGACCTATAAACATTCTGTGCCGCGTTT
+
>AA3>BDFFFFFGFEEEABGGGD4BBFG4455DDB5B5DDD55EG?FFE0A
@M00842:106:000000000-AAV5A:1:1101:7976:6262 1:N:0:6
AAAAAAAAAAAAAAAAAAAAAACGAGCAGACCACGCCCCCCCACACCCCAC
+
AAAAADDDDDDDGEGCEEE?/>//?///000?0?////////<///?///<
@M00842:106:000000000-AAV5A:1:1101:12694:6269 1:N:0:6
CATTTACTACATTTTTTATTTATCAATTTGTAAGATATAAATATATTGTCA
+
>>3>>DDDFFFFGGGGGGGGGG6DF55B5DD6A5D555555AA5A5DFFG5
@M00842:106:000000000-AAV5A:1:1101:23103:6269 1:N:0:6
AAAAAAAAAAAAAAAAAAAAAAACAACAAAATCAGCACACACAGAAAACCA
+
AABBBDDBBBBBGGGGE?EGGGC11?FA111333333FCFE/E033303</
@M00842:106:000000000-AAV5A:1:1101:19225:6278 1:N:0:6
AAAAAAAAAAAAAAAAATGGAATTCTCGGGTGCCAAGGAACTCCAGTCACC
+
ABBBBBBBBBBBGGGGE1BGBA33DA5?F>1>BBFBFCC3B3BFFB3F3@3
@M00842:106:000000000-AAV5A:1:1101:24345:6286 1:N:0:6
CTATTGGTTTAGGTTATTCAAATTCCTCAAACAAACAACAAAAAAAAGGGG
+
>1>>1111>BCDC1FAEGGFG3BA1D3DB1A1AA00000A0B00///////
@M00842:106:000000000-AAV5A:1:1101:11988:6295 1:N:0:6
CCCTGGGACATGAGTGGAGCTGGCTTGTAATTATGATATTTATTATTTATT
+
>>>>343BCADCGF5BFBFG4GBA44AAD5655AD5D5DD55555D55BA5
@M00842:106:000000000-AAV5A:1:1101:22097:6298 1:N:0:6
TGGAATTCTCGGGTGCCAAGGAACTCCAGTCACGCCAATATCTCGTATGCC
+
>3>>>BBBBDABGFAEGFEGFBCG45FGFEEGFE2B2AA3D55EFAB3FHD
@M00842:106:000000000-AAV5A:1:1101:10489:6299 1:N:0:6
CCCACAAATAAAGTATAGAAAAAGAAAACACACACTGGAATCCCCGGGCGC
+
>AAABBBFDFFFGBFGGGBBBE42BAC44B4BAE23B23BA3B3FEGA0A0
@M00842:106:000000000-AAV5A:1:1101:26201:6299 1:N:0:6
TTGCGATGATTATAAGAAATTCCTCGTACTGAATGCTATAGCCATGGCATG
+
>>1>11>>DFFDGF3B11B1BGD31A0BFGG3B3DAD2DDFGHHHHHHAF0
@M00842:106:000000000-AAV5A:1:1101:25284:6300 1:N:0:6
AAAAAAAAAAAAAAAAATGGAATTCTCCGGTGCCAAGGAACTCCAGTCACC
+
AAAAADDDDDDDGGGGGFGGBF11DAB1E@/>>B1B//FHF1BGFFBFEG1
@M00842:106:000000000-AAV5A:1:1101:11557:6300 1:N:0:6
TCCTTTATCAGCGGCAGACTTGCCACCAAGTCCAACCAAATCAAGCAACTT
+
3>AAAFFBFFFFFGEEEAGFGGDG5BF22ABADD5FEFH2AGF3AGGHH3A
@M00842:106:000000000-AAV5A:1:1101:18119:6304 1:N:0:6
AATGAGGAGGTGAATATCTGTTTGAAAAAAACAAAAAAAACGGAATTCCCG
+
>AA3>54BAA>AGGGGGGGGBF5BD555BA22B22BG20A1A1EFAFG5F1
@M00842:106:000000000-AAV5A:1:1101:12997:6305 1:N:0:6
TGGAATTCTCGGGTGCCAAGGAACTCCAGTCACGCCAATATCTCGTATGCC
+
>3>>>BBDDFBCGAAEGGGFFBBFB5BCFFHHGDFBAA3F5AAFGAEBFGE
@M00842:106:000000000-AAV5A:1:1101:22617:6306 1:N:0:6
GCAGAAGGAGTGATGTAATGTCTAAAGGTAACAAACGTTCTGGCGCTCGCC
+
>>>3>B4CCABCGGFGGFGFBG6AA54B45B4DBBA2BAB2DDBEGAE?2E
@M00842:106:000000000-AAV5A:1:1101:26188:6311 1:N:0:6
TTGCGATGATTATAAGAAATTCCTCGTACTGAATGCTATAGCCATGGCATG
+
>>3>33A3FFBFGFGGGGGFGGD5D24BF455B5ABD5DFHGHGF3BFEB2
@M00842:106:000000000-AAV5A:1:1101:7223:6313 1:N:0:6
AAAAAAAAAAAAAAAAAAAAAACACAAACGAACCAAACACACACACACACG
+
A?A?A?DBBBBBGGAEG0>0EE?FG1111111//0?//?B?/?//E/////
@M00842:106:000000000-AAV5A:1:1101:10785:6314 1:N:0:6
TGGATGGTCGCCATGATGGTGGTTATTATACCGTCAAGGACTGTGTGACTA
+
>3>>>43BBADBGGGGGFGBFF2A54A66DGA2ABAB3EGHBF3DAAFHGB
@M00842:106:000000000-AAV5A:1:1101:20428:6315 1:N:0:6
AAAAAAAAAAAAAAAGGGGGGGGGGGAGGACCAACGCAACCCACGAACCAA
+
11AAA11>?000AA/AEEEACA99-;-;-;--9---9-9----:---;9A-
@M00842:106:000000000-AAV5A:1:1101:21272:6315 1:N:0:6
AAAAAAAAAAAAAAAATGGAATTCTCGGGTGCCAAGGAACTCCAGTCACGC
+
BBBBBBBBBBBBGGGFFFGBAB3D5DABA1>1B@B??1?F3FGHGBFGHG1
@M00842:106:000000000-AAV5A:1:1101:18041:6319 1:N:0:6
ATGGCGAGAAATAAAAGTCTGAAACATGATTAAACTCCTAAGCAGAAAACC
+
>>>1>1>1>ACFFF11FBFFGB3BBFBE1222ADB2BGEGFFGHF00BAFE
@M00842:106:000000000-AAV5A:1:1101:12351:6320 1:N:0:6
AAAAAAAAAAAAAAAAAATGGAATTCTCGGGTGCCAAGGAACTCCAGTCAC
+
ABBBBBBBBBBBGGGGGGCFGB3@3B5@?1>1>B?BCEF1FGBGHHHFFF3
@M00842:106:000000000-AAV5A:1:1101:18299:6325 1:N:0:6
CAATCTTTCCAAGCAACAGCAGGTTTCCGAGATTATGCGCCAAATGCTTAC
+
AAAAABFFFFF3FF1FGAGGAFF011AA0000B11DDF0BE/AFFBB2DEB
@M00842:106:000000000-AAV5A:1:1101:25417:6333 1:N:0:6
GCAAAATACGTGGCCTTATGGTTACAGTATGCCCATCGCAGTTCGCTACAC
+
>>>>3BFFFBFFGEGFG4FGGFD5F5BDAAD54BA3BEEAA25FEFEGGGE
@M00842:106:000000000-AAV5A:1:1101:11027:6344 1:N:0:6
TTTAATCATGTTTCAGACTTTTATGTCTCGCCATAATTCAAACTTTTTTTC
+
>A?ABFD@DFFFGGFGBGGGGG555A665A2ABA445DEDFBB35B53EEC
@M00842:106:000000000-AAV5A:1:1101:14272:6344 1:N:0:6
CTTTAAGGATCTATGGAAGTGATGTAGTACAATGAATTATAGCTAATTGGC
+
>>>>AF1CF1C@GF3FBBBBF33DA333DEB3BB113B1D3AEBG1DFFF0
@M00842:106:000000000-AAV5A:1:1101:14961:6345 1:N:0:6
AATTGCTTCCAAAAAAAAAAAACACAAATGGACTTCTCGGGTGCCAAGGAA
+
1>111B3@DFFFGGGGC?EACGAF0A/ABFB11B1D2BBF//AE>DFGFE0
@M00842:106:000000000-AAV5A:1:1101:6720:6355 1:N:0:6
ATCATGGTGGCGAATAAGTACGCGTTCTTGCAAATCACCAGAAGGCGGTTC
+
AAABB5CBDBFCGGGGGGBGGG2A22A25BBFB5BFGHHFFGBBAGCEE0A
@M00842:106:000000000-AAV5A:1:1101:18023:6363 1:N:0:6
ACTTCCCAAGAAGCTGTTCAGAATCAGAATGAGCCGCAACTTCGGGATGAA
+
3AAABFFFFAFFGFCGBFGEGDF5F544AAB4ABA2AAAEBDGGEEEAEEB
@M00842:106:000000000-AAV5A:1:1101:9281:6366 1:N:0:6
GGGGCCATGTCTAAATTGTTTGGAGGCGGTCACACAGCCGCCTCCGGTGGG
+
>111>>1B1DDD3FG3FFBBFFB1A000AAA/1B1/AAF?/A/A///A///
@M00842:106:000000000-AAV5A:1:1101:16247:6368 1:N:0:6
GAACAGCTTCTTGGGAAGTAGCGACAGCTTGGTTTTTAGTGAGTTGTTCCC
+
>>>>>4BBDFFFGGGAAABBFGAAE2AABBE232222A3A55AD5FD2FGA
@M00842:106:000000000-AAV5A:1:1101:8227:6369 1:N:0:6
AAAAAAAAAAAAAAAAAAAAAAACAACACAACACAGAAACAGAAAGCACAA
+
ABBBBBADBBBBGGGGGGGGGG/11?1??A1E///03BB332B3F3B3222
@M00842:106:000000000-AAV5A:1:1101:14089:6370 1:N:0:6
AAAAAAAAAAAAAAAAAAAAAAAACAAAACAACAAAAAAAAAACAAAAAAA
+
AAAAADDDDDDDGGGGEGEE?G/////000///?/0B?//>/B/?/?0/</
@M00842:106:000000000-AAV5A:1:1101:9346:6381 1:N:0:6
AATCCTTGATGTCGGTTGCTGTATAAACAAACAAAAAAAAAAAATGGAATC
+
1A1>A33BF1B3BAAA1AFBBAD3A3D11BB000BAA0AEE//A0@11B11
@M00842:106:000000000-AAV5A:1:1101:21759:6385 1:N:0:6
AAAAAAAAAAAAAAAAATGGAATTCTCGGGTGCCAAGGAACTCCAGTCACG
+
AABABDBBCCCCGGGGGCFGB3DBB5BEFE1>?B@B??FGHFHFHHDGGF1
@M00842:106:000000000-AAV5A:1:1101:8906:6396 1:N:0:6
TTTTGGGGTAATTATACTCATCGCGAATAGCCTTAAGAGGTCGTTCAGCAG
+
11>>111A>>CDF33GFGG131B0A0AA01B1B111D11B1BE//FFFF10
@M00842:106:000000000-AAV5A:1:1101:9523:6396 1:N:0:6
GATTCGTCTAAGAAGTTTAAGATTGCTGAGGGTCAGTGGTATCGTTATGCG
+
>>>>>3>>AAFFGGGFGGGFFFD5AB5F54AAAFCF5DBBFGGGBGCAEG2
@M00842:106:000000000-AAV5A:1:1101:20441:6397 1:N:0:6
AAAAAAAAAAAAAAAAGGGGGGCGCGGGCAGCGAGCACACCACCCCAGCCC
+
1>>>A?>AAADDEAEAAA/EEGBC->----:.--::-./99;...-.....
@M00842:106:000000000-AAV5A:1:1101:10981:6398 1:N:0:6
AAAAAAAAAAAAAAAAAAAAAAAAAAACAACAAAAAACAAAAAAAAACAAA
+
BBBBBBBBBBBBGGGGGGGGGGEE/E//??/?/B0/B/?/F0?CGDG/FGF
@M00842:106:000000000-AAV5A:1:1101:9445:6407 1:N:0:6
TGTTTATAGGTCTGTTGAACACGACCAGAAAACTGGCCTAACGACGTTTGG
+
>3>>>FD@FFDFGGFDFBAGFGB2AAA4433BFCGHDHBGGGFFEGEBBAA
@M00842:106:000000000-AAV5A:1:1101:12739:6407 1:N:0:6
GTCAGGATTGACACCCTCCCAATTGTATGTTTTCATGCCTCCAAATCTTGG
+
>>>>3444BCFFGGFFGGGGGCB5BD6DD6D54DF5EHFBGHFGGEG5FGB
@M00842:106:000000000-AAV5A:1:1101:21545:6408 1:N:0:6
AAAAAAAAAAAAAACAGGGGGGCGCGCGACGCACCGACCACCGCACAACCC
+
>1A?ADDDDDDDGC//B/A/A><@?/>----<-;::;C@-:..--9-;.9.
@M00842:106:000000000-AAV5A:1:1101:25050:6409 1:N:0:6
AAAAAAAAAAAAAAAAGGGGGGGCGGACGCGACCGCCACCACCCACAGCGC
+
>AAAA1>>ADDDGG//AE//A/9---------9;9-;9-;--:;-9--;--
@M00842:106:000000000-AAV5A:1:1101:16205:6411 1:N:0:6
GAAAAAAAAAAAAAAAGGGGGGGAGGCGGAGGCCGCCACACCGCGCACCCC
+
11>AA1>1?DDDGE/?A/EEACA---.:---------99-9;----9----
@M00842:106:000000000-AAV5A:1:1101:14485:6414 1:N:0:6
AAAAAAAAAAAAAAAAAAAAAAAAACAACACAAAACAAAAAAAAAAAAAAA
+
A@BBBBDBBBBBGGGGGGGGGGGEE//?/?///B00??EG/>C///C<---
@M00842:106:000000000-AAV5A:1:1101:16558:6416 1:N:0:6
ATAAAAAACAAAAAAAAAATGGCATTCTCGGGTGCCAAGTCACTGCAGTCC
+
AAA>>B1A1>AFGA0EEGEF11001122A/A////BFG/11DBB1BA111@
@M00842:106:000000000-AAV5A:1:1101:6328:6417 1:N:0:6
AAAAAAAAAAAAAAAAAAAAATGGACTTCTCGGGAGCAAAGGAACTCCAGC
+
AAAAADDDDDDDGGEEEGC/>0BB111@@2B/?>//?/B1B000F1B1110
@M00842:106:000000000-AAV5A:1:1101:20343:6419 1:N:0:6
GAAAAAAAAAAAACAGGGGGGGGCGCAGCATCCGGCACAGCCCAACACCCG
+
A1?AA@DD@@DDCC/0/FE//-@-;--9;-/9/--9-------9----9--
@M00842:106:000000000-AAV5A:1:1101:19649:6426 1:N:0:6
AAAAAAAAAAAAAAAAAAATGGAATTCTCGGGTGCCAAGGAACTCCAGTCC
+
BBBAABBBBBBBGGCGGG0FBG33@@D5@?1>1>EHHFGGFFHGHFHHFG?
@M00842:106:000000000-AAV5A:1:1101:25315:6429 1:N:0:6
GACGAAAAATGGTTTTTAGAGAACGAGAAGACGGCTACGCAGGTTCGCCGC
+
>1>1>1AAFFFF3EFC1GF1FE1BB0A000100A///B/A///011/AEA/
@M00842:106:000000000-AAV5A:1:1101:15586:6429 1:N:0:6
AAAAAAAAAAAAAAAGGGGGGGGAGGGGGCGACGCGCACCCCCACACACAG
+
11>AA1>A0ADDG////AAEGG@-9---9-9-;-9---9---9--9--;--
@M00842:106:000000000-AAV5A:1:1101:16338:6432 1:N:0:6
AAAAAAAAAAAAAAAGGGGGGGGGGGGACCACCGACAACACCGCGCAGCGG
+
>1AAA1AA?DD?A?ECEGCEC?@------9--:-9-----;-----99---
@M00842:106:000000000-AAV5A:1:1101:13045:6445 1:N:0:6
AAAAAAAAAAAAAAAAAAAAAAAAAAAAAAACACAAAAAAAAAAACAAAAA
+
BBBBBBBBBBBBGGGGGGGGGGG?/>/>///?G0FFG0FCG?-A?.<..<<
@M00842:106:000000000-AAV5A:1:1101:19373:6459 1:N:0:6
TGGAATTCTCGGGTGCCAAGGAACTCCAGTCACGCCAATCTCTCGTATGCC
+
>3>>>BBDFFBBGFAEGEFFFBFF4BFCBADBG22BAAB35A5BEBE3FFF
@M00842:106:000000000-AAV5A:1:1101:26153:6461 1:N:0:6
AAAAAAAAAAAAAAAAAGGGGGCACGACGAGCACACACAACACCACACACC
+
AAAA??DDDDDDE?E///A//>>////>/////B00/??/>/<///?<?E/
@M00842:106:000000000-AAV5A:1:1101:20264:6470 1:N:0:6
TAAAGCAGGAATTACTACTGCTTGTTTACGAATTAAATCGCAGTGGACTGC
+
>>AA1BBFAABFGGFFGGFGGG1B0A0AAA000A1BDBG?0BE0GHBGGH0
@M00842:106:000000000-AAV5A:1:1101:14367:6474 1:N:0:6
AAAAAAAAAAAAAAAAAAAAAAAACACACAAAAACAAAAAAAAAAAAAAAA
+
AAAAADDDDDDDGGGG?EGGGG/>/?0////0>?/?FC0F>C?/<>C?C?@
@M00842:106:000000000-AAV5A:1:1101:13140:6475 1:N:0:6
GTGCATATACCTGGTCTTTCGTATTCTGGCGTGAAGTCGCCGACTGAATGC
+
>>>>>BBBDFFFGGGEFFGGEB4446AD44AEE2ADDG2EEEEGAEF3FG5
@M00842:106:000000000-AAV5A:1:1101:24812:6479 1:N:0:6
AAAAAAAAAAAAAACAGGGGGGGGCGATACGAGACGCCACCACCACCACCG
+
1A1A??D@>ADDEA//0A/EE?----9----9--9--9-9-;---9-;;A-
@M00842:106:000000000-AAV5A:1:1101:22223:6486 1:N:0:6
AAAAAAAAAAAAAAAAAAAAATGGAATTCTCGGGTGCCAAGGAACTCCAGG
+
BBBBBBDBBBBBGGGGGGCFCGBB3B3@@33??>1>>BFF//0BF3F3B33
@M00842:106:000000000-AAV5A:1:1101:20760:6489 1:N:0:6
AAAAAAAAAAAAAAAAGGGGGGGGCGCGGAGACACCACACCCCCACCACAC
+
>1AAA@@DADDDGGC??/EEE/--?9-----;;-9-:9-9------9--:-
@M00842:106:000000000-AAV5A:1:1101:17636:6489 1:N:0:6
AACTTGACTCATGATTTCTTACCTATTAGTGGTTGAACAGCATCGGACTCA
+
AABBBBBCFFFFGGGGGGGGGGB55556D55452B4DEGGHHCHG2AE2G3
@M00842:106:000000000-AAV5A:1:1101:16809:6489 1:N:0:6
AAAAAAAAAAAAAAAAGGGGGGCGCGGCCAACACAACCACCCCCCACACCC
+
AAAAAD@DDDDDGGGA/EFEACC/?-----<<....;...::----9..9.
@M00842:106:000000000-AAV5A:1:1101:20684:6489 1:N:0:6
TTGAAATAGAAACTGAACGAGAGAAACACAACACAAAAAATGGAATTCTCG
+
>3>>>BDFFFFFGFGGGGFAA2A2444A4422A2B2B2B2BBB3333B5F1
@M00842:106:000000000-AAV5A:1:1101:18594:6498 1:N:0:6
GCAGACCCATAATGTCAATAGATGTGGTAGAAGTCGTCATTTGGCGAGAAA
+
>>>1>CAAAF1FGGBFA3B3BAAD3DB03A131ADAAF0AD2FBFEEE//1
@M00842:106:000000000-AAV5A:1:1101:20669:6499 1:N:0:6
TTGAAATAGAAACTGAACGAGAGACACAACACAAACAAAATGGAATTCTCG
+
>3>AAFBDFFBFGDAEGFGAA2AA444B2222A2BCB2AA3BC3A33D5A2
@M00842:106:000000000-AAV5A:1:1101:12016:6502 1:N:0:6
ATATTGGCGCTACTGCAAAGGATATTTCTAATGTCGTCACTGATGCTGCTT
+
?AABAB4F@ADBGGFGFAGFG4F4B666665ADDDABBFEGF35EFDDFED
@M00842:106:000000000-AAV5A:1:1101:19278:6503 1:N:0:6
AAAAAAAAAAAAAAAATGGAATTCTCGGGTGCCAAGGAATCCAGTCCCGCC
+
AAAAADDDDDDDGGGC0BG11BAA2DFAA/>>0D1BBF01B@11B@11/>/
@M00842:106:000000000-AAV5A:1:1101:8663:6503 1:N:0:6
AGTCGGCGACTTCACGCCAGAATACGCAAGACCAGGTATATGCACAACATG
+
>1>>11ADDDDAGDBEGF0A0BD11A/A//0FBB0F1D2B2FHHHFFAAA1
@M00842:106:000000000-AAV5A:1:1101:7791:6508 1:N:0:6
TAGGACTCCGCATGTGCTAGTAGTAGCATTAAGCCTGTCAGGGACTGTATG
+
>>>3>BBFFABBCEGFGGGFBBDD6DAD5555DBF3FBFFEGGGFBGBG5F
@M00842:106:000000000-AAV5A:1:1101:6283:6511 1:N:0:6
AGCAGCAAGATAATCACGAGTATCCTTGCCTTTATCAGCGGCAGACTTGCC
+
>>A11CFFFFFFGGBEGG1EAF3DF3A1AB1A112DD2BA0A///B12ADB
@M00842:106:000000000-AAV5A:1:1101:8030:6514 1:N:0:6
AAAAAAAAAAAAAAAAAAAAAAACAACAAAACAAAAAAACACAAAACAAAA
+
AAAAADDDDDDDGGGGGGEEGE//?////000//BB?E///0?<0F0?/BB
@M00842:106:000000000-AAV5A:1:1101:8042:6527 1:N:0:6
TCAACAGGAGCAGGAAAGCGAGGGTATCCTACAAAGTCCAGCGTACCATAA
+
>AABBFFAFBBBGGGGGGGG2EEGE33DA5DCAB3BDDGFGFCBEGGGFAB
@M00842:106:000000000-AAV5A:1:1101:12632:6536 1:N:0:6
AAAAAAAAAAAAAAAAAATGGAATTCTCGGGTGCCAAGGAACTCCAGTCAC
+
AABABDBBBBBBGGGGGGAFGB@@3@5FFEF1>EGGFDFFGHEGHHFFGH3
@M00842:106:000000000-AAV5A:1:1101:5538:6538 1:N:0:6
CTGCGTCAGTAAGAACGTCAGTGCTTCCTGCGCGTACACGCAAGGTAAACG
+
>>>A1>>AADDFFGGGG1FFG3D133D1BA10AAAAAAG/EAEEF1FGFE/
@M00842:106:000000000-AAV5A:1:1101:15793:6541 1:N:0:6
TGATAATAAATATAATATTAATGCTTAATATTGAAAAAAAAACAAAAAACA
+
11>1AFDFFF3FEGFGFGGGEGDA3A31333DF31AB0AA0A/A/0BAE/B
@M00842:106:000000000-AAV5A:1:1101:26311:6547 1:N:0:6
GAAGAAATAACATCATGGTAACGCTGCATGACGTAATCACGTTCGTGGTCA
+
A1>1>1B@FFFF3FD3GBA3BB1A0BAB13B1BB0A0D1F0B00/A///B2
@M00842:106:000000000-AAV5A:1:1101:16353:6562 1:N:0:6
AAAAAAAAAAAAAAAAAAAAAAAAGAACAAACCGGCAACAGACAGAAAAAA
+
>AAAADDDDDDDGGGGGEEGGC///?F000B/?//////0000<001100/
@M00842:106:000000000-AAV5A:1:1101:8755:6564 1:N:0:6
AAAAAAAAAAAAAAAAAAAAAAACAACACAACAAAACAAAAAAAAAAAAAA
+
AAAAADDDDDDDGGGGGGCGG?E/>>>FCFFE/?0F0/>>>/>/><@@<CC
@M00842:106:000000000-AAV5A:1:1101:13546:6565 1:N:0:6
AAATACAATGAAAAGCCATTTCTGGGAGAGCTATTCCATGACTTGGTATCC
+
ABBAAFFFDFFFGGCGGGFGGF6DFC4A2AAA45BADFFFGHFDGG3D5F5
@M00842:106:000000000-AAV5A:1:1101:16204:6569 1:N:0:6
AAAAAAAAAAAAAAAAAATGGAATTCTCGGGTGCCAAGGAACTCCAGCCAC
+
AAAAADDDDDDDGGGGEE0BF@1@1@22?///>?BBE>FA0>1BGF10/00
@M00842:106:000000000-AAV5A:1:1101:22649:6571 1:N:0:6
AAAAAAAAAAAAAAAAAAATGGAATTCTCGGGTGCCAAGGAACTCCAGTCA
+
AAAAADDDDDDDGGGGGGG0BF1@B1122BCE/>?GF@FFGFH1GBGG>G1
@M00842:106:000000000-AAV5A:1:1101:23127:6572 1:N:0:6
CGTATGGTTCTTGCTGCCGAGGGTCGCAAGGCTAATGATTCACACGCCGAC
+
>>>>>4BBBDFFGGFGGGFAEFE232EA222AAB3ADF5FFBFCHEFGEC0
@M00842:106:000000000-AAV5A:1:1101:8779:6573 1:N:0:6
AAAAAAAAAAAAAAAAAATGGAATTCTCGGGTGCCAAGGAACTCCAGTCAC
+
BABBBBDBBBBBGGGGGGFBG@@33@55B1>1>BBFBF1FGHBG33FBEG3
@M00842:106:000000000-AAV5A:1:1101:5832:6586 1:N:0:6
CTTGTGCGACTACTCCAAGGCAGGTGGAGATCAGGAGTTGGGGGATGATGG
+
>1>1111>A11AF1FGGGGGFGAE0BF0B10BBBF1BB0DBAA///FHBF1
@M00842:106:000000000-AAV5A:1:1101:18605:6589 1:N:0:6
AAAAAAAAAAAAAAAAAAAAAAAAACAAAAAAAAAAACAAAAACAAAAAAA
+
?ABBBDDDBBBBGGGGCC@CEE/>E///FF////B<//?F00?//?00?<-
@M00842:106:000000000-AAV5A:1:1101:18431:6591 1:N:0:6
AAAAAAAAAAAAAAAAAAAAAAAAAACAAAATACAGCAAGCGAAACCAAAA
+
ABBABBBBBBBBGGGGGGGGGG/////?/00333B33000//////0////
@M00842:106:000000000-AAV5A:1:1101:5501:6592 1:N:0:6
AATCATGGTGGCGAATAAGTACGCGCTCTTGCAACTCACCAGAAGGCGGTT
+
BBBABFFFDFBFGGEFGGGBB522A22A23BABA3AB3FHFG1EC1FEE00
@M00842:106:000000000-AAV5A:1:1101:25536:6598 1:N:0:6
AAAAAAAAAAAAAAAAAATGGAATTCTCGGGTGCCAAGGAACTCCAGTCAC
+
BBBBADBBBBBBGGGGGGGFGB33@D55BCF1>EFBFGF1GFBFGFGBG33
@M00842:106:000000000-AAV5A:1:1101:11191:6610 1:N:0:6
AAGCATTGGGATTATCATAAAACGCCTCTAATCGGTCGTCAGCCAACGTGG
+
>>>>>@5DFBBFGGCFGG5A5GB2A24AB4A6B2BAAEAFF?HHGGFGAE1
@M00842:106:000000000-AAV5A:1:1101:11968:6612 1:N:0:6
TTCTCAAAAAAAAAAAAAAAATGGGAATCCCCGGGGCCAAAGCAACCCCAG
+
>AAAA@@DFBDBG?EEAE??A1ABB13BF3E1>@0/>>1?1B133?BEE//
@M00842:106:000000000-AAV5A:1:1101:9692:6614 1:N:0:6
AAAAAAAAAAAAAAAAGGGGGGGGCCGAGAGCGCGACCGCCCACCACCCAC
+
>1>1A>>?ADDDE?/AA//AEC--------------9;-----9---9;--
@M00842:106:000000000-AAV5A:1:1101:20706:6619 1:N:0:6
AAAAAAAAAAAAAAAAAAAAAAGAACAAAACGAACACAACCAGATACAAAA
+
A@AAADDDDDDDGGGGG/@@////0000000////>0/F////011B1110
@M00842:106:000000000-AAV5A:1:1101:25482:6623 1:N:0:6
AAAAAAAAAAAAAAAAGGGGGGGAGGAACCATACGACAGCAACACCACACG
+
1>1A11A?D?D>A////A/AE>?-:-9/..;;;B.----;--9----;---
@M00842:106:000000000-AAV5A:1:1101:7658:6624 1:N:0:6
TCAACATTATTGGAAATAATTGTCGGCGCCTGAGATTCATATTTTTCTTCC
+
>>AABF4BFDDFFGGDFGGGGGEAAA222AAAAA5AADD555A5D5B5DDD
@M00842:106:000000000-AAV5A:1:1101:19176:6636 1:N:0:6
AAAAAAAAAAAAAAAAAAAAAAAAACAAACGACACACAAAAAACACAACAA
+
AAAAADDDDDDDGG?EGEGE@E////?/B///>//0//<00<//?0/?/?/
@M00842:106:000000000-AAV5A:1:1101:22227:6639 1:N:0:6
CCAGAGATGGATGGGTGCCAAGGAACTCCAGTCACGCCAATATCTCGTATG
+
>>A3>4B5BFFBGGE4AAF5BFB4AF4BGFBDBABE2BAA3FA5DGH2EB3
@M00842:106:000000000-AAV5A:1:1101:25142:6642 1:N:0:6
AAAAAAAAAAAAAAAAAAAAAAAAACACCAACACACCAACAACAAAAAACA
+
ABBBBBDBBBBBGEEEGGGCFG>/EA?0/??EF/?//?F/?FFACC0?///
@M00842:106:000000000-AAV5A:1:1101:7371:6644 1:N:0:6
AAAAAAAAAAAAAAAAATGGAATTCTCGGGTGCCAAGGAACTCCAGTCACC
+
BBBBBBDBBBBBGGGGF1F3BFG3A55B1E10BGGHHAF3G3FGH33BBF3
@M00842:106:000000000-AAV5A:1:1101:15889:6659 1:N:0:6
GTTTACCTTGCGTGTACGCGCAGGACACACTGACGTTCTTACTGACGCAGA
+
>>>>>DFBFBB>AE2FGGEGGEA2F2CF2AB3B3B2A21DFFBE5A1EAE0
@M00842:106:000000000-AAV5A:1:1101:10793:6659 1:N:0:6
AAAAAAAAAAAAAAAATGGAATTCTCGGGTGCCAAGGAACTCCAGTCACGC
+
BBBBBBBBBBBBGGGGFFGGF3AD55AAA1>1B@B??1FGBGHFHBB@GE1
@M00842:106:000000000-AAV5A:1:1101:10172:6661 1:N:0:6
AAAAAAAAAAAAAAAAAAAAAAAAAAACACAAAAAAACAAAAAAAAAAACA
+
AABBBDBBBBBBGGGGGEEE?EE/>///?0?/0B/<>/F/F0?/@CF?-.<
@M00842:106:000000000-AAV5A:1:1101:25345:6667 1:N:0:6
AAAAAAAAAAAAAAAAGGGAATTCTCGGGCGCCAAGGAACTCCAGCCACGC
+
AAAAADDDDDDDGGGG/EEA0B1D2ABF//>/>//>/00BBBF110?0B>>
@M00842:106:000000000-AAV5A:1:1101:10336:6668 1:N:0:6
AAAAAAAAAAAAAAAAAAAAAAACACACACAACAAACAAAAAACAAAAAAA
+
AAAAADDDDDDDGGGGGGGCEG//?0?/?/?//?/B/BE00/>/?/0F///
@M00842:106:000000000-AAV5A:1:1101:10992:6677 1:N:0:6
AAAAAAAAAAAAAAAAATGGAATTCTCGGGTGCCAAGGAACTCCAGTCACG
+
BBBBBBBBBBBBGGGGGGFGABF3555BEE1>BB33?1GGH3GGHG3GHH1
@M00842:106:000000000-AAV5A:1:1101:14750:6679 1:N:0:6
GAAAAAAAAAAAAAAAGGGGGGGAGGACAACCGCGACACACACCAACACAA
+
11111>>A0D?D0///A/EEEG:-9-../..9--9-9---9-:--9--:A-
@M00842:106:000000000-AAV5A:1:1101:16414:6680 1:N:0:6
TAACATCATGGTAACGCTGCATGAAGTAATCACGTTCTTGGTCAGTATGCA
+
>AAABFCFFFFDGGGFGAFGAFD45BB5F6DFFE2BB2AFGGHHHDF5GHA
@M00842:106:000000000-AAV5A:1:1101:25005:6682 1:N:0:6
GTACGGGGAAGGACGTCAATAGTCACACAGTCCTTGACGGTATAATCACCC
+
>>>>33>>A2AAFFEEFF?EABAD5E5C2AB3B5DB3BBE2F1D55AAFG1
@M00842:106:000000000-AAV5A:1:1101:23305:6685 1:N:0:6
AAAAAAAAAAAAAAAAAAAAAAAAAACAACACAACAACAAAAAACACAACA
+
1AAA??ADDDDDCGGGGCEEGGC/EE/////////?//?/00/>/G0/?//
@M00842:106:000000000-AAV5A:1:1101:14899:6686 1:N:0:6
AAAAAAAAAAAAAAAAAAAAAAAAAACACACACAAAAACAAAAAAAACCAA
+
AABBBBBBBBBBGGCEECEEE?EE/>/?0?/?/?/0B//F?00/</<////
@M00842:106:000000000-AAV5A:1:1101:18593:6686 1:N:0:6
AAAAAAAAAAAAAAAAAAAAAAACAAAAAAACAAAACACACACAAACCAAA
+
BBBBBDDBBBBBGGGG?EEGG@/1?111?/>/?/0?0/0/////?0/?/?/
@M00842:106:000000000-AAV5A:1:1101:13984:6694 1:N:0:6
CTTGATGCGGTTATCCATCTGCTTATGGAAGCCAAGCATTGGGGATTGAGA
+
>>>3>B5DDDABGGGGFGGGGGBD55BF544BBB2AFGDDFA2A2ABCBG2
@M00842:106:000000000-AAV5A:1:1101:8631:6695 1:N:0:6
TTAGAAATATCCTTTGCAGTAGCGCCAATATGAGAAGAGCCATACCGCTGG
+
1>>11BDFFFFFF3FF13BBBB31A00A11DD2D11B10BECE1FFE////
@M00842:106:000000000-AAV5A:1:1101:5006:6703 1:N:0:6
CAAACCATGAAACCAACATAAACATTATTGCACGGCGTACGGGGCAGGCCG
+
>>AAA?ACFFFFGFGGGGGGGGB113B33D33B0AAAAA////A/A//BA/
@M00842:106:000000000-AAV5A:1:1101:8982:6704 1:N:0:6
CAACCAGATATTGAAGCAGAACGCAACAAGAGAGATGAGATTGAGGCTGGG
+
>BBBBB4BBFFFGGFGGGGBFGAAAAA422222B2DB5BGAEFGFGFAFF?
@M00842:106:000000000-AAV5A:1:1101:8647:6705 1:N:0:6
TTAGAAATATCCTTTGCAGTAGCGCCAATATGAGAAGAGCCATACCGCTGA
+
>>A3>DFFFFFFFGFGGGGBGG5A2EEE445D5A5B33BGHGCHHH?FEF2
@M00842:106:000000000-AAV5A:1:1101:14209:6706 1:N:0:6
AAAAAAAAAAAAAAAAAATGGAATTCTCGGGTGCCAAGGAACTCCAGTCAC
+
3AB?ADBBBBBBGGGGC01BGBFB35B5?F0?EFBFBAEGFGBFEC@3BF@
@M00842:106:000000000-AAV5A:1:1101:17461:6717 1:N:0:6
AAAAAAAAAAAAAAAAAAAAAAAAAAAAAAACAAAACAAAAAAAAAAAAAA
+
AAAAADDDDDDDGGGGEEEEEG?/////><@//??C0FC0G/<A->-<@--
@M00842:106:000000000-AAV5A:1:1101:5000:6720 1:N:0:6
CAAACCATGAAACCAACATAAACATTATTGCCCGGCGTACGGGGAAGGACG
+
>AABBCBFFFFFGGGGGGGGGGBB45A66A5B422AEAEEE10001E1AC0
@M00842:106:000000000-AAV5A:1:1101:16819:6736 1:N:0:6
CGTCAGTAAGAACGTCAGTGTTTCCTGCGCGTACACGCCAGGTAAACGCGC
+
>11>11B33B3BBAAAAEAGFG0BDD1A00AAAAAAAE/B/A1BEGD/EE/
@M00842:106:000000000-AAV5A:1:1101:18176:6743 1:N:0:6
TGGAATTCTCGGGTGCCAAGGAACTCCAGTCACGCCAATATCTCGTATGCC
+
>3>>>BBDFFBBGFAFGGFGFFAF4BFCFFGFF?FBAEB3DD5AFAE3FH3
@M00842:106:000000000-AAV5A:1:1101:7285:6745 1:N:0:6
GTCACATTAAATTTAACCTGACTATTCCACTGCAACAACTGAACGGACTGG
+
>>>>ADFBFFFFGGGGGGGGGG5556BB6GFFBB4444FBFBGGHEEGEHE
@M00842:106:000000000-AAV5A:1:1101:14193:6745 1:N:0:6
CCGCCTCCGGTGGCATTCAAGGAGCTGTGCTTGCTACCGATAACACTACTG
+
>1>>>>>A?A>1EFF11F33BF0B00B1B12DAFBDF0AEC?FGFF1BF11
@M00842:106:000000000-AAV5A:1:1101:24521:6747 1:N:0:6
TTGGGCGGACGGCAAAGAAGAAAAAGAAGAAAACAACACCAACAGAAATAG
+
1>111>>ADDDDCG?GBBBB10000A/0B10BB0B//A/BBC/?>BGH1@1
@M00842:106:000000000-AAV5A:1:1101:7611:6749 1:N:0:6
GAAAAAAAAAAAAAAAGGGGGGGCGAAGCCAGGCAACCACCCCCGAACCCA
+
1>A?11>D0>0A0//AAEAEE?--;--9-------9-;9-------;----
@M00842:106:000000000-AAV5A:1:1101:15982:6752 1:N:0:6
TTTCATGGTATTGATAAAGCTGTTGCCGATACTTGGAACAATTTCTGGAAA
+
>AAAAF3CBDFFGGGG3FFGGG11BB1A00A0ABB11BFBADAABBEFG1A
@M00842:106:000000000-AAV5A:1:1101:25047:6758 1:N:0:6
AAAAAAAAAAAAAAAAGGGGGGCGCCGCGCACACGCCACCAACAGCAACCG
+
AAAAA@ADDDDDGG?/E/EEGG/><<-<<----;:-;.....:././/..-
@M00842:106:000000000-AAV5A:1:1101:19753:6758 1:N:0:6
AGAGTGTTGATCGTCTGAGACTCGAGTCAAACACAACAAACAAAAAACACG
+
>1>1113@>D3D11A1FBG1BBBA0BFG1D31000A0F0000A0BAA//0/
@M00842:106:000000000-AAV5A:1:1101:9300:6761 1:N:0:6
GAAAAAAAAAAAAAAAGGGGGGGCGCGCTCACAAGACCCACACCACCCCCC
+
11AAA?1ADDDDGGGE?EEE?C-----;---///------9-BA9------
@M00842:106:000000000-AAV5A:1:1101:10012:6780 1:N:0:6
AAAAAAAAAAAAAAAAAAAAAAACAAAAAAACCAAACAACAAAACAAAAAA
+
BBBBBBBBBBBBGGGGGGGGEGC1E1111/>//?/F/0F/F/000??0F//
@M00842:106:000000000-AAV5A:1:1101:6013:6790 1:N:0:6
TGCGTTGAGGCTTGCGTTTATGGTACGCTGGACTTTGTAGGATACCCTCGC
+
>>>33>3>CBAAGEAAA22F5FFDDB222BA2B335BAAF3B5FGFG3FEE
@M00842:106:000000000-AAV5A:1:1101:8801:6797 1:N:0:6
AAAAAAAAAAAAAAAAAAGGGAATTCTCGGGTGCCAAGGAACTCCAGTCAC
+
AAAAAD@DDDDDGGGAE//?E/F01D2DF///>>>11B?00F1B111BF11
@M00842:106:000000000-AAV5A:1:1101:24255:6799 1:N:0:6
AAAAAAAAAAAAAAAAAAAAAAAAAAAAAAACAAAAAAAAAAAAAAAAACA
+
BBBBBBDBBBBBGGGGGGGGGG/>//>>/><?GC<</B/>-<CCDGG?CDE
@M00842:106:000000000-AAV5A:1:1101:26702:6800 1:N:0:6
ATTCCTTACTGCTACTCTGACCAAATTGGAGATTAATATCTTTATTGCTTA
+
>1>>A3@BB@3B3FG1EBFFGG1B113DB1B101DD33ABD22D2DADAAD
@M00842:106:000000000-AAV5A:1:1101:12982:6805 1:N:0:6
CATTTACTACATTTTTTATTTATCAATTTGTAAGATATAAATATATTGTCA
+
>>1>1@DDDFF33B33EFFGGF3D33333DD3A3D3B2D2A2D2F22DDF2
@M00842:106:000000000-AAV5A:1:1101:9972:6806 1:N:0:6
TTGTATGGCAACTTGCCGCCGCGTGAACTTTCTATGAAGGATGCTTTCCGG
+
>>>>>B5>ACFAFGFGGEGFGGA2AA23AA555DDD5BAFE3A255BFGC0
@M00842:106:000000000-AAV5A:1:1101:8931:6807 1:N:0:6
CCATCAGCATGAGCCTGTCGCAGTGCAGTCATCAAACGCTGCATCGCACAG
+
1>A?AB1BF@@D1BCBFAGFE000FAA1BAB3D211B0ABA/B11BEFA/0
@M00842:106:000000000-AAV5A:1:1101:8790:6812 1:N:0:6
AAAAAAAAAAAAAAAAAATGGAATTCCCGGTTGCCAAGGAACCACAGCCAC
+
ABBAADBBBBBBGGGGGG1FG3B33@5B?>/1>1B3B?BB3F11?11110B
@M00842:106:000000000-AAV5A:1:1101:6256:6813 1:N:0:6
TTATGTAAATATTTCTACAGTATCAATGTCAAAAGACAATTAAGCTCAAAA
+
>>>33@BFFBFDFGGGGGFGAFADD5FD5DE6544A4BB4A5B5BDBGFF3
@M00842:106:000000000-AAV5A:1:1101:12357:6815 1:N:0:6
AAAAAAAAAAAAAAAAAATGGAATTCTCGGGTGCCAAGGAACTCCAGTCCC
+
AAAAADDDDDDDGGGGGE0BGB@1@12B?FC/>ECF1/>0EG111FGFE11
@M00842:106:000000000-AAV5A:1:1101:22112:6818 1:N:0:6
TCTTTAATAACCTGATTCAGCGACACCAATCCGCGGCATTTAGTAGCGGTA
+
>>>>3DDFFFFFFG4FGGEGGG22AAA4E3A222A2EEA3AFF5AGHGGE1
@M00842:106:000000000-AAV5A:1:1101:16581:6820 1:N:0:6
CACTTTCGGATATTTCTGATGAGTCGAACAATTATCTTGATAAAGCAGGAA
+
AABBBFDA@BBBFGFEFFBBFFBDDA2B4A4355DADD5D5BF5DG33GA2
@M00842:106:000000000-AAV5A:1:1101:17247:6826 1:N:0:6
AAAAAAAAAAAAAAAAAAAAAAAAGAACAAAACAACCACCCCACAGCCCAA
+
AAAAADDDDDDDGE//AAEE?////?00>0000///////<//?/0/////
@M00842:106:000000000-AAV5A:1:1101:12343:6826 1:N:0:6
AAAAAAAAAAAAAAAAAATGGACTTCTCGGGTGCCAAGGAACTCCAGTCAC
+
AAAAADDDDDDDGGGGCE0FGE1B112BEC>F>EGGHCEAGHFGBF12111
@M00842:106:000000000-AAV5A:1:1101:15007:6830 1:N:0:6
AAAAAAAAAAAAAAAAAAAAAAAACAGACCACAAAAAAAAAAAAAAAAAAA
+
BBBBB?@DDBBBEGGGEE??EGEC112B0/2/?/B0?E/<///>//-<--<
@M00842:106:000000000-AAV5A:1:1101:15285:6845 1:N:0:6
AAAAAAAAAAAAAAAAAAAAAAAAACAAACAACACACAAAACACAACAACA
+
11AAADDDDDDDGGGGECEGGG/>>//?FF0>/??<E//000/0/</?///
@M00842:106:000000000-AAV5A:1:1101:26309:6848 1:N:0:6
AAAAAAAAAAAAAAAAAAAAAAAACCACAACGAAACACAAAAAACAAAACA
+
BBBBBBDBBBBDEGGGFG?F?EE/1?1/////?F>/BF??CF/>AGG0B0/
@M00842:106:000000000-AAV5A:1:1101:6946:6856 1:N:0:6
GTCCCCTTCGGGGCGGTGGTCTATAGTGTTATTAATATCAAGTTGGGGGAG
+
>>>>AABCFAAAGGGG/EFABFF22D2D22222D22A2FB2F2B1FEEEE@
@M00842:106:000000000-AAV5A:1:1101:7178:6857 1:N:0:6
CCTGTCAGGGACTGTATGAATTCAAGTTTGTGTATTAATAAATGAAAAGAA
+
>>>11BB@CFAAGGGFFGABAGDB3D33330A0AD333B2D12AG11AFF0
@M00842:106:000000000-AAV5A:1:1101:15401:6860 1:N:0:6
AAAAAAAAAAAAAAAAAATGGAATTCTCGGGTGCCAAGGAACTCCAGTCAC
+
@AAAADDDDDDDGGGGGE0BGB1B1DDB?FE/>>F11BBFCHFGBFF2111
@M00842:106:000000000-AAV5A:1:1101:24784:6860 1:N:0:6
ACTAACGATTCTGTCAAAAACTGACGCGTTGGATGAGGAGAAGTGGCTTAA
+
ABABBFA?ABFFGGFGGBGEEGB44A2A22AAA3B3B33EAEG5FDFBF3D
@M00842:106:000000000-AAV5A:1:1101:21483:6861 1:N:0:6
AAAAAAAAAAAAAAAAAATGGAATTCTCGGGTGCCAAGGAACTCCAGTCAC
+
AAAAADDDDDDDGGGGGE0FGF11@@2DFF//>?B@1>?CFG1FFCGEGHB
@M00842:106:000000000-AAV5A:1:1101:18576:6872 1:N:0:6
CGCAGGACGCTTTTTCACGTTCTGGTTGGTTGTGGCCTGTTGATGCTAACG
+
33>>33>ADDAAFGGGFGG4BGAFH53BA2222BBAABCB5BG5BF5DF31
@M00842:106:000000000-AAV5A:1:1101:6997:6887 1:N:0:6
GTCACGCAAAGCATTGGGATTATCATAAAACGCCTCTAATCGGTCGTCAGC
+
>>>>A3CDDDFFGGGGGGABFG5DF65D55A22A2B3BADGGEEEE0FGEA
@M00842:106:000000000-AAV5A:1:1101:17438:6888 1:N:0:6
CCCCTCAGCGGCAAAAATTAAAATTTTTACCGCTTCGGCGTTATAACCTCA
+
>AABAA?FFBDAAEAFGGGGGGA53555BBD2AA2BA2EE0AA1FGHHEH3
@M00842:106:000000000-AAV5A:1:1101:9265:6894 1:N:0:6
AAAAAAAAAAAAAAAAAAAAAAAAAAAAAACAAACAAAAAAAAAAAAAAAA
+
?AAAADDBBBBBGGGGGGEEGE?>>>/</>/?/B/BF<G/B/@CG-<CG?@
@M00842:106:000000000-AAV5A:1:1101:8668:6894 1:N:0:6
TCGACTTCCAATTGGAGAAGTCACGAATTTAATAATGTTTCCTTTCTTACA
+
3>>>>>>FFFFFGGG4FBBBBF5AA22445555B5AD5DADDB55ADDEG5
@M00842:106:000000000-AAV5A:1:1101:8210:6898 1:N:0:6
ATATGATCATGATGTAATGACGATGGGGTATTAATGGTAAAAAAAAAAAAA
+
>1A11B3DFFFFFGFGDGGBGE11FEGG0A1333BDB1DA12B/AEE/EEE
@M00842:106:000000000-AAV5A:1:1101:16703:6903 1:N:0:6
GCCAGCAATCTCTTTTTGAGTCTCATTTTGCATCTCGGCAATCTCTTTCTG
+
>>>>1>BFFF1DAB311AAF1F1DF33A3DAFBD1D00FEEGG11DDD222
@M00842:106:000000000-AAV5A:1:1101:7966:6905 1:N:0:6
GCAATGAAGAAAACCACCATTACCAGCATTAACCGTCAAACTATCAAAATA
+
>>AA>4FDDDFFFGEGGGCGG5DFDBEE555A5F2ABA25B355DAD3B33
@M00842:106:000000000-AAV5A:1:1101:9617:6906 1:N:0:6
AAAAGAAAAAAAAAAAAAAAAAAATGGAAGTCTCGGGTGCCAAGGAACTCC
+
BBBB3>CFFFBBGGGGGEE?EA0>FF3333B33BB1/1>?G3E1??FG?FF
@M00842:106:000000000-AAV5A:1:1101:13430:6918 1:N:0:6
TTTTATCGAAGCGCGCATAAATTTGAGCAGCTTTGTCGTCACAGGTTGCGC
+
>AAA3FB?AF>AEEGGEEE5AB55D5AF332BABBAD22FAE55FAB2FE0
@M00842:106:000000000-AAV5A:1:1101:6412:6921 1:N:0:6
CTGTTGACTGTTCATGTTAATATACTAGGAGAGTTTGAGAGATGTATAATG
+
>>>111B@3@@@BG3BBBGDGF3DD33FB1B0A1A1DAAAAA1B2BD2ABD
@M00842:106:000000000-AAV5A:1:1101:10324:6921 1:N:0:6
TAAGCTCTTTTTGATTCTCAAATCCGGCGTCAACCATACCAGCAGAGGAAG
+
>>>3>@BBFFFFCGBFF5F6AED44A22AAEE2BB23FEBAAGGG31F1F1
@M00842:106:000000000-AAV5A:1:1101:12623:6933 1:N:0:6
AAAAAAAAAAAAAAAAAATGGAATTCTCGGGTGCCAAGGAACTCCAGTCAC
+
AAAAADDDDDDDGGGGEEEBG1F111@DF/>/>BBFF/F0BG1BFHH2FE1
@M00842:106:000000000-AAV5A:1:1101:14149:6940 1:N:0:6
AAAAAAAAAAAAAAAAAAAAAAAAAAAAAAAACACAAAAAAAAAAAAAAAA
+
>AAAADDDDDDDGGGGGGGGGG?>/>>>/////<?<F<0</><>?CCCC-:
@M00842:106:000000000-AAV5A:1:1101:10330:6945 1:N:0:6
TAAGCTCTTTTTGATTCTCAAATCCGGCGTCAACCATACCAGCAGAGGAAG
+
>>A3ABB@DFFFGGGGGGGFGFDE4AA2EAE?A3GA3GHHHFHGECCCEC1
@M00842:106:000000000-AAV5A:1:1101:8890:6947 1:N:0:6
TTATGTCGGATATATGCTTTCCCAAGCACAACACAACAATGGAATCCTCGG
+
3>>A3BB>D@AAGGFGGGEGGGFDG424ABA22CF22B23BAB333B5322
@M00842:106:000000000-AAV5A:1:1101:19414:6947 1:N:0:6
AAAAAAAAAAAAAAAAGGGGGGGCAGAGACGCCAGCACCCCACCCACACCC
+
>>AAADDDDDDDCEA?////EC;;9...;9.--9-----9-;--A----9-
@M00842:106:000000000-AAV5A:1:1101:18907:6962 1:N:0:6
TATTTTAGTTGTGCTTGTAGAAGTTCTGCTCCTGATTTGTTATAATTCCAC
+
>AAAAFFFDFFDFFBGGBBF6BB55ADFG5544BA5DAA6B5555B5FHGE
@M00842:106:000000000-AAV5A:1:1101:15912:6978 1:N:0:6
TTTTCTTATCTATTATTAAATAAACATTTATATATTACTGCTTTATTCAAA
+
>>AAA@FFFFDDFF3FGDEFGA1D111A3333A3333DDF131B1DDF222
@M00842:106:000000000-AAV5A:1:1101:7771:6982 1:N:0:6
AAAAAAAAAAAAAAAAGGGGGGCACCGACGACACCACACCCCCCCCACACC
+
>AAAADDDDDDDGGGEE/EEEB///////<<<<-C.<.<..<--:9@CAC.
@M00842:106:000000000-AAV5A:1:1101:14707:6987 1:N:0:6
GAAAAAAAAAAAAAAAGGGGGGGAGCGCAGACCAAGAACACGCAACCAACG
+
A1AAA1110@@?AEE?AEGGGC-:-.9-;-;..----/-/---9-------
@M00842:106:000000000-AAV5A:1:1101:9358:6988 1:N:0:6
TGACAACCGTCCTTTACTTGTCATGCGCTCTAATCTCTGGGCATCTGGCTA
+
>3>>AFAADAABFGFFGFDGGG66D52A2A25D5B5D55B2BFBG5FGHGA
@M00842:106:000000000-AAV5A:1:1101:26354:6990 1:N:0:6
TGATCATCAAAAAAAAAAAAAAAAAAATGGAATCCCCGGGCCCCACGGACC
+
>>>1>B1DFFFFGGGGAEEEGG/////0BB11B1B1//>///>>E///</<
@M00842:106:000000000-AAV5A:1:1101:7181:6993 1:N:0:6
CCAATATGAGAAGAGCCATACCGCTGATTCTGCGTTCGCTGATGAACTAAG
+
>>AA?FFFFFFFFGFFGFFGGG2A2A2A5AAD5A222AA2E235BGGAFB3
@M00842:106:000000000-AAV5A:1:1101:12405:7001 1:N:0:6
AAAGAAAAAAAAAAAAAAAAATGGAATTCTCGGGTGCCAAGGAACTCCAGG
+
>AA1>BCFFDDDGGGGGGGGC0BB1B@1D22B/>>>EGEG/FBGH1BF110
@M00842:106:000000000-AAV5A:1:1101:5037:7007 1:N:0:6
AAAAAAAAAAAAAAAAAAATGGAATTCTCGGGTGCCAAGGAACTCCAGTCC
+
CBCCCBDBCCBBEGGGGEEFFGBFB@55@B1E1>?33@?F1GH3B3GHGG3
@M00842:106:000000000-AAV5A:1:1101:7883:7009 1:N:0:6
AAAAAAAAAAAAAAAAAAAAAAACAACAAAACAAAAAAAACAACAAAAACA
+
AAAAADADDDDDGGGGEGCCEE/////?/000?/0B?/<///?CH/00///
@M00842:106:000000000-AAV5A:1:1101:12831:7009 1:N:0:6
GCCCAGAGATTAGAGCGCATGACAAGTAAAGGACGGCTGTCAGCGTCATAA
+
>>>>A1AAFFDF1F1DEEAAE1BB1BA3D3210BAA///BBBEGEAE/A2A
@M00842:106:000000000-AAV5A:1:1101:18705:7011 1:N:0:6
AAAAAAAAAAAAAAAAAAAAAAAAACACAAACAAAACAAAACACAACACCA
+
AAAAADDDDDDDGGGGGGGCGCE////0/?>>B>000F/0BAE0///?///
@M00842:106:000000000-AAV5A:1:1101:17619:7013 1:N:0:6
TATGTATGTTGACGGCCATAAGGCTGCTTCTGACGTTCGTGATGAGTTTGG
+
>>A3>B@FFFFFFAAEGEGCAF4B44A455BDDBBAABEBF3CFDEAFGG1
@M00842:106:000000000-AAV5A:1:1101:15091:7020 1:N:0:6
AAAAAAAAAAAAAAAAGGGGGGCGGCGACATCCCCACACCCACCACAACCC
+
1>AAADDDDDDDEEAE/E???C</------.0/.:/9...;..9....::.
@M00842:106:000000000-AAV5A:1:1101:11514:7022 1:N:0:6
CTTGAAGGTACGTTGCAGGCTGGCACGTCTGCCGTTTCTGATAAGTTGCTT
+
>>33>B5@BDFAFGEEFGGGBGAEBG2422F5BAA2AADF5D55F55FEB5
@M00842:106:000000000-AAV5A:1:1101:9160:7027 1:N:0:6
AAAAAAAAAAAAAAAAAAAAAAAAAAAGACCAAAACAAAAACAAAAAACAA
+
AAAAADDDDDDDGGGGGEEGCE//>E//?000?/?0?F0F?/<C00?B/?/
@M00842:106:000000000-AAV5A:1:1101:25888:7027 1:N:0:6
AAAAAAAAAAAAAAAAAAAAAAAAACACACAACACACAAACCAACACACAG
+
AAAAADDDDDDDGGGGGC/EEG/////0/>/>><////<<//////?/</0
@M00842:106:000000000-AAV5A:1:1101:6220:7033 1:N:0:6
AAAAAAAAAAAAAAAAAAAAAAACAAAAAACAAAAAAAACACAAAAAAAAA
+
BBBBBBDDBBBBGFGGGGGGGGG1G11B1/AGE0GEG/B/F?GG0C</B/>
@M00842:106:000000000-AAV5A:1:1101:22112:7041 1:N:0:6
AAAAAAAAAAAAAAAAAAAAAAAAAACAAAAAAAAAACAAAAAAAAAAAAA
+
AAAAADDDDDDDGGG/EGGCGGG/>>/?/>B//>/<B/??0CGC/-A?CC@
@M00842:106:000000000-AAV5A:1:1101:21621:7042 1:N:0:6
AAAAAAAAAAAAAAAAAAAAAAAAAACACAACAAAAAAAACAAACAAAAAA
+
AAABBBBBBBBBGGCGGFEGGGG/>//?0??//?CCGC///??C/FF00?<
@M00842:106:000000000-AAV5A:1:1101:5220:7044 1:N:0:6
CTTTTCGTATGCAGGGCGTTGAGTTCGATAATGGTGATATGTATGTTGACG
+
A>AAADD?FFFFGGGGCFAAE4B555B25A2BD555D5AADEE5GB5DGD1
@M00842:106:000000000-AAV5A:1:1101:16614:7047 1:N:0:6
AAAAAAAAAAAAAAAAAAATGGAATTCTCGGGTGCCAAGGAACTCCAGTCC
+
ABBBBBBBBDBBGGGCEEEEBG333355D11>1>?G3GEG1BG3FBGB3F3
@M00842:106:000000000-AAV5A:1:1101:7745:7049 1:N:0:6
AAAAAAAAAAAAAAAAGGGGGGCGGCGGCGCCGCGACCACACCAAACCACG
+
1AAAA>DDDDD@GEEAAAEEGC//----;----------;-:------9--
@M00842:106:000000000-AAV5A:1:1101:6631:7061 1:N:0:6
CCCAATGCTTGGCTTCCATAAGCAGATGGATAACCGCATCAAGCTCTTGGG
+
AABBBBBFDFBAGGCFFGGFFFABA44BB455BAF2AA2E3BFG3FD3BA2
@M00842:106:000000000-AAV5A:1:1101:7478:7061 1:N:0:6
CGAAAGTGTTAACTTCTGCGTCATGGAAGCGATAAAACTCTGCAGGTTGGG
+
>>>>>3@BDFFFGGCGFGGGEEECGA44A4AA2A2DAAABDAGFFH2FFE0
@M00842:106:000000000-AAV5A:1:1101:6428:7078 1:N:0:6
AAAAAAAAAAAAAAAAAATGGAATTCTCGGGTGCCAAGGACCTCCAGTCAC
+
BBBBBBDBBBBBGGGGFA1BFBFE@D5D??E1>BB@31?G1?BGC1B@F33
@M00842:106:000000000-AAV5A:1:1101:13021:7080 1:N:0:6
AAAAAAAAAAAAAAAAAGGGAATTCTCGGGTGCCAAGGACCTCCAGTCACG
+
BBBBBBBBBBBBGGGGA1AEABF@@F@B?01>1BE3?FG1?2F12@3BBG1
@M00842:106:000000000-AAV5A:1:1101:13260:7084 1:N:0:6
AGAAATATCCTTTGCAGTAGCGCCAATATGAGAAGAGCCATACCGCTGATT
+
33>>AFFFFFFFGGGDGBFGGG2EE244DA6555B3BFGGHHHH?E2EEFD
@M00842:106:000000000-AAV5A:1:1101:6532:7085 1:N:0:6
GTTTCCAGACCGCTTTGGCCTCTATTACGCTCATTCAGGCTTCTGCCGTTT
+
>>>>>DFFFBBAFAEFGGGGFG4456652A2BB5DDD5BB23BB5DGCAAB
@M00842:106:000000000-AAV5A:1:1101:22793:7089 1:N:0:6
AAAGAGGAAGGAGAGTAGAGAAGAAACTTAAGAAACACAACAAAAAAAAAA
+
>>11>11BB>1C1FABFFBFBBB10B01111111B0BB0BAFG00A//EE/
@M00842:106:000000000-AAV5A:1:1101:23448:7094 1:N:0:6
AAAAAAAAAAAAAAACGGGGGGCGCAGAGCCACACCCCCACCCCCCCCACC
+
>AAAADDDDDDD?EGG////><<-@-<-././<<...:A-.C.-@----;.
@M00842:106:000000000-AAV5A:1:1101:19310:7096 1:N:0:6
AGAGGTTAAATACGCCTGATGCCACTGCAAGAGGACATTAATGACTATACA
+
>3>33BBDFFFFGFGGFGBBFFG4FFAFF4444B2BB3555D5BDBDAAD5
@M00842:106:000000000-AAV5A:1:1101:26196:7097 1:N:0:6
ACGGTATAATAACCACCATCATGGCGACCATCCAACGGATAAACATCATAG
+
>>33>>AFFFFFGGGGGGGGGGDB4AEEAE33B3B3AAA2AADBA3BBB55
@M00842:106:000000000-AAV5A:1:1101:8483:7110 1:N:0:6
TCACACGCCGACTGCTATCAGTATTGTTGTGTGCCTGAGTATGGTACAGCC
+
>>1AAF1>ADDDEGFBGGG3FB22222DA0A0BBDDFEBD212E2FHBGH/
@M00842:106:000000000-AAV5A:1:1101:5223:7112 1:N:0:6
ACGTCGTTAGGCCAGTTTTCTGGTCGTGTTCAACAGACCTATAAACATTCT
+
>AA>>3>AABFFGGGFGGGGGFGA5E2B22DEDAFF3BG3CFF55FFEGF5
@M00842:106:000000000-AAV5A:1:1101:8504:7114 1:N:0:6
TCACACGCCGACTGCTATCAGTATTTGTGTGTGCCTGAGTATGGTACAGCC
+
>>AAAF?DADDDGGEDGGGGGB222222B0A0ADFDGCGDAFGHGGHHHH/
@M00842:106:000000000-AAV5A:1:1101:15594:7116 1:N:0:6
AAAAAAAAAAAAAAAAAAAAAACAAACAAGCACACACAAACACACACACAA
+
1AAAADDDDDDDGGGGAEEECG///0/0>0/0000>///0?>0////////
@M00842:106:000000000-AAV5A:1:1101:14755:7126 1:N:0:6
AAAAAAAAAAAAAACAGGGGGGCGCGCGGGCACCACCCCCCCCCACCCCCC
+
>AAAADDDDDDDCG?/0AF/A/BA?@-----:AC....:------A-A>>-
@M00842:106:000000000-AAV5A:1:1101:12568:7133 1:N:0:6
CGCTTGGTCAACCCCTCAGCGGCACACAGTAACATTACTCCCGCTTCGGCG
+
>1>>111B@3BDAFEAA1FBECAAA000012221D11121B/BEA//AE//
@M00842:106:000000000-AAV5A:1:1101:16434:7140 1:N:0:6
GACCGCTTTGGCCTCTATTAAGCTCATTCAGGCTTCTGCCGTTTTGGATTT
+
>1>>1>>1AFFCG1BBAFE3ABB1BF13A33A0000BDGEA0/0AA/CG1B
@M00842:106:000000000-AAV5A:1:1101:18366:7147 1:N:0:6
GTCTAAAGGTAAAAAACGTTCTGGCGCTCGCCCTGGTCGTCCGCAGCCGAG
+
>>>>>BFFFDFFGGFGFGBBFFD442222222AABFBBA0E?EF?EGFC0>
@M00842:106:000000000-AAV5A:1:1101:26892:7150 1:N:0:6
AAAAAAAAAAAAAAAAAAAAAAACAACAAGCGAAAAAACAACAGAACAGAA
+
ABAABBDBBBBBGGGGFFGGC//?E???121/?>//B/<///?22222222
@M00842:106:000000000-AAV5A:1:1101:8678:7158 1:N:0:6
AAAAAAAAAAAAAAACGGGGGGCAGGGCAGACAAACAACCCCAACGCGCAG
+
>>AAA@1DD>0@CEEA///A><<///<<...>000.<.....<...---:-
@M00842:106:000000000-AAV5A:1:1101:26748:7159 1:N:0:6
CCACGGACTTCTAATAAATTTTCCTTGCTTACAAAAAACAAAAAAAAATGG
+
>>>A11>A>@B3FGFGGFAE1AAB331111A1BD1AAA0AG00AEE//011
@M00842:106:000000000-AAV5A:1:1101:17697:7166 1:N:0:6
CGCCATGATGGTGGTTATTATACCGTCAAGGACTGTGTGACTATTGACGTC
+
>11AA>1@DFC@DEAAEGF3FGDBA0EE01A0B0B1D20DFA11DA2EA/B
@M00842:106:000000000-AAV5A:1:1101:7004:7167 1:N:0:6
AGATTGCGATAAACGGTCACATTAACTTTAACCTGACTATTCCACTGCAAC
+
>>>>>4BAAABBGGGGEEGGFG55555D5BD5B5FGH5GA5FGBHEFHGFB
@M00842:106:000000000-AAV5A:1:1101:25534:7174 1:N:0:6
AGTAGCATTAAGCCTGTCAGGGACTGTATGAATTCAAGTTTGCGTATTAAC
+
>>>>3BD@BFFFGGBGGGGFGGAF4BBBDD5656DBAD5ABDDEBAABD55
@M00842:106:000000000-AAV5A:1:1101:17945:7176 1:N:0:6
AAAAAAAAAAAAAAAAAATGGAATTCTCGGGTGCCAAGGAACTCCAGTCAC
+
BBBBBBBBBBBBGGGGGGFFGFGG3B5DFAE1>EGFFGFGHHBGBGF3EE3
@M00842:106:000000000-AAV5A:1:1101:25518:7180 1:N:0:6
AGTAGCATTAAGCCTGTCAGGGACTGTATGCATTCAAGCTCGCGTATCAAA
+
>A>>1BFBBDD1FFCFBFFGFGEA0A1D3D3A33D3D31110AAA//02D1
@M00842:106:000000000-AAV5A:1:1101:5696:7198 1:N:0:6
AAAAAAAAAAAAAAAAAAAAAAAAACCAAACCACACACACCGACACAACAC
+
AAAAADDDDDDDGGGGGCGGGG//>//??//>///?/<///>////0/?</
@M00842:106:000000000-AAV5A:1:1101:16589:7206 1:N:0:6
GGGAGCAATTAAAGTGTGGATCGACACCACATCGCCGACATCGGCGAGACG
+
>1>1111111113131BB11110000A000A11000/////1/////////
@M00842:106:000000000-AAV5A:1:1101:16929:7211 1:N:0:6
TAGGACTCCGCATGTGCTAGTAGTAGCATTAAGCCTGTCAGGGACTGTATG
+
>>>3>B4BFAABAA5AGFBFBFDD6DFF5555DBB3BAFGHCHGGEGAAB5
@M00842:106:000000000-AAV5A:1:1101:10112:7214 1:N:0:6
AAAAAAAAAAAAAAAAGGGGGGCGCGGCGAGCCCGACACCGCACACCCCCC
+
>AAAADDDDDDDG?A////AEC<<-C-<---:-.;----.-;-;-9..---
@M00842:106:000000000-AAV5A:1:1101:7467:7217 1:N:0:6
ATTGAGAAGAAGTATAGATTTGTTAAACAAACACAAACAAAATGGAATTCC
+
>>>3>4>FFFFFBFGGGB66FB6456D454BAG4GAH2BAF23BCEFB3F5
@M00842:106:000000000-AAV5A:1:1101:18536:7219 1:N:0:6
AAAAAAAAAAAAAAACGGGGGGCGAGGCGCATCCACCACACACCAACAACC
+
AAAAADDDDDDDGGE///E/@C<--------.-/0/..;....9..;;..9
@M00842:106:000000000-AAV5A:1:1101:13501:7228 1:N:0:6
AAAAAAAAAAAAACAGGGGGGGCGCCGCACCTCCCCACACCCCCCGACCAC
+
?1AAA1>D@0AAE/A0CE?EGG-?@-;A-9-/-------9-------;@--
@M00842:106:000000000-AAV5A:1:1101:13177:7230 1:N:0:6
ATAGCAAGGCCACGACGCACTGGCGCAAGACGGAGAGCGCCAACGGCGTCC
+
11>1>1D11AAAFEEEEG00AAB000A//B0/B///ABEAEEEA/>E//E/
@M00842:106:000000000-AAV5A:1:1101:26148:7230 1:N:0:6
CCTAAGTGACTGGAATTCTCGGGTGCCAAGGACTCCAGTCACGCCAATATC
+
1AAAA1BDFFFFGGFAFGGGFGE0AABD1A00B0BBBCAGGG?FF/A11ED
@M00842:106:000000000-AAV5A:1:1101:16447:7236 1:N:0:6
CTAAAAAAAAAAAAAAAAAATGGAATTCTCGGGTGCCAAGGAACTCCAGTC
+
AABBBFFBBBBBGGGGGGGEABB3BB3B5B?1>1>EGHFG?EGHCGHHG@3
@M00842:106:000000000-AAV5A:1:1101:18532:7246 1:N:0:6
AAAAAAAAAAAAAAAAAGGGGGGCGGGAGAACACAGCACCCACCCACCACC
+
>1AAADDDDDDDGGE//AE/EEGC<----..://9../....;...:9.9.
@M00842:106:000000000-AAV5A:1:1101:7565:7250 1:N:0:6
AAAAAAAAAAAAAAAATGGAATTCTCGGGTGCCAAGGAACTCCAGTCACGC
+
AAAAADDDDDDDGGGG0GGABD1D2DFFE/>BBD@FFFFH1FB112B1B?0
@M00842:106:000000000-AAV5A:1:1101:22212:7252 1:N:0:6
TATTTGTGGATGATCAAGGCTAAAAACAAAACAAACACAGGGAATTCCCGG
+
>>11>33BAD@1BFBBBBGGGA111B00000000B0BBC00B/001DDB//
@M00842:106:000000000-AAV5A:1:1101:26384:7254 1:N:0:6
GTCCAGCGTACCATAAACGCAAGCCTCAACGCAGCGACGAGCACGAGAGCG
+
>>>A>4CDAABBGGGGGGGGEEAAF3BB3B2AA2AAEE0AAEEHGEE1@F0
@M00842:106:000000000-AAV5A:1:1101:18309:7254 1:N:0:6
AAAAAAAAAAAAAAAATGGAATTCTCGGGTGCCAAGGAACTCCAGTCACGC
+
CCCCCCCCCCCCGGGGGGGBBF3A55B1E1>1BDBB1?BGBGHHHGHHHG1
@M00842:106:000000000-AAV5A:1:1101:9169:7255 1:N:0:6
CAGAAGGATGGGATGAGGGTTGGGATGATGAGTGGGATGGGGAAAATGCAG
+
1>>>>11>11>1G1FFGGGABAEA01B1DD2B2BBB0BAA//AE/0FFGH1
@M00842:106:000000000-AAV5A:1:1101:5803:7257 1:N:0:6
AAAAAAAAAAAAAAAGGGGGGGAAGCGAGCGCCACAACACCCCACCACCCC
+
1>1A?>DDDDDDGE/AE/AA<?-...;.-99---9-------;A-----9-
@M00842:106:000000000-AAV5A:1:1101:18396:7258 1:N:0:6
AAAAAAAAAAAAAAAAAGGGGGAGCCACACGCCACGCACACACACACACCC
+
>>A1AD>DDDDDGC?/A/AAE//>>/B00/>/>/////>/B?>/<?EF?A/
@M00842:106:000000000-AAV5A:1:1101:24949:7260 1:N:0:6
ACTATAGACCACCGCCCCGAAGGGGACGAAAAATGGTTTTTAGAGAACGAG
+
BCCCCFFFFFFCGGGGEGFA2AEFE22A22B0BBFG55ABE1B3FGHHG11
@M00842:106:000000000-AAV5A:1:1101:5612:7261 1:N:0:6
CATAAGGCCACGTATTTTGCAAGCTATTTAACTGGCGGCGATTGCGTACCC
+
AAABB5DFBBBCGGDGGGFGGGBA455566DFDBBA2A2E0ACEFGEEGFH
@M00842:106:000000000-AAV5A:1:1101:5908:7269 1:N:0:6
TATTTTGAGATTTAAAAAAAAAACAAAACAATGGAATCCCCGGGCGCCAAG
+
>>11133>>A3DGGGGGFAFGCG/F/00BC/1BB1B11B1AEE///>/>>/
@M00842:106:000000000-AAV5A:1:1101:12816:7269 1:N:0:6
AACGTATTTAGCCACATAGAAACCAACAGCCATATAACTGGTAGCTTTAAG
+
>>A33B@BFFFFGGGGGFGBBGBFA42A44A4B45AAEFGBBDGHD5DFH5
@M00842:106:000000000-AAV5A:1:1101:21711:7273 1:N:0:6
AAATTTCTATGAAGGATGTTTTCCGTTCTGGTGATTCGTCTAAGAAGTTTA
+
BBAABFDDDFFFFGF4FFBBFGB4A444BGG5B5D5DFFEE2DF3DCFDF5
@M00842:106:000000000-AAV5A:1:1101:19017:7275 1:N:0:6
AAAGTTAGACCAAACCATGAAACCAACATAAACATTATTGCCCGGCGTACG
+
>>>3>BBFFFFC4GGFGGGA5BBF4C2F455DAB355D5BGB3EE?FAEE0
@M00842:106:000000000-AAV5A:1:1101:17784:7287 1:N:0:6
TAATGTTTTCCGTAAATTCAGCGCCTTCCATGATGAGACAGGCCGTTTGAA
+
>>AA?BBFFFFAFF1GGGG3FG00A00ABGF1B2D21AFEECAEE//AEHA
@M00842:106:000000000-AAV5A:1:1101:17825:7303 1:N:0:6
AAAAAAAAAAAAAAAAATGGAATTCTCGGGTGCCAAGGAACACCAGTCACG
+
BBBBBBBBBBBBGGGGE1BGBBAEDDDE1@1>B?F@FGAGHCGGEABFBG1
@M00842:106:000000000-AAV5A:1:1101:4815:7303 1:N:0:6
GAAGGATGGTGTTAATGCCACTCCTCTCCCGACTGCTAACACTACTGGCTC
+
>>>11111>BD>EFDGGGGGGBBB1A10B0AAA0A0D1ABBA1BG1F1/B1
@M00842:106:000000000-AAV5A:1:1101:25688:7311 1:N:0:6
ATCATTCGAGTGTCAAAAAAAGAAAAAACAACACAACAAATGGACTCCCCG
+
>>AAABDFFF@AABFGGGGACA0A00AAB0AAA//AAGAA11A1110BAA/
@M00842:106:000000000-AAV5A:1:1101:19020:7317 1:N:0:6
GAAAAAAAAAAAAAAAGGGGGGCGGCACGAGCCACGAGCGCACCGCCACAC
+
1>AAA11>>ADDGGC//AE/AC/<>---<.<-://-------------...
@M00842:106:000000000-AAV5A:1:1101:15779:7322 1:N:0:6
AAAAAAAAAAAAAAAAATGGAATTCTCGGGTGCCAAGGAACTCCAGTCACG
+
BBBBBBBBDDBBGGEGEGBG33FAB5D1FE1>BBBBFFCFHHGHHHGGFF1
@M00842:106:000000000-AAV5A:1:1101:25066:7324 1:N:0:6
TTGATGGCGAAAGGTCGCAAAGTAAGAGCTTCTCGAGCTGCGCAAGGATAG
+
>>3>>5CFBBBDGGBFFG222BB5555BB3355B23ABBGG?EE0A11F33
@M00842:106:000000000-AAV5A:1:1101:8504:7325 1:N:0:6
TTCTTAGACGAATCACCAGAACGGAAAACATCCTTCATAGAAATTTCCCGC
+
1>AAAF3DF1D@GEGGGGGF0BAA00A0BA11B12BA2DF11B111D2BE/
@M00842:106:000000000-AAV5A:1:1101:6993:7326 1:N:0:6
AAAAAAAAAAAAAAAAAAAAAAACACAAAAACAACACAAAAACAAAACAAA
+
AAAAADDDDDDDGG/EEE/EE>/>F0>/0B/?>?/?/?>C0?/FG0B<GE0
@M00842:106:000000000-AAV5A:1:1101:4929:7326 1:N:0:6
AAAAAAAAAAAAAAAATGGAATTCTCGGGTACCAAGGAACTCCAGTCACGC
+
BBBBBBBBBBBBGGGGAGGCG3FD55BF?F03@DB1?1?G3BEFG3FGG1B
@M00842:106:000000000-AAV5A:1:1101:18613:7339 1:N:0:6
CTTGTCTGTATGTGTTGATGCTATGGATCTACATTATATTGATGTTCATTA
+
>>>1>B3BBF3B3B31FBFFGBE3F1ABB131133133BADD3D2DFDDDD
@M00842:106:000000000-AAV5A:1:1101:18562:7350 1:N:0:6
CAAAAAAAAAAAAAAAAAAAAGAATTCTCGGGTGCCAAGGAACTCCAGTCC
+
AABBBBBBBBBBGGGGFGGGG?1BDEB3B?1E1>EFGCDGHHGFHHEHBF3
@M00842:106:000000000-AAV5A:1:1101:17219:7356 1:N:0:6
GTTTGAATATTAGACATAATTTATCCTCAAGTACGGGGCCGAAGCCCCTGC
+
>>>>111FFFFF3GBAF11BFG33DA3BF11BD3A0AAAEEF/AEGHFGA/
@M00842:106:000000000-AAV5A:1:1101:26238:7360 1:N:0:6
AGAGGTTAAATACGCCTGATGCCACTGCAAGAGGACATTACTGACTATACC
+
>>>33@BBFF5DGGCGGFB5FFF4BBBF4444B22B2B555DADG5F5FF5
@M00842:106:000000000-AAV5A:1:1101:6368:7363 1:N:0:6
TATTTTCGTGATATTGGTCGTATGGTTCTTGCTGCCGAGGCTCGCAAGGCC
+
A?ABBFF@CAFFGGGGGFGG2BAFG55D4DD5D5B2AA2A2ABEFG1EEG1
@M00842:106:000000000-AAV5A:1:1101:14564:7370 1:N:0:6
TTTTGTTGGTACGCTGTTGGAGTTGTAACTTATGTTATTCTTGCCTATTGG
+
1>1>111BA1DFGGAEABFG1B10DB3DF3312B22A2D2D2DFCFFA1FB
@M00842:106:000000000-AAV5A:1:1101:25642:7373 1:N:0:6
GGAAGCGATAAAACTCTGCAGGTTGGATACGCCACTCATCGTTATCGAAGC
+
>A>A1ADAAA@DGGFCAFF3FG01BAB13B00A001BBD11////DBBA//
@M00842:106:000000000-AAV5A:1:1101:13754:7381 1:N:0:6
AAAAAAAAAAAAAAAAAAATGGAATTCTCGGGTGCCAAGGAACTCCAGTCC
+
BBBBBBBBBBBBGGGGGGE1BF33@3BBD?F/?>B?D31?1FCBGF3@BB3
@M00842:106:000000000-AAV5A:1:1101:12590:7382 1:N:0:6
AACCATAAGGCCACGTATTTTGCAAGCTATTTAACTGGCGGCGATTGCGTA
+
BBBBABFFFFFAGGGF4FGGGFBD5BAA55A66DDAGFFEA2ECABFGEE1
@M00842:106:000000000-AAV5A:1:1101:8234:7383 1:N:0:6
AAAAAAAAAAAAAAAAAAAAAAACACCAAAAAACAAAAAAAAAAAAAAAAA
+
A3ABBBDBBBBBGGGGGGGGGG/1?11??11/>?FG0BG//<</<CG-<DD
@M00842:106:000000000-AAV5A:1:1101:5925:7384 1:N:0:6
CTATAATAAAGCTGTAGATGCTGTAGGCTCCTTGCGTGGCTCAAAAAAAAA
+
>>>>AFFFFFDFEEFFGGGGGFD5B54B4B24BB4A2A22ABB3BBAAA0E
@M00842:106:000000000-AAV5A:1:1101:18048:7386 1:N:0:6
CTTAATCGAAATGGTTATTGACATGTTACAGCAAAACAAAAACAAATGGAA
+
AAAABDBAFFBAGGFFFFFGBGGHFD6EFE44B4A44B2F2B2A2F5DB33
@M00842:106:000000000-AAV5A:1:1101:12577:7395 1:N:0:6
AAAAAAAAAAAAAAAAAAAAAACACAGAAAAACCACAAACAAACAAACAAA
+
AAAAADDDDDDDGCEG/ECEGG/>>F0B@100/>?/??>/B/B/0/B/0/0
@M00842:106:000000000-AAV5A:1:1101:7297:7398 1:N:0:6
TGGAATTCTCGGGTGCCAAGGAACTCCAGTCACGCCAATATCTCGTATGCC
+
>>>>>@BDFFBCGFEEFGGFFBFF4AFGFFGBFEFBAA33A5GGHB2BGFF
@M00842:106:000000000-AAV5A:1:1101:10181:7402 1:N:0:6
AAAAAAAAAAAAAAAAAAAAAAAAACACACACCAAACAAACCAAAAACACC
+
AAABBBBDBDDDGG?EE0EECC//>//0?////?//FCG0////?////0/
@M00842:106:000000000-AAV5A:1:1101:14771:7405 1:N:0:6
AAAAAAAAAAAAAAAAAAAAAAAACACAAAAAAAAAAAAAAAAAAAAAAAA
+
AAAAADDDDDDDGGGGEGGGGG/E/?0F/>B//>/<BCCCGG?CGGGG:@@
@M00842:106:000000000-AAV5A:1:1101:18023:7413 1:N:0:6
GCAAGCACATCACCTTGAATGCCACCGGAGGCGGCTTTTTGACCGCCTCCC
+
>>>>3>CFCDFFGGAAFA4FGGB4G4A222222A000A3BA15B0AE1EG1
@M00842:106:000000000-AAV5A:1:1101:22069:7416 1:N:0:6
TTTCTATGTGGCTAAATACGTTAACAGAACGTCAGATATGGACCTTGCTGC
+
>>1>1B3FBFF>ABF1GGGGBF1F1D1010AABAA1B1DDF1GGCFFBEF1
@M00842:106:000000000-AAV5A:1:1101:7108:7416 1:N:0:6
AAAAAAAAAAAAAAAAAATGGAATTCTCGGGTGCCAAGGAACTCCAGCCAC
+
BBBBBBBBBBBBGGGGFGFFGFD33D5DF101>BF33B?1FF3BGC33?FF
@M00842:106:000000000-AAV5A:1:1101:8103:7424 1:N:0:6
CTTGTGAATGTTTGAACTCTGAAAGACCTGTTGTTGCTGTCTTCACACAGA
+
AAA334DFFFFFGGGGGGGGG5A4ABFB4F5B444BFB5BBD5DFFFGAF3
@M00842:106:000000000-AAV5A:1:1101:6225:7435 1:N:0:6
CCGTCTTTCCAGAAATTGTTCCAAGTATCGGCAACAGCTTTATCAATACCC
+
3>>>>BAFFFFFGFFBGFBBFGF5BB56D222AAAA2FBB555DDD55BF3
@M00842:106:000000000-AAV5A:1:1101:18032:7436 1:N:0:6
GCAAGCACATCACCTTGAATGCCACCGGAGGCGGCTTTTTGACCGCCTCCC
+
>>>>3AFFBFCBFGBFG44BFGHGC42E2222A20003ABA1GF0E?1EC1
@M00842:106:000000000-AAV5A:1:1101:23069:7439 1:N:0:6
AAAAAAAAAAAAAAAAAATGGAATTCTCGGGTGCCAAGGAACTCCAGTCAC
+
@AAAADDDDDDDGGGGGEFFGB11BD2D/>E/>?FBFFFF0G1FGHF@FD1
@M00842:106:000000000-AAV5A:1:1101:15339:7444 1:N:0:6
TTCAATGGATTTGTTTTCATTCGTCTAACTGTGGAATTGGGAATCATAATT
+
>>AABD5BBBDDGFGBGGFFFGDBA44DGBG5DB44ABABAEGGGFF55D5
@M00842:106:000000000-AAV5A:1:1101:4940:7445 1:N:0:6
AAAAAAAAAAAAAAAAAAAAAAAAAAGAAACAACAACACCACACAAACAGA
+
BBBBBDDDBBBBGGGGEEGCEE/>EE//03B3/?/?///E/?/?/?0?F?2
@M00842:106:000000000-AAV5A:1:1101:7220:7446 1:N:0:6
ATGTTAATGGAATGGTAGGGCTCTGCACATGCAAACAAACAAAAAAAAATG
+
>>>>3@B5FFFF4FFFGGFGGCABBGD4BDB4B5B4BBB2A2FCF2E0AB3
@M00842:106:000000000-AAV5A:1:1101:15014:7454 1:N:0:6
AAAAAAAAAAAAAAAAAAAAAAAAAACAACAACACCAAAACACAAAAAAAA
+
1AAAADDDDDDDGGGGEGE/E///E/////<//?//??/G0?0?/0BC<//
@M00842:106:000000000-AAV5A:1:1101:24020:7465 1:N:0:6
ATTTTCTACTATGTATTGTTGTAGCTTTCTTATTATAGTTTGATTTTGATG
+
A>>3>BFDF5F@FBFFFBBABA5DAD55A5555566DDAA6DD55DABF55
@M00842:106:000000000-AAV5A:1:1101:11192:7475 1:N:0:6
CTGCGCGGCTAAAATTAAAAAAAACAAACAATAAATAAAAAAAATAAAACA
+
>>>>1A11A0AFGGFGGGFFFE/EAA/A/B/11A122AF1B//>0BFF11?
@M00842:106:000000000-AAV5A:1:1101:24945:7479 1:N:0:6
TGATGCTAAAGGTGAGCCGCTTCAAGCTACCAGTTATATGGCTGTTGGTTT
+
>>>>3B5DFFFFAGDGFGEEEE2555B4BFGFG5D5A5DAGFBFB3BC22B
@M00842:106:000000000-AAV5A:1:1101:12716:7479 1:N:0:6
AAAAAAAAAAAAAAAAAAAAAACAAACAAACAACAGGGACACCCACGGGCG
+
AAAAADDDDDDDGGGGECE/EE/F/0/B>>>0//>0//?/C0EE///>>>/
@M00842:106:000000000-AAV5A:1:1101:13950:7482 1:N:0:6
AAAAAAAAAAAAAAAAAAAAAAAAAAAAACAACAAAAAAAAACAAAAAAAA
+
AAAAADDDDDDDGGEEE/E?E/EE///<<////?/B<F<B@C/FF0FCCCC
@M00842:106:000000000-AAV5A:1:1101:11164:7485 1:N:0:6
AAAAAAAAAAAAAAAAGGGGGGCGAGGCCGCCCCACCCACCCCCACACACA
+
>1AAA?DDDDDDC/E/EFEGCGCG<-<<.-----..:....:?-9A...;.
@M00842:106:000000000-AAV5A:1:1101:18539:7489 1:N:0:6
TTGGACCTGTAAACTTAATATTTCAAAAAACCAAAAAAAAATGGAACTCTC
+
3>>33BCCCBFFGGBGGGGFGG6D65A44A22B2BA2A2EE1AG3B3BD5B
@M00842:106:000000000-AAV5A:1:1101:11576:7497 1:N:0:6
GAAAAAAAAAAAAAAAGGGGGGCACGGCACACACACCACCACCTCCCACCC
+
>AA?AFDDDDDDGCGEAAAEEG//?///>/0?<.>......<....</C..
@M00842:106:000000000-AAV5A:1:1101:24633:7499 1:N:0:6
AATCCTTGATGTCGGTTGCTGTACAAAACACCAAACCAAAAAGGGACCCCC
+
AA1AA33FFFDBFFCAAEGFF3FE33ABBB00BF000AB0//BA/B//AAA
@M00842:106:000000000-AAV5A:1:1101:18161:7506 1:N:0:6
CTTAGTTCATCAGCAAACGCAGACTCAGCGGTATGGCTCTTCTCATATTGG
+
1>AA1BBF@FDDFG1BAFEGAEE01BA110EG?AFAF0F01A2BD212DFB
@M00842:106:000000000-AAV5A:1:1101:22089:7506 1:N:0:6
ACAATCCAGTTGAAGAATTCTGCAAAACACACAAAAACAACGGGAATCCCC
+
>AAB3BCFFBBDGGGBGGGGGFBABB44BB422B42A2BGC2A22A23B31
@M00842:106:000000000-AAV5A:1:1101:9005:7509 1:N:0:6
AAAAAAAAAAAAAAAAAAATGGAATTCTCGGGTGCCAAGGAACTCCAGTCA
+
BBABBBBBBBBBGGGGGGE1BF3B@FB5D1B/1>?FFFFGHCGBGHHF3F3
@M00842:106:000000000-AAV5A:1:1101:18021:7512 1:N:0:6
AAAAAAAAAAAAAAAAAAAAAAAAAAAAAAACCAAACACAAAAAAACAAAA
+
@BBBBBBDBBBBGGGGCEGGEGG/E/><//<///?</F0?FAC</@.>.0<
@M00842:106:000000000-AAV5A:1:1101:4963:7515 1:N:0:6
TGGAATTCTCGGGTGCCAAGGAACTCCAGTCACGCCAATATCTCGTATGCC
+
>>AAADFFFFBBGGAEGGGGGGAB4BBGFGFFF2GB2A3EAAFFFBEAGGF
@M00842:106:000000000-AAV5A:1:1101:20714:7517 1:N:0:6
TGTTCACCATAAACGTGACGATGAGGGACATAAACAGTACAAATGTCTACC
+
>1>>A@FFFFFFDFECG1FE1AB1BA0EF0A11A1ABDD1AD1BADF2DF1
@M00842:106:000000000-AAV5A:1:1101:10600:7517 1:N:0:6
AAAAAAAAAAAAAAAAAAAAAAAAAAACACAACAAAAAAAAAAAAAAAAAA
+
1AAAADDDDDDDGGGGGG@EEE/>/>//?0/?/FF0F/B/<C/@C@CC@CC
@M00842:106:000000000-AAV5A:1:1101:22695:7519 1:N:0:6
AAAAAAAAAAAAAAAAAAAAAAACAAAAAAAAAAAAAAAACAAAAAAAAAA
+
BBABBBBBBBBBGGEGGCGGGGE?GG11?/>//>/<</<A/?F00F<D-CD
@M00842:106:000000000-AAV5A:1:1101:19514:7522 1:N:0:6
AAGTCTGCCGCTGATAAAGGAAAGGATACTCGTGATTATCTTGCTGCTGCC
+
>>>>>B@FFDDAE1EAB1BG000BB0B1F1A00B0BA2DADDGGFDGFCE0
@M00842:106:000000000-AAV5A:1:1101:17879:7524 1:N:0:6
AAAAAAAAAAAAAAAAAAAAAAAAAAACAAAAAAAAAAAAAAAAAAAAAAA
+
AAAAADDDDD@DGGCEEGEEE@E//>>///00/>/<B</<->---@-;-;?
@M00842:106:000000000-AAV5A:1:1101:7620:7527 1:N:0:6
AAAAAAAAAAAAAAAAAAAAAAAAAAAAAACAAAAAAAAAACAAAAAAAAA
+
AAAAADDDDDDDGGGGGGGGEG/////>E//?/00/<<A/<.FG00>@?CC
@M00842:106:000000000-AAV5A:1:1101:16354:7527 1:N:0:6
ATTGAAAGAGCTGTGAAATTTGACGTTATAACACAAAACAAAAAATGGAAA
+
>AA3>DFFFFFBG5FDGGGGGFEEA2244665B4A22B2BFG22AB3AG3B
@M00842:106:000000000-AAV5A:1:1101:17994:7529 1:N:0:6
ATACAAAAAAAAAAAAAAAAAATGGAATTCTCGGGTGCCAAGGAACTCCAG
+
AAAAAFFFBBBBGGGGGCGFEC?BB333B@@5?1>B/>F3BFFC3G3FHG3
@M00842:106:000000000-AAV5A:1:1101:9074:7529 1:N:0:6
AGTCTGAAACATGATTAAACTCCTACGCAGCAAACCTACCGCGCTTCGCTT
+
333>>5B5DFFFGGGFGGFGDF4EB42A2A2BB3B2GFHH?E2E21EE1AA
@M00842:106:000000000-AAV5A:1:1101:14354:7533 1:N:0:6
AAAAAAAAAAAAAAAAAAAAAAAACAAAACAACACCAACACAAAAAACCAA
+
AAAAA@DDDDDDGAEE/A/////>///>00/>/?//?F///?/00/B/??/
@M00842:106:000000000-AAV5A:1:1101:26472:7535 1:N:0:6
AGGTCCATATCTGACTTTTTGTTAACGTATTTAGCCACATAGAAACCAACC
+
>>3>>DFFFFFDGGFFGGGGEF4BDAEBB5B6ADFGFBBBA5DEGHFFEE2
@M00842:106:000000000-AAV5A:1:1101:25899:7535 1:N:0:6
AAAAAAAAAAAAAAAAAAAAAACAACAAGAACAAACAAACACACACAAACA
+
AAAAADDDDDDDCE?GAA/>//??/?>/000000>?B/0/0B//>/</<F0
@M00842:106:000000000-AAV5A:1:1101:12056:7538 1:N:0:6
AAAAAAAAAAAAAAAAAAAAAAAAAAAAACACACAAACAAAAAAACAAAAA
+
AAAAADDDDDDDGEGGGCC/EC/>E///EAC0F<CCA/B/<0//A/GH00/
@M00842:106:000000000-AAV5A:1:1101:22449:7541 1:N:0:6
GTGGTCGGCAGATTGCGATAAACGGTCACATTAACTTTAACCTGACTATTC
+
>>>3>B3>AADBFGGGG2AAEGAAEEFDBE55555555D5EBDGHHFHAAB
@M00842:106:000000000-AAV5A:1:1101:15460:7542 1:N:0:6
AACGACTCTCGGCAACGGATATCTCGGCTCTCGCATCGATGAAGAACGCAG
+
AAA3>A3ADFABFEEGGGAA2BD5AFCE223AABA2EE31DF55BFGEGC0
@M00842:106:000000000-AAV5A:1:1101:23306:7565 1:N:0:6
GTAGGAAGTGTCCGCATAAAGTGCACCGCATGGAAATGAAGACGGCCATTA
+
>3>33BB4B@@DGFECCEFFB6DF5G4A?EEFF3B3BA5AB5AEFEGGC55
@M00842:106:000000000-AAV5A:1:1101:19468:7573 1:N:0:6
AGCCTGTCAGGGACTGTATGAATTCAAGTTTGCGTATTAATAACTGAAAAG
+
>1>A11@FFFFFGA1FBAFF33A3DD3D3ADDFEE00B222221DF11110
@M00842:106:000000000-AAV5A:1:1101:20766:7578 1:N:0:6
AAAAAAAAAAAAAAAAAAAAAAAAAAAAAAACAAAAAAAAAAAAAAAAACA
+
AAA@ADDDDDDDGGGE?E@???G////<//>/??<0/B/<->-@-<@@C?.
@M00842:106:000000000-AAV5A:1:1101:24658:7584 1:N:0:6
AAAAAAAAAAAAAAATGGAATTCTCGGGTGCCAAGGAACTCCAGTCACGCC
+
BBBBBBDBBBBBGGGFGGFBFGD55AFE1A1B5BBF13FBGHHFFHHHGHE
@M00842:106:000000000-AAV5A:1:1101:14616:7586 1:N:0:6
AACCACTAATAGGTAAGAAATCATGAGTCAAGTTACTGAACAATCCGTACG
+
>AAAAAFFFFFFGGGFF5BBFFEFD5BDFD5B5DBDDF5FCF23FHGFHG2
@M00842:106:000000000-AAV5A:1:1101:26182:7589 1:N:0:6
AAAAAAAAAAAAAAAAGGGGGGCAGTGGACAGACCGCCCCCCCCACACCCC
+
AAAA?@ADDDDDEC/A//AE?C/</010<11/<0/-<--<A<---;...;-
@M00842:106:000000000-AAV5A:1:1101:21634:7589 1:N:0:6
CTTTGTAGTGACAAATGCCAATTTATTTGGTGTATTTTCTGAAAAATGACC
+
>>>33B@@5BFDFAGDGGGBBG5D5655D54A44DB6AADGD5BA2B3AFB
@M00842:106:000000000-AAV5A:1:1101:9535:7592 1:N:0:6
AAAAAAAAAAAAAAAAAAAAAAACAAAACAACAAACAAAAAAAAAAAAAAA
+
1AAAADDDDDDDGG/FEEECEE//?/000?//?/B/B/EEF/>B<<><ACC
@M00842:106:000000000-AAV5A:1:1101:17069:7596 1:N:0:6
TACTGTTGGCTGTAGAGACAAGTAGAGCGGGTCCATTTCGGTGCCCTAAGG
+
>>AA3B5@ACBABGGBGAFBBBF5B55AA2AAABB5D55B2AEEGHEFEG3
@M00842:106:000000000-AAV5A:1:1101:19517:7596 1:N:0:6
CCGCATGTGCTAGTAGTAGCATTCAGCCTGTCAGGGACTGTATGCATTCCA
+
>>>>1>1@@B@D113B33BEB333A3DB0B1AD300AB0AB22D22B22A2
@M00842:106:000000000-AAV5A:1:1101:10250:7602 1:N:0:6
CCGTACGTTTCCAGACCGCTTTGGCCTCTATTAAGCTCATTCAGGCTTCTG
+
>>>>>>3BBCFFFGGGEEGEEGB4AF32335555BB5BG55FFF3GA3FD5
@M00842:106:000000000-AAV5A:1:1101:19499:7606 1:N:0:6
CCGCATGTGCTAGTAGTAGCATTACGCCTGTCAGGGACTGTATGAATTCAA
+
>>AAA>1BBDDFGG3FFDFG3B311A0AAGGADDB0AFFGB2A22A2DFF2
@M00842:106:000000000-AAV5A:1:1101:21795:7609 1:N:0:6
GTCAGCGTCATAAGAGGTTTTACCTCCAACTGCAGAACTAACATCATGGTA
+
>>>>3B33>AFFDFGGGBF5FGBF5AF4F4AB33A532533BFFHHEHBF5
@M00842:106:000000000-AAV5A:1:1101:17202:7616 1:N:0:6
GAAGTGGACTGCTGGCGGAAAATGAGAAAATTCGACCTATCCTTGCGCAGC
+
>>>3>44DFFACFGGEGG2AAADB5B55B253ABABEAEBGH5BGHEGG?0
@M00842:106:000000000-AAV5A:1:1101:4356:7619 1:N:0:6
AAAAAAAAAAAAAAAAATGGAATTCTCGGGTGCCAAGGAACTCCAGTCACG
+
BBBBBBBBBBBBGGGGGGGGGFD3D5@?1>1>BB3B11FGGFGHHGFD3F1
@M00842:106:000000000-AAV5A:1:1101:19689:7623 1:N:0:6
CCATCTGAATGCAATGAAGCAAACCACCATTACCAGCATTAACCGTCAAAC
+
>>>AAF1B3DFFF1DG11F1AABFF0FFH113DBBBGGDA1FGHCAEABFF
@M00842:106:000000000-AAV5A:1:1101:18366:7625 1:N:0:6
ACCAACATAAACATTATTGCCCGGCGTACGGGGAAGGACGTCAATAGTCAC
+
AAAABBBFFFFFBFFFGFFGGGAA2AAEE?22A2111EGGEFFGFAGGHHE
@M00842:106:000000000-AAV5A:1:1101:13339:7630 1:N:0:6
AAAAAAAAAAAAAAATGGAATTCTCGGGTGCCAAGGAACTCCAGTCACGCC
+
BCBCCCBBBCCCGGGGGGBBBFA5AFAE1AAE53BF13FBGHHHHHHHGFF
@M00842:106:000000000-AAV5A:1:1101:25442:7633 1:N:0:6
GCAAATCACCAGAAGGCGGTTCCTGAATGAATGGGAAGCCTTCAAGAAGCG
+
>11>>@BDFFF?1BC1FACAEAB2F1A2D1A2D1A01B/A11BAA210A1/
@M00842:106:000000000-AAV5A:1:1101:20058:7633 1:N:0:6
AAAAAAAAAAAAAAAAATGGAATTCTCGGGTGCCAAGGAACTCCAGTCACG
+
BBAAABBBBBBBGGGGE1BGBBF3D5@BA01>BBFFEFH3BFGHFB3B3F1
@M00842:106:000000000-AAV5A:1:1101:20293:7634 1:N:0:6
AAAAAAAAAAAAAAAAAGGGGGGACCCGGGGCCACAGAACACCCAACACCC
+
AAAAADDDDDDDGGGGE/AAA//////</---<..<<<//</CC...::C.
@M00842:106:000000000-AAV5A:1:1101:18750:7637 1:N:0:6
GACCAATCTGACCAGCAAGGGAGCCAAGCTGCGCAAGGTCATGCGGCATAC
+
A>>AAA1>DB3BGGFAB1FF1AAAFGFA0AB100A//A1AAFGGE/AEEF1
@M00842:106:000000000-AAV5A:1:1101:23701:7639 1:N:0:6
AAAAAAAAAAAAAAAATGGAATTCTCGGGTGCCAAGGAACTCCAGTCACGC
+
ABBBABBCCCCCGGGGGFGB3FGAD5BAE1>1BB3?1?BF@FGBFBFFGA1
@M00842:106:000000000-AAV5A:1:1101:11690:7643 1:N:0:6
CTTTGTCGGCATCTTTGGTAGTGTTTGGATTACATTGTACGCCCTGATCAC
+
>>>>13B>>DDDGGBGFGA1BBB3A0BA1111B1BBD2A2AEGGEHBFHGF
@M00842:106:000000000-AAV5A:1:1101:14887:7644 1:N:0:6
CTCAGCACTAACCTTGCGAGTCATTTCTTTGATTTGGTCATTGGTAAAATA
+
AABB3FFFFFFFGGFGGGAEEFHD66A655D5AADDDAFFDFGHH5GF5DB
@M00842:106:000000000-AAV5A:1:1101:5916:7646 1:N:0:6
AAAAAAAAAAAAAAAAAAAAGGGAATTCGCGCGCGCCAAGACACCCCAGCC
+
AAAAADDDDDDDGGGGGGE//?//B01B>B///>//<?/F0<FE/C///0?
@M00842:106:000000000-AAV5A:1:1101:17291:7651 1:N:0:6
TGGAATTCTCGGGTGCCAAGGAACTCCAGTCACGCCAATATCTCGTATGCC
+
>3>>>BBFFFBBGFAEGGFFFFAF45FGFHFBFAABAA3EBA5FGBABGHF
@M00842:106:000000000-AAV5A:1:1101:25802:7652 1:N:0:6
AAATTCAGCGCCTTCCATGATGCGACAGGCCGTTTGAATGTTGACGGGATG
+
BBBBBFFFFBBBGGGGGGG4AG5A2A2EA22AAB3BB5DF5BGHGEE?EEA
@M00842:106:000000000-AAV5A:1:1101:24681:7654 1:N:0:6
AAAAAAAAAAAAAACAGGGGGGCCGCGCGCGACCGCGCCCCCCACCCCCCC
+
1AAA?DDDDD@DG?/FEC/EEC<////<-<>--<<----;---9C?.-99-
@M00842:106:000000000-AAV5A:1:1101:12304:7654 1:N:0:6
TTATGGTTCGTTCTTATTACCCTTCTGAATGTCACGCTGATTATTTTGACT
+
>>AA34B5DDAFGFGFGGFGGG44B4B5D5FFGFG?EED235B555552B5
@M00842:106:000000000-AAV5A:1:1101:13926:7657 1:N:0:6
TCCCAAGAAGCTGTTCAGAATCAGAATGAGCCGCAACTTCGGGATGAACAA
+
>>>A1>1BBBFFGGFG3F3BFG1111DG11B00AAAA01FF/E//A1D110
@M00842:106:000000000-AAV5A:1:1101:21744:7658 1:N:0:6
CTGATGGTATTGGCTCTACTTTGTCTAGGCAATAACCGTCAGGATTGACAC
+
>>>3>544BBBDGG4BBB5ABGBAAB6AA44445BBF2AEAEFHCGGGHHB
@M00842:106:000000000-AAV5A:1:1101:13054:7660 1:N:0:6
TGGAATTCTCGGGTGCCAAGGAACTCCAGTCACGCCAATATCTCGTATGCC
+
>3>>>4BDDFBBGAAEGGGFF4FG45GHFHFBFEAF2A33DAFFGEEFFHD
@M00842:106:000000000-AAV5A:1:1101:4380:7662 1:N:0:6
AAAAAAAAAAAAAAAAAATGGAATTCTCGGGTGCCAAGGCACTCCAGTCAC
+
AAAAADD@DDDDGGGGGE0BGGF11B22B/>/>?FHB/>/BF00B1@2B1B
@M00842:106:000000000-AAV5A:1:1101:5263:7665 1:N:0:6
TAAAAAAAAAAAAAAAAAATGGAACTCTCGGGTGCCAAGGAACCCCAGTCC
+
>AAAAFDDDDDDGGGGGGCAB1EG11BD1BB>>>?BD1//0BG//?/?>>1
@M00842:106:000000000-AAV5A:1:1101:12654:7666 1:N:0:6
GGTGGTTATTATACCGTCAAGGACTGAGTGACTATTGACGTCCTTCCCCGG
+
>3>33>>DFFFFGGGGFGAAFGFFBB4B5BAD55DDBDGE2EG?FBHHHFA
@M00842:106:000000000-AAV5A:1:1101:15802:7676 1:N:0:6
CTTGTCGGCAGCTTTTGAGTATCTTGAATGAATACATTTGCTATGTACCTG
+
>AA3>D33DDAABFGFGAFB5BBA6B54DE355533AD5DFF5BFBDGF53
@M00842:106:000000000-AAV5A:1:1101:7502:7678 1:N:0:6
CACTGTTCACCATAAACGTGACGATGAGGGACATAAAAAGTAAACATGTCT
+
>AAA3BDFFFFFGGGGGFBFFFBA2A5B4A2FA35D5DB23DF55BGHEF5
@M00842:106:000000000-AAV5A:1:1101:21021:7679 1:N:0:6
ATTGCTTATTATGTTCATCCCGTCAACATTCAAACGGCCTGTCTCATCATG
+
3>>3>@DFFFFFCGFFAFGGGGAEE2BF45DEBAFA2EEEEGCFHFFHFF5
@M00842:106:000000000-AAV5A:1:1101:4060:7679 1:N:0:6
CACGAAGTCATGATTGAATCGCGAGTGGTCGGCAGATTGCGATACACGGTC
+
3AA?AAAAFFFFGGBFGGGGGFA2A2AADA22AAA2353BAE1E0ABEE1B
@M00842:106:000000000-AAV5A:1:1101:17128:7694 1:N:0:6
GGTTACAGTATGCCCATCGCAGTTCGCTACACGCAGGACGCTTTTTCACGG
+
>1>>>BFFFFFFFGGGFGGG1E03D0A0EG10AAAAEAGEGE//1FGFHAA
@M00842:106:000000000-AAV5A:1:1101:13499:7695 1:N:0:6
AAGTCGTCATTTGGCGAGAAAGCTCAGTCTCAGGAGGAAGCGGAGCAGTCC
+
>>>>>1>AAFFFGGFEAE001BB1F1BBA1BDD01AA/BFGCE/EECGGHG
@M00842:106:000000000-AAV5A:1:1101:18662:7703 1:N:0:6
GGAGCTAAAGAATGGAACAACTCACTAAAAACCAAGCTGTCGCTACTTCCC
+
>3>3A4BDFFFF45BGAGAAFFBBG554B4BAAAFFFEC5FDHEGGF5FGG
@M00842:106:000000000-AAV5A:1:1101:16052:7704 1:N:0:6
CTCGAGCGCGCGCCCCCCGGGCTCGACTCGTGGCGGGCCGCGCTGCCCGCC
+
>AA3>3AADDD>EEGGGGGGGG01A0E1?E11>>>>>>E<<BB/<<0</B@
@M00842:106:000000000-AAV5A:1:1101:7578:7709 1:N:0:6
ATGAATTATGGTCGTCGACTGGTCTGCTGGATCCAACACCAACCAACCAAA
+
>>>>>3B1DFF@GE1FE100AG113B1BF10A10BB100BA///A//////
@M00842:106:000000000-AAV5A:1:1101:18676:7722 1:N:0:6
AAAAAAAAAAAAAAAAAAAAAAAACCAACGAGCAAACAAAAAAAAAAAACA
+
AAAAADDDDDD?EEG/EEE@?EE////?/////><F0F/00?//>@//<?/
@M00842:106:000000000-AAV5A:1:1101:26404:7727 1:N:0:6
AAAAAAAAAAAAAACAGGGGGGCGGCGCAGCACAGCCGACACCACACCCAC
+
>1>AADDDDDDDEE//B/AAA><<<A-----..;/:;--;9;.99.CA9..
@M00842:106:000000000-AAV5A:1:1101:17934:7737 1:N:0:6
AAAAAAAAAAAAAAAAAAAAAAAAACAAATACAAAACAAAAAACAACACCA
+
1>AAADDDDDDDGGGGAEEGGGE///?>01111B1>0/?00?///////</
@M00842:106:000000000-AAV5A:1:1101:21258:7744 1:N:0:6
TTATCACCTTCTTGAAGGCTTCCCATTCATTCAGGAACCGCCTTCTGGTGA
+
>>AAABDFFFFFGFD4BGG4FG4BE55AD66BD5B4A4B2EE2E3FFF5F5
@M00842:106:000000000-AAV5A:1:1101:13339:7744 1:N:0:6
GTACCCGACGACCAAAATTAGGGTCAACGCTACCTGTAGGAAGTGTCCGCC
+
>>>>AF3>D@DBGEGGCGCBBGGFBE3AAAE?AFAFDDAB3513B5DGDG1
@M00842:106:000000000-AAV5A:1:1101:13569:7747 1:N:0:6
AGGACTCCGCATGTGCTAGTAGTAGCATAAAGCCTGTCAGGGACTGTATGA
+
>3>>>4BC>ABAEF5FGDFBBB66DFD55555BBABBBFEBFAFFGAD555
@M00842:106:000000000-AAV5A:1:1101:24800:7748 1:N:0:6
GCCTGTCAGGGACTGTATGAATTCAAGTTTGCGTATTAATAACAAAAAAAA
+
>>>11@BDDC1AGCFFGGGBBB3DD3D333D1A00A12222D11B0A/E/A
@M00842:106:000000000-AAV5A:1:1101:15272:7775 1:N:0:6
CATTTACTTACAAAAAAAAAAAAACACATGGAATTCTCGGGTGCCAAGGAA
+
ABAAAFDDFFFFGGGGAEEGGC2A1B1AAFB33BABDAFF?BEEFFGEF?3
@M00842:106:000000000-AAV5A:1:1101:26960:7782 1:N:0:6
AAAAAAAAAAAAAAAAAAAAAAAAAACACAAGAACAAAACAAAACAAACAA
+
AABBBBD@BBBBGGGGGGGGGG>//>/?B//BB30B0G00/?FF0?/?/0?
@M00842:106:000000000-AAV5A:1:1101:17621:7791 1:N:0:6
TATCCTACAAAGTCCAGCGTACCATAAACGCAAGCCTCAACGCAGCGACGG
+
>>AAADFFFD4>FBB5FGGAAEBFD4ADB2A222BF3GEAGFFEEFGFCA0
@M00842:106:000000000-AAV5A:1:1101:13552:7794 1:N:0:6
AAAAAAAAAAAAAAAAAAAAAAAACACAACGACAAAACACACACAAACACA
+
ABBBBDBBBB@BGEGEEEEE?E//1?CEF/////>B00?FG/?//?F/00/
@M00842:106:000000000-AAV5A:1:1101:14352:7796 1:N:0:6
GTCCGTTCAGTTGTTGCAGTGGAATAGTCAGGTTAAATTTAATGTGACCGG
+
>>>>3>@CCFFFGGGGGEGBGG4B44BDFBAG5B5AA6BA5DDG5FHHHG2
@M00842:106:000000000-AAV5A:1:1101:13670:7800 1:N:0:6
AAAAAAAAAAAAAAAAAAAAAAAACAAAAACGACACAAAAAACAAAACAAA
+
AAAAADDDDDDDGEGEEG?E?/E//F/00////>E?0/00////?0<0//0
@M00842:106:000000000-AAV5A:1:1101:17244:7808 1:N:0:6
ATGGTTGGGCTGTTAAACTCTGAGCCGTACGTTTCATACATAAATATATTT
+
3>>3>@3>ACCABGGGGGGGGF5BE4ABBEEBB3BD55GFA5DE55D5DF5
@M00842:106:000000000-AAV5A:1:1101:7437:7808 1:N:0:6
CTCATTAGGGTTAGCCTCGGTACGGTCAGGCATCCACGGCGCTTTAAAATA
+
A?ABBFBDFFFFGGGGGGFGEFBAEFEDG2BAABB3FA2AAE0B15GEGB3
@M00842:106:000000000-AAV5A:1:1101:9392:7815 1:N:0:6
AAAAAAAAAAAAAAAAAATGGAATTCTCGGGTGCCAAGGAACTCCAGTCAC
+
ABBBBBBBBBBBGGGGGECFGBF33D5BF?E1>EEBFC11BGFFGFHGFBD
@M00842:106:000000000-AAV5A:1:1101:7288:7816 1:N:0:6
TGGAATTCTCGGGTGCCAAGGAACTCCAGTCACGCCAATATCTCGTATGCC
+
>>>>>BBFFFBBGFEEGGFFFB4B4BBBBFEBF?FB2A3B555FF2BBGHD
@M00842:106:000000000-AAV5A:1:1101:11615:7819 1:N:0:6
TTCTTCGGTTCCGACTACCCTCCCGACTGCCTATGATGTTTATCCTTTGGG
+
AABBAF4>>AAFEGEE?GGGFGBCABE2E333DABADD5DB55DD5F5FG1
@M00842:106:000000000-AAV5A:1:1101:20309:7821 1:N:0:6
TGGAATTCTCGGGTGCCAAGGAACTCCAGTCACGCCAATATCTCGTATGCC
+
>3>>>BCFFFBBGFAEGGBAFBFF4BGFGGHHGD2F22B355D5FBEAGEB
@M00842:106:000000000-AAV5A:1:1101:23083:7824 1:N:0:6
AGGGGACGAAAAATGGTTTTTAGAGAACGAGAAGACGGTTACGCAGTTTTG
+
>>333>>>>AADGGGGFGGGGGB33D3FE2222BBB2AAB1GAEEEBFDFE
@M00842:106:000000000-AAV5A:1:1101:22804:7826 1:N:0:6
AAAAAAAAAAAAAAAAAAAAAAACAAAAACACAACACCAACAGACACACAA
+
AAAAADDDDDDDGGGGGCGGGGG///00/?/0/>/F//??EE0BB00B/?/
@M00842:106:000000000-AAV5A:1:1101:4548:7828 1:N:0:6
GCACCAAACATAAATCACCTCACTCACGTGGCTGGAGACAAATACTCTCTT
+
>>>>AFAAAFBDGGGCFFG1BGB11B100B00BBA00ABB0A1B1212A12
@M00842:106:000000000-AAV5A:1:1101:24429:7829 1:N:0:6
TGGAATAATGTGGATGCGTGTTGTAGAACAACAAACAAAACACAAAAAGGG
+
>>1>>1BF@D3BFGBAGEAEABB0A33D1000ABB00A0B000B/00//A/
@M00842:106:000000000-AAV5A:1:1101:27038:7830 1:N:0:6
CTAGACCTTTAGCAGCAAGGTCCATATCTGACTTTCTGCTAACGTATTTAG
+
>AA3>DFFFFFFGFFGCAGFFGBE6A5AAFHG5D55D55DFFGGGF5ABG5
@M00842:106:000000000-AAV5A:1:1101:27053:7845 1:N:0:6
ATTGAAAAAAAAAAAAAAAATGGAATTCTCGGGTGCCAAGGAACTCCAGTC
+
>>A3>BD54DDDGECEEGECCBE333B555F1>1>?F5FC1BFG33BF333
@M00842:106:000000000-AAV5A:1:1101:27232:7848 1:N:0:6
AAAAAAAAAAAAAAAAAAAAAAAAAAAAAACCAAAAAAAAAAAAAAAAAAA
+
AAABBBDBDBABGGGGGGGGCEEE/E//>@//??F/?B/@CC@C-=ADGGB
@M00842:106:000000000-AAV5A:1:1101:19380:7851 1:N:0:6
TAGACATAATTTATCCTCAAGTAAGGGGCCGAAGCCCCTGCAATTACAATT
+
>>>>>BDFFFFFGGGGEG11BB33DBA0A0A00AABBECAGEEDBB1B11D
@M00842:106:000000000-AAV5A:1:1101:13835:7861 1:N:0:6
AAATGCCGCGGATTGGTTTCGCTGCCTCAGGATATTAAAGAGATTATTTGT
+
>A3A3DFDBBD2EGGGEECFEG2A223B3BA3B3555A5AF22BGB5D5BB
@M00842:106:000000000-AAV5A:1:1101:20382:7862 1:N:0:6
ACGTTGACGATGTAGCTTTAGGTGTCTGTAACACAGGTGCCGAAGAAGCTG
+
>>>>>4>DA>ABGGBFFFGAFG5BBA5FD665DBA2F3AFGEE2AB3FHC3
@M00842:106:000000000-AAV5A:1:1101:19937:7863 1:N:0:6
TAGGGCTCCGCATGTGCTAGTAGTAGCATTAAGCCTGTCAGGGACTGTATG
+
>>>11B1>AAADEFDFGG3BB3DB33DD3313DBBBFBF2DAE0FBGBAB2
@M00842:106:000000000-AAV5A:1:1101:5519:7863 1:N:0:6
GGGGCGCCACCAGCACGAGCAGACGCCATACAGCCAGCAATAGCACCACAC
+
11>1>10AAAFA0F00AAAEA00B/A///BFED1FB0BA01B1B11FF/EF
@M00842:106:000000000-AAV5A:1:1101:26929:7868 1:N:0:6
GCGGCATGGTCAATATAACCAGTAGTGTTAACAGTCGGGAGAGGAGTGGCC
+
A>33AA3FFFFFGGFFGGGGGGH5D6B56BF5DBDFBAA2A2A22EA2AF1
@M00842:106:000000000-AAV5A:1:1101:11868:7871 1:N:0:6
TACGTGCAGAAGGAGTGATGTAATGTCTACAGGTAAAAAACGTTCTGGCGC
+
>>A3>4>AFFFFGGGBFBBGBF6DDAADD554BBAD55AABEB2FAAGGC2
@M00842:106:000000000-AAV5A:1:1101:16453:7872 1:N:0:6
AAAAAAAAAAAAAAAAAAAATGGAATTCTCGGGTGCCAAGGAACTCCAGTC
+
ABBBBBBDDDBBEG?FGGCEGFB3B33B3@??>1>EGHBC?G3GEHGHFHG
@M00842:106:000000000-AAV5A:1:1101:14493:7877 1:N:0:6
AAAAAAAAAAAAAAAAAAAAAAGACAAAAACCAAGACACGCAACCCACCCC
+
?AAAADDDDDDDGGGGGGGGGG//00B00///?/0000B/>//>0<?////
@M00842:106:000000000-AAV5A:1:1101:13913:7882 1:N:0:6
AAAAGCCTCCAAGATTTGGAGGCATGAAAACATACAATTGGGCGGGTGTCA
+
3AAB3FFFFBFFGFCGGGG4BEBB4A4555A43BF33ABFFA220A0>EG5
@M00842:106:000000000-AAV5A:1:1101:7848:7884 1:N:0:6
TTTAGGACTCCGCATGTGCTAGTAGTAGCATTACGCCTGTCCGGGACTGCA
+
>1>>11BB>11>11AEAFG33BB3A333DFA311A0A001B1A/A/ABA01
@M00842:106:000000000-AAV5A:1:1101:20453:7887 1:N:0:6
CAAAAAAAAAAAAAAAAACTGGAATTCTCGGCTGCCAAGCAACTCCAGTCC
+
AAAAAADDDDDDGGCG/E/1BF011B12D/?//>BGGCG/B0BBGFHH2F1
@M00842:106:000000000-AAV5A:1:1101:20601:7892 1:N:0:6
TCTCGCCAAATGACGACTTCTACCACATCTATTGACATTATGGGTCTGCAA
+
>>3>3>DA>FFFGFEFGEFGGFDF4FF3B555BDBFB5D5DFEFGEFFGB3
@M00842:106:000000000-AAV5A:1:1101:4073:7906 1:N:0:6
AAAAAAAAAAAAAAAAAAAAAAACACAAAAACAAAACACAAAACAAAAAAA
+
BABCCCDDDBCCGGGGGGGGGGG1G11?1?1?/?BG0/0?/BFF//?0///
@M00842:106:000000000-AAV5A:1:1101:19121:7906 1:N:0:6
TAAATGCCGCGGATTGGTTTCGCTGACTCAGGTTATCACAGAGATTATTTG
+
1>AA13BC1@A??EACGFA0AFAB/E0AB1101B112DA1A1B011B2DFD
@M00842:106:000000000-AAV5A:1:1101:23087:7907 1:N:0:6
TTGCGAACTCTGTTATCTTAATAAAACTGCCCTTTCCTATTAAAAAACAAA
+
>>1>1>>A>FDDBGFFGGGGGG331D11BA00101BF12212AAA1A/BAF
@M00842:106:000000000-AAV5A:1:1101:18931:7910 1:N:0:6
AAAAAAAAAAAAAAAAAATGGAATTCTCGGGTGCCAAGGAACTCCAGTCAC
+
ABBBBBBBBBBBGGGGAE1BGB3F3D5DC?E1>BEFBF??FHBGFGFBF33
@M00842:106:000000000-AAV5A:1:1101:14410:7912 1:N:0:6
AAAAAAAAAAAAAAAAAAATGGAATTCCCGGAGGCCAAGGAACCCCAGGCC
+
BBBABBBBBBBBGGGGCGE1BG33B3D53B>//>???1?1?30/>////?/
@M00842:106:000000000-AAV5A:1:1101:14823:7913 1:N:0:6
TTATGGTTCGTTCTTATTACCCTTCTGAATGTCACGCTGATTATTTTGACC
+
>>AA34B@DDAFGFGFGGFGGG4444D5B5DFFBFECBEDDB55FDDG2F3
@M00842:106:000000000-AAV5A:1:1101:20767:7915 1:N:0:6
ATCCCCAATGCTTGGCTTCCATCAGCAGATGGCTAACCGCATCACGCTCTC
+
11>AAAFABBCBF1EBABGG1B111B1A0BF10011BC0E0BE11AF/AA1
@M00842:106:000000000-AAV5A:1:1101:11155:7921 1:N:0:6
TCATTTTTATCGAAGCGCGCATAAATTTGAGCAGATTTGTCGTCACAGGTT
+
>>>>AFFBAFFAGFAEEGGGEE0A1221D2ABBA01DDDDFEFFHGHGH11
@M00842:106:000000000-AAV5A:1:1101:10489:7927 1:N:0:6
AAAAAAAAAAAAAAAAAAAAAACAAAGAACAAGAGCGACCACAACCAACAA
+
AAAAADDDDDDDGGGGGC/>////?0B>00000000////<</////////
@M00842:106:000000000-AAV5A:1:1101:24425:7944 1:N:0:6
AAAAAAAAAAAAAAAAATGGAATTCTCGGGTGCCAAGGAACTCCAGTCACG
+
BBBBBBDBBBBBGAEEEAFG3BB3A551?E1>EGBBFFC3?3FHHHBG3F1
@M00842:106:000000000-AAV5A:1:1101:24094:7946 1:N:0:6
ACTATGTTTACTCTTGCGCTTGTTCGTTTTCCGCCTACTGCGACTAACGAG
+
ABAA?5BBFFFFGGGGGEGEGF455B2422532AAAEGFDG2EEGEG3B11
@M00842:106:000000000-AAV5A:1:1101:17250:7947 1:N:0:6
ATGCGCTCTAATCTCTGGGCATCTGGCTATGATGTTGATGGAACTGACCAA
+
3>>>3A>AADFBFBFFGGGGFGBAF5AB4EF5AD5ADD5FG3BFGEHHHEA
@M00842:106:000000000-AAV5A:1:1101:5836:7947 1:N:0:6
AAATAAATAGTTATTATTGTTATTGCTGTCAAAAAAACAAAAAAAAAAGGG
+
AAA?AFFFFF3@F3FGBFG3FG33ADAFAFGD3BA0A0B0A0BE/AE//B/
@M00842:106:000000000-AAV5A:1:1101:20594:7949 1:N:0:6
TAGATGAAAAAAAAAAAAAAAAATGGAATTCTCGGGTGCCAAGGAACCCCC
+
3>>>>5BBDFFBGGGGGGGCFCE1BB333355@FA>1>ECBFE11BC1?1/
@M00842:106:000000000-AAV5A:1:1101:11861:7949 1:N:0:6
CAAAAAAAAAAAAAAAAAATGGAATTCTCGGGTGCCAAGGAACTCCAGTCC
+
AABBBBBBBBBBGGGGGCAABG33B3D5@1BE1>EHFGECGHHBGHFFHH3
@M00842:106:000000000-AAV5A:1:1101:27318:7951 1:N:0:6
AAAAAAAAAAAAAAAAAAAAAAAAAAGACACAACACAACCAACAACACACC
+
AAAAADDDDDDDGGGEEEEEEE>///?FF000???///?///<//?/??//
@M00842:106:000000000-AAV5A:1:1101:16338:7951 1:N:0:6
AAAAAAAAAAAAAAAAAAAAAAAAAACAAATCACACCACGCAACACACCCA
+
AABBBBBBBDDDEFGEGGCEEEGF>///?B3B3B33////////0//////
@M00842:106:000000000-AAV5A:1:1101:26969:7954 1:N:0:6
AAAAAAAAAAAAAAAAATGGAATTCTCGGGTGCCAAGGAACTCCAGTCACG
+
BBBBBBBBBBBBGGGGEGFGFGFBD5@??E1>BB@@F1BFHCGHHGGGHH1
@M00842:106:000000000-AAV5A:1:1101:4177:7964 1:N:0:6
GGCAGATTTAATACCAGCATCACCCATGCCTACAGTATTGTTATCGGTAGC
+
>A>>3>BBFFFFGGFGGGGGGGBFAFGF4A5DB4A65D5B5BF5DAE2GF3
@M00842:106:000000000-AAV5A:1:1101:24560:7968 1:N:0:6
AAGCCTGTCAGGGACTGTATGAATTCAAGTTTGCGTCTTAATAACTGCAAA
+
>A1>A1BDFFFFFFFFGBFEFB3A3DAAB3A3D1F000022D221DA1A11
@M00842:106:000000000-AAV5A:1:1101:15582:7968 1:N:0:6
TTGCGTTTATGGTACGCTGGACTTTGTAGGATACCCTCGCTTTCCTGCTCC
+
>>>>3>>AAFFFGGFEGFGG4GBF5BA6A335BBBB3FAEFF2FGFBHBFG
@M00842:106:000000000-AAV5A:1:1101:19719:7972 1:N:0:6
ACAATTGGGAGGGTGTCAATCCTGACGGTTATTTCCTAGACAAATTAGAGC
+
3A>AAF4CA>ABGGFEGE6BFGFBA4EA2A23D5AA5DAFGFBE5FAG5B5
@M00842:106:000000000-AAV5A:1:1101:17158:7977 1:N:0:6
ATGCCTACAGTATTGTTATCGGTAGCAAGCACATCACCTTGAATGCAACCG
+
>>>>A3@CFFDDG3GFFG3FEGF10BF100B0B1BAFABCFB1DFF111B/
@M00842:106:000000000-AAV5A:1:1101:5670:7979 1:N:0:6
AAAAAAAAAAAAAAAAAGGGGGCACACCACGCCCCACCCACCCCCAACACC
+
AAAAADDD?DDDGGGGE?/AE/>/>>0////////>/?/?E///<///?<?
@M00842:106:000000000-AAV5A:1:1101:26097:7980 1:N:0:6
AAAAAAAAAAAAAAAAAAAAAACAAAAAAACAAAAAACAAAACAAAAAACA
+
AABBBBDBBBBBGGGGGGGGGG11F111/>???00///??0B0??B?FC/<
@M00842:106:000000000-AAV5A:1:1101:24355:7982 1:N:0:6
AAAAAAAAAAAAAACATGGGGGCGGCGCGCGCACACCCCCCCCCACCACCC
+
>>AAA@DDDDDDCEA/1BAC/E/EEE///</B/</0?/<>/@---..<<<.
@M00842:106:000000000-AAV5A:1:1101:8007:7982 1:N:0:6
AAAAAAAAAAAAAAAAAAAAAAACACAACAAAAAAAAAAAAAAAAAAAAAA
+
ABBBBBDBBBBBGGGCEG?EGGE111??1?100/>/E@C//<@/@-A<-;;
@M00842:106:000000000-AAV5A:1:1101:21642:7984 1:N:0:6
AGAAGCTGGAGTAACCGAAGTGAGCACCAGCTTACCAGACAAAACGTTTGG
+
>33>3@4@CFFFGGG4EA2AAB544B4A4B2A3B3B5BB22BA22A223A1
@M00842:106:000000000-AAV5A:1:1101:14709:7985 1:N:0:6
TAGATTGATTGCTGCTCAAAAAAACACAACCAAACTGGAATTCTCGGGTGC
+
>>>>>B1B33BDFFD1GD1AFA0A000BF000ABA11BAABBD2DFFE/A/
@M00842:106:000000000-AAV5A:1:1101:15672:7993 1:N:0:6
AAAAAAAAAAAAAAAAAAAAAAAACACAACAACAACAACAAAAAAAAAAAA
+
AABBBBBBBBBBGGGGEEEGG?EE>C1?F//?/?F/?F//?BGHG@<CC</
@M00842:106:000000000-AAV5A:1:1101:26084:7993 1:N:0:6
AAAAAAAAAAAAAAAAAAAAAAACAACAAAACACACACAAACAACAAAAAA
+
AAAAADDDDDDDGG/EEEE@EG//?//?/F00?>?///?/0/</</<<0/<
@M00842:106:000000000-AAV5A:1:1101:12970:8002 1:N:0:6
CTGGACTAAACAGCTTGTGTGGGCAAACAAGAAAAAAAACATGGAATCCCC
+
3>>3>BBCFFFFGGB4BBBBBEAFAA44A42A33A2AAE1133BC333B3A
@M00842:106:000000000-AAV5A:1:1101:7776:8008 1:N:0:6
GGTCGAATTTTCTCATTTTCCGCCAGCAGTCCACTTCGATTTAATTCGTAA
+
>A>>3>ACAFFFGGFDGGGGGGAFCAEBGFAGBF55BFFDD2D5D5DEBFB
@M00842:106:000000000-AAV5A:1:1101:8749:8010 1:N:0:6
CCGACTGTTAACACTACTGGTTATATTGACCATGCCGCTTTTCTTGGCACG
+
>>>>>>3BBBDFFGBGGBFG5F5466DDGGGH4AG42A2ABFF5FG3FBG2
@M00842:106:000000000-AAV5A:1:1101:4026:8014 1:N:0:6
GTTTAAGAGCCTCGATACGCTCAAAGTCAAGATAATCAGCGTGACATTCAG
+
>>3>>DFBBFFCGEEFAFGG2E244A5DBB333555DAAB222AA555DF5
@M00842:106:000000000-AAV5A:1:1101:25855:8018 1:N:0:6
TACCGATAACAATACTGTAGGCATGGGTGATGCTGGTATTAAATCTGCCAT
+
>>AA3>>DBFFFDGFGGFFGGGH4BFG4B2BDDBDBAD5DF55AD5AGHG5
@M00842:106:000000000-AAV5A:1:1101:19103:8022 1:N:0:6
AGATTGCCGCGATGCAAAATGAGACTCAAAGAGAGATTGCTGGCATTCAGC
+
>1>1>1BD@1>1AEAB110BFA1DB1B1111000/B11BF21AA01A22D1
@M00842:106:000000000-AAV5A:1:1101:18602:8028 1:N:0:6
CAAAAAAAAAAAAAAAAATGGAATGCGCGGGTGCAAAGGAACTCAAGTCAC
+
11AAAA1D?DDD0EGGE/0BFG1111////>//?1B1B0B001B11>2121
@M00842:106:000000000-AAV5A:1:1101:9816:8032 1:N:0:6
GCTCCCAAGCATTAAGCTCAGGAAATGCAGCAGCAATATAATCACGAGTAT
+
>>>>AAB4AAFFGGFGGFGGFG444BBEBA44BFAB35BAADGFFEEGAG5
@M00842:106:000000000-AAV5A:1:1101:6502:8033 1:N:0:6
CATCCACGGCGCTTTAAAATAGTTGTTATAGATATTCAACTAACCCTGAAA
+
>AAAACF>DDDDGGC1B11B1B22D1A22A22A2ADADD12AFGFHEH0A1
@M00842:106:000000000-AAV5A:1:1101:22680:8037 1:N:0:6
CCTGTAGGAAGTGTCCGCATAACGTGCACCGCATGGAAATGAAGACGGCCC
+
>>>33B5BDFFBGGFGFGEEEG4B4AAAGB22ABBB3B3BFDEFGH?EGE0
@M00842:106:000000000-AAV5A:1:1101:6120:8042 1:N:0:6
CTTAATTGATGACGGTTGTAGGACACTTGCTAACGCAACTCTAATTGTACC
+
A1>AABBDFFFDGE?AFAA3BE1100A1BBA320AAA0/BBD112B2A222
@M00842:106:000000000-AAV5A:1:1101:14490:8042 1:N:0:6
AAAAAAAAAAAAAAAAAAAAAAAAACAAAGATCACCAACCCACACCCCCCC
+
>AAAADDDDDDDGGGGCGGC@/>/>A/>00B1F>001//?/F///?/////
@M00842:106:000000000-AAV5A:1:1101:6051:8053 1:N:0:6
AAAAAAAAAAAAAAAAGGGGGGCACCGCCACGCACCGACCCCACCACCCCC
+
>AAA?1ADDDDDGEECE/EEG@B//////-<->>C?---<-<;:.:...--
@M00842:106:000000000-AAV5A:1:1101:19331:8056 1:N:0:6
TGATAAAGCTGTTGCCGATACTTGGAACAATTTCTGGAACGACGGTACAGC
+
33>>AFFFFFFFGGGGF2A2AFDBB4BB42355ADDF533AEEFCAG1DF3
@M00842:106:000000000-AAV5A:1:1101:11853:8057 1:N:0:6
TCCAAAAAACAAAATATAACAAAACACAACACACAAACATGGCATCCCCGG
+
>>AAAFAADAAAGGGGGGCFA10ABF00BA00A0B00/B1B000B0B/AA/
@M00842:106:000000000-AAV5A:1:1101:24245:8058 1:N:0:6
AAAAAAAAAAAAAAAATGGAATTCTCGGGTGCCAAGGAACTCCAGTCACGC
+
CCCCCCDBCCCCGGGGFGGBBFFAA5AFE1>1BD3111BFBFGGF3FFGE1
@M00842:106:000000000-AAV5A:1:1101:17413:8089 1:N:0:6
AAAAAAAAAAAAAAAAAAAAAAACAAAAACAGAAAACAAACAACACCAAAA
+
ABBBBBBBBBBBGGGGCCEGCEE1?11111?0?33B3/?0/0///////?/
@M00842:106:000000000-AAV5A:1:1101:26749:8094 1:N:0:6
AAAAAAAAAAAAAAAGGGGGGGGCGAGACGCACGCCCACGCACACGAACCA
+
1>>AA1>@DD?DC?/A//E?CG--9=----------9-9-;-----9;-;-
@M00842:106:000000000-AAV5A:1:1101:24626:8096 1:N:0:6
AAAAAAAAAAAAAAAGGGGGGGGACGGACAACACGCCACCCCCACCACCCC
+
AAAAA1DDDDDDCAAA/AEEGG-9----9--------;--9-9;-;--:--
@M00842:106:000000000-AAV5A:1:1101:13185:8106 1:N:0:6
AAAAAAAAAAAAAAAAAAAAAAAACACAAACCAAAAAAAAAAAAAAAACAA
+
AAAAADDDDDDDGGGGGGGEGG/>/?0//0//?/?/>E/>/</<</-<.>.
@M00842:106:000000000-AAV5A:1:1101:27315:8107 1:N:0:6
AAAAAAAAAAAAAAAAAAATGGACTGCACGGATCCCAAGGAACGCCAGTCC
+
AA?A?DDDDDDDGCGG?E?0F1B11/B1B/////0B10//BB0/?>//1B1
@M00842:106:000000000-AAV5A:1:1101:27093:8107 1:N:0:6
TTATCATAAAACGCCTCTAATCGGTCGTCAGCCAACGCGAGAGTGTCAAAA
+
>>AAADFFFFFFEEECFFGGGF2EA2A2BGAAB22F222A0AA3BDDFDEB
@M00842:106:000000000-AAV5A:1:1101:10920:8110 1:N:0:6
GGAACGGACTGGAAACACTGGTCATAATCATGGTGGCGAATCAGTACGCGG
+
11>1111>ADA1GGGFFFGGG1DB3333B3DA11BA000AA/GF22A/F?A
@M00842:106:000000000-AAV5A:1:1101:11041:8111 1:N:0:6
CGTCAACATTCAAACGGCCTGTCTCATCATGGAAGGCGCTGAATTTACGGG
+
>1>>>>DDFFFFGGGGGGEAFBB3DA3FDGF111BAC0EAEEE22BEGEC/
@M00842:106:000000000-AAV5A:1:1101:4843:8111 1:N:0:6
AAAAAAAAAAAAAAAAAAAAAAAGAACAGCACACAACAACACACAAAACCA
+
AAAAADDDDDDDGGEGAEG/E/E/>>BF00B0>B/?>///F/<EE/B00//
@M00842:106:000000000-AAV5A:1:1101:5938:8115 1:N:0:6
TCAGGTTATTAAAGAGATTATTTGTCTCCAGCCACTTAAGTGAGGTGATTT
+
>>>3354BDFFFGDBF4FGGFFFD6D5DA5B4B4B4A5ADDF5GF3AFFBD
@M00842:106:000000000-AAV5A:1:1101:13961:8121 1:N:0:6
TGGTGGCAAGTCTGCCGCTGATAAAGGACAGGATACTCGTGATTATCTTGC
+
>3>>33C>BAFFGGGGGGEGAF5A5B4442222BBB5BEB2CF555EDFF5
@M00842:106:000000000-AAV5A:1:1101:22831:8123 1:N:0:6
GGAGTGGCATTAACACCATCCTTCATGAACTTAATCCACTGTTCACCATAA
+
>3>3343>BBDFGGFGF4GGGF5BF5B5DF554A5DDFHFH55FFHHHFHF
@M00842:106:000000000-AAV5A:1:1101:5862:8124 1:N:0:6
CGAGATGCAAAATGAGACTCAAGAAGAGATTGCTGGCATTCAGTCGGCGAC
+
>>>3>>4BFFFCFFGGGGFGGG4A4A44AA5B4AB4BB3AD555AA2A20A
@M00842:106:000000000-AAV5A:1:1101:26622:8128 1:N:0:6
AAAAAAAAAAAAAAAAAGGGGGGCGCGAGGACACAGACCCAACAACAAGCA
+
1>AAA?DDDDDDC?/////AEE>/>------./.:.;.;......:.././
@M00842:106:000000000-AAV5A:1:1101:27207:8131 1:N:0:6
AAAAAAAAAAAAAAAAAAAAAAACAACACACGACACAAAAAAACAACAAAA
+
BBBBBBDBBBBBGGGGGGG@EG/>G1111??//E//2/00?E@A/?//F00
@M00842:106:000000000-AAV5A:1:1101:22272:8139 1:N:0:6
AAAAAAAAAAAAAAAAAAAAAAACAACAAACAAAACACAAAAAACACAAAA
+
1AAAADDDDDDDGGGGECEC/E@////?/0?0/>00?0>/00///?0//00
@M00842:106:000000000-AAV5A:1:1101:7997:8142 1:N:0:6
AAAAAAAAAAAAAAAAAGGGGGCGCGAGACACACAACACCCCCAACCAACC
+
>1A?A>ADDDDDGGEAE?/EEEC////>>/B0B///</?///<//////<<
@M00842:106:000000000-AAV5A:1:1101:8921:8145 1:N:0:6
AGTGAAAGATTGTAGTCTCTGCTATACACAAACACAACAAACTGGAATTCC
+
11>1>BBFFFBF1EBBFEGFBGEE3D1D11000B00A0BAG0BBF0BA1DD
@M00842:106:000000000-AAV5A:1:1101:24330:8150 1:N:0:6
ATCACCTCACTTAAGTGGCTGGAGACAAATAATCTCTTTAATAACCTGATT
+
A>>ABFFFFCFFGGFAGGGFFG4B4B4A45555D5DA55DA55DFGBGFFA
@M00842:106:000000000-AAV5A:1:1101:24928:8151 1:N:0:6
ACCTCCAAATGAAGAAATAACATCATGGTAACGCTGCATGAAGTAATCACG
+
AAA>ABFFFFFFGGGGGGGBFGBBF5FH55FFAA22EFAF35BAFGFGFG2
@M00842:106:000000000-AAV5A:1:1101:10403:8152 1:N:0:6
CAGATCAATATCTTGTGATGCCTTTATGGTGGCTCTGTTTCGAAAAAAACA
+
>>>>>BCFDFFFFGF5FBBFGG55455DG5BABBAAF55DDEAF22B2A1B
@M00842:106:000000000-AAV5A:1:1101:23811:8154 1:N:0:6
AAAAAAAAAAAAAAAAGGGGGGGGACGGGAGCCACACCCCCCACCGCCACC
+
AA@AADDDDDDDF/E//AFEGC---------;-;;--;--;-9----9---
@M00842:106:000000000-AAV5A:1:1101:27145:8157 1:N:0:6
AAAAAAAAAAAAAAAAATGGAAGTCTCGGGTGCCAAGGAACTCCAGTCACC
+
AAAAADDDDDDDGGGGGGGG1F0AA2D>FE/>?F11/?0BB1@GB@2BGG1
@M00842:106:000000000-AAV5A:1:1101:21107:8171 1:N:0:6
TTTTATTGGTATCAGGGTTAATCGTGCCAAGCAACGCGGCATGGTCAATAT
+
ABBBAFDFFDFFG6FGGBF45FBA44AFD4A24B2AA2AEAAGFBFGDD55
@M00842:106:000000000-AAV5A:1:1101:12833:8174 1:N:0:6
CTCCGGTTATCGCTGGCGACTCCTTCGAGATGGACGCCGTTGGCGCTCTCC
+
>>>>333>>FFAGAEEGGAEEEB35AA22AEB3AAAEECAAEFCEGEF?GF
@M00842:106:000000000-AAV5A:1:1101:27328:8177 1:N:0:6
CCAACGGAACACCATATTCTATATAAGACAACAAAAAAAAATGGAATTCTC
+
>>AAA3>AADFFGGGFFFGBBF66AA5B44BA2B22B2A2E13B3333A5D
@M00842:106:000000000-AAV5A:1:1101:12120:8178 1:N:0:6
AAAAAAAAAAAAAAAAAAAAAAAAAACAAAAAACAAACAAAAAAAAAAAAA
+
AABBBBBDBBBBGGGGGGGCGG/E/E/??0B/>/??G/F/B0?C@DGG@DG
@M00842:106:000000000-AAV5A:1:1101:25253:8182 1:N:0:6
CGCCTTTACGCTTGCCTTTAGTACCTCGCAACGGCTGCGGACGACCAGGGC
+
>>>>>>4FFBBAFGGGEFGGGBDGG542AEAE2AAAAEAEEECEECEGGC1
@M00842:106:000000000-AAV5A:1:1101:16705:8182 1:N:0:6
GAGAGCGCCAACGGCGTCCATCTCGAAGGAGTCGCCAGCGATAACCGGAGG
+
>>>>3A3DBADAEFEEEEGEGG5BB3222222BAABEEGCAFEFHH?FEE/
@M00842:106:000000000-AAV5A:1:1101:22304:8190 1:N:0:6
CTACTGACCGCTCTCGTGCTCGTCGCTGCGTTGAGGCTTGCGTTCATGGTA
+
>>3>34BCFBD2EAFEAFFAGE2A2A2A2A2BA2BBC1AAEE1B1BA5AA5
@M00842:106:000000000-AAV5A:1:1101:14245:8191 1:N:0:6
AAAAAAAAAAAAAAACGGGGGGGACGGAGCACCCGCGCCCCCCACAACACC
+
>AAAA?DDDDDDGEEF?AEA//--9-----9;----;-;-----9-;----
@M00842:106:000000000-AAV5A:1:1101:5906:8195 1:N:0:6
CTACAACAAAAAAAAAAAAAAAAATGGAATTCTCGGGTGCCAAGGAACTCC
+
>>>AAFFBCFFCGGGGGGGGGGG?FBBCE@35@D??>1>EGGHGACFH3GG
@M00842:106:000000000-AAV5A:1:1101:15816:8197 1:N:0:6
AAAAAAAAAAAAAAAAGAGGGGGGCGCAGCGCAACACACCACACGACCCCC
+
>1>A?D?DDDD@CG//A/B/E?>//--->---<--..;..;...-----.-
@M00842:106:000000000-AAV5A:1:1101:27412:8197 1:N:0:6
GCTTCGATAAAAATGATTGGCGTATCCAACCTGCAGAGTTTTATCGCTTCC
+
>>>>A3AFABFFFGGBGGGGGG?2AFGG43E3B2B3DGBA55AGGEGBG2F
@M00842:106:000000000-AAV5A:1:1101:13980:8197 1:N:0:6
GCCTTTACGCTTGCCTTTAGTACCTCGCAACGGCTGCGGACGCCCAGGGCG
+
>A>3>FFDAAABEFGBBG5FFDDB5B2A22E22AA2FAA0E00AAEECA>0
@M00842:106:000000000-AAV5A:1:1101:15457:8201 1:N:0:6
AAAAAAAAAAAAAAAAGGGGGGGCGAGGCGTCCACCGACACCCCCACACAA
+
1>A1A??ADADDGGG///AE?C--9---9-9-;-;--9-------9;-9--
@M00842:106:000000000-AAV5A:1:1101:19490:8201 1:N:0:6
ATAATTTAATTGCCTTGTTTGACAAACAAACACACAAAAAAATGGAATTCC
+
AAAB@DFFFFDFGGBAFBBFFBBD544444B44B2A2222A22BBB333FF
@M00842:106:000000000-AAV5A:1:1101:6303:8205 1:N:0:6
CATGAGCAAAAAAAAAAAAAAAACTGGACTTCTCGGGCACCAAGGAACTCC
+
>>>3>4BFFFFBGGGCEEGGGGE13BB3B3355B1B>0/B?B?FAF3?BGF
@M00842:106:000000000-AAV5A:1:1101:9635:8206 1:N:0:6
TGCCGAGGGTCGCAAGGCTAATGATTCACACGCCGACTGCTATCAGTATTT
+
>3>A3>3>AAFDGAEFGGGFGGD5D5DGBGF2AAAAEE?GEGBHFH5FD5D
@M00842:106:000000000-AAV5A:1:1101:27396:8207 1:N:0:6
GCTTCGATAAAAATGATTGGCGTAGCCAACCTGCAGAGTTTTATCGCTTCC
+
>>>>>1AFAAFFFFGGGGGGGGE00BF10AE0BBBF1AB2AAD1D/EB/EF
@M00842:106:000000000-AAV5A:1:1101:20985:8209 1:N:0:6
AAAAAAAAAAAAAAAAAATGGAATTCTCGGGTGCCAAGGAACTCCAGTCAC
+
AABBABBBBBBBGGGGCC1BGB33FD5D1FE1>?FBBF113F3FFHHFGF3
@M00842:106:000000000-AAV5A:1:1101:14895:8222 1:N:0:6
ATGGAAAACACCAATCTTTCCAAGCAACAGCAGGTTTCCGAGATTATGCGC
+
>>>3>BBCFBFBCGGGGGFGGG5BBAF4CBF44B2B5BBAAEE2D55DGEA
@M00842:106:000000000-AAV5A:1:1101:24197:8222 1:N:0:6
AAAAAAAAAAAAAAAAAATGGAATTCTCGGGTGCCAAGGAACTCCAGTCAC
+
BBABABBBBBBBGGGGGGCBG@333D5@BFE1>EFEBG?13F3BBCFBF3@
@M00842:106:000000000-AAV5A:1:1101:8594:8236 1:N:0:6
GTTAGGTGGGCTGTATGTATTCATATGATGGTATTTATGTGAATGGTTGCC
+
>>1>1111>1ACEGFFFBBAAF3333D3AD1G33A3AAF2F2F22BAAEG1
@M00842:106:000000000-AAV5A:1:1101:24510:8237 1:N:0:6
GATTTGGTTGGACTTGGTGGCACGTCTGCCGCTGATAAAGGAAAGGATACC
+
>>1>>1BAAADFGFGGGAFEGG1BBA0AB100AA0A2DDDDC0B0BABGFA
@M00842:106:000000000-AAV5A:1:1101:14913:8238 1:N:0:6
ATGGAAAACACCAATCTTTCCAAGCAACAGCAGGTTTCCGAGATTATGCGC
+
3>>3>BBCFBFBGGCGFFGGGG5BABA4FAF4BB2355FEEEAFBDFHGG2
@M00842:106:000000000-AAV5A:1:1101:22603:8238 1:N:0:6
GAAAAAAAAAAAAAAGGGGGGGCGCGCAGCTCACCACGCCACACACCGCAG
+
1>AA?1>>>DDDGEC//EEG<?-99-99--/9;/-/9-9--;----;----
@M00842:106:000000000-AAV5A:1:1101:15346:8246 1:N:0:6
AAAAAAAAAAAAAAAAAAAAAACAACGACAGACAGCGCACACCCACCCACC
+
AAAAADDDDDDDGGGGAEEG?E/?>//?///00B0//>>//0/////////
@M00842:106:000000000-AAV5A:1:1101:13846:8247 1:N:0:6
AAAAAAAAAAAAAAAAAAAAAAAACAAAACACAAAAAAAAAAACACAAACA
+
AAAAADDDDDDDGEEGAE>/EE/>///B00>0//0BF/<C/B@/?0?F0/0
@M00842:106:000000000-AAV5A:1:1101:17242:8249 1:N:0:6
TTTGTAACTAAGGGGCAGAGGATCTTGAGCAAGAGGTTGACGTTGTGCAGG
+
>>A1>B3DDFFFGC1EAEAGFB0013D3BGF000BA10BGGGA/F/AEGH0
@M00842:106:000000000-AAV5A:1:1101:20443:8251 1:N:0:6
AAAAAAAAAAAAAAAAGGGGGGGAGACGGAGTACAGACACCCACACCGCCG
+
>1A1111>A@00AEE/AAAEGG?-;:...;..//9//-9----9-9---;-
@M00842:106:000000000-AAV5A:1:1101:9048:8252 1:N:0:6
AAAAAAAAAAAAAAAAAAATGGAATTCTCGGGTGCCAAGGAACTCCCAGTC
+
A@11ADDDDDDDGGGGCE/0BFB11B122BF?/>EBHBAFFGG1GCGFH11
@M00842:106:000000000-AAV5A:1:1101:12332:8253 1:N:0:6
AATTGGTGGACTTATTTTAAAAAACACAAAACACATGGAATTCTCGGGTGC
+
>>>>34@>>AFDFGBGFFGGGGDA2B44A22AB2C3BBCB33F5DFFE2A1
@M00842:106:000000000-AAV5A:1:1101:20667:8258 1:N:0:6
CAGCAATCTTGAACACTCATCCTTAATACCTTTCTTTCTGGGGTAATTATA
+
>>>>>B@CFFFFGGGGEF1ABE13B13DA1131A3D333D10A000A222D
@M00842:106:000000000-AAV5A:1:1101:6301:8259 1:N:0:6
CGTGTAGCGAACTGCGATGGGCATACTGTAACCATAAGGCCACGTATTTTG
+
>>>3>BBFBBCCGGFEAAFGGGH2GFFHF5F5BB3FA53EGEFGBFF3D5F
@M00842:106:000000000-AAV5A:1:1101:21657:8264 1:N:0:6
TTGCGCAGCTCGAGAAGCTCTTACTCTGCGACCTTTCGCCATCAACTAACG
+
>>>>3A>DBFB>AEGCFGFGFGFF55DD3A2AA235D2BFE1G3AFGFFH1
@M00842:106:000000000-AAV5A:1:1101:6815:8271 1:N:0:6
CGCCGCCAGTTAAATAGCTTGCAAACTACGTGGCCTTATGGTTACAGTATG
+
>>>>3AD@DFFFGGGFGGGGFGHAE44BBA2BAAG3B3DBC5ABFFGFFDD
@M00842:106:000000000-AAV5A:1:1101:26893:8274 1:N:0:6
AAAAAAAAAAAAAAAAAAAAAAGAAAACAAACACACACAAAACACACACCA
+
BBBBBBDBBBBBGGGGGGGCEE?11B?3?11?BB1?////?F0F0//?///
@M00842:106:000000000-AAV5A:1:1101:24699:8279 1:N:0:6
AATGTGTTATCCTTATTGTGTGTGTTCCATGTAATGATAATACGGCTTATT
+
>>>3>5BBDFFFGGGGGFBFBF4B44BDFFDDBD6D556B5A5BEEEA35D
@M00842:106:000000000-AAV5A:1:1101:26911:8280 1:N:0:6
AAAAAAAAAAAAAAAAAAAAAAACAACACAAAAAACAAAAAAAAACAAAAA
+
AA?AADADBBBDGGGGGGGG?E/1FC1?1F100?>/?EFCFE?///?/?F/
@M00842:106:000000000-AAV5A:1:1101:13430:8290 1:N:0:6
CCAAAAAAAAAAAAAAAATGGAATTCTCGGGTGCCAAGGAACTCCAGTCAC
+
>AAABBBCCCCCGGGGGFGFGBB3C55DAAE1>EGGCGCGHHGHHGHFHHB
@M00842:106:000000000-AAV5A:1:1101:6593:8292 1:N:0:6
TCAAGTAAGGGGCCGAAGCCCCTGCAATTAAGATTGCTGACCACCTACATA
+
>>AA3BBDBCFBGGCEAEGGGG2AFF353555A5DB355DGGCHGFGH355
@M00842:106:000000000-AAV5A:1:1101:19430:8293 1:N:0:6
AAAAAAAAAAAAAAAAAAAAAAAAAAAAAAAACAAAACAAAACAAAAAAAA
+
AAAAADDDDDDDEEG?EG/>E?//>>/</<///?/0?0???G0?/FCG?CG
@M00842:106:000000000-AAV5A:1:1101:8313:8294 1:N:0:6
CATATGTAAAAAAAAAAAAAAAACATGGACTTCTCGGGTGCCAAGGAACTC
+
>>1>>3BDFFFFGGGGEGGGEG?/A1BB1111B2B?>//>EGDCGFHFHBB
@M00842:106:000000000-AAV5A:1:1101:18719:8298 1:N:0:6
AAAAAAAAAAAAAAAAAAAAAAAAGAGAAGACAAAGCACAAAGAGACAACA
+
AAAAADDDDDDDGGGGG/EE?/////0B10B0000001>0000B00B00?/
@M00842:106:000000000-AAV5A:1:1101:26187:8299 1:N:0:6
CCAAAACGGCAGAAGCCTGAATGAGCTTAATAGAGGCCAAAGCGGTCTGGG
+
>AABBBFDBBBBGGFGGGG4BFD4DA535555555BAFFABFC2E2E13B2
@M00842:106:000000000-AAV5A:1:1101:7104:8300 1:N:0:6
ATAATAAGGCTTATTGGCTAAATAAATCCAATCCTTGATGTCGGTTGCTGG
+
>>AA13D@DFCCGFBGGG1BGG33A13DFDE3BB3ABB1F2DFE00AFDF1
@M00842:106:000000000-AAV5A:1:1101:12959:8300 1:N:0:6
ATGGAGATAAATTATGAGGAGGAAGACATTTGGACAAAAAAAAAAAAAAAA
+
>>>111B>BFF33GBGAFGBEE00A00013D3D1GGB0B0E///AAE//E@
@M00842:106:000000000-AAV5A:1:1101:24965:8306 1:N:0:6
ACCCGACGACCAAAATTAGGGTCAACGCTACCTGTAGGAAGTGTCCGCATA
+
>>AA3>D2DBBBGGGGGGGGGFB2BB2A2BE2AF55533DAAF5DG1EE1A
@M00842:106:000000000-AAV5A:1:1101:5041:8307 1:N:0:6
TGGAATTCTCGGGTGCCAAGGAACTCCAGTCACGCCAATATCTCGTATGCC
+
>>>>>B@BBFABGAAACGFGFGBF4BGFEDG3AAB2AA3B55DGGBA33FF
@M00842:106:000000000-AAV5A:1:1101:27109:8312 1:N:0:6
AAAAAAAAAAAAAAAAATGGAATTCTCGGGTGCCAAGGCACTCCAGTCACG
+
BAABBBDBBBBBGGGGG1FGBE335BDEFG1>BBB3?11?FBGHFHGGFH1
@M00842:106:000000000-AAV5A:1:1101:18555:8313 1:N:0:6
ATGGAAAAAAAAAAAAAAAATGGAATTCTCGGGTGCCAAGGAACTCCAGTC
+
>>>3>@@CFBBBGGGGGGGGABB3B3355D?1>1>1FFGGFGHHBHHFHFB
@M00842:106:000000000-AAV5A:1:1101:5178:8313 1:N:0:6
CGATAACAATACTGTAGGCATGGGCGATGCTGGTATTAAATCTGCCATGCA
+
1>>1>>FF1DDFG33BFGFGBBB10000BAAFAADB2DD122BFBGBD1B1
@M00842:106:000000000-AAV5A:1:1101:27704:8320 1:N:0:6
GCTAATGGCCGTCTTCATTTCCATGCGGTGCACTTTATGCGGACACTTCCT
+
>>>>AFBFFFBBGGFGGGGGGGB6D4AA2AAEF3BB5D5A222A013AFH5
@M00842:106:000000000-AAV5A:1:1101:7040:8325 1:N:0:6
AAATGAAGACGGCCATTAGCTGTACCATACTCAGGCACACAAAAATACTGG
+
?ABA3BDFFFCCGGCFGGGGGGFFFFH5FG5FDB3FCFBFEBBCEFHHGH3
@M00842:106:000000000-AAV5A:1:1101:4032:8333 1:N:0:6
CGAGATGCAAAATGAGACTCAAACAGAGATTGCTGGCATTCAGTCGGCGAC
+
>>>3>>4DFFFFGGFGGGGGGGH4A44A4554BDB4BBB3DFGAFE2EAA0
@M00842:106:000000000-AAV5A:1:1101:15452:8334 1:N:0:6
GTTCTATAGTGTTATTAATATCAAGTTGGGGGAGCACATTGTAGCATTGTG
+
>>>>>BBDFDFFGFGE6BD5GGF5B55DB2222AEFFG5DAF5AFA5BF5A
@M00842:106:000000000-AAV5A:1:1101:16651:8338 1:N:0:6
AAAAAAAAAAAAAAAAAAAAAAAACAAAAAACAACACAAAACAAACAACCA
+
AAAAADDDDDDDGGGG?GCEEE/>/?/B0?>//?/?/FF0B0//0/0<///
@M00842:106:000000000-AAV5A:1:1101:23849:8350 1:N:0:6
TCTTTTACAAAAAAAAAAAAAAACAATGGAATTCTCGGGCGCCAAGAAACC
+
1>1>>@BDFFFFGGGGGC?CGCA/BF1BF1111A2@??///>/?/?000BB
@M00842:106:000000000-AAV5A:1:1101:13011:8360 1:N:0:6
GCTTTCCTGCTCCTGTTGAGTTTATTGCTGCCGTCATTGCTTATTATGTTC
+
>>3>>DFDFFCFGGGBGGBFBFB655AD5A442BABBDFGDFAAF5AGDAA
@M00842:106:000000000-AAV5A:1:1101:13079:8362 1:N:0:6
AAAAAAAAAAAAAAAAAAAAAAAGAACCACAGACAAACAAACCACAACAAG
+
AAAAADDDDDDDGGGEEEGCG@E//B0/B//0B0B0B/F/C//?///??<0
@M00842:106:000000000-AAV5A:1:1101:26412:8362 1:N:0:6
AGCTTTAGCCATAGCACCAGAAACAAAACTAGGGACGGCCTCATCAGGGTG
+
>>A>3BB5DFFDGGFGFGFGFFGAA4BBB4A44BBBA2AE2FG5F533F21
@M00842:106:000000000-AAV5A:1:1101:27594:8363 1:N:0:6
AAAAAAAAAAAAAAAGAGGGGGGGCGAGGCATCACGCACCCCCACCCACCC
+
>A?AADDDDDDD?A///BAAAAB;-:-;---////9----;@;--B---9-
@M00842:106:000000000-AAV5A:1:1101:13798:8363 1:N:0:6
TCTGGTCGGCGCCGAAATAAAAGAACAAACAAAAAAATCAAACAAAAAAAA
+
>>>33BB>ABDBGGGGGGFGFFB2BABBB2BA1B1AA1GHF3FFFFFE@EE
@M00842:106:000000000-AAV5A:1:1101:4272:8365 1:N:0:6
GAAAAAAAAAAAAAAAAAAGGGAATTCTCGGATGCCAAGGAACTCCAGTCC
+
AAAAAFDD0D0DAEGGEGC/?A/B01BBBF///>B@1@/?0BF1BGGH211
@M00842:106:000000000-AAV5A:1:1101:13549:8367 1:N:0:6
GCGCAAACGGCTGGTCAGTATTTTACCAATGACCAAATCAAAGAAATGACC
+
>>1>>>>CAAD>EFFGBBB3BB33DAGFF1BBBFC001B1B1AB0ADGBGB
@M00842:106:000000000-AAV5A:1:1101:22714:8371 1:N:0:6
AAAAAAAAAAAAAAAAAAAAAAGAGAAACCACAGGCACCGCCGCACAACCG
+
1AAAAADDDDDDGGGGC/@E/E/E001100///0??/0//////<//0/?/
@M00842:106:000000000-AAV5A:1:1101:9656:8372 1:N:0:6
AAAAAAAAAAAAAAAAGGGGGGGAGGCGGACTCCGCCACCACCCACACACG
+
>1AAAD@DDDDDGGG///AEE/9-9-:-----//--;----:-9-:---;-
@M00842:106:000000000-AAV5A:1:1101:17661:8375 1:N:0:6
AAAAAAAAAAAAAAAAATGGAATTCTCGGGTGCCAAGGAACTCCAGTCACC
+
ABBBBBBBBBBBGEFGAGFFBF33B55?EE1>?B@BCF13FCFGHEFFDG3
@M00842:106:000000000-AAV5A:1:1101:19462:8380 1:N:0:6
AAAAAAAAAAAAAAATGGGATTCTCGGGTCCAAGACCTCCAGTCCCGCCAA
+
@AAAADDDDDDDGGGAGG0B1BB2BFFEB/>@1B00B1BF>12111/>>//
@M00842:106:000000000-AAV5A:1:1101:13663:8383 1:N:0:6
ATGTGATGGGAAGATCTGATTTTAGTTGGTACACAAAAAAAAAAAAAATGG
+
>>>33B5BCAFFAG5FFFBBBE56B55DBE55A5B2B2A2A2AA0EE>133
@M00842:106:000000000-AAV5A:1:1101:22856:8387 1:N:0:6
AAAGGATACTCGTGATTATCTTGCTGCTGCATTTCCTGAGCTTAATGCTTG
+
>3333BBBFFDABABGGFFFEDABA5AAB4G565D5DF5BFFFG5DGFGF3
@M00842:106:000000000-AAV5A:1:1101:21219:8388 1:N:0:6
GTTTGTTGGACTGGAAAAAAAAAAAAAAAATGGAATCCCCGGGTGCCAAGG
+
>>>>1>11AFFFGGGGGGG?E0EA///A/>0B@111@B1/>EE/>EFF1F/
@M00842:106:000000000-AAV5A:1:1101:20822:8388 1:N:0:6
AAAAAAAAAAAAAAAAAAAAAAAAAAAACACAAAAAAAACCAGCGCGCCCC
+
ABBBBBBBBBBBGCGGGGG0EE//>//>/?0/?0B///></?/////----
@M00842:106:000000000-AAV5A:1:1101:20345:8390 1:N:0:6
TTGTGATCAGGACTTAATTTCAAGTACAAAGCAAAAAAAAAAGGGAATCCC
+
>>>3355BFFFFGBGGGFFCFA5D5A5D5B44B4BBFEA?201111123BB
@M00842:106:000000000-AAV5A:1:1101:10884:8391 1:N:0:6
GACGCCGGATTTGAGAATCAAAAAGAGCTTACTAAAATGCAACTGGACAAT
+
>>>3>A2AAAAFGGFADGGFGG32A2BF33A3DAA3BDEGDBB333BGFH3
@M00842:106:000000000-AAV5A:1:1101:17284:8392 1:N:0:6
AAAAAAAAAAAAAAAAAATGGAATTCTCGGGTGCCAAGGAACTCAGTCACG
+
BBBBBBBBBBBBGGGGGFFFGGGH3B5BFEEC>EGGBF?GHHGHE33FGH1
@M00842:106:000000000-AAV5A:1:1101:17296:8405 1:N:0:6
AAAAAAAAAAAAAAACAATGGAAATCTCGGGTGCCAAGGAACTCAGTACCG
+
AAAA11?A000AAG//A/AFG1B11D2A0/AA>B011?>0>FB11GG21B/
@M00842:106:000000000-AAV5A:1:1101:25765:8406 1:N:0:6
AAAAAACGTTCTGGCGCTCGCCCTGGTCGTCCGCAGCCGTTGCGAGGTACC
+
A@?ABBAD4CFBGGGGGEEGGEBAGB3AE2A20A0EEA011BAE@EEAGG3
@M00842:106:000000000-AAV5A:1:1101:24277:8414 1:N:0:6
AAAAAAAAAAAAAAAAAAAAAACAAAACAACAACACAAAAAAAAAAAAAAA
+
AAAAADDDDDDDGGGGGEGGGG/?/0B0/?/?F/F///F0///>B@/<</>
@M00842:106:000000000-AAV5A:1:1101:10092:8416 1:N:0:6
CCAAGAGCTTGATGCGGTTATCCATCTGCTTATGGAAGCCAAGCATTGGGG
+
>AAA3B4CDFFFGGFFGAAEGGDG5DBAB555DB3A3BFFGAFFHGBEHH?
@M00842:106:000000000-AAV5A:1:1101:6764:8417 1:N:0:6
AAAAAAAAAAAAAAAAAATGGAATTCTCGGGTGCCAAGGAACTCCAGTCAC
+
?AABBBBBBBDBGGGGGGCFGGBEC@55B1E1>BBFEDB1FB@GHBF@3GF
@M00842:106:000000000-AAV5A:1:1101:6382:8422 1:N:0:6
AAAAAAAAAAAAAAAATGGAATTCTCGGGTGCCAAGGAACTCCAGTCACGC
+
BBBBBBBBBBBBGGGGCGGBBF3D55FAE1>?BDB?F1GH3FHHG3FFF11
@M00842:106:000000000-AAV5A:1:1101:23711:8422 1:N:0:6
AAAAAAAAAAAAAAAAAAAAAAACAACACACACACAACAAAAAAAAAACAA
+
AAAAADDDDDDDGGGGGEGEC///??/?/?/?/?///>?/00</<//B/</
@M00842:106:000000000-AAV5A:1:1101:27514:8427 1:N:0:6
AAAAAAAAAAAAAAAAAGGGGGGCTGGACGCCACCGACCACACCCCCAAAC
+
AA@AADDDDDDDGGEE//////BA///??---.<>.<---<.<.:--;...
@M00842:106:000000000-AAV5A:1:1101:18947:8433 1:N:0:6
CAGCAATAGCACCAAACATAAATCACCTCACTTAAGTGGCTGGAGACAAAA
+
>>>>>BDFFFFFGAFGGFF55A6D4FG4F4F5AB5D5D3BAFE2BBFFF22
@M00842:106:000000000-AAV5A:1:1101:9737:8435 1:N:0:6
CGAAGTTGCGGCTCATTCTGATTCTGAACAGCTTCTTGGGAAGTAGCGACC
+
>3>A3>@DFBBBAECFGGFGFG5A5A5D453B3A5ADDBFCCEG5EGGEG0
@M00842:106:000000000-AAV5A:1:1101:18984:8436 1:N:0:6
GTTAATCGTGCCAAGAAAAGCGGCATGGTCAATATAACCAGTAGTGTTAAC
+
>>>>>BDAAFABGFEBFG4FGFAAEEHHFFF3555ADEHCGFGGEGF5FG5
@M00842:106:000000000-AAV5A:1:1101:16402:8438 1:N:0:6
GTAACTTGACTCATGATTTCTTACCTATTAGTGGTTGAACAGCATCGGACC
+
>>>>ADDBFFFFFGFFGGGGGGFGGA5556BADB52EFGHHFHHBGEE?E2
@M00842:106:000000000-AAV5A:1:1101:5861:8439 1:N:0:6
AAAAAAAAAAAAAAAAAAAAAAAAAACAAAACAAAAAAAAAAAAAAAAAAA
+
BBBBBBDBBBBBGGGGGGGGGGG?/>/F?F00/?BFC/@CCGCCDG-A@-;
@M00842:106:000000000-AAV5A:1:1101:27451:8440 1:N:0:6
AAAAAAAAAAAAAAAAGGGGGGGCGAGCGACCACGACCCACCCCACCAACC
+
AAAAADDDDDDDC/A/E//A/>--:-;-;9--;;-9;-;-B----;-----
@M00842:106:000000000-AAV5A:1:1101:6854:8441 1:N:0:6
AAAAAAAAAAAAAAAAGGGGGGCGAGGAGCGACAGCGACGCCCACACCACG
+
AAAAADDDDDDDEG?E//AAE//<--<<..<---<.-:;-:-;.;....9.
@M00842:106:000000000-AAV5A:1:1101:6833:8444 1:N:0:6
GGTCGCAAAGTAAGAGCTTCTCGAGCTGCGCAAGGATAGGTCGAATTTTCT
+
>A>>3>AADFBFGGGGGGGGFFB4BAAF322A2A223BBF5D0AA31A5D5
@M00842:106:000000000-AAV5A:1:1101:24572:8456 1:N:0:6
TATCCTTAAGAGGGCGTTCAGCAGCCAGCTTGCGGCAAAACTGCGTAACCG
+
>>>>ADBFFFFFGGEFAEFGGG5B4A2FA33BA2AEAAABFEGBEBFGGH0
@M00842:106:000000000-AAV5A:1:1101:12199:8458 1:N:0:6
TGGAATTCTCGGGTGCCAAGGAACTCCAGTCACGCCAATATCTCGTATGCC
+
>3>>>BBDDFBCGGAEGGGFFBGG4BFGGFHFGD2B2AA3AEDGGFEFGGG
@M00842:106:000000000-AAV5A:1:1101:21661:8458 1:N:0:6
AAAAAAAAAAAAAAAAAAATGGAATTCGCGGGTGCCAAGGAACTCCAGTCC
+
AAAAADDDDDDDGGGGGGGEFF111@D//>/E>>?F1BGF0>01BF112B1
@M00842:106:000000000-AAV5A:1:1101:13473:8462 1:N:0:6
GTTGAGTTCGATAATGGTGATATGTATGATGACGGCCATAAGGCTGCTTCC
+
>>>3>4BBDABFGGFGG5F5BB6DA6AD5DDABB2EEGFABGFEFHGFBE3
@M00842:106:000000000-AAV5A:1:1101:16690:8467 1:N:0:6
AAAAAAAAAAAAAAAACAACAAAACAGAAACGAGCACAAAACAACACAATC
+
1AAA?D@ADDDDGGGG/FG/CFB00/F0@10/B///0000B0///??//11
@M00842:106:000000000-AAV5A:1:1101:4010:8472 1:N:0:6
TTTTATTGGTATCAGGGTTAATCGTGCCAAGCAAAGCGGCATGGTCAATAT
+
>1A?A33FFDB@FGGGFBFGGCAA0A0BFAA0B0B0F0AEEAGF1GH12F2
@M00842:106:000000000-AAV5A:1:1101:23662:8478 1:N:0:6
AAAGCATTGGGATTATCATAAAACGCCTCTAATCGGTCGTCAGCCAACGTG
+
>>>3>BBDFFCBGGGGGGGGGF5B22A4A4455BFEAEAAFGDHHFFFGF1
@M00842:106:000000000-AAV5A:1:1101:26240:8483 1:N:0:6
AAAAAAAAAAAAAAAAAGGGGGGGGGGGGGCTAGCAGACACACGCACCACG
+
AA?1A?DDDDDDECE///ECA//-------9---////--;;-------9-
@M00842:106:000000000-AAV5A:1:1101:16694:8484 1:N:0:6
AAAAAAAAAAAAAAAAAAAAAAAAACACAAACAACAAACACAGACCAGCAC
+
BABBBB?DBBBBGGGEGGGG?E/>//?0F/?/0//??0?00/030/?0/00
@M00842:106:000000000-AAV5A:1:1101:7446:8492 1:N:0:6
AAAAAAAAAAAAAAAAGGGGGGGCGCAGGAACACGAGACCACCCACACCCG
+
>AAAADDDDDDDGECC//EAE@9A9;-----9-9-----;-9--9A--9;-
@M00842:106:000000000-AAV5A:1:1101:25701:8496 1:N:0:6
CTTCAAGTCTCACTTTCCCAAACAACGACAAGAAAACTGGACTTCCCGGGG
+
>11>AFD3B@DFG1DBGFGCFG1A0A0A0F0B0B000110F011A1BB///
@M00842:106:000000000-AAV5A:1:1101:25849:8496 1:N:0:6
CTCGGAAACCTGCTGTTGCTTGGAAAGATTGGTGTTTTCCATAATAGACGC
+
>>>33>ADFF4CGAAFFFGGFFB454A4B54B5B22A2DGGBF355DFFE2
@M00842:106:000000000-AAV5A:1:1101:24075:8496 1:N:0:6
AAAAAAAAAAAAAAAAGGGGGGGACGGAAGACCAAGAACACAGCCACAACG
+
1A1AA1>@@@00A///A/EEE@9----...;/-9---/-;------9;---
@M00842:106:000000000-AAV5A:1:1101:9407:8499 1:N:0:6
AACATTCAAACGGCCTGTCTCATCATGGAAGGCGCTGAATTTACGGAAAAC
+
BBCCCFDDFFFAFFEEFFGFGE5BGBGG444222A2EAF5AFFGEE1CECA
@M00842:106:000000000-AAV5A:1:1101:25939:8500 1:N:0:6
CGAACCAAACAGGCAAAAAATTTAGGGTCGGCATCAAACGCAATATCAGCA
+
>>>>>AFBCCFFGGCGGGGEGG55DAF3A222AABBABB1EEAED5FGHH5
@M00842:106:000000000-AAV5A:1:1101:27321:8505 1:N:0:6
GGCTCACCTTTAGCATCAACAGGCCACAACCTACCAGACCGTGAACAAGCG
+
AAB3ABFF4CDDFBGFGFFG4GA2B424A2243BAB3A2FE2B2AFDB2B1
@M00842:106:000000000-AAV5A:1:1101:4278:8511 1:N:0:6
AAAAAAAAAAAAAAAAAAAAAAAAAACAAACACAAAAACAAACAAACAAAA
+
BBBBBBDBBBBBGGGGEEGGGGG//>///B/B0?/B??/?/B/0?F/F/0<
@M00842:106:000000000-AAV5A:1:1101:8037:8518 1:N:0:6
ATCCTCAAGTAAGGGGCCGAAGCCCCTGCAATTAAAATTGTTGACCACCTA
+
AAAA>DFFFFFFGGGGGGFA2EABFAAFFGF5355DD5FAA5FHHHHHGH3
@M00842:106:000000000-AAV5A:1:1101:7130:8520 1:N:0:6
AAAAAAAAAAAAAAAAGGGGGGGGTCGCAGCCACACACACCCCACACCACC
+
1AAAA@DADDDDG/AAEE/E/B----------9-;-99--9---9AAB-A-
@M00842:106:000000000-AAV5A:1:1101:18079:8520 1:N:0:6
AAAAAAAAAAAAAAAAAATGGAATTCTCGGGTCCAAGGAACTCCAGTCACC
+
CCCCCCBCCCCCGGGGGGGFGGGF3D5EEFCHEGHFFGFHH3GHHH3BFG3
@M00842:106:000000000-AAV5A:1:1101:22864:8530 1:N:0:6
AAAAAAAAAAAAAAAAAAAAAAACAACAACAAAAAAAAAAAAAAAAAAACA
+
AAAAADDDDDDDGGGGGGEGCG///>/>////0B//>////>/ACG-@@..
@M00842:106:000000000-AAV5A:1:1101:11642:8532 1:N:0:6
AAGGAGTGATGTAATGTCTAAAGGTACAAAACGTTCTGGCGCTCGCCCTGG
+
3>>3>4>BDFFFGGFFFGGAF5BB4D55D4AAAABBADDGCG?EEGGGGEA
@M00842:106:000000000-AAV5A:1:1101:9822:8532 1:N:0:6
TATGTTGAGGTTTGATCTGGACAACTGGGTGAACGAGGCAACTGGCTTGAG
+
1>11133BBC>11AGFGGFGBGF1F1EAG0A0BBB0AEEFF/0FGFBBF01
@M00842:106:000000000-AAV5A:1:1101:9120:8543 1:N:0:6
GGCATGAAAACATACAATTGGGAGGGTGTCAATCCTGACGGTTATTTCCTA
+
>3>>>4BBFFFAGGGFFGGGGG4BAF2BAFG5DBF5FEHEE2AAB5BEFF5
@M00842:106:000000000-AAV5A:1:1101:27767:8543 1:N:0:6
AAAAAAAAAAAAAAAAAAAAAAACAACACAGTACCAAACAAACACAAAAAA
+
A@AAADDDDDDDE?EAEGGG?/>>///??/01B11>B//0?F/F0/?<0//
@M00842:106:000000000-AAV5A:1:1101:27746:8545 1:N:0:6
AAAAAAAAAAAAAAAAAAAAAAAAAACACAACAACAAAAAAAAAAAAAAAA
+
ABABBBDBBBDBGGGGGGGGGEE?/>>??EEECD/?/0BGCCC/<<?C-AC
@M00842:106:000000000-AAV5A:1:1101:4161:8552 1:N:0:6
AAAAAAAAAAAAAAAAAAAAAAAACACAACACACACACCAACAACCACCAC
+
BBBBBBBBBBBBGGGGGGGGGGG/1???//////?/////?///??//C//
@M00842:106:000000000-AAV5A:1:1101:12674:8553 1:N:0:6
AAAAAAAAAAAAAAAAAATGGAATTCTCGGGTGCCAAGGAACTCCAGTCAC
+
BABAADDBBBBBGGGGGF1BGB@F3B5DFEE1>EGFGGGGHHBGEB33FG3
@M00842:106:000000000-AAV5A:1:1101:9739:8570 1:N:0:6
AAAAAAAAAAAAAAAAAATGGAATTCTCGGGTGCCAAGGAACTACAGTCAC
+
ABBBBBBBBBBBGGGGGEFFGB3B3B5B1FE1>BGGGAFFHH3EGFFFHB3
@M00842:106:000000000-AAV5A:1:1101:22997:8570 1:N:0:6
GCCCTGGTCGTCCGCAGCCGTTGCGAGGTACTAAAGGCAAGCGTAAAGGCG
+
>>>>344BD2>>FEEEEGGGEEAA22AA2BF5553AABB1ABA1111DBE0
@M00842:106:000000000-AAV5A:1:1101:22598:8574 1:N:0:6
AAAAAAAAAAAAAAAAATGGAATTCTCGGGTGCCAAGGAACTCCAGTCACG
+
BBBBBBDBBBBBGGGGGEBGAFG3DAB1FE1>??BBFFAGF@GFHH3GHH1
@M00842:106:000000000-AAV5A:1:1101:27623:8576 1:N:0:6
GGCGTCCATCTCGAAGGAGTCGCCAGCGATAACCGGAGTAGTTGAAATGGG
+
>AA1>>@AFFFFFA11EAGAGEAE?00A0A0BDBEA//A0FBBF2E1AFF0
@M00842:106:000000000-AAV5A:1:1101:16428:8583 1:N:0:6
AATCCGCGGCATTTAGTAGCGGTAAAGTTAGACCAAACCATGAAACCAACA
+
>AAAA1AAADDDGGFGFGGGGG0E01D2A22FFGCAFGFFGFFHHHHHGG/
@M00842:106:000000000-AAV5A:1:1101:16410:8588 1:N:0:6
AATCCGCGGCATTTAGTAGCGGTAAAGTTAGACCAAACCATGAAACCAACC
+
AAAAA3A@DADDBFFG5FGGGGA225DA555DFBAFAEFA35EFFFEF1E1
@M00842:106:000000000-AAV5A:1:1101:17476:8589 1:N:0:6
TTTACCTTTAGACATTACATCACTCCTTCTGCACGTAATTTTTGACGCACG
+
>AAAAFFFFFFFGGEGGGBFFGB5B4455BBFAFFB4B2B5D5AFGEFAA2
@M00842:106:000000000-AAV5A:1:1101:26973:8590 1:N:0:6
GGCTAATGATTCACACGCCGACTGCTATCAGTATTTTTGTGTGCCTGAGTA
+
>>>>1@BD3FFFGGFGGGFE0A0B0B12BFDFAA222B/0B0AGG1BFGG2
@M00842:106:000000000-AAV5A:1:1101:17276:8591 1:N:0:6
AAAAAAAAAAAAAAAAAAATGGAATTCTCGGGTGCCAAGGAACTCCAGTCA
+
AAAAADDDDDDDGGGGGGG0BGG1@EB2B>F//>?0BFEFFHH1BFFCBG1
@M00842:106:000000000-AAV5A:1:1101:8887:8597 1:N:0:6
GAAAAAAAAAAAAAAAGGGGGGCGCGCGAACGCACAGACACAAACAACCAC
+
1>AAAF@DDD000EECFCGGCC/</---<---.-;-//.///:.:......
@M00842:106:000000000-AAV5A:1:1101:20852:8599 1:N:0:6
AAAAAAAAAAAAAAAAAAAGGGAATTCTCGGGTGCCAAGGAACTCCAGTCC
+
BBBABBBBBBBBGGGGCGF1?E1?B@B3@?C/1>>FBFEF1FGCGFGHFG3
@M00842:106:000000000-AAV5A:1:1101:14913:8600 1:N:0:6
ATCTGTAAATATGAGTATGTGTGAGGGATGGGATTTTCATGTGCAGAGTTT
+
3>>>35BDFFFFGGFGFGBBBBB5DAF24AF44BB4DAFDE5DGEHFF5AB
@M00842:106:000000000-AAV5A:1:1101:14931:8606 1:N:0:6
ATCTGTAAATATGAGTATGTGTGAGGGATCGGAATTACATGTGCATAGGTG
+
1>A11@3@DDFFFCFB33B3B3B3A1A000A000011D122ADFF2A1111
@M00842:106:000000000-AAV5A:1:1101:22511:8607 1:N:0:6
GACGGTATAATAACCACCATCATGGCGACCATCCAAAGGATAAACATCATA
+
>>>333>>DFFFGGGGFGFFGGDDC4AAEEF3BBA3A322B3G5AFEGH5D
@M00842:106:000000000-AAV5A:1:1101:11356:8610 1:N:0:6
ATGCCTGATATATATACAAGCTAACTTTCATACAAAAAAAAAAAAAAAAAA
+
>1>>>31B@DBF3FBGGDFFF11FB133D33AD1BBB0A0A/AAEAEEGCE
@M00842:106:000000000-AAV5A:1:1101:22291:8610 1:N:0:6
TGTAACCATAAGGCCACGTATTTTGCAAGCTATTTAACTGGCGGCGATTGC
+
>1>>>DD1CD1BFFGGGE1ABBB3DBD3AA113A32DDADAAE?EE?E/B1
@M00842:106:000000000-AAV5A:1:1101:18050:8612 1:N:0:6
AAAAAAAAAAAAAAAAAAAAAAAAAAAAAAAACAAAAAAAAACACACACAA
+
AABBABBBBBBBGGGCGGGCGGG///>/////?/<F0//>-<.<0<.<...
@M00842:106:000000000-AAV5A:1:1101:15441:8616 1:N:0:6
GAAAAAAAAAAAAAAAAAAAAAAAAACACATAAACAAACACAAAAGAACAA
+
AAA1A?AD@DDDEGGEE?E/@@//////>/111B11/</B0?<0B0?0000
@M00842:106:000000000-AAV5A:1:1101:26553:8617 1:N:0:6
CCAAGAAAAGCGGCATGGTCAATATAACCAGTAGTGCTAACAGTCGGGAGG
+
>>>A3BCFFFFBGGCEGGBGBF6556AACABDF55B5D5DFGEDFBAAAE0
@M00842:106:000000000-AAV5A:1:1101:7416:8621 1:N:0:6
AAAAAAAAAAAAAAAAAAAAAAACACAAACACAAAAAAACAAAACAAAAAA
+
BBBBBBDBBBBBGGGGGGGGGCE1?1?F11B?F/B0/<E/?/0F0?/?BGB
@M00842:106:000000000-AAV5A:1:1101:20596:8634 1:N:0:6
AGCCTCTACGCGATTTCATAGTGGCGGCCTCCAGCAATCTTGAACACTCAT
+
>1>A>F1DFAD@1EGFGBA3F3D00AA///0ABAGBABADBAGGBGHGHH1
@M00842:106:000000000-AAV5A:1:1101:5189:8644 1:N:0:6
AAAAAAAAAAAAAAAAAGGGGGGGCGGCAGAGCACCACCCCCCCCCAAACC
+
AAAAADDDDDDDGG?E//AA/>/----9;9--9;-9---------;--9-;
@M00842:106:000000000-AAV5A:1:1101:9194:8644 1:N:0:6
AGGCCACGTATTTTGCAAGCTATTTAACTGGCGGCGATTGCGTACCCGACC
+
11>>>>AD>CDFGGFGG3FGFG333DDF3GB0AA/AA//BGEAEGGHGEG/
@M00842:106:000000000-AAV5A:1:1101:14886:8644 1:N:0:6
AAAAAAAAAAAAAAAAGGGGGGGCGGCAACGCGACGCACACAGCACCACAG
+
A?AAA>@@DDDDGGG?/AEE/B----------------;9AB-;9-;----
@M00842:106:000000000-AAV5A:1:1101:10794:8644 1:N:0:6
AAAAAAAAAAAAAAAAAATGGAATTCTCGGGTGCCAAGGAACTCCAGTCAC
+
AAAAADDDDDDDGGGGGA0BG1F1F12DBFE/>BBEFCFFHGBFBFH2@11
@M00842:106:000000000-AAV5A:1:1101:7782:8648 1:N:0:6
AAAAAAAAAAAAAAAAAAAAAAAAAACAACACAAAAAAAAACACAAAAAAA
+
AAAAADDDDDDDGGGGGGGGGG/E/>//C/?/?/BC/<B<C/C0/?CA//<
@M00842:106:000000000-AAV5A:1:1101:16642:8649 1:N:0:6
TGAGCTTAATGCTTGGGAGCGTGCTGGCGCTGATGCTTCCTCTGCTGGTAT
+
>3>3ABCDFFFDBFBEGCFGFAAAAFF22AAAB3DBA5AAAGBEDDGF3DA
@M00842:106:000000000-AAV5A:1:1101:11030:8651 1:N:0:6
ATAGAAGATAAGAGGAGGAACAGAAATACAACAAAAAAAAAAAAAATGGAA
+
>1A11B1BBDFBGBGGGGAABC00B11DAF11AAAB00AAE/AA/>01GH1
@M00842:106:000000000-AAV5A:1:1101:22775:8652 1:N:0:6
ACCAATATCACGAAAATAGTCACGCACAGCATTGGGATTATCATAAAACGC
+
AABBBFC5DFFAAEECGGGBGFAA4A22A2255BBA2B3A5EFFG5FGGG2
@M00842:106:000000000-AAV5A:1:1101:18986:8659 1:N:0:6
AAAAAAAAAAAAAAAATGGAATTCTCGGGTGCCGAGGAACTCCAGTCACGC
+
ABBBBBBBBBBBGGGGFGGABF3A5AABF1>1B>0>>E2F3FGHBBFFGG1
@M00842:106:000000000-AAV5A:1:1101:7829:8660 1:N:0:6
TGGATGCCTGACCGTACCGAGGCTAACCCTAATGAGCTTAATCAAGATGAT
+
>>>>111@3BFF1E1FAFGAFGA011B0A0A0AD2DF1BD1FGGGFF1GD2
@M00842:106:000000000-AAV5A:1:1101:27894:8662 1:N:0:6
CCATATAACTGGTAGCTTTAAGCGGCTCACCGTTAGCATCAACAGGCCACA
+
>>3>AFDFFFFFGGGGD5BFFF4A2A2A432222BBFFFGFBC3FAFG2FB
@M00842:106:000000000-AAV5A:1:1101:9029:8670 1:N:0:6
TCTCACGTTGGCTGACGACCGATTAGAGGCGTTTTATGCTAATCCCAATGC
+
1>>>>F1BB>FFGFFGGAEEFA000A1B0/AA/AA2DF1AD2EDHGF00F1
@M00842:106:000000000-AAV5A:1:1101:25491:8671 1:N:0:6
AAAAAAAAAAAAAAAAAAAAAACACGACACCAGCGCAGACAACAAAACACC
+
AAAAADDDDDDDGGGEEEEE////0////>//0/>////B0<///00B/0/
@M00842:106:000000000-AAV5A:1:1101:27858:8681 1:N:0:6
AAAAAAAAAAAAAAAAAAAAAAAAAACACAACAAAAACAAACAAAAAAAAA
+
AAAAADDDDDDDGGGGGGGCG?>/>//?>F//?<00//<?C/BFFAG@CC?
@M00842:106:000000000-AAV5A:1:1101:14136:8681 1:N:0:6
ATAGCATGTTGACATTGAAAAAAACAAAACACCAATGGAATTCTCGGGTGG
+
AAA1>D3D133DGGFFFBBBF1A00B0BA0B00B01BB1B11D2DFAE/A/
@M00842:106:000000000-AAV5A:1:1101:17922:8691 1:N:0:6
AAAAAAAAAAAAAAAAAAAAAAAACACAACACACAAGAAAACACAAAAACA
+
AAAAADDDDDDDGGGGCEEECG?//?>///>///??0B0000/0//00///
@M00842:106:000000000-AAV5A:1:1101:27607:8697 1:N:0:6
AAAAAAAAAAAAAAAAGGGGGGGCGCGACGCTACAACCCGCGCCACCACCC
+
AAAAA@DD0DDDGG?E/AEGG/-9-@--------//9-9-------9-9--
@M00842:106:000000000-AAV5A:1:1101:7387:8703 1:N:0:6
GGCTCATGCTGATGGTTGGTTTATCGTTTGTGACACTCTCACGTTGGCTGG
+
>A>3>BFFFFFFGGBBDAEAFAAAAF44AA4BDE5F3B5FFFHBBFHGFF2
@M00842:106:000000000-AAV5A:1:1101:23844:8704 1:N:0:6
CAAACCATGAAACCAACATAAACATTATTGCCCGGCGTACGGGGAAGGACG
+
>AABBBBFFFFFGGGGGFGGGGBB45A6A55AB22AAAEEEAE?0E1BFF0
@M00842:106:000000000-AAV5A:1:1101:27325:8705 1:N:0:6
GAGAACGAGAAGACGGTTACGCAGTTCAGCCGCAAGCTGGCTGCTGAACGC
+
A>3>AFAA?AABGFECEFGGGGEE2555D5322222BBB2E21BBB5EGG1
@M00842:106:000000000-AAV5A:1:1101:22047:8710 1:N:0:6
CATGCGGCATACGCTCGGCGCCAGTTTGACTATTAGACATCATTTATCCTC
+
>111>11>>1CF1EAEFGGGGG/A1A2D1111122DAB1111D2F2DAFFF
@M00842:106:000000000-AAV5A:1:1101:11408:8713 1:N:0:6
GGCCATACAACACAGGGTCGCCAGCACTATCGGTATAAGTCACAGCACCTT
+
111>1>@BD111A1AGFBB00E0AF00A11A000B/22ADD21B1/0F/F1
@M00842:106:000000000-AAV5A:1:1101:11054:8714 1:N:0:6
AAGAAAAAAAAAAAACGGGGGGCGGGGCGCCACACCACCCACGCACCCACC
+
>A1>AF1CDDDDGGCEEEEEA///<-::A@?CA..99..9.;-99=@BE9-
@M00842:106:000000000-AAV5A:1:1101:15235:8714 1:N:0:6
AATGAGGCTGAATGTTTTAAAAAAACAACACAAATGGAATCCCCGGGTGCC
+
>>33>543>CFFGGBFFGGGBF4A22AF2B222B5DAF3A3A3BEEEAAE3
@M00842:106:000000000-AAV5A:1:1101:9776:8715 1:N:0:6
TGGTTCTCACTTCTGTTACTCCAGCTTCTTCGGCACCTGTTTTACAGACAC
+
33>>>BBDFFFFGDFBGGGFGG4BB445555A2A2AB3GD55BFFEDAGFE
@M00842:106:000000000-AAV5A:1:1101:24542:8717 1:N:0:6
TTTACCGTCTTTCCAGAAATTGTTCCAAGTATCGGCAACAGCTTTATCAAT
+
>>>AAFAABFBFGGCFAABFGF55DF55BB56DB2AAAF2FGAA5B5FF55
@M00842:106:000000000-AAV5A:1:1101:19109:8719 1:N:0:6
AAAAAAAAAAAAAAATGGAATTCTCGGGTGCCAAGGAACTCCAGTCACGCC
+
CCCCBBBCCCDDGGGGGGBBBGD5AFEF1A13BBEFAFHGGGHHFGHHGFE
@M00842:106:000000000-AAV5A:1:1101:14636:8722 1:N:0:6
GAAAAAAAAAAAAAAGGGGGGGGGAGGAGAGCAACACAACCACCACAACAC
+
>1AA1>11@@D@E?EE/EGGGG--9;---:--;/----9-;99--99----
@M00842:106:000000000-AAV5A:1:1101:19537:8724 1:N:0:6
AAAAAAAAAAAAAAAAAAAAAAAAAAAAAACAAAAAAAAAAAAAAACAAAA
+
AAAA@DDDDDDDECCE/E?//>>>>//</>//?C0GC/C/><-<CG.;G.G
@M00842:106:000000000-AAV5A:1:1101:26500:8726 1:N:0:6
AAAAAAAAAAAAAAAAAAAAAACAAAAAAAAAAAAAAAAACAAACAAAAAA
+
BBBBBBBBBBBBGGGGGGGGGG1FG1B?>/>/>>B/<B/C/?GH.<.FGHF
@M00842:106:000000000-AAV5A:1:1101:15116:8731 1:N:0:6
AAAAAAAAAAAAAAAGGGGGGGGCGGGACACACACAACCACACAAACCCCC
+
11AAAD1>>DDDAAE/AEEGG?------9---;9------A99----:---
@M00842:106:000000000-AAV5A:1:1101:20155:8733 1:N:0:6
GCATAACGATACCACTGACCCTCAGCAATCTTAAACTTCTTAGACGAATCA
+
>>>>>DCA>AADGGFFGBGGGGB4AFE44A555DDBA5ABBBFFGEEEEG5
@M00842:106:000000000-AAV5A:1:1101:16829:8736 1:N:0:6
CTTCAAGAAGGTGATAAGCAGGAGAAACATACGAAGGCGCATAACGATACC
+
AABAAF5BCFFFGFGGCFGBFG2A44AAG4BGA22AAA2EE?EFGE2BFFE
@M00842:106:000000000-AAV5A:1:1101:25304:8737 1:N:0:6
AAAAAAAAAAAAAAAAAAAAAAAACAAAAAACAAACCAAAACAACACACCA
+
AAAAADDDDDDDGGGGGEG/?E>////0>///?/</?F///0/?</<C///
@M00842:106:000000000-AAV5A:1:1101:13387:8739 1:N:0:6
ACTGTAGACATTTTTACTTTTTATGTCCCTCATCGTCACGTTTATGGTGAA
+
1>111B33DFFFFGBEGGD3FF1AD3A3B1A01B1AA0E?A00AD2B21A1
@M00842:106:000000000-AAV5A:1:1101:13747:8741 1:N:0:6
TTTAGCTCCTAGACCTTTAGCAGCAAGGTCCATATCTGACTTTTTGTTAAC
+
>>>A3BBFFFFFGGGFFFDGGAAB44AF4ABAA5AF6FFHFF5D3EAF5GA
@M00842:106:000000000-AAV5A:1:1101:14161:8748 1:N:0:6
AAAAAAAAAAAAAAAAAAAAGGGAATCCTCGGGTGCCAGGGACCCCCAGCC
+
1AAAADDDDDDDGGGGGEE//?E/0B1BB1?>/?/?0@1???/?/?///0?
@M00842:106:000000000-AAV5A:1:1101:15653:8758 1:N:0:6
TACCAGTTATATGGCTGTTGGTTTCTATGTGGCTAAATACGTTAACAAAAA
+
>>AAA4B@DFFFGGFGFFFGGA4A5B6BD6A4AAB4B5AFF3BBFFG32BA
@M00842:106:000000000-AAV5A:1:1101:7697:8761 1:N:0:6
ACGGGATGAACATAATAAGCAATGACGGCAGCAATAAACTCAACAGGAGCA
+
>>>33>>ACFFFGGGGGGGFGGABF4E2A2AEB23AABB5FFGFHHH2FG1
@M00842:106:000000000-AAV5A:1:1101:10331:8765 1:N:0:6
GCTTTTCTTGGCACGATTAACCCTGATACCAATAAAATCCCTAAGCATTTG
+
>>>>>BDBDFFFGGEFGGEFGGBBBF5DEGF44A3DBAGGHFHFCHHF5FA
@M00842:106:000000000-AAV5A:1:1101:19574:8766 1:N:0:6
GCGACAGAACGGTGCTCGAGGAGAGAGAAGAGATGGTGGATACAAGGGAGG
+
>>A>>A1BCFAAA1AAFEAEEAB0A0A01B10A1BB1AA/A2FFAFHE/B/
@M00842:106:000000000-AAV5A:1:1101:22589:8766 1:N:0:6
GACTCAAAGCGAACCAAACAGGCAACCAATGTAGGGTCGGCATCAAACGCA
+
>1>1>1B1BCAAEEEGAAA0FGBA000A011A2DABBBE/EEEHFAF1AE/
@M00842:106:000000000-AAV5A:1:1101:26035:8770 1:N:0:6
GGGTGCCAAGGAACTCCAGTCACGCCAATATCTCGTATGCCGTCTTCTGCC
+
>A3>3>CFFBBFGGGGGFGBFGDA4A2A44555DBABBFGHG2E22A5DG3
@M00842:106:000000000-AAV5A:1:1101:6791:8777 1:N:0:6
GCATGGGTGATGCTGGTATTAAATCTGCCATTCAAGGCTCTAATGTTCCTA
+
>>>>34A4>AFFGGGGFGGGGG56B5A5FG55DDDAFGBGEGFHF5DFFD5
@M00842:106:000000000-AAV5A:1:1101:19303:8779 1:N:0:6
AAAAAAAAAAAAAAAAATGGAATTCTCGGGTGCCAAGGAACTCCAGTCACC
+
BBBBBBBBBBBBGGGCEFFGBBA3D55BFE1>BB3BFFAGFGHHHF@FHH3
@M00842:106:000000000-AAV5A:1:1101:9226:8783 1:N:0:6
AAAAAAAAAAAAAAAAAAAAAAAAAAAGCAAACAAACAAAACAAACAAAAA
+
AAAAADDDDDDDGGGGGGGCGG//>/>/0BB10B/F/<<<00FG0/FCAG/
@M00842:106:000000000-AAV5A:1:1101:18740:8785 1:N:0:6
TATATGCACTCTGTTTTGTGCAAACAAAAAAGAAAAAAATGGAATTCACGG
+
3>>A>5DFFDB@BBBAGBAFGGBF44B4B422A2BAG2A2AA3F33D5BA1
@M00842:106:000000000-AAV5A:1:1101:5697:8786 1:N:0:6
AAAAAAAAAAAAAAAAATGGAATTCTCGGGTGCCAAGGAACTCCAGTCACC
+
AAAAADDDDDDDGGGGEBFGFF11DADF/E/>EFGFGF0FHBFGGG@1FG1
@M00842:106:000000000-AAV5A:1:1101:6778:8789 1:N:0:6
GCATGGGTGATGCTGGTATTAAATCTGCCATTCAAGGCTCTAATGTTCCTA
+
>>>>34ABAAFFGGGFFFGGGBBBB5A5BEE5DD5BBF3F35BGGDFGFF5
@M00842:106:000000000-AAV5A:1:1101:19317:8789 1:N:0:6
CATGCCTACAGTATTGTTATCGGTAGCAAGCACATCACCTTGAATGCCACC
+
>>>3>CBFFFFFDGAFBGFGGGE24AFD5ABGFBABAAFABG3AA5FCFHH
@M00842:106:000000000-AAV5A:1:1101:14257:8792 1:N:0:6
CCCTGGGACATGAGTGGAGCTGGCTTGTAATTATGATCGTTATTATTTATT
+
1111111CFAFFGFBAF1FFFF0B00A03332AAB2210B000D2222222
@M00842:106:000000000-AAV5A:1:1101:12297:8793 1:N:0:6
TATGCTGGTGGATGTATTTGATTTCTGAACCACCAACCACAAAAAATGGAA
+
>>>1>311>BAAC1FEGGFGAF33AAD3D1000AAA00B0A000AA0BAG1
@M00842:106:000000000-AAV5A:1:1101:6331:8794 1:N:0:6
AAAAAAAAAAAAAAAAAAAAAACCACAACAATACAAAACACAAAAAAAACA
+
AAAAADDDDDDDGGGGEECEEG//?/>?///111B>F00?0/>0FG/<@/?
@M00842:106:000000000-AAV5A:1:1101:21852:8794 1:N:0:6
AAAAAAAAAAAAAAAAAATGGAATTCTCGGGTGCCAAGGAACTCCAGTCAC
+
AAAAADDDDDDDGGGGGE0BFB11BB2F/EE/>>>1BC>F0GCGHGH21@1
@M00842:106:000000000-AAV5A:1:1101:14702:8795 1:N:0:6
AAAAAAAAAAAAAAAAAAAAAAAAAACAAAAAAAAAAAAAAAAAAAAAAAA
+
A?AAADDDDDDDGGGGGEGCCG/>/>?FF00//<</</AC?->-A?C?@--
@M00842:106:000000000-AAV5A:1:1101:8731:8798 1:N:0:6
AAAAAAAAAAAAAAAAAAAAAAAAAAAAAAAAAAAAACAAACAAAAAACAA
+
@AABBBBBBBBBGGGGGGGGCG?>E/>////</>/<A.<<G.FC0..@...
@M00842:106:000000000-AAV5A:1:1101:3848:8799 1:N:0:6
AAAAAAAAAAAAAAAAGGGGGGGCAGAGTGAGCCACACACACACAACCCAC
+
AAAAA@DD>ADAGGCE///AA/---...0009////.:----;A--;--9-
@M00842:106:000000000-AAV5A:1:1101:10160:8799 1:N:0:6
AAAAAAAAAAAAAAAAAAAAAAACAGCAGACCAACGCACACACACACACGA
+
AAAAADDDDDDDGGEGGC/E?@//?0BF000/0??//>//0</////////
@M00842:106:000000000-AAV5A:1:1101:14243:8804 1:N:0:6
CCCTGGGACATGAGTGGAGCTGGCTTGTAATTATGATATTTATTATTTATT
+
>>>3343CCABCGFDFFAFGEFA244AB55655AA55A5B5AB55D5D5DB
@M00842:106:000000000-AAV5A:1:1101:12680:8804 1:N:0:6
AAAAAAAAAAAAAAAAAAAAAAAAAAAAACACACAAACACAAAAAAAACAA
+
AAABBDBBBBBBGGGGGGGGGC@EE/>EE//0?/CFH/B0?F0<G/>C/?<
@M00842:106:000000000-AAV5A:1:1101:23729:8825 1:N:0:6
AGGTTTAAGAGCCTCGATACGCTCAAAGTCAAAATAATCAGCGTGACATTC
+
>>3>>BBDFFFFGGGFFGGGFG2B2F4DDDG55B3B5DFGFHFA2AF55DD
@M00842:106:000000000-AAV5A:1:1101:16853:8827 1:N:0:6
AAAAAAAAAAAAAAAGAGGGGGGCGGGCGCACGCAGCGACGACGACCAGCC
+
>1AAA@1ADDDDCGC//FAE?E//>--=----------99-----------
@M00842:106:000000000-AAV5A:1:1101:4224:8830 1:N:0:6
AAAAAAAAAAAAAAAAAAAAAAACAACACAACCACAAAAAAAACAAAAAAA
+
AAAA?D>DBBBBGGGGGGGGGGG1??1??1?/>FC//00/////?/?BF@/
@M00842:106:000000000-AAV5A:1:1101:9570:8841 1:N:0:6
TGGAAGCGATAAAACTCTGCAGGTTGGCTACGCCAATCATTTTTATCGAAG
+
>3>>34>AABAAGGEGFGGGGGF44B24AFB22AB2AB3555DD25FAA31
@M00842:106:000000000-AAV5A:1:1101:14001:8841 1:N:0:6
ACTGGCATGTATATCAATGGAATCTTCATAGTAACTCTGTTCATAATATTT
+
1>111>C1F@D3G3FG3FFGB11A33D333D3ADFADDG3DFB2F2G2D22
@M00842:106:000000000-AAV5A:1:1101:14587:8843 1:N:0:6
CATGGAAATGGACCCAGCAAAGCTGTACTCGATGTTCTCAATAAATACCAA
+
>>>33BBFDD@FGGEGGGCBBBB4B5FG6BA4AD2DA5DED55DD5GHFHF
@M00842:106:000000000-AAV5A:1:1101:20761:8851 1:N:0:6
AAAAAAAAAAAAAAACGGGGGGCGGCGTGCGAGACACCCCCAGCACACCGG
+
>>A?>1>ADD?DCGE/A///EGC<A<:--.;.--.//..---.././:9--
@M00842:106:000000000-AAV5A:1:1101:5382:8855 1:N:0:6
AAAAAAAAAAAAAAAAAAGAAACAAAAACACACAACGGAAACCCCGGGAGC
+
@BBABBBBBBBBGGGGGGE?BB3B11111?1F1EF1//1?/3?1/>/>/</
@M00842:106:000000000-AAV5A:1:1101:4019:8856 1:N:0:6
TGACCAAGCGAAGCGCGGTAGGTTTTCTGCTTAGGAGTTTAATCATGTTTC
+
>>>>AFAFBBBBGGGGGG2AEF55D2D5DB55BB35FBB5AFFFGFGAD5D
@M00842:106:000000000-AAV5A:1:1101:4687:8857 1:N:0:6
GCTCGACGCCATTAATAATGTTGTCCGTACATTCAGCGCCTTCCATGATGA
+
>1>>1>AAD1A1BFF3F33BAAAA11B0B0A22DB2DEAEAA1BEDGH2G2
@M00842:106:000000000-AAV5A:1:1101:13243:8858 1:N:0:6
CATTGTCTGACTTCTCTGAGAAAAAAAAAAAAACAAATGGAATTCTCGGGG
+
>>1>13B3BFFD3G3FGFBFBBB11000AA/AAEFA01DAFGFFFDA?FE/
@M00842:106:000000000-AAV5A:1:1101:4607:8863 1:N:0:6
GTACCCGACGACCAAAATTAGGGTCAACGCTACCTGTAGGAAGTGTCCGCC
+
>3>>>FABBBB@EGAACBGGBBBBAC3B2AAA2B3FA5533BA3B5D5BE1
@M00842:106:000000000-AAV5A:1:1101:12872:8865 1:N:0:6
ATTGAGGCTGTAGGAAACCCGATGATGAAACCACAAAAAAAAAATGGAATA
+
>>33>443>CBDGGGGFGFGEA2AA6B5AB32A2B2B2FAEE0E1333B33
@M00842:106:000000000-AAV5A:1:1101:3307:8866 1:N:0:6
AAAAAAAAAAAAAAAAAAAAAAACACAAAAACAAAAAAAAAAAAAAAACAA
+
AAAAADDDDDDDGGGGGGGGGG>/>0//00////B0/>/</</<///ACC<
@M00842:106:000000000-AAV5A:1:1101:22396:8866 1:N:0:6
CCAAGCACTGGGATCTTGAGGACAGAAAACACAAAAAAAATGGAATTCTCG
+
>>AA3>CFBCFAFFABFBBFGBB4B44444BB2AF22A2A1FFH3A3DDD1
@M00842:106:000000000-AAV5A:1:1101:4189:8867 1:N:0:6
CAATCAGAAAGAGATTGCCGAGATGCAAAATGAGACTCAACAAGAGATTGC
+
1AA?AFF1BCFFGGFGGG1AAEA0BB11B0BB1A1B1AB101/B0BF11B1
@M00842:106:000000000-AAV5A:1:1101:18790:8869 1:N:0:6
AAAAAAAAAAAAAAAAAAAGGGAATGCCCGGCTCCAAAGGAACCCAAGCCC
+
AAA@ADDDDDDDGGGGEG/>?EAGB1@10B/>//?1BB>FG00/E>///>/
@M00842:106:000000000-AAV5A:1:1101:25326:8870 1:N:0:6
AAAAAAAAAAAAAAAAAATGGACTTCTCGGGTGCCAAGGAACTCCAGTCAC
+
AA?AADADDDDDGEEEA?0BGC1B@D2B?BE//?BB1B/0BBBG@FG@FD1
@M00842:106:000000000-AAV5A:1:1101:25834:8871 1:N:0:6
GTGCTGAGGTTGACTTAGTTCATCAGCAAACGCAGAATCAGCGGTATGGCC
+
>33>>5BCAFFFGFAGGGFGGG5DEAEABBA2AA2235BA3B2AAEBFFG3
@M00842:106:000000000-AAV5A:1:1101:7297:8871 1:N:0:6
AAAAAAGAAAAAAAAAAAAAAAAATGGAATTCTCGGGTGCCAAGGAACTCC
+
BBCBBBBCFFFFGGGGGGGGGGG0FBF33@3@3BBFE1>EFEFHGGHHFHG
@M00842:106:000000000-AAV5A:1:1101:26173:8872 1:N:0:6
GTGATATGTATGTTGACGGCCATAAGGCTGCTTCTGACGTTCGTGATGAGG
+
>>3>>BDFDFFFGGBGGGGGGEAC4BB4AAA3BA5DDGEB2BEAA33FEGB
@M00842:106:000000000-AAV5A:1:1101:15131:8875 1:N:0:6
TTGAAAAAAAAAAAAAAAAAAATGGACTACTCGGGTCCAAAGGAACACCAG
+
>>>1>11B>ADDGGGGE?E///0B1111>01B>///>>1B1>0B>00FA/0
@M00842:106:000000000-AAV5A:1:1101:14390:8879 1:N:0:6
AAAAAAAAAAAAAAAAAAAAAAAAAACAAAGACACAACCAACAGCAAACAG
+
AABBABDBBBBBGGGCEEECGE//>//?/033030??///?//00001B00
@M00842:106:000000000-AAV5A:1:1101:5892:8883 1:N:0:6
AAAAAAAAAAAAAAAAAAAAAAAAAACAACATCAAAAAACAGCCAACACCA
+
BBBBBBDBBBBBGGGGFGGCGG/>@E/?///333B3B////20/B2/?/</
@M00842:106:000000000-AAV5A:1:1101:15116:8884 1:N:0:6
TTGAAAAAAAAAAAAAAAAAAATGGAATTCTCGGGTGCCAAGGAACTCCAG
+
>>>>>B@FBCCCGGGGGGGGGECBF3@B3@33B1>B/?BG3GFGHG3F3B3
@M00842:106:000000000-AAV5A:1:1101:16260:8886 1:N:0:6
AAAAAAAAAAAAAAAAAAGGGAATCCCCGGTTCCCAGGCACCCCCAGCCCC
+
AAAAADDDDDDDGGGGE/A?E/B01@1/>>///BBE1?/?0//>>//0///
@M00842:106:000000000-AAV5A:1:1101:27475:8887 1:N:0:6
AAAAAAAAAAAAAAAAAAAAAAACAAAACATCAAAAAACAAAAAAAAAAAA
+
BBBBBBBBBBBBGGGGGGGEEE/?11111?3BB333?/?/G0EF/B/<///
@M00842:106:000000000-AAV5A:1:1101:26744:8892 1:N:0:6
TATCTTGATAAAGCAGGAATTACTACTGCTTGTTTACGAATTAAATCGAAG
+
>>AAAFBFFFFFGGCGGFGGGGDADFFFD5D4454AD2BB22FDHBGGFG2
@M00842:106:000000000-AAV5A:1:1101:10570:8898 1:N:0:6
AAAAAAAAAAAAAAAATGGAATTCTCGGGTGCCAAGGAACTCCAGTCACGC
+
AAAAADDDDDDDGGGGCFG11B11B2BF?/>/BB1>B>FGBFCGFBFGFE0
@M00842:106:000000000-AAV5A:1:1101:14376:8905 1:N:0:6
TTTTCTGTGATAAGGGACATGTTACGATCAAAAAACAAACAAAAACTGGAA
+
>AAABF5BBDDFGGGGGGAFBBBF522AA2A44B222B22BFFC22BBF33
@M00842:106:000000000-AAV5A:1:1101:12394:8907 1:N:0:6
CGCTTTGAGTCTTCTTCGGTTCCGACTACCCTCCCGACTGCCTATGATGTT
+
>3>>>>4BABDBGG5GGGGAAF4AAE2AFBB32BABBEAEFHF55FF5F5D
@M00842:106:000000000-AAV5A:1:1101:5151:8913 1:N:0:6
AAAAAAAAAAAAAAAAAAAAAAACAACACAAAAAACAAACAAAACACAACA
+
BBBBBBDDBDBBGGGGGA>EEGEEGDFG1?100/>/F?F/0/0FHH0/?/?
@M00842:106:000000000-AAV5A:1:1101:4363:8919 1:N:0:6
AATTTCACGCGGCGGCAAGTTGCCATACAACACAGGGTCGCCAGCAATATC
+
BBBBBFFFBFBDGGCEF0ABBF5FG5FCD331AFA1A2BEEEGGFFGB33F
@M00842:106:000000000-AAV5A:1:1101:14397:8924 1:N:0:6
TTTTCTGTGATAAGGGACATGTTCAGATCATAGACCAACACACACACGCAA
+
1>A?A@3@B33FGGGGGF1ABB333A33B1A33A1AB0EFGG000//A///
@M00842:106:000000000-AAV5A:1:1101:19834:8928 1:N:0:6
AAAAAAAAAAAAAAAAATGGAATTCTCGGGTGCCAAGGAACTCCAGTCACC
+
ABBBBBBBBBBBGAEAA1BGB333DAD?F0FEGBFFGBG3FBGGGF3@3B3
@M00842:106:000000000-AAV5A:1:1101:5567:8930 1:N:0:6
TAGGACTCCGCATGTGCTAGTAGTAGCATTAAGCCTGTCAGGGACTGTATG
+
1>A1AF1CFAADEG1BGGFFBFD3DDGD3313ABFBFBFGEF0FFCCAFDD
@M00842:106:000000000-AAV5A:1:1101:25543:8931 1:N:0:6
GTTTTTTACCTTTAGACATTACATCACTCCTTCTGCACGTAATTTTTGACG
+
>>>>>>AAFFFFGGGGGGGGGGF6FBF5AB45BBAFDFFBB2AEADFFGG2
@M00842:106:000000000-AAV5A:1:1101:5149:8932 1:N:0:6
AAAAAAAAAAAAAAAAAAAAAAACACCACAACAAAAAAAAAAACACAAAAA
+
3>AA@>ADDDDBGGGG?AEGGG/EC11111?/?/B0//<>BCCDF0<?0</
@M00842:106:000000000-AAV5A:1:1101:17679:8933 1:N:0:6
AAAAAAAAAAAAAAAAAAAAAAAAAAAAAAACAAAAAAAAAAAAAAAAAAA
+
ABBBBBBBDDDDEEAEEA@@EG/>E/>/<>//?/?</></>><ACFC@-A?
@M00842:106:000000000-AAV5A:1:1101:25503:8937 1:N:0:6
AATAATGTTTTCCGTAAATTCAGCGCCTTCCATGATGAGACAGGCCGTTTG
+
AA3AB5DB@D>FGEGGGGFGGD55222224BGDF35DDFFFCGDFG22B31
@M00842:106:000000000-AAV5A:1:1101:6272:8940 1:N:0:6
TGGTGCTGATATTGCTTTTGATGCCGACCCTAACTTTTTTGCCTGTTTGGG
+
>>>>3BDFFFFFGGFGGGGGAFBD4A2AAA32B2A5D5BAEFHCHBAFGE1
@M00842:106:000000000-AAV5A:1:1101:18291:8943 1:N:0:6
AAAAAAAAAAAAAAAAAAAATGGAATTCTCGGGTGCCAAGGAACTCCAGTC
+
AAAAADDDDDDDGGGCEGGG0BB1111B2B?B>/>?GH1?FB>FBGFEEBB
@M00842:106:000000000-AAV5A:1:1101:20177:8944 1:N:0:6
ACCTTGCGTGTACGCGCAGGAAACACTGACGTTCTTACTGACGCAGAAGAA
+
3AA>A5CD>AAFGGEGGAFG223B3BFG33B22B25AF5FFGEGCC0GB3B
@M00842:106:000000000-AAV5A:1:1101:9124:8946 1:N:0:6
AAAAAAAAAAAAAAAAAAAAAAAAAACAAACAAAAAAAAAAAAAACAAAAA
+
BBBAADDBBBBBGGGGGGGGGG/>>>>/?0/B/00/</BG/</>@C..<0<
@M00842:106:000000000-AAV5A:1:1101:16147:8948 1:N:0:6
AAAAAAAAAAAAAAAAAAAAAACACAACACAACACACAAAAAACACACCAA
+
1>AAADDDDDDD/E?/E///>E//B////?>/?//?//C00///?0///F/
@M00842:106:000000000-AAV5A:1:1101:26293:8954 1:N:0:6
TAAAGAGATTCAGTACCTTAACGCTAAAGGTGCTTTGACTTATACCGACAA
+
1>AA1D1CDFFFFGEGGGFGGG1A00B11F11B1A1ADF121A2FG?E/A/
@M00842:106:000000000-AAV5A:1:1101:24966:8955 1:N:0:6
AAAAAAAAAAAAAAAAAAATGGAATTCTCGGGTGCCAAGGAACTCCAGTCC
+
BBBBBBBBBBBBGGGGFGE1BGB@B3B5DEFE1>EHHFHGHHH3BGFGFF3
@M00842:106:000000000-AAV5A:1:1101:6505:8956 1:N:0:6
AAAAAAAAAAAAAAAAAAAAAAAAAAAAAAAACAAAAAAAAAAAAAACAAA
+
AAAAADDDDDDDGGGGGGGGGG//>>////<//??G0?//--<<-<@..;;
@M00842:106:000000000-AAV5A:1:1101:17484:8960 1:N:0:6
AAAAGAAAAAAAAAAAAAAAAAAATGGAATTCTCGGGTGCCAAGGAACTCC
+
>AAB3>BFFFBBGGGGCGCGAEG?AFB3@@333B1B>1>?GFFEE1GHCFG
@M00842:106:000000000-AAV5A:1:1101:21755:8960 1:N:0:6
CCGCTTCGGCGTTATAACCTCACACTCAATCTTTTATCACGAAGTCATGAT
+
>>>>>>>>ADBAEEAGGGGFGFB3F3FBF5555AA5BDFGFE2EFGHFHEB
@M00842:106:000000000-AAV5A:1:1101:20998:8967 1:N:0:6
CTTCATAGACTAAGTTCTTAATTTTGTTGTCAGGATAATTTAATCTTCATG
+
>>>>ADDFFFFFGGB3FAF33B3D3D10BBE3DB11B1A3322FFDEE2F2
@M00842:106:000000000-AAV5A:1:1101:20183:8967 1:N:0:6
GAAAAAAAAAAAAAAAAGGGGGGAGGCAGCACAGAACGAACACCGCCGCCG
+
11>1A?1A@AD00/////A//><///?//<<000110...--/<-------
@M00842:106:000000000-AAV5A:1:1101:27068:8969 1:N:0:6
AAAAAAAAAAAAAAATGGAATTCTACGGAGCCAAGGAACCCCAGTGCCGCC
+
AAAAADDDDDDDGCE01FBA11D22AAB/A/BB>?/0GH//>>/1111/>/
@M00842:106:000000000-AAV5A:1:1101:13015:8970 1:N:0:6
AAAAAAAAAAAAAAAGGGGGGGGAGGGACGCGCGGCACGCCCAACCAACGG
+
11AAA11>>?D@CAEAEFGGG?@--9-;---------;-9-----;-----
@M00842:106:000000000-AAV5A:1:1101:8661:8974 1:N:0:6
AATAGCACCAAACATAAATCACCTCACTTAAGTGGCTGGCGACAAATACTC
+
AA1A1DBFACAAGA1GB1BFAGB1B1B1A11B33B0BB00AEE?A0AF1DB
@M00842:106:000000000-AAV5A:1:1101:15193:8977 1:N:0:6
AAAAAAAAAAAAAAAAGGGGGGGAGCGAGGCGCAGCGCAACACAAGGACCC
+
>11111>10@DDEE?EAAA///---.9-----;;---@--@----------
@M00842:106:000000000-AAV5A:1:1101:19157:8982 1:N:0:6
ACGAAAAGACAGAATCTCTTCCAAGAGCTTGATGCGGTTATCCATCTGCTT
+
>>>>>>1B>FFFF11BBFAGGGH3B0BB1BF0DDD0A0A0BFGHBGDGFDD
@M00842:106:000000000-AAV5A:1:1101:12224:8982 1:N:0:6
AAAAAAAAAAAAAAAAAAAAAAAAAACAAGACACAAAAACAACAAAAAAAA
+
AAAAADDDDDDDGGGGGGGGG//>///?/0>0B0<?0BC<GC/?/<B/>//
@M00842:106:000000000-AAV5A:1:1101:4294:8984 1:N:0:6
AATAACATCATGGTAACGCTGCATGAAGTAATCACGTTCTTGGTCAGTATG
+
BBBBBFFFFFFFGGGGGGGEEGG5D45B5A56DBBABAAA5AF3BFHAD5D
@M00842:106:000000000-AAV5A:1:1101:24110:8992 1:N:0:6
AAAAAAAAAAAAAAAAAAAAAACAACAACACGAAACAAAAAAACAAAAACA
+
AAAAADDDDDDDGGGGGE/EEC//>//>/?///>?/0/00/<>/?/B0///
@M00842:106:000000000-AAV5A:1:1101:8376:8992 1:N:0:6
AGGAAAGCGAGGGTATCCTACAACGTCCAGCGTACCATAAACGCAAGCCTC
+
>3>>>B4CAADBGG4BGGGFGGG4AAAFAA3AABAAA5B3DF?FEEEHGGG
@M00842:106:000000000-AAV5A:1:1101:4283:9009 1:N:0:6
AAGTGGCTGGAGACAAATAATCTCTTTAATAACCTGATTCAGCGAAACCAA
+
>>>>34>4>AFFGCGGGBFGCG5D655B555F4FDF35D5FFFG222AEGB
@M00842:106:000000000-AAV5A:1:1101:19692:9012 1:N:0:6
CAGCTGGATCGAGTTGGGTGTGCACGCTTCGCCATTGCCTGTTCATCTCTG
+
>>>1111B@B>1AB1AFEAEAA3310A000000A/11DBB111D22DDD21
@M00842:106:000000000-AAV5A:1:1101:22704:9014 1:N:0:6
AAAAAAAAAAAAAAAATGGAATTCTCGGGTGCCAAGGAACTCCAGTCACGC
+
BBBBBBBBBBBBGGGGGBGB3ABA55BA01>1BB3?11FGBFCHGBEFHG1
@M00842:106:000000000-AAV5A:1:1101:21714:9016 1:N:0:6
TGTTTAGATTTTTCAAGACTACGCAACATTAATTGATAAAAAAAAAAAAAA
+
33333B5BBB@BGFGFGBGBFGAA2A24455555D5B5555BAA0AAAE0E
@M00842:106:000000000-AAV5A:1:1101:11395:9019 1:N:0:6
AAAAAAAAAAAAAAAATGGAATTCTCGGGAGCCAAGGAACTCCAGTCACGC
+
AAAAADDDDDDDGGGG01BCG11122B///>//BBBB0FH1@1B@2@FH/0
@M00842:106:000000000-AAV5A:1:1101:15310:9020 1:N:0:6
AAAAAAAAAAAAAAAAGGGGGGGGCGCAGATACACCACAACACCACCACCA
+
>AAAADADDDDDGGG?EA?AEC?------;//////-99--9-AA------
@M00842:106:000000000-AAV5A:1:1101:18160:9023 1:N:0:6
AAAAAAAAAAAAAAAAAAAAAAAAAGACACAACCAGCCAGACAAACCACCC
+
AAAAADDDDDDDEGG/EEGGG@E///?00B0?/?////000/000//?///
@M00842:106:000000000-AAV5A:1:1101:24259:9023 1:N:0:6
AAAAAAAAAAAAAAAAGGGGGGCGGCGCGCGACTGCCACCCACCCCCACCC
+
1AAAA?>>ADDDGEA/E/AE/B</-----:--;-.///;.C....-;-9--
@M00842:106:000000000-AAV5A:1:1101:13564:9023 1:N:0:6
AAAAAAAAAAAAAAAAAAAAAAACACAAACAAAAAAAAAACACACACAACA
+
>AAAADDDDDDDGGGGCGE//E/?/0//0/0/B0///<///?</?//?///
@M00842:106:000000000-AAV5A:1:1101:12689:9026 1:N:0:6
AAAAAAAAAAAAAAAAATGGAATTCTCGGGTGCCAAGGAACTCCAGTCACG
+
AAAAADDDDDDDGGGGE0FG1111B22B/>/>>B1@B/BFGGBHHH@EFD/
@M00842:106:000000000-AAV5A:1:1101:11838:9027 1:N:0:6
AATTGTCGTGCTAGAAAAAAAAAAAAAAATGGACTTCTCGGGTGCCAAGGG
+
>A>A3BBA>AAAGGGGGFFCGCE?2E00A1BB3333DBBFGG1/EGHGGG1
@M00842:106:000000000-AAV5A:1:1101:13897:9034 1:N:0:6
TGACGAACGTGCCAAGCATATTAAGCCACTTCTCCTCATCCAACGCGTCAG
+
>3>A3>>ADAABGGBGGGGDGG665BFBG3535BB5BB5FHFGGFEE0EA1
@M00842:106:000000000-AAV5A:1:1101:26478:9038 1:N:0:6
AAAAAAAAAAAAAAAGGGGGGGGGGGAGGCACAACCCACACCCACCACACG
+
1>11A1A@@DDDE//A//AE/99---9-;-9------;--A-A-9--99--
@M00842:106:000000000-AAV5A:1:1101:17149:9038 1:N:0:6
AAAAAAAAAAAAAAAAAAGGGAATCCACGGTTGCCAAGGAACCCCAGTCAC
+
AAAAADDDDDDDGGGGG//?>>0>1B1@B>//>B1F1B>F0B/>/EE11F1
@M00842:106:000000000-AAV5A:1:1101:20543:9040 1:N:0:6
TTGAATATGAATTGGCAGAAATTTCAAAAAAGAAACAAAAAAACGGACTCC
+
>>>>>@D3BFFD31AFFEA11B11DD3D100000B00A000A//A/B/A0B
@M00842:106:000000000-AAV5A:1:1101:14806:9042 1:N:0:6
TTTGAATATTAGACATAATTTATCCTCAAGTAAGGGGCCGAAGCCCCTGCC
+
>>>3>BDFFFFFGGBD55FGGD6DA5BB4B555D44AAEEEECEHEGEFH1
@M00842:106:000000000-AAV5A:1:1101:13993:9049 1:N:0:6
CGCCTCCAAACAATTTAGACATGGCGCCACCAGCAAGAGCAGAAGCAATAC
+
>3>AAABFFFAFEDFG5B4FDFBA422E?2CABAB2A2BGGF33BGGH3FB
@M00842:106:000000000-AAV5A:1:1101:18400:9051 1:N:0:6
CTAGTGTGAGATATGGTACTGTACACTTGTGAATGTTTGAACTCTGAAAGG
+
>>A1>1@BDFFDGDFGFGGBFBF33D11B1A33DD333BBGGDFDF1F1F0
@M00842:106:000000000-AAV5A:1:1101:7683:9054 1:N:0:6
GGCGTCCATCTCGAAGGAGTCGCCAGCGATAACCGGAGTAGTTGAAATGGG
+
>A>3>>>AFFFFGGFGFCGBFE2E2A2A222FDF?E2AAAGADF5DBAFG1
@M00842:106:000000000-AAV5A:1:1101:14587:9056 1:N:0:6
TTCTAATATTTTGTTTAATCAAAAAACAAAAACAAAATGGAATTCCCGGGG
+
>>A>AFFFFB@DGBEGFGGGGFDF4AAA444A2B22B3B3EB33F5AEE20
@M00842:106:000000000-AAV5A:1:1101:11971:9056 1:N:0:6
TTATCAAGATAATTTTTCGACTCATCAGAAATATCCGAAAGTGTTAACTTC
+
>>AAAFFFFFFFGGGGGGFAF2BF5G5A45455ADDA222B5DDGDFGFEA
@M00842:106:000000000-AAV5A:1:1101:22899:9058 1:N:0:6
AAAAAAAAAAAAAAAAAAGGGAATTCTCGGGTGCCAAGGAACTCCAGTCAC
+
BBBBBBBBBBBBGGGGG01?E?F2B@@D?1/?/>?3@?FF3EBB33E3333
@M00842:106:000000000-AAV5A:1:1101:20290:9058 1:N:0:6
AAAAAAAAAAAAAAAAAAAAAAAAACCAAAGAAGCACAAGCACACGCGCAG
+
AAAAADDDDDDDGGGCAE//>E/>>///?/00>011B000/00B0//////
@M00842:106:000000000-AAV5A:1:1101:14508:9058 1:N:0:6
AAAATATAACGTTGACGATGTAGCTTTAGGTGTCTGTAACACAGGTGCCGG
+
?AAAAFFFFF@FGGGFE1AFB3BD33311B11ABD11D22DFFFFDGHHG/
@M00842:106:000000000-AAV5A:1:1101:6336:9064 1:N:0:6
TATGAGTCACATTTTGTTCATGGTAGAGATTCTCTTGTTGACATTTTAAAA
+
>>A3>5BDFFFFGGGGFGGGGFB55A5555555B5DB5AFGGFDD55GEBD
@M00842:106:000000000-AAV5A:1:1101:15170:9065 1:N:0:6
ACTGGCGGCGATTGCGTACCCGACGACCAAAATTAGGGTCCACGCTACCCG
+
>A333>3ADDBDGEFEAEEFGF000AEGAG113@3B@F3F1BGFG1>EG11
@M00842:106:000000000-AAV5A:1:1101:17524:9068 1:N:0:6
AAAAAAAAAAAAAAATGGAATTCTCGGGTGCCAAGGAACTCCAGTCACGCC
+
BBBBBBBBBBBBGGGGGGBBFFD5D1FE1A13DB?FBCG3FB333B33>EE
@M00842:106:000000000-AAV5A:1:1101:8280:9078 1:N:0:6
CATGAGTTGGATTAGTGGAGCTAAAAAAACAAAAAAACATGGAATTCTCGG
+
>>>3>4B@DCFFFGG5BGBFGED55442A222B22AE2A3323BB3D5DF1
@M00842:106:000000000-AAV5A:1:1101:26104:9082 1:N:0:6
TGGAATTCTCGGGTGCCAAGGAACTCCAGTCACGCCAATATCTCGTATGCC
+
>>3>>B@FFFBCGAAEGGGFFBFF4BFGGFFBFEAAAA3BDF5FF2EAGH3
@M00842:106:000000000-AAV5A:1:1101:12147:9083 1:N:0:6
AAAAAAAAAAAAAAAAAAAAAAAAAAACAACAACACACACACAACAACAAA
+
AAAAADDDDDDDGGGGGEE?C?E/>/>/??//</F/</?/?/////?///0
@M00842:106:000000000-AAV5A:1:1101:5927:9084 1:N:0:6
ATCTGTCAACGCCGCTAATCAGGTTGATTCTGTTGGTGCTGATAGTGCTTT
+
11>11BB3DF1>EEA0E0BFDFB11B02222D221//ABB111A2AFDDAA
@M00842:106:000000000-AAV5A:1:1101:18201:9085 1:N:0:6
CTACAACAAAAAAAAAAAAAAAATGGAATTCTCGGGTGCCAAGGAACTCCA
+
>AAABFFBCFFCGGGGGGGGGGEGFF3F3@55DBF>1>FEGGHGFHH3GB3
@M00842:106:000000000-AAV5A:1:1101:24197:9088 1:N:0:6
AAAAAAAAAAAAAAAAAAAAAACACAAAAACACAGCCACCCCACCGAAACC
+
AAAAA@DDDDDDGGGG?E//////0//0B///BF0?/000/>///////>0
@M00842:106:000000000-AAV5A:1:1101:8888:9093 1:N:0:6
CCTTGATGTCGGTTGCTGTATAAAAAACACAAAAAAGGAATTCTCGGGTGC
+
>>>>345BBDABEEEFFFABAFBGG422222ABA222BAE3AF5D1101A1
@M00842:106:000000000-AAV5A:1:1101:27027:9096 1:N:0:6
TTAGGGTCGGCATCAAAAGCAATATCAGCACCAACAGAAACAACCTGATTA
+
>>A334CFDBD>EGFBFGGGGGA55DFDGBAG2AACBEB3BCAGFEHFF5A
@M00842:106:000000000-AAV5A:1:1101:19295:9098 1:N:0:6
GTCAGTGTTTCCTGCGCGTACACGCAAGGTAAACGCGAACAATTCAGCGGC
+
>>>>3B5BBCFFFGFEGGAAEADAAA2AF3A5DF?AAEEFEF35G5DHGG0
@M00842:106:000000000-AAV5A:1:1101:15687:9101 1:N:0:6
CATACATATCACCATTATCGAACTCAACGCCCTGCATACGAAAAGACAGAA
+
>AABADFFFFFFGGGGDGGGA4B4BAFF22222AFFADGFF2E23BGHFGB
@M00842:106:000000000-AAV5A:1:1101:8921:9103 1:N:0:6
TCATCAGGGTTAGGAACATTAGAGCCTTGACTGGCAGATTTCATACCAGCC
+
>>3>AD4CFC@AGGBFGFBG5GAB5A4AB44ABBFFE2B555A5ADFAAG2
@M00842:106:000000000-AAV5A:1:1101:17973:9104 1:N:0:6
AAAAAAAAAAAAAAAAAAAAAAAAAAAAACACAAAAAAAAAAAAAAAAAAA
+
BBBBBBBBBBBBGGGGGGGGGGG/E/>/>/?0?/FGFC/B/A->-C-@-;?
@M00842:106:000000000-AAV5A:1:1101:25725:9106 1:N:0:6
AAAAAAAAAAAAAAAAAAAAAAAAAAACACAAAAAAAAAAAAAAAAAAAAA
+
AAAAADDDDDDDGGGGGEGGGG/>//><?0//<G//<C@C/CCCG@ACC-A
@M00842:106:000000000-AAV5A:1:1101:25289:9109 1:N:0:6
AAAAAAAAAAAAAAAAAAATGGAATTCTCGGGTGCCAAGGAACTCCAGTCC
+
BABBBBBBBBBBGGGGGGE1BG3333@55?F>1>EHGBFF1FF3GGF33B3
@M00842:106:000000000-AAV5A:1:1101:8910:9118 1:N:0:6
TCATCAGGGTTAGGAACATTAGAGCCTTGAATGGCAGATTTAATACCAGCA
+
>>AAA31BCFFAGGFGG1FDDG3B1001B113D1B0AB1121BGBGHGHH0
@M00842:106:000000000-AAV5A:1:1101:5296:9120 1:N:0:6
AGTCATGATTGAATCGCGAGTGGTCGGCAGATTGCGATAAACGGTCACATT
+
>>>>>@BDFFFFG5FGCEAE2AF54A2AEA2ADBBEE2AFFGD1BEEHEED
@M00842:106:000000000-AAV5A:1:1101:26953:9124 1:N:0:6
CAGCAAGAACCATACGACCAATATCACGAAAATAGTCACGCAAAGCATTGG
+
>A3AACFFFFBFGGGGGGGGFGBDD5AE2BA25BBAFFHCGEEACGF5DG3
@M00842:106:000000000-AAV5A:1:1101:8178:9125 1:N:0:6
AAAAAAAAAAAAAAAATGGAATTCTCGGGTGCCAAGGAACTCCAGTCACGC
+
CCCCCCBCCCCCGGGGGFGFBFFB55FFE1>1BD@??1BGBGHHE3FGHG1
@M00842:106:000000000-AAV5A:1:1101:20122:9126 1:N:0:6
AAAAAAAAAAAAAAAAGGGGGGGACGCGCGCTGGACAACACCACGCCCACC
+
>1>AADDDDDDDGEE/A/EEEG----;?--;9---99----;------;--
@M00842:106:000000000-AAV5A:1:1101:7168:9131 1:N:0:6
ACCAGCATTAACCGTCAAACTATCAAAATATAACGTTGACGATGTAGCTTT
+
AABC3BFDFFFFGGGGFEGGGG5DBD4A4466DDEBABGHGGFFGFHHGFF
@M00842:106:000000000-AAV5A:1:1101:8357:9133 1:N:0:6
AAAAAAAAAAAAAAAAAAAAAAAAAAAAAACAAAAAAACAACAAAAAAAAA
+
AAAAADDDDDDDGGGGGGGGGG//EE/>/<///BBCCG?/<CFFF0FC@-<
@M00842:106:000000000-AAV5A:1:1101:16119:9133 1:N:0:6
AATGAGAAAGTAGATGTGAATATTCCTTTAGTTTATGAAACTTGATGCTGG
+
>>>1>1BDFF3DGGFGAFBBB3333D3A31B3A33DDB3DFDEFAFGGFH1
@M00842:106:000000000-AAV5A:1:1101:20639:9134 1:N:0:6
ATGGCGACCATCCAAAGGATAAACATCATAGGCAGTCGGGAGGGTAGTCGG
+
3>>3A33ADBFFGBA5FGBF4A5B54BB5A53BBEBF2AA2AEAA313DE0
@M00842:106:000000000-AAV5A:1:1101:24142:9135 1:N:0:6
TATTTTCGTGATATTGGTCGTATGGTTCTTGCTGCCGAGGGTCGCAAGGCC
+
>>>>3DBABAFFGGFGGFGEAB4BF55B45D5BB3BAE2A2AB0EEAAFGA
@M00842:106:000000000-AAV5A:1:1101:20941:9135 1:N:0:6
AAAAAAAAAAAAAAAAAAAAAACAAAAAAACAAAAAAAAAAAAAAAAAAAA
+
AAAAADDDDD@DGEGG?E@//E///00?/>>F>GF/<E/>CC</A-@C-AC
@M00842:106:000000000-AAV5A:1:1101:5311:9136 1:N:0:6
AAAAAAAAAAAAAAAAAATGGAATCCTCGGCTGCCAAGAAACTCCAGCCAC
+
AAAAADDDDDDDGGCE/A0BF1@@F11B/B//>B>B1/00BF1B1110/BB
@M00842:106:000000000-AAV5A:1:1101:4969:9137 1:N:0:6
GGATGCCCATCGCAGTTCGCTACACGCAGGACGCTTTTTCACGTTCTGGCT
+
>3>>3CFCFCFAEFA2FGGGGGABF2AE2A2F2A22233BAGE11BBA33B
@M00842:106:000000000-AAV5A:1:1101:8697:9137 1:N:0:6
GCTGCTTCTGACGTTCGTGATGAGTTTGTATCTGTTACTGAGAAGTTAATG
+
>>>1>BBDFF3DGFFGFAF1BF3B3A1DB333DD3BDDFFGFB1F1DGDGB
@M00842:106:000000000-AAV5A:1:1101:7656:9139 1:N:0:6
CAAATCAAAGAAATGACTCGCAAGGTTAGTGCTGAGGTTGACTTAGTTCAT
+
AAABBFFFFFFFGGGGGGGGGE2AF4BBB5BADD5BB32BGHAFEGGFGG5
@M00842:106:000000000-AAV5A:1:1101:4949:9139 1:N:0:6
GTATGCCCATCGCAGTTCGCTACACGCAGGACGCTTTTTCACGTTCTGGTT
+
>>>>3DFFFFFBGGGAGGGGGGA4B22AE?22AA22BBABAGHBGG1GFBB
@M00842:106:000000000-AAV5A:1:1101:16558:9139 1:N:0:6
TAGAAAAAAAAAAAAAAAAAAATGGAATTCTCGGGTGCCAAGGAACTCCAG
+
>>>>>BFFCCCCGGGGGGGGFGGBEF3B3@33BB>1>?GHFG1GGHFFFF3
@M00842:106:000000000-AAV5A:1:1101:19762:9139 1:N:0:6
CAAACTGTGATGAATGGGAGAAATGACTTGGTGTTGATGAATCTCTCCAGC
+
AAAAAB13BDBDGD3GGGBF1111BDF33BF1B00B2AD2ABFDDAGHGH0
@M00842:106:000000000-AAV5A:1:1101:7675:9148 1:N:0:6
AAAAGAAAAAAAAAAAAAAAAATGGAATTCTCGGGTGCCAAGGAACTCCAG
+
>AAB3>CFFFCCGGGGGGGGGGFBF3B3@B5B??>1>?FBBCFHHHEHFG3
@M00842:106:000000000-AAV5A:1:1101:10180:9153 1:N:0:6
AAAAAAAAAAAAAAAAAAAAAAAAAAACAACAAAAAAAACACAAAAAAAAA
+
BBBBBBBBBDDDGGGEEGGG@E/>/EE/F//??00//<</?F/?C0///>-
@M00842:106:000000000-AAV5A:1:1101:4560:9157 1:N:0:6
AAGGCCACGACGCAATGGAGAAAGACGGAGAGCGCCAACGGCGTCCATCTC
+
ABB@AABBDDD2ECAEGGGGFGB3FEAE2222B2AA1ABF0AEEEGGBD5B
@M00842:106:000000000-AAV5A:1:1101:7227:9159 1:N:0:6
GAAAAAAAAAAAAAAAGGGGGGGCGCAGGAGACCCGACACCCCGAACCGCC
+
1>AAACDDDDD?EEEAEEGGGG-A-----;:---9-999@-----------
@M00842:106:000000000-AAV5A:1:1101:11612:9160 1:N:0:6
ATGGCTCTTCTCATATTGGCGCTACTGCAAAGGATATTTCTAATGTCGTCC
+
3>>3>4BBDFFFGCFGGGGGGGCFEEAFB45AA2B3A5DD5D5FGFFGAF2
@M00842:106:000000000-AAV5A:1:1101:11532:9163 1:N:0:6
TGGAATTCTCGGGTGCCAAGGAACTCCAGTCACGCCAATATCTCGTATGCC
+
>3>>>BBB5FABGFEEGDGFFBFG4BFGGGHGF?2AA2B3AB5FGAA3BGB
@M00842:106:000000000-AAV5A:1:1101:24630:9164 1:N:0:6
AAAAAAAAAAAAAAAAAAAAAAAAACAACACAAAGAACCACAGCGCAAACG
+
ABBBBDDBBBBBGGGGEE0EE@/>@/?/??/?/?3?0B??//0?/////0/
@M00842:106:000000000-AAV5A:1:1101:18617:9165 1:N:0:6
AAAAAAAAAAAAAAAAAAATGGAATTCTCGGGTGCCAAGGAACTCCAGTCA
+
BABBBBBDBBBBGGGGGGCCBGHDB3@DDFF/1>E33E?F1GHFFB3FFE3
@M00842:106:000000000-AAV5A:1:1101:11244:9166 1:N:0:6
AATGAAGAAAACCACCATTACCAGCATTAACCGTCAAACTATCAAAATATA
+
3>>3>B5BBCFFGGGGFGGFGGDAFFA5AFD42ABA25BBGGGHABFF3F5
@M00842:106:000000000-AAV5A:1:1101:26588:9179 1:N:0:6
GCACTCCGTGGACAGATTTGTCATTGTGAGCATTTTCATCCCGAAGTTGCG
+
>>>>>CFAAABBGGFGFGFGBGD66D5B5D4E4DD5DD5FHHAE2EBAFG2
@M00842:106:000000000-AAV5A:1:1101:12919:9184 1:N:0:6
TGGAAATAAAAAAAAAAAAAAAAAAAGGAAACCCTCGGGGCCCACGAACAC
+
1111>11@BDFFGGGG?E/EE?A/E///0B>00B0?E>///>/?/>E/E/0
@M00842:106:000000000-AAV5A:1:1101:11457:9184 1:N:0:6
AAAAAAAAAAAAAAAAAAAAAAAAAACAAAACACAAACACAAAAAAAAAAA
+
BBBBBBBBBBBBGGGGGGGGGCC>//>?/B00F0?FA/?0?/FGH/BC>@C
@M00842:106:000000000-AAV5A:1:1101:8820:9186 1:N:0:6
TGAATCAGGTTATTAAAGAGATTATTTGTCTCCAGCCACTTAAGTGAGGTG
+
>3>>AFBFFDFFGGGFGFBBBB55D65DD555BDAFBCGAFD5A5D5GG32
@M00842:106:000000000-AAV5A:1:1101:12991:9187 1:N:0:6
AAAAAAAAAAAAAAAAGGGGGGGGCGCGAATGCCACACACCACAACACCAG
+
>AAAA1@DDDD?EEE//AEE/@-9----9--//99/---:--9;----9--
@M00842:106:000000000-AAV5A:1:1101:5415:9189 1:N:0:6
TGTGGTAGAAGTCGTCATTTGGCGAGAAAGCTCAGTCTCAGGAGGAAGCGG
+
>>>33BBDFFFFGGFFGGGGGG4A222A3AB3BBBDD5FGGBGFD2GHHCC
@M00842:106:000000000-AAV5A:1:1101:3155:9197 1:N:0:6
AAAAAAAAAAAAAAAAAAAAAAAAAAAATCACAAACAAAAAAAAACAAAAA
+
1AAAADDDDD?DGGGGGG?E@?E////<0111BB0FC?G0F///<?//0?<
@M00842:106:000000000-AAV5A:1:1101:7195:9199 1:N:0:6
CTGATGAGGCCGTCCCTAGTTTTGTTTCTGGTGCTATGGCTAAAGCTGGTA
+
>>>>>5DFFBBBGGGGGGGBBG5B444BAFG5BBBFDGGGBFGHGHFBG35
@M00842:106:000000000-AAV5A:1:1101:5824:9202 1:N:0:6
CATAATGGAATCAGCCTCAGGTCTCTGCGTATGCTCAGACACCAAAAAAAA
+
>>1AA3DDFF@FGFGG1FBFGBB133D100A0BDADFF11000A0/A////
@M00842:106:000000000-AAV5A:1:1101:3172:9202 1:N:0:6
AAAAAAAAAAAAAAAAAAAAAAACCAACCAACAAAACAAACACAACAAAAA
+
ABBBBBDBBBBBGGGCGGEFGC/1111111/?//0B??/0/B0??/GG00/
@M00842:106:000000000-AAV5A:1:1101:23201:9202 1:N:0:6
CCTCGGCATACAGATTTGGTTCACTCTTATATTTAAAAAAAAAAAAAAAAA
+
>>3>33>D>CFFGGBEGBGAAB4D5B5555566665D53A220E0EF0E/>
@M00842:106:000000000-AAV5A:1:1101:17987:9210 1:N:0:6
CAAAAAAAAAAAAAAAAAATGGAATTCTCGGGTGCCAAGGAACTCCAGTCC
+
BBAABBBBDDDDCGGEGE0GGG33F3B5@11/1>>FF3F1GGGCHHFFED@
@M00842:106:000000000-AAV5A:1:1101:26429:9214 1:N:0:6
AAAAAAAAAAAAAAAAAAAAAACAAGAAAACAACACCAGCCGCGCACAAAC
+
AAAAADDDDDDDGGGGGAEEG?//?000000//?/>//0///</<///00/
@M00842:106:000000000-AAV5A:1:1101:10489:9218 1:N:0:6
AGTAGTTGAAATGGTAATAAGACGACCAATCTGACCAGCAAGGAAGCCAAG
+
33>>3B@DDFDFGGBGGGFGGF4BAECE44A5DDDBFGHGGGD2BEHHHG2
@M00842:106:000000000-AAV5A:1:1101:17430:9219 1:N:0:6
ATTAATGTCAACTGTAGCTCATTTCTTAACAAAAAAAAAAAAAATGGAATC
+
AAABBF5BDFFFFGFBGG5F4BA6A655655B444A222A0A0E1@33F33
@M00842:106:000000000-AAV5A:1:1101:28000:9228 1:N:0:6
AAAAAAAAAAAAAAAATGGAATTCTCGGGTGCCAAGGAACTCCAGTCACGC
+
BBBBBBBBBBBBGGGG1FGCFFGABDFCE1>1?5BFBFBF3FFF333BBE1
@M00842:106:000000000-AAV5A:1:1101:6981:9228 1:N:0:6
GAAAAAAAAAAAAAAAGGGGGGCGCGCGAAGCAACAGACAAACACACACGC
+
>>AAAFAA?DA?EE//AAEEAC?/<-->--<<//<;//:///::..:..--
@M00842:106:000000000-AAV5A:1:1101:7030:9230 1:N:0:6
AAAAAAAAAAAAAAAAAAAAAAAACAGAAACGAAAAAAAAAAAAAAAAAAA
+
AAAAADDDDDDDGGGG/EEEG/>@//0BF10/?/>>C@/</<B//A-<@--
@M00842:106:000000000-AAV5A:1:1101:17301:9231 1:N:0:6
AAAAAAAAAAAAAAACGGGGGGGCCGAGCACCCAAACCACCCCCCACACCC
+
>AAAAD>DDDDDCCEE/EEE?/9-9-;9----9-------9---999A---
@M00842:106:000000000-AAV5A:1:1101:10493:9236 1:N:0:6
AGTAGTTGAAATGGTAATAAGACGACCAATCTGACCAGCAAGGAAGCCAAG
+
>33>3B@DFDFFGGFBGFBAFFABAA?A443BBBFBB2GFCC2G3FGHFH2
@M00842:106:000000000-AAV5A:1:1101:4820:9243 1:N:0:6
AAAAAAAAAAAAAAAAAAAAAAAAAAAAACAGAAAACACACAAAACAAACA
+
BBBBBBDDBBBBGGGGEF?EFG/>>///<//B2B22B?0?///0?0?/0?0
@M00842:106:000000000-AAV5A:1:1101:7328:9248 1:N:0:6
AAAAAAAAAAAAAAAAATGGAATTCTCGGGTGCCAAGGAACTCCAGTCACG
+
A?AA?DDDDDDDGGEAE0GGB111122////>?B1B//0BF1FGCF211B/
@M00842:106:000000000-AAV5A:1:1101:7443:9254 1:N:0:6
GAAGTCGTCATTTGGCGAGAAAGCTCAGTCTCAGGAGGAAGCGGAGCAGTC
+
>1>1>BA>AAFFGCGFEAEE0BB01BAGDD1BDAB1AB/0BBAE//E/GAB
@M00842:106:000000000-AAV5A:1:1101:13084:9261 1:N:0:6
CGGACTGGAAACACTGGTCATAATCATGGTGGCGACTAAGTACGCGTTCTT
+
>3>>>>4>CFFFGGFGGBGBGF55DEGHH5B24AA2A2BADGHECEA0FBB
@M00842:106:000000000-AAV5A:1:1101:7340:9262 1:N:0:6
AAAAAAAAAAAAAAAAATGGAATTCTCGGGTGCCAAGGAACTCCAGTCACG
+
BBBBBBDBBBBBGGGGE1FGBB33D5B?1>1>?B@BF?FBG@GCGFBFFG1
@M00842:106:000000000-AAV5A:1:1101:22470:9263 1:N:0:6
AAAAAAAAAAAAAAAAAAAAAAACAACAAAAAAAAAAACAAAAAAAAAAAA
+
3AAAADBDBBBBGGGGGGCGCG?1?F11?11//>/><@/F/?GFCG?DGCC
@M00842:106:000000000-AAV5A:1:1101:15290:9266 1:N:0:6
AAAAAAAAAAAAAAAAAAAAAACAACCAAACACACCAAAAAAAAAAAAAAA
+
AAAAADDDDDDDGGGCEGGGGG/?///?///0BG//??/F/E//B/<//<-
@M00842:106:000000000-AAV5A:1:1101:16536:9273 1:N:0:6
AAAAAAAAAAAAAAAAAAAAAAACAAAAACAGAAAAAACACAAACAAAAAA
+
AAAAADDDDDDDEAAE/E?//>E/>>0G//?001B00/?F0//B/0/00//
@M00842:106:000000000-AAV5A:1:1101:24459:9275 1:N:0:6
AAAAAAAAAAAAAAAAAGGGGATCTCGCGGGCCCCAGGACCCCCAGGCCCC
+
AAAAADDDDDDDGGGGA/EF////1DB/>/>/////?/?/?/EE///////
@M00842:106:000000000-AAV5A:1:1101:5574:9275 1:N:0:6
TTTTCGTATGCAGGGCGTTGAGTTCGATAATGGTGATATGTATGTTGACGG
+
>3>AA3B4CFFFGGCEEAAEFG5552A5A2DEF55D5B5F55FGABDBGA0
@M00842:106:000000000-AAV5A:1:1101:4252:9277 1:N:0:6
TTGAATGTTGACGGGATGAACATAATAAGCAATGACGGCAGCAATAAACTC
+
>3>ABFFBFFFFGGGCEFGGGG55A55A5BF4B3FG2AEE2EGB3G3FG5B
@M00842:106:000000000-AAV5A:1:1101:10992:9281 1:N:0:6
CAATCTCATCTCTCTTTTTGCGGTCTGCTTCAATCTCTGGTTGAACGGCGC
+
11A1A1@33BBD3FGBDGGEFC00A001D1DAAD11D21A11A0DF0/E//
@M00842:106:000000000-AAV5A:1:1101:14744:9283 1:N:0:6
AAAAAAAAAAAAAAAAGGGGGGGGACCAGCGACACCACACCACCCCCCCCC
+
AAAAADDDDDDDGG?/AAE/E?-9@--9-A;-9----;--;-9--99--9-
@M00842:106:000000000-AAV5A:1:1101:13533:9286 1:N:0:6
GAAAAAAAAAAAAAAAAAAAAAAACACCAAGCACAAACACAACCAAAACAG
+
1>AAAFDDDDDDG?EAE?E?E/E///>///0/B0000/0B>?//////0?0
@M00842:106:000000000-AAV5A:1:1101:15536:9288 1:N:0:6
AAAAAAAAAAAAAAAAAAAAAAACACAACACAAAAAAAAAAAAAAAAAAAA
+
AAA1ADDDDDDDEEEEE/>@//E/>0///////>0//>/<<B/A//<<---
@M00842:106:000000000-AAV5A:1:1101:15558:9289 1:N:0:6
AAAAAAAAAAAAAAAAAAATGGAATTCTCGGGTGCCAAGGAACTCCAGTCC
+
AAAAADDDDDDDGGGGGEEABG1B1B@D@F/E/>EGFGEEAGHGHHGHDG1
@M00842:106:000000000-AAV5A:1:1101:10855:9292 1:N:0:6
AAAAAAAAAAAAAAAAAAAAAAAAAGACAAAGCAAACAACACGACCAAAAA
+
AAAAAD?DDDDDGGGGGEEE/>@/>>?00>B00101B0F/<E//////?//
@M00842:106:000000000-AAV5A:1:1101:9140:9294 1:N:0:6
AGGGTTCGCCTCGGTACGGTCAGGCAGCCACGGCGCTTTCACATAGTTGTT
+
>1>11>11>>>?EC0A00A0E0B0BF00A0B//A/A///1222DA122ADA
@M00842:106:000000000-AAV5A:1:1101:23708:9296 1:N:0:6
AGCCTCAATAGCAGGTTTAAGAGCCTCGATACGCTCAAAGTCAAACTCATC
+
>>AA>BCFDFFFEGABBFFFFFA4A4B22AAEAABFEFBAFF5A5333A5B
@M00842:106:000000000-AAV5A:1:1101:7487:9297 1:N:0:6
AAAAAAAAAAAAAAAAAAAAAAAAAAACAAAAAAAAAAAAAAAAAAACAAA
+
BBBBBBBBBBBBGGGGGGGGGG?//>>/?/00?/><@CC/-A@CGGG.:C;
@M00842:106:000000000-AAV5A:1:1101:8751:9301 1:N:0:6
ATTGACCATGCCGCTTTTCTTGGCACGATTAACCCTGATACCAATAACATC
+
>AA3>FFFFFFFFGEEFGGFFG4FFAAA4A25DBA2F25FGGGBG3B3A5B
@M00842:106:000000000-AAV5A:1:1101:5107:9302 1:N:0:6
AGAATCAGAATGAGCCGCAACTTCGGGATGAAAATGCTCACAATGACAAAT
+
>>>A>BDFFFFFGFGGGGEEGBFDAE?22A355B5FGDGBG3GHFFGHE25
@M00842:106:000000000-AAV5A:1:1101:17716:9302 1:N:0:6
CTGTTTTGTATGGCAACTTGCCGCCGCGTGACATTTCTATGAAGGATGTTT
+
>>>>>BCFF5@FGABBF4FGGG22222A2A22555DA5F55D5F3FGHB5A
@M00842:106:000000000-AAV5A:1:1101:15815:9303 1:N:0:6
CCTTCCATGATGAGACAGGCCGTTTGAATGTTGACGGGATGAACATAATAA
+
>AAAAFFFFFFFDFGF4FGGGG224B5A5F5DBDBE?2E?ECFFGFDFF5D
@M00842:106:000000000-AAV5A:1:1101:8769:9304 1:N:0:6
ATTGACCATGCCGCTTTTCTTGGCACGATTAACCCTGATACCAATAAAATC
+
3>A3>DFFFFFFGGEFGGGGGGBCF4A2A225DBA2GBFGHHGH3BG5FFF
@M00842:106:000000000-AAV5A:1:1101:21982:9313 1:N:0:6
AAAAAAAAAAAAAAAAAAAAAAAAAAAAACACACAAACAAAAAAAAAAAAA
+
AAAAADDDDDDDGGGGGGGGGGG//>//>/?0?/??0<FC<GHC@CC--A?
@M00842:106:000000000-AAV5A:1:1101:10912:9313 1:N:0:6
AAAAAAAAAAAAAAAAAAATGGAATTCTCGGGTGCCAAGGAACTCCAGTCC
+
ABBBABBBBBBBGGGGGG?1BB3B@BBB5?F/1>?3@BEFHFHFH3BEBF3
@M00842:106:000000000-AAV5A:1:1101:13863:9317 1:N:0:6
AAAAAAAAAAAAAAAAAAAAAAAACCAACAACAAAACAAAAAAAAAAAAAA
+
AAAA@DDDDDDDGGCGEC?EEC////?///?/>F000?/F<//<B@@@//-
@M00842:106:000000000-AAV5A:1:1101:24848:9321 1:N:0:6
TCAACATTATTGGAAATAATTGTCGGCGCCTGAGACTCAACACAAAAAACA
+
3>>AAFCFFFDDGGFGGGGFGG5DE?222A?F22A33BAB2B2B2B11A1A
@M00842:106:000000000-AAV5A:1:1101:27977:9326 1:N:0:6
AAAAAAAAAAAAAAAAAAGGGGGACGACCAGCCACCAACACACCCACACCC
+
AAAAADDD@DDDGGGC/AEEC@////>///0?/000//>/??<///E////
@M00842:106:000000000-AAV5A:1:1101:12512:9331 1:N:0:6
AAAAAAAAAAAAAAAATGGAATTCTCGGGTGCCAAGGAACTCCAGTCACGC
+
AABBBBBBBBBBGGGGFFGBBF3D55ABA1>1BDB??1FGFGHHHFGFH11
@M00842:106:000000000-AAV5A:1:1101:27442:9335 1:N:0:6
CACAACCAACCAGAACGTGAAAAAGCGTCCTGCGTGTAGCGAACTGCGATG
+
>>AAAAAAAAAAGGGGFAFA0310A0A0BA0BB//AABDGE?AE/BFEE//
@M00842:106:000000000-AAV5A:1:1101:27316:9337 1:N:0:6
ATAATAAGCAATGACGGCAGCAATAAACTCAACAGGAGCAGGAAAGCGAGG
+
BBBBBF5DFFFFGGFEGGEEGGF4545B5B33EBCACFGEFCCG3BFEE00
@M00842:106:000000000-AAV5A:1:1101:4160:9343 1:N:0:6
CCACTGACCCTCAGCAATCTTAAACTTCTTAGACGAATCACCAGAACGGAA
+
3>AAA4DCCFFAGG4FFFGFFG65B55A55A554AAA2AFFHFG2FGGDE2
@M00842:106:000000000-AAV5A:1:1101:7301:9345 1:N:0:6
TTCAGCCGGCGAAAAAAAAAAAAAAAAATGGAACTCCCGGGTGCCAAGGCA
+
>3>A3B4ADBBBGGGGGG?AEE?0>///?B@3333B31?EC///B33?//0
@M00842:106:000000000-AAV5A:1:1101:26883:9352 1:N:0:6
AACACCATCCTTCATGAACTTAATCCACTGTTCACCATAAACGTGACGATG
+
AAABBBAFFFFFGDGDDGGGGGABEF4FBF55D6DFB433DB222FF?FC2
@M00842:106:000000000-AAV5A:1:1101:27382:9360 1:N:0:6
AAAAAAAAAAAAAAAAATGGAATTCTCGGGTGCCAAGGAACTCCAGTCACC
+
AAAAADDDDDDDGEGEFFFG1B1BD2@?FE/>?BB@//GFG1FGHHBDFF1
@M00842:106:000000000-AAV5A:1:1101:26618:9361 1:N:0:6
TGCGATAAACGGTCACATTAAATCTAACCTGACTATTCCACTGCAACAACC
+
>>>3>>>AFFBBEEEFFEFGFFD55D5EG5BCBBD55DF5G5GHEFFAEG2
@M00842:106:000000000-AAV5A:1:1101:17013:9365 1:N:0:6
AAAAAAAAAAAAAAAAAAAAAAAAAACACAACAAAAAAAAAAAAAAAAAAA
+
AAAAADDDDDDDGGGGGGGGGG//EE/?>C?/?F0B/>/</<CCCGCGCCC
@M00842:106:000000000-AAV5A:1:1101:21704:9371 1:N:0:6
CACTTCTGCCGTTTCTGATAAGTTGCTTGATTTGGTTGGACTTGGTGGCAA
+
>AA>AD5DFFBAEGBFGAEBFB66DABDB4D5DDD42B2CGFFHH32EF2A
@M00842:106:000000000-AAV5A:1:1101:22057:9378 1:N:0:6
AGTAGCGGTAAAGTTAGACCAAACCATGAAACCAACACAAACATTATTGCC
+
33>>3B3>>>AFGBGFGBFGB4EFCCGDA5FEFBFAFDFAFF235F5ADGE
@M00842:106:000000000-AAV5A:1:1101:18334:9380 1:N:0:6
CGATTGTCGGTACTGGAGGATAGGCACAAGCGGCAGATAAAGAACAAAAAA
+
>3>>>34@AA>AE5FFAFFABFBAFG4FFB22A2AA23DAA5BC2B211A0
@M00842:106:000000000-AAV5A:1:1101:5153:9381 1:N:0:6
TAACATCATGGTAACGCTGCATGAAGTAATCACGTTCATGGTCAGTACGCA
+
3>AA3@CDDFFFFGGEG2EEG5DA5F5AD6D5B2ABB3DAB5DA25D5BE2
@M00842:106:000000000-AAV5A:1:1101:20817:9381 1:N:0:6
CTGCATGAAGTAATCACGTTCTTGGTCAGTATGCAAATTAGCATAAGCAGC
+
>>>>>B5BBFFFGGFBGFBBGA5DFGFGEG66DDDB5BBAEGFGBADHHF2
@M00842:106:000000000-AAV5A:1:1101:14098:9391 1:N:0:6
TTGATGAATGCAATGCGACAGGCTCATGCTGATGGTTGGTTTATCGTTTTT
+
>>>>>5BDFFFFGGFGGEEAEFA4FEGABFF5BDB35AA2ABFCGHFA2BB
@M00842:106:000000000-AAV5A:1:1101:22805:9392 1:N:0:6
GAAAAAAAAAAAAACAGGGGGGCGGAGGCACTCACGACCACACCAACACAC
+
>AAAAC11AD@DE/A/0ACEEGG/<---.<0///<..---:....;.:::.
@M00842:106:000000000-AAV5A:1:1101:4233:9396 1:N:0:6
AAAACAGGTGCCGAAGAAGCTGGAGTAACAGCAGTGAGAACCAGCTTATCA
+
>>AAA>BABCCFEG2EEAGGFGGCA44D5AA2BB5BA3FBFFG2FB3B5F5
@M00842:106:000000000-AAV5A:1:1101:14674:9403 1:N:0:6
AAAAAAAAAAAAAAAAAAAAAAAAAGAACAGACACGAGCCCACAACCACAC
+
AAAAADDDDDDDGGCGE/>E?/E/>//B0000B00/////////////?//
@M00842:106:000000000-AAV5A:1:1101:13268:9405 1:N:0:6
TCGGCAACAGCTTTATCAATACCATGACAAATATCAACCACACCAGAAGCA
+
>>>3>>>ACFFFGGGGGGEGGGBGHA44B545AADDDBBFFHGGHFG3BG3
@M00842:106:000000000-AAV5A:1:1101:15896:9406 1:N:0:6
AAAAAAAAAAAAAAAAAATGGAATTCTCGGGTGCCAAGGAACTCCAGTCAC
+
AAAAADDDDDDDEGEG/ECFG11FB@2DE/E/>>GFBFF0GHCGBFF2FG1
@M00842:106:000000000-AAV5A:1:1101:25732:9415 1:N:0:6
GAAAAAAAAAAAAACAGGGGGGCGCGGACACACCGCCACCCACCCACCCCC
+
1>AA@1DD@DD0E?//0//A?@<B///---00<.-<<-<.:.C..;;A.:-
@M00842:106:000000000-AAV5A:1:1101:11664:9420 1:N:0:6
TCCGATGCTGTTCAACCACTAATAGGTAAGCAATCATGAGTCACGTTACTG
+
>>>1>>11@DDFGDFGGFGBCB33DBF331110BBAFFFGDGG1A000AD2
@M00842:106:000000000-AAV5A:1:1101:13261:9421 1:N:0:6
TCGGCAACAGCTTTATCAATACCATGAAACATATCAACCACACCAGACGCA
+
>>>3>3>AFFFCGGBGGFAFFFBFFB4554445ABBDBB2FEEGEFF2AF2
@M00842:106:000000000-AAV5A:1:1101:14552:9426 1:N:0:6
TATGTATGTTGACGGCCATAAGGCTGCTTCTGACGTTCGTGATGAGTTTGG
+
>>A3>@@FFFFFGGCGGEGBABB444A455BFADEA2BEAA3FFFHDEGH1
@M00842:106:000000000-AAV5A:1:1101:4856:9428 1:N:0:6
CATTACCAGCATTAACCGTCAAACTATCAAAATATAACGTTGACGATGTAG
+
AABCAFFFFBFFGGGGGEAEFE5B4B5DDD444A5DFFAB2FGGGF2CBFA
@M00842:106:000000000-AAV5A:1:1101:20767:9430 1:N:0:6
AAAAAAAAAAAAAAAAAAAAAAAAACAAAAAGAAAAAAAAAAAAACAAAAA
+
BBBBBBBBBBBBGGGGGCGCFG/>>/?/?0?/?032B////<//<//>0>.
@M00842:106:000000000-AAV5A:1:1101:5032:9443 1:N:0:6
AAAAAAAAAAAAAAAAAAAAAAAAAACAACACAACAAAAAAAAAAAAAAGA
+
AABBBBDBBBBBGGGGGGGGGG@/EEEGH///??<C/FCG/B/>/@DCG.<
@M00842:106:000000000-AAV5A:1:1101:15061:9444 1:N:0:6
ACGAGACCTCAGCCTTGGAATTCTCGGGTGCCAAGGAACTCCAGTCACGCC
+
>>>>3>>AFFFFGGGFFGBBBGA55B2F4A2BDBA22GHCGHHHGHHHGHF
@M00842:106:000000000-AAV5A:1:1101:4726:9451 1:N:0:6
AATGAGGAGGTGAATATCTGTTTGAACAACAACAACAACAACGGAATTCTC
+
>AA1>1>FA>1>FGFGEFFFBB3AB1BD00AA0BF0A0A0G0A/A//1A2B
@M00842:106:000000000-AAV5A:1:1101:4751:9452 1:N:0:6
TCACCCATGCCTACAGTATTGTTATCGGTAGCAAGCACATCACCTTGAATG
+
>>AABFAFFFFFGGGGFDFGGF5A55BF24AFDDBFFGH5GGGH3BFBGBD
@M00842:106:000000000-AAV5A:1:1101:17728:9454 1:N:0:6
ACTGTGTGACTGGAATTCTCGGGTGCCAAGGAACTCCAGTCACGCCAATAA
+
>A>3>5@CFFFFGFGFGGFGGGE4ABGGF422BF3BGGGEHFHFHGAEB33
@M00842:106:000000000-AAV5A:1:1101:27229:9461 1:N:0:6
TCATCGACAAATTCCTCGAGTTCGTGTGTGAATCTAATGACGAGTCTGTGG
+
>>AAA1FDADFDEGGFGG0EBA3B0B0B0B122DADF2ADF?AEB011120
@M00842:106:000000000-AAV5A:1:1101:5523:9465 1:N:0:6
GCTTGATTTGGTTGGACTTGGTGGCAAGTCTGCCGCTGATAAAGGAAAGGG
+
>>>>3BBFFFFBGG2FGFFGGAAABF425D65DA2AA2E3FDDGD2FHFH1
@M00842:106:000000000-AAV5A:1:1101:21820:9466 1:N:0:6
TATCATGTTGGACCTGTAAACTTAAATAACAACACAAAAAAAAATGGAATT
+
>>1>>B1@BB>FGGBGBBBFBFA1D133B1110B00B00B0AE/BEB1FA1
@M00842:106:000000000-AAV5A:1:1101:7769:9473 1:N:0:6
CAATATCAATTACCAGCTTGAATTGTTTCAAAAAAAAACCAAAAAAATGGA
+
>AAAABFFFFFFGGCGGFGG44A6B5D4DD55B422AE222AAE1A0AB33
@M00842:106:000000000-AAV5A:1:1101:5505:9478 1:N:0:6
GCTTGATTTGGTTGGACTTGGTGGCAAGTCTGCCGCTGATAAAGGAAAGGA
+
>>>>3>DDFFFBGGCGGGGGGDF2BB4FEBF5DA2AAEAFAGGBF2FFHF2
@M00842:106:000000000-AAV5A:1:1101:11983:9483 1:N:0:6
CCCTCCCAACATATGTTATAAACACAGGACACTCCTAATTTGTATTGTAAA
+
>>A>AAAFFAACGFG3GDG3FE1BB0B000BB1BA1A1D22ADABAFD2DD
@M00842:106:000000000-AAV5A:1:1101:8908:9487 1:N:0:6
CAGCAAGAGCAGAAGCAATACCGCCAGCAATAGCACCAAACATAACTCACC
+
>>>>>B4>BFFFGGGGGFGBGG22A2AF2235DB5BAFBAFG3FA3DFGHH
@M00842:106:000000000-AAV5A:1:1101:10349:9492 1:N:0:6
TGCAAAAAAAAAAAAAAAAAATGGAATTCTCGGGTGCCAAGGAACCCCAGC
+
>3>AAFFBBBBBGGGGGGEG?1BB333@D@51B/1>BEG31?GFA11?>/0
@M00842:106:000000000-AAV5A:1:1101:22592:9495 1:N:0:6
AAAAAAAAAAAAAAAAAAAAAACAAACAAAACACAAAAAAAAAACACAAAA
+
>ABBBBBDBBBBGGGGEGGGGG1???1B11BBE11?00?//<>//?0//?0
@M00842:106:000000000-AAV5A:1:1101:12369:9497 1:N:0:6
AAAAAAAAAAAAAAAAAAAAAAAACAACAAACACAAAAAAAAAAAAAAAAA
+
AAAAADDDDDDDGGGGGGGEGG/@/>F/F/0/B0?/B0F/B/CCCCCC-CC
@M00842:106:000000000-AAV5A:1:1101:6437:9500 1:N:0:6
GGTGCTGTTCAACCACTAATAGGTACGCACTCATCAGTCGTGTTACTGAAC
+
>1>1>1B3@DFFGGCFG11AFFB1D1A0000BB11212D00A/0ADA22B1
@M00842:106:000000000-AAV5A:1:1101:8913:9504 1:N:0:6
CAGCAAGAGCAGAAGCAATACCGCCAGCAATAGCACCAAACATAAATCACC
+
3>>>>B4BCFFFGGCGG4FFGG2AE2A2B235DB5BBCBACC3EG5GGGHG
@M00842:106:000000000-AAV5A:1:1101:26689:9509 1:N:0:6
AAAAAAAAAAAAAAAAAAAAAAACAACACAACAAAGCAAACAGAAACACCA
+
BBBBBBDBBBBBGGGGGGGGGG/?F11?11?///?323330B2333BB0//
@M00842:106:000000000-AAV5A:1:1101:15725:9513 1:N:0:6
GCGTCAAAAATTACGTGCAGAAGGAGTGATGTAATGTCTAAAGGTAAAAAA
+
>>A>>>>3@>FFGGFEGG1F10BA0B00BFFFB2BFBFDDDADDGAED21A
@M00842:106:000000000-AAV5A:1:1101:28216:9516 1:N:0:6
AAAAAAAAAAAAAAAAAAAAAAAAAAAAAACCAAAAAAAAAAAAAAAAACA
+
AABBBBDDBBDBGEAECGGGGG//>>E/><//F??FGG?@CCCCCC?CC.;
@M00842:106:000000000-AAV5A:1:1101:12830:9521 1:N:0:6
GTACCCGACGACCAAAATTAGGGTCAACGCTACCTGTAGGAAGTGTCCGCA
+
>>>>AF?DBDDBGGGGGGGBFGGFB2FGAAAEAFFF5DADD5G3GDGHCG0
@M00842:106:000000000-AAV5A:1:1101:10896:9533 1:N:0:6
TAGAAGTGGATCGCAAGGGCGCGCGAAGAGTGCAAATATCTGGTCGCGGAG
+
1>>>>13@@B1BAEGFGGGGGEA0AA///B1ADDD11DBEDFGBAEEEE//
@M00842:106:000000000-AAV5A:1:1101:8387:9542 1:N:0:6
AAAAAAAAAAAAAAAAAAAAAAACAACACAATAAACCAAAAACAGACGACA
+
AAA1>>DDDDDDGE/EE?EE?EE/>?/FFG/B11110?///>/?000//>/
@M00842:106:000000000-AAV5A:1:1101:26249:9544 1:N:0:6
TTCTGGTGCTATGGCTAAAGCTGGTAAAGGACTTCTTGACGGTACGTTGCC
+
>>>111BCFFFFGGAAG1ABGFBGF1B1B10B01D3DDA1AEAGEEFAGF1
@M00842:106:000000000-AAV5A:1:1101:28293:9549 1:N:0:6
CGAGTTTGAATTTTCTTATTGGTCAATAAAACACAAAAAAAAAAATGGAAA
+
>>>3>>BDFFFDEBFBFGGFFG5BA4654D5BF44AG42AEEE0E133FG3
@M00842:106:000000000-AAV5A:1:1101:25992:9554 1:N:0:6
AAAAAAAAAAAAAAAAAAAAAACAACAGAAGAAAAACAACACAACAAAACA
+
AAAAADDDDDDDGGGGGEECGC//?/?00B11000B?C>/?//////000/
@M00842:106:000000000-AAV5A:1:1101:18460:9558 1:N:0:6
TTTGAATTCTGATTGAATAATGTTCAAGTTGATTAATTATCGTTGAAGACG
+
>>>3>BBDFFFDDGGDBGD5BF66D65AA5B555556B66DB42B25B5B2
@M00842:106:000000000-AAV5A:1:1101:9524:9562 1:N:0:6
AGTTAGACCAAACCATGAAACCAACATAAACATTATTGCCCGGCGTACGGG
+
>3>>A5BFFFBBGGGFGGBBFGHCAF455DBA4A55DDE3B22E?AEFCA0
@M00842:106:000000000-AAV5A:1:1101:24115:9565 1:N:0:6
AAAAAAAAAAAAAAAAAATGGAATTCTCGGGTGCCAAGGAACTCCAGTCAC
+
BBBBBBBBBBBBGGGGGGCFGB3F3D5D?FE1>BFEBFFFFGBFGFG3GF3
@M00842:106:000000000-AAV5A:1:1101:14777:9565 1:N:0:6
GATTGCCCAAGAAGAATCTTAGTACGTGAAATGTTTTCAAAAACAAACAAA
+
>>3>3BDFFBBFGGGGGGFF5BBFDE4B4255B6652DDBA3FEE2B22B2
@M00842:106:000000000-AAV5A:1:1101:7898:9566 1:N:0:6
GGTTAATGCTGGTAATGGTGGTTTTCTTCATTGCATTCAGATGGATACATC
+
>>>>>BBFFFFFGGDGGGAFEA2B2A55DBBD5GG66FGFDDGHFFGFD5D
@M00842:106:000000000-AAV5A:1:1101:10767:9568 1:N:0:6
AAAAAAAAAAAAAAAAAAAAAACAAAAAAACACAACACACACAACAACAAC
+
AAAAADDDDDDDGGGGE?E/EG/?B00////?B/>/G///?E/////////
@M00842:106:000000000-AAV5A:1:1101:17028:9573 1:N:0:6
AAAAAAAAAAAAAAAAATGGAATTCTCGGGTGCCAAGGAACTCCAGTCACC
+
BBBBBBBDB@ADAEEE?1BGA3BAD5@?BE1>?FDB1F1BG3FGFF3B3B3
@M00842:106:000000000-AAV5A:1:1101:17814:9573 1:N:0:6
GGGGGGTACGCGTTCTCGCTCATATCGCGAGCGCGTACCAGAGCTACAGCA
+
>1111>//1///>///B/////1122/?>//////////>1</01111110
@M00842:106:000000000-AAV5A:1:1101:12746:9576 1:N:0:6
AAAAAAAAAAAAAAAAAAAAAAAAAAAAAACCACAAAAAAAAAAAAAAAAA
+
AABBBBBDBBBBGGGGFGGFFC/>E/>//<//?/FH00G<@/>CG-<<ACD
@M00842:106:000000000-AAV5A:1:1101:8172:9578 1:N:0:6
CAGGTAGCGTTGACCCTAATTTTGGTCGTCGGGTACGCACTCGCCGCCAGT
+
>>>3>BFFBABCGGGGGG45GGHDA45AA2A2AAAF2EE0AFEGGCCEA?3
@M00842:106:000000000-AAV5A:1:1101:27853:9582 1:N:0:6
GGAGGAAGCGGAGCAGTCCAAATGTCTCTGAGATGGCAGCAACGGAAACCA
+
>A>111BCADDDGEGGFGGGA1AD22A22D11D1BBBFAEFBGEAAFEFG/
@M00842:106:000000000-AAV5A:1:1101:12838:9583 1:N:0:6
GTACTGAATCTCTTTAGTCGCAGTCGGCGGACAACGAACCAGCGCCAGCGG
+
>>>>>33@BDFFFFF3FFGGG?BB100A0////0B///A/0A/A/>>////
@M00842:106:000000000-AAV5A:1:1101:18454:9583 1:N:0:6
TTTGAATTCTGATTGAATACTGTTCAAGTTGATTAATTATCGTTGAAGCCG
+
>>A11BB@FFFBFGFG1GG1BBD3DAAD33B33A31333AFFBAAA211B0
@M00842:106:000000000-AAV5A:1:1101:7467:9589 1:N:0:6
AAAAAAAAAAAAAAAAGGGGGGCGGGCGGCACCGCCACACCACCCACCACC
+
1>AAADA@>@ADE?EEEEEGCGC/------;;::--;---;-9--EB--9;
@M00842:106:000000000-AAV5A:1:1101:18638:9589 1:N:0:6
CAAAAAAAAAAAAAAAAAAAAAAAAAAAAAACAAAAAAAAAAAAAACAAAA
+
>AABBBBBBBBBGGGGGGGGGGC/E>E/E/B/?/BB/<<C@@DGGG.<GGH
@M00842:106:000000000-AAV5A:1:1101:19726:9592 1:N:0:6
AAAAAAAAAAAAAAAAAATGGAATTCTCGGGTGCCAAGGAACTCCAGTCCC
+
AAAAADDDDDDDAEEE//GFG11BBB2DFCE/>EGFEFEBFH1GGFF2@1B
@M00842:106:000000000-AAV5A:1:1101:4162:9595 1:N:0:6
GTGGACTGCTGGCGGAAAATGAGCACGTTCGACCTATCCTTGCGCAGCTCG
+
>>>11B1AFFB@AA0A00AFB1A1B00AAB/FBE/A11F22BF?AEEG01/
@M00842:106:000000000-AAV5A:1:1101:9767:9596 1:N:0:6
AAGCGAGGGTATCCTACAAAGTCCAGCGTACCATAAACGCAAGCCTCAACG
+
>>>>3>3>A>CFGGFGGGB4BBDF544AB2EAFA3ADB?EA2EGF3G3BG1
@M00842:106:000000000-AAV5A:1:1101:24752:9608 1:N:0:6
TATTTTAGTTGTGCTTGTAGAAGTTCTGCTCCTGATTTGTTATAATTCCAC
+
>>1>>@BCBBDBEFBFFBBFBBB3DAADA311BB1B331AB22A222FGGE
@M00842:106:000000000-AAV5A:1:1101:20953:9617 1:N:0:6
CATACATATCACCATTATCGAACTCAACGCCCTGCATACGAAAAGACAGAA
+
>A>AADDFFFDFG4AGFGGGABB4FGHFA2222BFFFFHH2222AAF3BF3
@M00842:106:000000000-AAV5A:1:1101:17396:9623 1:N:0:6
AAAAAAAAAAAAAAAAAAAAAAACAAAAACAAAAAACAAAAAAAAAAAAAA
+
ABBBBBBBBBBBGGGGGGCGGGG1?FC1?1?/0B?E/?/BGDEC@D/>C/@
@M00842:106:000000000-AAV5A:1:1101:14745:9625 1:N:0:6
GAGTCATTTCTTTGATTTGGTCATTGGTAAAATACTGACCAGCCGTTTGAG
+
>>>>>BBDFFFFGGGGGGGGGG556DFF55556BFDBFHHFAHGGBAFFF2
@M00842:106:000000000-AAV5A:1:1101:23323:9627 1:N:0:6
TTGGTGATCGCAACTGTCTAATGAACTGTTTACTTGTTTGATGGACGACGG
+
>>11>1B3DAAAGGFFFGGFGGD31BDF333AD3DB1A0B12DCFHEF///
@M00842:106:000000000-AAV5A:1:1101:7048:9632 1:N:0:6
GACGCCGTTCAACCAGATATTGAAGCAGAACGCAAAACGAGAGATGAGATT
+
>>>3>DD>AFFFGGCGFGFGGF55BB4A3BB2BAAA2AAA2AEFFHHH55D
@M00842:106:000000000-AAV5A:1:1101:28178:9635 1:N:0:6
TGGAATTCTCGGGTGCCAAAGGAACTCCAGTCACGCCACTCTCTCGTATGC
+
3>333BB5BD?22AAAF5B4FGHFF4B4F4AGCEDGA2A335B3B222335
@M00842:106:000000000-AAV5A:1:1101:16370:9637 1:N:0:6
AAAAAAAAAAAAAAAAAAAAAAATACAAACACACAACAAAACAAACAAACA
+
>>?A>>DA>A0DEGGEEE>>E//0@111B>00//??///0B0</0/0/B/0
@M00842:106:000000000-AAV5A:1:1101:15191:9646 1:N:0:6
CCAACGGAACACCATATTCTATATAACAAACACAACAAAAATGGAATCCTC
+
AAAAA11>ADFFGGGFFFGF3A33331A100BBE000B00AB1FF1A1B1B
@M00842:106:000000000-AAV5A:1:1101:13388:9657 1:N:0:6
CCTTGATGTCGGTTGCTGTAAAAACAAAAACACCAAATGGAATTCTCGGGG
+
>>1>1B1B@DADAA1FFGB1BA3FA0A0B00000B0A1D1B1BBD2B//A/
@M00842:106:000000000-AAV5A:1:1101:15868:9661 1:N:0:6
TGAAGTAATCACGTTCTTGGTCAGTATGCAAATTAGCATAAGCAGCTTGCA
+
>3>>3BBBFFFFEB4FAFFGFG5BD6ABFFB55B4BFAFBGFGC3GA3FG3
@M00842:106:000000000-AAV5A:1:1101:24472:9661 1:N:0:6
GGGGAAGGACGTCAATAGTCACACAGTCCTTGACGGTATACTAACCACCAT
+
>A33>>>ACFBAGGFGGGFGGG5B2FBFG5ABAB2AAA2F5A55FFBFFE3
@M00842:106:000000000-AAV5A:1:1101:4491:9662 1:N:0:6
TTTAGAGGTGTTAAAAAAAAAAAAAAAAATGGAATTCTCGGGTGCCAAGGG
+
>1>>1BB1@>DAGGGGGCEGGE/A/A/A>0B11111DD2F//?/?011/>/
@M00842:106:000000000-AAV5A:1:1101:4510:9664 1:N:0:6
TTTAGAGGTGTTAAAAAAAAAAAAAAAAATGGAATTCCCGGGCGCCAAGGA
+
>1AA1BDC@>BAGGGGCGEEGGC/AE//>0111BB1D1B?>>//>EEEFG0
@M00842:106:000000000-AAV5A:1:1101:7253:9671 1:N:0:6
AAAAAAAAAAAAAAAAAAAAAAAAACAAACAACCACCACCAAACCACACGC
+
ABBBBBBBBBBBGGGGCE@EEG/>//F/B/BAC///////?/?/?/?////
@M00842:106:000000000-AAV5A:1:1101:16717:9673 1:N:0:6
AAAAAAAAAAAAAAAAAAATGGAATTCTCGGGTGCCAAGGAACTCCAGTCC
+
BBBBBBBBBBBBGGGGGFECBGH3B3BDDCC/1>EGHHCEGFHFGHGHDF3
@M00842:106:000000000-AAV5A:1:1101:10706:9686 1:N:0:6
AAAAAAAAAAAAAAAAAAAAAACAACACACAACACAGAAAACAACAAAAAA
+
?AAA1ADDDDDDGGGGGA//>E//?/?////>/G//0BB1BG/G//<B0//
@M00842:106:000000000-AAV5A:1:1101:3344:9692 1:N:0:6
CCATGATGGTGGTTATTATACCGTCAAGGACTGTGTGACTATTGACGTCCT
+
>AAA?FBFFBDBEGBBFGFGGGAABBA44CFHE3D5AFG5F5DFHHG2EF2
@M00842:106:000000000-AAV5A:1:1101:11847:9692 1:N:0:6
AGAGAGATGAGATTAAGGCTGGGACACGTTACTGTCGCCGACGTTTTGGCG
+
11>11111B3FFGFGGG1F1GGE0BAAABB0A2D2100E?/EEAA0/0/A/
@M00842:106:000000000-AAV5A:1:1101:26207:9694 1:N:0:6
TTGCATACTGACCAAGAACGTGATTACTTCATGCAGCGTTACCATGATGTT
+
333>>BBB@DFFGF4GBGGEAAAB5DBA5D5EFF4ACEAABFHFGDA5ED5
@M00842:106:000000000-AAV5A:1:1101:20008:9698 1:N:0:6
AAAAAAAAAAAAAAAAATGGGAATCCCCGGTTGCCAGGGAACCCCAGCCAC
+
@AAAADDDDDDDGGGGG0AFB01A1F1/>>>?/B1F@>//0>/?//>0>00
@M00842:106:000000000-AAV5A:1:1101:5089:9708 1:N:0:6
AAAAAAAAAAAAAAAAAAAAAAAAAAAACAAAAAAAAAAAAAAAAAAAAAA
+
CCCCCBBBBCCDGGGGGGGGGGG/>/>E/?/B0?BDG/A/@DC----;:9;
@M00842:106:000000000-AAV5A:1:1101:23536:9711 1:N:0:6
AAAAAAAAAAAAAAAATGGGATTCTCGGGTGCCAAGGAACTCCAGTCACGC
+
AAAAADDDDDDDGGGG0FG0B1FFFAFFE///B1BFFGCGBFGGGB11B/0
@M00842:106:000000000-AAV5A:1:1101:9826:9714 1:N:0:6
TTTTTCGTCCCCTTCGGGGCGGTGGTCTATCGTGTTATTAATATCAAGTTG
+
1>1AAB11>AAABGFGGGGGGG//AB12122A0B/02DD2D222B@2B2D@
@M00842:106:000000000-AAV5A:1:1101:21179:9725 1:N:0:6
TGCTTATGCTAATTTGCATACTGACCAAGAACGTGATTACTTCATGCAGCG
+
11>1>D11BDFF33AFGE331EBDAF1A000FE0B002DF2D12A2F11A/
@M00842:106:000000000-AAV5A:1:1101:14002:9729 1:N:0:6
AGTTACTAGGGCTGAAGAATTTGATCAAAAACAACAAAAATGGAATCCCCG
+
33>>>FFFFFBFGGGFGBABFGDAAFDB4442AFAAFG222B33333B322
@M00842:106:000000000-AAV5A:1:1101:19982:9736 1:N:0:6
CTGACCAAGAACGTGATTACTTCATGCAGCGTTACCATGATGTTATTTCTT
+
>>>>>CB4CFFFGEEEGGGFFGDB5ADA54ABAABFEGF3DG5D5ABFFD5
@M00842:106:000000000-AAV5A:1:1101:20042:9736 1:N:0:6
CTAATGGATTGCGGGCAAGGTGGATAGGGGATTATAATTAATTTTGTAATT
+
AAAAA11BBB>DEEEEAAAFBBB0121F0A/A012222B21D2D2D0D222
@M00842:106:000000000-AAV5A:1:1101:24291:9739 1:N:0:6
AAAAAAAAAAAAAAAGGGGGGGGCGGACGACCCCCCCACCCCCACCCCCCC
+
1>>AAADDDDDDG?E/AEEE@@-;-----9-----9;-9--;>-A------
@M00842:106:000000000-AAV5A:1:1101:18401:9739 1:N:0:6
AAAAAAAAAAAAAAAAAAAAAAAAAAAAGACACAAACAAAAAAAAAAAAAA
+
BBBBBBBBBBBBGGGGGGGGGGCE///</?0B00/B/0/0F/@/>//->-<
@M00842:106:000000000-AAV5A:1:1101:9785:9740 1:N:0:6
AGTAGCAATAAGCCTGTCAGGGACTGTATGAATTCAAGTTTGCGTATTAAC
+
>11>1@D11BFBEF1FBG3BGGGFCFB33D3333BDDBA22DFEB00AB21
@M00842:106:000000000-AAV5A:1:1101:27157:9755 1:N:0:6
GCCCTAATCTCTGGGCATCTGGCTATGATGCTGATGGAACTGACCAAACGT
+
>11>11B@FFF3A11ABBFBFAB0B1133D11111110BB11BFF100A/0
@M00842:106:000000000-AAV5A:1:1101:18430:9757 1:N:0:6
AAAAAAAAAAAAAAAATGGAATTCTCGGGTGCCAAGGAACTCCAGTCACGC
+
ABBBBBBBBBBBGGGGFFGABFBDD5BEE1>>BDBFFGCG3BFGC3B3@11
@M00842:106:000000000-AAV5A:1:1101:16325:9758 1:N:0:6
AATTGCTTCCAAAAAAAAAAAAAAACAATGGAATTCTCGGGCGCCAAGGAA
+
>AAA3D55FFFFGGGE?EAEEC0EAECE3B3333B@5DFFC0>@FEEHGH3
@M00842:106:000000000-AAV5A:1:1101:7330:9761 1:N:0:6
AAAAAAAAAAAAAAAAAAAAAAACAGCGCACTCCAAAGAACACAACAAACA
+
AABBBDADBBBBGGGGGGCEG?/?121/////323333B023B/////0?0
@M00842:106:000000000-AAV5A:1:1101:27512:9764 1:N:0:6
CGGCGTACGGGGAAGGACGTCAATAGTCACACAGTCCTTGACGGTATAATA
+
>>3>3>>ABBBBGGGGGGGEGAE55DAFBB53BBBBG5AFFGFCAGAGBDD
@M00842:106:000000000-AAV5A:1:1101:27876:9764 1:N:0:6
TGGCGACCATCCAAAGGATAAACATCATAGGCAGTCGGGAGGGTAGTCGGG
+
>>3>3>ADDFFFGFBGGGGGGGBB4BF5A5ABBABB2AA222ABAFFGG00
@M00842:106:000000000-AAV5A:1:1101:27493:9770 1:N:0:6
CGGCGGACGGGGAAGGACGTCAATAGTCACACAGTCCTCGACGGTATAATA
+
>>1>11>A>>>0EEA/EGG/AF/2BB2D2D1B/AABBD1/A>>//??2B2B
@M00842:106:000000000-AAV5A:1:1101:7403:9799 1:N:0:6
GGACTGCTCCGCTTCCTCCTGAGACTGAGCTTTCTCGCCAAATGACGACTT
+
>A>>11BBFFAAGGFFGGGGG1BBFAB1BB11DB2D0AE?AA1FGHFEGAA
@M00842:106:000000000-AAV5A:1:1101:11519:9800 1:N:0:6
GCATGGAAATGAAGACGGCCATTAGCTGTACCATACTCAGGCACACAAAAA
+
>>>>34@BDFFFGGGFFGGG?4D55B5FDFGF55BG5BFCAEDCCCA2222
@M00842:106:000000000-AAV5A:1:1101:14326:9800 1:N:0:6
AAAAAAAAAAAAAAAAAAATGGAATTCTCGGGTGCCAAGGAACTCCAGTCC
+
@ABBBBBBBBBBGGGGGG?1BF3BEB@D@?1E1>EGHHHFHHHBFHHHGG3
@M00842:106:000000000-AAV5A:1:1101:27993:9814 1:N:0:6
CTTGGTGGTCGTTAAACCTGGAGAGCAGAAATCAATTGCAGGAATTATTAC
+
>>>11@>>>D>>AGFGGGCGGAB1AF1B0011DAB1DBFDBG/0B11D2F2
@M00842:106:000000000-AAV5A:1:1101:26397:9815 1:N:0:6
GAAAAAAAAAAAAACAGGGGGGCGCGCACGGCGCGCCACCCCCACCCACCG
+
>AA?AFADD0A>?/A/BGFEGG/////-<-------:.:..;?:9....C.
@M00842:106:000000000-AAV5A:1:1101:3652:9816 1:N:0:6
TGTTGACATTTTAAAAGAGCGTGGATTACTATCTGAGTCCGATGCTGTTCC
+
>>>>3BDDFFFFGGGGGFGGGEBA2A4BF556DDD5DDFGCEEGEFGF3D5
@M00842:106:000000000-AAV5A:1:1101:4512:9819 1:N:0:6
AACGTACCTTCAAGAAGTCCTTTACCAGCTTGAGCCATAGCACCAGAAACC
+
>AA3>BAAFFFFGGG4GBGGF555DGDAF4444BAF3B3GGGHC2C2BBB2
@M00842:106:000000000-AAV5A:1:1101:6359:9826 1:N:0:6
AAAAAAAAAAAAAAAATGGGGGCGCGCGCACGCCCACCCCCCCCACCACAC
+
>AAAADADDD0ACEEG0ABGC//>>/>>>>///?</??/B/<<A/?</?<<
@M00842:106:000000000-AAV5A:1:1101:4317:9831 1:N:0:6
AAAAAAAAAAAAAAAAAAAATGGAACTCCCGGGTGCCACGGAACTCCAGTC
+
?AAAADDDD0ADGGGGGGEE0B@@F11B1?/E///?GF1E/>EEBFGGGBF
@M00842:106:000000000-AAV5A:1:1101:12166:9834 1:N:0:6
AAAAAAAAAAAAAAAAAAAAAACAGACAAACCACCACCACAGGCGACACAA
+
AAAAADDDDDDDGEEEE?//>E//B00>00//////?/>/>0////<</0/
@M00842:106:000000000-AAV5A:1:1101:4653:9835 1:N:0:6
TAGTCGCAGTAGGCGGAAAACGAACAAGCGCAAGAGTAAACATAGTGCCAT
+
>>>>>3>2AAFFGGGGGGGGGE222E2B222AAA2FBDF5AFFH5BFGHHD
@M00842:106:000000000-AAV5A:1:1101:21776:9839 1:N:0:6
AAAAAAAAAAAAAAAAGGGGGGGCGGCGAGGCCGCGCCCGCCCCCACCACC
+
>>AAAD?DDDDDGGG///E?E@@---9----;--;-;---;----------
@M00842:106:000000000-AAV5A:1:1101:26712:9839 1:N:0:6
AAAAAAAAAAAAAAAAAAAAAAAAAAAACAAAAAAAAAAAAAAACAAAACA
+
AA@AABBBCCCCGGGGGGGGGG?CC/>E///BFC//>/>>>>A@.<.<G.<
@M00842:106:000000000-AAV5A:1:1101:7336:9841 1:N:0:6
AAAAAAAAAAAAAAAAAAAAAAACAAAACAACACAACACACAAAAAAAAAA
+
ABBBBBDBBBBBGGGEGECEEEE1?1111F?GGEF////?/?/0EE<////
@M00842:106:000000000-AAV5A:1:1101:5473:9845 1:N:0:6
AAAAAAAAAAAAAAAGGGGGGGCCAGGAGCGCCCACCACCCACCCAACGCC
+
AAAAAAD>ADDDECE/EA/EG@--;C....---9-;---9;-:------;-
@M00842:106:000000000-AAV5A:1:1101:12860:9845 1:N:0:6
AAAAAAAAAAAAAAAAAAAAAAAACAACAACAAAAAAAACAAAAACAAAAA
+
>3ABBDDBBBBBGGGG?FGFCF/>1?1/??///00?/<BAG/00/BC/?F/
@M00842:106:000000000-AAV5A:1:1101:21728:9845 1:N:0:6
TTTGAGTCTCATTTTGCATCTCGGCAATCTCTTTCTGATTGTCCAGTTGCC
+
>>33>3BBBDFFGGGGGBDG5F4ACA24B556A5AADAAFA3FHBB5ABG3
@M00842:106:000000000-AAV5A:1:1101:8455:9848 1:N:0:6
TTAAGTGAGGTGATTTATGTTTGGTGCTATTGCTGGCGGTATTGCTTCTGC
+
>>AA3B5@BFBAFGFF5GBBB5BF4AAB55DADDBA2EAAAB5FD55D5D5
@M00842:106:000000000-AAV5A:1:1101:23943:9851 1:N:0:6
GAAAAAAAAAAAAAAAAAAAAAACAACAACACAAACAAAAAAAACAACACA
+
1>1AAFDDDDDDGGG/EEGEC/E/////?/////0/>/00//////?/<//
@M00842:106:000000000-AAV5A:1:1101:10626:9858 1:N:0:6
ATTGGTATCAGGGTTAATCGTGCCAAGAACAGCGGCATAGTCAATATAACC
+
1>111@13D@@FGGAGDGGGF1BFB100B000B00A//1ADD2A2AB22DF
@M00842:106:000000000-AAV5A:1:1101:24057:9864 1:N:0:6
AAAAAAAAAAAAAAAAGGGGGGGAGCGAGTCCCCCACACCCACCCCCAACC
+
>AA1A?DDDDDDE?A////EEC9;-9----///---:--99----9-9---
@M00842:106:000000000-AAV5A:1:1101:23956:9866 1:N:0:6
GAAAAAAAAAAAAAAAAAAAAAACAACAACACAACAAAAAAAAAAAAAAAA
+
3AAAB?DBBBBBGGGGGGGGGG/11?11?1?11???G00//<<<///<//-
@M00842:106:000000000-AAV5A:1:1101:19798:9867 1:N:0:6
GTTGGTTGGGCTGGGAGCAAAAAACACACAACAATGGAATTCCCGGGTGCC
+
>>>11>>>>DCBEEE0FE00100A000A0/A/AB1A111B1D1BEEE//EB
@M00842:106:000000000-AAV5A:1:1101:15309:9869 1:N:0:6
TTCAGCGCCTTCCATGATGAGACAGGCCGTTTGAATGTTGACGGGATGAAC
+
>>AA3D3ABABFGGFGAFGFGAB4BA22A2BBAE5DFDAF5B22211B355
@M00842:106:000000000-AAV5A:1:1101:20118:9870 1:N:0:6
GCTGTCGCTACTTCCCAAGCAGCTGCTCAGAATCAGAATGAGCCGCAACTT
+
>>>3>B3A>AABBGGGB4F24BB4B44BA445BBBA3AFFAEGH2EEEEB5
@M00842:106:000000000-AAV5A:1:1101:27635:9872 1:N:0:6
AAAAAAAAAAAAAAAAAAAAAAACAACAAACGACCACCCACCACACACCCC
+
AAAAADDDDDDDGCEFG///E//??>/>/0>>///>/////<<///<////
@M00842:106:000000000-AAV5A:1:1101:26442:9880 1:N:0:6
AAAAAAAAAAAAAAGAGGGGGGGCGGCGGAGCACGCCCCGCCCCCACCACG
+
>1AAA?D@DADDAA//0CGE/<:--;---;-9--9-9----999--A-;E-
@M00842:106:000000000-AAV5A:1:1101:24733:9881 1:N:0:6
ACATGGCGCCACCAGCAAGAGCAGAAGCAATACCGCCAGCACTAGCACCCA
+
AAA334C>ADBBGGFFF4BBFF4A44BABA35AB2AAAAF2233ABBGG11
@M00842:106:000000000-AAV5A:1:1101:14007:9882 1:N:0:6
AAAAAAAAAAAAAACAGGGGGGGCGCAGGCACCACACCCCCACACCCCCCC
+
11AAAD1A0DDDE//A0FECE??A-----:--99B9-9:-;-9-----9--
@M00842:106:000000000-AAV5A:1:1101:14980:9886 1:N:0:6
TATCCTTAAGAGGGCGTTCAGCAGCCAGCTTGCGGCAAAACTGCGTAACCG
+
>>3>ABDFFFFFGGEEAAFBFG5AFF2AA33F2AAAAEBABBGGFAEEEG0
@M00842:106:000000000-AAV5A:1:1101:20939:9887 1:N:0:6
AAAAAAAAAAAAAAAAAATGGAATTCTCGGGTGCCAAGGAACTCCAGTCAC
+
ABBBBBBBBBBBGGGFGEFBG@3@B@DD1CE1>EFBFC1FBG3FHHF3F33
@M00842:106:000000000-AAV5A:1:1101:5927:9888 1:N:0:6
AAAAAAAAAAAAAAAAAAGGGAATCCTCGGGTCCCAAGGACCCCCAGCCCC
+
BBBBBBBBBBBBGGGGG01?AGGC@3531B/F/?1B311BF1??>//0///
@M00842:106:000000000-AAV5A:1:1101:28496:9888 1:N:0:6
AAAAAAAAAAAAAAAAAAAAAAAACAACCAACACAACCCACACACACCCCA
+
BBBBBDDDBBBBGGGGGG00EC//?11////E//?/?///?//E/DA////
@M00842:106:000000000-AAV5A:1:1101:7711:9893 1:N:0:6
CCCGACGACCAAAATTAGGGTCAACGCTACCTGTAGGACGTGTCCGCATAA
+
>>A3>ADBCCCCGGGFGGGGFGH3B22ABEE3BBB5F33A1EGGHCGC1EB
@M00842:106:000000000-AAV5A:1:1101:11800:9895 1:N:0:6
CTTGCGCTTGTTCGTTTTCCGCCTACTGCGACTAAAGAGATTCAGTACCTT
+
3>33>3A>>AFFGGA4FGGGEG22AG3B5A2222B33B22D5DGHFFHHBD
@M00842:106:000000000-AAV5A:1:1101:11140:9896 1:N:0:6
AAAAAAAAAAAAAAAAGGGGGGGCGGGCCGTCCCCCCCACCCCACACCGCC
+
11>AA?DDDD>AEEE/AAECE?:-------9-----9--;-;----9--9-
@M00842:106:000000000-AAV5A:1:1101:8934:9897 1:N:0:6
CCGGTCGGCACACAAAAAAAAAAGAAAAAAAATGGAATTCTCGGGTGCCAA
+
>>>1>>1>ADDFGGGGGEFGGG//A0B00//>0BG1B1@F2FFFC/>EGG1
@M00842:106:000000000-AAV5A:1:1101:12565:9897 1:N:0:6
AATACTGACCAGCCGTTTGAGCTTGAGTAAGCATTTGGCGCATAATCTCGG
+
3>>AAB5DFFFFGFGAEGE5FGB4B4BD55ABBAA5DBB2EEE2B5GDGF2
@M00842:106:000000000-AAV5A:1:1101:19987:9899 1:N:0:6
CTATGATCTTAAAATTGGTGGTGTAAATGAACTTTTTCTACCATCATTATG
+
>>>>1B3@BBFFGGFGFGBFFABAA33DD1BD3AB3BBD2GHGFHF2FG22
@M00842:106:000000000-AAV5A:1:1101:10210:9899 1:N:0:6
AAAAAAAAAAAAAAAATGGAATTCTCGGGTGCCAAGGAACTCCAGTCACGC
+
?ABBBBBBBDBBGGGGGGGFFG3A5AF1E1>1B@@??1?FFGHHHBF@GEC
@M00842:106:000000000-AAV5A:1:1101:20851:9908 1:N:0:6
AATGCTTCAAAAAAAAAAAAAAAACATGGAATTCTCGGGTGCCAAGGAACC
+
1>11>@@FFFFFGGGGEECA/A/E//BBE111BD@DFFE/EEHBGHGH0B?
@M00842:106:000000000-AAV5A:1:1101:22213:9909 1:N:0:6
AAAAAAAAAAAAAAAAAAAAAAAAAACAACACAAAAACAAAAAAAAAAAAA
+
AABABBBDBBBBGGGGG?@EEEE?E>>?//?//?B0F?G/F?FC/B@C@->
@M00842:106:000000000-AAV5A:1:1101:3537:9910 1:N:0:6
TCTTGAACACTCATCCTTAATACCTTTCTTTCTGGGGTAATTATACTCATC
+
AA>AAFBFFFBFBDFGGGBBGGDB555D55DD5D4BA2EBFB55DF5GGBG
@M00842:106:000000000-AAV5A:1:1101:25362:9913 1:N:0:6
AAAAAAAAAAAAAAAATGGAATTCTCGGGTGCCAAGGAACTCCAGTCACGC
+
BABBCBBCCCCCGGGGGGGBBD3D5D1BA1>>BDB11B?B3BGFHFGHH11
@M00842:106:000000000-AAV5A:1:1101:15389:9915 1:N:0:6
GTAACCATAAGGCCACGTATTTTGCAAGCTATTTAACTGGCGGCGATTGCG
+
>>>>>FFFFFFFGGGGFAABBD6DBA54B4555665DFFBF22EEEE1FG1
@M00842:106:000000000-AAV5A:1:1101:12567:9916 1:N:0:6
AATACTGACCAGCCGTTTGAGCTTGAGTAAGCATTTGGCGCATAATCTCGG
+
>A>>>@5BCFFFGG2AAEE5AGD4B4B555BAB5555DCEEG2E5BF5DG2
@M00842:106:000000000-AAV5A:1:1101:26234:9919 1:N:0:6
GATTTCATAGTGGAGGCCTCCAGCAATCTTGAACACTCATCCTTACTACCC
+
>3>>>BF5FFDFGA4AEGGGGFAB444B55A5B4DBAG3EGG35E3A5DG2
@M00842:106:000000000-AAV5A:1:1101:25860:9944 1:N:0:6
GAGAAAGAGTAGAAATGCCACACGCCTCAATAGCAGGTTTAAGAGCCTCGG
+
>>3>>B@CFDFDGGFEGFGDGG2AAA4BFC55DBBBA23BBAB53FG3FE2
@M00842:106:000000000-AAV5A:1:1101:9373:9952 1:N:0:6
TTATAGATATTCAAATAACCCTGAAACAAATGCTTAGGGATTTTATTGGTA
+
>AAAA55DFFFFGGGFGFGGGGB444ABA4ADDDD5BAACEG3F5DGHHAA
@M00842:106:000000000-AAV5A:1:1101:23863:9954 1:N:0:6
AAAAAAAAAAAAAAAAATGGAATTCTCGGGTGCCAAGGAACTCCAAGTCAC
+
BBBBBBBBBBBBGGGGCABG3B33B5D1FE1>EF3@11F?GBFHG333B33
@M00842:106:000000000-AAV5A:1:1101:12512:9955 1:N:0:6
AAAAAAAAAAAAAAAAAAAAAAAAAACAAAACACAAACACAAAAAAAAAAA
+
AAAAADDDDDDDGGGEGGGGGG///>/??000?0F/F/B0FC0FFCG/A/>
@M00842:106:000000000-AAV5A:1:1101:22832:9957 1:N:0:6
TTGTTTACGAATTAAATCGAAGTGGACTGCTGGCGGAACATGAGAAAATTC
+
>>>>>B@BAAA>FGGBGGGA4A2BBDGBFAFGB2EA222BBF3C55B2DGD
@M00842:106:000000000-AAV5A:1:1101:9712:9965 1:N:0:6
AAAAAAAAAAAAAAACGGGGGGCGAGCAAGACCCGCCCCCCCCAACACACA
+
AAAAA1>>0AAAFE//AEEGC/<<--<-/////.------;---...:..-
@M00842:106:000000000-AAV5A:1:1101:7597:9966 1:N:0:6
AAAAAAAAAAAAAAAAAAAAAAAAACAAGAAACAACACAACAACACACAAC
+
BBBBBBDBBBBBGGGGGGG?/E?///?/00B333??///?////?/?//?/
@M00842:106:000000000-AAV5A:1:1101:25250:9969 1:N:0:6
AAAAAAAAAAAAAAAAAAAAAAAAACAACACAAAAACACAAACAAAAACAA
+
BBBBBBDBBBBBGGGGGCFGGG/>E/??/?/?/??///0//?FG/00////
@M00842:106:000000000-AAV5A:1:1101:6496:9974 1:N:0:6
AAATTGTTTGGAGGCGGTCAAAACGCCGCCTCCGGTGGCATTCAAGGCGAT
+
BABAA5D5FFBFGGEEGAE2BFE2AA22A01ABAE0AAF2BBG555@1>0/
@M00842:106:000000000-AAV5A:1:1101:24022:9976 1:N:0:6
CGATTAGAGGCGTTTTATGATAATCCCAATGCTTTGCGTGACTATTTTCGG
+
>>>>>>BDFFBBEGFCGGBABF555GGB3BB3555BDABAAF5G55D5DE0
@M00842:106:000000000-AAV5A:1:1101:12283:9979 1:N:0:6
AAAAAAAAAAAAAAAATGGAATTCTCGGGTGCCAAGGAACTCCAGTCACGC
+
BBCCCCCCCCCCGGGFFFGBBFFA55AFA1>>353B?1BGFGFGFGGHHGA
@M00842:106:000000000-AAV5A:1:1101:17192:9987 1:N:0:6
AGAGGTTAAATACGCCTGATGCCACTGCAAGAGGACATTAATGACTATACC
+
>3>33@BDFFFFGEEEGFBBFGGDFFAGE4444ABBBA555D5GHFDFHH5
@M00842:106:000000000-AAV5A:1:1101:7343:9991 1:N:0:6
CTATTTCTCAAATTAAAAAAAAACAAAAACTGGAATCCTCGGGTGCCAAGG
+
>>A1>BB3DDFFFGGGGGFEE0A0A00AB/1BB0B11BAB/A//ABGFFG/
@M00842:106:000000000-AAV5A:1:1101:25738:9994 1:N:0:6
GCCTGTCAGGGACTGTATGAATTCAAGTTTGCGTATTAATCCCTGCAAACA
+
>1>111BD@11AFAAFFGFA3A3DF3D333B1A000B2D2221BB00BBGC
@M00842:106:000000000-AAV5A:1:1101:14024:10000 1:N:0:6
AAAAAAAAAAAAAAACGGGGGGGAGGGCGGCACCCGCCCCCCCACCCACCC
+
11AAA1ADDDDDE///AA/E?/--9;--9-----:-;9--;-9---9-;--
@M00842:106:000000000-AAV5A:1:1101:14951:10004 1:N:0:6
GCGTTCTTGCAAATCACCAGAAGGCGGTTCCTGAATGAATGGGAAGCCTTC
+
>>>>>>>BFFFFFGFGGG4GA4BA4AE22235BA3DD3A5DGC2FAFG3AB
@M00842:106:000000000-AAV5A:1:1101:7683:10006 1:N:0:6
ATTCAAAAAAAAAAAAAAAAAATGGAATTCTCGGGTGCCAAGGAACTCCAG
+
A>AAAFFFCCCCGGGGGGGGGGG@FB3@B@D5BB/1>B?BGECG3B3B@33
@M00842:106:000000000-AAV5A:1:1101:3270:10007 1:N:0:6
AAAAAAAAAAAAAAAAAAAAAAAACACAAAGAAGACAAAAGGAACCACGCA
+
AAAAAD>>ADBBGGCECA>0?>//?1??/0330333322?3/230/0?///
@M00842:106:000000000-AAV5A:1:1101:13894:10009 1:N:0:6
AAAAAAAAAAAAAAAAAGGGAATTCTCGGGTGCCAAGGAACTCCAGTCCCC
+
?AAAADDDDDDDGGGGA/AEF0B1@DD/F/B>E0F1>BE0B@FGB12B11/
@M00842:106:000000000-AAV5A:1:1101:23097:10012 1:N:0:6
AAAAAAAAAAAAAAAAAATGGAATTCTCGGGTGCCAAGGAACTCCAGACAC
+
CCCBBBBCCCCCGGGGGE1BGGHHFD5DFEF1>?FFF1BF3FBGHFBBFF2
@M00842:106:000000000-AAV5A:1:1101:3287:10015 1:N:0:6
AAAAAAAAAAAAAAAAAAAAAAACGAGACAGCACACCAACACCACCCACAC
+
>AAAADDDDDDDGGGEGGGCGE/////?>00/B0>B///<///?///////
@M00842:106:000000000-AAV5A:1:1101:4143:10017 1:N:0:6
AATATAACGTTGACGATGTAGCTTTAGGTGTCTGTAAAACAGGTGCCGAAG
+
BBBBBFDFBFFBGGGFGFEEGF555A5F5BB4DDB55DDBFGH3BCGEE22
@M00842:106:000000000-AAV5A:1:1101:4626:10021 1:N:0:6
AATTGTTCCAAGTATCGGCAACAGCTTTATCAATACCATGAAAAATATCAA
+
>AAB3B5DFFFFFF6FEGGEGGEABA4555DFD5DFFFDFG5DG22FAFGB
@M00842:106:000000000-AAV5A:1:1101:21708:10024 1:N:0:6
TTAAACCTGCTATTGAGGCTTGTGGCATTTCTACTCTTTCTCAATCCCCAA
+
>>AABFFBFFCFGGFBGGGFFE4B2FE4B5A6BD5BB5DBFGGHEHHHGF2
@M00842:106:000000000-AAV5A:1:1101:13195:10029 1:N:0:6
CACGACTGTGGATTTTTTTTCTCTAACAAACAACAAACACATGGAATTCTC
+
>>>3>>3ABDFFFGGFGGGGGFB5553BG222A2B2E2FAG3BF3333D5D
@M00842:106:000000000-AAV5A:1:1101:21608:10030 1:N:0:6
ACACCAATCTTTCCCAGCAACAGCCGGCTTCAGCGATTATTCTACAAATGG
+
>>1>A11BBB3BFB1BBGF1B1A0000A0A01B1A/AA/22A22D11AB11
@M00842:106:000000000-AAV5A:1:1101:6572:10042 1:N:0:6
AGTGGTCATTATGATTGCGTCAAAAACAAAACACAAATGGAATCCTCGGGG
+
>>>33BBBDDFFGGGGFGFAEAE5B42444BBA2BC25DG3B33B5B2EEA
@M00842:106:000000000-AAV5A:1:1101:16805:10044 1:N:0:6
GAAAAATTGAGATCGTCATGTTCATGTAGAACAATAAAATTGATAAATGAA
+
>>>>AFCCFFFBFFE4GFCFBFDAFF66A6B4B4454B55AD5GAD5BFB5
@M00842:106:000000000-AAV5A:1:1101:13519:10046 1:N:0:6
AAAAAAAAAAAAAAAAAAAAAAAAAAAAAAGAACAAAAACAAAAAAAACAA
+
AABBBBBBBBBBGGGGEEG?GG//>//><<//00BB00?<GG0CG/AC.GG
@M00842:106:000000000-AAV5A:1:1101:18118:10050 1:N:0:6
AAAAAAAAAAAAAAAAAGGGGGGGCAGCGCACAGCACAACCCCCCACAACC
+
>?>AADDDDDDDGGG//AE//EB9A-;.9;-99---;--;A-----9--;-
@M00842:106:000000000-AAV5A:1:1101:8777:10063 1:N:0:6
AAAAAAAAAAAAAAAAAAAAAAAAAAGCAACACAGAAACAACAACATACAC
+
AAAAADDDDDDDGGGGGEE/EE//>//0>B00/?01<10B//?<//01BB1
@M00842:106:000000000-AAV5A:1:1101:20009:10076 1:N:0:6
AAAAAAAAAAAAAAAAAAAAAAAACACAACACAGACACGACGGACACGCCG
+
AAAAADDDDDDDGGGGEG?/E@/E/?0//??//0>00B//>///<<0////
@M00842:106:000000000-AAV5A:1:1101:24309:10080 1:N:0:6
ATAAGGCTTATTGGCTAAATAAATCCAATCCTTGATGTCGGTTGCTGTAAA
+
>>AA34CC4FFDGFFFFGFFGF56BFE45AB5DB45ADDBAA2EAAFDAD5
@M00842:106:000000000-AAV5A:1:1101:5757:10081 1:N:0:6
CCAATTCATCCATTAACTTCTCAGTAACAGATACAAACTCATCACGAACGG
+
>AAAAFFDFFFFGGGGGGGGFG6D5DBEG4455DDA4AAFEBGHHGEEGG2
@M00842:106:000000000-AAV5A:1:1101:16461:10083 1:N:0:6
TGTTTTACAGACACCTAAAGCTACATCGTCAACGTTATATTTTGATAGTTT
+
>3>>>B5FFFFFGGFGEBABGGBFG55ABFF2FE2B2255AA5D2EGGFDD
@M00842:106:000000000-AAV5A:1:1101:17167:10088 1:N:0:6
AAAAAAAAAAAAAAAAAAAAAAAAAAAAAGCCGCAGCGAGACGAACCACCC
+
>AAAADDBBBBBGGGGGFGGGGG/E/////00/<><////////<</0...
@M00842:106:000000000-AAV5A:1:1101:11649:10089 1:N:0:6
TGCAATGATGAGTATAGGAACTTATTGAAAGTGTCTCAATACTTGATGAGG
+
>3>>AD45BFFFGFGFFGBAFCB455D55A5ADDD5FFFBGHBFG3BF533
@M00842:106:000000000-AAV5A:1:1101:27065:10089 1:N:0:6
AAAAAAAAAAAAAAAAAATGGAATTCTCGGGTGCCAAGGAACTCCAGTCAC
+
AAAAADDDDDDDGGGGGEAFGFG11D2@?>@/>?FFGH>0BF1EFG12BB1
@M00842:106:000000000-AAV5A:1:1101:24723:10092 1:N:0:6
AAAAAAAAAAAAAAAAGGGGGGCAGCGGGCTCACGACCCCCCCACCCCCGC
+
>AA1AADDDDDDG??E?C/E////?///---.<<..---<--;@.A.----
@M00842:106:000000000-AAV5A:1:1101:5937:10094 1:N:0:6
AAAAAAAAAAAAAAAAAAAAAAAAAAGACGCGCAAGAAAAACAACACACAA
+
1AAAADDDDDDDGGGGGE/E/EE/>///0///////00B00////////?/
@M00842:106:000000000-AAV5A:1:1101:28519:10095 1:N:0:6
CATAAATATGAAGGCAGCACACTAAAAACACCAAGAAAAACGCAACTCCAG
+
>>>?ADDD@3DFG1AAA111BB00111BB000A000AB000//AA/01111
@M00842:106:000000000-AAV5A:1:1101:4979:10099 1:N:0:6
AAAAAAAAAAAAAAAAAAAAAAAAAAAAACAACAAAAAAAAAAAAAAAACA
+
BBBBBBDBBBBBGGGGGGGGGG//E//EE//?/?FCG/>BCC/A-<@CC.:
@M00842:106:000000000-AAV5A:1:1101:4029:10100 1:N:0:6
CATAGAACTTGGTGGATAAGCAGATGAAGTATATCTAGTAAAACTAATTAA
+
>A1A11BBB@@CBF1GFGGGGGB01A31AD3333D3DAD2DAG11A1B221
@M00842:106:000000000-AAV5A:1:1101:11636:10101 1:N:0:6
TGCAATGATGAGTATAGGAACTTATTGAAAGTGTCTCAATACTTGATGAGG
+
>3>AAF4BDFFFGGGGGGBAFFF455D5A5AADDA5FFGBGG5AG35F5F3
@M00842:106:000000000-AAV5A:1:1101:14186:10103 1:N:0:6
TATGTCGGATTTATATTTTTCTTCAACAACACAAAAAAAACAGGGCACTCC
+
3>>3>B4ADAAFGF6AGGGGGG5D5AEG44A24A2A2A2A2A2111B12BA
@M00842:106:000000000-AAV5A:1:1101:14209:10107 1:N:0:6
GAAAAAAAAAAAAAAAGGGGGGCACGCGAGCACCCGACCCCGCAGCCCCAG
+
A1AAAC@DDDDDGGECAE/AAG///</</--<0..-<<--.-:---...:.
@M00842:106:000000000-AAV5A:1:1101:19089:10109 1:N:0:6
AAAAAAAAAAAAAAAAAAATGGAATTCTCGGGTGCCAAGGAACTCCAGTCC
+
BBBBBBBBBBBBGGGGGGCCBG33B@D@DFE/1>?GGHHGHHHGGHHGFH3
@M00842:106:000000000-AAV5A:1:1101:11767:10111 1:N:0:6
ATATATATAAAAAAAAAAAAAAAAAATGGAATTCTCGGGTGCCAAGGACCC
+
AAAABBFFFFFFGGGGEEGGGCE000BBF333BDDBF?>?>EGHGF?F1?>
@M00842:106:000000000-AAV5A:1:1101:14606:10112 1:N:0:6
AAAAAAAAAAAAAAAAAAAAAAAAAACAACAAAAACAAAAAAAAAAAAAAA
+
BABBBBDBBBBBGGGGGGGGGFEE///??///0B?//?B0CCD/@//A<@-
@M00842:106:000000000-AAV5A:1:1101:6327:10114 1:N:0:6
ACTCCGCATGTGCTAGTAGTAGCATTAAGCCTGTCAGGGACTGTATGAATT
+
>A1>A1ADAA@DGGFGFGGBABDF3313D1B1BBBDF000F0FBAD2A2DB
@M00842:106:000000000-AAV5A:1:1101:4072:10115 1:N:0:6
TATCTGAGTCCGATGCTGTTCAACCACTACTAGGTAAGAAATCATGAGTCA
+
33>>>5BDFFFBG?EEEGBBFG5GC2F4B4555355D35AFDGFGHFHHG5
@M00842:106:000000000-AAV5A:1:1101:18450:10117 1:N:0:6
TCCAGTCACCAAAAAAAAAAAAACACAAATGGAATTCCCGGGTGCCACGGA
+
>>>A1@BDFFFAGGGGEEE0EEE//0B/A1D1A111D1AB/>>/>EF1>>/
@M00842:106:000000000-AAV5A:1:1101:15989:10117 1:N:0:6
AGGGATGTAACGGGATGATACCAGCATTTATTTGTTAAATATATACTTTGG
+
>3>3>B3BDFFAEGFGFBBAFGAB445D5665AB5B55555EDBDG55DE3
@M00842:106:000000000-AAV5A:1:1101:7972:10119 1:N:0:6
AAAAAAAAAAAAAAAAAAAAAAAAACCAGAGTACAACAACACAACACACCC
+
BBBBBBBBBBBBGGGGGGG?EE@//E/?/0/333333///////??F//?/
@M00842:106:000000000-AAV5A:1:1101:28575:10125 1:N:0:6
GTCGTCTTATTACCATTTCAACTACTCCGGTTATCGCTGGCGACTCCTTCG
+
>>>3>>43FFFFGGGFGGGGGGHGG5BA2E22ABDEEBBEE22EEGHEDG1
@M00842:106:000000000-AAV5A:1:1101:26467:10125 1:N:0:6
TTTGGACTGTGAATCGAATCAAGATTAGGAATTCTTGATTAAAACAAAAAA
+
>>>33BB@ADFFGGFGFBAEFGBAB55BD5544AD5D5D555DD3FGFG2A
@M00842:106:000000000-AAV5A:1:1101:2926:10127 1:N:0:6
GCATACTGTAACCATAAGGCCACGTATTCTGCAAGCTATTTAACTGGCGGC
+
>3A>3B@BB@DFGF4FGGGGGE2AAA5466DAD4AB3555DDFDBFBFA2A
@M00842:106:000000000-AAV5A:1:1101:6770:10127 1:N:0:6
GTCCTGCGTGTAGCGAACTGCGATGGGCATACTGTAACCATCAGGCCCCGG
+
>>>>>1@AAA?CGE1AEE0GGG00B0ABG0ABAD22BD1B1BFBECA////
@M00842:106:000000000-AAV5A:1:1101:14850:10129 1:N:0:6
AGCCTGTCAGGGACTGTATGAATTCAAGTTTGCGTATTAATAAATGAAAAG
+
>3>>>44BFFFFGGAABFFFBAA6DA5D5DDFEEAAB35E5FA5D5EG5B3
@M00842:106:000000000-AAV5A:1:1101:5416:10130 1:N:0:6
AAAAAAAAAAAAAAAAAAAAAAAAAACAACACACACAAAAAAAACAAAAAA
+
AABCCCDBCCCCGGGGGGGGGGGG>////?/??///??0B/<>B///FGEA
@M00842:106:000000000-AAV5A:1:1101:21408:10134 1:N:0:6
AAAAAAAAAAAAAAAAAAAAAAAAACAACAACAAACACAACACAAACCAGA
+
AAAAADDDDDDDGGGG?FC@/@//>///////?/0<00?/////C0////0
@M00842:106:000000000-AAV5A:1:1101:13702:10145 1:N:0:6
AAGAACGTCAGTGTTTCCTGCGCGTACACGCAAGGTACACGCGAACAATTC
+
3>>>>C3>AABFGGGFGGGGGG2AAEE2E2AA2AA3F5DGDECAEFEGBHF
@M00842:106:000000000-AAV5A:1:1101:5238:10149 1:N:0:6
TCAAAATAATCAGCGTGACATTCAGACGGGTAATAAGAACGAACCATAAAC
+
>>>AABBD@FFFAB1AA1A333AD3A1A0A00022211DB///EEA1A1F1
@M00842:106:000000000-AAV5A:1:1101:5257:10154 1:N:0:6
TCAAAATAATCAGCGTGACATTCAGAAGGGTAATAAGACCGACCCATAACA
+
33>AAFFBFDFFGGAAEEFGBGDDA55AAA4B455D55ABAA2AE133B3B
@M00842:106:000000000-AAV5A:1:1101:5053:10154 1:N:0:6
AAAAAAAAAAAAAAAAAAAAAAACACAAAAGTCAAAAAACAAAAACAAAAA
+
CCCBBBDBCCCCGGGGGGGGGE/E11?111333?333///?/0B////00/
@M00842:106:000000000-AAV5A:1:1101:27957:10156 1:N:0:6
AAAAAAAAAAAAAAAAAAAAAAAAAACACACGAACCAACACAAACACAAAA
+
>AAAA?DDDDDDGGCCEE>>EE//////>///>?//0////?/<?C0//00
@M00842:106:000000000-AAV5A:1:1101:26059:10158 1:N:0:6
AAAAAAAAAAAAAAAAGGGGGGCGCGGAGACCGCGCCACCCCCCACACCAC
+
>AAAADDDDDDDGA/EEFA/EC/<---<--..---;-..;9----...;9.
@M00842:106:000000000-AAV5A:1:1101:2993:10159 1:N:0:6
GCTTTGCTATTCAGCGTTTGATGAATGCAATGCGACAGGCTCATGCTGATG
+
>>3>>4BBF55BF5GE2AAEGFD5D5DB5F5B4B2AA2CEAGB5AFEGF3D
@M00842:106:000000000-AAV5A:1:1101:23550:10160 1:N:0:6
AAAAAAAAAAAAAAAAGGGGGGGCGCGGACCGCCGCACCACCCACACCCCC
+
AAAAADDDDDDDGGG///A/EC@?A-------9----99--9--:-9:---
@M00842:106:000000000-AAV5A:1:1101:24730:10164 1:N:0:6
ACTACTGGTTATATTGACCATGCCGCTTTGCTTGGCACGATTCACCCTGCT
+
>>AAABDFFBDFGGGGFGG4EFB4AA22B4A5DBABBF2B2A55AFA2223
@M00842:106:000000000-AAV5A:1:1101:7193:10165 1:N:0:6
TCCAGTCACCAAAAAAAAAAAAACAACAATGGAATTCTCGGGTGCCAAGGA
+
>>AA3BBDFFFBGGGGEGEEEGC1F11A13B3BB33DADFEE1>EEGEHF1
@M00842:106:000000000-AAV5A:1:1101:25996:10165 1:N:0:6
GAAAAAAAAAAAAAAGGGGGGGCAGGCAGAACACCCCCCACCCACCCCCCC
+
1AAAAFDDDDDDGCEE//EACA--9-..../;9/..;999-;A---9;---
@M00842:106:000000000-AAV5A:1:1101:2979:10171 1:N:0:6
GCTTTGCTATTCAGCGTTTGATGAATGCAATGCGACAGGCTCATGCTGATG
+
>>1>>1B@F33BFEBE1A1AFADD1DDFF1EFF0EEAEAFBFGB1GDEF1D
@M00842:106:000000000-AAV5A:1:1101:18419:10173 1:N:0:6
CTCTCTTTTTGCGTTCTGCTTCAATATCTGGTTGAACGGCGTCGCGTCGTA
+
>AABADFFFFBFGE2FAGGFGGH5655BAFG54ABFGF2EAA2EGEE0E01
@M00842:106:000000000-AAV5A:1:1101:26942:10175 1:N:0:6
CCAATATGAGAAGAGCCATACCGCTGATTCTGCGTTTGCTGATGAACTAAG
+
AAACAFFFFFFFGGCGGGGGGG2AAE2BDAD5D22A2ADDBF3F5BFFGH3
@M00842:106:000000000-AAV5A:1:1101:11575:10179 1:N:0:6
TTGGTATCAGGGCTAATCGTGCCAAGAAAAGCGGCATGGTCAATATAACCA
+
>>>3>@5BFFFFGCGGGGFAFFFF4A44B4A4A2AA2BG55AB5EGFEHF3
@M00842:106:000000000-AAV5A:1:1101:24731:10183 1:N:0:6
ACTACTGGTTATATTGACCATGCCGCTTTTCTTGGCACGATTCACCCTGAC
+
AA>>ABDCFFFDGBDFGGGGGF110E00A131B11BABEAA01DFBGGF00
@M00842:106:000000000-AAV5A:1:1101:25664:10184 1:N:0:6
CGATAAAACTCTGCAGGTTGGATACGCCAATCATTTTTATCGAAGCGCGCC
+
>>>>>>DFFFFFGGGGGBGGGF4FF22A2E3BB5DA552AFE23FF2AEG0
@M00842:106:000000000-AAV5A:1:1101:10720:10187 1:N:0:6
AACTGAACGGACTGGAAACACTGGTCATAATCATGGTGGCGAATAAGTACG
+
3>AA3BBFFACBEGECFGGGGGBF5FFB655AD5DB5BB2EAE2FBGFGH1
@M00842:106:000000000-AAV5A:1:1101:13663:10191 1:N:0:6
GGGGATGTAGCTCAGATGGAAAAACACAAGACACAAATGGAATTCTCGGGG
+
>3>3>>3BBBF@FGGGGFGBBA442B4AA444BB222ADA3B3BB5BEF22
@M00842:106:000000000-AAV5A:1:1101:20632:10196 1:N:0:6
AAAAAAAAAAAAAAAAAGGGGGGCGCCGCGGCGCACACGCCCGACACACAC
+
11A?A>ADDD@DCE??/A/AE/</>----<---:---;--.-----99A--
@M00842:106:000000000-AAV5A:1:1101:16496:10197 1:N:0:6
CATAGTCAAAAAAAAAAAAAAAAATGGAATTCTCGGGTGCCAAGGAACTCC
+
>>>33BBDFFFBGGGG?EGGGGG?GFE3G3355BB?>1>EHHGHGAGHFHF
@M00842:106:000000000-AAV5A:1:1101:15498:10197 1:N:0:6
AAAAAAAAAAAAAAAAAAAAAAAACAAAAAACAAACAAAAAAAAAAAAAAA
+
AAABBDDBBBBBGGGGEEFGGGEF111B0?//GAF/GD?F/<///BD@D?@
@M00842:106:000000000-AAV5A:1:1101:5553:10200 1:N:0:6
TGAATATTAGACATAATTTATCCTCAAGTAAGGGGCCGAAGCCCCTGCAAT
+
>>>>>BBDFFFFGGGGGFFGGGD5BB4BBB554BA2AEE2AFHHEAFHHDA
@M00842:106:000000000-AAV5A:1:1101:15310:10213 1:N:0:6
GACCAAAATTAGGGTCAACGCTACCTGTAGGAAGTGTCCGCATAACGTGCA
+
>>>>>>AAFFFFGGBGFEDFF2AEB4BA5D335BAB5DF?FGE2B3AAFG1
@M00842:106:000000000-AAV5A:1:1101:4090:10216 1:N:0:6
AAGTCAGAAAACTGTATGTGAGGATATTGAAAGAACTTGTAATGAGAATTT
+
>AA1>FFFFFFFGGGGGFBBFFF1A133D31110BF131AA2ED2D1BB1D
@M00842:106:000000000-AAV5A:1:1101:23085:10222 1:N:0:6
AAAAAAAAAAAAAAAAAAATGGAATTCTCGGGTGCCAAGGAACTCCAGTCC
+
BBBBBBBBBBBBGGGGGC>1BG3@3BB5DF1>1>EGHC1?1BF@FFG3BF3
@M00842:106:000000000-AAV5A:1:1101:3571:10223 1:N:0:6
AAAAAAAAAAAAAAAAAAAAAAAAAAAACACACACACAAAAAAACACACCA
+
A?AA?D>DDDBDGEGGGE@@E?E/>/>///0//?/B//?00?>@/?<GC//
@M00842:106:000000000-AAV5A:1:1101:12157:10224 1:N:0:6
AACTGCGATGGGCATACTGTAACCATAAGGCCACGTATTTTGCAAGCTATT
+
AABB3D3>>AAAGFBGGGGBBFDFD44A544B2FEBA5BDDFGGHGHHFGD
@M00842:106:000000000-AAV5A:1:1101:15206:10229 1:N:0:6
AAAAAAAAAAAAAAAAAAAAAAACACAAACACAAAGCAACCACGAAACCCC
+
1>AAADDDDDDDEA?E/A>@/>>//0/?0?>0?/0001000<?//<//0//
@M00842:106:000000000-AAV5A:1:1101:9908:10236 1:N:0:6
ACTTAAGTGGCTGGAGACAAATAATCTCTTTAATAACCTGATTCAGCGAAA
+
3>>AAF5BBFACFGGGEGFFGFF5555A6B555A5DBFFGFFFGHBHDAEA
@M00842:106:000000000-AAV5A:1:1101:25294:10237 1:N:0:6
AGGTGTCTGTAAAACAGGTGCCGAAGAAGCTGGAGTAACAGAAGTGAGAAC
+
>>3>3BBDFFDFFGFCGGAGGGA22A24BBFHF2FB3DEDE33F5FGFGFC
@M00842:106:000000000-AAV5A:1:1101:6653:10240 1:N:0:6
AAAAAAAAAAAAAAAAAAGGGAATCACCGGATCCCAGGACCCCCAAGCCCC
+
AABBBBDBBBBBGGGGC0EEE?1F3B@2BE/1/?233?1111>>///???/
@M00842:106:000000000-AAV5A:1:1101:7167:10244 1:N:0:6
AAAAAAAAAAAAAAAAAAAAAAAACACAAAACAAAAAAAAAAAAAAAAAAA
+
BBBBBBBBBBBBGGGGGGGGGGFGEE1?CA0?F/F0G/EB//>ACCGCD@A
@M00842:106:000000000-AAV5A:1:1101:17019:10247 1:N:0:6
AGTTGTTATAGATATTCAAATAACCCTGAAACAAATGCTTAGGGATTTTAT
+
>3>>3B>FFFFFGGGFGFB5BGFFHAFF44BA4B4BDD5FEGFH3GFFHBB
@M00842:106:000000000-AAV5A:1:1101:14693:10247 1:N:0:6
AAAAAAAAAAAAAAAAAAAAAAAAAACAAACAGCGGTCGACACAAAGAACG
+
>AAA???DBDBBGGGGGCGFGFGG/////0?0B0///////</?/<2202/
@M00842:106:000000000-AAV5A:1:1101:5137:10250 1:N:0:6
GGTACGCCAATCATTTTTATCGACGCGCGCATCCAGTCGCGCAGATCTGGC
+
>>>>>1>D?DFBBA3A3B03BAA0AE0A/////0B1A1A/AEF//@1211@
@M00842:106:000000000-AAV5A:1:1101:16004:10260 1:N:0:6
GTTACAGTATGCCCATCGCAGTTCGCTACACGCAGGCCGCTTTTTCACGTG
+
>>>>>313BDDBGGFFFGGAEADD0A0AAG00AAAA/AAEAB/AB0FGC0/
@M00842:106:000000000-AAV5A:1:1101:9222:10263 1:N:0:6
AAAAAAAAAAAAAAAAGGGGGGGGCGGCGGACGCGACACCCCCCACCCCCG
+
11>AA@1>ADDDEAAA/EFGGC-;---;----9;--9-----------9--
@M00842:106:000000000-AAV5A:1:1101:5152:10266 1:N:0:6
GATACGCCAATCATTTTTATCGACGCGCGCATACATCAGCACAGCTTAGTC
+
>1>AA1>111BFG33BGGEFBG0E0A00/EF//B1D21111B0A/111122
@M00842:106:000000000-AAV5A:1:1101:3001:10273 1:N:0:6
AAAAAAAAAAAAAAAATGGAATTCTCGGCTGCCAAGGAGCTCCAGTCACGC
+
BBB???DBBBBBGGAA1BFB3A3555BF11>113BFEB?F1B@333B3FD1
@M00842:106:000000000-AAV5A:1:1101:15487:10280 1:N:0:6
AAAAAAAAAAAAAAAAAAAAAAAAAACACAAAAAAAAAAAAAAAAAAAAAA
+
1AAAADDDDDDDGGGGEEGGGGGE/>EF0?/B0<</>@BCCC@-@-A-;--
@M00842:106:000000000-AAV5A:1:1101:20364:10286 1:N:0:6
AAAAAAAAAAAAAAAAGGGGGGGCGCGAGAGACGCACAACACGAACCCACA
+
>1A1A?@@D0@>/E/A/AEEEC@-@------;;-;---------;------
@M00842:106:000000000-AAV5A:1:1101:24096:10290 1:N:0:6
AAAAAAAAAAAAAAAAAGGGGACTCCCGGGTGACACGCAACCCCCGTCACC
+
AAAAA@DDDDDDGGC?E//A/>/001///>///B11///>>0>////?/<1
@M00842:106:000000000-AAV5A:1:1101:25470:10291 1:N:0:6
AAAAAAAAAAAAAAAAAAAAAAAAACAACAACAACAAACACCAAAAACACA
+
AABBABDBBBBBGGGGEGGFGF/EE//?/??//?///0?B0/?/////?0/
@M00842:106:000000000-AAV5A:1:1101:17567:10292 1:N:0:6
AAAAAAAAAAAAAAAAATGGAATTCTCGGGTGCCAAGGAACTCCAGTCACC
+
BBBBBBBBDDBBGGGGEAFGFGAB5DB?C>1>EBFFCB?FGGHBFB333B3
@M00842:106:000000000-AAV5A:1:1101:24454:10301 1:N:0:6
AAAAAAAAAAAAAAAAAGGGGGCGGGCGCGACAGCCCCACCCCCACACACC
+
AAAAADDDDDDDGGG?/////>>?E/<///<//////?/?/.---<.<<C.
@M00842:106:000000000-AAV5A:1:1101:7895:10303 1:N:0:6
AAAAAAAAAAAAAAAAAAAAAAAACAGAAAACAAACAAAAAAAAAAAAAAA
+
A?AA?DADDBBBGGGG?AECEGCG1113BB03//B/B???F/<BC/>@/><
@M00842:106:000000000-AAV5A:1:1101:18953:10315 1:N:0:6
TTAAAATGTAAAAAAAAAAAAAAAACAAGGGAATCCCCGGCTGCCAGGGAA
+
>AAAAFBFFFFFFDE0AEE0////////0B?/0>1BB/>E///?0F1>/?0
@M00842:106:000000000-AAV5A:1:1101:4497:10316 1:N:0:6
AAAAAAAAAAAAAAAAAAAAAAAAAAAAAACTACACACAAAAAACAAAAAA
+
BBCCCBBBCCCCGGGGGGGGGGF/EG//<</222B?2//?0F/>/FGH0?/
@M00842:106:000000000-AAV5A:1:1101:6706:10318 1:N:0:6
CTTGCTTATCAACAGAAGGAGTCTACTGCTCGCGTTGCGTCTATTATGGCA
+
11>1>B@DBFFFGDGGFGG1FBB1DDA1D310AA00ABA/A/A2F2221/0
@M00842:106:000000000-AAV5A:1:1101:9863:10318 1:N:0:6
ATTTAAAAAAAAAAAAAAAAAATGGAATTCTCGGGTGCCAAGGAACTCCAG
+
AAAAAFFFFBBBGGGEGAAGGGGBFF33@555??>1>EFGGGA1BG3FF33
@M00842:106:000000000-AAV5A:1:1101:9529:10324 1:N:0:6
AGTTCCTACATTCCTAAAAAAAAAAACAAACACAATGCAATTCTCGGCTGC
+
1111>DDFFFF3FGGGGGGDEE?0AA/A/0/B0B/1F1ABA1D2DBE////
@M00842:106:000000000-AAV5A:1:1101:14896:10329 1:N:0:6
TGCAAGCTGCTTATGCTAATTTGCATACTGACCAAGAACGTGATTACTTCC
+
>3>>>4ACFFFFBFBFBGB5FGD5A6AGCGFHB44AB4B22AAB55FF5D3
@M00842:106:000000000-AAV5A:1:1101:16307:10333 1:N:0:6
AAAAAAAAAAAAAAAAAAAAAAACACACACGCCAGGAGAGAGACCCACACG
+
AABB@DDDBBBBGEGGGGEEEC/11?F1>1/>/?/?///////0////<?/
@M00842:106:000000000-AAV5A:1:1101:15525:10335 1:N:0:6
TAATCACGTTCTTGGTCAGTATGCAAATTAGCATCAGCCGCTTGCAGACCC
+
>1A1A3BAFFC>GGGGGGGB3DD33111311BD311BA00A0AFG1EEGHG
@M00842:106:000000000-AAV5A:1:1101:6579:10335 1:N:0:6
AAAAAAAAAAAAAAAAAAAAAAAAAAAACACAAAAAAACAACAAAAAAAAA
+
ABBBBBDBBBBBGGGGGGGGGG/>>//E/F0//BF/></?F/GD0?FC/@A
@M00842:106:000000000-AAV5A:1:1101:13100:10341 1:N:0:6
AAAAAAAAAAAAAAAAAAAAAAAAAACAAAAAAAAAAAAAAAAAAAAAAAA
+
AABBBBBBBBBBGGGGGGGGGCE?/>>F?00/</>@B/</>ADGGG@-;AA
@M00842:106:000000000-AAV5A:1:1101:6806:10344 1:N:0:6
GGGGAGAACAAATGGAGGGAGACAGGACTAGTGCAGCGAGCTACAGGCACG
+
>A1111>111111111110AA0A00A00FA1D112A1A////11110//0/
@M00842:106:000000000-AAV5A:1:1101:4309:10350 1:N:0:6
AAAAAAAAAAAAAAAAGGGGGGGGCACGAACCCCACACCACGCCGCACACC
+
1AAAADDDDDADGE//A/EE?/A-9-------:-9:--;9;--;-;9;--9
@M00842:106:000000000-AAV5A:1:1101:19587:10351 1:N:0:6
TTAGGTGGGCTGTATGTATTCATATGATGGTATTCAAAACAAACAAACAAA
+
1>>11B1>>ACAFG3FBAFGG3D33D33DFH33AD3D3B000A0A0B/0/0
@M00842:106:000000000-AAV5A:1:1101:11499:10354 1:N:0:6
AAAAAAAAAAAAAAAGGGGGGGCGGAGAGACGGCCGACCCCCGACACCCAG
+
>1AAADDDDDDDGCC//AEEGG?-;--99--:-----;---------;---
@M00842:106:000000000-AAV5A:1:1101:18493:10361 1:N:0:6
GGGGAAAGAAGCAAGAGCGAAGGGTCGGCAGACACGCACAAGATCACGCAC
+
>1>1>11111111111A110000000000///000//A//0BB1B1A/0//
@M00842:106:000000000-AAV5A:1:1101:20993:10365 1:N:0:6
AGCTTTATCAATACCATGAAAAATATCAACCACACCAGAAGCAGCATCAGG
+
>1>>1@DFFFFFGGFBBFB1111113DDAFC0A0AEFF0BAGFBGH1BFG1
@M00842:106:000000000-AAV5A:1:1101:10522:10367 1:N:0:6
AAAAAAAAAAAAAAAAAAAAAAAAAACAAACCAAAAAAAAAAAAAAAAACA
+
AAAAADDDDDDDGGGGGEGGGG/>E@>>/F////?/?/>/B/@/@-<-<..
@M00842:106:000000000-AAV5A:1:1101:22174:10369 1:N:0:6
AAAAAAAAAAAAAAAAAAAAAAACAACAACATAACAACAAAAAAAAAAACA
+
AABBBBBBBBBBGGGGGGGGGGC11?11?1?33??D3/??0B/<//<>D//
@M00842:106:000000000-AAV5A:1:1101:15867:10381 1:N:0:6
AAAAAAAAAAAAAAAAAAAAAAACACAAAAGCAACAAACAAACAACACCAC
+
AAAAADDDDDDDGGGC/A/@//>//0//0>001>00/0/0/0/0?<//?F/
@M00842:106:000000000-AAV5A:1:1101:2670:10382 1:N:0:6
TGACTATTCCACTGCAACAACTGAACGGACTGGAAACACTGGTCATAATCA
+
>>AAA555BDBB5FDFGGFCGBB4BA42AE2GB33333B3F25A55DGFF5
@M00842:106:000000000-AAV5A:1:1101:7097:10383 1:N:0:6
AAAAAAAAAAAAAAAAAAAAAAAAAACACATGACAGAAACAAGCACAGCGA
+
ABBBBBDBBBBBGGGGEEGGGGG/E/?/0?33B3B333333/2??222/</
@M00842:106:000000000-AAV5A:1:1101:21793:10388 1:N:0:6
TAGGACTCCGCATGTGCTAGTAGTAGCATTACGCCTGTCAGGGACTGTATG
+
1>>1>B1BBAAA1A1B3F3BAAAD33FF3B110BA0BBFG1GACGFG1A22
@M00842:106:000000000-AAV5A:1:1101:12460:10390 1:N:0:6
CACTTTCGGATATTTCTGATGAGTCGAAACATTATCTTGCTAAAGCAGGAA
+
>ABA3D@>DBBBBG6FBG5BF5BD5A222233555D5DF5B55A3GCHEA2
@M00842:106:000000000-AAV5A:1:1101:17430:10393 1:N:0:6
AAGTCGCCGACTGAATGCCAGCAATCTCTTTTTGAGTCTCATTTTGCATCC
+
3>>>>3AAD@A>AG4GGGGAGGH23A555555BAAEDF5GGF5F5DFHBGA
@M00842:106:000000000-AAV5A:1:1101:28632:10396 1:N:0:6
AGGTGAGCCGCTTAAAGCTACCAGCTATATGGCTGTTGGTTTCTATGTGGC
+
>>3>3B>FFBDAEGGGGG4FGGGF44A5AAD5ABF23B2222D5FDAA5B2
@M00842:106:000000000-AAV5A:1:1101:17774:10402 1:N:0:6
ATATCACCATTATCGAACTCAACGCCCTGCATACGAAAAGACAGAATCTCC
+
1>AAA3BFFFDD3FG1BFAB1BB0AA0A0BA1DBBAA0/A/BAC0BDF2B1
@M00842:106:000000000-AAV5A:1:1101:21777:10403 1:N:0:6
TAGGACTCCGCATGTGCTAGTAGTAGCATTAAGCCTGTCAGGGACTGTATG
+
1>>1>B1BCAADAE1BGFGFB3D33AFF3313DBFAGBFGFGFGG0G1AD2
@M00842:106:000000000-AAV5A:1:1101:13683:10404 1:N:0:6
AAAAAAGAAAAAAAAAAAAAAACATGGAATTCTCGGGTGCCAAGGAACTCC
+
BBBBBB2AFFFFGGGGEEEEGE11BBF3@@355DB1>1>EGH3?AECHFGG
@M00842:106:000000000-AAV5A:1:1101:22755:10410 1:N:0:6
AATATCAAGTTGGGGGAGCACATTGTAGCATTGTGCCAATTCATCCATTAA
+
3A>3>BB5FDFFGGG?EEFAFF5AD55ADE5DB5ABFDEGFGDFHHHEFFD
@M00842:106:000000000-AAV5A:1:1101:4847:10412 1:N:0:6
AAAAAAAAAAAAAAAAAAAAAAACAAAAAAATAAAAAAAAAACAAAAAAAA
+
BBBBBDDBBBBBGGGGGGGGGGE1?11B?E/03BFBBEEGFC/?GFCE//>
@M00842:106:000000000-AAV5A:1:1101:3411:10413 1:N:0:6
AAAAAAAAAAAAAAAAAAAAAAAACAAAAAACAAAAACACAAAAACAACCA
+
AAABBDDDBDDBGGEEAEEEFE>/??10?//>/?B0///0//0BF//F//?
@M00842:106:000000000-AAV5A:1:1101:11948:10414 1:N:0:6
TTCAGCGTTTGATGAATGCAATGCGACAGGCTCATGCTGATGGTTGGTTTA
+
>>AA3B3>>>AFGGGGGGGDGGB4AEEA2A22B3ADGGHEFGH35EE2BF3
@M00842:106:000000000-AAV5A:1:1101:7163:10420 1:N:0:6
AAAAAAAAAAAAAAAAAAAAAAACAAACAACAAAAAAAAACAAAAAAAAAA
+
BBBBBBDBBBBBGGGGGGGGGG/1FC11B11??0BGEEE@ADHCHHGGCG@
@M00842:106:000000000-AAV5A:1:1101:2734:10425 1:N:0:6
TCCAAGAGCTTGATGCGGTTATCCATCTGCTTACGGAAGCCAAGCATTGGG
+
>AAAA1B1F1B>FF3BEE1AA1DDG3D1DD31D1BB000BFGHAE0ADDBA
@M00842:106:000000000-AAV5A:1:1101:28831:10425 1:N:0:6
AAAAGAAAAAAAAAAAAAAAAAAATGGACTTCTCGGGTGCCAAGGAACTCC
+
>AAB3>CFFFBBGGGGGGGGGGG?GB3F33333@BB>?/?EGHHGAGH3FG
@M00842:106:000000000-AAV5A:1:1101:3706:10429 1:N:0:6
GACCGATTAGAGGCGTTTTATGATAATCACAATGCTACGCGTGACTATTCT
+
>>>33>>2>D5BEFAAAA2GGBG5555D5B3D3AF55522E0A1AA5555A
@M00842:106:000000000-AAV5A:1:1101:26576:10433 1:N:0:6
AAAAAAAAAAAAAAAAGGGGGGCGGACAACCAAACCCGCCCCCAACACCCC
+
>AAAA1A@DDDDCC//E/AAA@//----..<.<:...-:;--;-....:9-
@M00842:106:000000000-AAV5A:1:1101:11217:10436 1:N:0:6
TGAATGAGCTTAATAGCGGCCAAAGCGGTCTGGCAACGTACGGATTGTTCC
+
111>A3@DFFFDGGFG1AEGGEF0A00AA0BCA1ABBEAFGEC/BBEBAF2
@M00842:106:000000000-AAV5A:1:1101:13520:10438 1:N:0:6
AAAAAAAAAAAAAAAAAAAAAAAAACAAAACACAAAACACAAGAAAAACAA
+
AABBBBBDBBBBGGGGE?E@EE/>@///BB?/B/?B00?0F?0?BC?G?G/
@M00842:106:000000000-AAV5A:1:1101:26996:10438 1:N:0:6
TCTGCTTCAATATCTGGTTGAACGGCGTCGCGTCGTAACCCAGCTTGGTAA
+
>>A3ADFFFFFFFGBGGBGEGGBB22EAA22AAAAABFEGHGCHBBC?B55
@M00842:106:000000000-AAV5A:1:1101:19577:10439 1:N:0:6
TGGAATTCTCGGGTGCCAAGGAACTCCAGTCACGCCAATATCTCGTATGCC
+
>3>>>BCFFFBBGGAEGFBFFBGG4AGFFDFBF?FFEEB3DE5FGFEFFHD
@M00842:106:000000000-AAV5A:1:1101:12888:10443 1:N:0:6
AAAAAAAAAAAAAAAAAAAAAAAACAAAACACAAAAAAACAAAAAAAAAAA
+
1AAAADDDDDDDGGGGGGGGCG/E/G/0B0/BF/F>?<E/??0<G@CC/<@
@M00842:106:000000000-AAV5A:1:1101:9561:10446 1:N:0:6
GTCGTAACCCAGCTTGGTAAGTTGGATTAAGCACTCCGTGGACAGATTCGG
+
>>>3>BCAFBBBGGDFF4B5BB6DF44B455ABB3ABE2B2BGFA3B55A2
@M00842:106:000000000-AAV5A:1:1101:3851:10448 1:N:0:6
AAAAAAAAAAAAAAAAAAAAAAAAAAACGCAGCAAAAACAAACAAAAAACA
+
AAAAADDDDDDDGGGGG?/EE@E///////></0010////B/0?F<C/?/
@M00842:106:000000000-AAV5A:1:1101:9581:10448 1:N:0:6
GTCGTAACCCAGCTTGGTAAGTTGGATTAAGCACTCCGTGGACAGATTTGG
+
>>>1>BC1DAA>A1AFEABFFA3DBA1B11AABB1AF00AAEGBFFA12F1
@M00842:106:000000000-AAV5A:1:1101:10211:10454 1:N:0:6
AAAAAAAAAAAAAAAAAAAAAACAAAACACAAAAAAAAAAACAACCAAACG
+
AAAAADDDDDDDGGGGGE/>E?///000/B//00>///<//<?C?//////
@M00842:106:000000000-AAV5A:1:1101:4948:10459 1:N:0:6
ATTTGAAAAAAAAAAAAAAAAATGGAATTCGCGGGCGCCAAGGAACTCCAG
+
>>>A3@FFFFBBGGGGGGGGGG1BF33B3@1>>/>/>>ED/??CFHBFGEB
@M00842:106:000000000-AAV5A:1:1101:19124:10461 1:N:0:6
GTGCAGAAGGAGTGATGTAATGTCTAAAGGTAAAAAACGTTCTGGCGCTCG
+
>>>>>5BBFFFBFFFFBABBBB6B6A5A4BFAD5ABABEAAAAAEFGE2E0
@M00842:106:000000000-AAV5A:1:1101:22600:10461 1:N:0:6
GGCCTTATGGTTACAGTATGCCCATCGCAGTTCGCTACACGCAGGACGCTT
+
>1>>11B@FFFFFGDGB3FGFFB110BA0E03D00ABEBF0E/A/BF/EAA
@M00842:106:000000000-AAV5A:1:1101:17063:10461 1:N:0:6
CGACATTGGTTATGAATTTTAGTTTATATGAACGAATTTTAGATGAATGAA
+
>1>>A13BF11BAFGFGFGFFB3333333ADDGFEF0A22DFA221FAF11
@M00842:106:000000000-AAV5A:1:1101:10944:10472 1:N:0:6
AAAAAAAAAAAAAAAAAAAAAAAAAAGCGCAACAACACGCCGCACCCACCC
+
1AAAADDDDDDDGGGGGA@EE/>/>//0/<//<0////////////</?//
@M00842:106:000000000-AAV5A:1:1101:13951:10473 1:N:0:6
CATACTCAGGCACACAAAAATACTGATAGCAGTCGGCGTGTGAATCATTAG
+
>A?AA5DBFFFBGGFEABFCGGB5D55ADEDFDBA2A22A2AAGBHHF5G5
@M00842:106:000000000-AAV5A:1:1101:3208:10476 1:N:0:6
CAGCCAGCTTGCGGCAAAACTGCGTAACCGTCTTCTCGCTCTCCAAAAACC
+
1>>AA>CAB1BAEGEAEFCFGB1BB0EECAAA0/A2BA/AB/A0BBBG/BA
@M00842:106:000000000-AAV5A:1:1101:13685:10478 1:N:0:6
AAAAAAAAAAAAAAAAAAAAAAAACAAAAAACACAACAACAAAACAAACAA
+
AAAAADDDDDDDGGGGEEEGCCE////0>?//>0?F/<G/F<<B0/?G/<?
@M00842:106:000000000-AAV5A:1:1101:14451:10479 1:N:0:6
AAAAAAAAAAAAAAAAAAAAAAAACAAAAAAAAAAAAAAAAAAAAAAAAAA
+
BBCCCBCCBCCCGGGGGGGGGGEF1?1BF////<//BD@F@@<<@FGGC-A
@M00842:106:000000000-AAV5A:1:1101:3132:10480 1:N:0:6
ATGAAAAATATCAACCACACCAGAAGCAGCATCAGTGACGACATTAGACAT
+
A>AABFFFBDBDGGFGGGGGGGB44BAGCEG5BBB5BFGEDEEA55DG3D5
@M00842:106:000000000-AAV5A:1:1101:21825:10482 1:N:0:6
AAAATTTTAATTTTTGCCGCTGAGGGGTTGACCAAGCGAAGCGCGGTAGGG
+
33AA?FFFFCFFCGG2GGFGAE2B2BE22AFGF3ABF2A20AE0E0B111?
@M00842:106:000000000-AAV5A:1:1101:3876:10484 1:N:0:6
AAACGTGCGTCAAAAATTACGTGCAGAAGGAGTGCTGTCATGTCTAAAGGC
+
>>1>11>>A>DAAFF1FCFGFBBFAD10100B0B12A1122D2D2D2DBF/
@M00842:106:000000000-AAV5A:1:1101:22782:10485 1:N:0:6
AAAAAAAAAAAAAAAAGGGGGGGGGCAGCACCGCCGCCCGACCAAGCCACC
+
>>AAAD11@ADDGGE?EEECAC-----9--------------99:---9B-
@M00842:106:000000000-AAV5A:1:1101:16772:10490 1:N:0:6
GCTGGGAAAAGTTACTGTAGCCGACGCTTTGGCGGCGCAACCTGTGACGAC
+
>>>333>B>CFDGGFFGAFGGGAA2A2222A33AE00EE0FE3F@3@GFE/
@M00842:106:000000000-AAV5A:1:1101:14031:10495 1:N:0:6
AAAAAAAAAAAAAAAAAAAAAAAAAAAAAACAAAACAAAAAAAAAAAAAAA
+
AAABBBDBBBBBGGGG?EGGFGEEC//<<>//?0B0?FHAHG?CDFG?@--
@M00842:106:000000000-AAV5A:1:1101:21052:10496 1:N:0:6
AAAAAAAAAAAAAAAAGAGGGGGCGCGCGCGCGACCGACGCCACCCCCACC
+
>>?A?1ADDDDDGGGE?/BAE?/>>/>///////>//><//A/.0.<--<.
@M00842:106:000000000-AAV5A:1:1101:23290:10497 1:N:0:6
CTGGAATTCTCGGGTGCCAAGGAACTCCAGTCACGCCAATATCTCGTATGC
+
>>33>BB@FDDAGG4EEGFGFF4AB4BBEBDE3DAFFE2B35DBFGAEBF5
@M00842:106:000000000-AAV5A:1:1101:19461:10498 1:N:0:6
AAAAAAAAAAAAAAAAAAAAAAAAAACAACAAAAACAAACAAAAAAAACCA
+
AABBBBBBBBBDEEGEEG@ECC/@>/////?/?0////?/B/?0///<///
@M00842:106:000000000-AAV5A:1:1101:7466:10501 1:N:0:6
GTTGATGCTAAAGGTGAGCCGCTTAAAGCTACCAGTTATATGGCTGTTGGG
+
>>>3>BDFFFFFGGGFGFGGGGG2255BBFGHFFGBAD5DDF5G2FABGG2
@M00842:106:000000000-AAV5A:1:1101:20727:10502 1:N:0:6
AAAAAAAAAAAAAAAAAAAAAAAAAACAGACAAGAAAAACAAACGAAAGCA
+
11AAADDDDDDDGGGGGCE@G//////?0B00B0B00<E//<0//?///01
@M00842:106:000000000-AAV5A:1:1101:18540:10502 1:N:0:6
CTTTGGATTGTGGATTGTGATATTTAAATTTGTTGTGAGCTAATTCAAAGC
+
>>>>11B1BC1BEGFGBBB3BA3333D1331A30B0BF1G1FDDGF1FGF0
@M00842:106:000000000-AAV5A:1:1101:22385:10505 1:N:0:6
TAGGACTCCGCATGTGCTAGTAGTAGCATTAAGCCTGTCAGGGACTGTATG
+
>>>1>B1BBAADAE1BGDABBBD3ADDF3313B1B1BBGGFHHCGFG1F22
@M00842:106:000000000-AAV5A:1:1101:5488:10507 1:N:0:6
TAAAATAGTTGTTATAGATATTCAAATAACCCTGACACAAATGCTTAGGGG
+
>AAAABBDDFFDGG5GGBBGFDDAB55D5FFA4BF44BBBABDG5D5F3B2
@M00842:106:000000000-AAV5A:1:1101:23151:10509 1:N:0:6
GTGTGGTTGATATTTTTCATGGTATTGATAAAGCTGTTGCCGATACTTGGG
+
>111111>>BFFFGGGGGGGFGD333D333D11B1FAABGH?AAEEFGDG/
@M00842:106:000000000-AAV5A:1:1101:21969:10510 1:N:0:6
ACGAACGTCAGAAGCAGCCTTATGGCCGTCAACATACATATCACCATTATC
+
>>>3>>3>>>AF54BAGGGFGG5B444AAEEBBF3DFFD5FFFFHHHEBFD
@M00842:106:000000000-AAV5A:1:1101:26310:10511 1:N:0:6
AAAAAAAAAAAAAAAAATGGAATTCTCGGGTGCCAAGGAACTCCAGTCACG
+
BBBBBBDBBBBBGGGGCAFG3B3B555??01>BB@@?11BFBGHEG3FFG1
@M00842:106:000000000-AAV5A:1:1101:4566:10513 1:N:0:6
ACTATCAAAATATAACGTTGACGATGTAGCTTTAGGTGTCTGTACACCAGG
+
>>>A3@DFFFBFEGGGGFAGFFB22A466BA5A5BF5B3BAFAFBF53222
@M00842:106:000000000-AAV5A:1:1101:22057:10514 1:N:0:6
GATTGGTGTTTTCCATAATAGACGCAACGCGAGCAGTAGACTCCTTCTGTT
+
>>>>34@>>AFFFGFFGGGGGGBAAAEE22222AABD5DDGBGH35EFHFB
@M00842:106:000000000-AAV5A:1:1101:18308:10514 1:N:0:6
AAAAAAAAAAAAAAAAAAAAAAAAAAAACAACAACGAACGACAAGCCAAAA
+
A?AAADDDDDDDGGGGGGGGGC/////<///???/</<//?<B/0//0<0/
@M00842:106:000000000-AAV5A:1:1101:24772:10514 1:N:0:6
TGAATCTCTTTAGTCGCAGTAGGCGGAACACGAACACGCGCAAGAGTAAAC
+
>>>>1B@DFFFFG3BECEE11B110E0A00A/A/AA0/A/A//>0B1DD2D
@M00842:106:000000000-AAV5A:1:1101:19965:10516 1:N:0:6
TTTATAAATAAAATGTACAAATTGCATAAACACACAAAAAAAACATGGAAA
+
>AA>1BFFFFFFGBFBGGF31F3DDF33A1110BAA0B000A//B1BA1B1
@M00842:106:000000000-AAV5A:1:1101:8592:10519 1:N:0:6
CTTTGTCGGTCTACTAAAAAACTATGAATGATGATAATGATAACATTGTAA
+
>>1>13B>>>>1GGGGDFG1EAB13D32DD1DD2B22DAB2DGGDFF1D2B
@M00842:106:000000000-AAV5A:1:1101:4584:10519 1:N:0:6
ACTATCAAAATATAACGTTGACGATGTAGCTTTAGGTGTCTGTAAAACAGG
+
AAAAADFFFFFFGGFFGABGCG222B4BDD555BBB5B3F5D5FFDFF2FA
@M00842:106:000000000-AAV5A:1:1101:19346:10523 1:N:0:6
TTACCTCCAAATGAAGAAATAACATCATGGTAACGCTGCATGAAGTAATCA
+
>AAABFFBFFFFGGDFF44FGBBB5FDFG4G5DB2AAEECGFEGDBAFFH5
@M00842:106:000000000-AAV5A:1:1101:21724:10524 1:N:0:6
GAAAAAAAAAAAAAAAAATGGAATTCTCGGGTGCCAAGGAACTCCAGTCAC
+
>>>>>CDBBBBBGGGGG01BGFBB3B@DEFECEEHGFG1GFH3GGFHBGF3
@M00842:106:000000000-AAV5A:1:1101:18506:10528 1:N:0:6
GTTAGGTGGGCTGTATGTATTCATATGATGGTATTTATGTGAATGGTTGTG
+
>>>>111B>A>>EBFGFBBBFFF33AD33DGH33AB3AD2FFADGH11E0/
@M00842:106:000000000-AAV5A:1:1101:12561:10532 1:N:0:6
AAAAAAAAAAAAAAAAAAAAAAAAAAAAAAACACAAAAAAAAAAAAAAAAA
+
1>AA1DDDDDDDGGGGGGGGG?//>///<//?G0GF00?<A/->--CCCC@
@M00842:106:000000000-AAV5A:1:1101:12579:10533 1:N:0:6
AAAAAAAAAAAAAAAAAAAAAAAAAACAAACAACAAAAAAAAAAAAAAAAA
+
3AABBDDBBBBBGGGGGGGGCE@/>>/??B/0?/?F0BF/CGC?D/CC-<@
@M00842:106:000000000-AAV5A:1:1101:20495:10538 1:N:0:6
AAAAAAAAAAAAAAAAAATGGAATTCTCGGGTGCCCAAGGAACTCCAGTCC
+
BBBBBBDDBBBBGGGEGE1BG33B3@DDFD01>BF3B?1?AGH3FGE33F3
@M00842:106:000000000-AAV5A:1:1101:24048:10555 1:N:0:6
AAAAAAAAAAAAAAAAAAAAAAAAAAACAAACAAAAAAAACACAAAAAAAA
+
ABAABB?ADBBBGGGGFGGGGG/E//>/??0/B/B0?<BC/?0?/?0/</>
@M00842:106:000000000-AAV5A:1:1101:20501:10556 1:N:0:6
AAAAAAAAAAAAAAAAAATGGAATTCTCGGGTGCCCAAGGAACTCCAGTCC
+
BBBBBBDBBBBBGGGGGGCFFB@33D55B1E1>?FHCAGFFGHBF@BF3F3
@M00842:106:000000000-AAV5A:1:1101:22126:10558 1:N:0:6
AAAAAAAAAAAAAAAAAAAAAAACACACACACAAACCCCAACCACGAAACC
+
AAAAADDDDDDDGGGGEE//EE//>0F/E/?///0?//?/??/<F////<0
@M00842:106:000000000-AAV5A:1:1101:27564:10563 1:N:0:6
AAAAAAAAAAAAAAAAGGGGGGCAGCGAGACGCGCCACACACCACACAACA
+
>AAAADDDDDD@AA////EEEGC/?/////>.----.<<<<...;;C..;.
@M00842:106:000000000-AAV5A:1:1101:15602:10565 1:N:0:6
AAAAAAAAAAAAAAAAAAAAAAAACACAAAACAAGAAAAACAACAAAAACA
+
BABBBBBBBBBBGGGGGGGGGG?EEG1//000/?2??F20/??/??G0?//
@M00842:106:000000000-AAV5A:1:1101:14011:10567 1:N:0:6
CTGAATTTACGGAAAACATTATTAATGGCGTCGAGCGTCCGGTTAAAGCCG
+
>>>>>BBB5D>>2AABFGGGFG6D66FD4E2AA2A22BEFCG0AEFADFHA
@M00842:106:000000000-AAV5A:1:1101:9418:10567 1:N:0:6
TGACAAGAGAATAGAAAAAATTCAATGCCAAACACAAAAAAAAAAAAGCAG
+
11>>AFB1B>B1BBB1B1B00FD3ADDAB11B0B00B0AF//AA///?0B0
@M00842:106:000000000-AAV5A:1:1101:26247:10569 1:N:0:6
AAAAAAAAAAAAAAAGGGGGGGCGGGGAACGAGAGCCCCCCACACCAAGCG
+
1>A?A111000>A/A/AEEGG@99-9------------9--;;9-----9-
@M00842:106:000000000-AAV5A:1:1101:28438:10572 1:N:0:6
TTTAGCATCAACAGGCCACAACCAACCAGAACGTGAACAAGCGTCCTGCGG
+
>>AA3BFFFFFFGGAFGGGGFEB24E2C4AEFA22BB3DABF?AAE1FG00
@M00842:106:000000000-AAV5A:1:1101:7874:10575 1:N:0:6
AGACTCAAAGCGAACCAAACAGGCAAACAATTTAGGGTCGGCATCAAAAGC
+
>>>>>BBFFFFBGGGGGGGGGGBCBBB2B2355BDBGAFA2FEEGGBBGG1
@M00842:106:000000000-AAV5A:1:1101:18773:10579 1:N:0:6
AAAAAAAAAAAAAAAAAAAGGGAACTCTCGGGTGCCAAGGAACTCCAGTCC
+
AAAAADDDDDDDGGGGGGC/?EAG/@B1BB/E/>?0@1FEGFG1BFBGBF1
@M00842:106:000000000-AAV5A:1:1101:6021:10580 1:N:0:6
AGATGGGAAAGGTCATGCGGCATACGCTCGGCGCCAGTTTGACTCTTCGAC
+
>>>>344B@A>FDBFGG5E22EA44A22222220A103DD5B5B5A551A1
@M00842:106:000000000-AAV5A:1:1101:14439:10581 1:N:0:6
AAAAAAAAAAAAAAAAAAAAAAAAAACAAAAACAAAAAAAAAAAAAACAAA
+
@ABBBDBBBBBBGGGGGGGGGGCGEG/?/0B//?/BC////<B?D--..<0
@M00842:106:000000000-AAV5A:1:1101:23570:10588 1:N:0:6
AAAAAAAAAAAAAAAAAAAAAAAAAACACAAAAAAAAAAACAAAAAAAAAA
+
ABBBBBBBBBBBGGGGGGGGGGG//>/??F?B0?>/>/BC/<FC?/<-<A-
@M00842:106:000000000-AAV5A:1:1101:7539:10590 1:N:0:6
GTAACCGTCTTCTCGTTCTCTAAAAACCATTTTTCGTCCCCTTCGGGGCGG
+
>>>>>F33>CAFGGFFGGGGGGBBG4AFH45D5BBEBAEGHBFF2EBEEC0
@M00842:106:000000000-AAV5A:1:1101:23710:10596 1:N:0:6
ATGAGGCCGTCCCTAGTTTTGTTTCTGGTGCTATGGCTAAAGCTGGTAAAG
+
>>>>34>>A>AAGGFGB5FGFB44B5DG5B33D5BBA2B35BFFGFAGFG5
@M00842:106:000000000-AAV5A:1:1101:20076:10599 1:N:0:6
AAGTCAGAAAACTGTATGTGAGGATATTGAAAGAACTTGTAATGAGAATTT
+
>A11>D1DFFFF11BEDB3BBFF1B133D3111B0B1DAB12FF2FFBBBD
@M00842:106:000000000-AAV5A:1:1101:6716:10607 1:N:0:6
AAAAAAAAAAAAAAAAAATGGAATTCTCGGGTGCCAAGGAACTCCAGTCAC
+
BBBBBBBBBBBBGGGEGGAFG@@D3D55B1>?>ECF3G?13BBEB3B@FG3
@M00842:106:000000000-AAV5A:1:1101:13010:10609 1:N:0:6
AACAGTGGATTAAGTTCATGAAGGATGGTGTTAATGCCACTCCTCTCCCGG
+
AAAA3BBB4BBBABBBABBBB5BB44BF4B4256DDEHCH3FGBA5EHHG2
@M00842:106:000000000-AAV5A:1:1101:8932:10609 1:N:0:6
AAAAAAAAAAAAAAAAAAAAAAAAAAAGAAAAAAAAACAAAAAAAAAAAAA
+
AAABBBBBBBBBGGGCGGGGEGC?////?03B0///<///<<///-<-A@;
@M00842:106:000000000-AAV5A:1:1101:18860:10622 1:N:0:6
AAAAAAAAAAAAAAAAGGGGGGGCGGAAGAAACCCGCCAGCCACACCAACG
+
>1A?A@>DDDDD?AC///AEEGG-;-;---///-----9-9----9-:---
@M00842:106:000000000-AAV5A:1:1101:16003:10629 1:N:0:6
CTTGGCTGGAAAAAAAAAAAAAAATGGAATTCTCGGGTGCCAAGGAACTCC
+
>>>33BCABFFFGGGGEFGGCF?EEBA3333A5D?B01>EGFGHGHHH3FG
@M00842:106:000000000-AAV5A:1:1101:12973:10630 1:N:0:6
GCTATGGCTAAAGCTGGTAAAGGACTTCTTGAAGGTACGTTGCAGGCTGGG
+
>>>>35B>>@BBB54BBABABBB4F445D5D545A4DD223BEFHGGFGA2
@M00842:106:000000000-AAV5A:1:1101:28476:10631 1:N:0:6
GTTGACGATGTAGCTTTAGGTGTCTGTAAAACAGGTGCCGAAGAAGCTGGG
+
>3>3>D3AAAFFGG5DGGFGBFAB5D5BD6D4ABB43BBAA2A2BGG3AE2
@M00842:106:000000000-AAV5A:1:1101:23999:10638 1:N:0:6
TATGGTCGTGCTACTGAAACTCTGGCTAAACAGTTATGAACTTGGTCGTGC
+
1>1113B1>>A>FGFFFBABFG3DF10111B1B1DA21DF111A11BE/E/
@M00842:106:000000000-AAV5A:1:1101:18143:10640 1:N:0:6
CTCTTTCTCAATCCCCAATGCTTGGCTTCCATAAGCAGATGGATAACCGCC
+
>>AAAFFFFFFFGGGGGFGFFF5B2B44BFG65BBFGFBFFFFHHHFHGG2
@M00842:106:000000000-AAV5A:1:1101:23556:10650 1:N:0:6
AAAAAAAAAAAAAAAAAATGGAATTCTCGGGTGCCAAGGAACTCCAGTCAC
+
BBBBBBBBBBBBGGGGGEFBGFB33D5BBFE1>?FBBGFACGBGFBF3BF3
@M00842:106:000000000-AAV5A:1:1101:18389:10656 1:N:0:6
ACTCCTCTCCCGACTGTTAACACTACTGGTTATATTGACCATGCCGCTTTT
+
A1AAADFDFFFAGGGEAFGGGGF10B1BF11A1A2D2AFGFC1FAEE/A/B
@M00842:106:000000000-AAV5A:1:1101:16201:10657 1:N:0:6
TAATGTCTAATCACTTGGTACTGTTGATGCTGCAACAACAAAAAAAAAAAA
+
>>A11@@BDFDFGGGFBGBBABD33BA3BD1ABBB1BA0A0FCGGGCEEEE
@M00842:106:000000000-AAV5A:1:1101:11913:10659 1:N:0:6
AAACGCGGCACAGAATGTTTATAGGTCTGTTGAACACGACCAGAAAACTGG
+
AAAA3>>D>2>BB4B5BBBBBF5DBAD5B55BD5B5FEEFGGH1F3BFEGH
@M00842:106:000000000-AAV5A:1:1101:8750:10667 1:N:0:6
AAAAAAAAAAAAAAAAAAAAAAAACAACACAAAAAAAACAACAAAAAAAAA
+
BBBBBBBBD@DBGGGGGGGGGGGG??EEA/?/0B/>/C//???C00<>/@/
@M00842:106:000000000-AAV5A:1:1101:24648:10671 1:N:0:6
CTATTGGATGAGGACTTAGAACTCAATGTCAGTTATTGGCAAGGTATCAGC
+
1>>>A11B1BFCFGE1FBF1FE1BB1D333BABA3333BBB10AB12DFG1
@M00842:106:000000000-AAV5A:1:1101:5560:10676 1:N:0:6
GAATGAATGGGAAGCCTTCAAGAAGGCGATAAGCAGGAGAAACATACGAAG
+
>>>>34@FFFFFG2FGBBGFGGD4AF4AA2A2BBBF22B2AGFH35GCA11
@M00842:106:000000000-AAV5A:1:1101:20373:10676 1:N:0:6
ATATACCTGGTCTTTCGTATTCTGGCGTGAAGTCGCCGACTGAATGCCAGC
+
>>A>>DFFF@FFGGGFEABFGG6DF4A2A22A5D2AE2AFEEG35AFGGF1
@M00842:106:000000000-AAV5A:1:1101:11913:10677 1:N:0:6
AAACGCGGCACAGAATGTTTATAGGTCTGTTGAACACGACCAGACAACTGG
+
AAAB3DAD>>>BB4ABBBBBBF5DFABDF55AD5B5BA2EEEGF1BFG33F
@M00842:106:000000000-AAV5A:1:1101:21918:10682 1:N:0:6
ATCCTTGATGTCGGTTGCTGTATAAACACCACAAAAACAATGGAATCCCCG
+
>1>>1@BF1@3BFEAAAB1BAB333A1F0000AB0BF?FG1A11A11B1A/
@M00842:106:000000000-AAV5A:1:1101:8983:10691 1:N:0:6
AAAAAAAAAAAAAAAAAAAAAAACAACAAAAAAAAACAAAAAAAAAACAAA
+
BBBBBBBBBBBBGGGGGGFGGGG111???11?//>E/??B0//</>C///<
@M00842:106:000000000-AAV5A:1:1101:14928:10691 1:N:0:6
TGAGGGAAAAAAAAAAAAAAAAAAATGGAATTCTCGGGTGCCAAGGAACTC
+
33>333>BAFFBGGGGGFGGGGGG01BB3B33B3BFFE1>AHHFHGHHGBB
@M00842:106:000000000-AAV5A:1:1101:20358:10692 1:N:0:6
ATATACCTGGTCTTTCGTATTCTGGCGTGAAGTCGCCGACTGAATGCCCGC
+
>3>>AFFFF@FFGGGFE4BFFG6AB4A2A225BD2A22AE2EF3A5FF31A
@M00842:106:000000000-AAV5A:1:1101:25584:10694 1:N:0:6
AAAAAAAAAAAAAAAAAAAAAACAACAACAAAAACAAAAAAAAACAAAAAA
+
BBBBBBBDBDBBGGGGGGGGCF1BF11?1111B?/?/B0//<///?/B?//
@M00842:106:000000000-AAV5A:1:1101:20380:10697 1:N:0:6
ATAAGGCTTATTGGCTAAATAACTCCAATCCTTGGTGTCGGTTGCTGTATA
+
>3>A34BBFFFFGGGGFFAGFG45BEFCEFB5DAB42ABEA22AF3F55D5
@M00842:106:000000000-AAV5A:1:1101:4214:10701 1:N:0:6
TTTGTGGAATCTTATGACGCTGAATTAGAGAACAGGTCATCTCCTTCCAAA
+
1>>1111BFBDDGG3GFGGEAAE1E31B311BABCE1FFFG2AEB1FGFE1
@M00842:106:000000000-AAV5A:1:1101:13434:10704 1:N:0:6
AAAAAAAAAAAAAAAAAAAAAAAACACAAAAAACAAAAAAACAAAAAAAAA
+
1AAAADDDDDDDGGGGGGGGGG/E//0//00/>/?FG0//>/?/GGG?/>@
@M00842:106:000000000-AAV5A:1:1101:20234:10706 1:N:0:6
TCTCAATCCCCAATGCTTGGCTTCCATAAGCAGATGGATAACCGCATCAAG
+
>>>>ADFFFFBFGGGGGGGGF44BFH6A4BAEB44B3B55AFH?GE2EBB3
@M00842:106:000000000-AAV5A:1:1101:19478:10706 1:N:0:6
AAAAAAAAAAAAAAAAAAAAAAAACAAAAAAAAAAAAAAAAACAAAAAAAA
+
1AAAADDDDDDDGGGGCCEGCC/>/?/B>>>/><</BC?C-<<F.F0<A--
@M00842:106:000000000-AAV5A:1:1101:6825:10709 1:N:0:6
AAAAAAAAAAAAAAAAGGGGGGGCGGAGCGGACCCACCACACACGAACGAG
+
>AAAA11ADDDDGGG?/AEEGG?---;-;---------;---:B---9---
@M00842:106:000000000-AAV5A:1:1101:27711:10717 1:N:0:6
AGTTTTCTTTGTTAATAAAGATGTAAGCTTCTGGTTATCCAAAAACAAAAA
+
>>1>1@B13@B@AGFGGFFG1BAD33DB111BDB111BBFFG1BFEG0GHE
@M00842:106:000000000-AAV5A:1:1101:9568:10721 1:N:0:6
CTAGACGGTCTCGGATTGTGGTATTTGATGTCAAATTTTCACAAAAAAAAA
+
1>>1>D>A1>>BBA1AABBBEBB3D3DAADADD2D2D1AD2GDFABG/EGA
@M00842:106:000000000-AAV5A:1:1101:20318:10724 1:N:0:6
CCTAGTCCTCAAAAAAAAAAAAAAAAATGGAATTCTCGGGTGCCAAGGAAC
+
>>>A3BBDFFFFGGGGCE22E?A000>1BC3@3@DDD?B>1>EHHEFFEFF
@M00842:106:000000000-AAV5A:1:1101:6295:10725 1:N:0:6
GGGGAGCGGGGGAGAGGGTGGGTACTGGCGACTGGTGACAGTCGTCGCCGG
+
1>>11111110>/////////A/11121/>>////10111111////>///
@M00842:106:000000000-AAV5A:1:1101:26977:10729 1:N:0:6
TCCAAACAATTTAGACATGGCGCCACCAGCAAGAGCAGAAGCAATACCGCC
+
>AABBFAFAFFFGGGGGGGGGG2E2ACG2GG2A2AGCF3B3FGF3FGH?EE
@M00842:106:000000000-AAV5A:1:1101:7383:10732 1:N:0:6
AAAAAAAAAAAAAAAAAAAAAGGGACTTCTCGGGTGCCAAGGAACCCCAGC
+
BABAAB@BBBBBGGGGGGGGE1BB11B3B3B1?>?//3B3?/?GG/E/<?0
@M00842:106:000000000-AAV5A:1:1101:2710:10733 1:N:0:6
GCAATTAAAATTGTTGACCACCTACATACCACAGACGAGCGCCTTTACGCC
+
AAAAADDFFF5BFFAFGGGGGG44BG5DFF4BB4BF22AA2EEA2BDF1AA
@M00842:106:000000000-AAV5A:1:1101:5075:10734 1:N:0:6
AAAAAAAAAAAAAAAAAAAAAAACACACACGAGCAACACACCACAACACCA
+
>AAAADDDDDDDGGGEECC??////0>?///>>//0B<////<//?<<?//
@M00842:106:000000000-AAV5A:1:1101:11201:10737 1:N:0:6
AAAAAAAAAAAAAAAAAATGGAATTCTCGGGTGCCAAGGAACTCCAGTCAC
+
AAAAADDDDDDDCGGGGA0BFFG11DDD/E//>/B@BF/BBG1FCGC@FD1
@M00842:106:000000000-AAV5A:1:1101:17132:10739 1:N:0:6
GTCCGACGATCAAAAAAAAAAAAACAACTGGAATTCTCGGGCGCCAAGGAA
+
>1>>1>>ADAAAGGGGEA0/A?AE//B/BAB0B11D2D////>EE?//F00
@M00842:106:000000000-AAV5A:1:1101:15984:10740 1:N:0:6
AAAAAAAAAAAAAAAAAAAAAAAAAACAAAACAACCAAAACAAAACAACAA
+
AAAAADDDDDDDGGGGCGEGGG/E///?/000??/<<//?0F/0<0</<//
@M00842:106:000000000-AAV5A:1:1101:7402:10741 1:N:0:6
ACGGGCGGAGAAAAGGAAGAAAAAACGAAAGAAGGAAGAAAAAAAAAGAGA
+
>>>33>2>DDBFGGGGGGFBBBA2AAA111A31AB1ABB332B0>EE1?F1
@M00842:106:000000000-AAV5A:1:1101:4366:10741 1:N:0:6
CAACAGCAGGTTTCCGAGATTATGCGCCAAATGCTTACTCAAGCTCAAACG
+
>AAAA4CCFAFFGGFFEEAFGGDD52AE2A23DDABDF5FFBDGBGH3FG1
@M00842:106:000000000-AAV5A:1:1101:22004:10745 1:N:0:6
AAAAAAAAAAAAAAAAAAAAAAATGGAATCCTCGGGTGCCAAGGAACCCCA
+
BBCBABBCCCCCGGGGGGGGGG?ABB3333@3@1E>?/?BB3FDHCH/?E/
@M00842:106:000000000-AAV5A:1:1101:19084:10746 1:N:0:6
AAAAAAAAAAAAAAAAAAAAAACACAACAACAAAAAAAAAAACAAAAAACA
+
AAAAADDDDDDDGGGGGGCGGG/F0//>/FA/?00/////>B/G/<0<///
@M00842:106:000000000-AAV5A:1:1101:7490:10762 1:N:0:6
AAAAAAAAAAAAAAAAAAAAAACACAACAAACAAAAAACAAAAAAAAAAAA
+
AAAABBBBBBBBCEGGGGCE?@?AB11??1111??BG//?/0BF@/@///<
@M00842:106:000000000-AAV5A:1:1101:14499:10764 1:N:0:6
GCAAGAACCATACGACCAATATCACGAAAATAGTCACGCAAAGCATTGGGG
+
>>>>3BCBAFFFGBAAAAAGBGD55A22A253BADAD2GE2AFGFA5FFAA
@M00842:106:000000000-AAV5A:1:1101:14179:10770 1:N:0:6
ATTAAGCCTGTCAGGGACTGTATGAATTCAAGTTTGCGTATTAATAAATGG
+
AAAAB54@BB@BBBFGAABABB6D5656DD5D5A6DDEABA3B5BA5D5F3
@M00842:106:000000000-AAV5A:1:1101:12595:10770 1:N:0:6
ATTAAAAAAAAAAAAAAAAAAATGGAATTCTCGGGTGCCAAGGAACTCCAG
+
A>>>AFFFB@BDCEEEEEG0E01BF3@33B3B1?>1>??B3?FABB3BB3F
@M00842:106:000000000-AAV5A:1:1101:11291:10770 1:N:0:6
CTTTGGTCAATTGTTGATGCATCTACGGGATCCTCAACTCTTTATCAATCC
+
>>1>111B3D3BB33B3BBBBBDA3B0AA00BB1BB1B2FD112BFFD1E0
@M00842:106:000000000-AAV5A:1:1101:25980:10773 1:N:0:6
AAAAAAAAAAAAAAAAAAAAAAAAAAAACAAGAAACAACAAAAAAACACAA
+
BBBBBBBBBBBBGGGGGGGGEE/>//>///?0?B0?0F///00?/</<0?/
@M00842:106:000000000-AAV5A:1:1101:8112:10778 1:N:0:6
AAAAAAAAAAAAAACAGGGGGGACGGCGACCAACACCACCCCACACCACCC
+
1>AAA@@AADDDG?ECGGFGGBC///<//---..<<.<<CG?.<.:...=.
@M00842:106:000000000-AAV5A:1:1101:26506:10786 1:N:0:6
AAAAAAAAAAAAAAAAAAAAAAAAAAGAACAAAAAGCACGCGCGAACACGG
+
BBBBBDBBBBBBGGGGGGGGC@//EE/?003000?/B3?<///////<0//
@M00842:106:000000000-AAV5A:1:1101:7935:10788 1:N:0:6
AAAAAAAAAAAAAAAAAGGGGGGACGAGCGACGCCCACACCCACCCCCACC
+
>AAAADDDDDDDGEEA//ECCE?/<</-->-C-<-<C..:.::.;.;--;.
@M00842:106:000000000-AAV5A:1:1101:16431:10789 1:N:0:6
AAAAAAAAAAAAAAAAGGGGGGAGCCAGGAACCACACACCACCCACCACCC
+
>AAAADADDDDDGGE//EEEEC<///00?/<0/0F...<C.F....<..<<
@M00842:106:000000000-AAV5A:1:1101:7674:10792 1:N:0:6
GCAGTAGCGCCAATATGAGAAGAGCCATACCGCTGATTCTGCGTTTGCTGG
+
>>>3>B5DDBBBGGFGGGGGAF4BBGH5FG32AAAAADD5FGCAA0AFFG3
@M00842:106:000000000-AAV5A:1:1101:8161:10794 1:N:0:6
GGTTATTTGAATATCTATAACAACTATTTTAAAGCGCCGTGGATGCCTGAC
+
>>3>>@BDFFFFFGFFGFGFGGGA44D6A66A5DA2AAAAA2AAGGGBGHB
@M00842:106:000000000-AAV5A:1:1101:19858:10799 1:N:0:6
TTTCGAGGGCAAAAAAAAAAAAAAAAAACTGGAATTCTCGGGCGCCAAGGG
+
>1>>1>>>AAAAGGGGCEG?EC/A/>/>/BB>BBB1B2B??>/>>E//FF/
@M00842:106:000000000-AAV5A:1:1101:14733:10799 1:N:0:6
TCCAGTCCGTTCAGTTGTTGCAGTGGAATAGTCAGGTTAAATTTAATGTGG
+
3>>>3B44>>BBBB6ABBABBBB5BF4AA4ADDDEG53DAD5DDFDDF5FA
@M00842:106:000000000-AAV5A:1:1101:24341:10800 1:N:0:6
AAAAAAAAAAAAAAAAGGGGGGCGCCGCGACACGCCCACCCCCAAAAACCC
+
3AAB?A>ADDDDE?E?EAFAE?//<---<<---.-.-.;.;-;9...9C..
@M00842:106:000000000-AAV5A:1:1101:7019:10802 1:N:0:6
CTCATCCAACGCGTCAGTTTTTGACAGAATCGTTAGTTGATGGCGAAAGGG
+
AABBADFFFFCCGEECFBBFEFAAF5B3B55FA2BA55DDAGFEEEAE?G1
@M00842:106:000000000-AAV5A:1:1101:16985:10802 1:N:0:6
CCTTGGCGGCCAAAAAAAAAAAACAAAATGGAATTCTCGGGTGCCAAGGAA
+
>>>>34BADBBBGGGGGGGGGG011BFF3@F3@3BD5D1F>1>BFFGE1B?
@M00842:106:000000000-AAV5A:1:1101:8796:10803 1:N:0:6
TGGTGCTGATATTGCTTTTGATGCCGACCCTAAATTTTTTGCCTGTTTGGG
+
>3>>3B4B5BBBABBBBBFBABD54AEEEE3B23A5555AAGHCGBADGEE
@M00842:106:000000000-AAV5A:1:1101:16524:10803 1:N:0:6
AAAAAAAAAAAAAAAAAAAAAAAAACACAAAGAAAAAAAAAAAAAAAAAAA
+
BBBBBBDBBBBBGGGGGFGGGGGG///?//F3B??2G//@DFCCCC<---;
@M00842:106:000000000-AAV5A:1:1101:27895:10806 1:N:0:6
CTACTGACCGCTCTCGTGCTCGTCGCTGCGTTGAGGCTTGCGCTTACGGTA
+
>>AAA4@CFBD>EAEE2FFFGE2A2AAE2E22AAA2FABEGA0A1A3BAB1
@M00842:106:000000000-AAV5A:1:1101:14778:10808 1:N:0:6
TAGGACTCCGCATGTGCTAGTAGTAGCATTAAGCCTGTCAGGGACTGTATG
+
>>>3>B4BB>>>AA5BBABBBBDD6ADA5555DBFAFAFDFHAFF2FBBDG
@M00842:106:000000000-AAV5A:1:1101:18275:10812 1:N:0:6
AAAAAAAAAAAAAAAAATGGAATTCTCGGGTGCCAAGGAACCCCAGCCACC
+
AAAAADDDDDDDGGGG/0BG111AD2D>E/B>EFFFGF0BG/EE/>0?0F0
@M00842:106:000000000-AAV5A:1:1101:27082:10816 1:N:0:6
TTACTTTGCGACCTTTCGCCATCAACTAACGATTCTGTCAAAAACTGACGC
+
>>AA>@BDF?DBGEGGGGGGGGBB4BBABBAAA2DDDAFDDF3AEFBGH?1
@M00842:106:000000000-AAV5A:1:1101:6789:10828 1:N:0:6
CATATTTTGAGTCGGTTGCAGGGAACAACACACAAAACAACGGCATTCCCG
+
>>>A13@3BAABGGEAAAA1B0AAB00B0A0A0AAF00B///A/A/1DAB/
@M00842:106:000000000-AAV5A:1:1101:4471:10836 1:N:0:6
AAAAAAAAAAAAAAAAAAAAAAAAAACACAAACAAAAACAAAACAACAAAA
+
>AAAADDBBBBBGGGCEGEEEGEE/E/F0?FB/0/00?/??0BBCA//?00
@M00842:106:000000000-AAV5A:1:1101:26448:10842 1:N:0:6
AAAAAAAAAAAAAAAAGGGGGGCGCCAGGAGCGCACCCCCCCCACCCACAC
+
>AAAADDDDDDDGC/AAAAEGC/<--.-....-<---.-;:---....;C.
@M00842:106:000000000-AAV5A:1:1101:8735:10842 1:N:0:6
CGCCAAATGACGACTTCTACCACATCTATTGACATTCTGGGTCTGCAAGCC
+
>1>>ADF1B1@>A11ABGFGDGB01B33A3DAFDDD122A0BB00DA1FG/
@M00842:106:000000000-AAV5A:1:1101:9910:10845 1:N:0:6
ACATAGTGCCATGCTCAGGAACAAAGCAACGCGGCACAGAATGTTTATAGG
+
AA>AA55BBBBBBBBBFFGABGFG4A4A4B222AA2ABF3B5FDDF5BGHH
@M00842:106:000000000-AAV5A:1:1101:4691:10849 1:N:0:6
CTATTTTACTTTTACTAAAGTATATGACTTTAATATATATGTCAATAAAAA
+
>1>1>3DBDB3@3B1AGGGFBB333DFG3A3333D33333A3D3BFE1D1B
@M00842:106:000000000-AAV5A:1:1101:10836:10849 1:N:0:6
AAAAAAAAAAAAAAAAAATGGAATTCTCGGGTGCCAAGGAACTCCAGCCAG
+
BBBBBBDDBDDDGGGCGE1BFBFEBDDDBEE1>B3B3?FGFGBGGBG3111
@M00842:106:000000000-AAV5A:1:1101:25302:10851 1:N:0:6
AAAAAAAAAAAAAAAAGGGGGGCGCCAGGCATCCACCCCCACCCACGCCCC
+
AAAAADDDDDDDG///E/EEEG@/--.-...1//0<..<@-.;.;C-.:;-
@M00842:106:000000000-AAV5A:1:1101:27746:10853 1:N:0:6
TCATGATTGAATCGCGAGTGGTCGGCAGATTGCGATAAACGGTCACATTAA
+
>>AA3BBDFFFFGGGGEEAGGBAA2E??E35BAAA2A1DFAEEFGHGFBFA
@M00842:106:000000000-AAV5A:1:1101:20161:10856 1:N:0:6
AAAAAAAAAAAAAAAAAATGGAATTCTCGGGCGCCAAGGAACTCCAGTCAC
+
BBBBBBDBBBBBGGGGGCGFGB333D5@FFE/>>>1/FFFEGEGGFE?FGE
@M00842:106:000000000-AAV5A:1:1101:15806:10856 1:N:0:6
GGCATGAAAACATACAATTGGGAGGGTGTCAATCCTGACGGTTATTTCCTA
+
>A>>>1DFFFFAGGFG1FGFGG1BAA0B0B2B2D01AFF0A/B/1BFBFD2
@M00842:106:000000000-AAV5A:1:1101:27730:10863 1:N:0:6
GCATGATTGAATCGCGAGTGGTCGGCAGATTGCGATCAACGGTCACATTAA
+
3>A33D5FF@FFGGFAEE2GC5A2A22AA353BE222BBF101A1F5D5AD
@M00842:106:000000000-AAV5A:1:1101:22889:10864 1:N:0:6
ATAGTCAGGTTAAATTTAATGTGACCGTTTATCGCAATCTGCCGACCACTC
+
>>>3>BBFFDFFGGGGGGGGB6DFG5A224A5D4BAAAGDFGFFCGGCHFF
@M00842:106:000000000-AAV5A:1:1101:13091:10865 1:N:0:6
CGATTAAAAACACTTTTGGAATTCTCGGGCGCCAAGGAACTCCAGTCACGC
+
>3>>3>FFBFBBFFGGGBA4BA4A55AFA2A2ABAAA2AFABGHHBF3GG1
@M00842:106:000000000-AAV5A:1:1101:15977:10876 1:N:0:6
GGTGCTGATGCTTCCTCTGCTGGTATGGTTGACGCCGGATTTGAGAATCAA
+
>A>3>BBDFFFFGGGFGGGGGGF455BG55BFG2EE2AAABEHHEFGFGFA
@M00842:106:000000000-AAV5A:1:1101:26112:10880 1:N:0:6
CCAGTTGCATTTTAGTAAGCTCTTGTTGATTCTCAAATCCGGCGTCAACCC
+
1>A1>B1B1@DFCF13F3BGGGB11D1B333A3D3BB3BBB0EAAE/EFF/
@M00842:106:000000000-AAV5A:1:1101:13585:10882 1:N:0:6
GTGGGAACCGAAGAAGACTCAAAGCGAACCAAACAGGCAAAACATTTAGGG
+
>>1111B1>>>>A11B1B1B1B110B00A00/AA0BCFBAB0B/BF2DGAB
@M00842:106:000000000-AAV5A:1:1101:10861:10884 1:N:0:6
ATGGGCGGCTGAAAAAAAAAAAACAAAACATGGAACTCGCGGGCGCCAAGG
+
>>>33B>A>2>BBBBBEEGGEEE1BG1B11331333BB1>>EE//////??
@M00842:106:000000000-AAV5A:1:1101:17900:10885 1:N:0:6
AAAAAAAAAAAAAAAAAAAAAAACAAAACAACCAAACAAACCACAAAAAAA
+
>AABBBDBBBBBGGGGGGGGGG?1?1BB???///??/0/0//?/?/00///
@M00842:106:000000000-AAV5A:1:1101:8386:10888 1:N:0:6
AAAAAAAAAAAAAAAATGGAATTCTCGGGTGCCAAGGAACTCCAGTCACGC
+
CCCCBBDDBDBBGGGG1BBBBBED5AAFE1>1BD31F1BE3FGHFBBBE>1
@M00842:106:000000000-AAV5A:1:1101:8050:10889 1:N:0:6
TGTTACTGAGAAGTTAATGGATGAATTGGCACAATGCTACAATGTGCTCCC
+
>>>>>B5FFFFFGGFFGGFGAFB4D56BA44B4BBBF5FFFG5GDDFBDAF
@M00842:106:000000000-AAV5A:1:1101:13001:10890 1:N:0:6
GTAACTTGACTCATGATTTCTTACCTATTAGTGGTTGAACAGCAACGGACC
+
>>>>>B5B4BBBB5BBBBBFFGGFG5B55A65DB52BBFFFEHE2GEGAE2
@M00842:106:000000000-AAV5A:1:1101:10540:10894 1:N:0:6
AAAAAAAAAAAAAAAAAAAAAACAAAACAAAACAAACAAAACAAAACAAAG
+
AAAAADDDDDDDGCGGGGGGGG///0B0/>00>?/0/0?>00?F0BF/?00
@M00842:106:000000000-AAV5A:1:1101:18421:10895 1:N:0:6
TTGCAGACCCATAATGTCAATAGATGTGGTAGAAGTCGTCATTTGGCGAGG
+
11>A11DFAAAFGFFGFGDBFGB13D3DB03113ADD0AFE0D2BFB0/A/
@M00842:106:000000000-AAV5A:1:1101:22813:10897 1:N:0:6
ATTAAAATTGTTGACCACCTACATACCAAAGACGAGCGCCTTTACGCTTGC
+
>>3>AFFBCFFFGGGGGGGGGG456FG4B4A4B22AE2EEB23FGFG111B
@M00842:106:000000000-AAV5A:1:1101:3431:10904 1:N:0:6
CGTCTTCATTTCCATGCGGTGCACTTTATGCGGACACTTCCTACAGGTCGC
+
>>>>>>B@3B@BFG33BAE1EA1B11A3D3A000A0BA1BG1DGF101A/A
@M00842:106:000000000-AAV5A:1:1101:28667:10905 1:N:0:6
AAAAAAAAAAAAAAAAAGGGAATCCACGGGCGCCAAGGAACTCCAGCCACC
+
AAAAADDDDDDDGGGGE/EEFB01B1BE/E/>>>>@//>FG>FGB10/FF0
@M00842:106:000000000-AAV5A:1:1101:7520:10908 1:N:0:6
AAAAAAAAAAAAAAAAAAAAAAAAAAGACAACAAAACAAACAAACAACACG
+
1>>AAD@DDDDDGGGGAE/?>>E/>>/?000//<B0E<<0/0<B/0?//?/
@M00842:106:000000000-AAV5A:1:1101:27364:10909 1:N:0:6
CTGCATACGAAAAGACAGAATCTCGTCCAAGAGCTTGATGCGGTTATCCAA
+
>>>>A@3FFAAAGGEEFGGGFF3D00BA01A00B11BBDBFA/B/B1DGE1
@M00842:106:000000000-AAV5A:1:1101:13836:10912 1:N:0:6
AAAAAAAAAAAAAAAAAAAAAAACAACACACACCAGCACACCCACACCCAG
+
AAAAAD@DDDDDGGGGAC@EGC//?/?F>>/////0/00>0<A///</?//
@M00842:106:000000000-AAV5A:1:1101:4527:10916 1:N:0:6
TCATTGCTTATTATGTTCATCCCGTCAACATTCAAACGGCCTGTCTCATCA
+
>AAAA5BBBDFFGFF6FEAEF4AA4BA2AF45DD5BB2AAEDFFFDFF5F5
@M00842:106:000000000-AAV5A:1:1101:21038:10926 1:N:0:6
GAGAAGCAATACCGCCAGCAATCGCACCAAGCATACCTCACCTCACTTACG
+
1>>>11CFF1DFGGGGEA0001AAA00E000A01B10DBAGFFGHF1DA1/
@M00842:106:000000000-AAV5A:1:1101:8808:10926 1:N:0:6
AAAAAAAAAAAAAAAAAAAAAAAAAAACAAAACACAAAAAAAAACAAAACG
+
AAAAADDDDDDDEGGGGGGGGG//>EE<E/0BBF0/?0FG/</</?G0G0/
@M00842:106:000000000-AAV5A:1:1101:13950:10940 1:N:0:6
AAAAAAAAAAAAAAAAAAGGGAATTCTCGGGTGCCAAGGAACTCCAGTCCC
+
AAAAADDD0DDDCGG//A/?E?B01B2@B/>///B1@B?FBGBF11B2111
@M00842:106:000000000-AAV5A:1:1101:16718:10941 1:N:0:6
AAAAAAAAAAAAAAAAGGGGGGGCGACGCACACCCGCACCCCCCCCACCCC
+
AAAAADDDDDDDGG?/A/A/EC-9;9-9--;-9:--;9-9--;----:-;-
@M00842:106:000000000-AAV5A:1:1101:11525:10942 1:N:0:6
AAAAAAAAAAAAAAAAAAAAAAAAAAAAAGAAACAAAAAAAAAAAAAACAA
+
BBBBBBBBDDDBGCGFGGGGGG/>/>/<>//?22??B0?<B//<-><<.<<
@M00842:106:000000000-AAV5A:1:1101:14744:10943 1:N:0:6
AACGGCTGCGGACGACCAGGGCGAGCGCCAGAACGTTTTTTACCTTTAGAC
+
>>>33>3>2>>>AAAAAAFFGFA0A0A0AE0A3BB1B311>FFGF33BGGB
@M00842:106:000000000-AAV5A:1:1101:4525:10948 1:N:0:6
AAAAAAAAAAAAAAAAAAAAAAAAAAACACAACAAGAAAAAACCAACCAAA
+
AAAAADDDDDDDGGGGGGEGGG?///>//0/</?/0<0<0<//</?//?//
@M00842:106:000000000-AAV5A:1:1101:4645:10959 1:N:0:6
AAAAAAAAAAAAAAAAAAAAAAATGGAATTCTCGGGGGCCAAGAAACTCCC
+
BBBBBBBBBBBBGGGGGGGGGGG1B3GF3333B??///>/?CG022?2??/
@M00842:106:000000000-AAV5A:1:1101:7194:10959 1:N:0:6
AAATTGCAAAAAAAAAAAAAAAAAATGGAATTCTCGGGTGCCAAGGAACTC
+
AABA>5BFFFFBGGGGGGGEEGA0>1BF3@33D5BFE>1>EHGHHAGFH3B
@M00842:106:000000000-AAV5A:1:1101:24686:10960 1:N:0:6
AAAAAAAAAAAAAAAAAAATGGAATTCTCGGGCGCCAAGGAACTCCAGTCC
+
AAAAADDDDDDDGGGGCG>0BF1B11B2DFFE/>/E/>/F0BF1GGFH2F1
@M00842:106:000000000-AAV5A:1:1101:14668:10960 1:N:0:6
TGTATCTGTTACTGAGAAGTTAATGGATGAATTGGCACAATGCTACAATGG
+
>3>>>D5BBBBBBB5BA5BBBB56DB45B455BBAF4GABFFGDFHFFBG3
@M00842:106:000000000-AAV5A:1:1101:26607:10965 1:N:0:6
ATGTCACGCTGATTATTTTGACTTTGAGCGTATCGAGCATCTTACACCTGC
+
>>>1>BFAFA@@GFF3FGGGAD333A3B1EE00B0B00/1BB2211BF00A
@M00842:106:000000000-AAV5A:1:1101:19685:10970 1:N:0:6
CGACATTGGTTATGAATTTTAGTTTATATGAACGAATTTTAGATGAATGCA
+
>>>>>>@BFDAFGGGGGGGGFB3333333D3DFB0A0A22BB122AAEE1D
@M00842:106:000000000-AAV5A:1:1101:22132:10973 1:N:0:6
AAAAAAAAAAAAAAACGGGGGGGCGCGACACCCCGCCCCCCCCCACCCACC
+
1>AAADDDDDDDGEE/AEFCEB;-;-9----:-------@---9-;B--::
@M00842:106:000000000-AAV5A:1:1101:8781:10978 1:N:0:6
CTGCCCATTCATTCAGGAACCGCCTGCTGGTGCTTTGCAAGAACGCGTACC
+
1>1>AAF1BF3FFG3BF11BAA0A00B1AB001111BFD11AFFEFEAGE/
@M00842:106:000000000-AAV5A:1:1101:2869:10980 1:N:0:6
CATCGTCAACGTTATATTTTGATAGTTTGACGGTTAATGCTGGTAATGGCG
+
>>>>3>>4>FA>EG4FGGGGGG5BBD665DB2A2A2ADGFFD33D5FGA22
@M00842:106:000000000-AAV5A:1:1101:21702:10988 1:N:0:6
AAAAAAAAAAAAAAAAAAAGGGACTCCCCGGTTCCAAGGAACCCCAGGCCC
+
AAAAADDDDDDDGGGGGG/??>G/0>FC/>>>//B2B1?0B0>>?>//>//
@M00842:106:000000000-AAV5A:1:1101:17474:10990 1:N:0:6
AAAAAAAAAAAAAAAAATGGAATTCTCGGGTGCCAAGGAACTCCAGTCACC
+
AAAAADDDDDDDGGGGE0BGBFD1D22B/>/>>B11B?FFGBGHFFFGHH1
@M00842:106:000000000-AAV5A:1:1101:21283:10991 1:N:0:6
AAAAAAAAAAAAAAAAGGGGGGCGCGAGGCCACCCACCCCCCCCACCACCC
+
1AAA@DADDDDDGGG/EA//EC>@<>-<--...<<..:.:---;-...9.;
@M00842:106:000000000-AAV5A:1:1101:7915:10994 1:N:0:6
CTGGAAACGTACGGATTGTTCAGTAACTTGACTCATGATTTCTTACCTATT
+
>>>3>B@CAFFBGGCFGGBBGED6DFF6DDDAADBAADDF5DDBEGHDGFB
@M00842:106:000000000-AAV5A:1:1101:26715:10999 1:N:0:6
AAAAAAAAAAAAAAAAAAAAAAACAACAAAACAACAAAAACAAACACAAAA
+
ABBBBBBBBBBBGGGGGGGGGG/1??1?1110???//FEF/?/B/00?/00
@M00842:106:000000000-AAV5A:1:1101:13542:11003 1:N:0:6
ATTATCGAACTCAACGCCCTGCATACGAAAAGACAGAATCTCTTCCAAGAG
+
AA1A1B>11B>B1CFAAAAABGG1D1B0B000BB0B0ADF2F22FGFG1AB
@M00842:106:000000000-AAV5A:1:1101:3292:11005 1:N:0:6
AAAAAAAAAAAAAAAAGGGGGGAAGCAGCAGCACACGCCACAACACAACCG
+
11AA11>A?D?DE///A/E////?</<?<0?<000?--..<0><...<.<-
@M00842:106:000000000-AAV5A:1:1101:14402:11007 1:N:0:6
AAAAAAAAAAAAAAAATGGAATTCTCGGGTGCCAAGGAACTCCAGTCACGC
+
BBBBBBDBDBBBGCGGFBFBBA3D55AAF1>>B53BFFGHBFGHH@GDGF1
@M00842:106:000000000-AAV5A:1:1101:5024:11007 1:N:0:6
CTGAGGTTGACTTAGTTCATCAGCAAACGCAGAATCAGCGGTATGGCTCTT
+
>>>>33BBCFDDDGFGFGGGGF4BAF4B2AE2AB5BBAFAAAA2FFH2G3B
@M00842:106:000000000-AAV5A:1:1101:8572:11010 1:N:0:6
ATTAATAACACTATAGACCACCGCCCCGACGGCGACGAAACGTGGCTTTTT
+
BB>ABFFFFFFDFG5B5BAAAF22AA2AA2A22A0AEE0101??1/1B333
@M00842:106:000000000-AAV5A:1:1101:12218:11012 1:N:0:6
AAAAAAAAAAAAAAAAAAAAAAACACACCACACCAGCCACAACAACCAACA
+
AAAA?@DDDDDDEGGGG/>EE?/?/>?///////>0?/FG0FE//F//?//
@M00842:106:000000000-AAV5A:1:1101:8680:11014 1:N:0:6
AATTGTCGGCGCCTGAGATTCAAAAAAAAAAACAAAAATGGAATTCTCGGG
+
>AAA3B5>>>>>AAA4BBBABB5GB222200ABB1B1B?3B3B33F5FEFF
@M00842:106:000000000-AAV5A:1:1101:4006:11016 1:N:0:6
AAAAAAAAAAAAAAAAAAAAAAACAAGCAAATCACCAAACCACACCACAAA
+
ABBBBBBDB2>AAEGGGEEECE/??11113333330B///?/////??/?0
@M00842:106:000000000-AAV5A:1:1101:14666:11017 1:N:0:6
GTCTCTGGATGATGGCCCTTCAAAACAAACACAAAAAACGGACTCCCCGGG
+
>>>3>@BBB@BB6BBAB4ABBBDED44B44B44B22A22A2E22BF11AEE
@M00842:106:000000000-AAV5A:1:1101:13631:11019 1:N:0:6
AAAAAAAAAAAAAAAAAAAAAAAAACGACAACCACGACACGCCAAGCACCG
+
AAAAADDDDDDDGGG/EGEEC////////////////</<//<?/</0?//
@M00842:106:000000000-AAV5A:1:1101:17402:11019 1:N:0:6
AAAAAAAAAAAAAAAAAAAAAAACAAAAAAACACAAAAAAAAAAAAAAAAA
+
BBBBBBDBBBBBGGGGGGGGGGE1?1G1FE/?E0EF0C?E/BCC/C/<@CC
@M00842:106:000000000-AAV5A:1:1101:12713:11022 1:N:0:6
AAAAAAAAAAAAAAAAAATGGAATTCTCGGGTGCCAAGGAACTCCAGTCAC
+
BBBBBBDDDDDDGFE?FC1BFB@B3D5B?FE1>?BBB?E1FG3GHEFBGH3
@M00842:106:000000000-AAV5A:1:1101:27430:11025 1:N:0:6
ACGACCAGAAAACTGGCCTAACGACGCTTGGTCAGTTCCATCAACATCATA
+
>A33>DD44CF4FA5BEGGFFGAB2A22AB235DB55AF55DA3BD3335B
@M00842:106:000000000-AAV5A:1:1101:20989:11033 1:N:0:6
AAAAAAAAAAAAAAAAAAAAAAAGACAACAAGAAACCACACACCACCCACA
+
1AAAADADDDDDGGGGEGE//>//>000/?/00>BB0///??E////////
@M00842:106:000000000-AAV5A:1:1101:12104:11034 1:N:0:6
GTCAAGGACTGGTTTAGATATGAGTCACATTTTGTTCATGGTAGAGATTCT
+
>>3>>4BBBB>>AB44B4BBBB6D5D5FD556BD4BDFGHH55F5FFFGF5
@M00842:106:000000000-AAV5A:1:1101:6885:11046 1:N:0:6
TTCTGTGAAGGAATCGGACACATCTATGTTGGAGCACAAGAAAAGGCAAAA
+
11>11B3BFFCFG1BFGEEEGC1B33AD33301BGAFBF0B00BEFGGGF0
@M00842:106:000000000-AAV5A:1:1101:8017:11049 1:N:0:6
ACCGCCCCGAAGGGGACGAAAAATGGCTTTTAGAGAACGAGAAGACGGTTA
+
3>A3>>ABB@AAEA?GFEAAAEF2BG22AB35A3353BABEAA3CGAAEF1
@M00842:106:000000000-AAV5A:1:1101:15895:11052 1:N:0:6
CAAGAAAAAAAAAAAAAAAGGGAATTCTCGGGTGCCAAGGAACTCCAGTCC
+
>AA3AFFFFBBBGGGGCEA1AE11135ADFCE10>FFBF1AFG3GHF3BFB
@M00842:106:000000000-AAV5A:1:1101:22673:11052 1:N:0:6
AAAAAAAAAAAAAAAAAAAAAAAAAACAACAAAACAACAAAAAAAAAAAAA
+
ABBBBBDBBBBBGGGGGGGGGGGEE>EGEHG/0?0??/EFFGFCGGGCCC@
@M00842:106:000000000-AAV5A:1:1101:27706:11053 1:N:0:6
AAAAAAAAAAAAAAAAGGGGGGGCCAGGACGAACACACCCCCCCCACACAC
+
>>AAADDDDDDDEEGE/AAAE@--9....;9--9---;----9-9-9--:-
@M00842:106:000000000-AAV5A:1:1101:22932:11055 1:N:0:6
AAAAAAAAAAAAAAAAAAAAAAAAAACAAAAAAAAAACAAAAAAAAAAAAA
+
BBBBBBDBBBBBGGGGGGGGGG??>E/?F0?//><<@/FG0FHC/<-<A-A
@M00842:106:000000000-AAV5A:1:1101:16187:11062 1:N:0:6
TAAGAACGAACCATAAAAAAGCCTCCAAGCTTCGGAGGCATGCAAACATAC
+
>AA?AFFA3ADDGG4GA5FEEGA3BFFCA23552B222BABF33ABB1BBB
@M00842:106:000000000-AAV5A:1:1101:16289:11065 1:N:0:6
AAAAAAAAAAAAAAAGGGGGGGGCGGGCGACCCACACCCCCCCACCCCCCC
+
>AAAADDDDDD?E////EEEC@>-9------9;9------@-------;@@
@M00842:106:000000000-AAV5A:1:1101:3218:11075 1:N:0:6
AAAAAAAAAAAAAAAAAATGGAATTCGCGGGTGCCAAGGAACTCCAGTCAC
+
AAAAA?1>>AADAEE/EE0FGF111B/>/>E/>EFF1>?CHG1BG112B<1
@M00842:106:000000000-AAV5A:1:1101:28418:11081 1:N:0:6
AATGTGTATATTACATTAACGTTCGACTGTTCCATAGAATATTAAAACATT
+
>A>3>5BBBFBBGGGDFGGGEB4BBFF2E45AD565F555D55FBFGFF35
@M00842:106:000000000-AAV5A:1:1101:11611:11084 1:N:0:6
AAAAAAAAAAAAAAAAAAAAAAAAGACAAACCACACAAACAACAAAACCCG
+
?AAAADDDDDD@GGGGECE?F/////0000???/F//<F/EE?G/000///
@M00842:106:000000000-AAV5A:1:1101:18209:11084 1:N:0:6
AAAATTACATAATGATCGTTGGACTATAACAAAAAAAAAAAAACGGAATTC
+
BBBBAFDFFFFFGGFFGFBABGEF4A55B5F4ABCEAE?E?FG1>11?13D
@M00842:106:000000000-AAV5A:1:1101:5081:11090 1:N:0:6
AAAAAAAAAAAAAAAAAAAAAAAAAAAAGAAAAAAAACAAAAAAAAAAAAA
+
BBABBBBDDBBBGGEFGGGGGGGE//////0?2B<CD/FCG0F/@@->--:
@M00842:106:000000000-AAV5A:1:1101:14771:11092 1:N:0:6
AGTGAAGGAAAGGAATGTGCAGAACTGTTGAACAAAAAAAAAAAAAAATGG
+
>3>3>DBBBBBBFBB4BBBBBB5AB5455B554D4AAB222AAAEEG@1BB
@M00842:106:000000000-AAV5A:1:1101:22595:11092 1:N:0:6
GGCAAGATTGAATCGCGAGTGGTCGGCAGACTGCGATACACGGTCACATTT
+
>>1111B1111BFFFFE1AAFA1BA0A0/A011B/A/A/1BB//B/B12D2
@M00842:106:000000000-AAV5A:1:1101:16342:11092 1:N:0:6
AGGGGCTTCGGCCCCTTACTTGAGGATACATTATGTCTAATATTCAAACTG
+
>>>33A>AFBBCGGGGGGGGGF4BCF3B3A55A5DDDDEF5F5FFDFFFFB
@M00842:106:000000000-AAV5A:1:1101:9127:11093 1:N:0:6
AAAAAAAAAAAAAAAAAAAAAAACAAACACAAAAAAAAAAACAAAAAAAAA
+
BBBBBBBBBBBBGCGAEEGGGGG1EA11B1??BG/>EECCG/FGH0F<@CA
@M00842:106:000000000-AAV5A:1:1101:3695:11093 1:N:0:6
AATGCCACAAGCCTCAATAGCAGGCTTAAGAGCCTCGATACGCTCAAAGTC
+
AAA?AFDFCACAGFF1BGGGGGBF000A1111BB0B000BECG/EEEF1DD
@M00842:106:000000000-AAV5A:1:1101:13398:11107 1:N:0:6
TTACTTTGTATTTGTACCTATATGAGCACATATAATAATAGTATTATGTTT
+
>AAA1D3BBBBBBB3B3BFFCB3D3AFAEG1133A333DAFDAFBD2D2BD
@M00842:106:000000000-AAV5A:1:1101:6322:11109 1:N:0:6
AAAAAAAAAAAAAAAAAAAAAAACAAAAACACACAACAAAAAAAAACAAAA
+
AAA1ADDDADA0EEEEEE/@/F////0B///0??EC/?E00?/<@</F/GC
@M00842:106:000000000-AAV5A:1:1101:26352:11111 1:N:0:6
AAAAAAAAAAAAAAAAGGGGGGCGGCACGACAGCACCACAGCCACCACACC
+
AAAAA@1AADDAGGC/A/EEGB?/@---<.::-./:.::..;:./..9.;.
@M00842:106:000000000-AAV5A:1:1101:18498:11111 1:N:0:6
AAAAAAAAAAAAAAAAAAAAAACAAGCGACAAACAACACAACAAACAACCC
+
AABBA?ADBBBBGGGGC?@@E@1B?1111/E/B?G/////?///0/0////
@M00842:106:000000000-AAV5A:1:1101:2706:11114 1:N:0:6
CTTAGAGGACGAAAATAACATCAACAAACAACAAAAAAGGGAACTCCCGGG
+
>>111@1>B>1>EEEAA1B13B110A0A0B0A0BB0///A//B/1B1////
@M00842:106:000000000-AAV5A:1:1101:13259:11118 1:N:0:6
TGGAATTCTCGGGTGCCAAGGAACTCCAGTCACGCCAATATCTCGTATGCC
+
>3>>>BCFFF>>FAAAABBAFBFF4FGHFFFDF?CF2A3B5B5FGBEGGHA
@M00842:106:000000000-AAV5A:1:1101:11735:11118 1:N:0:6
AAAGTTACTGTAGCCGACGTTTTGGCGGCGCAACCTGTGACGACAAATCTG
+
ABBB>DDFFB@BBB4A2AAAA42BA3A220AA0AG3A5B5DE?E@>FDFDF
@M00842:106:000000000-AAV5A:1:1101:28006:11120 1:N:0:6
AAAAAAAAAAAAAAAAAAAAAAAAAACACACCAAAAAAAAAAAAAAAAAAA
+
BBBBBDBDBBBBGGGGE0EEEGGFC?E?FE/???FGHGGGGGCCGCCCGGG
@M00842:106:000000000-AAV5A:1:1101:20951:11124 1:N:0:6
AAAAAAAAAAAAAAAAAAAAAAAAACAAAACAAACAAAACAACAAAAACAA
+
>AAAADDDDDDDGGGGEGGGGG?/>/FF0BF?/B/B<F00/?//?C0F/?/
@M00842:106:000000000-AAV5A:1:1101:7468:11126 1:N:0:6
AAAAAAAAAAAAAAAAGGGGGGGAGCAGACACACGACACCCAGCGACGCGG
+
>1AA111D@DDDECA//EEEE?;-A..9;C/:/:-9;-;-;---99@----
@M00842:106:000000000-AAV5A:1:1101:16514:11128 1:N:0:6
ATTTATCCTCAAGTAAGGGGCCGAAGCCCCTGCAATTAAAATTGTTGACCC
+
AABAADDFFFFFGGGGGGGGEEA22A2B222AB2B53BDDAFHDADFGHH2
@M00842:106:000000000-AAV5A:1:1101:22139:11132 1:N:0:6
GTTTGACATTCTAGCTAGCATTACATCGTGGGTTATATAGCTTGCTACTAT
+
>>>>3BDFFDFBGCGGGGGFFGGBF65B4BBE2A2A55DD5D5AADFGBF5
@M00842:106:000000000-AAV5A:1:1101:18519:11135 1:N:0:6
AAACCATAACGAGCATCATCTTGATTAAGCTCATTAGGGTTAGCCTCGGTA
+
AABBBABFFBAAGGFGGGGGGGD555B5AB5BB55D5AB3BAFGH5FEEE2
@M00842:106:000000000-AAV5A:1:1101:14604:11136 1:N:0:6
AAAAAAAAAAAAAAAAAAAAAAAAACAAACAAAACAAAAAAAAAAAAAAAA
+
BBBBBBBBBBBBGGGGGGCEGGGGE//?F/?/0B0?/BFG?CD/>//<---
@M00842:106:000000000-AAV5A:1:1101:25771:11141 1:N:0:6
AAAAAAAAAAAAAAAATGGAATTCTCGGGTGCCAAGGAACTCCAGTCACGC
+
BBBBBBBBBBBBGGGG1FGAFF3D5DFFE1>1B@BFF1GG3FGFFFG3FE1
@M00842:106:000000000-AAV5A:1:1101:22126:11144 1:N:0:6
GTTTGACATTCTAGCTAGCATTACATTGTGGGTTATATAGTTTGCTACTAT
+
>3>>3@DFFFF@GBEGFGGBDDBB5A6D5BAB22A4A5DD5D5FDADF3FA
@M00842:106:000000000-AAV5A:1:1101:13733:11146 1:N:0:6
AAAAAAAAAAAAAAAAAAAAAAAACACAAACCACAAAAACACAAAAACAAG
+
BBBBBBB@DDDBGGGGGEGGGG/>E1FGFGF/??//B0?/?0//BFG///2
@M00842:106:000000000-AAV5A:1:1101:23457:11151 1:N:0:6
AAAAAAAAAAAAAAAAATGGAATTCTCGGGTGCCAAGGAACTCCAGTCACG
+
CBCCCCCCCCCCGGGGEABGBEGHB5DFCE1>BBB@CFCGGBGHFGGGHH1
@M00842:106:000000000-AAV5A:1:1101:13279:11153 1:N:0:6
AAAAAAAAAAAAAAAAAATGGAATTCTCGGGTGCCAAGGAACTCCAGTCAC
+
BBBBBBBBBBBBGGGGGGABGBD33D5D?1>1>B?B3BFFGG3GHFBBFD3
@M00842:106:000000000-AAV5A:1:1101:13567:11154 1:N:0:6
AAAAAAAAAAAAAAAAATGGAATTCTCGGGTGCCAAGGAACTCCAGTCACG
+
BBBBBBBBD@DDGEGGC1BGFF3AD5@?FE1>BBBBGFGBG3FGFHFFGH?
@M00842:106:000000000-AAV5A:1:1101:21626:11156 1:N:0:6
GGCTAAAGCTGGTAAAGGACTTCTTGAAGGTACGTTGCAGGCTGGCACTTC
+
>A>>>4@FFFFFGGFGGG4FGGD55D545A4DDBB4BE33AB2BBEGGBBB
@M00842:106:000000000-AAV5A:1:1101:9616:11157 1:N:0:6
CATATGTAAAAAAAAAAAAAAAAAACTGGAATTCTCGGGTGCCAAGGAACC
+
>A1AA3@@DFFFEE?FGG/EAE////BB00@B@F2FAE>?>EHHB>E0GG/
@M00842:106:000000000-AAV5A:1:1101:22082:11159 1:N:0:6
AAAAAAAAAAAAAAACGGGGGGCGCGCGACACCCACCCCCCCCCCACCCCC
+
AAAAADDDDDDDGEG/AAEGCC@<A<--<---.;.:.;99A---;9:--;@
@M00842:106:000000000-AAV5A:1:1101:11923:11161 1:N:0:6
AAAAAAAAAAAAAGAAAAAAAAACAACAAACTGGACTTCTCGGGTGCCAAG
+
AAAAAD?DD?DDCAABBBGEE//>//BE/GC1FE0011@BFCFE/>?GE1?
@M00842:106:000000000-AAV5A:1:1101:11963:11164 1:N:0:6
TCTCAAAAAAAAAAAAAAAAATGGAATGCTCGGGTGCCAAGGAACTCCAGG
+
>A3>ABFFADD@GCGFGGGGC1BB33B355D1>>1>BB3BF11BFBGB3B3
@M00842:106:000000000-AAV5A:1:1101:18834:11166 1:N:0:6
TGGAATTCTCGGGTGCCAAGGAACTCCAGTCACGCCAATATCTCGTATGCC
+
>>>>>4BDFFBBGF2AGGGFFBAB4B4FB5BADAAF2A33B5DFF2BBFGF
@M00842:106:000000000-AAV5A:1:1101:26125:11169 1:N:0:6
AAAAAAAAAAAAAAAAAAAAAACAACAAAAAAAAAACAAAAAAAAAAAACA
+
BCCCBBCCCCCCGGGGGGGGGG1FGH11B11/>>></?/00?/B?C<<@..
@M00842:106:000000000-AAV5A:1:1101:21204:11171 1:N:0:6
AAAAAAAAAAAAAAAAGGGGGGGCGAGCAACGCGCCCACCCCCCCACCCCC
+
>>A@A3ADDDBBCCEEEFEEA>?9A----;.-9-9-9.;..-99--999--
@M00842:106:000000000-AAV5A:1:1101:9901:11174 1:N:0:6
GGTGATTTATGTTTGGTGCTATTGCTGGCGGTATTGCTTCTGCTCTTGCTG
+
>3333BBFBFBBBBBFAABBAF5DD5FF22E2A255F55F5DFDB53FGBG
@M00842:106:000000000-AAV5A:1:1101:27969:11179 1:N:0:6
AAAAAAAAAAAAAAAAAAAAAAAAAAAACCAAAAAAAAAAAAAAAAAAGAA
+
BBBBBBBBBBB2FGGGGGGEGGGC@E/E/??/GF/<@/</@GCCC---...
@M00842:106:000000000-AAV5A:1:1101:11647:11185 1:N:0:6
AAAAAAAAAAAAAATGGAATTCTCGGGTGCCAAGGAACTCCAGTCACGCCC
+
BBBBBBB@DDDDFG2BFBBBBG5BAFF10AFFBAF1?F3GHGHGGFHGHG/
@M00842:106:000000000-AAV5A:1:1101:7610:11185 1:N:0:6
AAAAAAAAAAAAAAAAAAAAAACAAAAACACAACAAAAAAACAAAAAAAAA
+
ABBBBBBBBBBBGGGGGGGCGC1?111?>F?1?1?E0B?>E/F/B0/BDCC
@M00842:106:000000000-AAV5A:1:1101:28308:11185 1:N:0:6
GGGAGATGAGATTGAGGCTGGGCAACGTTACTGTAGCCGACGTTTTGGCGG
+
>1>11>11B1BBG1GGFCAGGG00BA000B02BAD22B00/AA/0A0A1A/
@M00842:106:000000000-AAV5A:1:1101:5333:11185 1:N:0:6
ACAAATAATCTCTTTAATAACCTGATTCAGCGAAACCAATCCGCGGCATTT
+
ABAABFFFFFFFGGBGGGBDGF5AB55D5A5222AA2ABAGH2CE?FG?F5
@M00842:106:000000000-AAV5A:1:1101:10063:11186 1:N:0:6
ACGTGAAAAAGCGTCCTGCGTGTAGCGCACTGCGATGGGCATACTGTAACC
+
>>>>111B@B>BAAAA1BFEAE00A2000A/0BA/A//ABB01B1DB2FDB
@M00842:106:000000000-AAV5A:1:1101:12721:11188 1:N:0:6
AAAAAAAAAAAAAAAAAATGGAATTCGAGGGTGCCAAGGAACTCCAGTCAG
+
AAA@ADDD@?DD?///A/0BF@111D/2B>//B/011/?>B01FG1C2@F1
@M00842:106:000000000-AAV5A:1:1101:22975:11189 1:N:0:6
AAAAAAAAAAAAAACGGGGGGGGGCGCCGCAACCCACCCCCCCCAATCACC
+
AAAAADDDDDDD?/E/A?EEC--9----------;----;--;99--;//;
@M00842:106:000000000-AAV5A:1:1101:25939:11189 1:N:0:6
GAGGCATGGGTGATGCTGGTATTCACTCTGCCATTCAAGGCACTAATGATC
+
1>A1>111B1B1AFGGFGGA1A33313A1D1FBD1D3221B0BA11AA22A
@M00842:106:000000000-AAV5A:1:1101:26873:11191 1:N:0:6
AAAAAAAAAAAAAAAAATGGAATTCTCGGGTGCCAAGGAACTCCAGTCACC
+
BBBBBBBBBBBBGGGGEAFGFF33D5DF1E1>BB3FAF1BGBGHHGBFGH3
@M00842:106:000000000-AAV5A:1:1101:3794:11193 1:N:0:6
CTTGCTGCTGCATTTCCTGAGCTTAATGCTTCGGAGCGTGCTGGCGCTGCG
+
>111>11BBBDF1F3GEEGBFGE1B13B1333A0A0AAABA/A1/AE/A//
@M00842:106:000000000-AAV5A:1:1101:10938:11193 1:N:0:6
TAGACATTACATCACTCCTTCTGCACGTAATGTTTGACGCACGTTTTCTTC
+
>>>>>BB5DDFFGGGFGGGGGGBD54B4B425B65BFG?EECGB232DDA5
@M00842:106:000000000-AAV5A:1:1101:28915:11197 1:N:0:6
GTTTGGGATCAATCAAGCTTATTATGCGGAAACAAAAACAAACACAATGGG
+
>>>>33344>CFDGFCGGFFFF566D522222AA2AB2222BFG2AA33B1
@M00842:106:000000000-AAV5A:1:1101:11169:11199 1:N:0:6
AGAGGTTAAATACGCCTGATGCCACTGCAAGAGGACATTAATGACTATACC
+
>3>33BBBFFFFGAAABABABBB4B4BF44444B2BA3A5A5DGHBFAGG5
@M00842:106:000000000-AAV5A:1:1101:24588:11200 1:N:0:6
ATCTCATTTTGTGCATATACCTGGTCTTTCGTATTCTGGCGTGAAGTCGCC
+
>AAAADFFFFFFGFFGGGGGGGFG4D555AAFB44DABBBAB2E2DFF2EE
@M00842:106:000000000-AAV5A:1:1101:28294:11201 1:N:0:6
GAGAGATGAGATTGAGGCTGGGAAAAGTTACTGTAGCCGACGTTTTGGCGG
+
>>>>3>5DFFFFGGGGGGAGGG44F4B45DDDDBAAFFFEGE2A32AAFE0
@M00842:106:000000000-AAV5A:1:1101:15979:11204 1:N:0:6
AAAAAAAAAAAAAAAAGGGGGGGCGGCGACGACACCACCCCACCCACCCAC
+
1AAAAD>DDDDDECE?/A/EA/;--------;;-;A--;-;--9--9-A--
@M00842:106:000000000-AAV5A:1:1101:11721:11207 1:N:0:6
AAAAAAAAAAAAAAGAGGGGGGCCGGGCGACAGACGCGACCCCCCCACCCG
+
AAAAADD@ADDDEC//0//AA</////>-----0.-<-<---;----...-
@M00842:106:000000000-AAV5A:1:1101:25941:11208 1:N:0:6
TAGGCATGGGTGATGCTGGTATTAAATCTGCCATTCAAGGCTCTAATGTTC
+
>>A3AB4FFCFBGGFGGGGBFGB6D5ADFA5FF55DDD5GGBGFBFDGBFB
@M00842:106:000000000-AAV5A:1:1101:10842:11211 1:N:0:6
AAAAAAAAAAAAAAAAAAAAAAAAAAGAAACAACACACACACAACAAACGG
+
AAAAADDDDDDDGGC/EEE@/>//>E//0>00//?//<//?//////0///
@M00842:106:000000000-AAV5A:1:1101:20457:11217 1:N:0:6
AATTCGACCTATCCTTGCGCAGCTCGAGCAGATCTTACTTTGCCACCTTTC
+
A?AAA1D11AFFBGGFFCFEEEA01B0A00001B2A2D122AB11BF01B1
@M00842:106:000000000-AAV5A:1:1101:6900:11220 1:N:0:6
CAATCAGACCTAAAAAAAAAAAACAAACTGGAATTCCCGGGTGCCAAGGAA
+
>AA1AF1DFAFFGGG1E?A0A/A/A/A/1BF0111D11BE/A/?BF1?/00
@M00842:106:000000000-AAV5A:1:1101:24010:11227 1:N:0:6
AAAAAAAAAAAAAAAAGGGGGGGGCGGGGACGCACCCCCACCCCACCAACC
+
>AAAADDD?DDDGA?/A/AAEC?-;-9-9---9-9--;9-9--9-9---;-
@M00842:106:000000000-AAV5A:1:1101:28182:11235 1:N:0:6
AAAAAAAAAAAAAAAAAAAAAAACAAACAACAAACACAAAAAAACAACAAA
+
AAAAADDDDDDDGGGGEEEGEG///?B/F////0?00//0B?<</F//?/0
@M00842:106:000000000-AAV5A:1:1101:25890:11235 1:N:0:6
AAAAAAAAAAAAAAAAAGGGAATTCTCGGATGCCAAGGACCTCCAGTCACG
+
BBBBBBBBBBBBGGGAAAEEAA23D5@BF11>FBB311B1?BF12G3BBF1
@M00842:106:000000000-AAV5A:1:1101:8162:11235 1:N:0:6
AAAAAAAAAAAAAAAAAATGGAATTCTCGGGTGCCAAGGAACTCCAGCCAC
+
AAAAADDDDDDDGGGCEE0BBEGBF@2DC/>/>>FF@G/B0FBB1F10/00
@M00842:106:000000000-AAV5A:1:1101:24853:11239 1:N:0:6
AAAAAAAAAAAAAAAATGGAATTCTCGGGAGCCAAGGAACTCCAGTCACGC
+
BBBBBBBBBBBBGGGG1FGBBFBA5AAF00>1?B???1?E@FGCH3FFH11
@M00842:106:000000000-AAV5A:1:1101:17360:11243 1:N:0:6
CTTTTTTGGAAGGGTTGTAGAACTGTTCTGTGGTGTGCTGGAATATATTTT
+
>1>>>1>>DFFBEE0BEAFGBABD12222D2BB0B0AB2DB01B122A2D2
@M00842:106:000000000-AAV5A:1:1101:27933:11244 1:N:0:6
GTCTAGTTGAATCAGTCATATTTGGAATTACACAAAAAAAAAAAAATGGCC
+
>>>3>555BFFFGGFGG46FFG6DD4A44B5B4AAA4B2AEAE0E013323
@M00842:106:000000000-AAV5A:1:1101:27593:11245 1:N:0:6
AAAAAAAAAAAAAAAAAAAAAACAGACAGACACAACGCAAACACACACACA
+
AAAAADDDDDDDGGGGEEE>@EEG0B000>>0>B/?/////00B///<?//
@M00842:106:000000000-AAV5A:1:1101:15259:11246 1:N:0:6
AAAAAAAAAAAAAAAAAAAAAAAACGAAAAACGAACAAAAACAAACAACAC
+
AAAAADDD@DDDGGGA/AEEGG//?/??/>0?//?//000</?/0/0////
@M00842:106:000000000-AAV5A:1:1101:14262:11249 1:N:0:6
AAAGAGCTTACTAAAATGCAACTGGACAATCAGAAAGAGATTGCCGAGATG
+
AAA@A4BDFDFFFBGFGBBBBG4B4CFBB4BEB45B33ABD5BGHF2E2AF
@M00842:106:000000000-AAV5A:1:1101:12738:11251 1:N:0:6
AAAAAAAAAAAAAGAGGGGGGGCGCAGGCCACGCGCACACGCCCACACCAC
+
AAAAADD@0>>D///BA//ECC--;--;.----9-;-;;9---9-9--9--
@M00842:106:000000000-AAV5A:1:1101:11669:11252 1:N:0:6
AAAAAAAAAAAAAAAAAAAAAAGAAGAGACGAACGACAGCAGAACCAGCAG
+
AAAAADDADDDDGAE//A>@>>/?0B1000//>///>///000B<<G/?00
@M00842:106:000000000-AAV5A:1:1101:6963:11260 1:N:0:6
ATGCTTAGGGATTTTATTGGTATCAGGGCTAATCGTGCCAAGAAAAGCGGC
+
>3>>>B@DFFFFGGGFGGGGBB5D6AEG2A44BBAABFHFGEE3GGFFEE2
@M00842:106:000000000-AAV5A:1:1101:19075:11261 1:N:0:6
AAAAAAAAAAAAAAAAGGGGGGGACGCGACCACACCACACCCCCCCCTCCC
+
>AAAADADDDDDG?//AAA/AC-9-9----;-9-;A-;--;9--9-;---9
@M00842:106:000000000-AAV5A:1:1101:18049:11263 1:N:0:6
TGGAATTCTCGGGTGCCAAGGAACTCCAGTCACGCCAATATCTCGTATGCC
+
>>>>>@BBFFBBGGEFFGGAFFEB4BACFFF3D2BB2A3BDAFF2A2B3GF
@M00842:106:000000000-AAV5A:1:1101:16550:11265 1:N:0:6
AAAAAAAAAAAAAAAAATGGAATTCTCGGGTGCCAAGGAACTCCAGTCACG
+
BBCCCCDBCCDDGGGGGCBGBFDFD55B1E1>BBB31BGBFEHHBFEGGH1
@M00842:106:000000000-AAV5A:1:1101:12025:11265 1:N:0:6
AAATTTTCTGATGCTACATTGGCGGCTTAATGCTGCATTATTTATACAACA
+
ABBAADDDDBB@BBABFGGGFG4A2A223D5AD5BBBAD55D555D5BB3A
@M00842:106:000000000-AAV5A:1:1101:7649:11269 1:N:0:6
AAAAAAAAAAAAAAAAGGGGGAGCACGCCGACAACCCCACACACCACCACC
+
AAAAA?@@@DDDEC/A/AAEE/>/?0///////////?/?////<?/FCGF
@M00842:106:000000000-AAV5A:1:1101:28654:11270 1:N:0:6
CTTGAGGATAAATTATGTCTACTCTTCACACTGGCGCCGAGCGTATGCCGC
+
>A11>11@>@BDGBAGG3FE313131DBA3B0A0B0BA0AAE///A0FAA/
@M00842:106:000000000-AAV5A:1:1101:20060:11272 1:N:0:6
AAAAAAAAAAAAAAAAGGGGGGGAGCGGCAGACCGCCCCCCAACCCCCCCC
+
11AAA>DDDDDDA/A/A/AEEC--;.----------;-;9@---;--;---
@M00842:106:000000000-AAV5A:1:1101:3374:11273 1:N:0:6
AAAAAAAAAAAAAAAAAAAAAAACCACCAACCAACACAAAAAACAAAAACA
+
ABBBBB@ADDB?EGGGCGGG?GG1111111//?//??E/0B///F/0B?/?
@M00842:106:000000000-AAV5A:1:1101:11401:11274 1:N:0:6
CGGGATGAACATAATAAGCAATGACGGCAGCAATAAACTCAACAGGAGCAG
+
>3>>>>>BBBBDBDGGGBFGFFBDAE??CAEGB35BDB5FB3GHHH2FH1G
@M00842:106:000000000-AAV5A:1:1101:24057:11275 1:N:0:6
AAACATACAATTGGGAGGGTGTCAATCCTGACGGTTATTTCCTAGACAAAA
+
AABAADBFFFFFGGGCFGGAFABAD6DG5BF32A2A2B5ADGFGGFGFAG1
@M00842:106:000000000-AAV5A:1:1101:21863:11275 1:N:0:6
CTTCGGCACCTGTTTTACAGACACCTAAAGCTACATCGTCAACGTTATATT
+
>>BB?3?DBCFFGGGGGGGGBG4BF4E44AA3BBB5DAAFABGGB22AE5F
@M00842:106:000000000-AAV5A:1:1101:26835:11278 1:N:0:6
GAAAAAAAAAAAAAAAGGGGGGGGGCACGCAGCCCACGCACCGCACCCCCC
+
>AAAAF@@ADADEE??/AEG/<--;@-;------;-:-9--@-;-9-----
@M00842:106:000000000-AAV5A:1:1101:25528:11280 1:N:0:6
AAAAAAAAAAAAAAAAAATGGAACTCTCGGGTGCCAAGGAACTCCAGTCAC
+
AAAAA@1ADDDDGGGGGE0BGBG11@1B/>//>?F@FAF0BGBFGC12FF1
@M00842:106:000000000-AAV5A:1:1101:24089:11280 1:N:0:6
TTAGGTCGGGTCTTGTGGGGAATGCCTGTCGGCATGGGCTAGGTTGCAACC
+
>>>335B>ADADGGGBBEGGFA2B5A5B33B2AAABAAFBB1A55AFHBG1
@M00842:106:000000000-AAV5A:1:1101:3701:11292 1:N:0:6
CATTAAATTTAACCTGACTATTCCACTGCACCCACTGAACGGACTGGACAC
+
333>3DBDFFFFGGCFFC5D5FB5AB5FF44422A4BB3BA2A22ABG2B2
@M00842:106:000000000-AAV5A:1:1101:17680:11293 1:N:0:6
GCTCGCCCTGGTCGTCCGCAGCCGTTGCGAGGTACTAAACGCAAGCGTAAA
+
>33>3>@ABFBCGFGCFAA2EA2A22A222A0ABFA55331AAAEG>11>1
@M00842:106:000000000-AAV5A:1:1101:16102:11294 1:N:0:6
GTTTTATCGCTTCCATGACGCAGAAGTTAACACTTTCGGATATTTCTGATG
+
>>>>>BDFABFBGGGGG4FFGEA24B55DF55B353BAABE2BD5DDDAAA
@M00842:106:000000000-AAV5A:1:1101:7734:11294 1:N:0:6
AAAAAAAAAAAAAAAAGGGGGGGCAGGGCGCTACGCCCCCCACCACCCACC
+
>AAAADDDDDDDGGGA/A/FE?---.--;---------;9--;-9-9A??-
@M00842:106:000000000-AAV5A:1:1101:18250:11296 1:N:0:6
GATATATTTTAAATTTTTCAGTGCCAAAGAGTATGATTCCATCTCTGTGGG
+
>>3>>F5BDDFFGBGGGGGFBBD5FDBB44BDD5D5B6DGEDFBF5A55B2
@M00842:106:000000000-AAV5A:1:1101:21686:11300 1:N:0:6
AAAAAAAAAAAAAAAAATGGAATTCTCGGGTGCCAAGGAACTCCAGTCACG
+
BABBABDBBBBBGGGGGGFG3F3GD5B?EE1>BB3B??GFGFGHGFDGFG1
@M00842:106:000000000-AAV5A:1:1101:22793:11300 1:N:0:6
TCAGTTTTTGACAGAATCGTTAGTTGATGGCGAAAGGTCGCAAAGTAAGAG
+
>1>1>BFFADAFGGGFGGFAAFB33D33DC0AA00ABBBEEE?/BD2D1FA
@M00842:106:000000000-AAV5A:1:1101:13175:11301 1:N:0:6
AGTAAGGGGCCGAAGCCCCTGCAATTAACATTGTTGACCACCTACATACCA
+
A?AABBBCD>>>22AAAAAFFGBG535D5D5DD55B5GGBGGFGHFGFHG3
@M00842:106:000000000-AAV5A:1:1101:23775:11301 1:N:0:6
AAAAAAGCCTCCAAGATTTGGAGGCATGACAACATACAATTGGGAGGGTGG
+
AAA?A1>CCFFA11FCBGFFF1B0AFFAB1B1BABEE111D1B///A///A
@M00842:106:000000000-AAV5A:1:1101:12297:11303 1:N:0:6
TCTTGTTGGCTGTCAAAAAAAACAAAATAGAAAACTCGCGGGCCCAGGAAG
+
>A>A?B5B>BB>BBBABGGFGGCCGEB3335552BBF2200A0>011B121
@M00842:106:000000000-AAV5A:1:1101:18094:11315 1:N:0:6
AAAAAAAAAAAAAAAAAATGGAATTCTCGGGTGCCAAGGAACTCCAGTCAC
+
BBBBBBDBBBBBGGGGGFABGB3@3D5DFFE1>BGDCGFGHF3FGF33B3@
@M00842:106:000000000-AAV5A:1:1101:13186:11318 1:N:0:6
CATGGTTTGGTCTAACTTTACCGCTACTAAATGCCGCGGATTGGTTTCGCG
+
3>AA?D54>>>BBBFGFGGGGG2AA2A4D53BFDF??22A01FC5ABFEG0
@M00842:106:000000000-AAV5A:1:1101:11205:11320 1:N:0:6
TTTGGTTCGCTTTGAGTCTTCTTCGGTTCCGACTACCCTCCCGACTGCCTC
+
>>333>>5>>>>AB5ABB5BFF55BE22B3AAAAAFBG3FEEDEGAEHHH3
@M00842:106:000000000-AAV5A:1:1101:4580:11320 1:N:0:6
ATGCTTTGCGTGACTATTTTCGTGATATTGGTCGTATGGTTCTTGCTGCCG
+
3>>>>BBFFBABGFGGGGGGGG4A44666DDFG?A2BGE5DF3DFFE5FG2
@M00842:106:000000000-AAV5A:1:1101:11575:11322 1:N:0:6
ATAAAAAAAAAAAAAAAAAAATGGAATTCTCGGGTGCCAAGGAACTCCAGG
+
CBBCCFFBBB@DFCFGGGGGG1BF3F33D3B1?>?>EGF3EFFFHFGHBG3
@M00842:106:000000000-AAV5A:1:1101:18315:11334 1:N:0:6
TATTTTAGTTGTGCTTGTAGAAGTTCTGCTCCTGATTTGTTATAATTCCAC
+
>>A>A@BCBDBBEG5DBBBGBBB55DDAA5AB4BB5AA5ABAB55DBFGHG
@M00842:106:000000000-AAV5A:1:1101:19364:11336 1:N:0:6
TCAACATTATTGGAAATAATTGTCGGCGCCTGAGATTCATATTTTTCTTCC
+
>>>AAFFFFFFBFGGGGGGGGGABA2222E2B2B555DD5A55DDEBBDFF
@M00842:106:000000000-AAV5A:1:1101:5953:11341 1:N:0:6
CGTCAACATACATATCACCATTATCGAACTCAACGCCCTGCATACGAAAAG
+
>>>>>>BDFFFFGGGGGGGGGGA6DA4BF4B4BBAAAE2AGHBGHGEAAE3
@M00842:106:000000000-AAV5A:1:1101:7690:11356 1:N:0:6
ACAGCTTTATCAATACCATGAACAATATCAACCACACCAGAAGCAGCATCC
+
>AA3ABBFDFFFGGGGGGGGFGBG4455DFF4BAFAEGCAF3AFFFHHDG3
@M00842:106:000000000-AAV5A:1:1101:12530:11356 1:N:0:6
ACCAAAAAAAAAAAAAAAAATGGAATTCTCGGGCGCCAAGGAACTCCAGTC
+
ABABBBBBDDBBFGGEEEECGBF3BBBD55B100>>>E?GCAFG3FH3B3B
@M00842:106:000000000-AAV5A:1:1101:23348:11356 1:N:0:6
ATTGTGTTGATGAATGGTCTACCTATATATGTGTTGAGTGCATAAATAAAG
+
AAB3>5BBAFFFGGFGGFGG5EB4A5566DD6A64B5A5FFFF55555A55
@M00842:106:000000000-AAV5A:1:1101:11573:11360 1:N:0:6
TAGGACTCCGCATGTGCTAGTAGTAGCATTAAGCCTGTCAGGGACTGCATG
+
>>>3>F>CF>>>AA5BBBBBBBD6ADFG55B5DFF3FBFFGHGEG2E3B5F
@M00842:106:000000000-AAV5A:1:1101:25396:11362 1:N:0:6
TTTAGCTTGCTTTCCCTAACATATATTAGGGAATGGTGGTTGTACATCTCC
+
3>AA3D55BAFFFGGGFGGGGF55666AAAG4BBBA5B2222BFFABGAF3
@M00842:106:000000000-AAV5A:1:1101:21832:11365 1:N:0:6
CCTAAGTGACTGGAATTCTCGGGTGCCAAGGAACTCCAGTCACGCCAATAT
+
3AABB4DFFFFFGGGGGGGGFGE4AAF54A22BB3AFCFFGFHFFG?A3F5
@M00842:106:000000000-AAV5A:1:1101:23421:11368 1:N:0:6
AAAAAAAAAAAAAAAAAAAAAAAACAAAAACACAACCACACACACAACAAA
+
AAAAAD@DDD0DEGCAEE/E?E/>>/?00/?/0?//???/?/?</////?0
@M00842:106:000000000-AAV5A:1:1101:20228:11370 1:N:0:6
AAAAAAAAAAAAAAAAGGGGGGCACGGAGCACACCCACCACACAACCACAC
+
1AAAA?DDDDDDGGG?//AEEB///?<<//.000<...>.<.<..<..<.<
@M00842:106:000000000-AAV5A:1:1101:8824:11371 1:N:0:6
CTTGGTCAACCCCTCAGCGGCAACAATTAACATTTTTACCGCTTCGGCGTT
+
>>>33B@5DDFAGFA4BBEGGE?E22B5555B5DA55AFHDC21BA1EEA0
@M00842:106:000000000-AAV5A:1:1101:15691:11371 1:N:0:6
TTGGTCAACCCCTCAGCGGCAAAAACTACAATTATTACCGCTTCGGCGTTA
+
>>>3>BBFDFABGC4B4AEAAA2BB23A3335555D5DGGE21EE1AEAA1
@M00842:106:000000000-AAV5A:1:1101:29121:11382 1:N:0:6
ACGCCGGGCAATAATGTTTATGTTGGTTTCATGGTTTGGTCTAACTTTACC
+
AAAAA11ADDAFGGFFBFGGGB32DF0ABDDGFB11BAA/BBFFF12ADFF
@M00842:106:000000000-AAV5A:1:1101:6231:11385 1:N:0:6
CTGATTCTGAACAGCTTCTTGGGAAGTAGCGACAGCTTGGTTTTTAGTGAG
+
>>>>>BBDFFFFFGFFFGGGGGA44AB5B52AAAAFA3F23B22CAF5A53
@M00842:106:000000000-AAV5A:1:1101:24127:11395 1:N:0:6
TTTGAAAGGAGTGTAGTTGGAGGAGACACAACAAACACAAAAATGGAATTC
+
>>A1>FD1CFA113BFBBGGAFA0000B000AA0F000BF0FF01B1B11D
@M00842:106:000000000-AAV5A:1:1101:20126:11397 1:N:0:6
TCTCAGTAACAGATACACACTCATCACGAACGTCCGCAGCAGCCTTATGGC
+
111>13BB3@D1GFGFF1BAFG13B3BEEEA00B0A0//ABBFH0B11BFC
@M00842:106:000000000-AAV5A:1:1101:20364:11399 1:N:0:6
GATAACCGCATCAAGCTCTTGGAAGAGATTCTGTCTTTTCGTATGCAGGGC
+
>>>>>FFCCCCCGGGGGGGGGG45B4A455B5DDD5555DEFCFHGF52A2
@M00842:106:000000000-AAV5A:1:1101:13466:11405 1:N:0:6
ACTAGGGTGTAGATATTCAAAACAAAAACACAAAAATGGAATTCTCGGGCG
+
AA1A11>1>>BBBABBFGFGGGGAA00A0A00A0000FB1F11DDDFE//A
@M00842:106:000000000-AAV5A:1:1101:17635:11406 1:N:0:6
TCAGTGTTTCCAAATCTAAGTATGGATATCATGACCATGCAAGAGCGCCTT
+
1>>1>33BBDFDEGBFFEGFB33AA1133DBFDDBBB11BAB1B0000AB/
@M00842:106:000000000-AAV5A:1:1101:6374:11410 1:N:0:6
AAAAAAAAAAAAAAAAAAAAAAACACAACAATAAACAAAAAAACAAAAACA
+
AAAAADDDDDDDGGGGCECE@E?/>0?//?/11>11B/0B//</<?00?//
@M00842:106:000000000-AAV5A:1:1101:13809:11412 1:N:0:6
ATTGGTTGGACCGTAGGTGCGATGATTTACTGAAAAAACCAACACAAAATG
+
AA?A?D4>A4BBAA4AEBBFE24BAB55DDFD5A352AA2222B11A113B
@M00842:106:000000000-AAV5A:1:1101:21467:11414 1:N:0:6
AAAAAAAAAAAAAAAAAAAAAACAAAACAAAAAAAAAAAAAAAAAAAAACA
+
BBBBBBDBBBBBGGGGGGGGGG?GH1B1?11B?>>>/BD<//<@-CC?C.<
@M00842:106:000000000-AAV5A:1:1101:10545:11416 1:N:0:6
AAAAAAAAAAAAAAAAAAAAAAAAAACAAACAAAAACAAACCAACAAAAAA
+
AAAAADD@DDDDCE?AEEE?E?/>/E///B/0/<0//?/F//?C///B0//
@M00842:106:000000000-AAV5A:1:1101:11956:11418 1:N:0:6
GAAACCAATCCGCGGCATTTAGTAGCGGTAGAGTTAGACCAAACCATGAAA
+
AAABBFABBBC>AAAAAABBBBB5552EA22AD5D55DGHB1FGFGCEG5D
@M00842:106:000000000-AAV5A:1:1101:17633:11423 1:N:0:6
TCAGTGTTTCCAAATCTAAGTATGGATATCATGACCATGCAAGAGAGTCTT
+
>>A3>55BCFFFGGBGGGGFBB6DB5555DFBDDFGGFFG4FG222BABAA
@M00842:106:000000000-AAV5A:1:1101:7393:11424 1:N:0:6
GTTGACCAAGCGAAGCGCGGTAGGCTTTCTGCTTAGGAGTTTAATCATGTT
+
>>>3>BCFAFABGGGGGGGGEEAF3BA3BBB55BD3B5BBBF5FFGHBF5D
@M00842:106:000000000-AAV5A:1:1101:4069:11426 1:N:0:6
GCTGCGTTGAGGCTTGCGTTTATGGTACGCTGGACTTTGTAGGATACCCTC
+
>>>3A33>>>4FFGCEGE2AEA5DFGGF22CA2BG335AAA5FDFDGGGEG
@M00842:106:000000000-AAV5A:1:1101:14481:11428 1:N:0:6
AAAAAAAAAAAAAAAAAATGGGATTCTCGGGAGCCAAGGAACTCCAGTCAC
+
AAAAAD@DDDDDCCEGGEABF00@0B2D/FE//B?B0/F>BF1BG112B11
@M00842:106:000000000-AAV5A:1:1101:6004:11430 1:N:0:6
AAAAAAAAAAAAAAAATGGAATTCTCGGGTGCCAAGGAACTCCAGTCACGC
+
AAABBB2AADBBGGGG1FGB3B3A5D11A1>1BDBBB?CGBFHHE3B@GEF
@M00842:106:000000000-AAV5A:1:1101:14523:11433 1:N:0:6
CTCGCCCTGGTCGTCCGCAGCCGTTGCGAGGTACTAAAGGCAAGCGTAAAG
+
>>AAADA?BABBAAA2AAAEEFA22A2A22A1BDADDBDGHBEFGGE1B1D
@M00842:106:000000000-AAV5A:1:1101:20323:11434 1:N:0:6
AAAAAAAAAAAAAAAAAAAAAACACAACAACAACCCACAACACACGCACTC
+
AABAABDDBBBBGGGGC?EEGG1BF111??11?1/??///////<<//</0
@M00842:106:000000000-AAV5A:1:1101:18812:11438 1:N:0:6
AAAAAAAAAAAAAAAAAAAAAAAAAGAAACAAACAAAAACAAAAAAAAACA
+
AAAAADDDDDDDGGGGEFGEGG/E/>?0>0B/>/</<BGEFH0F//B//C/
@M00842:106:000000000-AAV5A:1:1101:14813:11443 1:N:0:6
TATTTCCTAGACAAATTAGAGCCAATACCATCAGCTTTACCGTCTTTCCAG
+
11>>>DDB@B11A11131BA1GB111AFFH3B1BBA13DFGF0B0A2DG2F
@M00842:106:000000000-AAV5A:1:1101:12326:11444 1:N:0:6
AAAAAAAAAAAAAAATGGAATTCTCGGGTGCCAAGGAACTCCAGTCACGCC
+
ABBCCCBB?DDD?EGGBFBBBFDAAFEE1AAE5BB?1FG3BGBB3FFHGHB
@M00842:106:000000000-AAV5A:1:1101:27416:11446 1:N:0:6
AAAAAAAAAAAAAAAAGGGGGGGCGGCAGACGCACGCCCCCCAACACCACC
+
AAAAADD?DDDDEE?A?CEGE?--9-9---999-----9--;-------;-
@M00842:106:000000000-AAV5A:1:1101:10310:11452 1:N:0:6
AAAAAAAAAAAAAAAAAAAAAAAAACAAAAACAAAACAAAAACAAAAAAAA
+
AABBBB@@D?@???CEEF0>/EE/E//?00?//?GA??/0BF/FCF0////
@M00842:106:000000000-AAV5A:1:1101:25501:11458 1:N:0:6
GAAAAAAAAAAAAAAAGGGGGGCAGCGACGCCCCACACCCCCCACCCCCCC
+
?AAA@F?DDDDDECE/A///ECC/</<//<--->..<<<.<---::.-:--
@M00842:106:000000000-AAV5A:1:1101:12847:11459 1:N:0:6
AAAAAAAAAAAAAAAAAATGGAATTCTCGGGTGCCAAGGAACTCCATCACG
+
BBBBBB@BDBB@EGGGGGCBGFF3FD5@11>1>BBDB1?1BGFGHGEG3G1
@M00842:106:000000000-AAV5A:1:1101:20962:11460 1:N:0:6
TGGAATTCTCGGGTGCCAAGGAACTCCAGTCACGCCAATATCTCGTATGCC
+
3>>>>@BDDFBBGGEECG4AFBGB4BEGGDF3F2AF2A3B5D5DBAB3FAB
@M00842:106:000000000-AAV5A:1:1101:11727:11466 1:N:0:6
TGTGAGGTAATTAATGAAGTTGGATGAGGAGCGGTGGAGTGCCTTGCGACG
+
>1>1A1B>BBBBGF3BB1BBBFG11B1BA1000A00AB01AAB1BBA////
@M00842:106:000000000-AAV5A:1:1101:17868:11466 1:N:0:6
GACGGTATAATAACCACCATCATGGCGACCATCCAAAGGATAAACATCATA
+
>>>333>AFFFFGGGGGFGGFG5D44AEECE3BBBA5B223FEFBA3BBAD
@M00842:106:000000000-AAV5A:1:1101:27189:11471 1:N:0:6
AAAAAAAAAAAAAAAAAAAAAACAGACAAACAAAAAAAAAAAAAAAACAAA
+
AAAAADDDDDDDGGGGGGGCEEAG0B0B0B/0?0BF@/</</CC////>.0
@M00842:106:000000000-AAV5A:1:1101:20825:11480 1:N:0:6
TTAGCCATAGCACCAGAAACAACACTAGGGACGGCCTCATCAGGGTTAGGA
+
>3>3>FFFFCFFGGFFAAB4FGD4B44EC44B222A2BE5FDBA22B1BB5
@M00842:106:000000000-AAV5A:1:1101:17879:11481 1:N:0:6
GACGGTATAATAACCACCATCATGGCGACCATCCAAAGGATAAACATCATA
+
>>>111>>FF3D3FCBAFG11131B0A0A0E1BA1B1A0B1FB1B11BA2D
@M00842:106:000000000-AAV5A:1:1101:11719:11484 1:N:0:6
TGTGAGGTAATTAATGAAGTTGGTTGTGGAGCGGTGGAGTGCCTTGAGAAT
+
>1>>>1B1@BB@GG3B3BBABBF11B0BA1A00A0AA/B1BGHADFEGB11
@M00842:106:000000000-AAV5A:1:1101:7381:11484 1:N:0:6
ATAAATCACCTCACTTAAGTGGCTGGAGACAAATAATCTCTTCACTAACCC
+
A1>AA3BFF1@CGGFGF1B3BGAABE0B1AA0011122BA221D1D2BF0/
@M00842:106:000000000-AAV5A:1:1101:28520:11485 1:N:0:6
AAAAAAAAAAAAAAAAAAAAAAACAACACAAGAAAAAAAAAAAAAAACAAA
+
BBBBBBBBBBBBGGGG?FGGGCE1F?F11?10?BEG0//>BFCC@FG.<.<
@M00842:106:000000000-AAV5A:1:1101:17481:11487 1:N:0:6
AAAAAAAAAAAAAAAAAAGGGAATTCTCGGGTGCCAAGGAACTCCAGCCAC
+
BBBBBBBBBBBBGGGGGE1?E?11FD5D?1>1/B3B3B?1BF3FGB33?BC
@M00842:106:000000000-AAV5A:1:1101:16164:11488 1:N:0:6
AATAATTACACTCTTCAAAAAAAAACAAAAAACACGGAATTCCCGGGTGCC
+
AA1AA3DDDFF1GEDGGFFGCE0AE?G0F0/AA/0B/A//1D1BAA/B/BB
@M00842:106:000000000-AAV5A:1:1101:15678:11492 1:N:0:6
AAAAAAAAAAAAAAAAAAAAAAAAAACAAAAACAACAAAAACCACACGACC
+
AAAAADDD@DDDCEGCG?E?EGG//E?//00</////?0<///?/<C//</
@M00842:106:000000000-AAV5A:1:1101:28994:11493 1:N:0:6
AAAAAAAAAAAAAAAAAAAAAAAACACAAAGCCAACACAAACACAAAAACA
+
AAAAAD@DDDDDGGGG/E?>EE@/E/0?/000000/?>//B/0BG/FGABC
@M00842:106:000000000-AAV5A:1:1101:10773:11498 1:N:0:6
AAAAAAAAAAAAAAAAATGGAATTCTCGGGTGCCAAGGAACTCCAGTCACG
+
BBBCBCBDDDBBGGGGF1BFBB3FBD@?F>1>BBB31??GH@GHEH@FFG?
@M00842:106:000000000-AAV5A:1:1101:6694:11499 1:N:0:6
TTTGAATTCTGATTGAATAATGTTCAAGTTGATTAATTATCGTTGAAGACG
+
>1>1>B33DFFFBDGFGFGGGB33DD3D33D3333A3A3DFG00BAF1DG0
@M00842:106:000000000-AAV5A:1:1101:6177:11499 1:N:0:6
CTATGGCTGTGAACTTCTGACATTTATACTGACCCTGGCCGTTACCAATTC
+
>1>111>1>B1FGGBEGGG3B133333333AABFF00ABGE00AB111B1F
@M00842:106:000000000-AAV5A:1:1101:28153:11504 1:N:0:6
ATAAACATTATTGCCCGGCGTACGCGGAAGGACGTCAATAGTCACACAGTC
+
AAAAAFFD@DB@GGGFFGCGAEAA0A//A//0BAABCAD2DBFDDFF?B1B
@M00842:106:000000000-AAV5A:1:1101:15008:11516 1:N:0:6
AAAAAAAAAAAAAAAAAAAAAAAACAAAAAAACAACAAAAACAAAAAAAAA
+
BAAABBD?D?DBGGGCFCGGGGGG1???0?>//??/CF0B//??FA////<
@M00842:106:000000000-AAV5A:1:1101:17761:11517 1:N:0:6
AAAAAAAAAAAAAAAAAAAAAAACAGCACAAAAAACAAACAAACCAACAAC
+
BBBBBBDBBBBBGGGGGGGEGC/1?111?1110?/?/?0/B/B?//?CC/?
@M00842:106:000000000-AAV5A:1:1101:13036:11519 1:N:0:6
TGGAATTCTCGGGTGCCAAGGAACTCCAGTCACGCCAATATCTCGTATGCC
+
>3>>>4@DDD>>F4A2BB4AFB4B4BFGFDF3DABBBA3B5DDDF22ABEB
@M00842:106:000000000-AAV5A:1:1101:11185:11520 1:N:0:6
AAAAAAAAAAAAAAAATGGAATTCTCGGGTGCCAAGGAACTCCAGTCACGC
+
AAAAADDDDDDDGGGGFBFAB1BB22AFE/>/BD@?/>BGBFGGHBGDGF>
@M00842:106:000000000-AAV5A:1:1101:12965:11528 1:N:0:6
AAAAAAAAAAAAAAAAAAAAAACAACACCACCACACCAACAAACACAAACG
+
BBBBBDBBBBBBGCCEEEECEE1B??1?>1?1??///?////0?0B?/0?/
@M00842:106:000000000-AAV5A:1:1101:28007:11529 1:N:0:6
AAGAGTAAACATAGTGCCATGCTCAGGAACAAAGAAACGCGGCACAGAATG
+
>AAA3@5DFFFFGFFGGGGDGF5DF444F44BA4ABFBAEAEEEEF2B3D5
@M00842:106:000000000-AAV5A:1:1101:26947:11531 1:N:0:6
AAACGGCAGAAGTGCCAGCCTGCAACGTACCTTCAAGAACTCCTTTACCAG
+
A3AA33A@DBFFBFGGGGGGGGBB4BEBGGA55BBD53G25BG3B5DDFD3
@M00842:106:000000000-AAV5A:1:1101:26809:11533 1:N:0:6
CGTTTGAATGTTGACGGGATGAACATAATAAGCAATGACGGCAGCAATAAA
+
>>1>11BDDDB@GGFEEGAEFB1BA11A3BDBFBBBBFHEE//AB00ABBD
@M00842:106:000000000-AAV5A:1:1101:28768:11534 1:N:0:6
ATCTCTTTAGTCGCAGTAGGCGGAAAACGAACAAGCGCAAGAGTAAACATA
+
AABAABDFFFFFFGFFEFGGGGE22AAFA2BAAAB11EAE02GFFDDFDBB
@M00842:106:000000000-AAV5A:1:1101:19447:11537 1:N:0:6
CCGTCTTCTCGTTCTCTAAAAACCATGCTTCGTCCCCTTCGGGGCGGTGGG
+
>>>>>>13BDAAFGCFGAFBBFBEGC111D3A0BAAF000///AA/>///>
@M00842:106:000000000-AAV5A:1:1101:4133:11537 1:N:0:6
AAAAAAAAAAAAAAAAAAAAAACACAACACCAACCAAAAAACACACAAAAA
+
1AAAADDDDDDDGGEGGGC?CG/?0FFC?//>///???/>//?0F/EF0G/
@M00842:106:000000000-AAV5A:1:1101:23012:11542 1:N:0:6
AAAAAAAAAAAAAAAAAATGGAATTCTCGGGTGCCAAGGAACTCCAGTCAC
+
BBBBBBDBBBBBGGGGGCEFGF33FB@D1FE1>?FB@FBG3FGGHF3BFGF
@M00842:106:000000000-AAV5A:1:1101:15817:11543 1:N:0:6
AAAAAAAAAAAAAAAAAAAAAGAACAGAACAACAACCAACACCCACAACAC
+
AAAAADDDDDDDGEGGGCEG///>0>>01B0BF///?/?E>/?//??/?//
@M00842:106:000000000-AAV5A:1:1101:16337:11547 1:N:0:6
GGCACGATTAACCCTGATACCAATAAAATCCCTAAGCATTTGTTTCAGGGG
+
>A>>A3AAABFFGGGGFGGGGGC44BD56BEF4B2BFB5BAA5AADFGGH2
@M00842:106:000000000-AAV5A:1:1101:25443:11549 1:N:0:6
ATTAGAAATATCCTTTGCAGTAGCGCCAATATGCGCAGCGCCATACCACTG
+
>>>A3BDF@F5DGDAGGFFFBABB2AEE?445A522AAA2AEE2FGF3BA3
@M00842:106:000000000-AAV5A:1:1101:9276:11551 1:N:0:6
ACAAGGCGAGATAGACAGAGAGAGAACACAAACCAACAAAACGGAATCCTC
+
ABBB344>>>>>BBBABBAB4A2A233AB2A222BBAFAAG2A1A1A3BBA
@M00842:106:000000000-AAV5A:1:1101:28778:11552 1:N:0:6
ATCTCTTTAGTCGCAGTAGGCGGCAAACGAACAAGCGCAAGAGTAAACCTA
+
BBB@BFDFFFDFEG2FA5BGGG2A2A2AB222A1AAEFA00BFF555D33B
@M00842:106:000000000-AAV5A:1:1101:21239:11555 1:N:0:6
GTCAACCATACCAGCAGAGGAAGCATCAGCACCAGCACGCTCCCAAGCATT
+
>>>>>FFAFFFFGGFBG4FG4B4BA5BCAEB4ACGF2G2EAEEGGFGFGBD
@M00842:106:000000000-AAV5A:1:1101:27606:11556 1:N:0:6
CCTTTGCAGTAGCGCCAATATGAGAAGAGCCATACCGCTGATTCTGCGTTT
+
ABABB5BDFDFDGGEGGAGGGG6D5544AAFG5BFG?EAEEFDD5FGEABA
@M00842:106:000000000-AAV5A:1:1101:7641:11559 1:N:0:6
AAAAAAAAAAAAAAAAAAAAAAAACAAACAAAAAACAACCACACACAACAA
+
AAAAADDDDDDDGGGCCEEECG?//?>0>B/00/>//<</<///??/////
@M00842:106:000000000-AAV5A:1:1101:4200:11561 1:N:0:6
ACTGGTTATATTGACCATGCCGCTTTTCTTGGCACGATTAACCCTGATACC
+
3AA?3BBDFFFFGGGGGGGGGGAA224A55DDFDGEE2AAFGHHFHHEHHH
@M00842:106:000000000-AAV5A:1:1101:19706:11561 1:N:0:6
TTGACGGTTAATGCTGGTAATGGTGGTTTTCTTCATTGCATTCAGATGGAT
+
>AAAA3A>AAFFGGFGGBABGFB5BB2242555DA5DBFFFFH55DA5GB5
@M00842:106:000000000-AAV5A:1:1101:12451:11564 1:N:0:6
TCAGCACTAACCTTGCGAGTCATTTCTTTGATTTGGTCATTGGTAAAATAC
+
3>>>>BCBCFB?DBB4A2AAB566A56A5AA55AD52BD5ADB5F5D5533
@M00842:106:000000000-AAV5A:1:1101:24930:11565 1:N:0:6
AAAAAAAAAAAAAAAAATGGAATTCTCGGGTGCCAAGGAACTCCAGTCACC
+
BBCCCCCBCCCCGGGGECFGGFGHDD@FFE1>BBB@F?GCF3@GEGFFDG3
@M00842:106:000000000-AAV5A:1:1101:21849:11565 1:N:0:6
AAAAAAAAAAAAAAAATGGAATTCTCGGGAGCCAAGGAACTCCAGTCACGC
+
BBBBBBDBBBBBGGGGCFGBBF3D5AAFC0>1B3?1?BBG3GHC33BBGEC
@M00842:106:000000000-AAV5A:1:1101:28084:11566 1:N:0:6
CTGCTGGTATGGTTGACGCCGGATTTGAGAATCAAAAAGAGCTTACTAACA
+
>>AA>44BB5BFGGCFFGGGGG?AA3D5A253BB333AA2EF3BDGAGF3B
@M00842:106:000000000-AAV5A:1:1101:3946:11567 1:N:0:6
AAAAAAAAAAAAAAAAATGGAAGTCTCGGGTGCCAAGGAACTCCAGTCACG
+
BBBBBBBBDBBBGGGGGAFGED3AD55B?>1>BB@BC?BEG@GFBGBB3B1
@M00842:106:000000000-AAV5A:1:1101:11156:11567 1:N:0:6
AAAAAAAAAAAAAAAAAAAAAAAAACACACAACAAACAACACAACACAAAA
+
AAAAAD@DDDDDGGGGGGGGGC//>/F0/////</B/0</?<??/////00
@M00842:106:000000000-AAV5A:1:1101:5128:11568 1:N:0:6
CGAACCAAACAGGCAAAAAATTTAGGGTCGGCATCAACAGCAATATCAGCC
+
>>>>>AFBABFFGGGGGGCCGGD5D3BBB2A2A2BBB33BFFCBBEGGBH3
@M00842:106:000000000-AAV5A:1:1101:27963:11575 1:N:0:6
ATTAACCGTCAAACTATCAAAATATAACGTTGACGATGTAGCTTTAGGTGG
+
AAAAAFFD>ABBGGFGDGGGGF4A6D6DE44ABBEF2BBFGG555DABAF2
@M00842:106:000000000-AAV5A:1:1101:4929:11579 1:N:0:6
AAAAAAAAAAAAAAAAAATGGAATTCTCGGGTGCCAAGGAACACCAGTCAC
+
AAAAADDDDDDDGGGGE?0BFF11112@//>?/?FGBGB>0B0B//>1B1@
@M00842:106:000000000-AAV5A:1:1101:22547:11582 1:N:0:6
AAAAAAAAAAAAAAAAGGGGGGGCGAGCGCGCACCACCCGCCCACCACCCC
+
>>A?3ADBBBBBGG?0A?FGE@9?A------9-9-...9--9-.:9.:9.-
@M00842:106:000000000-AAV5A:1:1101:16883:11583 1:N:0:6
AAAAAAAAAAAAAAAAAAAAAAAAGAAAGAAAAAAAAAACAAAAAAAAAAA
+
AAAAADDDDDDDGGGEGE/E/E////0010B000/<//</??<0/B//->-
@M00842:106:000000000-AAV5A:1:1101:9533:11590 1:N:0:6
AAAAAAAAAAAAAAAAAAAAAAAACAAAAGCAACAAAAAACAAACACCACG
+
@AAAADDDDDDDGCGGCGG?EFG?>G/FC00B000/00?///<</B0/<//
@M00842:106:000000000-AAV5A:1:1101:6985:11591 1:N:0:6
AGCCATATAACTGGTAGCTTTAAGCGGCTCACCTTTAGCATCAACCGGCCC
+
>>>>>BCB@5DFGGGBGGGGGB554222AECFB33A55D55FA3B22AEE0
@M00842:106:000000000-AAV5A:1:1101:23700:11592 1:N:0:6
GTCTTAAGGATATTCGCGATGAGTATAATTACCCCAAAAAGCAAGGCATTA
+
1>AAA33DFFFFGGGGCEAAE1B3333D3331BBA0000B/A100//0111
@M00842:106:000000000-AAV5A:1:1101:16025:11593 1:N:0:6
AAAAAAAAAAAAAAAAGGGGGGGCCGGCACCACACACACCCCCACCACCCC
+
AAA1A@DDDDDDG/AE?EEGGG99A------;--;-9;A;A@--9;-AE-9
@M00842:106:000000000-AAV5A:1:1101:24388:11593 1:N:0:6
TGCTGCTGCATTTCCTGAGCTTAATGCTTGGGAGCGTGCTGGTGCTGATGC
+
>AA33B44DFFFGGFGGGGGEG5BDAD55BB4A2A22AEAD33ABA55BF5
@M00842:106:000000000-AAV5A:1:1101:23727:11596 1:N:0:6
CTCTTAAGGATATTCGCGATGAGTATAATTACCCCACAAAGAACGGTATTA
+
>AAAA@5DFFFFGGFGGG2AE5B5556666ADBBB2A2ABAF22AE2A1A5
@M00842:106:000000000-AAV5A:1:1101:6645:11596 1:N:0:6
AAAAAAAAAAAAAAAAAATGGAATGCTCGGGTGCCAAGGAACTCCAGCCAC
+
AAAAADDDDDDDGGGGGA0BGF1B11DFAE///B0BB//0BF1B1FC0/B0
@M00842:106:000000000-AAV5A:1:1101:29110:11596 1:N:0:6
AAAAAAAAAAAAAAAAAAAAAAACACAAAACGCAACAACCAGCAGAACACG
+
?AAAA??>DDDDGGGEEG/EGC///0?/0B0//>>/0//???/000<0B0/
@M00842:106:000000000-AAV5A:1:1101:13701:11598 1:N:0:6
GGCGAAAGGTCGCAAAGTAAGAGCTTCTCGAGCTGCGCAAGGATAGGTCGG
+
A3>AAB3>C4B>AAA2BABBGBBA33B5BA3ABA3B2EAAAF1F3FG5FF0
@M00842:106:000000000-AAV5A:1:1101:12320:11600 1:N:0:6
AACAACTGAACGGACTGGAAACACTGGTCATAATCATGGCGGCACATAAGG
+
A1>AAA1B1BBBAA11AAB1BF0B1AB1DF2AA2D12D10A/A//AB11BA
@M00842:106:000000000-AAV5A:1:1101:26943:11607 1:N:0:6
CTTTGTTCCTGAGCATGGCACTATGTTTACTCTTGCGCTTGTTCGTTTTCC
+
>AAA3@BFFFFFGGGFGGGFGG45D6655D55D5BB2E2AB2BDA2BBADF
@M00842:106:000000000-AAV5A:1:1101:16869:11608 1:N:0:6
AAAAAAAAAAAAAAAAAAAAAAAAACAAACAAAAAAAAAAAAAAAAAAAAA
+
BBCBABBCCDCCGGGGGGGGGGGGEEGGHGE?FF/EFG?CC?FC->@<<@A
@M00842:106:000000000-AAV5A:1:1101:15731:11613 1:N:0:6
AAAAAAAAAAAAAAAAAAAAAAAAAACAAAAACAACAACACAACCCCACCC
+
BABBBBDDBBBBGGGGGFFGEC/>/////00//?/??F/?//?//<?/?//
@M00842:106:000000000-AAV5A:1:1101:16414:11614 1:N:0:6
TGGCGATACCTCAATAGCAAAACAACAAAAACAACGGAACCCCCCGGGCCC
+
>>>>1>>ADFFFGGGGGGBBBF0A00FA00A0BBF0//B///A/AE/A//>
@M00842:106:000000000-AAV5A:1:1101:28453:11620 1:N:0:6
CTGGTAAAGGACTTCTTGAAGGTACGTTGCAGGCTGGCACTTCTGCCGATT
+
>>A33BD@DDFFFGFBGGGBGG4FAA44B244BBA2BB2F2BBF5GFF22A
@M00842:106:000000000-AAV5A:1:1101:10825:11624 1:N:0:6
TGCCAATTCATCCATTAACTTCTCAGTAACAGATACAAACTCATCACGAAC
+
>11>>C1DFBFFFF3AEFGFGG3BFF3AD3F1B1DDABBB1FA1BAEEE0A
@M00842:106:000000000-AAV5A:1:1101:14069:11629 1:N:0:6
TCCATTCTTTAGCTCCTAGACCTTTAGCAGCAAGGTCCATATCTGACTTTT
+
>>3>>DFFFFBBBBBFGFGFGG44555DDAFFBBBBFGBA5DFAFFF55DD
@M00842:106:000000000-AAV5A:1:1101:22176:11634 1:N:0:6
GCCTGTCAGGGACTGTATGACTTCAAGTTTGCGTATTAATAAATGCAACGA
+
>>>>3BBDDC>AFFGFFGFB5B5DB5D556B5AA22355555B5D5BBB22
@M00842:106:000000000-AAV5A:1:1101:19080:11638 1:N:0:6
ATTAGCATAAGCAGCTTGCAGACCCATGATGTCAATAGATGTGGTAGAAGG
+
>3AA3CDFDFFFGGGGGGCFFBB4FEF4B5DDFA6BD5B5A5BFG5FB552
@M00842:106:000000000-AAV5A:1:1101:4445:11653 1:N:0:6
CGATGATGCTAGATTTCAGTTAACACAACAACAACAACGGAATTCCCGGGG
+
>>>>3B55FBFFGFGGGGFBEA55D4F224AAAA44F2A2AA23F5AA220
@M00842:106:000000000-AAV5A:1:1101:4624:11655 1:N:0:6
AAAAAAAAAAAAAAAAAAAAAAAACAAAAACAAACAAAACAAAAAAAAAAA
+
BBBBBBBDBBBBGGGGGFFGCG/>11?0B///?B/?FAFEHDC0?>/B@CC
@M00842:106:000000000-AAV5A:1:1101:27637:11661 1:N:0:6
TATATAGTTGATTATTTTATACAGCACTTATATGAAAAAACAACAAACAAA
+
3>3AAF5BBDFDGGFBEGGGGF65B4F445556D6A5B4A2FH2GCC2A2A
@M00842:106:000000000-AAV5A:1:1101:25735:11661 1:N:0:6
AAAAAAAAAAAAAAAAAAAAAAAAAAGAAAGCACAACACAACAACACACAA
+
AAAAA??@DDDDGGGG/E>@E?////>/0>1FC00</////??/////??/
@M00842:106:000000000-AAV5A:1:1101:25362:11662 1:N:0:6
AGCAGCAAGGTCCATATCTGACTGCTTGTTAACGTATTTAGCCACATCGAA
+
AAAA?F>C11BBF1AGDGGGAG11031B0A33D0B0B12AGFG1C011A0B
@M00842:106:000000000-AAV5A:1:1101:6506:11663 1:N:0:6
CCGAAGGGGACGAAAAATGGTTTTTAGAGAACGAGAAGACGGTTACGCAGG
+
>>>>>33>AADBGGAEGGFGBBFF223335BBA22223AFEEEFDHGGEFA
@M00842:106:000000000-AAV5A:1:1101:23077:11666 1:N:0:6
AAGAGTAAACATAGTGCCATGCTCAGGAACAAAGAAACGCGGCACAGAATG
+
3>>>3BDFFFFFGGGGFGGGFF5D5A44B44BB44BBB2A22E0EFFBGHG
@M00842:106:000000000-AAV5A:1:1101:14981:11673 1:N:0:6
AAAAAAAAAAAAAAAAAAGGGAATCCTCGGGTGCCACGGAACTCCAGCCCC
+
AAAAADDDDDDDGGGGG//?E/BF1B1BE?//>?B11>/>/>1BC>F0?/?
@M00842:106:000000000-AAV5A:1:1101:3122:11674 1:N:0:6
AAAAAAAAAAAAAAAAAAAAAACAACACACCACACCACAAAAAACAAAACA
+
BBBBBBDDBBBBGGGGEGEGGGEC11?1F11?1?//?///0B/E/?/0B0/
@M00842:106:000000000-AAV5A:1:1101:11367:11681 1:N:0:6
TATAACGTTGACGATGTAGCTTTAGGAGTCTGTAACACAGGTGCCGAAGAG
+
>AAAAF>1B>1@A11A13BBB331BF1B001DA2D21BABA1BGC/////0
@M00842:106:000000000-AAV5A:1:1101:16027:11695 1:N:0:6
CATCGCGAATATCCTTAAGAGGGCGTTCAGCAGCCAGCTTGCGGCAAAACC
+
>AAA3ADDBCCFGGGGG5GEGG22E22BF5FGBBBBAF3BBFE0AAABFB1
@M00842:106:000000000-AAV5A:1:1101:5186:11702 1:N:0:6
AAAAAAAAAAAAAAAGGGGGGGGCGGAGCACAACCAACCACGCCACCACCC
+
>AAAADD@DDDDEEA//AEE@?--9-9;---------;9-A---;AAE---
@M00842:106:000000000-AAV5A:1:1101:23934:11703 1:N:0:6
AAAAAAAAAAAAAAAAAAAAAAACGACGACAACAAGCCCACAACGACAACA
+
ABBBBBBDBBDBGGGGGGGGGCG1/>//>//////0/////////?><///
@M00842:106:000000000-AAV5A:1:1101:27070:11708 1:N:0:6
TCATGCTGATGGTTGGTTTATCGTCTTTGACACTCTCACGTTGGCTGCCGA
+
>>AA1D1@1B1CGF??EGA1EAAB0003D311B1B1BADA0BA0B1/AA//
@M00842:106:000000000-AAV5A:1:1101:16571:11709 1:N:0:6
GTTTGGATGAATGTCTATACTGCACTAACGTTTTCCAAATTCTAATTGGAT
+
>>>111B1BFF3FAFFGGGFGFB1FA1B1B00A0DFDDG1DDADD22EF1B
@M00842:106:000000000-AAV5A:1:1101:24543:11710 1:N:0:6
AAAAAAAAAAAAAAAAAAAAAAAACAGAAATGAGACAACAACAACACACCA
+
AABBBBBBBBBBGGGGG?EE//>/??F33B33333322///?/?/?/////
@M00842:106:000000000-AAV5A:1:1101:29066:11712 1:N:0:6
AAAGCTCAGTCTCAGGAGGAAGCGGAGCAGTCCAAATGTTTTTGAGATGGC
+
AAB3A4BCCBDDGGFGFFGEGG4AE22EAFA3BD5B3D5D52AA2F1FFF2
@M00842:106:000000000-AAV5A:1:1101:9481:11721 1:N:0:6
AAAAAAAAAAAAAAAAAAAAAAAAAGAAACACAGCACCCACCAACCACCCG
+
AAAAADDDDDDDGGCCEEEG?@//>//00000?0/<0/?/</////?///<
@M00842:106:000000000-AAV5A:1:1101:16901:11724 1:N:0:6
TTTTCGTCGGCAAAAAAAAAAACAAACATGGAATTCTCGGGTGCCAAGGAA
+
>1>>>11>ADDDGGGAEEAECE/AE0/B1B01A11DDFB//>/BFFFH/F0
@M00842:106:000000000-AAV5A:1:1101:9607:11729 1:N:0:6
TTGGAGGGATTTCTGACAAAAAAAAACAAAAAAAATGGAATTCCCGGGGGG
+
>>>111>>>111BBBAAB1BBA00AE?F/0A//AE0B1A11111BBE///-
@M00842:106:000000000-AAV5A:1:1101:4786:11730 1:N:0:6
AATCGTGCCAAGAAAAGCGGCATGGTCAATATAACCAGTAGTGTTAACAGG
+
>33>3>4>AFFBGGGGGGGGGGEGHDF5D555D5DBAAADFFG5DFBG5F2
@M00842:106:000000000-AAV5A:1:1101:23851:11730 1:N:0:6
CAACCACACCAGAAGCAGCATCAGTGACGACATTAGAAATATCCTTTGCAG
+
>AAABAAABBBFGGGGFGFBFGCB5DBFAFEEA5DD5D5B5AGH5DDGGG3
@M00842:106:000000000-AAV5A:1:1101:17726:11731 1:N:0:6
AAAAAAAAAAAAAAAAGGGGGGGGAGCACCACCCCCCCACCCCCCACCAAC
+
AAAAADDDDDDDEG??ECE?E?---;---9----9-;@-;--@;--9A9-;
@M00842:106:000000000-AAV5A:1:1101:16334:11733 1:N:0:6
AAAAAAAAAAAAAAAGGGGGGGAGCGGGGCGCACCCACGCCACACCCCCCC
+
AAAAADADDDDDC?A//E/EC@--.--;-9-------;-99--9-;-9-9-
@M00842:106:000000000-AAV5A:1:1101:14214:11735 1:N:0:6
GCTCTTGCTGGTGGCGCCATGTCTAAATTGTTTGGAGGCGGTCAAAAAGCC
+
>>>>>BBBBBCBBE4A2AAABBD6FD55DD5D2BF3BEEAEEF13D3GGFB
@M00842:106:000000000-AAV5A:1:1101:7710:11736 1:N:0:6
AAAAAAAAAAAAAAAAAAAAAAAAAAAAAAAAAAAAAAAAAAAAAAAAAAA
+
ABBBBBBBBBBBGGGCGGGEGEE@///>/>/<<<<C-C?CG--:-9@D@GD
@M00842:106:000000000-AAV5A:1:1101:26464:11737 1:N:0:6
TACTGGTTATATTGACCATGCCGCTTTTCTTGGCACGATTAACCCTGATAC
+
>>A>34BDFFFFGBEGGGGGGF2A2224A55DBB3GEEAE2DGFG2FG5ED
@M00842:106:000000000-AAV5A:1:1101:16819:11745 1:N:0:6
AATCGCCGCCAGTTAAATAGCTTGCAAACTACGTGGCCTTATGGTTACAGG
+
AAAA3>AD@@DDF5FGGGGGGF5AA3D523BBA2BAAG33A55A5A5BBF3
@M00842:106:000000000-AAV5A:1:1101:8753:11746 1:N:0:6
AAAACGGCAGAAGCCTGAATGAGCTTAATAGAGGCCAAAGCGGTCTGGAAA
+
ABBCB?>22>>BBBB4BABBB4DBA4555555DB2B2BBFFEEBEAGHEEB
@M00842:106:000000000-AAV5A:1:1101:17631:11748 1:N:0:6
CAAGACGACTGAGTAATCTGAATATATTCACCAACACAACAAAAAAACTGG
+
>>A3>CABBBAFGGGGGGGFB55656AAD6GG4A2BBBF2FHA222A1B53
@M00842:106:000000000-AAV5A:1:1101:16075:11748 1:N:0:6
AAAAAAAAAAAAAAAAAAAAAAAAAAAAACAAAACAAAAACACCAACAAAA
+
B@BABBBDBBBBGGGGGCGGEC/>/>>///?F0B0?/0B/?/0<?////0?
@M00842:106:000000000-AAV5A:1:1101:26219:11750 1:N:0:6
CTATTATGGAAAACACCAATCTTTCCAAGCAACAGCAGGTTTCCGAGATTA
+
AAAAAFDFFFFFGGGGGGCGGG55BBFBAFF4AB2F2EA2B5AGC2E22GA
@M00842:106:000000000-AAV5A:1:1101:25383:11757 1:N:0:6
TAATCCACTGTTCACCATAAACGTGACGATGAGGGACATAAAAAGTAACAA
+
>AAAAFFFFFFFGGGGFFGGGGA4AFAE2BA5AAB2B2BBD5DF2BDG55B
@M00842:106:000000000-AAV5A:1:1101:13767:11764 1:N:0:6
GAGATAGGCAAAACTTTGTGGTTTGAAACACAAAAACAACATGGAATTCTC
+
>>A>>DBBB@BBFFFCGBBBFB24A55BABCEA2222BG2B3B2F333D5A
@M00842:106:000000000-AAV5A:1:1101:4156:11770 1:N:0:6
CAATGGATTTCGGATGTATGTAGAGAATAATGAGTATAAGTTTACATGTTG
+
>AAA34BBDFDCEGCEFFFFBBB6A544AA5B5AB5555DB5AFFFAF555
@M00842:106:000000000-AAV5A:1:1101:21581:11775 1:N:0:6
CAAGCATATTAAGCCACTTCTCCTCATCCAACGCGTCAGTTTTTGACAGAA
+
>AA?A4FFFFFFGGGGGFGGGGB5BA5BGF4B2AA2A2B5DDDEEFFFCFB
@M00842:106:000000000-AAV5A:1:1101:19816:11778 1:N:0:6
AAAAAAAAAAAAAAAAAAAAAACACAAACACAAACACACCAACACCAACAC
+
AABBBDDBBBBBGGGGEGG0EGE1FC111B?11B??0E>///?/?//////
@M00842:106:000000000-AAV5A:1:1101:18504:11779 1:N:0:6
AAAAAAAAAAAAAAAAAAAAAAAAACAAACACAAAAAAAAAAAAAAAAAAA
+
BBBBBDDBBBBBGGGGGGGGGGG//?/?0/?0F?00C/B/>BD/@-<<<@@
@M00842:106:000000000-AAV5A:1:1101:4080:11781 1:N:0:6
AAAAAAAAAAAAAAAAAAAAAAAAAAAAAAAAAACAAAAAAAAAAAAAAAA
+
AAAAADDDDDDDGGGEGGCGGGG////>///<>>//?0?<C@<<C-AC?-A
@M00842:106:000000000-AAV5A:1:1101:14127:11782 1:N:0:6
AGCCTGTCAGGGACTGTATGAATTCAAGTTTGCGTACTAATAAATGAAAAG
+
>3>>344BFBCFAA4ABBBBABA6DA5BB56DDABA22555B5DAF555BE
@M00842:106:000000000-AAV5A:1:1101:9160:11782 1:N:0:6
TGGAATTCTCGGGTGCCAAGGAACTCCAGTCACGCCAATATCTCGTATGCC
+
>3>>>BBBBB>>F4AABBBAFB4F4BGCFFF3DA2B2A3F5A5FGAE3FFB
@M00842:106:000000000-AAV5A:1:1101:11963:11786 1:N:0:6
AAAAAAAAAAAAAAAAAAAAAACAAACACAAGAACCAACCACAACCAGAAG
+
@ABBBBDD@DBBGGGEGGGGGG1G?11B1?F1131/B?///?////?/033
@M00842:106:000000000-AAV5A:1:1101:18240:11792 1:N:0:6
AAAAAAAAAAAAAAAAAAAGAAGACGCACAGCACCCACCCACACCCACCAC
+
AAAAADDDDDDDGGGG//E>>F010B///>0>0B/>/?/??/E?EEECE//
@M00842:106:000000000-AAV5A:1:1101:3916:11793 1:N:0:6
TGAGGCTTGCGTTTATGGTACGCTGGACTTTGTAGGATACCCTCGCTTTCC
+
>>>33A4>AABAGGGFGGBFGFA2EEFHF35AD5D3BDFGHH3F2EB1FDF
@M00842:106:000000000-AAV5A:1:1101:23689:11794 1:N:0:6
GACTGTGTGACTATTGACGTCCTTCCCCGTACGCCGGGCAATAATGTTTAT
+
>>>>3B5BBDFFGGGGFGGFFG25BAB4ABEE2BA2AAAAA35FGGBDGBD
@M00842:106:000000000-AAV5A:1:1101:19293:11799 1:N:0:6
AAAAAAAAAAAAAAAAAAAAAACAACAACACACACCAAACACCACACAACA
+
BBBBBBDBBBBBGGGGGGGGGC1??1?C1E111?/>?//?0BE/?//////
@M00842:106:000000000-AAV5A:1:1101:14874:11799 1:N:0:6
AAAAAAAAAAAAAAAAAAAAAAAAAACACACACAAAAACACACACACGCGG
+
BBBBBBDBBBBDGGGFGFGGGGF@/E/GB?///E/0B/</0//////////
@M00842:106:000000000-AAV5A:1:1101:29092:11802 1:N:0:6
AGCATCAGTGACGACATTAGAAATATCCTATGCAGTAGCGCCAATATGAGG
+
>>>>3BFBDDFFGGFEAFFGFGB55AB555ABBDBABAG2EG?E33DF5F3
@M00842:106:000000000-AAV5A:1:1101:25752:11804 1:N:0:6
AAAAAAAAAAAAAAAAATGGAATTCTCGGGTGCCAAGGAACTCCAGTCACG
+
BBBBBBBBBBBBGGGGGCFGGFGED5DFAE1>BB3BFF1GGEHHGH3FFG1
@M00842:106:000000000-AAV5A:1:1101:16222:11805 1:N:0:6
GAAAAAAAAAAAAAAAGGGGGGCAGGCGCACGCACGCCCCCCCACACCCCC
+
1>>AAF>DDDDDCE/A//AA/B/////<///-<<--<=-A----;::C.A;
@M00842:106:000000000-AAV5A:1:1101:12071:11808 1:N:0:6
AAAAAAAAAAAAAAAAGGGAATTCTCGGGTGCCAAGGAACTCCAGTCACGC
+
ABABBBDBD?BDCFGF1AAFBBFD5BFE>1>1BD3BB??FBGHCB@@3311
@M00842:106:000000000-AAV5A:1:1101:21055:11812 1:N:0:6
AAAAAAAAAAAAAAAAAATGGAATTCTCGGGTGCCAAGGAACTCCAGTCAC
+
BBBBBBDBBBBBGGGGGGGFGFDB3D5@E?E1>BB3@11?BG3EFB3@B@B
@M00842:106:000000000-AAV5A:1:1101:29137:11819 1:N:0:6
AAAAAAAAAAAAAAAATGGAATTCTCGGGTGCCAAGGAACTCCAGTCACGC
+
BBBBBDBBBBBBGGGG1BGAFA3DA5AFA1>1B@B1B1BF3FECF@FFHGA
@M00842:106:000000000-AAV5A:1:1101:24717:11824 1:N:0:6
GAAAAAAAAAAAAAAAGGGGGGGCGCGGCTGCACCCACACCCACCCAACAC
+
1AAAA1>>DDDDEEECECEEGG?-;-------///-9---;--9----;--
@M00842:106:000000000-AAV5A:1:1101:24492:11827 1:N:0:6
TCCGGTGGCATTCAAGGTGATGTGCTTGCTACCGATACCAATACTGTAGGC
+
11>11>11C1DDGFBBGBGBFG3B33A1B1AFBAEE0AFE11FFF22A2B1
@M00842:106:000000000-AAV5A:1:1101:21771:11829 1:N:0:6
TTGTTCATGGTAGAGATTCTCTTGTTGACATGTTAAAAGAGCGTGGATTAC
+
>>>>AFFFFFDFGGGFGGGGGG5B55BAEG54A6D6DFB2FFEAAEEGFGB
@M00842:106:000000000-AAV5A:1:1101:24793:11834 1:N:0:6
AAAAAAAAAAAAAAAAGGGGGGACGAGAGCACCGCACCCCCCCACACCACA
+
AAAAA?@DDDDDE?E//E?ECCC//////.10>-<---.<----:..;.C.
@M00842:106:000000000-AAV5A:1:1101:2978:11835 1:N:0:6
TAAATACGTTAACAAAAAGTCAGATATGGACCTTGCTGCTAAAGGTCTAGG
+
3>>A3BBAB4CAGGGCGGEBBGDB5A6DDFGB4BBF5AGFFDBEGBADGH3
@M00842:106:000000000-AAV5A:1:1101:3462:11839 1:N:0:6
GCAGGAAATGCAGCAGCAAGATAATCACGAGTATCCTTTCCTATATCAGCG
+
>>A11111BBD1GGFGGGFG1AA13D31A0A0BBD2D2ADBD22B2DBBF/
@M00842:106:000000000-AAV5A:1:1101:16162:11842 1:N:0:6
AAAAAAAAAAAAAAAAGGGGGGGGGCGACACACCGCCACCACCCGCCACCC
+
A?AAADDDDDDDG?E///?EACA;=-;---------;-;;------;=B?;
@M00842:106:000000000-AAV5A:1:1101:19238:11844 1:N:0:6
AAAAAAAAAAAAAAAAATGGAACTCTCGGGTGCCGAGGCACTCCAGTCACC
+
AAAAADDDDDDDGGGG/0BG1B1FB1BE/>/>BB/>>///B0BB@1BBBF1
@M00842:106:000000000-AAV5A:1:1101:18442:11851 1:N:0:6
TGGAATTCTCGGGTGCCAAGGAACTCCAGTCACGCCAATATCTCGTATGCC
+
>>>>>B@BDFBBGGEEFGGFFB4B4BBFFFB3DBAB2A3ADF5FGAE3GGF
@M00842:106:000000000-AAV5A:1:1101:14905:11851 1:N:0:6
CTTCTTAGACGAATCACCAGAACGGAAAACATCCTTCATAGAAATTTCACG
+
>AAA>D5BBB>>AAAGGGFFBFBEE2222BB3BB35BF5FH5FGEFFFFHG
@M00842:106:000000000-AAV5A:1:1101:22406:11852 1:N:0:6
AAAAAAAAAAAAAAAAATGGAATTCTCGTGTGCCAAGGACCTCCAGCCCCC
+
AAB??DDDBDBDCGGEEFFGFFG3D5DF111?5D5311B1BBFGH33?11/
@M00842:106:000000000-AAV5A:1:1101:7146:11860 1:N:0:6
ATTAGATGGGTCCAAAAAAAAAACACAATGGAGCACTCGCGGGTCCACAAG
+
>>>>3B5BCACFGGGGAGEECEE2A2A2333311A13B10A0>00133311
@M00842:106:000000000-AAV5A:1:1101:20796:11865 1:N:0:6
ATCCGCGGCATTTAGTAGCGGTAACGCTAGACCACACCATGACACCAACCC
+
1>>A1111>A>DBEFFFGGEE00A1B///ABBBB/AAE/1DB1BBF/AE//
@M00842:106:000000000-AAV5A:1:1101:5083:11869 1:N:0:6
GAAAAAAAAAAAAAAAAAAAAAAAGAACAAGCACAAACACAGAGCGAACCC
+
?AAAAFDDDD>DEEEGE/E?CEEE//0B>0B/B0>00>F>/>CF0//////
@M00842:106:000000000-AAV5A:1:1101:7162:11870 1:N:0:6
ATTAGATGGGTCCAAAAAAAAAAAAAAAAATGGAATTCTCGGGTGCCAAGG
+
>11>1@3@CABCGGGGGGGGEE//A//AA/0B@@B11D2B?FE//?FEBG/
@M00842:106:000000000-AAV5A:1:1101:16375:11870 1:N:0:6
CTTGCGCAGCTCGAGAAGCTCTTACTTTGCGACCTTTCGCCATCAACTAAC
+
>>>3A3??@DFFGEF4ABG4FD4DD5553AAEAA2B5D2EE?AGFAF5B3B
@M00842:106:000000000-AAV5A:1:1101:21839:11871 1:N:0:6
CTTGGCTGGAAAAAAAAAAAAACACATGGAATCCTCGGCTGCCAAGGAACC
+
>1A?1CFAAFFFGGGC?EAGCE//0B1B01111B1B/B///BFFB//0FF>
@M00842:106:000000000-AAV5A:1:1101:9800:11876 1:N:0:6
AAAAAAAAAAAAAAAAATGGAATTCTCGGGTGCCAAGGAACTCCAGTCACG
+
BBABBB@DDB@DCEGCE1BGB333555B1E1>?BBBF?BGHBGGHHBGFF1
@M00842:106:000000000-AAV5A:1:1101:11648:11877 1:N:0:6
AAAAAAAAAAAAAAAAAATGGAATTCTCGGGTGCCAAGGAACTCCAGTCAC
+
BBBBBBBBBB@BGGGGGGCBGE33BD5DEFG1>BBB3GFBGGBGGGFBGH@
@M00842:106:000000000-AAV5A:1:1101:21207:11879 1:N:0:6
ATTTGTTTGGCATGAGAACATTGACGATGACCAAACCAAACACAAAATGGG
+
>>>A1@BBC1CFBGGGEDFEGGDF1A000B111BAA00B0A00A/0011B0
@M00842:106:000000000-AAV5A:1:1101:16488:11882 1:N:0:6
GGTTATCCATCTGCTTATGGAAGCCAAGCATTGGGGATTGAGAACGAGTAG
+
>>>>>BB@DFFFFGBGFFFGFEAAF44BEG5DAB4EFACG3G2A3AEE2B5
@M00842:106:000000000-AAV5A:1:1101:25182:11883 1:N:0:6
AAAAAAAAAAAAAAAAGGGGGGGGCGCGCAGACAACCCACCGCACACACCC
+
AAAAAD@DDDDDGGGC/A///<---9--9--------;9;--;-;-;-;9-
@M00842:106:000000000-AAV5A:1:1101:20089:11890 1:N:0:6
TAATTGTCGGCGCCTGAGATTCAAACAAAACACACAAATGGAATTCCCGGG
+
>>A>A555ADBDGGCFBBABBF5A53BF2BBABC222B5D3BGB3D5F1EA
@M00842:106:000000000-AAV5A:1:1101:23821:11897 1:N:0:6
TGTGTGCTTGTCAATCTGAGAGGAAAACAAAAAAAGCGCGAGCATCCTTAG
+
>>>1>13@3BCFGGGCGFBBBBA10AA0A00A0A0B0//A/AE/1B012D1
@M00842:106:000000000-AAV5A:1:1101:23010:11900 1:N:0:6
AAAAAAAAAAAAAAAAGGGGGGCGCAGGGCCACAGCCACACCCCACACCCC
+
AAAAADD?DD0DE?///A/E/<<A?----......<<.<..::-.;.::.:
@M00842:106:000000000-AAV5A:1:1101:13428:11901 1:N:0:6
AAAAAAAAAAAAAAAAAAAAAAGAACACGAACAAACAAAAAAAACAAGAGG
+
AAAAA?DDDDDDGCG/EFCEEG/B>B00/>?>?0>F0?00/>/////0B0/
@M00842:106:000000000-AAV5A:1:1101:20877:11902 1:N:0:6
AAAAAAAAAAAAAAAAAATGGAATTCTCGGGTGCCAAGGAACTCCAGTCAC
+
AAAAADDDDDDDGGGGEG0BGBB11D22B/@/>>B@1B/FGH1BGGF2BFF
@M00842:106:000000000-AAV5A:1:1101:23621:11902 1:N:0:6
ATGAACTTAATCCACTGTTCACCATAAACGTGACGATGAGGGACATAAAAA
+
AAAAAFFFFFFFGGGGGBFGFGBE4B4DBA4ABBABBAF3EAEFE3GEDFB
@M00842:106:000000000-AAV5A:1:1101:22335:11903 1:N:0:6
AGTATGCAAATTAGCATAAGCAGCTTGCAGACCCATAATGTCAATAGATGG
+
>>>>>5@FFFFFGGGGFGGGGGB4B4AFDC5FBA44B3DDAFEFBGHFDG3
@M00842:106:000000000-AAV5A:1:1101:6870:11906 1:N:0:6
GTTAACAGTCGGGAGAGGAGTGGCATTAACACCATCCTTCATGAACTTAAT
+
>3>>>FFFFFABGGE?EGAFFG2AAF35FA53BA3FG35BGGGBGG5DEG5
@M00842:106:000000000-AAV5A:1:1101:12810:11909 1:N:0:6
CTGTGCAAAAAAAAAAAAAAAAAAATGGAATTCCCGGGTGCCAAGGAACCC
+
11>>1BFFFFADGGGGGGGGGG/F@0BFCB1BF1BEE/?>EFFHHE0FF/?
@M00842:106:000000000-AAV5A:1:1101:3848:11911 1:N:0:6
AAAAAAAAAAAAAAAAGGGGGGCGCGCAGAGCCGCCGCGCCACACCCCCAC
+
AAAAA1>ADDDDGGGCE///E</<------.<.-<----;99A9...-:-.
@M00842:106:000000000-AAV5A:1:1101:13863:11916 1:N:0:6
TCATGTTGGACCTGTAAACTTAAATATGTTATGCAAAACACAAAAAAAACA
+
1>AA1B3BABBBAB1BBBBDGF1A333D333ADFD1B00A00A00A//A//
@M00842:106:000000000-AAV5A:1:1101:27103:11916 1:N:0:6
AAAAAAAAAAAAAAAAAAAATGGAATTCTCGGGTGCCAAGGAACTCCCGTC
+
AAAAADDDDDDDGGGGGCEC0BF1111B22/B//>?EGC>/G0>1GF/>/?
@M00842:106:000000000-AAV5A:1:1101:12038:11917 1:N:0:6
CCAGCAATATCGGTATAAGTCAAAGCACCTTTAGCGTTAAGGTACTGAATC
+
>>>3>CFBDDF>AAA2BABABF55BB4AF445ABD22BBA53D5FFEGBFA
@M00842:106:000000000-AAV5A:1:1101:9145:11918 1:N:0:6
AAAAAAAAAAAAAAAAAAAAAAGAAAAAAAAACAAAAAAAACAAAAAAAAA
+
AA>AADDBBBBBGGGGGGGGGG11F3?F?////??BBF@B//?FCGA?@<<
@M00842:106:000000000-AAV5A:1:1101:20679:11922 1:N:0:6
TGGAATTCTCGGGTGCCAAGGAACTCCAGTCACGCCAATATCTCGTATGCC
+
3>>33BBBDFABFAAABGGAFB4B4BCEF5F3D2BB2A3E5GDGGAE3FGF
@M00842:106:000000000-AAV5A:1:1101:7392:11928 1:N:0:6
TTCCTGAATGAATGGGAAGCCTTCAAGAAGGTGATAAGCAGGAGAAACATA
+
>>>>>5BBDFFFGGGGFFEGGG4B455444B4BABDAAGBCCFAEFGECGB
@M00842:106:000000000-AAV5A:1:1101:16892:11928 1:N:0:6
CTTTAAGCGGCTCACCTTTAGCATCAACAGGCCACAACCAACCAGAACGTG
+
>>AAAFFFCCBAEGGGGFGGGGF5FB4BF222B2ABAAE22EEDE1CGE1B
@M00842:106:000000000-AAV5A:1:1101:2954:11941 1:N:0:6
ACCGTCTTCTCGTTCTCTAAAAACCATTTTTCGTCCCCTTCGGGGCGGTGG
+
AAA3>>43B5BAA2BAFAGGGGABEH4B5654A2BABF2BBCEEGAEE0>1
@M00842:106:000000000-AAV5A:1:1101:12785:11948 1:N:0:6
AAAAAAAAAAAAAAATGGAATTCTCGGGTGCCAAGGAACTCCAGTCACGCC
+
BBBBBBBBDBBBGGGABFBA3BD5DACE1AAC@@?F1GG3F@BGDGFBEH?
@M00842:106:000000000-AAV5A:1:1101:4165:11948 1:N:0:6
GTTGCAGGCTGGCACTTCTGCCGTTTCTGATACGTTGCTTGATTTGGTTGG
+
>>>1>B1CAFFAGGFFGGGGGGA0001BDB221A10BE1DBEA2BGB/AE/
@M00842:106:000000000-AAV5A:1:1101:4279:11955 1:N:0:6
GCCTGTCAGGGACTGTATGAATTCAAGTCTGCGTATTAATAAATGAAAAGA
+
>>>111BDBBBAGCFGGGFFBD3DD3D31DD1AA001222D2B2FG1D1F/
@M00842:106:000000000-AAV5A:1:1101:15961:11957 1:N:0:6
AAAAAAAAAAAAAAAAGGGGGGGGCCGCGAGACGAGCGCCCCCACCACACC
+
AAAAADDDDDDDGEE//A///>-9;-9-----;-----9-99---;9A--;
@M00842:106:000000000-AAV5A:1:1101:20195:11959 1:N:0:6
AAAAAAAAAAAAAAAAGGGGGGGCGGAGGCCACACACACCCCACACCCCAC
+
>AAAADDDDDDDGGC?F/EEGB?---9-9---;9--9-9-9-9:-;----;
@M00842:106:000000000-AAV5A:1:1101:7839:11961 1:N:0:6
AACGCAGCGACGAGCACGAGAGCGGTCAGTAGCAAGCCAAACTTTGTCACT
+
ABB?A33ADAD>EAAAGG2EAE2AA2AB1AA5D5D2AFB2FF3A5355555
@M00842:106:000000000-AAV5A:1:1101:26895:11964 1:N:0:6
AAAAAAAAAAAAAAAAAAAAAAAACAAAAAACAAAAAAAAAAAAAAAAAAA
+
AAAAADDDDDDDGGGGGGG?EGC//?>G>/E/?G0CGEGG//CGG-C?@@C
@M00842:106:000000000-AAV5A:1:1101:16632:11968 1:N:0:6
AAAAAAAAAAAAAAAAGGGGGGGGCGGGCCACACCCACACACAGACACACC
+
1AAAADAA@DDDGE?/AEGGG?-9-------;9-9----;----/;-----
@M00842:106:000000000-AAV5A:1:1101:21604:11969 1:N:0:6
GTTTCGCTGAATCAGGTTATTAAAGAGATTATTTGTCTCCAGCCACTTCAG
+
>1>>>1AAAAF3GGBFBB1FFG3311A0D11333AAD2DFB10B0FF1A2A
@M00842:106:000000000-AAV5A:1:1101:26987:11970 1:N:0:6
CTTCATGAACTTAATCCACTGTTCACCATAAACGTGACGATGAGGGACATA
+
>AA>AD5BDFFFGGGGGGGFGB5D6DGH4B45BE4AGFEB2AGGBEEFF3B
@M00842:106:000000000-AAV5A:1:1101:28523:11970 1:N:0:6
CTTTCGCCATCAACTAACGATTCTGTCACAAACTGACGCGTTGGATGAGGG
+
1>AAA1AAAAFFGG3F1FE00ABBDDDDD110BBGGGECGA/AF1BFABG/
@M00842:106:000000000-AAV5A:1:1101:26944:11975 1:N:0:6
GATGAATCTTGTGTATTACGTTGCTATCAATGAAGTCATTTGCATTAAAAA
+
>>>3>B5BDDFDGGFBBGGFBBAAB55BDFAD55ABDFD5ADFGB5A55FF
@M00842:106:000000000-AAV5A:1:1101:23407:11979 1:N:0:6
AAAAAAAAAAAAAAAAAAAACACACAAGACCAAACAACACACAAAACACAA
+
AAAAADDDDDDDGGGGA?EE/>F///?0B000?>/0//>/////000F0//
@M00842:106:000000000-AAV5A:1:1101:25612:11981 1:N:0:6
CACTCTCACGTTGGCTGACGACCGATTAGAGGCGTTTTATGATAATCCCAA
+
>AA>A5BFFBFFGGGFFBGFFE2A2A2A353B2A1AA1D5DADDG5FGHG3
@M00842:106:000000000-AAV5A:1:1101:22745:11982 1:N:0:6
GAGTGATTTCACAAAAAAAAAAAAAAAAACAGGGAATCCCCGGACACCAAG
+
>>>>1B33@BDFGGGGGCGGGGC/AA//E//0>/>BBBG1////>/B/?/0
@M00842:106:000000000-AAV5A:1:1101:19003:11983 1:N:0:6
TTTTGGCTGTGGAAAAAAAAAACAAAAAAACTGGAATTCTCGGGTGCCAAG
+
>>1>11B1>BBCGGGGGG?EEE/BA0FG/A/1BBF111D2D//>//B01@/
@M00842:106:000000000-AAV5A:1:1101:28489:11988 1:N:0:6
AAAAAAAAAAAAAAAAAAAAAAACAAAAAAAGAAAACAAAAAAAAAAAAAA
+
BBBBBDDDBBBBGGGGGCGGCFGG11FF1E///B3?BEAG0//>B@/@@<C
@M00842:106:000000000-AAV5A:1:1101:17923:11989 1:N:0:6
AAAAAAAAAAAAAAAAGGGGGGGCGCCGACACCACGCCCCCACCCCAGCCA
+
>1AAADDD>ADAA/A/EEGCGGA@-;-;9;----9-9;--9-:9-;A-9;-
@M00842:106:000000000-AAV5A:1:1101:5547:11989 1:N:0:6
CCATAAGCAGATGGATAACCGCATCAAGCTCTTGGAAGAGCTTCTGTCTTC
+
>AA?AF5DFFF4BFFFGFGGGG22A44BF435333AB32E2B3BB5AB555
@M00842:106:000000000-AAV5A:1:1101:22940:11992 1:N:0:6
ATTAATTTTCTTGTATGGAAGCTCTTAATCTGAAAAAAACAACAAAAACAA
+
A?AAABD@DF1D1BEDGG1ABF1B3133333D3AB100A00F/GAG0////
@M00842:106:000000000-AAV5A:1:1101:2835:11993 1:N:0:6
AAAAAAAAAAAAAAATGGAATTCTCGGGTGCCAAGGAACCCCAGTCACGCC
+
BBBAA@DBBBBBGGGAFGGF3AB55BBE1A1BDBF1BFG1BBAD3BFGGFE
@M00842:106:000000000-AAV5A:1:1101:19308:11999 1:N:0:6
AAAAAAAAAAAAAAAAAAAAAAAAACAAAACACACACAAAACCAACCCACA
+
AAAAADDDDDDDGGGGGGGGGECE@>//GF0?B?////<000//?//////
@M00842:106:000000000-AAV5A:1:1101:27773:12002 1:N:0:6
AAAAAAAAAAAAAACAGGGGGGCGCGAGCACCGCAGCACCAACACGCCCAA
+
1>AAA1DDDDDDCEE/FAAE/BCC/@->>>0.--<-<A<<..;C..-.-;.
@M00842:106:000000000-AAV5A:1:1101:9189:12009 1:N:0:6
GATGAACATAATAAGCAATGACGGCAGCAATAAACTCAACAGGAGCAGGAA
+
>>11>@111@D3AEBBBB1B1FAAE0AEA01111B2FFFFAG/A/BA0//0
@M00842:106:000000000-AAV5A:1:1101:6158:12010 1:N:0:6
ATTAAGCTCATTAGGGTTAGCCTCGGTACGGTCAGGCATCCACGGCGCTTT
+
11>>A11@CCD3G1GGFF1BEG1B0EE0B00BB0ABB01BB1BB//EAAA/
@M00842:106:000000000-AAV5A:1:1101:26154:12011 1:N:0:6
TGTTCATGGTAGAGATTCTCTTGTTGACATTGTAACAGAGCGTGGATTACC
+
>>>>>B5FFFFFGGCGGGFGFFB55BDFG5B5DBF5D4BFFEABAEGGFF5
@M00842:106:000000000-AAV5A:1:1101:22432:12012 1:N:0:6
AAAAAAAAAAAAAAAAAAAAAAAAAAAAAACAACAAAAAAAAAAAAAAAAA
+
BBBBBBBBBBBBGGGGGGGGGGGC/>>/<>//??//?0//<<<-C@C--A-
@M00842:106:000000000-AAV5A:1:1101:19045:12013 1:N:0:6
TGGAAACTGGGGAACTTGAGTGCAAAAAAAAACAAAAACACTGGAATTCCC
+
>>>>>B>5@C?>FFF4FFABBBDD55B4A2222B221A1B13323333DAA
@M00842:106:000000000-AAV5A:1:1101:27601:12015 1:N:0:6
AAAAAAAAAAAAAAAAGGGGGGCGCAGGAGCGCCCGCAACACCCACACACC
+
AAAAADDDDDDDGGGG/A/AE?B/----...-<---:---.:..;;9C?C.
@M00842:106:000000000-AAV5A:1:1101:13438:12022 1:N:0:6
AAAAGAAAAAAAAAAAAAAAAAATGGAATTCTCGGGTGCCAAGGAACCCCG
+
BBBB?AFBFCDBGGEFGGFGGC01B@FB33D5BBF>1>BF331?1311?E/
@M00842:106:000000000-AAV5A:1:1101:17597:12022 1:N:0:6
AAAAAAAAAAAAAAAAAAAAAAAAAAAACAACACAAACAAAAAAACACAAA
+
ABBBBBDBBBBBGGGGGGGEGCGEG//>E?E/?/?/B/B?GCD/>/?0?FF
@M00842:106:000000000-AAV5A:1:1101:22892:12024 1:N:0:6
AAAAAAAAAAAAAAAAAAAAAACAAAAAACAAAAACAAAAAAAAAAAAAAA
+
BCCCCCDBCCCCGGGGGGGGGGDFF1?1/>F?F0//?F00CEEGCGCG@@A
@M00842:106:000000000-AAV5A:1:1101:4156:12030 1:N:0:6
AAAGTTTGGATTGCTACTGACCGCTCTCGTGCTCGTCGCTGCGTTGAGGCC
+
AAB?AF5FBFFFGGCGGGGAEG2A224B22222DAABAE2BE0AAAGHEE1
@M00842:106:000000000-AAV5A:1:1101:18148:12031 1:N:0:6
AGGGGCATACTGTAACCATAAGGCCACGTATTTTGCAAGCTATTTAACTGG
+
>3>33ADFFFFFGGEGGGGFGFAAG4AAA454A5AB5DBFFB55FDFGEGF
@M00842:106:000000000-AAV5A:1:1101:19281:12033 1:N:0:6
AAAAAAAAAAAAAAAAATGGAATTCTCGGGTGCCAAGGAACTCCAGTCACC
+
AAAAADDDDDDDGGGGG0BG1F11D22>>E/>B0BBBBFGG@GHG12B1B1
@M00842:106:000000000-AAV5A:1:1101:24083:12035 1:N:0:6
TCCTTGATGTCGGTTGCTGTATAAAACAAAACACAAAATGGAACTCCCGGG
+
>>AAA5BDF5DAEAAAGGFBB6B6ADAF4BF2C2BFGC3AAFG3BB3B2E0
@M00842:106:000000000-AAV5A:1:1101:19942:12039 1:N:0:6
TGCTGGCGGTATTGCTTCTGCTCTTGCTGGTGGCGCCATGTCTACATTGTT
+
>>>>11>AD>>>GGF3FGDF1BB11BB1BF0ABCEGE//1AD221A1AA2B
@M00842:106:000000000-AAV5A:1:1101:24405:12040 1:N:0:6
TATTGTATGCAAAAAAAAAAAAAAAATGGAATTCTCGGGTGCCCAGGAACC
+
>>>>3BB@FFFFGGGGGGGGGGEAAA1FB3A3BD5DFE>1/B?3BG1FCG?
@M00842:106:000000000-AAV5A:1:1101:2900:12044 1:N:0:6
GGGGAGGGGATACGCGGGAAAGCGAGCCACTGAAGTACGTACACCTAGGCA
+
>>11111111001000A////BB/////00B1A1122A/01//10>11001
@M00842:106:000000000-AAV5A:1:1101:13037:12044 1:N:0:6
TGCAAAATGAGACTCGAAAAGAGATTGCTGGCATTCAGTCGGCGACTTCAC
+
11>A1DF1B1B1B111FFFGFFA011113B1BBB1DDDDFC0AEAE//DAB
@M00842:106:000000000-AAV5A:1:1101:9978:12047 1:N:0:6
AAAAAAAAAAAAAAAAAATGGAATTCTCGGGTGCCAAGGAACTCCAGTCAC
+
AAAAADDDDDDDGGGGGGABFBD11D2D>BE/>?>11FF0FGBFG11BFG1
@M00842:106:000000000-AAV5A:1:1101:25540:12047 1:N:0:6
TGTATGATTGTTGGGCTGTTGACTCTGAGCTGTACGTTTACTGGATACATA
+
>>>>13B3B@BDFCEGGABBFAB3A1D1D1DA1DDF000B11DF01D1BF2
@M00842:106:000000000-AAV5A:1:1101:21297:12049 1:N:0:6
ATTCCCACTGTCCCTATCTTGGCACTCTCGGGTGCCAAGGAACTCCAGTCC
+
>AAAAFFFFFFFGGFGGGGGBG1B10A11AAE00BGBFGE0FGCGHHGHH1
@M00842:106:000000000-AAV5A:1:1101:24407:12060 1:N:0:6
TATTGTATGCAAAAAAAAAAAACACATGGAATTCTCGGGTGCCAAGGAACC
+
>AAA13BBDFFFGGGGCEGGGG/A0F1FE1B11D2D/A///BFFGEGFBG/
@M00842:106:000000000-AAV5A:1:1101:16701:12061 1:N:0:6
ATGTTCATCCCGTCAACATTCACACGGCCTGTCTCATCATGGAAGGCGCTG
+
>3>3>B55FFABFEGFFGFGGFF5BAA2A2B3B5DA5BEFBBB3BAAEE0A
@M00842:106:000000000-AAV5A:1:1101:10605:12063 1:N:0:6
GGGCGCGGGAGGGGGTGACGACAGGATTAGAGCACGACCGACGAACAAAGA
+
>>>111>1>00>A0A///1A/////AB11111110//>///////>/0000
@M00842:106:000000000-AAV5A:1:1101:2147:12064 1:N:0:6
AGGGAAATGAAGACGGCCATTAGCTGTACCATACTCAGGCACACAAAAATA
+
>3>33444BFFFGGFFG?AB5BD45B5DFF55BB5BA3AECCFAE2222BA
@M00842:106:000000000-AAV5A:1:1101:14488:12069 1:N:0:6
AAAAAAAAAAAAAAAAAATGGAATTCTCGGGTGCCAAGGAACTCCAGTCAC
+
BBBBBBB@DDBBGGGGGF1BFBFB3BD@CFG1>?BFBGAGCG@GGHHFG3B
@M00842:106:000000000-AAV5A:1:1101:10693:12072 1:N:0:6
AAAAAAAAAAAAAAAAAAAAAAACAAAAAGAAACAAACAAAAAAAAAAACA
+
>>A?ADDDBBB@GGCGGCGGGG/1???1?1/0B3?EC/FEAGC@CC//>/<
@M00842:106:000000000-AAV5A:1:1101:27882:12073 1:N:0:6
AAAAAAAAAAAAAAAAGGGGGGGGCGCACCACACACGAACCACCCACACCC
+
AAAAA@DDDDDDGGG/AEEGGCG----;-------;------9--AB-;;-
@M00842:106:000000000-AAV5A:1:1101:18663:12074 1:N:0:6
CTTGGAGGTCGTTAAACCTGGAGAGCAGAAATCAATTGCAGGAATTATTAC
+
>1>111>>>B>1AGGFGGFFGBB1AFBC00A1DB11ABFDFAFA11E22DG
@M00842:106:000000000-AAV5A:1:1101:20300:12081 1:N:0:6
AAAAAAAAAAAAAAAAGGGGGGGCCGGGAGGGCCCCGAGCCCACCACCCCC
+
AAAAADADDDDDGEGE//E?/<----------;------;---;;-:--@-
@M00842:106:000000000-AAV5A:1:1101:13591:12081 1:N:0:6
ATTTGAAGTCGACATTTACCATTGAAAACAAAAAACAAAAAAATGGAATCC
+
A>1>1D1B3B>>AA133BFDGG1DD11B0A0B0BA00BFAGE/BBAE111B
@M00842:106:000000000-AAV5A:1:1101:16559:12083 1:N:0:6
AAAAAAAAAAAAAAAAATGGAATTCTCGGGTGCCAAGGAACTCCAGTCACC
+
CCDBBBDCCDDDGGGGFCFGBBF3D55??E10BFBEE1FGHCHHHGBG333
@M00842:106:000000000-AAV5A:1:1101:9260:12086 1:N:0:6
TCACCAGAACGGAAAACATCCTTCATAGACATTTCACGCGGCGGCAAGTTG
+
>AAABFBB4B>AAAABFGGGGG5BB56A545555D5FAFE22AEE0EF@BG
@M00842:106:000000000-AAV5A:1:1101:6486:12088 1:N:0:6
CATGAACAAAATGTGACTCATATCTGAACCAGTCCTTGACGAACGTGCCAA
+
>AA??DD@FFFDGFGGGFGCGBDAA5A5B4BABBB55BFGEFEE2B2BGA3
@M00842:106:000000000-AAV5A:1:1101:18548:12089 1:N:0:6
TAAGTGAGGTGATTTATGTTTGGTGCTATTGCTGGCGGTATTGCTTCTGCC
+
>>A3>5BFFBAFGGFFGFBBFGB4ABBB55BBDB4A2AAA2DB55DGAFE3
@M00842:106:000000000-AAV5A:1:1101:17541:12093 1:N:0:6
TAGTAGCATTAAGCCTGTCAGGGACTGTATGAATTCAAGCTTGCGTATTAA
+
>>>3>5BFDDFFFGFBFBBBFGFFF4BAB6DA6DDDDDF3A5BFEAEA35D
@M00842:106:000000000-AAV5A:1:1101:16497:12100 1:N:0:6
AAAAAAAAAAAAAAAAAAAAAAAAACAAACACAAAAAAAAAAACAAACAAA
+
CCCCCBDCCCCCGGGGGGGGGGCGE/?F0/?0??B0F/<//>@/G/?/?/?
@M00842:106:000000000-AAV5A:1:1101:27831:12105 1:N:0:6
AAAAAAAAAAAAAAAAAAAGGGAATCCCCGGTGCCCAAGAAACCCCAGCCC
+
AAAAADDDDDDDG?EEGA/?E//00B11/>E>//001/?0B000E//?0//
@M00842:106:000000000-AAV5A:1:1101:26013:12106 1:N:0:6
AGAACCATACGACCAATATCACGAAAATAGTCACGCAAAGCATTGGGATTA
+
>>>>AAFFFFFBGGEGGGGG5GBA2B253B5D5D2FAA2BFG55FFEG333
@M00842:106:000000000-AAV5A:1:1101:14462:12106 1:N:0:6
GCACCAACTCGATCGTTTATGTCAAAAACACACAAAAAAATGGAATTCTCG
+
AA>AAFAA>D>>1BA1AAABBADA3D1A00000BB0BAEF0B1FB11D22A
@M00842:106:000000000-AAV5A:1:1101:6525:12108 1:N:0:6
AAAAAAAAAAAAAAAAAAAAAAAAACAACCAAAAAACAAAACAAAAACGAG
+
AAAAADDDDDD0EFGGGGGGGGE/>////?>///////?<F0<F0<//>//
@M00842:106:000000000-AAV5A:1:1101:6545:12110 1:N:0:6
AAAAAAAAAAAAAAAAAAAAAAAACAAGCCAACCAAAACAAACACAACAGG
+
AAAA@DDDDDD0EEEGCGEGGC/EE/?E//00//////0/<</B0////0/
@M00842:106:000000000-AAV5A:1:1101:7786:12110 1:N:0:6
AGAGGTTAAATACGCCTGATGCCACTGCAAGAGGACATTAATGACTATACC
+
>>>33@BBFFDFGGEGGGBBBGHBF4BBB4A4B2BBBB55F5DGGDG5DG5
@M00842:106:000000000-AAV5A:1:1101:29088:12110 1:N:0:6
ACGTATTTTGCAAGCTATTTAACTGGCGGCGATTGCGTACCCGACGACCAA
+
>AA>>DFFFFFFGGEGGGFGGGD5D44A22AAAAABBBEEFHDEG?@GGG1
@M00842:106:000000000-AAV5A:1:1101:13149:12121 1:N:0:6
AAAAAAAAAAAAAAAAAAAAAAGAAAAACAAAAAAACAAAAAAAAAAAAAA
+
B@ABBBDBBBBBGGGGCEFCGF?F1B2111?B1?/>///?B//><B@///-
@M00842:106:000000000-AAV5A:1:1101:22928:12123 1:N:0:6
AAAAAAAAAAAAAAAATGGAATTCTCGGGTGCCAAGGACCTCCAGTCACGC
+
BBBABBDBBBBBGGGE1BGFBB3D5D1FA1>1B5@?1B1B2FGBF3BBGEC
@M00842:106:000000000-AAV5A:1:1101:11048:12125 1:N:0:6
AAAAAAAAAAAAAAAAAAGGGGGAGACAGGCGCCCCAGGACACCCAACCCC
+
AAAAADDDDDDDGGGGGGAEE/////>0>?///////////0<??///?//
@M00842:106:000000000-AAV5A:1:1101:11665:12128 1:N:0:6
ACCATGCCGCTTTTCTTGGCACGATTAACCCTGATACCAATAAAATCCCTA
+
>A3AA5CC>>>>ABBABBFFGGAA44A5EGC2FE5FGHGBFC3AA5FHHH3
@M00842:106:000000000-AAV5A:1:1101:18783:12129 1:N:0:6
AAAAAAAAAAAAAAAAAAAAAAAAAAAAACAAAAAAAAAAAAAAAAAAAAA
+
CBCCCCDBCCCCGGGGGGGEGGG/E//>//?/FFFDG@GF-<><-ACCF-A
@M00842:106:000000000-AAV5A:1:1101:8083:12132 1:N:0:6
CGCGGCACAGAATGTTTATAGGTCTGTTGAACACGACCAGAAAACTGGCCC
+
>>>33>ADFFFFGGBFGGGGGGFBAF55B5DA5BE2AECG2B32BBF3FG1
@M00842:106:000000000-AAV5A:1:1101:23815:12134 1:N:0:6
AAAAAAAAAAAAAAAAGGGGGGGGCCGCGAGCCACACGCACCACCACCCCC
+
1AAAAD?DDDDDEE?AEE?EGC------;-99;/;---99-9---9A-9@-
@M00842:106:000000000-AAV5A:1:1101:6291:12140 1:N:0:6
AAAAAAAAAAAAAAAAAAAAAACAACAACAACACAAAAAAAAAAAAAAAAA
+
1AAAA@DDDDDDGGGEGE@GGG/>C/FCF/?/?FGG00>EE?/>C/BCG-<
@M00842:106:000000000-AAV5A:1:1101:19585:12150 1:N:0:6
ACAAATAATCTCTTTAATAACCTGATTCAGCGAAACCAATCCGCGGCATTT
+
1>AAAFFFFFFFGGFFFG3EGG1B1A3DA31AAAAABAAAFHCC?/EA/1D
@M00842:106:000000000-AAV5A:1:1101:22633:12150 1:N:0:6
AAAAAAAAAAAAAAAAGGGGGGGGGGGAGAGCACGCCACCCCAACACCACA
+
>AAA?AADD@DDCA//A/EEG/9--------9/-------9-9-;-A-;--
@M00842:106:000000000-AAV5A:1:1101:10856:12151 1:N:0:6
CTGGAAACGTACGGATTGTTCAGTAACTTGACTCATGATTTCTTACCTATT
+
>>>3>BB4>4B>AA2AABBBBFD6D5F6ADEG5DBDGG5DADDFFHHGHGD
@M00842:106:000000000-AAV5A:1:1101:25303:12157 1:N:0:6
ATAAGCAGGAGAAACATACGAAGGCGCATAACGATACCACTGACCCTCAGC
+
>>AA3D5CAABBFGFGFGGG2AA2A2AE2ABBA2B2AE3G3BGFHH3FBE3
@M00842:106:000000000-AAV5A:1:1101:8640:12159 1:N:0:6
AAAAAAAAAAAAAAAGGGGGGGGCGGCGCACCACGACAGCGCCACAACACG
+
AAAAADDDDD?0///A/AAAB9;----9;9---9--9--;----;9--9--
@M00842:106:000000000-AAV5A:1:1101:5668:12164 1:N:0:6
AAAAAAAAAAAAAAAAAAAGGGAATTCTCGGATGCCAACGAACCCCAGGCC
+
AAAAAD@ADDDDGGGCGGE/?ECA01@BB/////>FGF/?/FE//?/////
@M00842:106:000000000-AAV5A:1:1101:3210:12164 1:N:0:6
AAAAAAAAAAAAAAAAGGGGGGCGAGGCAGCACGAACACACGCAGCACCCG
+
1>AAA11>>AADGCE/A/A/ACC/----...<.-..--/..-----9...-
@M00842:106:000000000-AAV5A:1:1101:25962:12165 1:N:0:6
AAAAAAAAAAAAAAAAAAATGGAATTCTCGGGTGCCAAGGAACTCCAGTCC
+
BBBBBBBBBBBBGGGGFGEGFGBB33D5DF1/1>BGBB??F3B@FGFG3B3
@M00842:106:000000000-AAV5A:1:1101:27043:12169 1:N:0:6
GTTCGTCAAGGACTGGTTTAGATATGAGTCACATTTTGTTCATGGTAGAGA
+
>>>>3>>AAFFFG4GGAFGGBF566D6DDDBGBA55AA2BDFFGF5FHHB5
@M00842:106:000000000-AAV5A:1:1101:22226:12171 1:N:0:6
GTTCTATGCTTTGTTATGAAAATTTAAGTAGAAAAACGTACAATTGGAATT
+
>>>>>BDDFDFFGGFGGFBBBAB4555BD6B5AA4A2A2BFEAFEA33G3B
@M00842:106:000000000-AAV5A:1:1101:19578:12180 1:N:0:6
AAAAAAAAAAAAAAAGGGGGGGCGCCGGGACGCACCTACACCACCGCCCCC
+
AAAA1>AD@DDDGGE/AAEGG@@9@A--9--;----9/;/-;-9----;--
@M00842:106:000000000-AAV5A:1:1101:28210:12188 1:N:0:6
AAAAAAAAAAAAAAAAGGGGGGAGCGGGGCACAGCCACCACCCCCAACCAC
+
>AAAA?ADDDDDGCA/AAEEA></////-<<<//.<./:.C..---.;9..
@M00842:106:000000000-AAV5A:1:1101:7146:12188 1:N:0:6
AAAAAAAAAAAAAAAAACGGGGCGTGAGATGAGCACGACCACAACCCAACA
+
AAA1A1@D00A??/?E/AA//>>/>>E/11111@10//>///?//?/////
@M00842:106:000000000-AAV5A:1:1101:20620:12193 1:N:0:6
CTGCCATTCAAGGCTCTAATGTTCCTAACCCTGATGAGGCCGTCCCTAGCT
+
>>>>ACFFFFFFGGGGGGFGGF6AFAAFFAA4BBAA54BFFE2EGGHHH3D
@M00842:106:000000000-AAV5A:1:1101:11840:12198 1:N:0:6
AAAAAAAAAAAAAAAAAATGGAATTCTCGGGTGCCAAGGAACTCCAGTCAC
+
BBBBBBBBDDBDFGGGGGGFGBED3D55F1E1>BFD@GD1GHBGHF33FB3
@M00842:106:000000000-AAV5A:1:1101:19846:12203 1:N:0:6
AAAAAAAAAAAAAAAAAAAAAAAAACAAAACAAACAAAAACACACAAAAAA
+
ABBABDDBBBBBGGGGAEEEEC/EE/G/?00C/B/0/BF//?0??</0?//
@M00842:106:000000000-AAV5A:1:1101:7580:12209 1:N:0:6
ATCAAAGAAATGACTCGCAAGGTTAGTGCTGAGGATGACTTAGTTCATCAG
+
A>AAAF5BCCFFGGFFFEAAEF4B5B5DAFG5B2333BGFAFFF5EEFH53
@M00842:106:000000000-AAV5A:1:1101:26111:12211 1:N:0:6
GTCCGCATAAAGTGCACCGCATGGAAATGAAGACGGCCATTAGCTGTACCA
+
>>>>3A>ABDFFGGFFGGGGEEBCE43AB5555BA2AAEB555B5B5DGG5
@M00842:106:000000000-AAV5A:1:1101:15623:12212 1:N:0:6
AAAAAAAAAAAAAAAAAAAAAAAAAACAAAAGACAAAAAAAGAACACACAG
+
AAAAADDD@?DDGGGGGGGGGE/>/>/F/>00?0B0<0//<//B000///0
@M00842:106:000000000-AAV5A:1:1101:3742:12212 1:N:0:6
ACTAGCGGCATTGGCACTCTCAACACACAACCAAAAACACGACATCACGGG
+
>11>111>1>11BB0B1BC1B13AFFA0B0AA////BB/0A/A//111///
@M00842:106:000000000-AAV5A:1:1101:12461:12213 1:N:0:6
AAAAAAAAAAAAAAAAAATGGAATTCTCGGGTGCCAAGGAACTCCAGTCAC
+
BBBBBBBBBBBBGGGGGG1BF@G3F555FEF1>BBFFHFHHH33FEC3B@3
@M00842:106:000000000-AAV5A:1:1101:5982:12214 1:N:0:6
AAAAAAAAAAAAAAAAAAAAAAAACCACAACAAACCACACAACACAAACAA
+
AAAAADDDDDDDGGGGGGCGGE/>//>//??//>?/?///?/?////0/0/
@M00842:106:000000000-AAV5A:1:1101:23678:12223 1:N:0:6
ATATGGAGCTGTAGGCATGACATTGATGACAAACAAAACAAACTGGACTTC
+
>AAAA11>CFFFGGFF1FG1BA33D13DA11A00BAB000AB0B100011A
@M00842:106:000000000-AAV5A:1:1101:15428:12225 1:N:0:6
AAAAAAAAAAAAAAAAAAAAAAAAAACACAAAAAAAAAAAAAAAACAAAAA
+
CBCCCBBBDBCBGGGGGGGGGG/@>>/F0??B0?>/<>@DC/@DG.<CA..
@M00842:106:000000000-AAV5A:1:1101:15624:12229 1:N:0:6
AAAAAAAAAAAAAAAAAAAAAAAAACACAACACAACAACAAAACACAAACA
+
?AAAADBBBBBBGG?ACCE0EE/>>//0/?///////?///000/B//B/0
@M00842:106:000000000-AAV5A:1:1101:28915:12230 1:N:0:6
GTTGTCGGAAAAAAAAAAAAAAAATGGAATTCTCGGGTGCCAAGGAACTCC
+
>>>33B3>AABFGGGGGFGGGGGFH@F33335D@B?/1>BCDB?1BGE3F@
@M00842:106:000000000-AAV5A:1:1101:29093:12232 1:N:0:6
AAAAAAAAAAAAAAAAATGGAATACGCGGCTGCCAAGGAACTCCAGTCACC
+
AA@AADDDDDDDGGGGC0FGFEF1B//>////?BBB>?F0B@FFB1BBFG1
@M00842:106:000000000-AAV5A:1:1101:7466:12241 1:N:0:6
AAAAAAAAAAAAAAAAGGGGGGGGCGGGCAGCGCACCCCAACACCAACACC
+
AAAAA?DDDDDDGG///A/AEG-9-9----------9--9-:--;;-----
@M00842:106:000000000-AAV5A:1:1101:28100:12249 1:N:0:6
ATGCTCACAATGACAAATCTGTCCACGGAGTGCTTAATCCAACTTACCAAG
+
>>>A3DBFFFFFGGGFGGGGF6DG54AA2B2BB555D5DFB3FB53GHBB2
@M00842:106:000000000-AAV5A:1:1101:4432:12251 1:N:0:6
AAAAAAAAAAAAAAAAAAAAAAAAAAACAAACAAAAAAAAAAAAAAAAAAA
+
BBBBBBBBBBBBGGGGGGGGGGC?/>E/?/E?F/FHE<<C/CC/>A-A-@C
@M00842:106:000000000-AAV5A:1:1101:13822:12255 1:N:0:6
AAAAAAAAAAAAAAAAAAAAAAAAACAACACACACCCACCCCGCCCCCCCC
+
BBBBBDD@2A22AEA?EEFG?E/>>/??/?/??///</<?E<//<///</-
@M00842:106:000000000-AAV5A:1:1101:17902:12259 1:N:0:6
AAAAAAAAAAAAAAAAGGGGGGCGCCAGACAGCCACCCACCACCACACACC
+
AAAAADDDDDDDGGC?E/E/ECC<--.-0.00..</...<..<;.;.:.;.
@M00842:106:000000000-AAV5A:1:1101:19271:12260 1:N:0:6
AAAAAAAAAAAAAAAAAAAAAACAACAACAGCAAGCCACCACAAACAAACA
+
AABABDDBBBBBGGGGEFGGGCE1F1111?2B222//B?0////B/?/0?0
@M00842:106:000000000-AAV5A:1:1101:4454:12261 1:N:0:6
AAAAAAAAAAAAAAAAAAAAAAAACACACAACGACAAAACACACACAAAAA
+
1>1>>>1AD@?DG/EEEEEEEC>///0///////>/>GG0?0<//<//BC/
@M00842:106:000000000-AAV5A:1:1101:4926:12266 1:N:0:6
AAAAAAAAAAAAAAAAAATGGAATTCTCGGGTGCCAAGGAACTCCAGTCAC
+
@?AABBBBBBBBGGGGGC1FGFHBCD5B1EE1>?FFBCFGFH3FFFF@FG3
@M00842:106:000000000-AAV5A:1:1101:3451:12271 1:N:0:6
GGCGACCATCCAAAGGATAAACATCATAGGCAGTCGGGAGGGTAGTCGGAA
+
>A>1>>DD1BFFG1F1GDEF1B11BB3D3AABB0B0A//AA//BFBD//A/
@M00842:106:000000000-AAV5A:1:1101:20763:12279 1:N:0:6
AAAAAAAAAAAAAAAAGGGGGGCAGCGGGCACCGCACAGCCCCCCCAAACC
+
>AAAADDDDDDDGGE///EEEGC@A//<->-..-<-<</.<.:--9-..;.
@M00842:106:000000000-AAV5A:1:1101:20988:12282 1:N:0:6
AAAAAAAAAAAAAAAAAAAAAACACGAAAAAGAACACAACCAACAACCAAA
+
AABBADDBBBBBGGGGEGEGCCE111/11/1//0BB0///?//////////
@M00842:106:000000000-AAV5A:1:1101:13736:12283 1:N:0:6
TAATCACGTTCTTGGTCAGTATGCAAACTAGCATACGCAGCTTGCCGACCC
+
>>AAABF>4>>>BBBABBFBBA6DDBA4454AA5542BB2A3332322A0A
@M00842:106:000000000-AAV5A:1:1101:27495:12287 1:N:0:6
AAAAAAAAAAAAAACAGGGGGGCGGCGAGCTACCACGCACCCCGACACCAA
+
>AAAADDDDDDDGE/AECEE/BC?------.:0/0=..--:.---:9:..9
@M00842:106:000000000-AAV5A:1:1101:14723:12290 1:N:0:6
CATTTCTACTCTTTCTCAATCCCCAATGCTTGGCTTCCATAAGCAGATGGG
+
1>AAAF3@3DFFCGGFGGGGGFBFBE0B13ABBAB00F12DBFF1F0BFGF
@M00842:106:000000000-AAV5A:1:1101:9928:12292 1:N:0:6
TGCCGCAAGCTGGCTGCTGAACGCCCTCTTAAGGATATTCGCGATGAGTAT
+
>3>>3A32>>BBFA4AABB5BAA22A2A2555D3B33A5FCEEE?FFGDE5
@M00842:106:000000000-AAV5A:1:1101:21283:12292 1:N:0:6
AAAAAAAAAAAAAAAAAAAAAAAAACAAAAACAAAAAAAAAAAAAACAAAA
+
AABBBBBBBBBBGGGGGGGGGGE?E///00//??0B?EGFB<@//<...<F
@M00842:106:000000000-AAV5A:1:1101:12644:12307 1:N:0:6
AAAAAAAAAAAAAAAAAAAAAACAACACAACAAACACACCAGACAGAACCG
+
AAAAADDDDDDDGGGGGCEG?//B//>//FA>?0/BB/E//00?00010/<
@M00842:106:000000000-AAV5A:1:1101:5087:12309 1:N:0:6
TGAGATGCTTGCTTATCAACAGAAGGAGTCTACTGCTCGCGTTGCGTCTAT
+
3>>3>B4BBDFBGBFFGGDGDB44B44AAB5FDD4F5F?EEAAEAAAEAA5
@M00842:106:000000000-AAV5A:1:1101:21101:12310 1:N:0:6
CAAAAAAAAAAAAAATGGAATTCTCGGGAGCCAAGGAACTCCAGTCACGCC
+
>AAAABDBCCBCGGGGGGBBFGD55AFE0AAFBB?1?GGBBGHHGGHHGHF
@M00842:106:000000000-AAV5A:1:1101:19456:12311 1:N:0:6
AAAAAAAAAAAAAAAAGGGGGGCAGCGACAGCACCCCACCCACACCACACC
+
AAAAAAD@DDDDGGGEE/ECE@<>/?///<<.00.<-<<...=C.C.....
@M00842:106:000000000-AAV5A:1:1101:2824:12314 1:N:0:6
AAAAAAAAAAAAAAAAAAAAAAGAAAGAGACAAGAACAAAAAAACGAACAA
+
AABBBB@DBBBBGGGEEA?@/>1F133B1111?1B303BB0///</?//>0
@M00842:106:000000000-AAV5A:1:1101:19269:12316 1:N:0:6
AAAAAAAAAAAAAAAAAAAAAACAACAAAACACACACACCCCACCGCCCCG
+
BBBBBBDBBBBBGGGEGCE@FGDFC1FF1BCFB?///?////<<<//////
@M00842:106:000000000-AAV5A:1:1101:21811:12320 1:N:0:6
AAAAAAAAAAAAAAAAAAAAGACACAGCAACAACAAACAACAAAAAAACAC
+
AAAAADDDDDDDGGGGEEEE/?F0000/0B00?>F/B/B?EG/00///</0
@M00842:106:000000000-AAV5A:1:1101:2582:12320 1:N:0:6
AAAAAAAAAAAAAAAAAGGGAATTCTCGGGAGCCAAGGAACTCCAGCCACG
+
BBBBBBBBBBBBGGGGE1AAFF13@5D1?E0/?1BBF1?CG3BGFF3FGH/
@M00842:106:000000000-AAV5A:1:1101:5972:12320 1:N:0:6
CATTCAGATGGATACATCTGTCAACGCCGCTAATCAGGTTGTTTCTGTTGG
+
AAAAAF5DDFFFGGFGGGEGGG5A4222222A2DBBFA5AB22A5AFAAF1
@M00842:106:000000000-AAV5A:1:1101:19761:12322 1:N:0:6
CATTTGTTTCAGGGTTATTTGACTATCTATAACAACTATTTTAAAGCGCCG
+
AAAAA3BCFFFFGGBFCGGGFB1333BD333DEA1B1132A2AF1FFAFE/
@M00842:106:000000000-AAV5A:1:1101:9201:12324 1:N:0:6
ATCCAACGTGTAAAATCCATTCAAAAAAAACAAAAAAAAACGGGAATCCCC
+
AA>AAF1>1>1BBBG3FEGFFG3D310A0A0A/EGAEEFGE/E/F/011F/
@M00842:106:000000000-AAV5A:1:1101:16068:12328 1:N:0:6
AAATATCCTTTGCAGTAGCGCCAATATGAGAAGAGCCATACCGCTGATTCC
+
BBBBBFFFFFFFGGFGGGGGFG2A4AAA65553ABFGC5AGF2EAEAEGE5
@M00842:106:000000000-AAV5A:1:1101:19811:12328 1:N:0:6
ATTGCATTCATCAAACGCTGAATCGCAACGCCTCTACGCGATTTCATAGTG
+
11>1>3BFFDFFGGGGEEAE0F330BA000AA0B1BDAE//AB/DBD2A2A
@M00842:106:000000000-AAV5A:1:1101:23424:12331 1:N:0:6
TGTGAGATATGGTACTGTAAACTTGTGAATGATTGAACTCTGAAAGACCTG
+
3>>3>5BDFFFFDGFFGBBB6B55D5B56DD45ADBFFBEAFBDDGAFGE2
@M00842:106:000000000-AAV5A:1:1101:19461:12332 1:N:0:6
AAAAAAAAAAAAAAAAAAAAAAAAACAAAACAAAAACAAAAACAAAAAAAA
+
BBBBBDDBBBBBGGGGGGFG?F/>E/?/??F//0?/</?00?///0B/@/<
@M00842:106:000000000-AAV5A:1:1101:18462:12340 1:N:0:6
AAAAAAAAAAAAAAAAGGGGGGGGCGGAGACACGCCACACACAAACCACCG
+
3ABBADDBDBBDECC0E11FCG------9-....-.;.99.;...:9.9..
@M00842:106:000000000-AAV5A:1:1101:13133:12344 1:N:0:6
GAAAAATGGTTTTTAGAGAACGAGAAGACGGTTACGCAGTTTTGCCGCAAG
+
>>>>>F4BB5BBAA4B4BBBBE2A22A4BAF2BAFAEEF2A55BFFCGAAE
@M00842:106:000000000-AAV5A:1:1101:13148:12353 1:N:0:6
GAAAAATGGTTTTTAGAGAACGAGAAGACGGTTACGCAGTTTTGCCGCAAG
+
>>>AAF4BB@BBAA4BABBBFE2AB2B4B2E22BBFEEEA55ABDDEE0EE
@M00842:106:000000000-AAV5A:1:1101:4481:12358 1:N:0:6
AAACCATGAAACCAACATAAACATTATTGCCCGGCGTACGGGGAAGGACGG
+
>>AAAABBFFFFGGGGFGGGFGG455A6B5A422AA2AFEAEAEA1EAGE0
@M00842:106:000000000-AAV5A:1:1101:17181:12358 1:N:0:6
TAGGACTCCGCATGTGCTAGTAGTAGCATTAAGCCTGTCAGGGACTGTATG
+
>>>3>BBCFABBEGFGGGGBBBD66DFF55D5DBF3BBFDF2FFFBFBF5D
@M00842:106:000000000-AAV5A:1:1101:2268:12359 1:N:0:6
TTGGGCATTGGTAAAATACTGACCAGCCGTTTGAGCTTGAGTAAGCATTTG
+
11>11B1B1B1BBDGFBDGBBBFGAB00A00BB1F111ABC1DFFGB1D22
@M00842:106:000000000-AAV5A:1:1101:18848:12359 1:N:0:6
GAAGAATAAGAAGAAAAAAAAAGAAAAACAATGGAATTCTCGGGTGCCAAG
+
>>>33BBDFFFFGGGGGGFEEE2BF3BBAFF3B3AG33D5DA1E10EGGB1
@M00842:106:000000000-AAV5A:1:1101:4464:12360 1:N:0:6
AAACCATGAAACCAACATAAACATGATTGCCAGGCGTACGGGGACGGACGG
+
A>1AA?BBDFFFGAGEF1F11F11113DD1B1100A0AA0A/AE/E//AEA
@M00842:106:000000000-AAV5A:1:1101:17609:12364 1:N:0:6
GAAAAAAAAAAAAAAAGGGGGGGGCGCAGCACGCGCACCCCACCCAAACGC
+
>AA111>ADDDDGEE?EE/ECC@----;9-9--;-----------------
@M00842:106:000000000-AAV5A:1:1101:19404:12367 1:N:0:6
AAAAAAAAAAAAAAAAGGGGGGGCGCCGCGCCCCCCACCCCCCCCCCCCCC
+
AAAAA@DDDDDDGGEEE/EEGG@---9;------9--:--99--;---9-9
@M00842:106:000000000-AAV5A:1:1101:27762:12374 1:N:0:6
GCTCGGCGCCAGTTTGAATATTAGACATAATTTATCCTCAAGTAAGGGGCC
+
>>3>33ADBDAB4GGFFAGGGG5DBBG555555A5DG5B3BADGDGA2AAA
@M00842:106:000000000-AAV5A:1:1101:24148:12376 1:N:0:6
AAAAAAAAAAAAAAAAGGGGGGGCGACGCACCCACCACCCCCAACCACCCC
+
>AAAA1>>0ADDGC//AA/EEC-9----;-;---;-:-:------;9A9--
@M00842:106:000000000-AAV5A:1:1101:6472:12378 1:N:0:6
AATTGAGGCTGCAGGAATTCCATACACCTATGTGGCTTCCAACATTTCTGC
+
>A>>3@4BA4>AGAAFBBGGGB6DB4B44ABA664B2BBAB5BFA555AB5
@M00842:106:000000000-AAV5A:1:1101:21048:12382 1:N:0:6
GTAACAGAAGTGAGAACCAGCTTATCAGAACAAACGTTTGAATTATGGCGG
+
>>>>>DFFFFFFGGGGGGGFFFF55DED4D44BB4B2ABAGG5F5DGHGE2
@M00842:106:000000000-AAV5A:1:1101:24375:12383 1:N:0:6
TAGATTGATTGCTGCTCAAAAAAAAAAAACACACAAGGGAACTCCCGGGCG
+
1>1>131B@3BF3FB1GFFDG1A000/A//B0A/B/0///B/ABE//>>//
@M00842:106:000000000-AAV5A:1:1101:27239:12385 1:N:0:6
TTGCCGCAGCGTTTAGACCCAGTCACAAAAACAAAAAAACGGAACTCCCGG
+
>>>AB3ADADB>ECEGGGGGGFC3355A2222A2BAAAE1AAAFAFG3B10
@M00842:106:000000000-AAV5A:1:1101:13131:12387 1:N:0:6
AAAAAAAAAAAAAAAAAAAAAAAAAAAAAAACACACAAACAAAAAAAAACA
+
BBBBBBBBBBBBGGGGGGGGGG/EEE//<B<//?//?FG/F/0?//A-<<.
@M00842:106:000000000-AAV5A:1:1101:17130:12388 1:N:0:6
AAAAAAAAAAAAAAAAGGGGGGGGGGCGACAGCACACAACCCCCCACACAC
+
>AAA@DDDDDDDG?E/AEEGCC?----;--9-----;-9---------;9-
@M00842:106:000000000-AAV5A:1:1101:6453:12391 1:N:0:6
AATTGAGGCTGCAGGAATTCCATACACCTATGTGGCTTCCAACATTTTTGC
+
>A3>3B4>A>CAGEGCCGGGGG6ABFACA4FF6ABA22AGBGG23DD55AB
@M00842:106:000000000-AAV5A:1:1101:25345:12392 1:N:0:6
AAAAAAAAAAAAAAAAAAAAAAACAACAAAACACAAAAAAAAAAAAAAAAA
+
BBBBBBBBBBBBGGGGGGGGGGG1???GFAFBC0?/BFEE/BCDGCD?C-@
@M00842:106:000000000-AAV5A:1:1101:12398:12399 1:N:0:6
AAAAAAAGGGGGGGGGGGGGGGGAGAGAGAGAGCGGCACAAGAGAAAGAAG
+
AAAAA1>11>>AEC@@@?9999--;99A---------9-------///9-/
@M00842:106:000000000-AAV5A:1:1101:7333:12399 1:N:0:6
AAAAAAAAAAAAAAAAAATGGAATTCTCGGGTGCCAAGGAACTCCAGTCAC
+
BBBBADDBBBBBGGGGGE1BGBG33D5D?EE1>B?@FGFHHHFHHFH3FG3
@M00842:106:000000000-AAV5A:1:1101:12155:12400 1:N:0:6
AAAAAAAAAAAAAAAAAAAGGGAATTCTCGGGTGCCAAGGAACCCCAGTCC
+
BBBBBBBBBBBBGGGGGGG1?E1BB3BB@F1E1>E3B3GCG3F1>EAF3F3
@M00842:106:000000000-AAV5A:1:1101:22729:12404 1:N:0:6
AAAAAAAAAAAAAAAAAAAGGGAAACGCCGCGCCCCAACGAACACAAGTCC
+
BAABBBDBBDBBGGGEEE@1EE1B131//>///>>//?////>/B//01B1
@M00842:106:000000000-AAV5A:1:1101:26863:12404 1:N:0:6
ACTTACCAAGCTGGGTTACGACGCGACGCCGTCCAACCAGATACTGAAGCA
+
>A>1>FFFF1A11A111FGGEFA0A0/A/E///B/1BAAB0BD11221BF1
@M00842:106:000000000-AAV5A:1:1101:24970:12407 1:N:0:6
AAAAAAAAAAAAAAAAGGGGGGGCGGGCGACCCAGCACCCCCCCCCCACCA
+
1AAAADD1DDDDG/?A/?E?E/99-9---;--9--9--;--9--9@>;A?-
@M00842:106:000000000-AAV5A:1:1101:5218:12409 1:N:0:6
AGAACCCAAAAAAAAAAAAAAAACATGGAATTCTCGGGTGCCAAGGAACTC
+
>>>>>>ABBFBBGGGGGCEGCEE1GDBG3333BBD??E1/>EGFHGFBF33
@M00842:106:000000000-AAV5A:1:1101:18451:12411 1:N:0:6
AAAAAAAAAAAAAAAAGGGGGGGCGGGAGCAGAGACCCCCCCACCAACCCC
+
A1AAAAADDDDDGGC/EEEEGG??----;--//--;-9-@-;--9-9----
@M00842:106:000000000-AAV5A:1:1101:28804:12413 1:N:0:6
AGATGTATCCATCTGAATGCAATGCAGAAAACCACCATTACCAGCATTAAC
+
AAA>13BBFFFDGGBGGDFGFF3B1111010AA00F0F1DGHCFGF12FFF
@M00842:106:000000000-AAV5A:1:1101:13356:12414 1:N:0:6
AAAAAAAAAAAAAAAAAAAAAAAAAAAAGAACAAAAACACAAAAAAAAAAG
+
BBBBBBDBDDBBGGGGFGFGEE?G///</?0232B0///0?/0<<////>.
@M00842:106:000000000-AAV5A:1:1101:13322:12424 1:N:0:6
ATCTTGGTGGTATTTCTTTAAACACAAAAACAAAAAAATGGCATTCACGGG
+
AAAA?3B1>A1B3B3B3FDDGGF1BAAB0F0AA000AAA110BBFD2DAAE
@M00842:106:000000000-AAV5A:1:1101:25666:12430 1:N:0:6
AAAAAAAAAAAAAAAAATGGAATTCTCGGGTGCCAAGGAACTCCAGTCCCG
+
BBBBBBDBBBBBGGGGE1BGFF33D55?1E1>1B3EGEC3B3FCGG3B33/
@M00842:106:000000000-AAV5A:1:1101:22233:12430 1:N:0:6
AAAAAAAAAAAAAAAAAAAAAAAAAAACACACACAGACAGACACAACAACC
+
>AAAADDDDDDDGGGGEC?@>E/>/E///BF///<01000<0<00/</?//
@M00842:106:000000000-AAV5A:1:1101:28834:12431 1:N:0:6
AGATGTCTCCATCTGAATGCACTGCAGAACACCACCATTACCAGCATTAAC
+
>>111B3@FFFFGG133BGGG11B11A100000AAAEA1FGFF10BB2DA1
@M00842:106:000000000-AAV5A:1:1101:4228:12431 1:N:0:6
CTTAGTCGGTAAAAAAAAAAAAAAAAAATGGAATTCTCGGCTGCCAAGGAA
+
>11A1BB>A>AAGGGEGG?EGE//////0B@1@11B2BFE//>?GFGGGE0
@M00842:106:000000000-AAV5A:1:1101:18001:12432 1:N:0:6
AAAAAAAAAAAAAAAAGGGGGGGGCGGAGACGCCACACACACCCCAACCCC
+
AAAAADDDDDDDGEA/EA?EGCA-999;---;9-;;-ABB-:--99-;9--
@M00842:106:000000000-AAV5A:1:1101:18699:12433 1:N:0:6
AATTGGGTGAATGGATAGCACGATAATCTGTAGAACATCAAACAAAAAAAA
+
>AA111>1>AFBEFFFGFBB1AE0F03D3DAD322B01F1BB1BBBG/E/E
@M00842:106:000000000-AAV5A:1:1101:22073:12434 1:N:0:6
AAACATAAATCACCTCACTTAAGTGGCTGGAGACAAATAATCTCTTTAATA
+
>AAAAFFFFFFFGGGGCGGFBFD6D424AA4A4BABB555AD5B5DF55A5
@M00842:106:000000000-AAV5A:1:1101:19395:12436 1:N:0:6
AAAAAAAAAAAAAAAAAATGGAATTCTCGGGTGCCAAGGAACTCCAGTCAC
+
AAAAADDDDDDDGGGGGG0BGB1B1D2@??>/>BFB@G?FGG1FHGF@FHB
@M00842:106:000000000-AAV5A:1:1101:21628:12443 1:N:0:6
CGAAAAAAAAAAAAAAAAATGGAATTCTCGGGTGCCAAGGAACTCCAGTCC
+
>>>>>>BABBBBGGGGGGC1BFF3B3D5DF1>1>BFGFHFGHGBFHBEBG3
@M00842:106:000000000-AAV5A:1:1101:26929:12451 1:N:0:6
AAAAAAAAAAAAAAAAAATGGAATTCTCGGGTGCCAAGGAACTCCAGCCAC
+
CCCCCBCBCCCCGGGGGGABGFGFHD5B??>1/?BF31?F3G3FFB33?12
@M00842:106:000000000-AAV5A:1:1101:11231:12451 1:N:0:6
TCGATACGCTCAAAGTCAAAATAATCAGCGTGACATTCAGAAGGGTAATAA
+
>>A>>A3>>>>2B4BBBBFGGGFF5DDE4A2ABADDDDDFFGFHE2FGH5A
@M00842:106:000000000-AAV5A:1:1101:22138:12452 1:N:0:6
AAAAAATTTCCATAAAAAAAAAACAAAACATGGAATTCTCGGGTGCCAAGG
+
AAAAADFBFFFFGGG1FG0E0E////B00B1AB1B11D2DA/A/AEGF1//
@M00842:106:000000000-AAV5A:1:1101:16582:12461 1:N:0:6
CGTACCATAAACGCAAGCCTCAACGCAGCGACGAGCACGAGAGCGGTCAGG
+
>>>>>>DBFFFFGGGGEFFFGG44AE2A2EE2AAAE0GEEE1EFEEEEEH?
@M00842:106:000000000-AAV5A:1:1101:14300:12461 1:N:0:6
AAAAAAAAAAAAAAAAAAAAAAAAAAACAACACAAGCGCAGGGAGAAACCG
+
AAAAADDDD@D@EGC/EGGGGGEG///<A/</?//<////////?/010?/
@M00842:106:000000000-AAV5A:1:1101:18267:12466 1:N:0:6
AAAAAAAAAAAAAAAAAAATGGAATTCTCGGGTGCCAAGGAACTCCAGTCC
+
BBBBBBDBBBBBGGGGGGFEFG3BB3D5D?EE1>EGBB1??EGBGHBC3F3
@M00842:106:000000000-AAV5A:1:1101:8832:12469 1:N:0:6
AAAAAAAAAAAAAAAATGGAATTCTCGGGTGCCAAGGAACTCCAGTCACGC
+
BBBBBDBBBBBBGGGG1BBBBBFBBAFFA1>1B@BF?1GHBFHHFBF3F>1
@M00842:106:000000000-AAV5A:1:1101:11234:12470 1:N:0:6
TCGATACGCTCAAAGTCAAAATAATCAGCGTGACATTCAGAAGGGTAATAA
+
>>>>>>3>>>>>E4BBBBBGGG4B5DGECA22BAD5DDEGD5FGEBC3FG5
@M00842:106:000000000-AAV5A:1:1101:8477:12471 1:N:0:6
CAAGCCTCAACGCAGCGACGAGCACGAGAGCGGTCAGTAGCAATCCAAACT
+
>>>3AA4CFB4>A2A2AAAA2EEE222A2A10A1AABDAFGFF3GGG3@B3
@M00842:106:000000000-AAV5A:1:1101:26891:12472 1:N:0:6
CTGTTGCCGATACTTGGAACAATTTCTGGACAGACGGTAAAGCTGATGGTA
+
AAAAB4DFDBBBGFFGGFGGGG4D5A6FB5232BBABAABFGGDGDFFGF5
@M00842:106:000000000-AAV5A:1:1101:6986:12475 1:N:0:6
TCATGGCGACCATCCAAAGGATAAACATCATAGGCAGTCGGGAGGGTAGTC
+
>>AA34B3ADBCGGGGGFFGFGFE5BB3FG555AABABFAEE?EGGAGGG5
@M00842:106:000000000-AAV5A:1:1101:11189:12479 1:N:0:6
CTGCCGGACACAAAAAAAACAAAAAACAAAAAAAAAACGGAAGTCTCGGGG
+
>>>>>3>>>>BCGGGGGGCEGGAFCE111BE10A>EE1>E>11BB3BFC@G
@M00842:106:000000000-AAV5A:1:1101:25301:12489 1:N:0:6
AAAAAAAAAAAAAAAAAATGGAATTCTCGGGTGCCAAGGAACTCCAGTCAC
+
BBBBBBBBBBBBGGGGGG1BGBFEC@F@EFC1>?BB3F1FGFBFEBCBBF3
@M00842:106:000000000-AAV5A:1:1101:28148:12492 1:N:0:6
GGCCAAAATTCAAAAAAAAAAAAACAAAATGGAATCCACGGGCGCCAAGGA
+
AA>AAAFA1BDFGGGGCECE?E/A/B/AF1B1BB11B1BBA>/>EE?//>0
@M00842:106:000000000-AAV5A:1:1101:13869:12495 1:N:0:6
AAAAAAAAAAAAAAAAAATGGAATTCTCGGGTGCCAAGGAACTCCAGTCAC
+
AABBBBBDDDBBFGGGGG1BFBGG3D5D11E1>B?3B?1BGGBFHBF3F3@
@M00842:106:000000000-AAV5A:1:1101:8540:12498 1:N:0:6
AAAAAAAAAAAAAAAAAAAAAAAGCAATCCGACCGCACCAACACAACACAG
+
AAAAADDDD@DDGGGEGG?E@///0101@0/////////0/?/?///???0
@M00842:106:000000000-AAV5A:1:1101:28666:12502 1:N:0:6
TTTGAGGATCTGGGCAAATTCTGAGCACACATTTATAAAATATACAACAAA
+
1>11>11B1B1@1FEGFFF31FD3DFBA0001333D2D2D21DDD21FA/0
@M00842:106:000000000-AAV5A:1:1101:26014:12509 1:N:0:6
AAAAAAAAAAAAAAAAAAAAAAAACACAACAAACACAAAACAACAGAACCG
+
AAAAADDDDDDDGGGCG////>//>?0?//>>F/>>>F000?///0<10//
@M00842:106:000000000-AAV5A:1:1101:24502:12509 1:N:0:6
AAAAAAAAAAAAAAAAAAAAAAAAAACAAAAAACAAAAAAAAAAAAAAACA
+
BBBBBBBBBBBBGGGGGGGGGGG?EE/FCG0/>/??GFD//<C?C--@-..
@M00842:106:000000000-AAV5A:1:1101:25731:12511 1:N:0:6
AAAAAAAAAAAAAAAAGGGGGGGCGGAGACGACGACCACCACCACAACCAA
+
1>AA??@DDDDDE///A//AE<@-9----;-9;---;--:----9A-----
@M00842:106:000000000-AAV5A:1:1101:17911:12513 1:N:0:6
AAAAAAAAAAAAAAAAAAAAAAAAACAAACAAAAAAAAAAAAAAAAAAAAA
+
BBBBBBDBBBBBGGGGGGGGGC/>E//??/0/B??//@</<C@C-<@-<-;
@M00842:106:000000000-AAV5A:1:1101:15941:12514 1:N:0:6
TCACTGATGCTGCTTCTGGTGTGGCTGATATCTTTCATGGTATTGATACAG
+
>>>A35DFFFFFGGGGFFG5FABB44A44565B6DDDD53BB5B5B5F5D5
@M00842:106:000000000-AAV5A:1:1101:20479:12515 1:N:0:6
AAAAAAAAAAAAAAAAAATGGAATGCTCGGGAGCCAAGGAACCCCAGTCAC
+
AAAA@DDDDDDDGGGGA/0BF11@11D1B>E//>B>0>/B0B/>EEE1FG1
@M00842:106:000000000-AAV5A:1:1101:27302:12521 1:N:0:6
TTGGACCTGTAAACTTAATATTTCAACAAACAAACAAAAAATCGAATCCCC
+
[truncated: 19,171,581 more chars]
