# Supplementary material for: Post-transcriptional regulation of several biological processes involved in latex production in Hevea brasiliensis
Source: PeerJ. 2020 Apr 29;8:e8932. doi: 10.7717/peerj.8932 (PMC7195832; doi:10.7717/peerj.8932)
Supplement: Supplemental Information 10 — Raw data from miSeq [file peerj-08-8932-s034.gz › feuille_S3_L001_R1_001.fastq]

@M00842:106:000000000-AAV5A:1:1101:14670:1677 1:N:0:3
AAAAAAAAAAAAAAAAAGGGAAGCCCCGGGCGCCAAGGAACCCCCGCCACC
+
A?AA11?ADD?DEG/EA/AA/B//B//>/>////?///0>BF/?//EC//B
@M00842:106:000000000-AAV5A:1:1101:16121:1850 1:N:0:3
AAAAAAAAAAAAAAAAAGGGAACCCCCGGGCGCCAAGGAACCCCAGCCACC
+
A?11111A??00/////AAA/0//B//>/>/>/>>>?/00>/?//?B/B<<
@M00842:106:000000000-AAV5A:1:1101:17260:1858 1:N:0:3
ACCCCAAGAGAAGACAGGACCCGCAACTCTGAAAACCACCCACACACCACC
+
>1>11>11>1BC1111BAAAA0A0A0E011D12BBB/B/A/F/A/BAAAAA
@M00842:106:000000000-AAV5A:1:1101:17073:1861 1:N:0:3
CAAAAAAAAAAAAAAAAAAAAGGGAACGGGCGGGAGCCAAGCAAAGCCAAG
+
11>1111100000////////??>/0/>//////>>//00//00100<00/
@M00842:106:000000000-AAV5A:1:1101:16121:1871 1:N:0:3
AAAAAAAAAAAAAAAAAGGGAAGCCACGGGCGCCAACCAACCCCACCCACC
+
111111110000///////A/0/?000/////>/?>/???//?/?/////?
@M00842:106:000000000-AAV5A:1:1101:16271:1882 1:N:0:3
AAAAAAAAAAAAAAAAAAGGGAACCCCAGGGAGCCAAGCAACCACCGCCAA
+
A1A11111>@DD???E//A??/0/////B>//?B/00//>000/?//////
@M00842:106:000000000-AAV5A:1:1101:18352:1896 1:N:0:3
AAAAAAAAAAAAAAAAAAGGGAACGCACGGCAGCCAAGGCACGCCAGCCAA
+
>111111>0?00///////?E/0//?//>/>/>/?00///0B/>/>//?F0
@M00842:106:000000000-AAV5A:1:1101:17212:1953 1:N:0:3
AAAAAAAAAAAAAAAAGGGAAAGCGCGGGAGTAAGGGAACCCGAGACACCG
+
A3A3332A@?2?22?0AAA11113A0>0>//1333@110??/>E//A0B//
@M00842:106:000000000-AAV5A:1:1101:19865:1961 1:N:0:3
GAAGAGGAAGAAGAAGAGGAAAACAAAAACAAAAAAACGGAATCCCCGGGG
+
>111111B11B1111A1BG1000000B0000B000A//A//A/A1A/AEA/
@M00842:106:000000000-AAV5A:1:1101:12694:1961 1:N:0:3
AAAAAAAAAAAAAAAAAAGGGAAGCCCGGGCAGCCAACGAACGTCACCCAC
+
A1>1111A??D@??A/////E/0//0///>//>/>00?/?/>//>//1B//
@M00842:106:000000000-AAV5A:1:1101:13673:1989 1:N:0:3
AAAAAAAAAAAAAAAAAAGGGGAACGCGAGGGCGCAAAGGAAACACAGCCA
+
A1A?1A1A?D?DCCECCC///E/B//?//>/>//>>//0B000<B0?0/?0
@M00842:106:000000000-AAV5A:1:1101:14432:2010 1:N:0:3
GAAGAAGAAAAAAGAAAGAAAAAAAAGAAAAAAAAGGAAAAGAGGGGGGGG
+
>333344444442A244A4444422AB2B3B2000BA23B2B?21>0/>--
@M00842:106:000000000-AAV5A:1:1101:13675:2011 1:N:0:3
AAAGAAAGGAAGAAAAAAAAGGAGCACCAGCGACGCACACAGTACCGTCAA
+
>1>111111B11A1B11000AA0BA00A00B///A/A//0/AA2A1/////
@M00842:106:000000000-AAV5A:1:1101:18838:2077 1:N:0:3
AAAAAAAAAAAAAAATGGAATCCTCGGGTGCCAAGGAACTCCAGTCACGTA
+
A1A??11ADD@D??C0BB1111111BBE/A/>1BBF>FB1@1@F21B1/00
@M00842:106:000000000-AAV5A:1:1101:19359:2147 1:N:0:3
AAAAAAAAAAAAAAAAAAGGGAATGCGCGGGTGCCAAGGAACCCCAGCCAC
+
AAAA@??@ADDDCGCCCA/?E/F011//>>>/>?BBFFC0BF/?//<0?F0
@M00842:106:000000000-AAV5A:1:1101:19990:2182 1:N:0:3
AAAAAAAAAAAAAAAAAAAAAAAAAAACACACAAAAAAAAAAAAAAAAAAA
+
AAAAADDDDD0DEGGGE/@/EEEC/>>?/0<//<0<<@</<//<--<----
@M00842:106:000000000-AAV5A:1:1101:12140:2206 1:N:0:3
GGGAAACCTCGGGCGCCAAGGAACCCCAGTCACGCAGGCAGCCAGCAAGAG
+
>1>1111>111>EAA000AAA000BAB//A1BA/0AA///B//0F/B00A0
@M00842:106:000000000-AAV5A:1:1101:12801:2254 1:N:0:3
GAAAAAAAAAAAAAAAGGAGAGGCGAGAGGCTGATAGAGCACCACCCACAG
+
11AAA11>D?D?EEE///0A/A/A/>/>////>0122@1110>0//////0
@M00842:106:000000000-AAV5A:1:1101:19373:2290 1:N:0:3
AAAAAAAAAAAAAAAAATGGAACTCGCGGGTGCCAAGGAACTCCAGTCACC
+
AAAAA>1DA@DDCG///0BFB111B//>/>/>/B1B?/GCG11BCFBFF1B
@M00842:106:000000000-AAV5A:1:1101:20552:2445 1:N:0:3
AAAAAAAAAAAAAAAAAGGGAAGTCTCGGGTGCCAAGGAACTCCAGACACA
+
AAA@ADDDDDDDGGCEEAAE/B/11DD>/>/>/>B1?FFGHB1F@C1?FF0
@M00842:106:000000000-AAV5A:1:1101:9875:2610 1:N:0:3
AAAAAAAAAAAAAAAATGGAATTCTCGGGTGCAAAGGAACTCAAGTCACTT
+
A?A333@DDBDDGCGC1BFB33BDD5A101>?35@B22BF3B33333B@33
@M00842:106:000000000-AAV5A:1:1101:19989:2636 1:N:0:3
AAAAAAAAAAAAAAAAATGGAACTCCCGTGTGCCAAGGAACTCCAGACACA
+
AAA@ADDDDD?DGGCAE0BF11AB11/B/B0?1DDB?CG0F1@FF@1/B00
@M00842:106:000000000-AAV5A:1:1101:16735:2695 1:N:0:3
GGAGAGGCAAGAACGCGTACGGATGCGCCACGACGACCACGACCAGTGTAG
+
>1>1111111>11AAAE000000000ABA/////A/////B//>/B1BB21
@M00842:106:000000000-AAV5A:1:1101:20710:2743 1:N:0:3
AAAAAAAAAAAAAAAAAAGGGAAGTCTCGGGTGCCAAGGAACCACAGTCAA
+
AAAA?DDDDDDDE?//A//?E/0/@@B1>?//>/0B1F/>>B/0?/B1BB2
@M00842:106:000000000-AAV5A:1:1101:11671:2858 1:N:0:3
CAAAAAAAAAAAAAAAAAGGGAATGCGCGGGCGCAGAGGAACCCCAGTCAC
+
11>11ADDDDDDGGGGA/AAE/>011//>/>//>>/>/<BG0///?/1BB1
@M00842:106:000000000-AAV5A:1:1101:19017:2866 1:N:0:3
ATGCGCTCTAATCTCTGGGCATCTGGCTATGATGTTGATGGAACTGACCAA
+
>>>>3>>A>@BBB5BFFGGGB4B5DE44B4AB6D55DD5DFG3C3A33AB2
@M00842:106:000000000-AAV5A:1:1101:10961:2913 1:N:0:3
AAAAAAAAAAAAAAAAGGGGGGGCGACAGACAACACACACAGACGAGCAGG
+
>111A1@DDDDD??/A//AEE/--99---/-----:---9B-/--99--/-
@M00842:106:000000000-AAV5A:1:1101:14887:2920 1:N:0:3
AAAAAAAAAAAAAAAAAAAGGGAAGCCACGGGCCACAAAGAACGCCAGGCA
+
A3A3332ADBDDGCCC0001?11111B11>EE//1?F10B300??>/////
@M00842:106:000000000-AAV5A:1:1101:12979:2963 1:N:0:3
GCCGCGGCATTTAGTAGCGGTAAAGCTAGACCAAACCATGAAACCAACATA
+
>AB3A32>A>B@FG5BGFEE22A5D53BB35BB2BGED3DFFGHGF1E135
@M00842:106:000000000-AAV5A:1:1101:20511:3026 1:N:0:3
TCAGTGTTTCCAAATCTAAGTATGGATATCATGACCATGCAAGAGAGTCTG
+
>>A1>3@31BDDFF1E3A1G333DAF1D3DF3BAB11ADFFHFFFFA1B11
@M00842:106:000000000-AAV5A:1:1101:11290:3030 1:N:0:3
AAAAAAAAAAAAAAAAAAGGGAAGCCTCGGGAGCCAACGAACTCCAGACAA
+
A?A@??@DDDDDGGGGA/A?AF>//010??////?00//??//11BB1/B0
@M00842:106:000000000-AAV5A:1:1101:10238:3073 1:N:0:3
ACGACATTAGAAATATCCTTTGCAGTAGCGCCAATATGAGAAGAGCCATAC
+
>>>>>>>B5DFFGBBBAFA5BBD5F5BD522A2A33DD5DE53AGHHH5G2
@M00842:106:000000000-AAV5A:1:1101:16452:3095 1:N:0:3
AAAAAAAAAAAAAAAAAATGGAAGTCTCGGGTGCAAAGGAACCCCAGTCAC
+
BABAADBBBDBBGGGGEC1FGF333D5DB1>1>B@3FB2BFF1??113BG3
@M00842:106:000000000-AAV5A:1:1101:10912:3109 1:N:0:3
ATGAGACTCAAAAAGAGATTGCTGGCATTCAGTCGGCGACTGCACGCCAGA
+
>>>335B@CCCFGGFGGF5BBB5BFEF44DD5DDA2EAAEA1BFGG0AAA1
@M00842:106:000000000-AAV5A:1:1101:22350:3145 1:N:0:3
AAAAAAAAAAAAAAAAATGGAAGTCTCGAGAGCAAAGGAACACCAACCACA
+
A@A????DDD0@??CE?0B1110B12D01////B0B00B0B00?////?/?
@M00842:106:000000000-AAV5A:1:1101:16501:3156 1:N:0:3
GAGAAAAAAAAAAAAAAAAAAATGGAATGCGCAGGTGCCAAGGAACACCAG
+
1>AA1CBF1100EE/EAEC/>EABBBBB11/B/>/>@1011//00B0BEF0
@M00842:106:000000000-AAV5A:1:1101:11204:3190 1:N:0:3
AAAAAAAAAAAAAAAAATGGAATTCTCGGGAGCCAAGGAACCCCCAGTCAC
+
AAA???@DDDDDGGGGC0BGBF111AD/B@/>/?>0/?BB0//?E@/11B1
@M00842:106:000000000-AAV5A:1:1101:20009:3238 1:N:0:3
AAAAAAAAAAAAAAAAAAATGGAATTCTAGGACGCCAAGGAACTCCAGGCA
+
AAB?AADBBBDBGGGCCE?BB3FG33555B333//>?/1?GF?3BF333//
@M00842:106:000000000-AAV5A:1:1101:22758:3257 1:N:0:3
AAAGAAAAAAAAAAAAAAAAAATGGAATCCTCGGGTGCCAAGGAACTCCAG
+
>>>3>BBBFDDB?FECE0AEA0?BB3B33353BB>1>1FB@FF13F3B333
@M00842:106:000000000-AAV5A:1:1101:19742:3277 1:N:0:3
AGTCTGGAAACGTACGGATTGTTCAGTAACTTGACTCATGATTTCTTACCC
+
>3>>>54BBFFAAEFEGEAABA5DFB6DAF6D5DG5FFDFF5A55D5DGG3
@M00842:106:000000000-AAV5A:1:1101:22755:3280 1:N:0:3
AAAGAAAAAAAAAAAAAAAAAAGGGCATTCGCGGGCGCCAAGGAACTCCAG
+
AAA11CFFFDDDGGCC/EEE?@//B/B0122/>////>/?<//BFF11111
@M00842:106:000000000-AAV5A:1:1101:21886:3306 1:N:0:3
AAAAAAAAAAAAAAAAAAAAGGGAACGCTCGGCTGCCAAGGAACTCAAGTA
+
BABBADBBBBBBGGGGGGE01?E1B11B1?>/11/?0B3?AE3B3BB3B33
@M00842:106:000000000-AAV5A:1:1101:21885:3326 1:N:0:3
AAAAAAAAAAAAAAAAAAAATGGACGTCTCGGGAGCCAAGGAACTCCAGTC
+
AAB@?@DDBBBBGGGCCE?0BBFF@/>12231>/>??B2//BEEBB33333
@M00842:106:000000000-AAV5A:1:1101:8411:3403 1:N:0:3
AAAAAAAAAAAAAAAAAATGGAAGTCTCGGATGCCAAGACACTCCAGCCAC
+
AA@AADDDDDDDGGG?EEF1FC1011B1F>///0BD1B00FG1BB110>B0
@M00842:106:000000000-AAV5A:1:1101:19351:3406 1:N:0:3
TTAGTCTTTTATTAAAAAAAAAAAAAAAAAGATGGAATTCTCGGGTGCCAA
+
1>A11B333@D33FGFGBAEECGA/EA////B1B@0F11D2FF/>//>BB1
@M00842:106:000000000-AAV5A:1:1101:12120:3418 1:N:0:3
AAAAAAAAAAAAAAAAAAAATGGAATTCTCGGGTGCCAAGGAACTCCAGCC
+
BAAAADDBCCCCGGGGGGGC1BB3F33BB3?1>1>?33BEFGFH3FG333/
@M00842:106:000000000-AAV5A:1:1101:12988:3449 1:N:0:3
AAAAAAAAAAAAAAAAAGGGAATGCACGGGAGCCAAGGAACACCAGCCACA
+
A@AAA@DDDDDDGGGFC/AE/B01B11?>//>?B0B?>BGF00/?F//B0>
@M00842:106:000000000-AAV5A:1:1101:14033:3525 1:N:0:3
AAAAAAAAAAAAAAAAAAAAGGGAATGCTCGGGAGCCAAGGAACTCCAGGA
+
B?A@??DBCCCCGGGGGC?@1?BFG2333B1E//>?132F/0B?3B3333/
@M00842:106:000000000-AAV5A:1:1101:14006:3526 1:N:0:3
GGGGGGCCAAGGAACTCCAGTCACGGAGGCACCCCGGAAGCCGGCAGCAGG
+
>1>11//>AAAAF0FBBB1B2B1@///?//>0///>/</?/0<<////0?/
@M00842:106:000000000-AAV5A:1:1101:22979:3559 1:N:0:3
GCCATGCTCAGGAACAAAGAAACGCGGCACAGAATGTTTACAGGTCTGTTG
+
>>>3>4B@BFFFGGFCFFFFEFAB2AE22EC2BB5B555A5DAF3BDBD53
@M00842:106:000000000-AAV5A:1:1101:11358:3566 1:N:0:3
AAAACGGCAGAAGCCTGAATGAGCTTAATAGAGGCCAAAGCGGTCTGGAAA
+
BBABB?3DDBCFGGFBGFGBBBDB54BD55A5DB2BCF2AGEEAE1BG5BB
@M00842:106:000000000-AAV5A:1:1101:8289:3590 1:N:0:3
GAAAAAAAAAAAAAACGGGGGGACGAGAAGCCACCACCCCCAACACCGACA
+
1>AAAFDDDDDDGC///////</<<//..010000<..<<--<...<---:
@M00842:106:000000000-AAV5A:1:1101:20271:3608 1:N:0:3
GGCCAAAAAAAAAAAAAAAAAATGGAACTCTCGAGCGCCAAGGAACTCCAG
+
A3>AAAFBBBBBGGGGGGGGGC1BFB@33B5B?311/>/?EEFGFF33333
@M00842:106:000000000-AAV5A:1:1101:9850:3618 1:N:0:3
CCAAAAAAAAAAAAAAAAATGGAAGTCTCGGGTGCCAAGGAACTCCAGTCC
+
>>AABBBDBBBBGGGGGGG1FG3E3B@5@3?01>EEFFCCH313FGFH3G3
@M00842:106:000000000-AAV5A:1:1101:11260:3631 1:N:0:3
AAAAAAAAAAAAAAAAAGGGAATGCGCGGGTGCCAAGGACCTACAGTCACC
+
AAAAADDDDDDDGGGGE/EE/B011//////>?BFB?/00/01BFE2B111
@M00842:106:000000000-AAV5A:1:1101:19787:3668 1:N:0:3
AAAAAAAAAAAAAAAAAATGGAATTCTCGGGTGCCAAGGAACTCCAGTCAA
+
AAAAADDDDD?DEEGGEA0BGGF1@12D/////B0F1/BAGF1G111BB12
@M00842:106:000000000-AAV5A:1:1101:11300:3694 1:N:0:3
AAAAAAAAAAAAAAAAAAAAAAAAAGAAAATAAAAACAAAAAAAAAGACAA
+
>AAAA@DDDDDDGGGGGCEEEE?E//>>001>111>??C00/<><@/??00
@M00842:106:000000000-AAV5A:1:1101:19628:3709 1:N:0:3
TAGACAAATTAGAGCCAATACCATCAGCATTACCGTCTGTCCAGCAATTGG
+
1>>>>BCC1DDCFBGBA1AABGB3BAAE113DB1A0B00DDAFG00B1AB1
@M00842:106:000000000-AAV5A:1:1101:12882:3713 1:N:0:3
AAAAAAAAAAAAAAAAAAAAGGGAATACAGGGGGCAAAGGACAACAAAGCA
+
>AAA3ADBBBBBGGGGGG>01>11?13F3@31/>E>?B300000///BB03
@M00842:106:000000000-AAV5A:1:1101:13647:3718 1:N:0:3
CCTTGATGTCGGTTGCTGCAAAAAAAAAAAAACAACGGAATTCTCGGGTGG
+
1>1>1@1B3BAAAA1F1BB0FF00A00/A////AA/A>/F?1B2@F/E///
@M00842:106:000000000-AAV5A:1:1101:23414:3719 1:N:0:3
AAAAAAAAAAAAAAAAAGGGAATTCTCGGCTGCCAGGGACCTCCATCCACC
+
BBABBBDBBBBBGGGGA1E1FB13D551?110B1B311?111B1133B@31
@M00842:106:000000000-AAV5A:1:1101:15013:3733 1:N:0:3
AAAAAAAAAAAAAAAAAAAGGGAATTCTCGGGTGCCAAGGAACCCCAGGCA
+
A?A???2ADBBBGGGGCC?1?EEG2B@3B1F>1>1?3CGGFBF1??/E//?
@M00842:106:000000000-AAV5A:1:1101:19286:3748 1:N:0:3
ATGGACGGCATTGTAGATAAGAGCAACAAGATAAAAAAAAATGGAATTCCC
+
>3>3AF32AD2BEABGGEFEBBB4B442B2235DFHFECEE1BGH333FAF
@M00842:106:000000000-AAV5A:1:1101:16261:3750 1:N:0:3
CAAAAAAAAAAAAAAAAATGGAATGCTCGGGTGCCAAGGAACCCCAGGCAA
+
>3>33??DBBBBGCFG??1BF3D33BD5E>E1>BB33??ECB111>?11?0
@M00842:106:000000000-AAV5A:1:1101:12396:3753 1:N:0:3
AAAAAAAAAAAAAAAAAATGGAATTCGCGGGTGCCAAGGAACGCCAGTCAC
+
AAAAADDDDDDDEGGGCEAEFB111D/>/>///?>BFF/BFG/?E?/1BG>
@M00842:106:000000000-AAV5A:1:1101:12891:3758 1:N:0:3
AAAAAAAAAAAAAAAATGGAATTCTCGGGTGCCAAGGAACTCCAGTCACTT
+
A@AAAD@DDDDDGGGG0BGCA11122/AE/>/0B@?/GBG1BGCH2BBE21
@M00842:106:000000000-AAV5A:1:1101:9975:3758 1:N:0:3
AAAAAAAAAAAAAAAAAATGGAATTCTCGGGTGCCAAGGAACTCCAGTCAC
+
?AAABBBBBBBBGGGGGE1FGG33BB5D?1F1>>?3FGF1GH3FGHH3FGG
@M00842:106:000000000-AAV5A:1:1101:12913:3789 1:N:0:3
AAAAAAAAAAAAAAATGGAATTCGCGGGTGCCAAGGAACTCCAGTCACTTA
+
AAAAADDDDDDDGGC0BEEE1BD//////>/FF1F/BGH@FFFH2GHH@1>
@M00842:106:000000000-AAV5A:1:1101:16023:3796 1:N:0:3
AAAAAAAAAAAAAAAAAAGGGAATTCGCGGGTGCCAAGGAACTCCAGTCAC
+
B@AA@@DBBBBBGGGGCE1?EFA2@D1>>>//>/?3B/?C3F3B3?33BF3
@M00842:106:000000000-AAV5A:1:1101:8707:3801 1:N:0:3
AAAAAAAAAAAAAATGGAATTCTCGGGTGCCAAGGAACTCCAGTCACTTAG
+
AAAAADDDDDDDGG0GGFE1FG2DA/A/A/FD1BA00B1F@112BBG21F1
@M00842:106:000000000-AAV5A:1:1101:21065:3813 1:N:0:3
AAAAAAAAAAAAAAAAAATGGACGTCTCGGGTGCCAAGGAACTCCAGCCAC
+
@AAAADDDDDDDGGGGCEAEGF1/?/BB0?//>B>11/?0BF@FGG10/00
@M00842:106:000000000-AAV5A:1:1101:7803:3869 1:N:0:3
AAAAAAAAAAAAAAAAAAAAAAGAACAAAGCAACACAAAAAAAAAAAAAAA
+
BBBBB@ADDBBBGGGGGEEEGG11F1?F131331B/?/00?/>//</B/</
@M00842:106:000000000-AAV5A:1:1101:15205:3872 1:N:0:3
AAAAAAAAAAAAAAAAAAAGGGAAGTCTCGGGAGACAAGGAACACCAGGCA
+
A1A11>>@0>DDEEE???//EE/B/11210B/////B0B?0B00B>/0/?/
@M00842:106:000000000-AAV5A:1:1101:12841:3875 1:N:0:3
AAAAAAAAAAAAAAAAAAAAAAAAAAGAACACAACAAAACACACAAAACAA
+
>AAAAD1ADDDDGG?AEEEEG//////>BF00/?///0B0?FF/A/000</
@M00842:106:000000000-AAV5A:1:1101:18625:3885 1:N:0:3
AAAAAAAAAAAAAAAAAATGGAAGTCACGTGTGCCAAGGAACTCCAGTCAC
+
A?A?ADDBBBDBGGGGC?1BGFE33D5BB1?3BBFFBFFG?E33BF333B@
@M00842:106:000000000-AAV5A:1:1101:23317:3887 1:N:0:3
GAAAAAAAAAAAAAAAAGGGGGGCGAGGCGCGCCACAACAGCGAAATACCG
+
1>1?A>DDDDD@ECA///AA?////<---<-<--.:..;./.;-;-.000.
@M00842:106:000000000-AAV5A:1:1101:8892:3895 1:N:0:3
CTGGAATAATGAATTAACAAACAATTGTGGTAAAAAAAACACACAAAAAAA
+
1>>1AF1CF@@DG3FGGGGGGG1A11A3D0F3AD310AA//BF/B/BE/AE
@M00842:106:000000000-AAV5A:1:1101:15204:3897 1:N:0:3
AAAAAAAAAAAAAAAAAAAGGGAATCCTCGGAGGCCAAGGAACCCCAGCCA
+
B@BBBBBBBBBBGGGGGGG1E1F123B3@1B1>/1??1??GFH//?//?/0
@M00842:106:000000000-AAV5A:1:1101:19588:3897 1:N:0:3
GAAAAAAAAAAAAAATAGGGGGAGCTACACTCAGAAGCAAACAATACACTG
+
11A?1B1>>>00AAA01B10AE/A/01B10B001111B1010FC11B1111
@M00842:106:000000000-AAV5A:1:1101:14578:3905 1:N:0:3
AAAAAAAAAAAAAAAAAAGGGAATGCGCGGGTGCCAAGGAACTCCCAGTCA
+
B?A????DBBDBGFGF??1?E1?23@11>/>/>/3B3?/0?B??F/?E3BB
@M00842:106:000000000-AAV5A:1:1101:7843:3907 1:N:0:3
TTTAATAACCTGATTCAGCGAAACCAATCCGCGGCATCTAGTAGCGGTAAA
+
>>>A3@DFDCDFFFBGFGBEAE2A4GC4B2B2A2AA03ADFGGHFGG1EFD
@M00842:106:000000000-AAV5A:1:1101:10825:3909 1:N:0:3
CATAGGAAGTGGAACTTTGTTTACAGTAATAACTGATAGAATCCTTTATGG
+
>A1>11B@CBDFGGE1BABB1BDB3BDB3333BBD133D1D2G11DAFFG1
@M00842:106:000000000-AAV5A:1:1101:22349:3914 1:N:0:3
AAAAAAAAAAAAAAAAAAATGGAATTCTCGGGTGCCAAGGAACTCAAGTCA
+
AABA???DBB@DGGGGFG?1BF3B3355D??/?>>F33FFFHH3B3BFBFB
@M00842:106:000000000-AAV5A:1:1101:18148:3921 1:N:0:3
AAAAAAAAAAAAAAAAAATGGAAGGCTCGGATGCCAAGGAACGCCAGTCAC
+
AA?AA?AD?DDDGCECFE0BEF10//B>E?//>>FBBEACHF/>//>>>11
@M00842:106:000000000-AAV5A:1:1101:8408:3940 1:N:0:3
GGTAGAAAAAAAAAAAAAAAAAATGGAATTCTCGGGTGACAAGGACACCCA
+
>3>33B5BFFBBGGGFFGE?EEE1BFF3335D5BBE1/BGFHHHH1B11>1
@M00842:106:000000000-AAV5A:1:1101:17775:3952 1:N:0:3
AAAAAAAAAAAAAAAAAAATGGAACTCTCGAGTGCCAAGGAACCCCAGTCA
+
B?AAADBBCCCCGGGGGG?1BFBD@@553?313?3BG3?113B1?ADF3B3
@M00842:106:000000000-AAV5A:1:1101:13219:3959 1:N:0:3
AAAAAAAAAAAAAAAAATGGAATTCGCGGGTGCCAAGGAACTCCAGTCACA
+
A?A3ADBDBBBBGGGGCBBG33B3511>>//>1B3FCF13F3?EGC3BFG3
@M00842:106:000000000-AAV5A:1:1101:12028:3976 1:N:0:3
ATTGGGAGGGTGTCAATCCTGACGGCTATTGCCTAGACAAACTAGAGCCAA
+
>33334>>DD>AFGGGGGGBBB4BE2A2355B35DBBFFBG23BDDFFF3B
@M00842:106:000000000-AAV5A:1:1101:8388:3980 1:N:0:3
AAAAAAAAAAAAAAAAATGGAATCCTCGGGTCACAAGGAACTCCAGCCACC
+
AAAAAD1>AD0DGEGGAABBBA1111@//>//0BB10>00B1BBFCEG00>
@M00842:106:000000000-AAV5A:1:1101:14075:3980 1:N:0:3
GACAAAAAAAAAAAAAAAAAATGGAATTCTCGGGTGCCAAGGAACTCCAGG
+
>1>>11>ADDDDGGGGCCC??0BBCG11D2B/>//>/B@CEFAFH1BF1G0
@M00842:106:000000000-AAV5A:1:1101:11558:3981 1:N:0:3
AAAAAAAAAAAAAAAAAAGGGAATCCCCGGATGCCAGGGAACCCCGGCCCC
+
BBBBBBBBBBBBGGGGG0EE>?FCF331>>>?/B33311?FF/?///////
@M00842:106:000000000-AAV5A:1:1101:11990:3998 1:N:0:3
GAAGAAAAAAAAAAAAAAAAAATGGACTTCGCGGGTGCAAAGGAACTGCAG
+
>>>3344BCDBBGEECG?0EG01@BF333B11/>>/>??F3B003F33333
@M00842:106:000000000-AAV5A:1:1101:15420:4007 1:N:0:3
GGAGGAAACGACGACCAGAGACGCCTCGATCAGCCAAAACGACGCCAACAA
+
11>11>11B1AA???AEF0GAA0000/B/0BE1B0B00A0////A///?>/
@M00842:106:000000000-AAV5A:1:1101:10659:4011 1:N:0:3
AGACGGAGAGCGCCAACGGCGTCAATCTCGAAGGAGTCGCCAGCGATCACC
+
>3>>33>>AABBGGGGGGG?EAA225D5BBB2111BAB0EABEF?E111B2
@M00842:106:000000000-AAV5A:1:1101:11792:4042 1:N:0:3
TTAATGGCGTCGAGCGTCCGGTTAAAGCCGCTGAATTGTTCGCGTTTACCC
+
3>>>>55CA>AAEGEFAEEEGA22F5AB2220A1B5DB5DAEEF0A>BGH3
@M00842:106:000000000-AAV5A:1:1101:17601:4043 1:N:0:3
AAAAAAAAAAAAAAAATGGAATTCTCGGGTGCCAAGGCACCGCAGTCACCC
+
AAAAADDDD@DDGGGGAFGAF11BD2A////?B@B//>FB//>>//BFG10
@M00842:106:000000000-AAV5A:1:1101:21138:4063 1:N:0:3
TCGCCCTGGTCGTCCGCAGCCGTCGCGAGGTACTAAAGGCAAGCGTAAAGG
+
>>>>>A11ABB1AAEGGCGGGG00A/A/AE/BF1D2B1BF0BFCEA/B/F1
@M00842:106:000000000-AAV5A:1:1101:23364:4074 1:N:0:3
GTTATGGTTTCCGTTGCTGCCATCTCAACAACATTTGGACTGCTCCGCTTC
+
>>>>>5C5DFFFFFFFGFGGGB5B5D5544A4B35555BFF2F5FG?E2AA
@M00842:106:000000000-AAV5A:1:1101:10063:4080 1:N:0:3
AAAAAAAAAAAAAAAAATGGGAATCCCGGGTGCCCAGGAACCCCAGTCCCC
+
@AAAADDDDDDDGGGGG0FG0FG0B11/>>///F0B/?/BF>?E//1B11?
@M00842:106:000000000-AAV5A:1:1101:7616:4101 1:N:0:3
GCCGTCAACATACATATCACCATTATCGAACTCAACGCCCTGCATACGAAA
+
AAA3>>AADFCFGGGGGGGGGG45565A4GG4BBBBEAEGECGHFDGHFAB
@M00842:106:000000000-AAV5A:1:1101:10565:4108 1:N:0:3
AAAAAAAAAAAAAAAAAAAAAAAAACAACCACAAACAAACACACAAAAAAA
+
AAAAADDDDDDDGGGGAEEEECG////?//////B/BFF/FG/<?/<<FCC
@M00842:106:000000000-AAV5A:1:1101:15864:4140 1:N:0:3
GGGGGGAGGAAACGGCGGGACGGGAGCACAAGGAGTACGGCACGACACAAG
+
>1>11/////000/////<//<//////0000/0/001<.---..---/..
@M00842:106:000000000-AAV5A:1:1101:10229:4140 1:N:0:3
AAAAAAAAAAAAAAAAAATGGAATTCTCGGGTGCCAAGGAACTCCAGCCAC
+
BBBABBBBBBBBGGGGGFFFGGGF3@551101/BFFBFAEFH3EGG33??B
@M00842:106:000000000-AAV5A:1:1101:22618:4146 1:N:0:3
AACAAAAAAAAAAAAAAAAAATGGAATTCCAGGGTGCCAAGGAACTCCAGG
+
BBBAAFFCCCCCGGFFFGGGF1B@CF33@F55?12??3F3FEA3E@FGBE3
@M00842:106:000000000-AAV5A:1:1101:10693:4151 1:N:0:3
AAAAAAAAAAAAAAAAAAAAAAAACACAAAAAAAAAAAAAAAAAAAAAAAA
+
BBBBBD?DBBBBGGGGGFGCEGC/>EFE/00//<E/BC</>>C@DFC-:C@
@M00842:106:000000000-AAV5A:1:1101:18698:4192 1:N:0:3
AAAAAAAAAAAAAAAAAGGGAATGCTCGGGCGCCAAGGAACTCCAGTCACC
+
A?A@ADDDDDDDGGGGC/AEAC01B21?EC/>>>/>EFHGH11BEC2BFBB
@M00842:106:000000000-AAV5A:1:1101:7957:4192 1:N:0:3
AAAAAAAAAAAAAAAAAGGGAGTTCTCGGGCGCCAAGAACCTCCAGTCACT
+
AAA?ADDDDDDDGGE///AA//>0D22B>>//////?0B0/0B/0BB111>
@M00842:106:000000000-AAV5A:1:1101:15782:4193 1:N:0:3
CAAAAAAAAAAAAAAAAAGGGAACTCTCGGGTGCCAAGGAACGCCAGTAAG
+
33>33?@DBBBBFCCCE?1AE1113553BBE1>>B3@FDGFH1?/1/3333
@M00842:106:000000000-AAV5A:1:1101:24137:4201 1:N:0:3
AACCTTATTTGAAAAAAAAAAAAAAAATGGAAATCTCGGGTGCCAAGGAAA
+
AAAA>DD33BDFFFF11000E/////AAB1B111@2D0>>//>B11F/0B0
@M00842:106:000000000-AAV5A:1:1101:22061:4218 1:N:0:3
CTTTTGATGTCGGCCCAAAAAAAAAAAAAAGATGGAATGCTCGGTGGCAAG
+
>A>>111B3BB>EFGGECAAGE00///////B@@1BF11@2BEE///B0B/
@M00842:106:000000000-AAV5A:1:1101:20942:4219 1:N:0:3
TGCGAGGTACTAAAGGCAAGCGTAAAGGCGCTCGTCTCTGGTATGTAGGCG
+
>3>3>33>BBBFGGFGGGFGGFE2A4D32AA2BAAB225D3B55BDFFF30
@M00842:106:000000000-AAV5A:1:1101:9033:4238 1:N:0:3
TAGGACTCCGCATGTGCTAGTAGTAGCATTAAGCCTGTCAGGGACTGTATG
+
3>>3>BBCFBABEE5BGGGFBBDA6DFG55A5DBBAF3FEGFHFE2GAGD5
@M00842:106:000000000-AAV5A:1:1101:24006:4262 1:N:0:3
AAAAAAAAAAAAAAATGGAATTCTCGGGTGCCAAGGAACTCCAGTCACTTA
+
BBA@ABDBBBBBGGGAFGAB3BD55BFE1A13DFGACEG3BBFGFE33333
@M00842:106:000000000-AAV5A:1:1101:12223:4274 1:N:0:3
AGTGATTAAGACATCCAAAAAAAAAAAAACAAATGGAATTCTCGGGCGCCA
+
>3>3>5@BDFFFGGGGFGGC4E?EEE2AA11A15DB3B33D5DAA00>EE1
@M00842:106:000000000-AAV5A:1:1101:20805:4280 1:N:0:3
AAAAAAAAAAAAAAATGGAATTCTCGGGCGCCAAGGAACTCCAGTCACTTA
+
ABB@?DDBBBBBGGGAGGFF33D55AE00>001>?ACFG3FGH33@GF333
@M00842:106:000000000-AAV5A:1:1101:10257:4281 1:N:0:3
TCTGTCGCAAAAAAAAAAAAAAAAAAAGGCATTCCCGGGGGCCAAAGGACA
+
>>>3>B3ADADFGGGEGGGFGG00>>/11113@33B?>E??ED//222202
@M00842:106:000000000-AAV5A:1:1101:18119:4300 1:N:0:3
CCGGAATTGAGAATCAAAAAGAGCTTACTAAAATGCAACTGGACAATCAGA
+
>>>1>111BBDAGFBACBDAEFB011BB3DDBB2BFF1CBBGGFBH1BGG1
@M00842:106:000000000-AAV5A:1:1101:9871:4309 1:N:0:3
AAAAAAAAAAAAAAAAAAAAAAAACACAACAACAAAAAACAAAAAAAAAAA
+
AAAAADDDDDDDGGGGGGGG?E///?0?/////?/00?//?/00<///<//
@M00842:106:000000000-AAV5A:1:1101:11747:4310 1:N:0:3
ATGATCGCCAAAAAAAAAAAAAAATGGAATTCTCGGGTGCCAAGGAACTCC
+
>3>>3B3>>2AFGGGGGGGGGAEEGB3CB33B5DB1>1>BFGHFFECFBB@
@M00842:106:000000000-AAV5A:1:1101:9350:4310 1:N:0:3
AAAAAAAAAAAAAAAAATGGAATTCTCGGGTGCCAAGGAACTCCAGTCACC
+
AAAAADDDDDDDGGGGE0BEF111D2D/?E/>BFF1FCG0BB1BFF2FED1
@M00842:106:000000000-AAV5A:1:1101:22964:4313 1:N:0:3
AAAAAAAAAAAAAAAAAAATGGAATTCTCGGGTGCCAAGGAACTCCAGTCC
+
AAAAADDDDDDDGGGGGG?0BGF1111B@?/>/>BFFF//F0B1F1B1BB1
@M00842:106:000000000-AAV5A:1:1101:8741:4315 1:N:0:3
AAAAAAAAAAAAAAAAAGGGAATGCTCGGGTGCCAAGGAACTCCAGGCCCC
+
BBBBABBBBBBBGGGGE1EEF1G3B@D1>0F/E?G311?3B3BGGG31?1/
@M00842:106:000000000-AAV5A:1:1101:11038:4319 1:N:0:3
AAAAAAAAAAAAAAAAGGGGGGAGCGCAACGACGCGCCAGACACCGAGCAG
+
1>AAA?ADDDDDCAE?FEG?E?//?////--.------.-;C/::-:-:-/
@M00842:106:000000000-AAV5A:1:1101:10224:4325 1:N:0:3
AAAAAAAAAAAAAAAAAAAAAAAAGAACACACAACACAACAAAAACACCAA
+
AAA1AAADDDDDGGGG?/>/>/E///B00B?////F/F?/?/<0?EA0///
@M00842:106:000000000-AAV5A:1:1101:11594:4346 1:N:0:3
GTAGTCTAGAAAAAAAAAAAAACAACGGAATTCACGGACGCCAAGGAACTC
+
1>>1>BBB@FFFGGG?EGGGGGA/A//A///1D11BB//>>>E//B0FHBB
@M00842:106:000000000-AAV5A:1:1101:7466:4348 1:N:0:3
AAAAAAAAAAAAAAAAATGGAATTCTCGGGTGCCAAGGAACTCCAGTCACC
+
BBBBBDBBBBBBGGGCA1BGBA3355@??01>1BB3BFFCG3FFGB3GF33
@M00842:106:000000000-AAV5A:1:1101:8790:4350 1:N:0:3
GCCAGCAATCTCTTTTTGAGTCTCATTTTGCATCTCGGCAATCTCTTTCTG
+
AAA>3AC>FFFFGGGFFE2FBFFED5B66D4A655D4BFEEHF5GB555D5
@M00842:106:000000000-AAV5A:1:1101:11411:4353 1:N:0:3
AAAAAAAAAAAAAAAAAAGGGAATTCGCGGGCGCCAAGGAACACCAGTCAC
+
AAAAADDDD@DDGG?EEE/?E?G01B//>///>/>?/GF0GG0BCAH1B11
@M00842:106:000000000-AAV5A:1:1101:21954:4355 1:N:0:3
AAGCCTGGATTGAGCAAAAAAACAACAAACATGGAATTCTCAGGTCCCAAG
+
AA>AA111>DB1A1BB1B11EAE00A00A00110111112A22A11BB10/
@M00842:106:000000000-AAV5A:1:1101:23071:4357 1:N:0:3
CGGTCACATTAAATTTAACCTGACTATTCCACTGCAACAACTGAACGGACC
+
>3>>>>C@DDFDGFF5GGGGDGFG5A56DF6FDBGAB4B2FGF3BGHEEEA
@M00842:106:000000000-AAV5A:1:1101:12181:4360 1:N:0:3
AAAAAAAAAAAAAAAAAGGGAATCCCCGGTAGCCAAGGACACCCAGCACCC
+
AAAAADDDDDDDGGGGA/A/A00111B>E///B1E0F/B000?E//000>/
@M00842:106:000000000-AAV5A:1:1101:7561:4366 1:N:0:3
AAAAAAAAAAAAAAAAAAAAAAAACAACAACCAAACAACCAACAAAAACCA
+
AAAAADDDDDDDGGCEEEEEGG////?>//?/?///>/?/<?//<0B?<//
@M00842:106:000000000-AAV5A:1:1101:23051:4370 1:N:0:3
AAAAAAAAAAAAAAAAAACGGAACTCTCGGGTGCCAAGGAACTCCAGTCCC
+
BABBBBBBBBBBGGGGEC1>E??0@B5B>1/1/BFGGDFFGG3G3FB3BB3
@M00842:106:000000000-AAV5A:1:1101:7523:4376 1:N:0:3
TGAAATCGCGTAGAGGCTTTGCTAGTCAGCGTTTGATGAATGCAATGCGAC
+
1>>>A3BAADADAFGGEFGEBA3D11DFA1E0B0AD2D21AFGHBGGH?//
@M00842:106:000000000-AAV5A:1:1101:19140:4380 1:N:0:3
AAAAAAAAAAAAAAAAGGGGGGCGCGACGCGACCAGAAAACAACAACACAG
+
AAAAA@1ADDDDG?AA//AEEC/>------<-;--..////....9A....
@M00842:106:000000000-AAV5A:1:1101:8626:4386 1:N:0:3
ATATGGCTGTTGGTTTCTATGTGGCTAACTACGTTAACAAAAAGTCAGATA
+
AAAA?5ACAFFFGEGGGGGGFBDAF4FB455AB2B2BDBB22AE3FFFDGA
@M00842:106:000000000-AAV5A:1:1101:11352:4389 1:N:0:3
GGTAGAAAAAAAAAAAAAAAAATGGAATTCTCGGGTGCCAAGGAACTCCAC
+
>3>>3BBDFFCCGGGGGGGGGEFBB33@BD55??>1>B?3CGGGGH3FCG2
@M00842:106:000000000-AAV5A:1:1101:19974:4393 1:N:0:3
ATGGGTCGGGCACCAAATAAGCAAATGATGTATTTATGTAAAGATACGTTG
+
1>>11>>>A@>AEGG0ABGFBG1A11112222222AD22D2BABAGHGB0/
@M00842:106:000000000-AAV5A:1:1101:15115:4405 1:N:0:3
AGCAAGCCAAACTTTGTTACTCGTCAGAAAATCGAAATCATCCTCGGTTAA
+
A1>AA1>AFFFAB13B3A3BBBA0BF0111A1BBA0A0DF2B11BBE//AA
@M00842:106:000000000-AAV5A:1:1101:7174:4409 1:N:0:3
AAAAAAAAAAAAAAAAGGGGGGGAGTGAGGCACAACACACCACAACACGCG
+
1AAAA@A>DD@DE/A///AEE@---9:09.;..//--;--;--9---;---
@M00842:106:000000000-AAV5A:1:1101:19476:4414 1:N:0:3
ATATGTTAAAAAAAAAAAAAAAAATGGAATTCTCGGGTGCCAAGGAACTCC
+
AAAA3BBFFFFFGGGGGGGGGG0AAAFB3335D51B>1>EGHHGAGCHFFG
@M00842:106:000000000-AAV5A:1:1101:12986:4425 1:N:0:3
AAAAAAAAAAAAAAAAAATGGAATTCTCGGGTGCCAAGGAACTCCAGTCAC
+
B@AAADBBBBBBGGGGGG1BG@333D5DBFE1>BFGBGGHHH3FGHF3FG@
@M00842:106:000000000-AAV5A:1:1101:10174:4433 1:N:0:3
CTTTGGATTGTGGATTGTGATATTTAAATTTGTAGTGAGCTAAAAAAAAAA
+
>>1>1111BBBBEGG1BBFAAF3333BB331A33A3BDFHHF11B1E/E?E
@M00842:106:000000000-AAV5A:1:1101:9671:4442 1:N:0:3
CTGTGTACAGTAATGTGTGGAATAAACGCGAGTAGAAATAGTCCGGAGGAA
+
>AAA3BBFFFDFGFG6FBFGBF44DABA2A2A2AAB555DFEEGFC2EEE2
@M00842:106:000000000-AAV5A:1:1101:9653:4445 1:N:0:3
CTGTGTACAGTAATGTGTGGAATAAACGCGAGTAGACATAGTCCGGAGGCC
+
>>>11BDD3@@3A3ABBABE1B1A1A1AA00AAB1A111112AD/EB/E//
@M00842:106:000000000-AAV5A:1:1101:7039:4448 1:N:0:3
AAAAAAAAAAAAAAAAAAAAAGGGCATCCCCGGGTGCACGGAACCCCAACC
+
AAAAADDDDDDDGGGGGGGE@E////0B0//>////?E1///?//<E//?/
@M00842:106:000000000-AAV5A:1:1101:12353:4454 1:N:0:3
AAAAAAAAAAAAAAAAAAAAAACAAGAAACAACAAAAAAAAAAACAACAAA
+
AABBBDBBBBBBGGGGGGGGCE1FC2B3333?11??B////<BD/FG/?/0
@M00842:106:000000000-AAV5A:1:1101:21687:4455 1:N:0:3
AATCTGTCCACGGAGTGCTTAATCCAACTTACCAAGCTGGGTTACGACGCG
+
>A>>>5BDFFFAEEFEGGFGGGAFGG4G45AFB5BCFBFFAAAFGEEGCE0
@M00842:106:000000000-AAV5A:1:1101:23701:4457 1:N:0:3
AAAAAAAAAAAAAAAATGGAATTCTCGGGTGCCAAGGAACTCCAGTCACTC
+
BAABBDBBBBBBGGGGGGGF3E3D55ABE1>1B5BE?BGH3GGGH3FGF33
@M00842:106:000000000-AAV5A:1:1101:23659:4459 1:N:0:3
TCTGTTGGATTCTAAAAAAAAAAACAAACATGGAATTCTCGGGTGCCAAGG
+
>>>1>3B>FDFFGGGGGGA?A0E////B/0B1B1BB1D2FCCE/A/FD1>/
@M00842:106:000000000-AAV5A:1:1101:15743:4461 1:N:0:3
AAAAAAAAAAAAAAAAAAAAGGGAAGGCGCGGGCGCCAAGGAACGCCAGTC
+
B?ABADDBBBBBGGGG?E001?EFG11?/>>>//>/<?BFFF2G//</B11
@M00842:106:000000000-AAV5A:1:1101:23004:4464 1:N:0:3
GAAAAAAAAAAAAAAAAAAAAAAAACAAACCAGCGCACAAACCACACGCAA
+
1>AAAFDDDDDDCEGEEGC?@E/>E//?0//////////0<////////</
@M00842:106:000000000-AAV5A:1:1101:12744:4464 1:N:0:3
AAAAAAAAAAAAAAAAAAAAAAAAAAAAACAAAAAACACACAGACAACACA
+
BABBBBBBBBBBGGGGGGGGCE>EEE>///??0B/<//0//?0?02C/?//
@M00842:106:000000000-AAV5A:1:1101:20727:4475 1:N:0:3
AAAAAAAAAAAAAAAAAAAGGGAATTCTCGGGTGCCAAGGAACTCCAGTCA
+
BBBBBDDBBBBBGGGGG?01?111EC@3BEF>?>133@11?CG3@E3?33?
@M00842:106:000000000-AAV5A:1:1101:11834:4484 1:N:0:3
GTGAATAAGACAAAATTTCTGTGTCTCGCTTGCAAAAAAAAAAAAAAAAAA
+
>>>>>5BDDFFFGGG445BBBAD5D55AA24ABBDB2BAA2A0EEEEG/E>
@M00842:106:000000000-AAV5A:1:1101:18346:4495 1:N:0:3
AAAAAAAAAAAAAAAAAAAAAAAAAAAAAAAAAAAAAAAAAAAAAAAAAAA
+
A3AAA@DBBBBBGGFCE?0@?E?//>@E?/</////-<----:--??----
@M00842:106:000000000-AAV5A:1:1101:23320:4499 1:N:0:3
GCCAAAAAAAAAAAAAAAAAAACGGACCTCTCGGCCGCCAAGGCACCCCAG
+
>>>>1>1AA>DD0EE/EG?ECE>/>///0B10??//>>>>//<E00//<</
@M00842:106:000000000-AAV5A:1:1101:22034:4505 1:N:0:3
AAAAAAAAAAAAAAAAAGGGAATCCTCGGGTGCCAAGGAACTCCAGCCACT
+
BBBAADDBBBBBGGGG01AAAB13B53?E0?/E3B3F1FCF3F33@311B3
@M00842:106:000000000-AAV5A:1:1101:22700:4506 1:N:0:3
GTTGGATAGGCGTGGAACTATGCAAAACAAACAAAAAAAAAGGGAAACCCG
+
>>1111BBBCFDAAEEFGCAABBA1AAAF0B0E0B0FEEE//B/GB/00A/
@M00842:106:000000000-AAV5A:1:1101:7280:4507 1:N:0:3
CCTTGAGGTCTGATTAAAAAAAAAAACAAACAATGGAATTCTCGGGTGCCA
+
>>>>3BBC4BBBGBGGGGFGGGG22A2B2AABA3BB33B3D5DFAEA01?5
@M00842:106:000000000-AAV5A:1:1101:9036:4509 1:N:0:3
AAAAAAAAAAAAAAAAAAGGGAATTCCCGGGCGCCAAGGAACTCCAGGACA
+
AAAAADDDDDDDGGGGGA/?E/F0111@B///>>>?//>B0B111>10//0
@M00842:106:000000000-AAV5A:1:1101:14431:4513 1:N:0:3
AAAAAAAAAAAAAAAAAATGGAATGCTCGGGTGCCAAGGAACTCCAGCCAC
+
A?A@???DDDDDGGGGCC0BFBF@1B21B/E/>>0BB/FGFH1BBGG0/B0
@M00842:106:000000000-AAV5A:1:1101:23313:4515 1:N:0:3
GCCAAAAAAAAAAAAAAAAAAATGGAATTCTCGGGTGCCAAGGAACCCCAG
+
>>AAAFBCCCCDGGGGGGGGGECBF3E@3BB3B?E1/>F3FAF1GE/?AE/
@M00842:106:000000000-AAV5A:1:1101:14449:4517 1:N:0:3
AAAAAAAAAAAAAAAAAATGGAACTCTCGGGTGCCAAGGAACTCCAGACAA
+
A?AAA??DDDDDGCAGGC0BF@1111D1////>AB11EECB>11B1@1?F0
@M00842:106:000000000-AAV5A:1:1101:18281:4521 1:N:0:3
AAAAAAAAAAAAAAAAAATGGAAGTCTCGGGTGCCAAGGAACTCCAGGCAA
+
A?AAA@?DDDDDGGGGCC0BFFG0@B21B/>/>/01B??BGG1FGBC0/?0
@M00842:106:000000000-AAV5A:1:1101:8436:4522 1:N:0:3
GAAAAAAAAAAAAAAAGGGGGGAGAAGACACAGCCGACCCACTGACACCCG
+
AAAAACDADADDAE///AEEE@//<?01<0<00///<-->..00</00.<-
@M00842:106:000000000-AAV5A:1:1101:7681:4524 1:N:0:3
AAAAAAAAAAAAAAAAAAAAAAAACAAAAAACAACAAAACAAAACAAAACA
+
AAAAA@DDDDDDGGGGEE?E@E/>/>/0B/>/?/<//0B0?/BF0?/0<0?
@M00842:106:000000000-AAV5A:1:1101:23025:4543 1:N:0:3
AAAAAAAAAAAAAAAAAAAAAATGGAATTCTCGGGTGCCAAGGAACTCCAG
+
BBBA@DDBBBBBGGAEEEEEE@1BF3B3@@33??/1//BFB?FGHH3BGG3
@M00842:106:000000000-AAV5A:1:1101:12645:4557 1:N:0:3
GACTAAAGAGATTCAGTACCTTAACGCTAACGGTGCTTTGACTTATACCGA
+
AAAAAFFFFFFFGFGGFGGGGF5ABA22B24222BA355BFG55AD5FGG2
@M00842:106:000000000-AAV5A:1:1101:8888:4561 1:N:0:3
AAAAAAAAAAAAAAAAAAAAAAAAAAAAAAACAAAAAAAAAAAAAAAAAAA
+
@BBBBBBBBBBBGGGGGG?EGGG/?@EE//?//?0??B/ACG-<@-:--:-
@M00842:106:000000000-AAV5A:1:1101:18487:4561 1:N:0:3
AAAAAAAAAAAAAAAAAAGGGGATGCACGGGGACCAAGGAACCCCAGGAAC
+
AAAAADDDDDDDGGGGGC/EA/B//>11/>//>/?F/E/000/?E//?/00
@M00842:106:000000000-AAV5A:1:1101:21102:4565 1:N:0:3
CGTGGATGCCTGACCGTACCGAGGCTAACCCTAATGAGCTTAATCAAGATG
+
>3>33>4CFFFDGGBEAAFGGEEEE233F222BB5D5BED3GBFGFG3FF5
@M00842:106:000000000-AAV5A:1:1101:10981:4574 1:N:0:3
AAAAAAAAAAAAAAAAATGGAATGCTCGGGTGCCAAGGAACTCCAGTCACC
+
AAAAADDDDDDDGGGGG0FCAFG1A21?/>/>BBF1FBF>G1FHCG@FGG@
@M00842:106:000000000-AAV5A:1:1101:13158:4590 1:N:0:3
AAAAAAAAAAAAAAAAAAAAAAAAAAAAACAAAAAAAAAAAAAAAAAAAAA
+
CBBCCDBBCCDDGGGGGGEGGGFGGG/E//?/BGD@D/ACDCFGGGGGGG@
@M00842:106:000000000-AAV5A:1:1101:23140:4591 1:N:0:3
AAAAAAAAAAAAAAAAAAGGGAATTCTCGGGTGCCAAGAAACTCCAGTCAC
+
BBBBBBBBBBBBGGGGEECFEG12@@5@1?E1/BB3311?F?3B3333BBB
@M00842:106:000000000-AAV5A:1:1101:17728:4598 1:N:0:3
AAAAAAAAAAAAAAAAAATGGAATTCTCGGGTGCCAAGGAACTCCAGCCAC
+
A@AAAD?DDDDDGGGGG?0BFBF@1D22B///>BBFGH/0EF11B110?00
@M00842:106:000000000-AAV5A:1:1101:10038:4602 1:N:0:3
TTGGATTGTGGATTGTGATATTTAAATTTGTTGTGAGCTAATTCAAAGCAA
+
1>>1>11BBBAFCFFAFBAGFF33313313D0B0A3FGFEG12FGAGGHFB
@M00842:106:000000000-AAV5A:1:1101:14991:4607 1:N:0:3
AAAAAAAAAAAAAAAAAAAAGGGAATGCTCGGGCGCCAAGGAACGCCAGTA
+
B?B????DBCBBGGGGFC??1?E1F23333?/>/>>>//??FGG<?@/>B2
@M00842:106:000000000-AAV5A:1:1101:11045:4615 1:N:0:3
AAATATAACGTTGACGATGTAGCTTTAGGTGTCTGTAAAACAGGTGCCGAA
+
BBBBBFFFFBFFCGBEAAFBFGDA55AB45BBFDDDADDDFDGC3BGFGF2
@M00842:106:000000000-AAV5A:1:1101:7499:4619 1:N:0:3
AAAAAAAAAAAAAAAGGGGGGGCCGGCACACGAACAAACGAGACACCACCG
+
1AAAA1>@0AADEEG//A//>A-:---;------;;------99---;;--
@M00842:106:000000000-AAV5A:1:1101:8679:4626 1:N:0:3
TATTGTTGGAACTTGAAATAGAAACTGAACGAGAGAAGACTTCTGATGTTC
+
3>>>3B5>AFFFFFFGBGGGGFG5BBF4BGF222A23333BD55FADGF5F
@M00842:106:000000000-AAV5A:1:1101:10300:4635 1:N:0:3
GCTGTAACAATGAATCAATGATTGCTGTACAGACTCATTTGGGTTGGTGCC
+
>A>3>B@FFFFFGFBFGCFGFF6DB555A565DB4BB5D6DDEA2AA2AD3
@M00842:106:000000000-AAV5A:1:1101:9487:4636 1:N:0:3
ACCGTCCTTTACTTGTCATGCGCTCTACTCTCTGGGCATCTGGCTATGATG
+
>>>3>>>>FFFFFGGDGGGBDEA2A4FA5B533DB2BFG3DFGFH33BFB5
@M00842:106:000000000-AAV5A:1:1101:15438:4641 1:N:0:3
CAAAAAAAAAAAAAAAAAAAGGGAATGCCCGGGGGCCAAGGAACCCCAGGA
+
11>A?1>DDDDDGGGC?E??/EB?F0B11>E/>////?/F?0F0/?/?C//
@M00842:106:000000000-AAV5A:1:1101:23187:4650 1:N:0:3
AAAAAAAAAAAAAAAAAATGGGAATCTCCGGTGCCAAGGAACTCCAGTCAC
+
AAAAADDDDDDDGGGGGG0BG0B1>B2B1B//>>FBC>FFF011BF12@11
@M00842:106:000000000-AAV5A:1:1101:19617:4654 1:N:0:3
GTTATCTGTGAAAAAAAAAAAACAAAAATGGAATTCGCGGGTGCCAAGGAA
+
>>>>>B5FDFFFGGG?EEG?EE22B11113BA333D1BAAE0>E?BB1F13
@M00842:106:000000000-AAV5A:1:1101:14867:4662 1:N:0:3
ACAAGAGCAGAAGAAAAAAAAAAAAAAAACAATGGAAGACACGGGCGCCAA
+
1>>11B11C11B1FBGBAEEE?AE////A/?/1B@B100B0B/>//>////
@M00842:106:000000000-AAV5A:1:1101:17321:4663 1:N:0:3
GCCAGACACCAAAAAAAAAAAAAAAAAGATGAAAGCCACGGGAGCAAAGGG
+
3>>>34>CFBBBGGFE?AC?ECF0EA>113B55B33B?B>E?1/11B3?B/
@M00842:106:000000000-AAV5A:1:1101:8089:4679 1:N:0:3
AAAAAAAAAAAAAAAAGGGTGGCCGCGAGGCTCACGAAGCCCAACCAAGAC
+
1AAAADDDDDDD?E?/EE/0AAAF/>>/////01B/////0/////?/000
@M00842:106:000000000-AAV5A:1:1101:10766:4680 1:N:0:3
AAAAAAAAAAAAAAAAAAAAAAAACACACAAAAAAAAAAAAAAAAAAACAA
+
AB@ABBBBBBDBGCFGEEGGEE?E1?B?//?0BF////</C?C@?-<@.<.
@M00842:106:000000000-AAV5A:1:1101:11318:4684 1:N:0:3
AGACAAATTAGAGCCAATACCATCAGCTTTACCGTCTTTCCAGAAATTGTT
+
A3>AACFFFFFFGGGGFAGGGFDFFBC5A5ADAAAB225BBDG33BE5G5A
@M00842:106:000000000-AAV5A:1:1101:12926:4701 1:N:0:3
CCAAAAAAAAAAAAAAAAATGGAATTCGCGGGTGCCAAGGAACTCCAGCCA
+
1>>AAAADDDDDCE/EEEEBBFFG111///>>/>?>F1?FF>GBFBFH0/0
@M00842:106:000000000-AAV5A:1:1101:7902:4705 1:N:0:3
AAAAAAAAAAAAAAAAAGGGGGCACGCGCGCACACGACCCCCAACAACGAC
+
AAAAADDDDDDDGCEAE/EG//////////////>/////?//??//?//<
@M00842:106:000000000-AAV5A:1:1101:24062:4705 1:N:0:3
CAGATCGATTATGCCTTGAAGAAAAAAAAGCACAAAAATGGAATTCCCGGG
+
>A1A1CAA13A3ABE3ABFFGDGB0000AA010BB0F/B11BG11B11///
@M00842:106:000000000-AAV5A:1:1101:20390:4708 1:N:0:3
TTGGACTGTAAAAAAAAAAAAAAAAATGGAATTCTCGGGTGCCAAGGAACC
+
3>>3>B4ABFFFGGGFGGCFGCEEEE1@FF333@55BB>1>ECDCCFBGB1
@M00842:106:000000000-AAV5A:1:1101:23265:4709 1:N:0:3
AAAAAAAAAAAAACAAGGGGGGGAGCAGCACACACATACACATAACACGCG
+
>1?AA1A1DDDDEFGCBG/EA/-9-..=/../:..900;009090/0/-;-
@M00842:106:000000000-AAV5A:1:1101:13488:4721 1:N:0:3
AAAAAAAAAAAAAAAAAAAGGGAATGCACGGTGGCCAAGGAACCCCAGCCA
+
BABBBBBBBBBBGGGGGG01?E1?23B3B1E11>B1@1F1GFH1E//E0?0
@M00842:106:000000000-AAV5A:1:1101:23175:4721 1:N:0:3
AAAAAAAAAAAAAAAAATGGAATTCTAGGCAGCCAAGGAACTCCAGTCACC
+
BABBBBA?DDBB?EEEECBGF3AF5555333?1B??A11?F3BGFFG333B
@M00842:106:000000000-AAV5A:1:1101:9626:4721 1:N:0:3
CAACATTCAAACGGCCTGTCTCATCATGGAAGGCGCTGAATTTACGGAAAA
+
ABAABFFDFFFFEGGGEFBGFFF5BFFHF443A22EAEEFFBFGGGAACFG
@M00842:106:000000000-AAV5A:1:1101:9846:4722 1:N:0:3
GGTAGAAAAAAAAAAAAAAAATGGCATTCTCGGGTGCCAAGGAACTCCAGG
+
>3>>3BBBFCDDGGGEGGGGC1BB1B3AAAA1B>1>BEBBGF1BG3GHFG3
@M00842:106:000000000-AAV5A:1:1101:11758:4729 1:N:0:3
AAAAAAAAAAAAAAAAAGGGAATTCTCGGGTGCCAAGGAACTCCAGTCACC
+
BBBBABBBBBBBGGGGEAEEF1G3B5DBC?1>??F3FEGGH3BFGF33333
@M00842:106:000000000-AAV5A:1:1101:22261:4731 1:N:0:3
AAGAATGGAACAACTCACTAAACACCAAGCTGTCGCTACTTCCCAAGAAGC
+
>>>>>45@CFFFGGFGGGF5FF4BBEDCAA4G5BAFBEF3DFGGFGEACF3
@M00842:106:000000000-AAV5A:1:1101:16464:4736 1:N:0:3
AAAAAAAAAAAAAAAAAGGGAATTCTCGGGTGCCAAGGAACCCCAGGCACC
+
BABAADBBBBBDGGGGEEAEEG135@5?101>B?G3111?11?1?E1?FF/
@M00842:106:000000000-AAV5A:1:1101:24091:4737 1:N:0:3
AAAAAAAAAAAAAAAAAAAAGGAATTCTCGGGTGCCAAGGAACTCCAGTCA
+
BBBBBBBBBBBBGGGGGGE0?EFH33333B1/1>?FBBF1FGH3F3?GB?3
@M00842:106:000000000-AAV5A:1:1101:22421:4737 1:N:0:3
TTTTAGCACTCATGAACGCAAATCAAGTCTTCACAGCAGTAAAAAGAATGG
+
1>1>>1BFF@BF3BEAGGGAAE1BA1BAD33AB12B0BB1BBA21AFGFG1
@M00842:106:000000000-AAV5A:1:1101:17427:4740 1:N:0:3
AAAAAAAAAAAAAAAAAAGGGAATGCTCGGGTGCCAAGGAACTCCAGCCAC
+
CBCBAD@BCCCCGGGGF?A?EAA23B5D?>E1>?3@3F1FFH3B@3F3?F2
@M00842:106:000000000-AAV5A:1:1101:15621:4741 1:N:0:3
AAAAAAAAAAAAAAAAATGGAATTCTCGGGTGCCAAGGAACCCCAGTCACA
+
A?AAADDDDDDDGGGGC0BFEB11A2B?FE/>BBB1GFFGB//?/E11BG1
@M00842:106:000000000-AAV5A:1:1101:7321:4743 1:N:0:3
ATCTATAACAACTATTTTAAAGCGCCGTGGATGCCTGACCGTACCGAGGCC
+
AAAAAFFFFFFCFGCGGGGGGB5222A2AA2BBBG5FGHHGEGGGGEEFE1
@M00842:106:000000000-AAV5A:1:1101:19735:4752 1:N:0:3
AACTATGAGAAGCGGAAAAAAAATTACAAATGTGGACGAAAAAAAAAAAAA
+
AAAAA33BBFF1FEFEEEGGGGA01BA1D1112DFGHGEEEEE/E/>///>
@M00842:106:000000000-AAV5A:1:1101:13538:4772 1:N:0:3
CTTTTAGTCGATGTAACAACTCTGGTATACTATCATTTTAACACTCACAGC
+
1>>A?F13B>A>FFBDGGFG1FADG113D333A133DAD2BDEG1FHHGB0
@M00842:106:000000000-AAV5A:1:1101:17486:4779 1:N:0:3
AAAAAAAACAAACCAAAAGGAAGCCTCGAAGGCCAGGAAGCACGAGCCCCC
+
AAAAA1AD0>AF0AF0A0BAGGAAB10//A///BA/B/B0B10/A////>/
@M00842:106:000000000-AAV5A:1:1101:24847:4779 1:N:0:3
AAAAAAAAAAAAAAAAAATGGAACTCTCGGCTGCCAAGGAACCCCAGTCAC
+
AAAAADDDDDDDGGGGGG0FGGG11B11?///>?BB@//BFG/?E?/1BF1
@M00842:106:000000000-AAV5A:1:1101:16004:4780 1:N:0:3
AAAAAAAAAAAAAAAAAAAGGGAATTCTCGGGTGCCAAGGAACTCCAGCCA
+
B?A@A@@DBBBBGGGCCE?1?EGC13B3BFFE1>EF3BGEFHHBFEBG3/0
@M00842:106:000000000-AAV5A:1:1101:10950:4804 1:N:0:3
AAAAAAAAAAAAAAAAAAATGGAATTCTCGGGTGCCAAGGAACTCCAGTCA
+
ABB@ADBBBBBBGGGGGGG1BG3G3BB5DFA>1>E?EBHFHHH3GFBGBB3
@M00842:106:000000000-AAV5A:1:1101:24655:4808 1:N:0:3
ATTGAGGGCTGTGATGAAAAAAAAACAAACAAAATGGAACTCTCGGACGCC
+
>>111111>1>BBA3FBF1FEEE00E//B/GE0B111BF11B1B/F///A/
@M00842:106:000000000-AAV5A:1:1101:7077:4810 1:N:0:3
AAACTCAACAGGAGCAGGAAAGCGAGGGTATCCTACAAAGTCCAGCGTACC
+
BBBBAFFFFFFAGGEGGGABGF4E2A2A2A3AD5AB33AFDEGFBGGBEEE
@M00842:106:000000000-AAV5A:1:1101:12555:4825 1:N:0:3
TGGAATTCTCGGGTGCCAAGGAACTCCAGTCACTTAGGCATCTCGTATGCC
+
33>>>BBBBFABGAAFGGGGGBEG4BAFFGHDD55DBFHG3B55B2E3AA3
@M00842:106:000000000-AAV5A:1:1101:21123:4825 1:N:0:3
AAGTTCGAGGGTTTCAGCAAATGGATATTGGAGAAAGACGTTGAATTGCAA
+
>>>>>B3>BDD>FEBEGGG4BGDB45556DB33AAA3BGF2AFFHBFGGHE
@M00842:106:000000000-AAV5A:1:1101:9758:4834 1:N:0:3
CTATTTGTATGAATAATTTGGGATCATCCAAGTTATATTAGAACTCCACGA
+
AAAAAD5BBDFFGGGGFFGGGG44BF5DFC4A5DA6A66DD5AFDEGFHD2
@M00842:106:000000000-AAV5A:1:1101:13201:4843 1:N:0:3
AAAAAAAAAAAAAAAAAAGGGAATTCTCGGGTGCCAAGGAACCCCAGTCAC
+
AAAAADDDDDDDGGGGGG/?E>B01122B/>/>/BFFHA0FG//?EC1FG1
@M00842:106:000000000-AAV5A:1:1101:19679:4843 1:N:0:3
AAAAAAAAAAAAAAAATGGAATTCTCGGGTGCCAAGGAACTCCAGTCACTT
+
BBBBBBBBBDBDEGEFABGBB335A5BFE1>1BDBB1ECG@FFGGBFFH33
@M00842:106:000000000-AAV5A:1:1101:24809:4845 1:N:0:3
GTCTTTCGTATTCTGGCGTGAAGTCGCCGACTGAATGCCAGCAATCTCTTT
+
>>>>1BB>BBCFG3FGEGAEFGDDB000AEEGEAB2FGGBBF0B1F1FA2A
@M00842:106:000000000-AAV5A:1:1101:13316:4859 1:N:0:3
ACAAAAAAAAAAAAAAAAAAATGGAATTCGCGGGTGCCAAGGAACTCCAGG
+
3>>ABFBBBBBBGGGGGGGGGFBBCB33B11/>>/>>3DCHGHCH33FCE3
@M00842:106:000000000-AAV5A:1:1101:6482:4867 1:N:0:3
GGATAAAAAAAAAAAAAAAAAATGGAAGTCTCGGGAGCCAAGGAACTCCAG
+
>>>1>DFFFDDDGGGGEEEEE/CBF11>F121B/>//B>0B//BFG1B@G1
@M00842:106:000000000-AAV5A:1:1101:12142:4867 1:N:0:3
AAAAAAAAAAAAAAAAAAAAAAAAAAGAACAGAAACAAAAAAAACAAAAAA
+
AABBB@?ADDDDEAFGCFFFG//EE/??02B3?3B33?GBFCC?/?F?FAC
@M00842:106:000000000-AAV5A:1:1101:8229:4874 1:N:0:3
AAAAAAAAAAAAAAAAAAAAAACAAAGAAACAAACCGAAACAACAACCACC
+
AAAAADDDDDDDGGGEEGEGG?E//000B0>0/0///////0//?F/E///
@M00842:106:000000000-AAV5A:1:1101:24644:4876 1:N:0:3
AAAAAAAAAAAAAAAAAAAATGGAATTCTCGGGTGCCAAGGAACTCCAGTC
+
CCBBCBBCCDDDGGGGGGGG1FB3F33B3B11>1>ECBC1?GGHCDGGF33
@M00842:106:000000000-AAV5A:1:1101:9656:4879 1:N:0:3
AGTTGTTGGACGTTTCTATTCAAAACAACAACAAAACAATGGAATTCCCGG
+
>1>>1B1BAFFD1A1BBFGFGF33A0AGAFF0BFGF0AF1BFAG1BA1BA/
@M00842:106:000000000-AAV5A:1:1101:15097:4881 1:N:0:3
CAGAACGTTTTTTACCTTTAGACATTACATCACTCCTTCTGCACGTAATTT
+
11>>>B1111>>1ABDB31AF1B113AAF2F1B1BB11B1DFF1ABBC/D2
@M00842:106:000000000-AAV5A:1:1101:21936:4884 1:N:0:3
AAAAAAAAAAAAAAAAAAAAAAACACAACACACACAAACACAACAAAAAAA
+
AAAAADDDDDDDGGGGGCE>/>///B>//?>//////B?F0/?EEEGA/BC
@M00842:106:000000000-AAV5A:1:1101:19103:4886 1:N:0:3
ATACTCGTGATTATCTTGCTGCTGCATCTCCTGAGCTTAATGCTTGGGAGC
+
3>AA?F3>>CFF5BBBBFGFGGBBGG555D4BB5BFDAF55DFBDGDGAF2
@M00842:106:000000000-AAV5A:1:1101:24974:4889 1:N:0:3
CTTTGTCGGCTCATGATAAAAGTGCACCTACTATTGTTATGTGAAAATAAA
+
>>1>13B1>A1>G1BGFFGFGF1DA3BF0BG1D22D2DDDD2BFDGGBFHF
@M00842:106:000000000-AAV5A:1:1101:20256:4901 1:N:0:3
AAAAAAAAAAAAAAAAAAAATGGAATTCTCGGGTGCCAAGGAACTCCAGGC
+
BBBBBBBDBBBBGGGGGGCE1BB3@B3BBBF1>1>1FHFHGHGA3BECF3?
@M00842:106:000000000-AAV5A:1:1101:7012:4902 1:N:0:3
ACTAAAAAAACATTAAAAAAAAAAAAAAACAAAGGAACCCCAGGGAGCCCA
+
AA>>AFFFDDAA13FGGGGGG0EE//AA////0>0BB0/>>////?/////
@M00842:106:000000000-AAV5A:1:1101:10283:4906 1:N:0:3
GAAAAAAAAAAAAAAAGGGGGGCACAAGCCTCACACCACACAACACCACGA
+
1AA>A1>>0@D@?EE///A//////000?/1?1?11/?..<...<>C...-
@M00842:106:000000000-AAV5A:1:1101:14159:4907 1:N:0:3
GGCCACAAGCCTCAATAGCAGGCGTAAGAGCCTCGACACGCTCAAAGTCAA
+
11>>AA?A1AABBG13GGDGGG0A0A001B000BB00EEG//BE11A1DF2
@M00842:106:000000000-AAV5A:1:1101:8719:4928 1:N:0:3
AAAAAAAAAAAAAAAAAAAGGGAATTCTCGGTTGCCAAGGAACTCCAGTCC
+
@BBBBBBBBBBBGGGGGGC1?E11F3@3@?F11/B3B3FFGCG3FE?3B?3
@M00842:106:000000000-AAV5A:1:1101:18007:4932 1:N:0:3
CACAGGGAACAAGAGGACAAAAAAAAAAGCGAACAACAAGGAACTCCCGGG
+
1>>1111>>>111B1ACAB00A00A0AA/0/AA/AA//A0/FFAB11////
@M00842:106:000000000-AAV5A:1:1101:9967:4934 1:N:0:3
CATTTATATCGGACGGAGAGTTTTAGAATTAAAAACAAACACAAAAATGGG
+
AAAAAFFDFFADGEEFAEAEBA1A2B1B2111BBB///B/ABGF0C/BBF0
@M00842:106:000000000-AAV5A:1:1101:13573:4941 1:N:0:3
TGATGCGGTTATCCATCTGCTTATGGAAGCCAAGCATTGGGGATTGAGAAA
+
33>>3B3>>DAFGGFFGBFGBB55B454BFGBAAFF55BBAECEEGHGG5A
@M00842:106:000000000-AAV5A:1:1101:7729:4950 1:N:0:3
AAAAAAAAAAAAAAAAAGGGGGGCGACACACACCCAACACACCCAACCCCG
+
1>AAA?D@DDD>EE/A/A/AE?/><---</....<...........:...-
@M00842:106:000000000-AAV5A:1:1101:20626:4954 1:N:0:3
CAAAAAGCCGCCTCCGGTGGCATTCAAGGTGATGTGCTTGCTACCGATAAC
+
ABBBBB3FFDABAEGEEAEEGG33DB55B3A5BD5ADDAFGGHHFGEE0FA
@M00842:106:000000000-AAV5A:1:1101:17659:4964 1:N:0:3
AAAAAAAAAAAAAAAAAATGGAATTCTCGGGTGCCAAGGAACTCCAGTCAC
+
AAAAADDDDDDDGGGGGC0BGGF1@B2D/FE/>EEFCGFFHH@GFFH2BG1
@M00842:106:000000000-AAV5A:1:1101:11901:4987 1:N:0:3
AAAAAAAAAAAAAAAAAAAAAAAAAACAACCACAAAAAAAAAAAAAAAAAA
+
BBBBBBBBBDBBGGAGGGGGG@EEGE/G//??/??0BFBB<@@@<CC-@--
@M00842:106:000000000-AAV5A:1:1101:7917:4990 1:N:0:3
TGAAAAAAAAAAAAAAAAATGGAATTCTCGGATGCCAAGGAACTCCAGTCC
+
>>>AAFFDDDDDGGGGGG?0BG1B1AD@B>//B>BFBB/EC>G1BFCCBB1
@M00842:106:000000000-AAV5A:1:1101:14363:4996 1:N:0:3
CACAACGGACGGTATAGACCAACAACACAAAAAAAAGGGACGTCCCGGGAG
+
>1>>1>1>AD@0AA0BFFEGC00A0BA00ABBFE/E/AAB///?>B/>///
@M00842:106:000000000-AAV5A:1:1101:7743:4999 1:N:0:3
AAAAAAAAAAAAAAAAAAAAAAACAAAAAACAAACAACACAAACAACAACA
+
AABBBDDBBBBBGGGGGGGGGG/>F?11?/?//?/B////?FEGHH/?F//
@M00842:106:000000000-AAV5A:1:1101:7179:5002 1:N:0:3
TCCGGAAGGAGAAGAGGATTACAACAGCACACACAAAAACAGGAATCCCGC
+
1>>111>>1FAAGGGGGGGED1E110B000BF0AA00AC//0/0011B1//
@M00842:106:000000000-AAV5A:1:1101:21720:5003 1:N:0:3
TTGGGATTATCATAAAACGCCTCTAATCGGTCGTCAGCCAACGTGAGAGTG
+
3>>33>@>DFBDFGDFGFFGGFA4BA6AB2EA2ABBAFGA2FE2F1E5F35
@M00842:106:000000000-AAV5A:1:1101:21741:5006 1:N:0:3
TTGGGATTATCATAAAACGCCTCTAATCGGTCGTCAGCCAACGTGAGAGTG
+
>1>111@BBFDBFDG1FGEGCGAA11AB0AE0A0BAAFGFFGGB/A/ABA1
@M00842:106:000000000-AAV5A:1:1101:19916:5016 1:N:0:3
ATACCATGAAAAATATCAACCACACCAGAAGCAGCATCAGTGACGACATTA
+
A>AABBBBFDFB4CFGGBAFGFB4EEFA44AB4B22BFFD5ABFEFGEE5D
@M00842:106:000000000-AAV5A:1:1101:18026:5017 1:N:0:3
CCACGTATTTTGCAAGCTATTTAACTGGCGGCGATTGCGTACCCGACGACC
+
>>>A11B1@BFFBFDFGBFBFDDAG3FB0A00AAAABBA/BEFGEEEGEEE
@M00842:106:000000000-AAV5A:1:1101:21581:5017 1:N:0:3
GGTCTAGGAGCTAAAGAATGGAACAACTCACTAAAAACCAAGCTGTCGCTA
+
>3>>>B5DCFABF5DG5BFGGEEABG44B4F5D4B33AABFCFFHFGEGEA
@M00842:106:000000000-AAV5A:1:1101:17584:5022 1:N:0:3
AAAAAAAAAAAAAAAAAAAAGGGAATCCACGGCGCCAAAGGAACCCAGGCA
+
B@BBBBBBBDBBGGGGGGC0??1B123B3B>>///>//2B2B3?/?///?/
@M00842:106:000000000-AAV5A:1:1101:6262:5023 1:N:0:3
AAAAAAAAAAAAAAAATGGAATTCCCGGGTGCCAAGGAACTCCAGTCACTT
+
AAAAADDDDDDDGGGG0GGEFG1B11AAE///BBBF>BFG1FGE1BB1F2B
@M00842:106:000000000-AAV5A:1:1101:7794:5024 1:N:0:3
CAAGGAAGCCAAGATGGGAAAGGTCATGCGGCATACGCTCGGCGCCAGTTT
+
>>11>>B1>FFFFFG11A11A0B1BBB31A000ABB0A///A//AAE/11B
@M00842:106:000000000-AAV5A:1:1101:6360:5025 1:N:0:3
AAAAAAAAAAAAAAAATGGAGTGCTCGGGTGCACAGGACCCCCAACCACCT
+
AAAAADDDDDDDGGGG0FCB0B0121A/>/>?1B1B/B>///>>//??>/0
@M00842:106:000000000-AAV5A:1:1101:22700:5034 1:N:0:3
GCAAAGTAAGAGCTTCTCGCGCTGCGCAAGGATAGGTCGAATTTTCTCATT
+
>>1>113@B1B1BA1BBAF1EEEA00AA0/A011BBBDA//A/BB2DF222
@M00842:106:000000000-AAV5A:1:1101:8755:5038 1:N:0:3
AAAAAAAAAAAAAAAAATGGAATTCTCGGGTGCCAAGGAACTCCAGTCCCC
+
BBBBBBBBBBBDGGGGGAFG3G33D5D?1E1>E3BFDEHCHEGBB@333@1
@M00842:106:000000000-AAV5A:1:1101:10639:5039 1:N:0:3
GTAATATCAAAAAAAAAAAAAAAGGGAACTCTCGTGACACAAGGAACCCCC
+
>>>>ADBFFFDFEEG?EE2AE0011AAAC3B5BB1?315B211113?111/
@M00842:106:000000000-AAV5A:1:1101:20888:5044 1:N:0:3
AAAAAAAAAAAAAAAAATGGAATTCTCGGGTGCCAAGGAACTCCAGTCACC
+
ABABBBBBDDBDGGGEE1BGFGBAD5@?FE1>?BFFHAGHHHHGHHGGHH3
@M00842:106:000000000-AAV5A:1:1101:10009:5045 1:N:0:3
CGCATCAAGCTCTTGGAAGAGATTCTGTCTGTTCGTATGCAGGGCGTTGAG
+
A1AAAD11DFFFGGGG1BFFGE1BB3DDA3133DEABFGFDFF0EE/AEC1
@M00842:106:000000000-AAV5A:1:1101:21482:5047 1:N:0:3
TTCTTGGTATCAAAAAAAAAAACAAACAATGGAATTCTCGGGTGCCAAGGG
+
>>AAA11BBBB@BFFGEEEEEC///B/BA1B11BABB2AFFA///B11AF/
@M00842:106:000000000-AAV5A:1:1101:10621:5047 1:N:0:3
GTAATATCAAAAAAAAAAAAAAATGGAATTCTCGGGTGCCAAGGAACTCCC
+
>>>A>D5DDFFFGGEGGGGGGGGGFF333355D1A>10?EFB1B13?3B31
@M00842:106:000000000-AAV5A:1:1101:12006:5048 1:N:0:3
ATGTTAGTTAGGGCTGTGAACAAAACAAACAAAAAACTGGAACTCTCGGGG
+
>1>>>B33BBDFGG1EBFBFGBG00000000A0ABE01BFAG1BF1B/FE/
@M00842:106:000000000-AAV5A:1:1101:8464:5057 1:N:0:3
ATGTATTAAGACTGGATTTGCGTGAGACTGATTGGTTTTTGAAAAAACAAA
+
>>>>>@BBFFFFGGGGGGGGFA2B2ABFDG455DB52AAAAFGA5BE2AFA
@M00842:106:000000000-AAV5A:1:1101:17875:5059 1:N:0:3
CGCAGGACGCTTTTTCACGTTCTGGATGGTTGTGGCCTGTTGATGCCAAAG
+
>3>>33>>AD>>FG4BBFGBBF2DG55BB3522AB2E3B35BF5DF3FGG3
@M00842:106:000000000-AAV5A:1:1101:23327:5061 1:N:0:3
ATTCAGCCCTTTGTCGCTCCGATTCGTCCCTCCAACAAAAAAAAAAAACAA
+
>33>A5BFAFCCG5BAGEGGFABA5BAAAA3ABB33B22222A0AA0E1?B
@M00842:106:000000000-AAV5A:1:1101:10556:5067 1:N:0:3
AAAAAAAAAAAAAAAAAAAAAAAAAAAAACACAAAAAAAAAAAAAAAAAAA
+
BBBBBBB?DBBDGGGGGGGGGGEG/>/<>EF0?A00/>B/<C--C-A--:-
@M00842:106:000000000-AAV5A:1:1101:10034:5067 1:N:0:3
AAAAAAAAAAAAAAAAAAAAAAAACGAAACAGCAACAAAAAAAAACACAGA
+
?AABBBDDB@DDEGEGEEGGGG/E1///?/?00F00B/B0/<</>/?0/01
@M00842:106:000000000-AAV5A:1:1101:20254:5068 1:N:0:3
TTCAAAAAAAAAAAAAAAAAAATGGAATTCTCGGGTGCCAAGGAACCCCAG
+
1>AAAFFAD1A0EEGAEGG/EE0B11111B22BB///?0BB?EA0F/?///
@M00842:106:000000000-AAV5A:1:1101:8941:5072 1:N:0:3
TGAATGCTAGTATAATTGCAGATCCTCGGCATACAGATTTGGTTCAAACAA
+
11>>>31BBF133AB3BFEEG11AB11B0AE0BB1D1112DFA0D1DF1B/
@M00842:106:000000000-AAV5A:1:1101:16633:5074 1:N:0:3
CAAAAAAAAAAAAAAAAGGGAATGCGCGGGAGCCAAGGAACCCCAGTCACA
+
3>AAAADBBBBBGGGGF?EEAFF3B11>EC/>1FC2FFHBF/??/E3BGB3
@M00842:106:000000000-AAV5A:1:1101:8345:5077 1:N:0:3
ATTATTTTGGTTGCTTTAGCAATCAATCCAAAAAAAAAAAAAAAAATGGAA
+
A>AAAFDDDD>4EGEGGGGGGG4BBA5DBF45B4222EA0EFGG//1BCGB
@M00842:106:000000000-AAV5A:1:1101:8959:5080 1:N:0:3
TGAATGATAGTATAATTGCAGATCCTCGGCATACAGATTTGGTTCAAAAAA
+
11>A>3BBFF3D3FGBAFGFGFBB11B00FE0BBBDAAADBD0AFEHG1FE
@M00842:106:000000000-AAV5A:1:1101:8545:5089 1:N:0:3
AAAAAAAAAAAAAAAAAAAAGGGAGATCCGGGGGCCAACGAACCCCCACCC
+
AAAAADDDDDDDGGGGGEE///B///0110///</<///<?//>/C///</
@M00842:106:000000000-AAV5A:1:1101:16114:5103 1:N:0:3
AAAAAAAAAAAAAAAAAAAAATGGAAGTCGCGGGTGCCAAGGAACGCCAGG
+
A?AAADDBBBBBGGGGCEG??1BBB@33B1//>>/>??BF/FHHF/?@A@/
@M00842:106:000000000-AAV5A:1:1101:16133:5107 1:N:0:3
AAAAAAAAAAAAAAAAAAAAAGGGAATGCTCGGGTGCCAAGGAACTCCAGG
+
A@AAADDDDDDDGCGGCCEE//BB/G01@2B>>>/>>011?F0F0>1<<B0
@M00842:106:000000000-AAV5A:1:1101:7973:5107 1:N:0:3
AAAAAAAAAAAAAAAAGGGGGGCAGCGGAGAACCCGCCACACCACGCACCC
+
AAAAADDDDD@DGC?AAE/EAC//?/></--0<.<----.....;.;::-;
@M00842:106:000000000-AAV5A:1:1101:10522:5114 1:N:0:3
AAAAAAAAAAAAAAAAAGGGGGGAGCAGACCTGCCACCACACACCCCCACG
+
>AAAA?@DDDDDCGC/AEE//>/<</<000.100<110<F......-<-.-
@M00842:106:000000000-AAV5A:1:1101:8052:5118 1:N:0:3
AAAAAAAAAAAAAACAGGGGGGCAGAGAACTCACACACACACACAATCACG
+
AAAAADADDDD0EEEC0A/AFG/</?/?11111<<1///</<.><.1<<F.
@M00842:106:000000000-AAV5A:1:1101:18220:5124 1:N:0:3
CTAAAAAAAAAAAAAAAAGGAAATCACGGGTGCCAAGGAACCCCAGACACC
+
1>>AAFFDDDDDGGGGG/EE0B01D11A/>///BFGFG>C0/B////?B0/
@M00842:106:000000000-AAV5A:1:1101:23751:5124 1:N:0:3
GTTTTGTATGGCCACTTGCCGCCGCGTGAACTTTCTCTGACGGATGGTTTC
+
>>>>>4CDF54A4BA45DDGCF222A2A223A5DDB5AAB5B01101BD15
@M00842:106:000000000-AAV5A:1:1101:21347:5143 1:N:0:3
ATGGGCATACTGTAACCATAAGGCCACGTATTTTGCAAGCTATTTAACTGG
+
>>>11F1F1DDBFGGGGFF11B11F0EEA01133BF2FGHFCDB2GGHGHB
@M00842:106:000000000-AAV5A:1:1101:10312:5154 1:N:0:3
AAAAAAAAAAAAAAAAATGGAATTCTCGGGTGCCAAGGAACTCCAGTCACC
+
ABBBBBBDDBBBGGGGEEFGFGCHDBDFE?10B?FBFEGFHGHHHB@GGH3
@M00842:106:000000000-AAV5A:1:1101:8352:5158 1:N:0:3
AAAAAAAAAAAAAATGGAATTCTCGGGTGCCAAGGAACTCCAGTCACTTAG
+
BCCCCBBCCCCCGGFGGGGGGG5DF1E10B3G3A1FGF3GHHHHHHHE@G3
@M00842:106:000000000-AAV5A:1:1101:9592:5180 1:N:0:3
AAAAAAAAAAAAAAAAAATGGAATTCTCGGGTGCCAAGGAACTCCAGTCCC
+
AAAAADDDDDDDGGEGE?0BF@F1F@22FFE/>BGFBFFAGHEG1@FBF1B
@M00842:106:000000000-AAV5A:1:1101:25000:5180 1:N:0:3
CAGTGAGAAAGGGACTGTTGTTGAAGAAGATTGAGAAATATAGATTTGGTA
+
>>333BBDFFFFFGFFAB5FB4BD5554B45AA4F25A5D5AFF555AA25
@M00842:106:000000000-AAV5A:1:1101:22906:5191 1:N:0:3
GACACTTCCTACAGGTAGCGTTGACCCTAATTTTGGTCGTCGGGTACGCAA
+
>>A>A4BFFFFFEFFFDGGGEEA4FFC44455D5DAABEAFE?2BEHGFEA
@M00842:106:000000000-AAV5A:1:1101:9907:5193 1:N:0:3
AAAAAAAAAAAAAAAAAAGGGAATTCTCGGGTGCCAAGGAACTCCAGTCAC
+
ABABBBBBBDDBGGGGCE1?EG1G3DD5B1>1>?FFEGF1FGEGFBCBF3B
@M00842:106:000000000-AAV5A:1:1101:22668:5200 1:N:0:3
AAAAAAAAAAAAAAAAAAATGGAATTCTCGGGTGCCAAGGAACTCCAGCCA
+
AAAAADDDDDDDCEGGGEG0FF111112@B/E/>BED1>F0BG11F1G0?0
@M00842:106:000000000-AAV5A:1:1101:19515:5210 1:N:0:3
AAAAAAAAAAAAAAAAAGGGAATTCCCGGGTGCCAAGGAACTCCAGTCACC
+
?AABBBBBDBDAAEGEAAEEFGC3D5B1E01/EC3@E1F?F@FFCCBB@E3
@M00842:106:000000000-AAV5A:1:1101:17325:5210 1:N:0:3
AAAAAAAAAAAAAAAAAATGGAATTCTCGGGTGCCAAGGAACTCCAGTCAC
+
BBBBBBBBBBBBGGGGGG1BGE3335@B?FE1>?BGBGFHHHBFFHHBBE3
@M00842:106:000000000-AAV5A:1:1101:20650:5211 1:N:0:3
AACCTTATTTGAAAAAAAAAAAAAAAATGGAATTCTCGGGTGCCAAGGAAC
+
?ABBA@FDFFFFGGGGEGG?EEEE?EE1FF3333@B@FCE1>?GHFAFGH1
@M00842:106:000000000-AAV5A:1:1101:17191:5218 1:N:0:3
AAAAAAAAAAAAAAAAAAGGGAATTCACGGGTGCCAAGGAACTCCAGCCAC
+
AAAAADDDDDDDGGGE?E/?EFF01B1D//>/>>B@1?/FFH1FGBG0/>0
@M00842:106:000000000-AAV5A:1:1101:24146:5219 1:N:0:3
TGTCCAAATGGAATTCTCGGGTGCCAAGGAACTCCAGTCACTTAGGCATAT
+
1>>>>BDFFFFFG11BAFFGG1A0B11F00GH1BGBCFGFHF1AFABE112
@M00842:106:000000000-AAV5A:1:1101:9664:5221 1:N:0:3
CAAGTCTGCCGCTGATAAAGGAAAGGATACTCGTGATTATCTTGCTGCAGC
+
A1>>>BBBBDADEE11B3GGGFFB00011A11000B02B2D222B1BF0BA
@M00842:106:000000000-AAV5A:1:1101:11059:5239 1:N:0:3
TCAAACAGAATTAAGATTCAAAACAAAAACAACAAAATGGAATTCCCGGGG
+
>>AAAFFFFFFDGGGGGFGFAGD4F4B4B2AB4BAAB3BEHF33F5BEEE0
@M00842:106:000000000-AAV5A:1:1101:8782:5244 1:N:0:3
TCAGTGTTTCCAAATCTAAGTATGGATATCATGACCATGCAAGAGAGTCTT
+
>>>1>33BBDFFGG1FBFGGBB3DB113AFDDDDGGGFGHH1F00AE1E12
@M00842:106:000000000-AAV5A:1:1101:11590:5247 1:N:0:3
AAAAAAAAAAAAAAAAAAAAAAAAAAAAACAAAAAACAAACAACAAACAAA
+
BABBBBBBBBBBGGGGGGGGGF//E////EG/00?<AC/?/<?/?/?/0?0
@M00842:106:000000000-AAV5A:1:1101:10923:5251 1:N:0:3
AAAAAAAAAAAAAAAAATGGAATTCTCGGGTGCCAAGGAACTCCAGTCACC
+
ABBBBBBBBBBBGGGGG1BGBG33B5DF1>1>B3BBFEFFHF3FFH@GGH3
@M00842:106:000000000-AAV5A:1:1101:9504:5256 1:N:0:3
CTGATAAAGGAAAGGATACTCGTGATTATCTTGCTGCTGCATTTCCTGAGC
+
>>>>>BFFFF1CGFFFEGGFGF0B0B333A3ADFBFGAAGG12DEFBG10B
@M00842:106:000000000-AAV5A:1:1101:22974:5264 1:N:0:3
ATGAATGCAATGCGACAGGCTCATGCTGATGGTTGGTTTATCGTTTTTGAC
+
3>>>>@5DDFFFBEEEEFGGAFFGAD5EAFFF35BA2A2AAFGBAA2AEGF
@M00842:106:000000000-AAV5A:1:1101:11029:5264 1:N:0:3
AGCTTGAGTAAGCATTTGGCGCATAATCTCGGAAACCTGCTGTTGCTTGGG
+
A1>111CCBDFBGDFGFGGGEGG00B333AB00AABFEGFBGB1BFBDGF/
@M00842:106:000000000-AAV5A:1:1101:8004:5268 1:N:0:3
CAAGAGCTTGATGCGGTTATCCATCTGCTTATGGAAGCCAAGCATTGGGGG
+
>AA3>4CDFFFFGGGGEEFGGGFDD5AB555DBB53AGHFGDFG5DFFGF0
@M00842:106:000000000-AAV5A:1:1101:7612:5269 1:N:0:3
AAAAAAAAAAAAAAAAATGGAATTCTCGGGTGCCAAGGACCTCCAGCCACC
+
BBBBBBDDBBBBGGGGE1BF3B3BD5DEFE1>>BF3F?G1B2BFGB3?BF1
@M00842:106:000000000-AAV5A:1:1101:7172:5273 1:N:0:3
AAAAAAAAAAAAAAAAAGGGAATCCACGGAGACCAAGGACCCCCAGTCACC
+
AAAAADDDDDDDGGGGA/A/FGC1111B////B?F/F/BFC/?///111B1
@M00842:106:000000000-AAV5A:1:1101:10355:5282 1:N:0:3
AAAAAAAAAAAAAAAAAAAAAAAACAAAACAACACACAAAAAAACCAACAG
+
ABABBBDDBDDBGGEGCEGG@EGE1?10B0?/?//?>E/B0?/<<////<0
@M00842:106:000000000-AAV5A:1:1101:25427:5289 1:N:0:3
AAAAAAAAAAAAAAAAAATGGAATTCTCGGTTGCCAAGGAACTCCAGTCAC
+
BBBBBBBBBBBBGGGGGGFGGGFF3D5D1B11>BF3F?FGGHBGHGHFGHB
@M00842:106:000000000-AAV5A:1:1101:12324:5292 1:N:0:3
AAAAAAAAAAAAAAAAAAAAAAAAAAAAAACAAAAACAAAAAAAAAAAAAA
+
BBBBBBBDBBBBGGGGGF0EEE/>>/E///<?/B0F/GFHGH///><--<-
@M00842:106:000000000-AAV5A:1:1101:17169:5295 1:N:0:3
AAAAAAAAAAAAAAAAAATGGAATTCTAGGGTGCCAAGGAACTCCAGTCAC
+
CBCCCCCCBBCBGGGGGG1FGFHB3D5D@DF3BBFGFHFGHH3FGHHBGH3
@M00842:106:000000000-AAV5A:1:1101:9721:5297 1:N:0:3
AAAAAAAAAAAAAAAAAAAAAAAACAAAACAAAAAAAAAAAAAAAAAAAAA
+
BBBBBBBDBBDDG2EGGGGGGGGEFG1?FE//BBG/><@/>@@C-ADGC-@
@M00842:106:000000000-AAV5A:1:1101:19184:5301 1:N:0:3
CAGGGGCTGCAGTGCTTTTCTATAAGCAACAAAAAAAAAAAAAAATGGAAA
+
>>>333A2>ACCACBBBBBBBG6A5ABBB4B4B2A22AAE0A>0>?FF3@3
@M00842:106:000000000-AAV5A:1:1101:9502:5302 1:N:0:3
AAAAAAAAAAAAAAAAAAGGGAGACATCGGAGCCAAAGAGAAACCACACCC
+
AAAAADDDDD@DAAEGG//////>>01B/////?000000>11>0?/?///
@M00842:106:000000000-AAV5A:1:1101:10219:5307 1:N:0:3
ATTAAAAAAAAAAAAAAAAAATGGAATTCTCGGGTGCCAAGGAACCCCCGG
+
AAAAAFFDDDDDGEGGEEGG/0BB1BB1D2B///>>BCF1//00>/?E/>/
@M00842:106:000000000-AAV5A:1:1101:12767:5308 1:N:0:3
AAAAAAAAAAAAAAAAAATGGAATTCTCGGGTGCCAAGGAACTCCAGTCAC
+
AAAAAA1DDD?@EG/EEE0FG111112D//>/>BB11BFABG1B1GGBFG1
@M00842:106:000000000-AAV5A:1:1101:8937:5310 1:N:0:3
GAGCGTATGCCGCATGACCTTTCCCATCTTGGCTTCCTTGCTGGTCAGATT
+
>>>>1>>1CDF?E110BFGBB1ABBF1B1D21B1BBA12BCEGH0G2FA21
@M00842:106:000000000-AAV5A:1:1101:18261:5315 1:N:0:3
AAAAAAAAAAAAAAAAAGGGAATCCCCGGGTGCCAAGGAACCCCAGCCACC
+
BBBBBBBBBBBBGGGG?1AEFC2B@31>E/1>B?3B??F3B1EE/>0/BGB
@M00842:106:000000000-AAV5A:1:1101:20031:5317 1:N:0:3
CAAAAAAAAAAAAAAAAAAAGGGAATTCCGGGGGGCCAAGGAACCCCAGGC
+
BBBBBBBBBBDDGGGEGGGC11B?123B33//>/<<:DCHC./..;.;9.9
@M00842:106:000000000-AAV5A:1:1101:7722:5318 1:N:0:3
AAAAAAAAAAAAAAAAAAAAAACAAACACACCACAAAACAAACCAAACACA
+
AAAAA@DDDDDDGGGGGGEEG?//F>?F>////>//000//0//</?/00/
@M00842:106:000000000-AAV5A:1:1101:21318:5320 1:N:0:3
AAAAAAAAAAAAAAAAAATGGAATTCTCGGGTGCCAAGGAACTCCAGTCAC
+
BBABBBBBBDD@AEGCC01BGBF3B55B?1@1>B33BF1B?G3FCFF3BD3
@M00842:106:000000000-AAV5A:1:1101:12779:5321 1:N:0:3
AAAAAAAAAAAAAAAAAAGGGAATTCTCGGGTGCCAAGGAACTCCAGTCAC
+
BBBBBBBBBBBBGGGGGC1EEGEG3D5D??>EEE3FCGCGFG@FGBFBFE3
@M00842:106:000000000-AAV5A:1:1101:6332:5327 1:N:0:3
AAAAAAAAAAAAAAAAAAAAAACACAGCAACAAAACACACAAAAAAAACAA
+
BBBBBBDBBBBBGGCGGGG?ECD11?11B11B?B10/BA?>?00?/<BBE/
@M00842:106:000000000-AAV5A:1:1101:16876:5334 1:N:0:3
AAGCTTAAAAAAAAAAAAAAAAATGGAATTCTCGGGTGCCAAGGAACTCCA
+
>>>A3BBDFFFBGGGGGGGCGG?BBF3F3355DFFE1>EGHFHGHFH3BF3
@M00842:106:000000000-AAV5A:1:1101:10344:5340 1:N:0:3
AAAAAAAAAAAAAAAATGGAATGCTCGGGTGCCAAGGAACTCCAGTCACTT
+
?AABBBBADDDDGGGGAFGGFD3BAAA0E10>B@3B1BBG3BGECBF@G33
@M00842:106:000000000-AAV5A:1:1101:8173:5352 1:N:0:3
ATTTTCTCATTTTCCGCCAGCAGTCCACTTCGATTTAATTCGTAAACAAGC
+
AAABAFFFFFFFGGFFFG?FGGBBGF5B554AB55B5D5BFFBFHFBBBEB
@M00842:106:000000000-AAV5A:1:1101:19609:5357 1:N:0:3
CATAGTCAAAAAAAAAAAAAAAAAATGGACTTCTCGGGTGCCAAGGAACTC
+
>A1A1BBB@BB>AE0AEAG/AE?E/FBF111@1DBB>//>EFHHGAH0GCG
@M00842:106:000000000-AAV5A:1:1101:24147:5359 1:N:0:3
AAAAAAAAAAAAAAAAAAAAGGGAATCCCCGGGTCCCAAGAACCTCCAGCC
+
AAAAADDDDDDDGGGGGGGE?E/B001B1/>////?B10/0>0?0BC010/
@M00842:106:000000000-AAV5A:1:1101:25175:5364 1:N:0:3
AAAAAAAAAAAAAAAAATGGAATTCTCGGGTGCCAAGGAACCCCAGTCACC
+
AAABBBD@DBBBGGGEE1FGFG33DD5?1>1>1BBCF11BB1B?EGBF3@3
@M00842:106:000000000-AAV5A:1:1101:16659:5366 1:N:0:3
AAAAAAAAAAAAAAAAAAGGGAATCCACGGGTGCAAAGGAACCCCAGCAAC
+
BBBBBBBBBBBBGGGGG?AEEC123@3@B/>>/B3B3B2BFH1E1/?0220
@M00842:106:000000000-AAV5A:1:1101:7437:5367 1:N:0:3
AAAAAAAAAAAAAAAGGGGGGGCCGGCGCACAACCCACACAACACACACCC
+
AAAAA1ADDDDDGC//AEEECAA?9---9-;---------;:---:---9-
@M00842:106:000000000-AAV5A:1:1101:12079:5382 1:N:0:3
TGGAATTCTCGGGTGCCAAGGAACTCCAGTCACTTAGGCATCTCGTATGCC
+
11>>>BBDBFAAGF1EGGGGGFFG1BFFFGHFG21BDBFF1E1DGBE00EF
@M00842:106:000000000-AAV5A:1:1101:24687:5394 1:N:0:3
AAAAAAAAAAAAAAAAATGGAATTCCCGGGTGCCAAGGAACCCCAGTCACC
+
AABBBBDDBBBBCGGGF1FGFG33D53BEE>>BB33111?B1?EEG33DGB
@M00842:106:000000000-AAV5A:1:1101:25148:5395 1:N:0:3
TTTATTTTTTCAAAAAAAAAAAAACAACATGGAATTCTCGGGTGCCAAGGG
+
33>A?FFFFBFFFGGGFGG2EGC011BAFGGB3B3ADAF1?EB>1FFGHE1
@M00842:106:000000000-AAV5A:1:1101:24594:5399 1:N:0:3
AAAAAAAAAAAAAAAATGGAATTCTCGGGCGCCAAGGAACTCCAGTCACTT
+
BBBBBBBBBBBBGGGGFFGFFD3D5ABC00>/>?>1?1BFBFGHH@FFHB3
@M00842:106:000000000-AAV5A:1:1101:16988:5405 1:N:0:3
ACTAAAAAAAAAAAAAAAAAAATGGAATTCTCGGGAGCCAAGGAACTCCAG
+
AA3>AFFFBBBBGGGGGGGGGF1BFFF33B33BB>//1?3BGFHGH?FGC3
@M00842:106:000000000-AAV5A:1:1101:24808:5409 1:N:0:3
ACCACAAAAAAAAAAAAAAAAAAAATGGGATTCCCGGGGGCCCAAGAAACC
+
AAAAAABFFBCBGGGGGGGGGCFGG1BC1?BB3B31//>//</?//0222=
@M00842:106:000000000-AAV5A:1:1101:8252:5413 1:N:0:3
CTAATTTGGCATACATTTTTTAGCCTAAATCCATGTCAAATGCCAACTGAC
+
>3>>3@@DFFDBGGFGFGGGEGBBC5EAF5AGBADBFGF5AFGHHHFFGGE
@M00842:106:000000000-AAV5A:1:1101:13886:5417 1:N:0:3
AAAAAAAAAAAAAAAAAAAAAAAAAAAACAAAAAAAAAAAAAAACAAACAA
+
A?BBCDDBBCCCGGGGGG?@CEEG?//>//?FFHD/<CC@@D?<.<.<.<.
@M00842:106:000000000-AAV5A:1:1101:21515:5418 1:N:0:3
AAAAAAAAAAAAAAAAATGGAATTCTCGGGTGCCAAGGAACTCCAGTCACC
+
AAAAADDDDD0A/E/F/0BGG111D2D////>?FFGFFHFHGHHF1BE@G1
@M00842:106:000000000-AAV5A:1:1101:18789:5419 1:N:0:3
AAAAAAAAAAAAAAAGGGGGGGGGGGAGCCGAGGAAGAAAAACAAAAAAAA
+
1>AAA111A?00A////AAA/-;--99>---------;//----;9A--9-
@M00842:106:000000000-AAV5A:1:1101:20821:5421 1:N:0:3
TTTAGAAGAAATATTGGATGCAAGAAAACAACAAAACAAAATGAAATCCCC
+
>>AA11DFBCFBGGDBGBGFFAB1100ABA00A00A0B0A01B1112B1A/
@M00842:106:000000000-AAV5A:1:1101:19857:5429 1:N:0:3
TGGATTCATTTTGAACTGACCTGTCTTTCATACATTAGATGTGGATATTTA
+
33>>>@B@BD5DFFGFAGBGGBB5B555DB6AD4665DAEF5DB33AABAD
@M00842:106:000000000-AAV5A:1:1101:8242:5440 1:N:0:3
GCCGTTTCTGATAAGTTGCTTGATTTGGTTGGACTTGGTGGCAAGTCTGCC
+
>>>3>3CFFFFBGGGFFBFGGF4DD5DF44BA4BBA33322BBFFGFAFFG
@M00842:106:000000000-AAV5A:1:1101:23451:5441 1:N:0:3
AAAAAAAAAAAAAAAAAAATGGAATTCTCGGGTGCCAAGGAACTCCAGTCC
+
AAABBBBBBBBBGGGGGGG1GG3333D5@11@1>BGGB1?BFG3BFFFGG?
@M00842:106:000000000-AAV5A:1:1101:8047:5444 1:N:0:3
TAAAGCTGATGGTATTGGCTCTAATTTGTCTAGGAAATAACCGTCAGGATT
+
>>>A?FFBFFFFBGFDGGGFGG556A6DBD5ADAB544DBGHGAEFGFGFF
@M00842:106:000000000-AAV5A:1:1101:10567:5449 1:N:0:3
AAAAAAAAAAAAAAAAATGGAATTCTCGGGTGCCAAGGAACCCCAGTCACC
+
ABBBBBBDBBBBGGGGG1FGBE33DA5?1E10?EFGHAGCH1?EEF333F3
@M00842:106:000000000-AAV5A:1:1101:14556:5454 1:N:0:3
AAAAAAAAAAAAAAAAAAGGGAAGTCGCGGGTGCCAAGGAACTCCAGACAA
+
B@BBBDBBBBBBGGGGG?1EE1C13@1>>>>/>>3B3?FFHG3B?3?3/22
@M00842:106:000000000-AAV5A:1:1101:15541:5454 1:N:0:3
AAAAAAAAAAAAAAAATGGAATTCTCGGGTGCCAAGGAACTCCAGTCACTA
+
B@BBBBBBBBBBGGGG1BGED33A55BFA1>1B5BEFFHG3BFGH3BGG33
@M00842:106:000000000-AAV5A:1:1101:22518:5459 1:N:0:3
AAAAAAAAAAAAAAAAAAAGGGAATCCACGGTTGCCAAGGAACCCAAGCCC
+
AAAAADDDDDDDGGGGGG//?E/B01B1@B////BBB1?/E0B/E//>/>/
@M00842:106:000000000-AAV5A:1:1101:12389:5488 1:N:0:3
TCTAGCGGCTTAGAGAGTAAAAAAAAAAACAACAATGGAATTCTCGGGGGC
+
3>3>3B33A>ACFGGFFBBFFEBE?AAA0BBAAAF3B3FG33D5DFFG0//
@M00842:106:000000000-AAV5A:1:1101:6425:5492 1:N:0:3
CATTGTCATTAGGGCTGAGCACAAAAAAAACAAAAACACTGGAATTCTCGG
+
>>>33@BDBBD@DEFFEFGFGFBEG4B222A2F2B22A23BBF33AD5D11
@M00842:106:000000000-AAV5A:1:1101:10326:5495 1:N:0:3
AAAAAAAAAAAAAAAATGGAATTCTCGGGTGCCAAGGAACTCCAGTCACTT
+
@BBBBBBBBDBBGGGGGGGFBB3D55B101>>BDBAE1BGGHHHEFGHHG3
@M00842:106:000000000-AAV5A:1:1101:7967:5496 1:N:0:3
ATGGAAGTAGAGAAGGGGAGCATCTGAAACCAAAAAAAACAAAAGGAATTC
+
>>>3>D4BBDFBGGFGFGAFEF4BDD55B3A2A222A2E1BAG13B2F33A
@M00842:106:000000000-AAV5A:1:1101:13632:5501 1:N:0:3
CGTTCTGGCGCTCGCCCTGGTCGTCCGCAGCCGTTGCGAGGTACTAAAGGC
+
>3>>>35BCDA2EEEGGEGGFFAAB2AAE2A2A11ABAA0EB3F5F53@B1
@M00842:106:000000000-AAV5A:1:1101:17648:5505 1:N:0:3
AAAAAAAAAAAAAAAAAATGGAATTCTCGGGTGCCAAGGAACCCCAGTCCC
+
AAAAADD>D@D0EEEGGG0BG1F11@2@BCE/>?CGC/FFFG/EE//1@11
@M00842:106:000000000-AAV5A:1:1101:11035:5510 1:N:0:3
CAGCAATCTTGAACACTCATCCTTAATACCTATCCTTCTGGGGTAATTATA
+
3>AAAFFFFDFFGGGGBGAFGF4A555DD4A5544555BD322A2355B5D
@M00842:106:000000000-AAV5A:1:1101:23782:5511 1:N:0:3
AGCAATATATGACACAAAGTGGATCTCTAGTCATTGTAAGAGCAAAACAAA
+
>AAAA1BBF@3DGGGGCFGBFG1BA1A3ADFDDA3B33B3BGFFGAC0BF0
@M00842:106:000000000-AAV5A:1:1101:17910:5522 1:N:0:3
AAAAAAAAAAAAAAAAGGGAATCCCCGGGTGCCAAGGAACCCCAGTCACTA
+
AAAAADDDDDDDGGG?/EEF0BA11/>E/BE/0@1B/B0B/?//E1@FGF2
@M00842:106:000000000-AAV5A:1:1101:18319:5524 1:N:0:3
CTCAAAAAAAAAAAAAAAAAAGGGAAGTCTCGGGTGCCAAGGAACTCCAGG
+
3>>>AFFBDDBBGGGGGGGGE1BEGF1BDD3?B>1>?BF3?F1GH3FBCG3
@M00842:106:000000000-AAV5A:1:1101:22978:5550 1:N:0:3
AAAAAAAAAAAAAAAAAAAAAAAACAAAAACAAAAAAAAAAAAAAAAAAAA
+
ABABBBBDBBBBGGGGAEEEGGFE111F0?>/F00/E/B@BC//>CD-<CC
@M00842:106:000000000-AAV5A:1:1101:20184:5556 1:N:0:3
AAAAAAAAAAAAAAAAAAACTGGAATTCTCGGGTGCCAAGGAACTCCAGTC
+
AAAAADDDDD@DGGGCEGG/11B0111@@2BF//>/>FBGGG0F1E1BFE1
@M00842:106:000000000-AAV5A:1:1101:14850:5559 1:N:0:3
AAAAAAAAAAAAAAAAAAAGGGAAAACCCGGGCGCAAAAGACCCCCAGCAA
+
A?AAADDBBBBBGGGGGG011>11B1B1B>/>>/////03?00?////000
@M00842:106:000000000-AAV5A:1:1101:18767:5562 1:N:0:3
AAAAAAAAAAAAAAAAAAAAAAAAAAAAAAACAAAACAAAAAAAAAAAAAA
+
BBBBBBBBBBBBGGGGGGGGGGE>>>@E///??/?00?<0?F<@@-<C-A:
@M00842:106:000000000-AAV5A:1:1101:23827:5564 1:N:0:3
TATCATAAAACGCCTCTAATCGGTCGTCAGCCAACGTGAGAGTGTCAAAAA
+
>3>>>DFFFFFAFFGEEG5EGGEAAE2F223BABFE22B2BF3A5D5F5BA
@M00842:106:000000000-AAV5A:1:1101:24296:5578 1:N:0:3
AAAAAAAAAAAAAAAAATGGAATTCTCGGGTGCCAAGGAACTCCAGTCACC
+
BBABBBBBBBBBGGGGG1FGBF3ADADFDE10BF3@B?GHH3BFFG3FB33
@M00842:106:000000000-AAV5A:1:1101:9186:5584 1:N:0:3
AAAAAAAAAAAAAAAAAAAAAAAACAAAACAAAACACAACAGACACAACAA
+
AAAAADDDDDDDE/AFCEGGGG?E///000?/0BBG0///?0B000B////
@M00842:106:000000000-AAV5A:1:1101:15654:5584 1:N:0:3
AAAAAAAAAAAAAAAATGGAATTCTCGGGTGCCAAGGAACTCCAGTCACTA
+
AAAAADDDDDDDGGGG0BGBF111D2AFE/>/BDFGFGFHBBGFH@FGH22
@M00842:106:000000000-AAV5A:1:1101:23231:5585 1:N:0:3
TGTTTCTGTTGGTGCTGATATTGCTTTTGATGCCGACCCTAAATTTTTTGC
+
>>>>>DDFFFFBFGBGGFG5FGDDD554B2D5D4A2EAEBBF35FG5DEC3
@M00842:106:000000000-AAV5A:1:1101:11245:5587 1:N:0:3
AAAAAAAAAAAAAAAAAATGGAATTCTCGGTTGCCAAGGAACTCCAGTCAC
+
@AAAADDDDDDDGGEGG/0BF@F1@@D@CF>/>E111CF00B1@FGB2F1B
@M00842:106:000000000-AAV5A:1:1101:11924:5588 1:N:0:3
AAAAAAAAAAAAAAAAATGGAATTCTCGGGTGCCAAGGAACCCCAGTCACC
+
BBAABDD>A>@AEEEEFAFEB3G3B55B1E10BBFEG?1BG1BEFE3B3F3
@M00842:106:000000000-AAV5A:1:1101:22581:5591 1:N:0:3
AAAAAAAAAAAAAAAAAAAATGGAATTCTCGGGTGCCAAGGAACTCCAGTC
+
AAAAADDDDDDDEGGGGG?>0BFB11B12B>/>/>E>F@F?G0GGFHFHGG
@M00842:106:000000000-AAV5A:1:1101:17790:5592 1:N:0:3
AAAAAAAAAAAAAAAAATGGAATTCTCGGGTGCCAAGGAACTCCAGTCACC
+
BBBBBBBBDDDDEGGEE1BGGGB3D5@?A@10BBFBGFHFH3FGFHBF3F@
@M00842:106:000000000-AAV5A:1:1101:6070:5598 1:N:0:3
AAAAAAAAAAAAAAAAATGGAATTCTCGGCTGCCAAGGAACTCCAGTCACC
+
@@@AADDDDD@DGC?E/0BF1111A2D////>FCBE//>BF1BGFFDB1F1
@M00842:106:000000000-AAV5A:1:1101:21604:5600 1:N:0:3
GGAGCGAGTAAACAGAGACCTAACAGCAAGAATTGCAGCATTACTACACAA
+
>11111111113B11110A011101B0000001111111012B1221101/
@M00842:106:000000000-AAV5A:1:1101:20797:5602 1:N:0:3
AAAAAAAAAAAAAAAAATGGAATTCTCGGGAGCCAAGGAACTCCAGTCACT
+
@AAA?D?DDD@DGEG/A0BGBFB1A22//>/>/BBB/F0>GFGFHFFGEH2
@M00842:106:000000000-AAV5A:1:1101:9692:5606 1:N:0:3
AGTTTGTCTTGTTCCTTTAATCAACAACACACAAAAAAATGGAATTCCCGG
+
33>>>5BBDFFDFGFBBFGGGGF44BF4B2F2AA22F2E2B333B3D53A0
@M00842:106:000000000-AAV5A:1:1101:25117:5606 1:N:0:3
GAAAAAAAAAAAAAAATGGAATTCTCGGGTGCCAAGGAACTCCAGTCCCTT
+
AAAABFDDBBBBGGGGGGGGF33D5B1BE101B5@B1B3GBBGF33B3B33
@M00842:106:000000000-AAV5A:1:1101:10489:5610 1:N:0:3
GAAAAAAAAAAAAAAAAAAAATGGAATTCTCGGGTGCCCAAGGAACTCCAG
+
>>>>>FBDBBBBGGGGGGGG>1BB3BB33B3B?>1>E3BF11/0BF3FBG3
@M00842:106:000000000-AAV5A:1:1101:25394:5611 1:N:0:3
GTATGATCGTCAGAACAACACACCTAATTCAATGGAAGTAGCATTGTTAAT
+
>>>>1B3B>1>AAGGGGGGGGGAE0AB133332DB11BAF212D2A2D2B2
@M00842:106:000000000-AAV5A:1:1101:9955:5613 1:N:0:3
AAAAAAAAAAAAAAAAAAAAAATGGAATTCTCGGGTGCCAAGGAACTCCAG
+
?AAABBBADDDBGGGGCEEF/EFBF33@33B3??/1>?FF3/CE?GBGFG3
@M00842:106:000000000-AAV5A:1:1101:16575:5614 1:N:0:3
GGGAATTCTCGGGTGCCAAGGAACTCCAGTCACTTAGGCATCTCGCATGCC
+
>3>>>4@BBB>AEAAEGGFGGFFG4BFGFFGDF55DDGFGAB5DF222AFB
@M00842:106:000000000-AAV5A:1:1101:14977:5628 1:N:0:3
AAAAAAAAAAAAAAAATGGAATTCTCGGGTGCCAAGGAACTCCAGTCACTA
+
AAAAADDDDDDDGGGG0BFBD11122BFE/>/B1BFFCFF1BFHF2BGH22
@M00842:106:000000000-AAV5A:1:1101:24255:5641 1:N:0:3
ATAAAAAAAAAAAAAAAAAATGGAATTCTCGGGTGCCAAGGAACTCCAGTC
+
A?AABFFDBBBBGGGFCGGGFFEGD@BF5D1B>1>?FGF1FHBGCGFFH@3
@M00842:106:000000000-AAV5A:1:1101:7543:5645 1:N:0:3
AAAAAAAAAAAAAAAAGGGGGGGGACTGAACAAGCACACCCCACCCACCAC
+
AAAAADDDD@@DE?AEEE??C@9-----///9--;--;--9-99:A----9
@M00842:106:000000000-AAV5A:1:1101:8520:5647 1:N:0:3
CCGTACTTGAAATTAAATATCAATCAATAGTCGTTTCTTCCAAAAAACAAA
+
>>>>>>1B1FFFFGGDGD3GG33FDBF3DAD3B000AAAFGHH100A/BA0
@M00842:106:000000000-AAV5A:1:1101:12309:5648 1:N:0:3
ATTCGAGTCGAGTGAACGTTTGCGAGTAGAGTGGCGCTCGCACTTGATCGC
+
>>1>1B11B>ADFGFGGGABBAAAA0AB12D1BA0A/////A/AABBFDF/
@M00842:106:000000000-AAV5A:1:1101:10666:5650 1:N:0:3
CTCAAAAAAAAAAAAAAAAAATGGAATTCTCGGGTGCCAAGGAACTCCAGG
+
AABBBFFADBBBGGGGGCGGC1BF3B3@D551?>?>EFFGHGH3GCGFEG3
@M00842:106:000000000-AAV5A:1:1101:23113:5658 1:N:0:3
TCTGTTGAACACGACCAGCAAACTGGCCTAACGACGTTTGGTCCGTTCCAC
+
111113@3BCDF1EEEAFFGB1B1B00E1F1BAB0A//0///B1AABFHGA
@M00842:106:000000000-AAV5A:1:1101:22013:5681 1:N:0:3
AAAAAAAAAAAAAAAAAAAATGGAATTCTCGGGTGCCAAGGAACTCCAGTC
+
ABBBBBBBBBBBGCEEGGG01BB3BB3@33??>1>?FGGHGCBGGHF3FFG
@M00842:106:000000000-AAV5A:1:1101:10899:5697 1:N:0:3
ATTCAGGGGTTTAATAAACAAAAACAACACAAAAAAAATGGAATTCACGGG
+
1A1AA31B1>>>GGGGGGGFEFEC0000A0F00B0A/ABA11BF1FDDCE/
@M00842:106:000000000-AAV5A:1:1101:22710:5705 1:N:0:3
TGGAATTCTCGGGTGCCAAGGAACTCCAGTCACTTAGGCATCTCGTACGCC
+
>1>>>1B@3D11A1AAGG1FFFBF1AF1FFGFF2D111FB1B1FGAB/A//
@M00842:106:000000000-AAV5A:1:1101:6003:5708 1:N:0:3
AAAAAAAAAAAAAAAAAAAATGGAATTCACGGGCGCCAAGGAACTCCAGCC
+
?AABBBDBBBBBGGGGGGFC1B3FB33B3B11//>/>>/?/G3B3BGF33?
@M00842:106:000000000-AAV5A:1:1101:12247:5715 1:N:0:3
CAAGGGAAGGCTGTCTAAGGAACAACCACACACCACAACGGGAACTCTCCG
+
1>>111>B11>111BBBFGGFE0AA00AF0AA0000AF//////B111B0/
@M00842:106:000000000-AAV5A:1:1101:8658:5727 1:N:0:3
AAAAAAAAAAAAAAAAAAAAAAAACAACAGAACACAAAACAAAAAAAAAAA
+
AAA@AD11>A>AEE/EGCGGCEEG///>?0010B>>/0B0?<FF/>B//<@
@M00842:106:000000000-AAV5A:1:1101:7580:5734 1:N:0:3
CCCCAAAAAAAAAAAAAAAATGGAATTCTCGGGCGCCAAGGAACTCCAGTC
+
>>AAABFBBBBBGGGGGGEA1BF3B33D5BF1>0>/>1>??B3FBGFE33B
@M00842:106:000000000-AAV5A:1:1101:8078:5735 1:N:0:3
TCGTATTCTGGCGTGAAGTCGCCGACTGAATGCCAGCAATCTCTTTTTGAG
+
3>>>>BCFFFFFEE2EFGFDEE2AAAAE335DA3A3FBF3G5BA5DDBFCF
@M00842:106:000000000-AAV5A:1:1101:10556:5756 1:N:0:3
AAAAAAAAAAAAAAAAAAAAAAAACAAAACAAAAACAAAAAAAACAAAAAA
+
ABABBBBBBBDBEEGGGEEEEG/E1EG0?0F/0B?/?/B0//></?/F0F/
@M00842:106:000000000-AAV5A:1:1101:19470:5757 1:N:0:3
AAAAAAAAAAAAAAAAAATGGAATTCTCGGGTGCCAAGGAACCTCCAGTCC
+
?AAAADDAA>A0/AE/E/BFGF111D2D?CE/>EGGB>EECGFHHHHBGH@
@M00842:106:000000000-AAV5A:1:1101:16882:5766 1:N:0:3
AAAAAAAAAAAAAAAAATGGAATTCTCGGGTGCCAAGGAACTCCAGTCACC
+
AAAAADDDDDDDGGGGG0BGFFG1D22B>E/>B0B@FFGFH1GGFHB@BF1
@M00842:106:000000000-AAV5A:1:1101:11835:5769 1:N:0:3
AAGTCAGAAAACTGTATGTGAGGATATTGCAAGAACTTGTAATGAGAATTT
+
>>A3>B5BDCFFEDGBFFBFAFB4445DD55544BB555D5ABB5DBB3DD
@M00842:106:000000000-AAV5A:1:1101:23060:5778 1:N:0:3
AGAGGATAAATACAAAAAATAACAACACAACACAACAACAAATGGAATCCC
+
>3>334>BFFDFGGGGGFEGGGBB44B2B2AB2A22A22B2B55B33B3BB
@M00842:106:000000000-AAV5A:1:1101:13552:5783 1:N:0:3
TCAAAAAAAAAAAAAAAAATGGAATTCTCGGGTGCCAAGGAACTCCAGTCA
+
3>>>AFBBBDBBGEEGGGF1BGBB33D5D1FC1>ECGFFDG3FBDGHF@F3
@M00842:106:000000000-AAV5A:1:1101:24450:5786 1:N:0:3
TTATGTAAATTATCATTTTGTAGATAGAGCTTGACGATCTTAGGCATATTC
+
>>1>13BDF33DAGGEB33B1BDA33B11D1AAB1A0A0B1BDBFG1F22A
@M00842:106:000000000-AAV5A:1:1101:13829:5787 1:N:0:3
AAAAAAAAAAAAAAAAAAAAAACAAAAAACACCAAAAAAACAAAAAAACAA
+
A@AAAD?1>>>>EEAE//E/@E//?00/>>?0//>///>//?/0B//>///
@M00842:106:000000000-AAV5A:1:1101:24605:5789 1:N:0:3
AAAAAAAAAAAAAAAAAATGGAATTCTCGGGTGCCAAGGAACTCCAGTCAC
+
AAAAADDDDDDDGGGGGG0FGFF@1D2@?A>/>BBBGAEGHH1F@BF@FGF
@M00842:106:000000000-AAV5A:1:1101:17910:5800 1:N:0:3
ATGGGGGATGTAGACACGAGTTTCTGATGTAAAAAACAAAAAAAAAGGGAA
+
>1>1111>1>@B3FFFGGAEA01A2D22D2B2D2AAAA/BE//EEABB/B0
@M00842:106:000000000-AAV5A:1:1101:12483:5801 1:N:0:3
CAGGACTGAAGAAATATCTCATGTGAAAACAAACACAAAACTGGAATCCCC
+
>>>3>A4>FFFFGFGFFGBFFGD6D665AAA444B4B2AF23BBECF3B3A
@M00842:106:000000000-AAV5A:1:1101:24669:5801 1:N:0:3
AAAAAAAAAAAAAAAAAAAAAAAGACACACGTGCAGCAAACCAAAAACCCA
+
ABBBBBDDDBBBGGGEGGGGGE?1F23221/0/?/3B02?0/?//////</
@M00842:106:000000000-AAV5A:1:1101:20079:5813 1:N:0:3
TACCGCTGATTCTGCGTTTGCTGATGAACTAAGTCAACCTCAGCACTAACC
+
>1AA?D1>1DFBBBBAAA0EGFB1BB3BF111BBDADFGBGGBHFHHFGGF
@M00842:106:000000000-AAV5A:1:1101:9912:5818 1:N:0:3
AAAAAAAAAAAAAAAAAAAAAACACACAACACCACACAAAAACTAAACACC
+
AAAAADDDDD0DEAE/E/>EEE/B0F?/?E/?/////?/00>/111B110/
@M00842:106:000000000-AAV5A:1:1101:9147:5822 1:N:0:3
AAAAAAAAAAAAAAAATGGAATTCTCGGGTGCCAAGGAACTCCAGTCACTT
+
ABBBBBBBBBDBGGGGAFGGGF3A5A1A01>>B@B1?BFGBGGFHBFGHB3
@M00842:106:000000000-AAV5A:1:1101:7780:5834 1:N:0:3
AAAAAAAAAAAAAAAAAGGGAATTCGCGGGCGCCAAGGAACTCCAGTCACC
+
BABBBBBBBBBBGGGGE1AE1A?GD11>>///>>?>/?C3B?GGGHBE311
@M00842:106:000000000-AAV5A:1:1101:10082:5839 1:N:0:3
CTGTGGGAATATTGATGATGATCGATACCTCATTCCTTTGAGCAATGAAGG
+
>>>>343>FCFDEGGFGBFFGGDB24BEC5A4B6BB5D5DAAGF3BF55A3
@M00842:106:000000000-AAV5A:1:1101:15320:5841 1:N:0:3
AAAAAAAAAAAAAAAAAAATGGAATTCTCGGGTGCCAAGGAACTCCAGCCA
+
AAAA@@DDDDDDGGGCCEC0BFBG11B2D/FE/>E0DBH/FGH1B1@F0?0
@M00842:106:000000000-AAV5A:1:1101:8230:5843 1:N:0:3
ATGCATGATTGATGGACTGGATGAGGACAACCAACAAAACAAATGGACTTC
+
>>>>>@DFBFDFEFCGGFFGBBB4BB44444224AA22AAA2255B333B5
@M00842:106:000000000-AAV5A:1:1101:7933:5844 1:N:0:3
AAAAAAAAAAAAAAAAAAAAAAAAAAGACACAACCACCACACAACCAACCA
+
AAAAADDDDDDDGGGGGCC/E//>/E//00BB<//<</<///<////////
@M00842:106:000000000-AAV5A:1:1101:6707:5853 1:N:0:3
GCACTATGTTTACTCTTGCGCTTGTTCGTTTTCCGCCTACTGCGACTACAG
+
AAABACDFFFFFGFGFGGGGGC2B4AAA2B22DA2EE2EG3BGAFGEE3B3
@M00842:106:000000000-AAV5A:1:1101:25195:5854 1:N:0:3
AAAAAAAAAAAAAAAAATGGAATTCTCGGGTGCCAAGGAACTCCAGTCACC
+
A3AB@@DD@BBBGGGGEFFGGF33D551?>1>>B@BB1B3B3DGGB3BBG3
@M00842:106:000000000-AAV5A:1:1101:11781:5861 1:N:0:3
AAAAAAAAAAAAAAAAAAAACGGGACTCTCAGGCGCCAAGGAACTCCAGGC
+
AAAAA1@@A0>AAEA/A/>E//B//>B01B1200//>?>F/00B1B<<B0/
@M00842:106:000000000-AAV5A:1:1101:9225:5862 1:N:0:3
AAAAAAAAAAAAAAAAAAAAAAACAAAAAAACAAAAAAAAAAAAAAAAAAA
+
@BABBBBDDDDBGGGGGGGGGGG1111B1/>/??F0?<B<CBDFG-A@@@C
@M00842:106:000000000-AAV5A:1:1101:21789:5863 1:N:0:3
GTAGCGTTGACCCTAATTTTGGTCGTCGGGTACGCAATCGCCGCCAGTTAA
+
>>>3A3>>2>BFGFF4FGGFFEFAAA2A2AF2BAEE22GDFEAEEAEA55@
@M00842:106:000000000-AAV5A:1:1101:6722:5871 1:N:0:3
GCACTATGTTTACTCTTGCGCTCGATCGTCGTCCTCCTACTGCGACTAACG
+
AA1>ACBDDF3DGFFB1BGGGE0AA0000000BA/DB01F1EF/AEFCB1/
@M00842:106:000000000-AAV5A:1:1101:10711:5875 1:N:0:3
GAAAAAAAAAAAAAAGGGGGGGGACAGCGACACACACACACGAGACCACCG
+
11>AAFDDDDDDEE///A//>-9----;--9------9--9-----;--9-
@M00842:106:000000000-AAV5A:1:1101:7075:5879 1:N:0:3
AAAAAAAAAAAAAAAAGGGGGGCCGCGCCGCAACACGCCCAAGCCCACCAC
+
1>AAA?ADDDDAEGE/E/EEECGC<>--<-----.<.-;-.:.;...;:..
@M00842:106:000000000-AAV5A:1:1101:9783:5880 1:N:0:3
TATTCTAAAAAAAAAAAAAAAAACTGGACTTCTCGGGTGCCAAGGAACTCC
+
3>3>ABFFFFF2FEGGGGCGGG?1ABF3133@DB?101>E3@FFE1CF3F3
@M00842:106:000000000-AAV5A:1:1101:23556:5882 1:N:0:3
AAAAAAAAAAAAAAAAAAAAAAAAACAAAAAAACAAAAAAAAACAAAAAAA
+
AAAAADDDDDD@EGGGGGGGGG//>/?/0B//</<<0BC@CCB/</?FG@C
@M00842:106:000000000-AAV5A:1:1101:5594:5883 1:N:0:3
TGGAATTCTCGAGTGCCAAGGAACTCCAGTCACTTAGGCATCTCGTATGCC
+
3>>>>4CFFFB4A4AFFFGFFAFB4DGBFFGBG55DB3FA3C5DGAE3BGF
@M00842:106:000000000-AAV5A:1:1101:6096:5884 1:N:0:3
GAAAAAAAAAAAAAAAAAAAAAGAAAAAAACAAAACACAACACCCACCTCG
+
333334222@22222000000/111321//1//000/0/////?//??00/
@M00842:106:000000000-AAV5A:1:1101:9072:5888 1:N:0:3
AGCGACAGCTTGGTTTTTAGTGAGTTGTTCCATTCTTTAGCTCCTAGACCC
+
33>33>3ABFFFGB4GFFGGBB6B55D54AFFBAA5ADDFGGHFEGHFGG2
@M00842:106:000000000-AAV5A:1:1101:11141:5891 1:N:0:3
CAGGGGCTGCAGTGCTTTTCTATAAGCAACACAAACAAAAAAAATGGACTC
+
>>>111>1>AFFFGFBBFFGDG333DBBB0A00B0000B0B/A/0BFF110
@M00842:106:000000000-AAV5A:1:1101:23478:5893 1:N:0:3
AGAATAACAGACCAGGTCTAGTTTCATTCGCTAGCAACAAAACAAAACACA
+
>AAA3DFFFDFFGGFC4FG5BBD6DB66D6A2AAFBB2B22BBAFF22F22
@M00842:106:000000000-AAV5A:1:1101:15551:5901 1:N:0:3
ACGACCAGAAACCTGGCCTAACGACGACTGGTCAGCTCCATCAACAGCATA
+
>>>1>>@CFC11B1AB1A1ACCBA0E0AA//1DD011BBC1B11BA0B011
@M00842:106:000000000-AAV5A:1:1101:10169:5907 1:N:0:3
TTTCTTGTTGGACTTAAAAAAAAACAACACACATGGAATTCCCGGGGGCCC
+
1>1>>D1BBB11BBEFEAGGAAEEEAAACAAE/BBF1111D1BA?//>>//
@M00842:106:000000000-AAV5A:1:1101:5355:5924 1:N:0:3
GAAAAAAAAAAAAAAACGCGGACGGCTCCAGCCGCCGAGCCACCCCAAGCC
+
11>111>100000/////AA///>>////110//>//////000/////?/
@M00842:106:000000000-AAV5A:1:1101:14431:5927 1:N:0:3
GCAAAAAAAAAAAAAAAGGGAATGCCCGGGTGCCAGGGACCCCAGGCACCA
+
>>>>>B>DADDDEEAA0EEAA1B3533AA0>0B3B@F1B1>1B11??11?1
@M00842:106:000000000-AAV5A:1:1101:19338:5934 1:N:0:3
CTCGTTCTCTCCCCACCATTTTTCGTCCCCTTCGGGGCGGTGGTCTATAGG
+
AAA@AAFAFF1BA1BAFABGGG3BA0ABAA00B0A0AAAA>///B2DF2FB
@M00842:106:000000000-AAV5A:1:1101:18516:5950 1:N:0:3
AGTGAAAAAAAAAAAAAAAAAATGGAATTCTCGGGTGCCAAGGAACTCCAG
+
>1>1>BBB111>0A0/AEECGGABEFF1@B22?B>/>BBFCHGFHH1FHG1
@M00842:106:000000000-AAV5A:1:1101:24506:5950 1:N:0:3
CATGGCGGTCTTCTGTTAAAAAAAAAACAAAAAAACGGAAATCCCCGGGGG
+
>A333C3?>AAFFDGFGGGGGG?EA2A1AF11A0AB0B>FEH53B1>E///
@M00842:106:000000000-AAV5A:1:1101:18118:5952 1:N:0:3
AGTGAGATATGGTACTGTAAACTTGTGAATGTTTGAACTCTGAAAGACCTG
+
11>1113B@BBFABBABBBBGG31D1B3B3F333BDFG3F3DG2DFHHH10
@M00842:106:000000000-AAV5A:1:1101:8913:5972 1:N:0:3
AAAAAAAAAAAAAAAAATGGAATTCTCGGGTGCCAAGGAACTCCAGTCACC
+
A>>AADDADDDDGC//A0BGEF1FA2D/B>/>BFDFAFAEGCFHCFGFFD1
@M00842:106:000000000-AAV5A:1:1101:5637:5998 1:N:0:3
AAAAAAAAAAAAAAAAAAGAACTTCTCGGGTGCCAAGGAACTCCAGTCCCC
+
1>>AADD1DDDDGGGG////00B@@2@////>?011//0B>1BF11211B/
@M00842:106:000000000-AAV5A:1:1101:23986:6007 1:N:0:3
GGCACAGAATGTTTATAGGTCTGTTGAACACGACCAGAAAACTGGCCTAAC
+
AAA>AFFFFFF@GFE33BGAFFB33B3DA1F0AAAABB01BB110BF1BFA
@M00842:106:000000000-AAV5A:1:1101:9324:6019 1:N:0:3
TGGAATTCTCGGGTGCCACGGAACTCCAGTCACTTAGGCATCTCGTATGCC
+
>1>>>BBBDFAAGAAFGB1EE0AA1AFFEGFHG21DDGHGF01GFAFBFGG
@M00842:106:000000000-AAV5A:1:1101:14624:6021 1:N:0:3
AAAAAAAAAAAAAAAAAAGGGAATGCTCGGGTGCCAAGGAACGCCAGTCAC
+
AAABBBDDBBBBGGGGAEA?E?113@55B/E1>??33GFFHH1?/AE3?F3
@M00842:106:000000000-AAV5A:1:1101:7724:6031 1:N:0:3
TTTAGTAAGCTCTTTTTGATTCTCAAATCCGGCGTCAACCATACCAGCAGA
+
>>AA13BDDFFFGGGGGE1FGG3DDDA3BF00AA0AABGGGCFHFGFH0E0
@M00842:106:000000000-AAV5A:1:1101:11066:6039 1:N:0:3
GTATGATTGTTGGGCTGTTGACTCTGAGCTGTACGTTTAATGGATAAATAA
+
>>>33B5@BBDFEEEFEFGGBB554D55BDFFDFG23BA5DAGGED35555
@M00842:106:000000000-AAV5A:1:1101:26105:6039 1:N:0:3
ATTTGGAGGCATGAAAACATACAATTGGGAGTGTGTCAATCCTGACGGTTA
+
>>>A11CCAAAFGGGGDF1B1BBB31BF00B0B1DBDDDBGH1GGGEEAFA
@M00842:106:000000000-AAV5A:1:1101:24622:6042 1:N:0:3
CAAAAAAAAAAAAAAAAATGGGAATCCCCGGTGCCAAGGAACCTCAAGCCC
+
1AAAAADDDDDDGGGGCE0AF0010@B1/>>/>>FB@/B0F0>0B1111//
@M00842:106:000000000-AAV5A:1:1101:10311:6051 1:N:0:3
GATGCCGACTCTGATGAAGCTGCTTAAACCTTTCAAAAAAAACAAAACACA
+
>>11>B1>A>ADGGDG31BFFF1B1311AB011AD2210A/////BF0/0A
@M00842:106:000000000-AAV5A:1:1101:16318:6078 1:N:0:3
GTTACTCGTCAGAAAATCGAAATCATCTTCGGTTAACTCCAAAACGGCAGA
+
>>>>>@B3BAB@AA4FGGEB424DA5A55AAE22A5555B3BF2CEAEAA1
@M00842:106:000000000-AAV5A:1:1101:23660:6085 1:N:0:3
TTTGGCTGTAGAACATTGCCTTGCTCATGGCGAGTTTGTGCTTTGCAAAAA
+
>1111B1>1BDFGGGG3BGBAB1A1FGFF10A0A0011BBD2FADG2D1B/
@M00842:106:000000000-AAV5A:1:1101:10008:6088 1:N:0:3
CTTGAAGCAAAAAAAAAAAAAAAAAAATGGAATTCTCGGGTGCCAAGGAAC
+
>>11>C1BFFFFGGGGGC?/E/A/A>>B@11111B2@B/>//EGH1//000
@M00842:106:000000000-AAV5A:1:1101:20413:6090 1:N:0:3
ATTAGGGTTAGTTGTAGACAAGTTGTTCCTTGCAACAAAAACAACAAAAAA
+
3>>>354>BACFGGFFGEFA4455D5AD5555GADB42A2222B2AFG22A
@M00842:106:000000000-AAV5A:1:1101:25753:6092 1:N:0:3
AATTTAGGCTTGGTAGTGGAACAACAACCCAACCACGGAAATCCCCGGGGG
+
>A111D3FFFFDGBBFAFGBB10B0AB0B0BCEEA0B0///1DBF//A///
@M00842:106:000000000-AAV5A:1:1101:23748:6093 1:N:0:3
AAAAAAAAAAAAAAAAAAAAAAGAGAAACCAACCACCACCACAAAACAGAC
+
AAAAADDDDDDDGGGG?ACE>E?/00110BF//>>?>>//////000/000
@M00842:106:000000000-AAV5A:1:1101:24052:6099 1:N:0:3
AAAAAAAAAAAAAAAATGGATTCCCGGGTGCCAAGGAACTCCAAGTCACTT
+
AAAA@DDDDDDDGGGG0FGBBB12A///?>/BD1B/00F1BF1F11B2121
@M00842:106:000000000-AAV5A:1:1101:14840:6099 1:N:0:3
AAAAAAAAAAAAAAAATGGAATTCTCGGGTGCCAAGGAACTCCAGTCACTA
+
AAAA3ADDBBBBGGGGGFGBBBA5551AA1>1BDBBFGGGBFGEGBFGFB3
@M00842:106:000000000-AAV5A:1:1101:20677:6101 1:N:0:3
CTGAACAGCTTCTTGGGAAGTAGCGACCGCTTGGTTTTTAGTGCGTTGTTC
+
>>>>>BDFFFFFGGGGG4BAB555AAE2222ABA32BAE2B5A501AE1FB
@M00842:106:000000000-AAV5A:1:1101:20427:6106 1:N:0:3
ATTAGGGTTAGTTGTAGAAAAGCTGTTCCGTGCAACAAACAAACACAAAAA
+
3>3>3544B>CBGFBGGBBBBB44B545D2BABBBBAAB2B2BBF2BFGFA
@M00842:106:000000000-AAV5A:1:1101:8775:6109 1:N:0:3
AAAAAAAAAAAAAAAATGGAATTCTCGTGTGCCAAGGAACTCCAGTCACTC
+
BBBBBBBBBBBBGGGEFBFBB33DA5B1A1B5BBBB1BBFBF33B3FFF3@
@M00842:106:000000000-AAV5A:1:1101:10167:6117 1:N:0:3
AAAAAAAAAAAAAAAAAAAAAAACAAACAACACACGCAACAACAACACCCC
+
ABBBBBBDBBDBGGGCGE0EGC/??1FE11??////>></0/////?//?/
@M00842:106:000000000-AAV5A:1:1101:11138:6124 1:N:0:3
GAAAAAAAAAAAAAAAGAGGGGACGAGCGACAGCCACACAACCGAGCCACC
+
11AAA>11>@ADEEE?//BF?//A>////>E/>//0B0?>/>//////000
@M00842:106:000000000-AAV5A:1:1101:14494:6131 1:N:0:3
GAAAAAAAAAAAAAAGGGGGGGGAGGCATGCACCACCAAAACACAGCCACG
+
A>AA1111000@A/AA/AAE/??@9---/-////9-----9--:---9-:-
@M00842:106:000000000-AAV5A:1:1101:19062:6133 1:N:0:3
AAAAAAAAAAAAAAACGGGGGGGCGGCGGACCCCCGCAAGCCACGCACCCC
+
>1AAA??1>>>0EA//EEFGCC?-9---@@-@----;9--:--:-9-9@--
@M00842:106:000000000-AAV5A:1:1101:24504:6133 1:N:0:3
AAAAAAAAAAAAAAACGGGGGGCCGCGGAGCCCCCGCAACACCACACCCCC
+
>>AAA@A@>@A?CE/A/AECCC/>/>-----.:.--;@--;...999..;-
@M00842:106:000000000-AAV5A:1:1101:24113:6138 1:N:0:3
CCCCAAAAAGAAAGGTATTAAGGCTGAGTGTTCAAGCTTGCTGGCGGCCTC
+
>1>AAAFAAAAFGGABEGGF3BB01B001B33D3221110B1A10/AAE/B
@M00842:106:000000000-AAV5A:1:1101:5369:6141 1:N:0:3
AGTCTCAGGAGGAAGCGGAGCAGGACAACTGACGTAGTGCAGGAAGGAAAG
+
>>>>>B@DFFBBGGGGGGEGEGB22222AAB33222B23B5BA12B113B1
@M00842:106:000000000-AAV5A:1:1101:23354:6148 1:N:0:3
AAAAAAAAAAAAAAAAAAAAAAACCAACAGACAACACAACCAAAACCAACC
+
?AAAADDDDDDDGGGGGCG?@EE?/?/?/00B00/>/?/?//</?0?//?/
@M00842:106:000000000-AAV5A:1:1101:17527:6153 1:N:0:3
AAAAAAAAAAAAAAAAAAAAAAAAAAAAAAACAAAACAACAAAAAACAAAA
+
AAAAADDDDDDDGGGGGCGGGG////>//</?/<FC0?G/F/00<//?F00
@M00842:106:000000000-AAV5A:1:1101:11500:6153 1:N:0:3
GAAAAAAAAAAAAAAAGGGGGGGCGCGCGTCACCCCGCACCCCACCGCCCC
+
?AA@A>1ADD00E///A/AEEC-9-999--9-9:-9---99-@-----9--
@M00842:106:000000000-AAV5A:1:1101:12202:6154 1:N:0:3
GAAAAAAAAAAAAAAAGGGGGGGCGCACGCCGACCCCCCCACACACCCCCC
+
1>AAA?>@ADDDGGEEGGGEEB9----;-----999-9---9-9--;-;--
@M00842:106:000000000-AAV5A:1:1101:20203:6161 1:N:0:3
GAAAAAAAAAAAAAAAGGGGGGGCCAGCGGCCACCGCCCCCCCCCCCCCAC
+
11AAA1>AD?DDCG?/EEEGGG@:-...---9-;--9-9-99-;-999@-;
@M00842:106:000000000-AAV5A:1:1101:21608:6162 1:N:0:3
AATGAGTGCTTGTCAATCTGAGAGGACCAGCCACACCCAACAATGAACTCC
+
1>111131BBBC1BGFGFGGBB11A00A000B0B000A00A0/1A111B1B
@M00842:106:000000000-AAV5A:1:1101:6619:6165 1:N:0:3
AAAAAAAAAAAAAACAAGGGGGGCGCGCGGCCTCCACCCCCAACCCCCAAC
+
>AAAADDDDDDAE/AA/BAEA///<//---<-.../<;:---.;...--..
@M00842:106:000000000-AAV5A:1:1101:23128:6167 1:N:0:3
AAAAAAAAAAAAAAAAGGGGGGCCCGCCGACCGCCCCCCCCCCCCACCCCC
+
>>AAADD@ADDA?E//A/E/E@//>/>/---<---<-;:;-A@------;-
@M00842:106:000000000-AAV5A:1:1101:9325:6169 1:N:0:3
AAAAAAAAAAAAAAAAAAAAAAACAAACAACCGCCGCCAACCAAACCCCAC
+
AABB?DDDBBBBGGGGGGGGGG?1111?11??>///<>////?/////<//
@M00842:106:000000000-AAV5A:1:1101:8005:6170 1:N:0:3
CAAAGTAAGAGCTTCTCGAGCTGCGCACGGCTAGGTCGACTTTTCTCATTT
+
>AAB3BBDFFFFGGGFDFBEEEA42E22A22A2BBADAA0B15DBDFF5FF
@M00842:106:000000000-AAV5A:1:1101:6827:6177 1:N:0:3
AAAAAAAAAAAAAAAAAAGGGAATTCTCGGGTGCCAAGGACCCACAGTCAC
+
AABBBBBBBBBBGGGGGE1?EFFG3D5DFE/1>EGGF1?11?11?>1?B3B
@M00842:106:000000000-AAV5A:1:1101:19060:6181 1:N:0:3
GAAAAAAAAAAAAAAGTGGGGGGCCCCGGACTCGCAGCCCCCCACCCCCCC
+
1AA1AC>DD?DDECE/BFDFE/<>/C<//<>/0.--.><.<-<-=..:A-9
@M00842:106:000000000-AAV5A:1:1101:13014:6191 1:N:0:3
AAAAAAAAAAAAAAAAAATGGAATTCTCGGGTGCCAAGGAACTCCAGTCAC
+
AABBBDBBBBBBGGGGGA1BFBEB3D55?F01>E3E3CE1?E3BB33BBFB
@M00842:106:000000000-AAV5A:1:1101:15276:6195 1:N:0:3
CGAATTTACTGACACTGAATCTAAACAAAAACAACAAAAAAAAACGGACGC
+
>3>>>AFFFDFFGGFFGBBBBF5BDA5A4A4A4A42A2AGE2AEAE1100A
@M00842:106:000000000-AAV5A:1:1101:18551:6196 1:N:0:3
GGCCATAAGGCTGCTTCTGACGTTCGTGATGAGTTTGCATCTGTTACTGAG
+
A1>AABCDBFFFFFAADFF3BE000B0A00B31221A1B2D1BA2DD2AF1
@M00842:106:000000000-AAV5A:1:1101:10196:6196 1:N:0:3
CTTTACTAAAAAAAAAAAAAAAATGGAACTCTCGGGTGCCCCGGCACCCCC
+
AAAAADFFFFFFEGECCE/EG?E0BA111AA1B//@B//0B///>//>>EE
@M00842:106:000000000-AAV5A:1:1101:25451:6205 1:N:0:3
AAAAAAAAAAAAAAAAAAAAAACGCCACAACACACAACCACACACAAACCA
+
AAAAADADDDDDG?FGEEE/EG///>//0?/>>C//////<</<//?0/?/
@M00842:106:000000000-AAV5A:1:1101:7738:6207 1:N:0:3
AAAAAAAAAAAAAAAAAAAATGGAATTCTCTGGTGCCACGGAACTCCAGGC
+
ABBBBBDBBBBBGGGGGEGE1BB3333B333B33BBBF3>/E1>3F3B33?
@M00842:106:000000000-AAV5A:1:1101:22028:6210 1:N:0:3
AAAAAAAAAAAAAAAAAAAATGGAATTCTCGGGCGCCCAGGAACTCCAGTC
+
AAAAADDDDDDDGGGGGGE/GBF1BF1@2B/B>//>E//F//GGHGHFF><
@M00842:106:000000000-AAV5A:1:1101:7985:6212 1:N:0:3
AAAAAAAAAAAAAAAAAAAACACAGAGAAACACAAAACAACACACAACACA
+
AAAAADDDDDDDGGG/A/////0B01001BB00//00B?////////?///
@M00842:106:000000000-AAV5A:1:1101:7845:6214 1:N:0:3
GAAAAAAAAAAAAAAAGGGGGGGCCGCAGGTACCACGCACAAAGCACACGG
+
1>AAA1A@DDDD0EEEEACG/<--:------/;///-:-;---/-/-----
@M00842:106:000000000-AAV5A:1:1101:11210:6218 1:N:0:3
AGAGGTCAAAAAAAAAAAAAAAAAATGGAATTCTCGGGTGCCAAGGAACTC
+
11>11BBCDFFAGGGCGCEEEE//>0B1B111D2@>?//>FFHFEGEBF1B
@M00842:106:000000000-AAV5A:1:1101:8773:6224 1:N:0:3
GCCGTGGATGCCTGACCGTACCGAGGCTAACCCTAATGAGCTTAATCAAGA
+
>>>3>33>@@CFFFGGGGEGGGB2A2AAB3FAF2B2A5AFGA3FG5FFHB3
@M00842:106:000000000-AAV5A:1:1101:25062:6225 1:N:0:3
AAAAAAAAAAAAAAAAGGGGGGGCGGGCGCACACCACACCAGCACCAGCCC
+
1AAAA@D1AD0AE/A/A/A?EC-:@-9---;9-9--;--;-----:---;-
@M00842:106:000000000-AAV5A:1:1101:18230:6234 1:N:0:3
ATGGCCGTGATCTGTCATTACGTGCGACTATCTCCACTATAGAAAAAAAAA
+
>>>1>B1>>A>B3B3BGGGGGF0B0AAE0?1112BAF1ABF2BA1F0A/E/
@M00842:106:000000000-AAV5A:1:1101:19742:6239 1:N:0:3
TGTGAGATATGGTACTGTAAACTTGTGAATGTTTGAACTCTGCAAGACTGG
+
33>3>5@BDFFFDGBFGBBBBB55D5B56DD565BADFEFFF3B33BGGH2
@M00842:106:000000000-AAV5A:1:1101:23516:6241 1:N:0:3
CCTTGATGGGACTGTATGCCAAAGCAATCTTTTGCTACAAAAAAAACACAA
+
>1111B1@11CFFGFFGGGGGE1BBFB1B13A1BBAF11B1BCE/E/E0AA
@M00842:106:000000000-AAV5A:1:1101:21162:6243 1:N:0:3
AAAAAAAAAAAAAAACGGGGGGGCGGCAGAGAGACGCACCCACAACGTCCG
+
11AAA?DDD?@A??E//EEGGC:-9-99-----9-;9------99;-----
@M00842:106:000000000-AAV5A:1:1101:17192:6245 1:N:0:3
TTTGGTTGGCAGGAAAATGAAAACAAAAACACAAAATGGAATTCTCGGGTG
+
1>>11>1>AFFAGGFCGGFBBBD0B000B0AFGFHH1FFF111DDFA/EA/
@M00842:106:000000000-AAV5A:1:1101:9949:6252 1:N:0:3
AAAAAAAAAAAAAAAAAATGGAATTCTCGGGTGCCAAGGAACTCCAGTCAC
+
@BBBBBDDBBBBGGGGGA1BG@FEGD5D1?01>E?33B?13B3BF3B@BDG
@M00842:106:000000000-AAV5A:1:1101:10772:6257 1:N:0:3
TGGAATTCTCGGGTGCCAAGGAACTCCAGTCACTTAGGCATCACGTATGCC
+
33>>>BBD@FAAG4AFGFCFFFGF45BFGBHDF5AA5BGG3B3BA225BBF
@M00842:106:000000000-AAV5A:1:1101:6891:6258 1:N:0:3
TATAACCAGTAGTGTTAACAGTCGGGAGAGGAGTGGCATTAACACCATCCC
+
>>>AAFFFABFF6B5FDFG5FFBAE22A2A22BABABFBAADGGGGHFHH1
@M00842:106:000000000-AAV5A:1:1101:20526:6269 1:N:0:3
CATACAAGTCTTAACCAAAAAAAAAAAAAAATGGAATTCTCGGGTGCCAAG
+
3>3>AFFCBDD5GGGGFA4AAA2AA22A0A0ABB3B3@E@@FF@1EEFGG1
@M00842:106:000000000-AAV5A:1:1101:24784:6280 1:N:0:3
AAAAAAAAAAAAAAAAAAAAAAAAACAACAAAAAGACACACACACACACAC
+
AAAAADDDDDDDGGGGGC@E?E/E///?///>0///0B0F/<?A/?/</</
@M00842:106:000000000-AAV5A:1:1101:10781:6283 1:N:0:3
AAAAAAAAAAAAAAAAAAAAAAACAAACAACCAAAAAAAACAGAACAAACA
+
AA?ABBBBBBBBGGGGGGGGGGG1?111B11//?//?<E//F0B?0F00?0
@M00842:106:000000000-AAV5A:1:1101:25333:6285 1:N:0:3
AAAAAAAAAAAAAAAAAATGGAAGTCTCGGGCGCCAAGGAACTCCAGTCAC
+
BBBBBBBBBBBBGEGGGE1GB3@33D5D3?0//>>1>??13?3FFFFGHHF
@M00842:106:000000000-AAV5A:1:1101:10328:6286 1:N:0:3
AAAAAAAAAAAAAAAAAAATGGAATTCTCGGGTGCCAAGGAACTCCGTCAC
+
ABBBBBBBBBBBGGGGGGE1BGFB3@D5@?1>1>E3B@GFFFHFFFF?GE/
@M00842:106:000000000-AAV5A:1:1101:19506:6295 1:N:0:3
TTTGATCTTTTGTTGTGGGTGTATTATACATTTATCAGCAAAACAAAAAAA
+
1>>1>BBBDDFFCGG1AFGAEA13D3333333332FD2GBBBA0A00BF//
@M00842:106:000000000-AAV5A:1:1101:11943:6299 1:N:0:3
AACTATGAGAAGCGGAAAAAAACTTACAACTTTGGACGAAAAAAAAAAAAA
+
AAAAA@3DDFFFFGGGGCFAEE011BB1D111BABAGEE/A/BA/>?E/EE
@M00842:106:000000000-AAV5A:1:1101:10683:6300 1:N:0:3
TTGCGCATACAGCAGACAAAAATCTGTAACACCAAAACAAAAAATGGAACT
+
>>>>1>>>AFFFGGGFGG0FGE0BBD333DDB0A0000ABE0A/0B1F111
@M00842:106:000000000-AAV5A:1:1101:13024:6305 1:N:0:3
AAAAAAAAAAAAAAAAAATGGGAATCCCCGGTGCCCAGGAACCCCCAGCAC
+
AAAAADDDDDDDGGGGGG0BBBB10BF1/>>>/>B0@/F/B0F/E//?000
@M00842:106:000000000-AAV5A:1:1101:10698:6311 1:N:0:3
TTGCGCATACAGCAGACAAAAATCTGTACAAACAAAAAAAACAATGGAAAA
+
>>>>3>A>AFFFGGGGGFGFFG4A5DAB5DB32222BAA2A1BC3BBAF32
@M00842:106:000000000-AAV5A:1:1101:5436:6313 1:N:0:3
AAAAAAAAAAAAAAAAAAAAGGGAATTCTCGGGTGCCAAGGAACTCCAGTC
+
AAAAADDDDDDDGGGGGGGC/E?/BB1B2B>>>/>?>B1F/FBCBDG1121
@M00842:106:000000000-AAV5A:1:1101:19501:6315 1:N:0:3
TTTGATCTTTTGTTGTGGGTGTATGATAAATTCATCAGCAAAAACACACAA
+
>111>3B@DFFB1FBAEEG1AA1D333331331DBDFGG10A000B0//B/
@M00842:106:000000000-AAV5A:1:1101:22207:6317 1:N:0:3
CAGTAACTTTTCCCAGCCTCAATCTCATCTCTCTTTTTGCGTTCTGCTTCA
+
>>>>>BBBBFFFGGFGGGGGBFAB5DD5A556B455B4ABEBEE25FB5G5
@M00842:106:000000000-AAV5A:1:1101:17809:6318 1:N:0:3
AAAAAAAAAAAAAAAAAAAAAAAAAAAAAAACAAAAAAAAAAAAAAAAAAA
+
AABBBBBBBBBBGGGGGGGGGGGC>/>/>><?F/?FC//ACCCG-@@-@-9
@M00842:106:000000000-AAV5A:1:1101:9442:6319 1:N:0:3
AAAAAAAAAAAAAAAAAAAAAAAAAAACAAAAAAAAAAAAAAAAAAAAAAA
+
CCCCCBBCCCCCGGGGGGGGGGG//E///??0/<>D/BDF@<AFGCGCGFG
@M00842:106:000000000-AAV5A:1:1101:14582:6320 1:N:0:3
TTTTGGAGGAAAAAAAAAAAAAAAAATGGAATCCCCGGGGCCCAAGGAACC
+
3>3>33@BABFFGGGGGGGGGG0A0>1B33333331>>///>EA///B30?
@M00842:106:000000000-AAV5A:1:1101:5478:6324 1:N:0:3
ATAAAAAAAAAAAAAAAAATGGAATTCTCGGGCGCCAAGGAACTCCAGTCC
+
A>AAAFFDDDDDGGGGGGC0BBAG11@2D>/>/>>/?///0BF1FGGB2B1
@M00842:106:000000000-AAV5A:1:1101:12506:6324 1:N:0:3
AAAAAAAAAAAAAAAAATGGAATTCTCGGGTGCCAAGGAACTCCAGTCACC
+
?AA@AB@DBBBBGGGGEFBG3B33D5DCBE1>>B@@BCF3EBGHF33D3B3
@M00842:106:000000000-AAV5A:1:1101:9319:6326 1:N:0:3
GAGAAAAAAAAAAAAAAAAAATGGAATTCTCGGGTGCCAAGGAACTCCAGC
+
>>>>>BBCBBBBGGGGGGGGGFBB33335551B/1>>?GBG1FFHE3G333
@M00842:106:000000000-AAV5A:1:1101:10211:6338 1:N:0:3
ATGGACGGCATTGTAGATAAGAGCAAAAAAACAAAAACAAAGGGAATCCCC
+
>>>3>B3>ABDDGABFFFFGBBBFEB4222222BAB22B1B3211123BA1
@M00842:106:000000000-AAV5A:1:1101:22319:6339 1:N:0:3
AAAAAAAAAAAAAAAAGGGGGGGACACAGGAGCCGCACGACAGCGACACCC
+
1>AAA>1>A@A?/A//AAE/A<;9@.9/....9.-999---9----9----
@M00842:106:000000000-AAV5A:1:1101:9068:6340 1:N:0:3
CAAAAAAAAAAAAAAAAAGGGAATCCCCGGGTGCCAGGGAACTCCAGCCCC
+
AAAAAADDDDDDGGGGG//AEFE0111>>@///E0D1F/?0?1BB11>///
@M00842:106:000000000-AAV5A:1:1101:11508:6340 1:N:0:3
AAAAAAAAAAAAAAACGGGGGGACGCGAGATGCACAGCAAAACCACAAGAG
+
>>AAA1>1A@DDAEEE?AFGCC//<->---.<0000/<<//<......./.
@M00842:106:000000000-AAV5A:1:1101:23429:6342 1:N:0:3
CTGGGCGGTTTTATGACAAAAAACAACAACACAAATGGCATTCTCGGGTGG
+
>>111>>100>0FEFFFG1EE0EEH/////A///B1DG0B11D2DA///A/
@M00842:106:000000000-AAV5A:1:1101:13189:6345 1:N:0:3
AAAAAAAAAAAAAAAGGGGGGGCGCGGCAGCCCGACACACCACCACCCCAA
+
1>AAA>1AADDDGE?/AAEEC?A9-;-;--------9;BB?A----;----
@M00842:106:000000000-AAV5A:1:1101:20075:6359 1:N:0:3
AAAAAAAAAAAAAAAAAAAAAAAAACAAAAACAAAAAAAAAAAAAAAAAAA
+
>AAAADDDDDDDGGGGGG?GGG//>/>F0B///?0B//BC/B/@CCCC@-@
@M00842:106:000000000-AAV5A:1:1101:12464:6360 1:N:0:3
AATTTGGCTGTAGAACATTGCCTTGCTAAACAACAAAAAAAAAAACGGAAA
+
>A1>131@@>>DEGEFFFBFGG11BAB33B1100F000B0A/E/E//A/F>
@M00842:106:000000000-AAV5A:1:1101:11852:6362 1:N:0:3
AAAAAAAAAAAAAAAAAAAAAAACAAAAAACAACAAAAACACCAAAAAAAA
+
AAAAADDDDDDDGGGGGGG?EEE//?00?/?/?EH/B0?/?0/<?FGE///
@M00842:106:000000000-AAV5A:1:1101:17344:6366 1:N:0:3
AAAAAAAAAAAAAATGGAATTCTCGGGTGCCAAGGAACTCCAGTCACTTAG
+
@AABBBBDBDBBGGCGGG3FGGGAF1E1AA3ABF1CFF@GHFHFEGHDGH3
@M00842:106:000000000-AAV5A:1:1101:21731:6369 1:N:0:3
AAAAAAAAAAAAAAAAAATGGAATTCTCGGGCGCCAAGGAACACCAGGCCC
+
AAAAADDDDDDDGGGGG/0AB@B111@@?////>EE?C/B0E0B?/0////
@M00842:106:000000000-AAV5A:1:1101:17493:6370 1:N:0:3
AAAAAAAAAAAAAAAAATGGAATTCTCGGGTGCCAAGGAACTCCAGTCACC
+
BCCCCBBCCCCCGGGGECBGEBGFAD5F1E1>?BBB1CCCGFHHHGFGFH3
@M00842:106:000000000-AAV5A:1:1101:17330:6377 1:N:0:3
AAAAAAAAAAAAAATGGAATTCTCGGGTGCCAAGGAACTCCAGTCACTTAG
+
BBCABBCCCCCCGGFGGFEGGG5BAFE1AAFG3AAF3BBFFF35EDGGBG3
@M00842:106:000000000-AAV5A:1:1101:13334:6379 1:N:0:3
AAAAAAAAAAAAAAAATGGAATTCTCGGGTGCCAAGGAACCCCAGTCCCTC
+
AAAAADDDDDDDGGGG0FG1A1AD2AFFGFE/B1BFF0FG/BEAE111@10
@M00842:106:000000000-AAV5A:1:1101:9415:6379 1:N:0:3
AAAAAAAAAAAAAAAAAATGGAATTCTCGGGTGCCAAGGAACTCCAGTCAC
+
B@BBA@DBBBBBGGGGGCCBGCD33B5@B101>>BDCE?FFGBGFFHBGH3
@M00842:106:000000000-AAV5A:1:1101:10789:6380 1:N:0:3
AAAAAAAAAAAAAAAAAAAAAAAAAAAAGACAAAAAAAAAAAAAAAAAAAA
+
AAABADBBBBBBGGGGGGGGGGF/>E@//?2?2B0?//>/A/-ACCG?D--
@M00842:106:000000000-AAV5A:1:1101:24345:6381 1:N:0:3
AAAAAAAAAAAAAAAAGGGGGGGAGCAGAGCAACCACCCCCACAACCCCCG
+
1AAAA1ADDDDDGCE/AEEEEG-9-;.//.///;.-;9-;9-99-;-9---
@M00842:106:000000000-AAV5A:1:1101:23255:6384 1:N:0:3
AAAAAAAAAAAAAAAAAAAAAAACAAACACAGAAACACACACAACACCCAG
+
>AAABBDDBBBBGEGGCC@0E/>1111??1?033333?///////?/////
@M00842:106:000000000-AAV5A:1:1101:5691:6385 1:N:0:3
GCACTATGTTTACTCTTGCGCTTGTTCGTTTTCCGCCTACTGCGACTAAAG
+
>>>>>CBFDFFFGGGDEGGGEA2B4A5A2B22BA22EEDHFGHGFGGGFE3
@M00842:106:000000000-AAV5A:1:1101:23237:6390 1:N:0:3
AAAAAAAAAAAAAAAAAAAAAACAACAGCAACACACAACGCACAACACACG
+
>>333>AADBBBGCE0A0>E//E?11?B1111111?/?//////0?/////
@M00842:106:000000000-AAV5A:1:1101:13736:6392 1:N:0:3
TTCAAAAAAAAAAAAAAAAAAATGGAATTCTCGGGTGCCAAGGAACCCCAG
+
>AABBFFBBBBBGGGGGCG?EEFBB33B3BB@1B/1>?BBC1FA3B1/?//
@M00842:106:000000000-AAV5A:1:1101:25680:6394 1:N:0:3
AGTAAAGAGCAGTTAATCTGGTGTAGCAAACAAAAAAAAAAAGGAAATTCC
+
>>>>>@DFFFFFB3GGFGFFG1B1B1331B00BA0A0AA//A//A0011DA
@M00842:106:000000000-AAV5A:1:1101:10520:6394 1:N:0:3
AAAAAAAAAAAAAAAAAAAAAAACAGCAAACACAACCACAACCACCACAAA
+
?AABBBBBBBBBGGGGGECCEE/1?11113BB0?//>///?//?//???/0
@M00842:106:000000000-AAV5A:1:1101:8847:6400 1:N:0:3
AAAAAAAAAAAAAAAAAAAAAAGAAGAACAACAACAAAAAACAAAAAAAAA
+
>AAAADDDDDDDGGGGGG?EGG//B01B0>B//F/??0B/>/??0B//>//
@M00842:106:000000000-AAV5A:1:1101:16314:6415 1:N:0:3
AAAAAAAAAAAAAAAAAAAAAAAAGCCAACAAAACAAAAAAAACACACAAA
+
1AAAADDDDDDDGGGGAE/EGG/>/000B??/000/>0BF/B//<0</C/0
@M00842:106:000000000-AAV5A:1:1101:6849:6416 1:N:0:3
AGTTGGGGGCTCGAAGACGAAAAACAACAGACAACATGGACTTCTCGGGTG
+
>>>>34>>DAAAGGGFAGEAA22B2222A13AB11A332BB33D53A1E10
@M00842:106:000000000-AAV5A:1:1101:12940:6426 1:N:0:3
TATTTTACCAATGACCAAATCAAAGACATGACTCGCAAGGTTAGTGCTGAG
+
>A>>>DDFFFFFGGGGF11BGF11A00BDB113D0E0AAF1BAG2FGBFG0
@M00842:106:000000000-AAV5A:1:1101:12285:6427 1:N:0:3
GACCCATAATGTCAATAGATGTGGTAGAAGTCGTCATTTGGCGAGCAAGCC
+
>>>>A>FFFFFFGEGGBBBBF5DF45A55BF5BBBB465BFAE?A2A3EHA
@M00842:106:000000000-AAV5A:1:1101:15235:6433 1:N:0:3
AAAAAAAAAAAAAAAAGGGGGGGGCGAGAGCCGAGCGCACCAAACACAGAG
+
>1>1>1@1@DDDE/A/AAE?FC-9@;-9---;-;-;-------------9/
@M00842:106:000000000-AAV5A:1:1101:20618:6437 1:N:0:3
AAAAAAAAAAAAAAAAGGGGGGGGCGCGACGACCAGCCAGCAGCCACGCAC
+
11A1111>A@D?//A/AEEEGC@;-;>9--9---9----9-----------
@M00842:106:000000000-AAV5A:1:1101:14001:6440 1:N:0:3
AGTGTCGGCAAAAAAAAAAAAAAAACATGGAATTCTCGGGTGCCAAGGAAC
+
>333>B3>ADBFGGGGCEEEGG?0011FBG333B@BBFFE1>EHFFEFGB1
@M00842:106:000000000-AAV5A:1:1101:6291:6442 1:N:0:3
AAAAAAAAAAAAAAAAAAAAGGGAATCCCCGGGTCCCAAGGACCTCCAGCC
+
BBBBBBBBBBBBGGGCGGE0??E11B3@31/>/1/?0B?F/B0?0FA0?3?
@M00842:106:000000000-AAV5A:1:1101:23073:6443 1:N:0:3
ACCAAAAAAAAAAAAAAAAAAATGGAATTCTCGGGTGCCAAGGAACCCCAG
+
BBBBBBBBBBBBGGGGGGGGGE1BFG3@3B33B?/1/?GG3?FG3?/?///
@M00842:106:000000000-AAV5A:1:1101:7636:6444 1:N:0:3
AAAAAAAGAAAAAAAAAAAAAAAAAAATGGAATCCTCGGGAGCCAAGGACC
+
AAAAADDAAFFFGGGGGGAGGE/>///0BB1@111@@?A////?FFHEH0/
@M00842:106:000000000-AAV5A:1:1101:22773:6451 1:N:0:3
ATGTGCTCCCCCAACTTGATATTAATAACACTATAGACCACCGCCCCGAAG
+
>>>>3BBBCBABEGEA5B4BBE66B65B44F4B5DA5BA2FE?EAEGFAE0
@M00842:106:000000000-AAV5A:1:1101:13677:6454 1:N:0:3
TTGGAAGAGAGAAGGGAGAACAGAACAGAGGAAGAAAGAGCAGAGAAAGAA
+
>>>3>B4BBFABGGGGCFA4BEB4BB4B4B2222A3B33BGCC3E2A3BF1
@M00842:106:000000000-AAV5A:1:1101:8559:6456 1:N:0:3
TTTTAAAAGAGCGTGGATTACTATCTGAGTCCGATGCTGTTCAACCACTAA
+
>AAAAFFFFBFFGEEEEGGGGGAAB5D5FG542BBAEFGAAFGFFHFGEBB
@M00842:106:000000000-AAV5A:1:1101:18476:6459 1:N:0:3
AAAAAAAAAAAAAAAAGGGGGGGGGGGGGACACGACCAACACAGCCCAACA
+
>1A1A@?D@DDD?/E//AE/EC9---------;-9-----9;A----99--
@M00842:106:000000000-AAV5A:1:1101:24011:6460 1:N:0:3
AAAAAAAAAAAAAAAAGGGGGGGGGAGCAAACAGGGCCAAACAAAGATCGA
+
1A1?A>D1>>AD?/A/AAEEC?-------9/----------99--////--
@M00842:106:000000000-AAV5A:1:1101:18320:6471 1:N:0:3
AAAAAAAAAAAAAAAAAGGGAATCCCCGGGTGCCAAGGAACCCCAGTCACC
+
BBBBBB@BBBBBGGGGE1AEA113B3?EE/E/E3B3FCGCF1EA>E333B3
@M00842:106:000000000-AAV5A:1:1101:9051:6475 1:N:0:3
AAAAAAAAAAAAAAAAAGGGAATTCTCGGGTGCCAAGGAACTCCAGTCACC
+
AAAAAD?DDDDDGGGGC/AEAF0@12@>?E/>>BB1B/FCH1FFBEBFG11
@M00842:106:000000000-AAV5A:1:1101:10607:6477 1:N:0:3
AAAAAAAAAAAAAAAAAAGGGAATCCCCGGTGGCCAAGGACCCCAGGCACC
+
AAAAAD@DDDDDGGGGG/EFF>>>1B1/>>///B01/?/B0/>>/////>?
@M00842:106:000000000-AAV5A:1:1101:11354:6477 1:N:0:3
AAAAAAAAAAAAAAAAAGGGGAGGCAACAAGGACCAGACCACCACGACCAA
+
>>AAADDDDDDDGGG/A///A///?/0/0/0/00//00//B/////>E@>/
@M00842:106:000000000-AAV5A:1:1101:24136:6477 1:N:0:3
AAAAAAAAAAAAAAAAAAAAAAAAAAACAACCACAACAAAAACAAAAAACA
+
BBBB@DDDDBBBGGGGGGCEGG//////?FC/?/?//?/BFG/FH0?CC/?
@M00842:106:000000000-AAV5A:1:1101:18446:6477 1:N:0:3
AAAAAAAAAAAAAAAAAAAAAAAAAAAAAAAAAAAACAAAAAAAAACAAAA
+
ABBBBDDBBBBBGGGGGGGGGGG?//>/</</B<DC/>FG<GGGGG.::CC
@M00842:106:000000000-AAV5A:1:1101:12125:6481 1:N:0:3
GAAAAAAAAAAAAAAACGGGGGGGCGCAAACACCACGACCAACAGCAGCAC
+
A?AAA1>AA0>AE?C//AAEC/>9---;--9:-;----9----9-----9-
@M00842:106:000000000-AAV5A:1:1101:12068:6487 1:N:0:3
TTTAGAAGAAATATTGGATGCAAGAAACACCACCAACAACACGGAATCCCC
+
>>>>3B@DFFFDGDFGGFFFGA5B4444B4AG42A22A22B22222A3BBF
@M00842:106:000000000-AAV5A:1:1101:12485:6489 1:N:0:3
AAAAAAAAAAAAAAAATGGAATTCTCGGGTGCCAAGGAACTCCAGCCACTT
+
BBBBBBBBBBBBGGGC1BGB3B3ADBAAAFE1BD@?FCCFBFG3C31BGC3
@M00842:106:000000000-AAV5A:1:1101:8603:6490 1:N:0:3
GAAAAAAAAAAAAAAACGGGGGGCAGGCAGACCACCACACCACCACACACC
+
AAAAAFDDDDDD?A////AE??>/</-....0>0<..<C..<<......;.
@M00842:106:000000000-AAV5A:1:1101:24350:6491 1:N:0:3
GAAAAAAAAAAAAAAAGGGGGGCAGCAGCACCAAGCCAACCCACGCAACCC
+
1>1AACDDDDADE/EE//AE/>>///0<000/0/0//00>.<..-.<--C.
@M00842:106:000000000-AAV5A:1:1101:22901:6493 1:N:0:3
AAAAAAAAAAAAAAAAATGGAATTCTCGGGAGCCAAGGAACTCCAGTCACC
+
BABBBBDBBBBBGGGGEFFGBBF355DEC@0>??32?C13BBGCEG@FDGB
@M00842:106:000000000-AAV5A:1:1101:7639:6493 1:N:0:3
ATTAGGAAAAAAAAAAAAAAAAAATGGAATTCTCGGGAGCCAAGGAACTCC
+
>>>A35BFFFFBGGGGGGEGCG001B3@333D5DB?>/>BFHFFAFGG@FF
@M00842:106:000000000-AAV5A:1:1101:12036:6508 1:N:0:3
ATATTGGCGCTACTGCAAAGGATACTTCTAATGTCGTCACTGATGCTGCTT
+
AAAA>31C@ADDGGGGBABBGB11113B3A22D2D0BFEEFBFHHHB1B11
@M00842:106:000000000-AAV5A:1:1101:8248:6514 1:N:0:3
GAAAAAAAAAAAAAAAGAAAAACACAACACACCAACACAACCAACAAAAAA
+
1>AAAFDDDDDDGEGG/A0BA0//ABA//////?>/?BG>/?F>/>/00//
@M00842:106:000000000-AAV5A:1:1101:7089:6514 1:N:0:3
AAAAAAAAAAAAAAAAAATGGAATTCTCGGGTGCCAAGGAACTCCAGCCCC
+
ABBBBBBBBBBBGGGGGA1BBCGD3B5D1E01/>3B3FB?3B3B33B31>1
@M00842:106:000000000-AAV5A:1:1101:24778:6516 1:N:0:3
AAAAAAAAAAAAAAAAAGGGGGGAGCCAGACTACACCCCCACAACCCACAG
+
AAAAA1A>DDD@AEE///AAE>><<//000<110100.->-<<<.......
@M00842:106:000000000-AAV5A:1:1101:8078:6516 1:N:0:3
AAAAAAAAAAAAAAAAAAAAAAAAAAAAAAATAAAAAAAAAAAAAAAAAAA
+
1AAAADDDDDDDGGGEGGGGCGE//>>/<//011>?1<</@<---<-;-@;
@M00842:106:000000000-AAV5A:1:1101:18577:6517 1:N:0:3
ATGTGTCGGATAAGCAATTGTTTTCCTTTTATAAATTTATGTTGGCGTGTG
+
>>>>3@B>DDAAGGGGGCFFBBB4D4555455AD5D5D5DDD5DFEE2E22
@M00842:106:000000000-AAV5A:1:1101:11039:6519 1:N:0:3
ACTGCTTGTTTACGAATTAAATCGAAGTGGACTGCTGGCGGAAAATGAGAA
+
>A>3>@@FFFFFGFAGGGGFFGBB44A2B44BB2B5BAEEA20EE5F5FD5
@M00842:106:000000000-AAV5A:1:1101:9801:6519 1:N:0:3
TGAGCATGGCACTATGTTTACTCTTGCGCTTGTTCGTTTTCCGCCTACTGC
+
>3>3ADDFFFFFGGGF6BGGGGAB5B52A2B2ABDE2BAAAFA2EEEHGF5
@M00842:106:000000000-AAV5A:1:1101:25623:6521 1:N:0:3
CCCATGCCTACAGTATTGTTATCGGTAGCAAGCACATCACCTTGCATGCCC
+
>1>1>1CFFBCCFG3FBGG3F3D1AB00B310BBB01B1FGF111B2FFE0
@M00842:106:000000000-AAV5A:1:1101:20956:6522 1:N:0:3
GGTGAGGGCTATAAAGTTTAACGACATTGGTTATGACTTTCAGTTTATATG
+
11>1111>AFCFFBGBBAF33BBAA00BB110B1D21D2D1D2B2AA1A22
@M00842:106:000000000-AAV5A:1:1101:7720:6523 1:N:0:3
AAAAAAAAAAAAAAAAGGGGGGCACAGAAACCAACACCAACCACACCCGCC
+
>AAAA1DD0ADDE//A/AE//B///0<111<0//?.<<...>..>...---
@M00842:106:000000000-AAV5A:1:1101:26256:6526 1:N:0:3
GAGGCCTCCACTATGAAATCGCGTAGAGGCTTTGCTATTCAGCGTTTGATG
+
AA333A4B>CFDGGFGGFCDEGAA22252A233BD5B5DDDDFG222A5F5
@M00842:106:000000000-AAV5A:1:1101:8252:6531 1:N:0:3
AAAAAAAAAAAAAAAAAAAAAAACAAAAACACAAAAAAAAAAAAAAACAAA
+
ABBBBBDBBBBBGGGCEGGGGEE1?111?1?0?/B??<EE@CC/</<.F.<
@M00842:106:000000000-AAV5A:1:1101:20177:6536 1:N:0:3
CATTTTGTGTTGTGTTTAAAAAACAAAAAAACAATGGAATTCCCGGGGGCC
+
>A>11B3>BB>?AE1FFGG1GB00A000B0///A11F1BB1111AA/////
@M00842:106:000000000-AAV5A:1:1101:9996:6542 1:N:0:3
TTGACCTAAGTTGTTGATATTGTGAATGATGCTTGAAGAAACCCTTTCCTC
+
1>>>>FDFFFFFCGFFFG3GGF33B3DF1BA1BDB01110ABAEABE1AFG
@M00842:106:000000000-AAV5A:1:1101:9759:6543 1:N:0:3
AAAAAAAAAAAAAAAAGGGGGGGGGTGCGCGAGCACCACAACACACACCAG
+
>>AAAD@D@DDDGEE/A//EEC9----9---9-;-----9-9------;--
@M00842:106:000000000-AAV5A:1:1101:18775:6544 1:N:0:3
TATGATGGGTTATGTAGAAAAAACACAAATACCATGCACTCCTCGTGGGCC
+
>>11>33B1>>AGFFFF333A1A000B001AB112D11110A1BB////A/
@M00842:106:000000000-AAV5A:1:1101:16159:6546 1:N:0:3
AAAAAAAAAAAAAAAAAGGGGGGCGCCGACGCCACACACCGCACACACCCA
+
1>1>>>@DDDDDGGC//EA/A///<--@A-<-:...;:..---999..C..
@M00842:106:000000000-AAV5A:1:1101:17809:6547 1:N:0:3
AAAAAAAAAAAAAAAAATGGAATTCTCGGGTGCCAAGGAACTCAAGTCACC
+
@BBBBBBBBBBBGGGGEFFGBFFFD5@?FE1>?FGBAF1BGGHBEDBE3@3
@M00842:106:000000000-AAV5A:1:1101:18513:6553 1:N:0:3
CACATCTATTGACATTATGGGTCTGCAAGCTGCTTATGCTAATTTGCATAC
+
>AABBFFFFFFFGGFFGDFGGGB4BFF4BFFAB4DA5BFAE55D5DGHFHB
@M00842:106:000000000-AAV5A:1:1101:23474:6559 1:N:0:3
ATTCGAGTCGAGTGAACGTTTGCGAGTAGCGTGGTGCTTTCATTTGACCGC
+
>11>1@1@>AA1BFGBGGABAA1A0000B100B//B11111222DEH1F?/
@M00842:106:000000000-AAV5A:1:1101:18766:6560 1:N:0:3
TATGATGGGTTATGTAGAAAAAACAAAAAGACAATGGACTTCCCGGGTGCC
+
>>>1>33BA1>AEGGGGBBFGFG000BB00AFBA1BAC1B1DA0E/EA/A0
@M00842:106:000000000-AAV5A:1:1101:20725:6561 1:N:0:3
ATTGAGGGCTGGTTGTTATAAAACAGAACAAAAAAATGGAATTCTCGGGTG
+
>>11>111>B>ABAAAABEAB311A0BA00000B0/0A111A1D2DAA///
@M00842:106:000000000-AAV5A:1:1101:25720:6563 1:N:0:3
AAAAAAAAAAAAAAAAAAAAAACAACAGACAAAACCAACACACACACACAA
+
AAAAADDDDDDDGGGGGGC/////B//000B00B0?//EAFF/>/EEE/E/
@M00842:106:000000000-AAV5A:1:1101:25782:6567 1:N:0:3
AAAAAAAAAAAAAATGGAATTCTCGGGTGCCAAGGAACTCCAGTCACTTAG
+
BBBAADBBBBBBGGAFGBABGG5ABAE1AAEDEADCGF3FHHH5FGGB3G3
@M00842:106:000000000-AAV5A:1:1101:23274:6572 1:N:0:3
AAAAAAAAAAAAAAAATGGAATTCTCGGGTGCCAAGGAACTCCAGTCACTT
+
BBBBBBBBBBBBGGGGFGGABB3D55ABE1>?BBBE?BFH3FGHH3B3@B3
@M00842:106:000000000-AAV5A:1:1101:5007:6575 1:N:0:3
AAAAAAAAAAAAAAAAAAAAAAAGAACAAACCACAAACAAAAAAAAAAACA
+
ABBBBBBBBBBBGGGGG?E0EE@1?F1FF11/?/?/B/0F0?E///</<</
@M00842:106:000000000-AAV5A:1:1101:22364:6575 1:N:0:3
AAAAAAAAAAAAAAACGGGGGGCGACGGAGCGCCCACCCACCAACACCCCC
+
AAAAADDDDDD@A/EAEEE/EC@@----..-----.....:9..;.A..--
@M00842:106:000000000-AAV5A:1:1101:25705:6578 1:N:0:3
AAAAAAAAAAAAAAAAAAAAAAGAACGACACACAACAAAAAAAAACAACAA
+
BAABBBDBBBBBGGGGGGGEGG1B?11>/>>0/??E/?FH/<C/C/<G/F/
@M00842:106:000000000-AAV5A:1:1101:12084:6579 1:N:0:3
GAAAAAAAAAAAAAAAGGGGGGCGCTACCACCACACTCAGCCGCGCACTCC
+
AAAAA11>D00A?AA/AA/EECCA/---01<...<.///</<---:A@-;/
@M00842:106:000000000-AAV5A:1:1101:21271:6579 1:N:0:3
AAAAAAAAAAAAAAAAAATGGAATTCTCGGGTGCCAAGGAACTCCAGTCAC
+
AABAADDBBBBBGGGGEE1BGB@E3D5D?1E1>>FFFFFEHHEGFFH3FGD
@M00842:106:000000000-AAV5A:1:1101:23190:6581 1:N:0:3
AAAAAAAAAAAAAAAAATGGAATTCTCGGGTGCCAAGGAACTCCAGTCACT
+
BAAAABDBBBBBGGG0EGFGFFEBD5@F101>BB33??E3FFGG3F3DGG3
@M00842:106:000000000-AAV5A:1:1101:7352:6585 1:N:0:3
AAAAAAAAAAAAAAAAGGGGGGCGCGCGCGCACGAGACACCCAACCACCCC
+
AAAAA>DDDDDDGEA/AEEE/BC?@----<--:-.-../;.9..;...:.-
@M00842:106:000000000-AAV5A:1:1101:8031:6590 1:N:0:3
AAAAAAAAAAAAAAAAAAAAAAACAAAAAACAAAAAAAACAAAAAAAAAAA
+
AAAAADDDDDDDGGGGEGGGCEE/>/0B/////>BF<E@/FCC0F/>@/A<
@M00842:106:000000000-AAV5A:1:1101:21614:6595 1:N:0:3
CTAATTTGGGTCGCTGGTGCTGAATGAAACATCACAACAAAAACGGAATCC
+
>>AA1B3DFA>BEE?EG0FGBF11DD1BA1BB1B11B0BBF0//A/B//1B
@M00842:106:000000000-AAV5A:1:1101:7481:6600 1:N:0:3
AAAAAAAAAAAAAAAAATGGAACTCGCGGGCGCCCAGGAACCCCAGTCACC
+
AAAAADDDDDDDGGGGE0FG1BB1B///EE//>//>?F/EC/?E</<FDGB
@M00842:106:000000000-AAV5A:1:1101:13613:6603 1:N:0:3
ATGTAAAAAAAAAAAAAAAAAAATGGAATTCTCGGGTGCCAAGGAACTCCA
+
>>>>>BBDFBBBGGGGGGGGGE>EBB33B3@3BB?>1>EGGHHG1GHGHH3
@M00842:106:000000000-AAV5A:1:1101:14593:6606 1:N:0:3
GAAAAAAAAAAAAAAGGGGGGGAGGGCGAAGACACCAGAAAGGCAGACCAG
+
A1AAA111>ADDCEE/AAEGG@----9----A//-9--;///-9-----9-
@M00842:106:000000000-AAV5A:1:1101:19581:6608 1:N:0:3
TAACCATAAGGCCACGTATTTTGCAAGCTATTTAACTGGCGGCGATTGCGG
+
>>AAADFFFFFFGGEEA45FGGDBD5BA45556ADF5F3A22EEEEGFGD0
@M00842:106:000000000-AAV5A:1:1101:20797:6620 1:N:0:3
TGGAATTCTCGGGTGCCAAGGAACTCCAGTCACTTAGGCATCTCGTATGCC
+
>3>>>BCFFFCCGFAEGGGFFBFG4AGGEFGFF5DBFFHGB35DF2ABFG3
@M00842:106:000000000-AAV5A:1:1101:9196:6629 1:N:0:3
AAAAAAAAAAAAAAAAGGGGGGAGCAGCGAGACCACACACCACAACCCAAG
+
11AAA@DDDDDDGGE??/AEEG/>/CC0///-CA0>.<C.......<....
@M00842:106:000000000-AAV5A:1:1101:14566:6630 1:N:0:3
AAAAAAAAAAAAAAAAATGGAATTCTCGGGTGCCAAGGAACTCCAGTCACC
+
BBBBBDBBBBBBGGGGE1BGBFD3A55?FE1>>BB@1FAGHGHHHH@FHH3
@M00842:106:000000000-AAV5A:1:1101:13579:6636 1:N:0:3
CCAAGTCGGTACTTTTGCTCAAAAAACACAACACGAATGGAATTCGCGGGG
+
>>AA1@B>A>AAG33FFGFGF1B1000000A0E0A///AAE111D/AEE//
@M00842:106:000000000-AAV5A:1:1101:19637:6644 1:N:0:3
CTATTTCTCAAAAAAAAAAAAACACACTGGAATCCTCGGGTGCCAAGGAAC
+
>AAA1BDFFFFFGGGG00AA///A0F/FBF01B1111A/AA/EHFGHEE00
@M00842:106:000000000-AAV5A:1:1101:21912:6650 1:N:0:3
ATAAAAAAAAAAAAAAAAAATGGAATTCTCGGGTGCCAAGGAACTCCAGTC
+
A>AAAFFDDBBBGGGGGGGC1BB3@33555??/1>>FBB1FFHHBF3BGF3
@M00842:106:000000000-AAV5A:1:1101:21105:6657 1:N:0:3
AAAAAAAAAAAAAAAAATGGAATTCTCGGGTGCCAAGGAACTCCAGTCACC
+
1AAAADDDDDDD?FAE/CGG1A1BA2@/F>>/BBBF/F>BGBGBBGDGFE1
@M00842:106:000000000-AAV5A:1:1101:24431:6661 1:N:0:3
AAAAAAAAAAAAAAAAGGGGGGCGGCACAGGCGCGCGCACACCACCCACCC
+
>11A?DDDDDD@E?///AEEEB<@C@--//..-;-:-99A-........9.
@M00842:106:000000000-AAV5A:1:1101:6526:6664 1:N:0:3
TTGAACGGCGTCGCGTCGTAACCCAGCTTGGTAAGTTGGCTTAAGCACTCC
+
>>>AAFC1A>DDGEAFGFA00ABAC/011B/1A2B22AA11A1DDGDH1FB
@M00842:106:000000000-AAV5A:1:1101:11590:6665 1:N:0:3
AAAAAAAAAAAAAAAAATGGAATTCTCGAGTGCCAAGGAACTCCAGTCACC
+
AAA?ADDDDDDDGGGG/0BF111A122>1B1/D1DBFF0FH11BGEGF111
@M00842:106:000000000-AAV5A:1:1101:18756:6665 1:N:0:3
GTGCATGAAGTAATCACGTTCTTGGTCAGTATGCAAATTCGCATAAGCAGC
+
1>>A>B3B@1@D3AB3FFBFGE3DB1BDFF3D3FA1B1310A0AAA1F100
@M00842:106:000000000-AAV5A:1:1101:7965:6666 1:N:0:3
GAAAAAAAAAAAAAAAGGGGGGCGCGCGCACCCCCCACACCCGCACCCCAC
+
AAAAA1ADD?DDEGC?AEEE/C@//<<<---<.::--..:..---;9.-..
@M00842:106:000000000-AAV5A:1:1101:13337:6668 1:N:0:3
TAGTGGAGGTAAAAAAAAAAAAAAAAAAAATGGAATCCTCGGGGGCCAAGG
+
>>>111@>>1BFGGGGEEGCEE/EEE//>/0@B1BB1B1B/EG/E@CC/F/
@M00842:106:000000000-AAV5A:1:1101:24134:6681 1:N:0:3
AGAGGTTAAATACGCCTGATGCCACTGCAAGAGGACATTAATGACTATACC
+
>>>3344BFFDFGGGGGGBBFFF4F4BFB444B22BB3A5A5BFGDE5EG5
@M00842:106:000000000-AAV5A:1:1101:24425:6684 1:N:0:3
TGATTCAGGGTTATTTGAAAATCTATGACAACTATGTTCAAGCGCCGTGGG
+
1>1113BB11111BFFF3A11FB3A333A11G1133D33D2BBFEG//AA/
@M00842:106:000000000-AAV5A:1:1101:12585:6686 1:N:0:3
AAAAAAAAAAAAAAAAAAAATGGAATTCTCGGGTGCCAAGGAACTCCAGTC
+
AABABBBBBBBBGGGGGGGE1BF3333B3BFFE1>EFG3F?B?F3F?3B?3
@M00842:106:000000000-AAV5A:1:1101:5467:6691 1:N:0:3
AAAAAAAAAAAAAAAGAGGGGGACGAGACAGCCAACACACCAGCAACACGC
+
1>AAA1A>AD00/A///0FEE?C//////0B//00>?/////B/00B0///
@M00842:106:000000000-AAV5A:1:1101:23399:6694 1:N:0:3
AAGAAAAAAAAAAAAAAAAAATGGAATTCTCGGGTGCCAAGGAACTCCAGG
+
>>3>>CFFBBBBGGGGGCCGEGBB3B3355B1?/1>>GFC1?1BGBFFGG3
@M00842:106:000000000-AAV5A:1:1101:11150:6708 1:N:0:3
CATGCGACTCATTGAATTTATAAGCATCTGTTCCAAAAAAAAAAAAAAAAA
+
>>11>1>>1>F@AFFGGGGGGG3DBF111B33BADD1A00A/AEA/E>EFE
@M00842:106:000000000-AAV5A:1:1101:15440:6712 1:N:0:3
GAAAAAAAAAAAAAAGGGGGGGGGCGGCGCCCCACACACGACCCAGACACC
+
1AAAAF1A@AADEE/A//AEC-;---9----9-;99--;----------9-
@M00842:106:000000000-AAV5A:1:1101:8960:6715 1:N:0:3
CAACCAGATATTGAAGCAGAGCGCAACCGGCGCGATGACATTGCGTCAACG
+
1>A>A>111133331B11B11AA000AB000/////BB11221AE/A//@/
@M00842:106:000000000-AAV5A:1:1101:13512:6717 1:N:0:3
AAAAAAAAAAAAAAAAAAAAAAAACAAAACACACAAGAACAAAAAAAGACA
+
AABBBDDDBBBBGEGGAFGCEE>E11?0BB?0/??/02B?CF00//>//22
@M00842:106:000000000-AAV5A:1:1101:24868:6720 1:N:0:3
AAAAAAAAAAAAAAAAAATGGAATTCTCGGGTGCCAAGGAACCCCAGTCAC
+
AAAAADDDDDDDGGGGGE0BGB1BBB2BFEE/>B0BB/?0BF/??//BB1B
@M00842:106:000000000-AAV5A:1:1101:16871:6721 1:N:0:3
AAAAAAAAAAAAAAAAAAAAAAACAACAACACAAAACACAACCACACAAAG
+
CCCABCBBCCCCGGGGGGGGGGG1EF1?E11/?/B00/0//////?///02
@M00842:106:000000000-AAV5A:1:1101:13444:6722 1:N:0:3
AAAAAAAAAAAAAAAAGGGGGGGGCGCGACACGCCACCACACGACAGACCG
+
1AA?AD1ADDDDCC//EEFEE/-9-;-@---9---99-----;----9---
@M00842:106:000000000-AAV5A:1:1101:8977:6724 1:N:0:3
CAACCAGATATTGAAGCAGAACGCAAAACGAGAGCTGAGATTGAGGCTGGG
+
AAAABA44@BFD6FFGGGGG4B2AA2244A2A2A233325DDFB32B1B11
@M00842:106:000000000-AAV5A:1:1101:12595:6726 1:N:0:3
ATACAAAAAAAAAAAAAAAATGGAATTCTCGTGTGCCAAGGAACTCCAGTC
+
A>AABFFFBBBBGGGGGGGGABB3B33DDA?1B1BFDFFDFCFHEHFHH33
@M00842:106:000000000-AAV5A:1:1101:25974:6739 1:N:0:3
AAAAAAAAAAAAAAAAAATGGAATTCTCGGGTGCCAAGGACCCCCAGTCAC
+
AAAAADADDDDDGGGG/A0BG111@@2BB/>/>/>1@B/E0F/?>//BB11
@M00842:106:000000000-AAV5A:1:1101:15599:6740 1:N:0:3
AAAAAAAAAAAAAAAAGGGGGGGTGGGCAACCACACACACAAACCAAGCGG
+
>1>A1>AA@DDDGCC/E/EGEG-----./----;--9:-9-9;--9-----
@M00842:106:000000000-AAV5A:1:1101:20089:6751 1:N:0:3
TTTGAGAAAAAAAAAAAAAAAAATGGAATTCTCGGGTGCCAAGGAACTCCA
+
>>>3>3>DFFFBGGGGEGGGGGE1BB3BB@@5BBFC1>EFFFHD1FH3BF3
@M00842:106:000000000-AAV5A:1:1101:16689:6754 1:N:0:3
AACGTTATATTTTGATAGTTTGACGGTTAATGCTGGTAATGGTGGTTTTCC
+
>>A3>BCAFFFFGGCGFFBBFFG5BE22A5DDDDDB3A55FH5BB2AA2F3
@M00842:106:000000000-AAV5A:1:1101:26040:6757 1:N:0:3
GGACCTTGCTGCTAAAGGTCTAGGAGCTAAAGAATGGAACAACTCACTACA
+
>A1>>1111BDFBGAEGG1BFDDB1B0B1B111ABB111BBBF1FBGDB01
@M00842:106:000000000-AAV5A:1:1101:14496:6758 1:N:0:3
AAAAAAAAAAAAAAAAAAATGGAATTCTCGGGTGCCAAGGAACTCCAGTCC
+
BBBBBDDBBBBBGEGGG?01BG3B33@5D?F/?/?3F31?CEH3G3@3?B3
@M00842:106:000000000-AAV5A:1:1101:7296:6760 1:N:0:3
GTCACATTAAATTTAACCTGACTATTCCACTGCAACAACTGAACGGACTGG
+
>1>>ADFBFFFFGGGGGGFGGFB333DDAB1CF11FAAFFG11B0BBE/AA
@M00842:106:000000000-AAV5A:1:1101:18296:6760 1:N:0:3
ACCGCCCCGAAGGGGACGAAAAATGGTTTTTAGAGAACGAGAAGACGGTTA
+
>AA3ADDBBDDBGGEFGGAAAE2BFF5D2B11B33DBCAAEAEFFHGG>E1
@M00842:106:000000000-AAV5A:1:1101:17743:6760 1:N:0:3
TACCAAAAAAAAAAAAAAAAAATGGAATTCTCGGGTGCCAAGGAACTCCAG
+
>AAABFBBBBBBGGG?EGGGGG?FB33335551?>1>BGF@FFFHHGFG33
@M00842:106:000000000-AAV5A:1:1101:25814:6763 1:N:0:3
AAAAAAAAAAAAAAAAAAAAAACAAGACACACAAAACACACACAACAACAA
+
1AAAADADDDDDGGGEEFE?E//F/0B0000///0B0?0/EAF///?////
@M00842:106:000000000-AAV5A:1:1101:17235:6763 1:N:0:3
TTTGTATATAGAAACGTGCGGTGTCAGAACTGATTGAGAAAAAAAAAAAAA
+
>>>33BBDDFFFGGFG4FGGGAA2B5D5BFHBB55D3AAD322AAE0E00>
@M00842:106:000000000-AAV5A:1:1101:6981:6768 1:N:0:3
AAAAAAAAAAAAAAAAGGGGGGCGCGGCGACACCCCGCCCCCACACCACGG
+
AAAAADDDDDADGGG/E?E/EC@>----<:@--:.----9-;-A.;A.;.-
@M00842:106:000000000-AAV5A:1:1101:14441:6769 1:N:0:3
CTTTTTGACCGCCTCCAAACAATTTAGACATGGCGCCACCAGCAAGAGCAG
+
1AAAAD1>FFDDGEGGAB1A001A322BFGB1A0E/E?EFHHHHG00FGG0
@M00842:106:000000000-AAV5A:1:1101:24531:6770 1:N:0:3
AAAAAAAAAAAAAAAAGGGGGGCGGCGCAGGTCCACACCGCAAGCGCCACC
+
1AAAA1DDDDDDC///A/AAEGC/-<-----./000/.9-;-;-..--.9.
@M00842:106:000000000-AAV5A:1:1101:6925:6772 1:N:0:3
TGGAATTCTCGGGTGCCAAGGAACTCCAGTCACTTAGGCATCTCGTATGCC
+
>>>>>4BDBFABFAAFCGFAF44B4DGHFBFBFB5BDGGB3BABF22BBGF
@M00842:106:000000000-AAV5A:1:1101:22457:6773 1:N:0:3
ATTGGTTGGACCGTAGGTGCGATGATTTACTGAAAAAAAAAAAACAAAAAA
+
>111111>>FFFEAFEGBBFFA0B1222DDGDAA11AAAA/AE>/?/BF/>
@M00842:106:000000000-AAV5A:1:1101:23367:6773 1:N:0:3
AAAAAAAAAAAAAAACGGGGGGCCAGCGCAACACAGCACCCACGCCCACCC
+
>AAAA@D1@D@DE/E/EEEA>@/AC//--<-<0..../.<.<<-..-.;A.
@M00842:106:000000000-AAV5A:1:1101:22653:6775 1:N:0:3
GTAAGAGGGCGTTCAGCAGCCAGCTTGCGGCACACCTGCGTAACCGTCTTC
+
3>>A354>3ADDGA4FGBGGGFBA33AA22AA222BBAEEEAEEH?AE1BA
@M00842:106:000000000-AAV5A:1:1101:24412:6779 1:N:0:3
TCATTGGATCCATTGCTGATGCTGCAATATTGCTTTAAAAAAAAAAAAAAA
+
>>>113BD1BFFAAAGEGBBBF1DABA313DDD3131B111E0EEAECEEE
@M00842:106:000000000-AAV5A:1:1101:18390:6780 1:N:0:3
CTTGTGGACTTCTCTGGTGGAACAAAAAAAACAAAACAAAATGAAACCCCC
+
>>A1>11BF1BD3B3BGBFFA1BBBAB0A0A/A/AA0/A001B11110///
@M00842:106:000000000-AAV5A:1:1101:24959:6787 1:N:0:3
CTTATGGTTACAGTATGCCCATCGCAGTTCGCTACACGCAGGACGCTTTTT
+
ABBAA5CBFFFFGGFGGGGGGGA222E25B2AABAAF2FEAEE2EEEBAFB
@M00842:106:000000000-AAV5A:1:1101:9069:6788 1:N:0:3
AAAATTATTTTATTTTTCTGAGAAACAAAAACAAAAAAAGGGAATTCCCGG
+
AAAAA@DBDDFF3B3FGFGFBF1DG1B0A0B00A0AAEE/BEG001D1FE/
@M00842:106:000000000-AAV5A:1:1101:23534:6790 1:N:0:3
CTTAGATGCCCATGAATATATTTTAGCTAGTTACAAAAAAAAAACAAAAAA
+
>>1>1B@@DFFFGGGGGGGGGG333BDBAF1A3DDDB000A/EE/C/GCHC
@M00842:106:000000000-AAV5A:1:1101:8038:6792 1:N:0:3
AAAAAAAAAAAAAAAAATGGAATTCTCGGGTGCCAAGGAACTCCAGTCACT
+
BABBBBBBBBBBGGGGGGFGBFGCB5@?CE1>?BDBE1FFHCHHGHBEGG3
@M00842:106:000000000-AAV5A:1:1101:14965:6794 1:N:0:3
ATCTTTCCAAGCAACAGCAGGTTTCCGAGATTATGCGCCACATGCTTACTC
+
AAB@AFFFFFFBGGFFGGBGGA4B55A2A2255DDE2BEA2BGGH5AFCEF
@M00842:106:000000000-AAV5A:1:1101:22371:6796 1:N:0:3
TAGGAAGTGTCCGCATAAAGTGCACCGCATGGAAATGAAGACGGCCATTAG
+
3>>3>B4BBBBFEFCEA55BBFDDF42AAEEC333BF55BDFE?EGGFEF5
@M00842:106:000000000-AAV5A:1:1101:22092:6802 1:N:0:3
TGAGATGCTTGCTTATCAACAGCAGGAGTCTACTGCTCGCGTTGCGTCTAT
+
>111>B1BBBCAFG3DGBFGGG11BA0ABA1FFDBEBFEEGE/EEGEEEE2
@M00842:106:000000000-AAV5A:1:1101:10093:6804 1:N:0:3
TTATGGACTGGGTAATATTTTCTCTACCAAAAAAAAACAACAACGGAATTC
+
1>>111@C@AAA1FFGFFGGGG1A3F1AA1A0000/A/FH/AF/AAE/A1D
@M00842:106:000000000-AAV5A:1:1101:16929:6805 1:N:0:3
CTTCCAAAAAAAAAAAAAAAAAATGGAATTCTCGGGTGCCAAGGAACTCCA
+
>>AAAFFFCCCCGGGGGGGGGG0FBB3BF355@B?>B>EFGGGFHHHCGC3
@M00842:106:000000000-AAV5A:1:1101:22390:6807 1:N:0:3
TAGGAAGTGTCCGCATAAAGTGCACCGCATGGAAATGACGACGGCCATTAG
+
>>>1>B11BBBFEE?EE1BF3BDFG0A0AEEF1B1BF11ABAEGGGGFFB1
@M00842:106:000000000-AAV5A:1:1101:7557:6810 1:N:0:3
TTCTCTAAAAACCATTTTTCGTCCCCTTCGGGGCGGTGGTCTATAGTGTTT
+
>>AAABDFFFFBGGFBGGGGFBA2AA44B42B2A0A0AABB5FG5DDF552
@M00842:106:000000000-AAV5A:1:1101:23572:6817 1:N:0:3
AAAAAAAAAAAAAAAAAGGGAATTCTCGGGTGCCAAGGAACTCCAGTCACC
+
AAAAADDDDDDDGGGGCAEEFF01B2B>F//>EBF1FFF0B1B1@B2BFH1
@M00842:106:000000000-AAV5A:1:1101:10329:6820 1:N:0:3
GGGCGGAGGACGGTAGGCGGAGTGTCGCGTCTCACACCACAGCTGGTTACA
+
>1A111100000000001/A///012//////02111////B/11>01111
@M00842:106:000000000-AAV5A:1:1101:17359:6826 1:N:0:3
ACTGAACGGACTGGAAACACTGGTCATAATCATGGTGGCGAATAAGTACGC
+
3A>3>BCCAAD>FGG4GFFGGGG5FG56B5D5DDB5BAFE2E2AFD5FGG1
@M00842:106:000000000-AAV5A:1:1101:21397:6833 1:N:0:3
AAAAAAAAAAAAAAAAAAATGGAATTCTCGGGTGCCAAGGAACTCCAGTCC
+
BBBBBBBBDBBBGGGGEEE1BFB333D5B?C>1>ECFGHGGBHCHBFBFF3
@M00842:106:000000000-AAV5A:1:1101:15574:6834 1:N:0:3
ATTTTGCTGTAAAAAAAAAAAAAAAATGGAATTCTCGGGTTCCAAGGACCC
+
3A>AA54DFFFFFGG2AE2E?E00AA13B3A33DDFA1>111BFGGF11?>
@M00842:106:000000000-AAV5A:1:1101:8666:6844 1:N:0:3
AACCAACAGCCATATAACTGGTCGCGTTACGCGGCTCACCTCTAGCATCAA
+
>1>A11>11BAFG1GFEGFFG110A00000A0/AA/ABBF10111DFFG11
@M00842:106:000000000-AAV5A:1:1101:18272:6845 1:N:0:3
GATTCCTGGCCAAAAAAAAAAAACAAAATGGAATTCTCGGGTGCCAAGGAA
+
>>>>>B5DFFFFGGGGGGGGGCE1AA1F3BA333BD55AEE1AAFHCEFF3
@M00842:106:000000000-AAV5A:1:1101:19672:6846 1:N:0:3
AAAAAAAAAAAAAAAAATGGAATTCTCGGGTGCCAAGGAACTCCAGTCACC
+
BBBBBBBBBBBBGGGGAFBGBBEAA55E?E1>BBFFAFFFFHHHHFFGGH3
@M00842:106:000000000-AAV5A:1:1101:16917:6852 1:N:0:3
CATGACAAGTAAAGGACGGTTGTCAGCGTCATAAGAGGTTTTACCTCCAAA
+
>>A3>C45FFFB5FBFGEGAAEEF6A4BAEA25D55BA3B5AFGFFHHFGF
@M00842:106:000000000-AAV5A:1:1101:12871:6853 1:N:0:3
ATGGACTGTCAGTTGCTTTCAAAAAACAAAACACAAAATGGAAATCCCGGG
+
>>>1>B1A@DFFAF1FBBFGAAA1A000B0B0AAFFECA111111DBF/A/
@M00842:106:000000000-AAV5A:1:1101:4724:6857 1:N:0:3
AAAAAAAAAAAAAAACAGGGGGCAACGACGACAGACACAACCCAGAGCACA
+
AAAAADDD@D00A/AA/B//AA//?E>//>/>//000B0//>/>///B1B0
@M00842:106:000000000-AAV5A:1:1101:16714:6858 1:N:0:3
GTTGGAGAGTGATTGTGATGCTGCTTAAAACAAAAACAAAAAAAATGGAAA
+
>>>33B4BABBFFAB4FBBFGGDBB5D5DB4ABB4F2B2B2AFGGCHFCGA
@M00842:106:000000000-AAV5A:1:1101:12162:6858 1:N:0:3
AAAAAAAAAAAAAAAAAATGGAATTCTCGGGTGCCAAGGAACTCCAGTCAC
+
AAAAADDDDDDDGGGGGEFFGB1@1@@DFC//>EFGFGG0FH1GHHHFHD@
@M00842:106:000000000-AAV5A:1:1101:17262:6860 1:N:0:3
ATTACTGTAGCGATCGTAGGATGTGATACTCAAAAAAAAAAACAAAAAAAA
+
AA3AAB5BDFD>EAAEBAFFBBB4B6ADF5AFB3B2A22AAEEEAE1F0>/
@M00842:106:000000000-AAV5A:1:1101:21131:6864 1:N:0:3
ATTACGGCAAATTGATACTGAGAATGAAATAGAAATATTTATATTTCTACC
+
>>>AA33>>AC@GGBGFFGFBB554B455554AD5555D55F5D55B5DDG
@M00842:106:000000000-AAV5A:1:1101:20562:6865 1:N:0:3
AAAAAAAAAAAAAACAGGGGGGCGCGCGCCAACGCACACCCCACGCCACAG
+
>1AAADA?A?AD?EE/0AFGCCC@C<-<--.<<.----:..:..-;.....
@M00842:106:000000000-AAV5A:1:1101:26346:6867 1:N:0:3
GTTGGTTGAAAAAAAAAAAAAACAAATGGAATTCTCGGGTGCCAAGGAACC
+
>1>11>>>CDFFGGGEGGCGGC/A/01D11111DADAF>/>EGDCG/F>BB
@M00842:106:000000000-AAV5A:1:1101:20419:6869 1:N:0:3
CCCTTCAATTTTAGATAGAATCAAAAAAAAACAAAAAAATGGAATTCTCGG
+
3>A>AFFFFFFBGGGGGFBBBB5FD4422222B22BA0E133A33BFAFF1
@M00842:106:000000000-AAV5A:1:1101:6602:6885 1:N:0:3
ATTTGATCTCGATCTCAATGTGGATACTCTGCAGATGTTTACTGTTTCACC
+
>>3>355BBFCFBGGGGGGGABB44FG54AD45AA4B555DFFGA55DAF3
@M00842:106:000000000-AAV5A:1:1101:5314:6887 1:N:0:3
TCATTATCCTTGCGACCCTCGGCAGCAAGAACCATACGACCAATATCACGA
+
>AAAAD5FFFFFGGAFEGGFGGBE2EF2A2F2BA3BF2BEECG3B5FFHG1
@M00842:106:000000000-AAV5A:1:1101:24260:6888 1:N:0:3
GAGCGGGGCGAAGCCAGAGGAAACTCTGGTGGAGGCCCGCAGCGATACTGG
+
A>3A33ADBBBBGGFGGFGGEECB5B5FG5BA1?EDFE0EEEFGGEEGBG3
@M00842:106:000000000-AAV5A:1:1101:6757:6891 1:N:0:3
AAAAAAAAAAAAAAAAAAAAAAACAAAAAAACACAACACAACAAACAACAA
+
AAAAADDDDDDDGGGCEEGEGGE///00//>>?CE//?/?//?/0/B//?/
@M00842:106:000000000-AAV5A:1:1101:13692:6894 1:N:0:3
AAGCTTGTGCATGATCGTTGAAAAAAGAACCAACAAATGGAATTCTCGGGG
+
>>>>1@11BDFFDF3BFBAFABA10A0AB000BAA0B1DAG11FFD2////
@M00842:106:000000000-AAV5A:1:1101:12018:6895 1:N:0:3
ATTTGGATCTGTGGGATTGGAAGCAATTTATCGTTATTATTTTTTTTTCTC
+
>>>>35B4CDFBFGGGGGFGB5AB4A44A56ABBA2255D55F5AEGCBDD
@M00842:106:000000000-AAV5A:1:1101:17685:6900 1:N:0:3
ATGGTCGTGCTACTGAAACTCTGGCTAAACAGTTACAAAAAAAACAAAACA
+
>>>3>B33>AAFGAGGGGGDFGDF44445BDA5ABDDDAB22AEACGAF1A
@M00842:106:000000000-AAV5A:1:1101:18336:6900 1:N:0:3
AAAAAAAAAAAAAAAAGGGGGGGCGCGGCAGCGCAACACCCAGCACACAAG
+
>>A1A?@D@DD@AEAAAEE/ECA------9-----------;-9---99--
@M00842:106:000000000-AAV5A:1:1101:24450:6901 1:N:0:3
AAAAAAAAAAAAAAAAAATGGAACTCTCGGGTGCCAAGGAACTCCAGTCAC
+
BBBABBDBBBBBGGGGGE1BG@F33B5BEDE1>>FF@FFFHHB3FEHFBD3
@M00842:106:000000000-AAV5A:1:1101:15807:6907 1:N:0:3
GTTCTTACTGACGCAGAAGAAAACGTGCGTCAAACATTACGTGCAGAAGGG
+
>>>>>BFDFFFFEE1E1BBB000BA0A0EAEE0D1011FGG00FFG101F/
@M00842:106:000000000-AAV5A:1:1101:12033:6907 1:N:0:3
ATTTGGATCTGTGGGATTGGAAGCAATTTATCGTTATTATTTTTTTTTCTC
+
>>>>3544CFFD5CECFGFGB5BAA44455AAA4B2A555DA552A00B5B
@M00842:106:000000000-AAV5A:1:1101:15954:6915 1:N:0:3
AAAAAGAGAGATGAGATTGAGGCTGGGAACAGTTACTGTAGCCGACGCTTT
+
AAAAA1AFFAAFBF1FGCF1BF00BEC0100A12DDDFBF2FDE/E//A//
@M00842:106:000000000-AAV5A:1:1101:16959:6919 1:N:0:3
AAAAAAAAAAAAAAAAAGGGAATGCTCGGGTGCCAAGGAACTCCAGTCACC
+
BBBBBBBBBBBBGGGGEAEFGGC3B55>001>1B@BE11BGFDFG33BFEB
@M00842:106:000000000-AAV5A:1:1101:24220:6920 1:N:0:3
AAAAAAAAAAAAAAAAAAGGGAATTCTCGGGTGCCAGGGACCTCCAGTCAC
+
BBBBBDDBBBBBGGGGG0AEECA13DD5BE/1>1333B1F1E1FF1B3?3B
@M00842:106:000000000-AAV5A:1:1101:26861:6924 1:N:0:3
AAAAAAAAAAAAAAAAAAAAAAAGCACACACCAAAAAACAAAAAAAAAAAA
+
AAAAAD@DDDDDGGGGGEECE?>/0BF0B///?/>/?E?//00///<@///
@M00842:106:000000000-AAV5A:1:1101:18851:6935 1:N:0:3
AAAAAAAAAAAAAAAAAAAATGGAATTCCCGGGTGCCAAGGAACCCCAGGC
+
AAAAADDDDDDDGGGGGGGG0BB1B11B@1B>//>?BGHEA0FG/?E///<
@M00842:106:000000000-AAV5A:1:1101:11817:6936 1:N:0:3
TATTTTGCAAGCTATTTAACTGGCGGCGATTGCGTACCCGACGACCAAAAT
+
3AAAAF@DDDFAFFGGGGGGFGA4A22AA2A1BABBEFCEEGECG?EF1F3
@M00842:106:000000000-AAV5A:1:1101:26049:6937 1:N:0:3
ATATATATGGACTGAATATCTCTGGATTTTCAAAACAACACAAAAAAATGG
+
AAA?A5B5DFFFFGGGFGGGFF6DF5DB45DDD54B444BAF2B2AEE2F3
@M00842:106:000000000-AAV5A:1:1101:11984:6937 1:N:0:3
AAAAAAAAAAAAAAAAGGGGGGGGCGCCCGACACACACCGCCGATCGCCAC
+
>1AAADDDDDDDG?AAEAE/ECG--------9---:----9---9---;--
@M00842:106:000000000-AAV5A:1:1101:21715:6938 1:N:0:3
CCTTGTCTTAAATGGATTGTTGTCCCTCTAAACAACAAAACAAAAAATGGG
+
>>111BB33BFF3GGFGEBBBF1AFA10BF131BB0F00A00BF0AA0AA0
@M00842:106:000000000-AAV5A:1:1101:8757:6947 1:N:0:3
TTCAGTCGGCTTAAAGTTAAAAAAACACACAACATGGAATTCTCGGGTGCC
+
1>>A1BBADD?AGGCFBBABFG10A000A0A//A0BE1AA1F2FFGEAAE0
@M00842:106:000000000-AAV5A:1:1101:25420:6948 1:N:0:3
GATGAGGATGAAGATGAGTAAAAGATGAACTTGTTATGCATGTAACAAAAA
+
>>11>1BFCFFFGGCGGGBBBF3D11B3DB3DB1B3DDGFFGB22FFFBA0
@M00842:106:000000000-AAV5A:1:1101:23265:6958 1:N:0:3
AAAAAAAAAAAAAAAAAAAAAAAAAAAAACACAAAAAAAAAAAAAAAAACA
+
1AAAADDDDDDDGGGGGGGGGGC///><E?/0<?00<//>>><A-<@;-..
@M00842:106:000000000-AAV5A:1:1101:23543:6960 1:N:0:3
AGTTTGAATTATGGCGAGAAATAAAAGTCTGACACATGATTACACTCCTAA
+
>>>>>3B@B@DFGGEEEFAA1B3111ABD3D11BB0BB12A21BF1FH1F1
@M00842:106:000000000-AAV5A:1:1101:7208:6963 1:N:0:3
AAAAAAAAAAAAAAAAAAAGGGAATTCTCGGGTGCCAAGGAACTACAGTCA
+
AAAAADDDDDDDGGGGGG//?ECG01@2@?/>/>>F11?FGHH11BCCBB1
@M00842:106:000000000-AAV5A:1:1101:25128:6964 1:N:0:3
AAAAAAAAAAAAAAAATGGAATTCTCGGGAGCCAAGGAACTCCAGTCACTT
+
CCCCCCBCCCCCGGGGFBGBBFFAF5AFE0>1B3B?B?BG3FGFH3FGHG3
@M00842:106:000000000-AAV5A:1:1101:8701:6965 1:N:0:3
GAAAAAAAAAAAAACAGGGGGGCGCAGCCCAACACGCCAACCACACCCCCC
+
1>AAA1>1DDDDGEG/0ACA/C///<////..>...-..-.<....<.-:-
@M00842:106:000000000-AAV5A:1:1101:19234:6967 1:N:0:3
TCCGCGGCATTTAGTAGCGGTAAAGTTAGACCAAACCATGAAACCAACATA
+
>>A3>32DADFFGGG6FFGGAA25D555AEGFCBAGFHGH3EGHGHGGGEB
@M00842:106:000000000-AAV5A:1:1101:18784:6972 1:N:0:3
AAAAAAAAAAAAAAAAAATGGAATTCGCGGGTGCAAAGGAACTCCAGTCAC
+
AAAAADD1D?0DEGGGC/0BF11B1D//>>/>>?1B10>0001BB1>>F1>
@M00842:106:000000000-AAV5A:1:1101:21749:6974 1:N:0:3
AAAAAAAAAAAAAAAAAAATGGAATTCTCGGGTGCCAAGGAACTCCAGTCC
+
BBBBBBBBBBBBGGGGGGGABG3@B3B5@??>?>EGFFFDGGGBGHGFBE3
@M00842:106:000000000-AAV5A:1:1101:6628:6980 1:N:0:3
AAAAAAAAAAAAAAAAAATGGAATTCTCGGGTGCCAAGGAACTCCAGTCAC
+
BBBBBBDBBBBBGGGGGGFFGFDD3B5@F1>1>BFBFFCHGH3FGHE3FB@
@M00842:106:000000000-AAV5A:1:1101:12177:6981 1:N:0:3
AAAAAAAAAAAAAAAGGGGGGGGCCGCGAGCCACGACCACACGCACACACC
+
1>AAAADDD@DDGEG/AAEEC@-999-9---9/;-9@-----;99---:A-
@M00842:106:000000000-AAV5A:1:1101:9730:6984 1:N:0:3
CCTCCGGTGGCATTCAAGGTGATGTGCTTGCTACCGATAACAATACTGTAG
+
>>3>A33>>AFFGGG6FBG4FB5D6AA5BBAADDBAA22BG3B35FFGF55
@M00842:106:000000000-AAV5A:1:1101:23497:6989 1:N:0:3
CTTTCATTAAAAAAAAAAAAAAAAATGGAATTCTCGGGTGCCAAGGAACCC
+
>>>A>FFBFFFFGGGGGGGGGG0EE13B@3B3D5DF?>?>EFF3F1FEH1?
@M00842:106:000000000-AAV5A:1:1101:11657:6989 1:N:0:3
AAAAAAAAAAAAAAAAAATGGAATTCTCGGGTGCCAAGGAACTCCAGTCAC
+
BBBBBBBBBBBBGGFGEA1BFFD33B@@F1E1EEHG3A11BE3F3@3BBF@
@M00842:106:000000000-AAV5A:1:1101:11903:6990 1:N:0:3
CAGTATATGGATTGGCTTGGAGACTTGAATATATCAAAGTGAATGCATTTT
+
>>>>>5B5DFFBGGFGFGFGBGBB45BB456566D5D3DDDFEBFG5D55A
@M00842:106:000000000-AAV5A:1:1101:26535:6991 1:N:0:3
AAAAAAAAAAAAAAAAAAAAGGGAATTCTCGGGTGCCAAGGAACTCCAGTC
+
BBBBABBBBBBBGGGGGGG01?B11?FB3B?F/1>??D3G/FFG3FECG33
@M00842:106:000000000-AAV5A:1:1101:16639:6994 1:N:0:3
TTTGAGGGCTGTAAGTATGTAAGGCAAAGGTTATTACTTTCATTTGTTTTT
+
>>>3>34>ACA4GGFFGGFBBBDAFGB4B444A45BFD5ADGE5FF52BA2
@M00842:106:000000000-AAV5A:1:1101:22618:6997 1:N:0:3
AAAAAAAAAAAAAAAAAATGGAATTCTCGGGTGCCAAGGAACTCCAGTCAC
+
AAABBBBDBBBBGGGGG0ABF@F3FD55B1>1>EFBBF11BGBGFHB333@
@M00842:106:000000000-AAV5A:1:1101:17057:7005 1:N:0:3
AAAAAAAAAAAAAAAAAATGGAATTCTCGGGTGCCAAGGAACTCCAGTCAC
+
BBABBBBBBBBBGGGGCE1BGFF3F@5D?BE1>E?3BF1GGGBFHHHDGDB
@M00842:106:000000000-AAV5A:1:1101:17431:7005 1:N:0:3
AAAAAAAAAAAAAAAAAAAAAAAAAAAAAAACAAAACAAAAAAAAAAAAAA
+
BBBBBBBBBBBBGGGGCFGGGGE/EE///B?//<FC0FDFGFC/ACGG-C@
@M00842:106:000000000-AAV5A:1:1101:17736:7006 1:N:0:3
AAAAAAAAAAAAAAAAAGGGAATTCTCGGGTGCCAAGGAACTCCAGTAACA
+
AAAAADDDDDDDGGCG//AE/B011@2B//>/E0B1FFE0F11B1B21221
@M00842:106:000000000-AAV5A:1:1101:8392:7009 1:N:0:3
GATTGAATCGCGAGTGGTCGGCAGATTGCGATACACGGTCACATTAAATTT
+
>>3>3BDDFCAAAE2FFBGFGG2A235BAAA222DBAAAEEHHG55FD555
@M00842:106:000000000-AAV5A:1:1101:20562:7011 1:N:0:3
CGAATTTACTGACACTGAATCTAAACAACAAAAAAAAAAAAAATGGAATTC
+
>3>>>4BDFBFFGGGCGB45BF555AB44AB44A2AEEC0EAE1FF3FBF@
@M00842:106:000000000-AAV5A:1:1101:26304:7012 1:N:0:3
AAAAAAAAAAAAAAAATGGAATTCTCGGGTGCCAAGGAACTCCAGTCACTT
+
BBBBBBAADB@DG?EEGFGB3B3D55A101>1BD3?BF3B3BGFHFFGH33
@M00842:106:000000000-AAV5A:1:1101:26287:7018 1:N:0:3
AAAAAAAAAAAAAAAAGGGAATTCTCGGGTGCCAAGGAACTCCAGCCACGA
+
BB@A??DBBBBBGGGC1EEFA13D5D11>?E1B53BBCGG3FG333?FG//
@M00842:106:000000000-AAV5A:1:1101:6876:7018 1:N:0:3
AAAAAAAAAAAAAAAAGAGGGGGGCCAGACGCACAGCACCACAGCACCACG
+
AAAAA1ADDD@DE/E///BAEE/<<///0//>-<-0<00.<<.../..<<.
@M00842:106:000000000-AAV5A:1:1101:10692:7026 1:N:0:3
GGTAGAAAAAAAAAAAAAAAAAAAATGGAATTCTCGGGTGCCAAGGAACTC
+
>33>3@BDFFBBGGGGGCCEGGC0@GBFB33@B3B1F>1>1GGE/FFHH?B
@M00842:106:000000000-AAV5A:1:1101:8708:7028 1:N:0:3
TGTTGTTGCTGCAATTTTTAACATTGTTAGTCACAAACAAACAAACACTGG
+
33>>3B>BDFFFCGGGGGGGGFB55D5D5DF55DA44422222B22B23B2
@M00842:106:000000000-AAV5A:1:1101:18984:7031 1:N:0:3
AAAAAAAAAAAAAAAAAAATGGAATTCTCGGGTGCCAAGGAACTCCAGTCA
+
BBBBBBBBBBBBGGGGEG?1BG33@3D5DC1/1>EGGGFEHCHFFFHGGH3
@M00842:106:000000000-AAV5A:1:1101:18238:7033 1:N:0:3
TGAGCTTAATAGAGGCCAAAGCGGTCTGGAAACGTACGGATTGTTCAGTAA
+
>3>3>DFFFFFFGGBEGAA4BGAEAAAGG5BAFFBFHCAAAAGBEGFGFHF
@M00842:106:000000000-AAV5A:1:1101:14521:7034 1:N:0:3
AGGATAATTTCATTACAGAAGATGAAGACTACAAGTCGATGTAGAAAGCGG
+
33>>>BBBD5DFEFEGEFBBBB5B55ABF5EHBBADFEEAFBBGFAFGHG2
@M00842:106:000000000-AAV5A:1:1101:14429:7039 1:N:0:3
AAAAAAAAAAAAAAAAAAATGGAATTCTCGGGTGCCAAGGAACTCCAGTCC
+
AB@AABBBBBBBGGGGFF?1BF3@E3D5@?F>1>ECF3FEABFEGFHH3F3
@M00842:106:000000000-AAV5A:1:1101:15281:7040 1:N:0:3
TTATGTTTTGGGTCTGTGAACATGTCTTGGGATTTGCTTAAGCTGTCAAAA
+
>>A33BB@CFDBEG4FAB5BFBGB6A6AB444B43DD55D5FHGGFFDD5B
@M00842:106:000000000-AAV5A:1:1101:20590:7046 1:N:0:3
ATAAAAAAAAAAAAAAAAATGGAATTCTCGGGTGCCAAGGAACTCCAGTCC
+
AAAAAFFDDDDDGGGGEGGFBG111A12D>/>/>ECB@>FCGH1FGHHDG1
@M00842:106:000000000-AAV5A:1:1101:4528:7047 1:N:0:3
AAAAAAAAAAAAAAAAAATGGAATTCTCGGGTGCCAAGGACCTCCAGTCCC
+
A?AAADDDDDDDGGGGGE0FGBF11@2@/>E/>>B@BGBG0/0BFCG211B
@M00842:106:000000000-AAV5A:1:1101:10062:7050 1:N:0:3
AATCCTTGATGTCGGTTGCTGTATAACAACAAACAAAAAAACGGAATTCTC
+
AA1>A33FFFF@FGEAEEGFFB133D11B0A000F0BAF/E//ECF/1A2D
@M00842:106:000000000-AAV5A:1:1101:7150:7051 1:N:0:3
ATCACGAGTATCCTTTCCTTTATCAGCGGCAGACTTGCCACCAAGTCCAAC
+
A>>AA3A32BBDGEEEDGGGGG5DDA42A2A2AB3ABBGFFFGCHBFGBGF
@M00842:106:000000000-AAV5A:1:1101:24770:7057 1:N:0:3
AAAAAAAAAAAAAAAAATGGAATTCTCAGGTGCCAAGGAACTCCAGTCACC
+
BBBBBBBBBBBBGGGGE1BGBB3AAA@FFH5BBBDBFCGFHEGHHH3FGH3
@M00842:106:000000000-AAV5A:1:1101:18910:7058 1:N:0:3
AAAAAAAAAAAAAAAAAAATGGAATTCTCGGTGGCCAAGGAACTCCAGTCA
+
BBB@BBDBBBBBGGGGFF@?BF@GF3B551B>1>BBFF?FE3?BGFFHBG3
@M00842:106:000000000-AAV5A:1:1101:26547:7060 1:N:0:3
AAAAAAAAAAAAAAAAATGGAACTCTCGGGTGCCAAGGAACTCCAGTCACC
+
AAAAADDDDDDDGGGGG0FGB111B1BEFE/>BC@1F/GHG1BFGF2B@FB
@M00842:106:000000000-AAV5A:1:1101:10212:7063 1:N:0:3
AAAAAAAAAAAAAAAATGGAATTCTCGGGTGCCAAGGAACTCCAGTCACTT
+
CCCCCCBCCCCCGGGGAFGBBF3555BCE1>1B@B1?CGHGGHHF3FFH@3
@M00842:106:000000000-AAV5A:1:1101:12299:7064 1:N:0:3
AAAAAAAAAAAAAAAAAAAAAAAAAACAAACAACAAAAACAAAAACAAAAA
+
AAAAADDDDDDDGGGCEEGGE/E?/>//?B/0?/?GA0F/GCF0</?/0FF
@M00842:106:000000000-AAV5A:1:1101:17179:7064 1:N:0:3
AAAAAAAAAAAAAAAATGGAATTCTCGGGTGCCAAGGAACCCCAGTCACTC
+
AAAAADDDDDDDGGGEGFGABB1A2BABA/>/BDBB/00B//?EE1@1G@1
@M00842:106:000000000-AAV5A:1:1101:24176:7064 1:N:0:3
CTTGCTGCTGCATTTCCTGAGCTTAATGCTTGGGAGCGTGCTGGTGCTGAG
+
>>33>5@D@CDFDFFGGFGAGGF4555DB55BAB4BEA2AEFAC3BBAAG2
@M00842:106:000000000-AAV5A:1:1101:26335:7064 1:N:0:3
AAAAAAAAAAAAAAAAAATGGACTTCTCGGGTGCCAAGGAACTCCAGCCAC
+
AA?A@BDBBBBBGCGFCE1BB3333D53?CE1>?3B@?1BBG@3F3C3?1B
@M00842:106:000000000-AAV5A:1:1101:8213:7067 1:N:0:3
AACGGCCTGTCTCATCATGGAAGGCGCTGAATTTACGGAAAACATTATTAA
+
AA>11>A1A1@@EG3FGGGGBBB000A0A01222ADAEEF/BBA111DFDA
@M00842:106:000000000-AAV5A:1:1101:18082:7068 1:N:0:3
CAAAAAAAAAAAAAAAAAATGGAATTCTCGGGTGCCAAGGAACTCCAGTCA
+
>ABAAADDBBBBGGGGC0AFBG33335B5?1/1>?FDG1E1FH3BGBG3G3
@M00842:106:000000000-AAV5A:1:1101:7714:7070 1:N:0:3
AAAAAAAAAAAAAAAAATGGAATTCTCGGGTGCCAAGGAACTCCAGTCACT
+
BBBBBDBBBBBBGGGGE1FGBB3ADABFFF1>BBBFGFHCH3GHFHBFFH3
@M00842:106:000000000-AAV5A:1:1101:17801:7070 1:N:0:3
ATTGATGGATGTTGGTAATTAGCAAAAAAACACAAACATGGAATTCCCGGG
+
>>>3>@5BBDFFGGEEBGGGFBBDD4B42A2B2AFGCGEEA3BFBF5BEA0
@M00842:106:000000000-AAV5A:1:1101:15239:7071 1:N:0:3
AAAAAAAAAAAAAAAAGGGGGGGGAGCAGAGACAGCCAAGCACACACACAG
+
A1AAAD?DADDDGGG?///EEC9;@-9-//--;-----:-;----------
@M00842:106:000000000-AAV5A:1:1101:10856:7072 1:N:0:3
AAAAAAAAAAAAAAAGAGGGGGCGACGCACACCCCGCCAAACAACGCACGG
+
1>>11>1>>A?AA/A//B/AEC////>//>/B////////0/0?<//////
@M00842:106:000000000-AAV5A:1:1101:26052:7076 1:N:0:3
AAAAAAAAAAAAAAAAAAAAAACAACAACACGACACAAAAACAAAAACACA
+
BBBBBBDDBBBBGGGGGGGGGG?C11?1?111///>B/0??//?FFE//F/
@M00842:106:000000000-AAV5A:1:1101:11561:7079 1:N:0:3
AAAAAAAAAAAAAAAAAAGGGAATTCTCGGGTGCCAAGGAACTCCAGTCAC
+
AAAAADDDDDDDGGGGGA/?E?00@@D2FFG/>EEF1GGF0GBG1112@@>
@M00842:106:000000000-AAV5A:1:1101:16848:7082 1:N:0:3
AAAAAAAAAAAAAAAAGGGGGGCGAGGAGCACCACTCACACCGAACACACG
+
1>AAA?1A?DDDE?//A?EEG?/><---.......</</0<.-:---;..-
@M00842:106:000000000-AAV5A:1:1101:19541:7083 1:N:0:3
AAAAAAAAAAAAAAAAAATGGAATTCTCGGGTGCCAAGGAACTCCAGTCAC
+
AAAAADDDDDDDEEEG//0BG@1BBB2BFE?/>?FGB/F0>F1GFBGGGBB
@M00842:106:000000000-AAV5A:1:1101:14346:7083 1:N:0:3
CACTCGGGCCTCGGCAAACTCAGAGAAGAAAGAACAAAAAAACAAAAAAAA
+
>AA1>111>D1FEGFA0BF1FEB1B01B10010B00B00BAE//F00B/>>
@M00842:106:000000000-AAV5A:1:1101:9690:7085 1:N:0:3
ATAAAAAAAAAAAAAAAAAAAAAACAACAACCAAAAAAAAAAACGGAATCC
+
A1AAAFFDDDDDGGGGGGGGGG/EBGHHC///?//>>/EEC/C///?//1F
@M00842:106:000000000-AAV5A:1:1101:17528:7091 1:N:0:3
AAAAAAAAAAAAAAAAAATGGAATTCTCGGGTGCCAAGGAACTCCAGTCAC
+
ABBBBBBBBBBBGGGGGEFFG3@BCD5D1FE1>?GDGG1BGG3GFHHFGGE
@M00842:106:000000000-AAV5A:1:1101:24284:7091 1:N:0:3
AAAAAAAAAAAAAAAATGGAATTCTCGGGTGCCAAGGAACTCCAGTCACTA
+
AAAAADDDDDDDGGGG0BFB1B1B22AA//>/>11//B>G1BFBG211B22
@M00842:106:000000000-AAV5A:1:1101:6514:7098 1:N:0:3
GTTTCCAGACCGCTTTGGCCTCTACTAAGCTCATTCAGGCTTCTGCCGTTT
+
>>>>>FBFFAADGG?AGGGGGG111D33B01B112DD21B00B1FHGG//B
@M00842:106:000000000-AAV5A:1:1101:6830:7101 1:N:0:3
GAAAATGCTCACAATGACAAATCTGTCCACGGAGTGCTTCATCCACCTTAC
+
>>>>>1@131BDCAF1FEAE1GABD3D1B1A00B0AD2D1ADFG11B011B
@M00842:106:000000000-AAV5A:1:1101:11846:7104 1:N:0:3
AAAAAAAAAAAAAAACGGGGGGGCGCCACACCCCAGACAGCCACACACCAC
+
>1AAADDDD@?DE?E//AA/>B-9;-;--9---9--;;B-:B-9----9--
@M00842:106:000000000-AAV5A:1:1101:18219:7109 1:N:0:3
AAAAAAAAAAAAAAAAAAAAAAAAAAAAAAACACAAAAAAAAAAAAAACAA
+
3>AAABDBBBBBGGGGGGGGGGGGC///</</?0<??F/>CC--A-<C.;.
@M00842:106:000000000-AAV5A:1:1101:23700:7110 1:N:0:3
AAAAAAAAAAAAAAAAATGGAATTCTCGGGTGCCAAGGAACTCCAGTCACC
+
BBBBADDBBBBBGGGGC1BGED335D@EFE1>1B33??FFF3FGEBBFFH3
@M00842:106:000000000-AAV5A:1:1101:7534:7114 1:N:0:3
AAAAAAAAAAAAAAAAGGGGGGAGGCAAAGCACGAAACCAACACAACACGG
+
A1AAADAD@DDDGG/A////ECG////00<0??-.<.<<.....<..<..-
@M00842:106:000000000-AAV5A:1:1101:20145:7124 1:N:0:3
TGGAATTCTCGGGTGCCAAGGAACTCCAGTCACTTAGGCATCTCGTATGCC
+
>3>>>BBDDFAAGFAEGDAAFB4G45FHFFHFF5A5BFHC33DFGAE3F53
@M00842:106:000000000-AAV5A:1:1101:25774:7127 1:N:0:3
AAAAAAAAAAAAAAAGGGGGGGGCGTGGCAGCCACCACAGCCCGAACACGG
+
1AAAAD>D0ADD?/E//AEEG@9-9-----------;:-9-----999---
@M00842:106:000000000-AAV5A:1:1101:13442:7138 1:N:0:3
AAAAAAAAAAAAAAAAAAGGGAATGCTCGGGTGCCAAGGAACTCCAGCCAC
+
AAAAADDDDDDDGGGEEA/?E/FF112@/E>/>?BDB/>0>F@F11F0?>0
@M00842:106:000000000-AAV5A:1:1101:11141:7138 1:N:0:3
CAAAAAAAAAAAAAAAAAATGGAATTCTCGGGTGCCAAGGAACTCCAGTCA
+
AABCBBBCBCCCGGGGGCECBG3@BB55@?F/1>1B@GHGFFHBGGFH3F3
@M00842:106:000000000-AAV5A:1:1101:11997:7140 1:N:0:3
AAAAAAAAAAAAAAAAATGGAATTCTCGGGTGCCAAGGAACTCCAGTCACC
+
AAAAADDDDDDDGEGEAABGBBB1D2BB/>/>?BFBF/>EG1GHFFFGBG1
@M00842:106:000000000-AAV5A:1:1101:19641:7140 1:N:0:3
AAAAAAAAAAAAAAAAAAAGGGAATTCTCGGGTGCCAAGGAACTCCAGTCA
+
AAAAADDDDDDDGGGGCGC/?E/001B@2?E//>EFH1/FF0FFHFGHFG1
@M00842:106:000000000-AAV5A:1:1101:21905:7142 1:N:0:3
CTTTTTGGTCAAAAAAAAAAAAACAATGGAATTCTCGGGTGCCAAGGAACC
+
AA3>3B3>>DFFGGGGGGGGCEG1E13FB3B3BDAD1FA1>EEGFE1?FG?
@M00842:106:000000000-AAV5A:1:1101:15238:7143 1:N:0:3
CTCAAAAAAAAAAAAAAAAATGGAATTCTCGGGTGCCAAGGAACTCCAGTC
+
AABBBFFBBBBBGGGGGCGE1BB3333@@5?1>1>?FD@FCC3B3FC3EBF
@M00842:106:000000000-AAV5A:1:1101:17244:7146 1:N:0:3
GAAAAAAAAAAAAACCAGGGGGACCAGCAGCGACACAACACGACGCCCCCG
+
11AAA1>A00>A0AAA/AF?/E//AA0/BB0>////0>////>////////
@M00842:106:000000000-AAV5A:1:1101:13665:7147 1:N:0:3
AGATATGGACCTTGCTGCTAAAGGTCTAGGAGCTAACGAATGGCACAACTC
+
A1A1AD3FFFFFBGFGGGF1BB1B1A1AFB1000B100AA0FG0ACA0E1B
@M00842:106:000000000-AAV5A:1:1101:15291:7150 1:N:0:3
AAAAAAAAAAAAAAAAATGGAATTCTCGGGTGCCAAGGAACTCCAGTCACC
+
BBBBBBBBBBBBGGGGEEBGBB33D5B1FE10BBBBF1FGHEFHFFBFGH3
@M00842:106:000000000-AAV5A:1:1101:23450:7152 1:N:0:3
AAAAAAAAAAAAAAACGGGGGGGCGACGCATCCACCACCCCCCACCCACCC
+
1AAAA?DDDDDDGGGEC/AEC?A;@??@----/9/9AFF-@9-----9;--
@M00842:106:000000000-AAV5A:1:1101:9826:7156 1:N:0:3
TTTACCTCCAAATGAAGAAATAACATCATGGTAACGCTGCATGAAGTAATC
+
>>AAAFFFBFFFGGGBFAABGFHAF5FGGHGHFFHDEB2EGHGFBFGFHBD
@M00842:106:000000000-AAV5A:1:1101:22043:7157 1:N:0:3
CTTTATTTGTGTGGCTGAAAAAAAAAAAACAAAAATGGAATTCCCGGGGGG
+
>>1>>@@3B@>1BAFEFBBABF0A00AAE/BA0BABABAB1BG1F/EE/>-
@M00842:106:000000000-AAV5A:1:1101:25428:7159 1:N:0:3
GATTTTCTGACGAGTAACAAAGTGTGGATTGCTACTGACCGCTCTCGTGCC
+
>3>>>DFDFFFAAEEGGGDBAB556D2AB4B455DB3BFH?E2E2F22EF1
@M00842:106:000000000-AAV5A:1:1101:9132:7161 1:N:0:3
AAAAAAAAAAAAAAAAAATGGAATTCTCGGGTGCCAAGGAACTCCAGTCAC
+
BBBBBBBBBBBBGGGGGC1BGBFE3D5DF1E1>EEFGGGAGH3G3@33BEB
@M00842:106:000000000-AAV5A:1:1101:20947:7161 1:N:0:3
AAAAAAAAAAAAAAAAAAGGGAATTCTCGGGTGCCAAGGAACTCCAGTCAC
+
BBBBBBBBBBBBGGGCEC1?E?FFFF5FFAE1/BCGCFFG3?3FFFB3B3B
@M00842:106:000000000-AAV5A:1:1101:20039:7165 1:N:0:3
TCTTATATTGAAAAAACAAAAAAACGGGCATGCCCGGGTCCCCAGGAACCC
+
>>11>33BFFFFGGA1111A000A000A//B01BBAAA//B0/0///0B/B
@M00842:106:000000000-AAV5A:1:1101:22250:7167 1:N:0:3
AAAAAAAAAAAAAAAAAAAAAAAGAAACAAACAACAACAAAAAAAAAAAAA
+
AAAAADDDDDDDGGGEE/>EE?///000>/B/F//>>FFH0FG//</>/>/
@M00842:106:000000000-AAV5A:1:1101:24746:7172 1:N:0:3
AAAAAAAAAAAAAAAAAAAAAAAAACAAAAAAAACAAAAAAAAAAAAAAAA
+
AAAAADDDDDDDGGGGGGGGGG////?/00/>/B/<<C0////</<A-AC?
@M00842:106:000000000-AAV5A:1:1101:13149:7175 1:N:0:3
AAAAAAAAAAAAAAAGGGGGGGCGCGCGAAGCACGACCCCACACGCACAAG
+
11A?A1?@A000AE///AFGG@--:-9---9-/;-9----9;-;---9---
@M00842:106:000000000-AAV5A:1:1101:10360:7179 1:N:0:3
AAAAAAAAAAAAAAAATGGAATTCTCGGGTGCCAAGGAACTCCAGTCACTC
+
AA1AAD1DDDDDGGGG0BF1B1F1B2B/A/>/011B>0BGBBFGEB@BG@1
@M00842:106:000000000-AAV5A:1:1101:7378:7180 1:N:0:3
AAAAAAAAAAAAAAAAAGGGAATTCTCGGGTGCCAAGGAACTCCAGCCACT
+
AAAAADDDDDDDGGGGE/AEABB1D2D?F>>/E>E1FFGFF1F1B10?GH1
@M00842:106:000000000-AAV5A:1:1101:9793:7180 1:N:0:3
AGTTTTGAAGTTGTCTTTCAAAACAAACAAAACACATGGAATTCTCGGGTG
+
>1>>>@1>FFB3AAB3BGGGGFG11AFC00000B0A1B0G1BAF22AFCA/
@M00842:106:000000000-AAV5A:1:1101:20050:7180 1:N:0:3
TCTTATATTGAAAAAAAAAAAAAAATGGAATTCTCGGGTGCCAAGGAACTC
+
>>>>AFFFFFFFGGG?AEE0EA/A/0BFB111D2BAF/>>EHH1BFF>F@F
@M00842:106:000000000-AAV5A:1:1101:17776:7182 1:N:0:3
AAAAAAAAAAAAAAAAAAAAAAACAAAAAAAAAAAACACAAAAAAAAAAAA
+
BBBBBBBDBBBBGGGA?EGGEE/EEAG1F/>//<>CDG0<<G0F@/<<@C-
@M00842:106:000000000-AAV5A:1:1101:16970:7185 1:N:0:3
AGAGGTTAAAAAAAAAAAAAAAAAATGGAATTCTCGGGTGCCAAGGAACCC
+
>1>111BBFFFFGGCGCEGGGGG/>>@B@111D2B>///>?FHBF/FGH/?
@M00842:106:000000000-AAV5A:1:1101:9882:7198 1:N:0:3
ATGCATCGTCTTGCAAAAAAAAAAAAAAAATGGAATTCTCGGGTGCCAAGG
+
>>>>>3@A>AAAGGGGEG1AE?E/EE////0BB@1@1D2D>?>/>EGHHE/
@M00842:106:000000000-AAV5A:1:1101:11572:7206 1:N:0:3
GAAAAAAAAAAAAAAAGGGGGGCGCAGACACACAACACAGACCAACAAGCG
+
1>AAA1>1>0@A?EC/AEGEE//</-<-0<<0.<...<..<.</.<../..
@M00842:106:000000000-AAV5A:1:1101:10671:7213 1:N:0:3
AAAAAAAAAAAAAAAAAAATGGAATTCTCGGCTGCCAAGGAACTCCAGTCA
+
AABA?DBBBBBBGGGGGG01BF3@F35DD?E1?>?BB@1FH3F3FGBF@?3
@M00842:106:000000000-AAV5A:1:1101:19482:7214 1:N:0:3
AATAGAGGCCAAAGCGGTCTGGACACGTACGGCTTGCTCAGTCACTTGACC
+
>>1>1111>AAACGBEEAAAFF10BABBBA0A0A/A/AB1AD1BG2DD1F1
@M00842:106:000000000-AAV5A:1:1101:27114:7217 1:N:0:3
CATTCAGATGGATACATCTGTCAACGCCGCTAATCAGGTTGCTTCTGTTGG
+
>>AAADDF5FFFGFBG6GBGBF56B22A2AA2BABDFB5322A5D5D5531
@M00842:106:000000000-AAV5A:1:1101:15672:7221 1:N:0:3
ATTCAGCGAAACCAATCCGCGGCATTTAGTAGCGGTAAAGTTAGACCAAAC
+
3AAA35DADDDBGGCGGGFGGGAA2355AD55A2A1BA5D5FGBGHHHGH1
@M00842:106:000000000-AAV5A:1:1101:23683:7223 1:N:0:3
AAAAAAAAAAAAACACGGGGGGCCAGGCACCACCACCCCCCCAAAGCAACC
+
>AAAADAADDDDGE/FAE//A>/>/////0???..>F.<--<-../;C/:.
@M00842:106:000000000-AAV5A:1:1101:13552:7229 1:N:0:3
AAAAAAAAAAAAAAAAATGGAATTCTCGGTGCCAAGGAACTCCAGTCACTT
+
BBBBBBBBBBBBGGGGEABGBB33DDDF1BB0BDB??1GGFG@F@B33GB3
@M00842:106:000000000-AAV5A:1:1101:24728:7230 1:N:0:3
AGAAACCAACAGCCATATAACTGGTAGCTTTCAGCGGCTCACCTTTAGCAC
+
>>>>AFFBBBBCGG4BGGGBBGD455BF5555DAD2AAABFFH3A55BDFA
@M00842:106:000000000-AAV5A:1:1101:14361:7234 1:N:0:3
AAAAAAAAAAAAAAAAAATGGGATTCTCGGGTGCCAAGGAAATCCAGGCAC
+
AAAAADDDDDDDGGGGEE0BB0B1BB@@FF>/>/B1@//>>01BF1B0//>
@M00842:106:000000000-AAV5A:1:1101:12919:7236 1:N:0:3
CATGGGTGATGTAGACACGAGTTTCTGATGCAACAAACACAAAAAAAAAAA
+
>>11111>A3D3BBEGGGFAEA01BAD33DFGB1B0B0B0F0FBG?E/AEE
@M00842:106:000000000-AAV5A:1:1101:13527:7238 1:N:0:3
AAAAAAAAAAAAAAAATGGAATTCTCGGGTGCCAAGGAACTCCAGTCACTT
+
BABABBBBBBBBGGG?1FGB333A5AF10?>1BDB??B?G3BCGF@GGH33
@M00842:106:000000000-AAV5A:1:1101:23929:7242 1:N:0:3
GCTGATATTGCTTTTGATGCCGACCCTAACTTCTCTGCCTGTTTGGTTCGC
+
>3>3>4BBBFFFGGFGFGGGGG2EAA44B25D5B35DBGBF35B322BFA0
@M00842:106:000000000-AAV5A:1:1101:8866:7243 1:N:0:3
CTCATTTATGGATGATTACCTTTCTTAAAAACAAAAACAAAAAATGGAATC
+
11>A13DDDFBF1GG3BGGGGBG1333311A00B0B00AGA0AEA111111
@M00842:106:000000000-AAV5A:1:1101:16421:7255 1:N:0:3
AAAAAAAAAAAAAAAAAATGGAATTCTCGGGTGCCAAGGAACTCCAGTCAC
+
AAAAADDDDDDDGGGGGE0BFFGH1B2DFA>/>?011FFCGHFFFBBBEGB
@M00842:106:000000000-AAV5A:1:1101:15427:7259 1:N:0:3
AAGATTGCTGGAGGCCTCCACTATGACATCGCGTAGAGGCTTTGCTATTCA
+
>>>>>B4DFD4CG?EFGGCFGE45D5545B222222B5AAB33BF5E55D5
@M00842:106:000000000-AAV5A:1:1101:7314:7260 1:N:0:3
AAAAAAAAAAAAAAAAGGGGGGACGGAACAAGCACAGCAGCGTAGACCAGC
+
>AAAA?DDDDDDGGE//A/EE@B//////0<0<0>00.<00-..-.00/..
@M00842:106:000000000-AAV5A:1:1101:24872:7266 1:N:0:3
CTTTATATATAAAAAAAAAAAAAAAAAATGGAATTCTCGGGTGCCAAGGAA
+
>>11>3BDFFFFGGGGEGEEGG///A/E>BF11BBD@BBF>/>EFGHC/>0
@M00842:106:000000000-AAV5A:1:1101:17753:7266 1:N:0:3
TCTGCGTCATGGAAGCGATAAAACTCTGCAGGTTGGATACGCCAATCATTT
+
>>11A1ADAFFFGGGFE0A0AAAB1AA1FF1F01B01BEGCGEAE1G1F2D
@M00842:106:000000000-AAV5A:1:1101:17902:7268 1:N:0:3
AAAAAAAAAAAAAAAAAAAAAAAAAAACAAAAACAACAAAAAAAAACAAAA
+
AABBBBBBBBBBGGGGCGGCGG>>E>E<F/F0?/??/??00F/</>/?FA0
@M00842:106:000000000-AAV5A:1:1101:20086:7272 1:N:0:3
ATTAGTGGACTGGAATTGGAACTTGTCAAACGAAGAAACAAACATGGCACC
+
1>>>1B1BBFFAGB1BFFG11B13D1BD331BAA00BAA0AB00BFF001/
@M00842:106:000000000-AAV5A:1:1101:22969:7284 1:N:0:3
AAAAAAAAAAAAAAAAAAAGGGACTTCTCGGGTGCCAAGGAACTCCAGTCA
+
AAAAADDDDDDDGGGGGA>/?EC/01B2B>?/>>?011?F0>F1B>1E2B1
@M00842:106:000000000-AAV5A:1:1101:10131:7293 1:N:0:3
ATAAAAAAAAAAAAAAAATGGAATTCTCGGGTGCCAAGGAACTCCAGTCAC
+
ABBBBFFBBBBBGGGGGFGGGA333A5DF1E1>?GGGDFG3FFHHHHB33B
@M00842:106:000000000-AAV5A:1:1101:19704:7299 1:N:0:3
AAAAAAAAAAAAAAAATGGAATTCTCGGGTGCCAAGGAACTCCAGTCACTT
+
@BBBBBBBBDBBGGFEGFGBBB3D5AABE1>1BD3?B13FBGGHGBG3F33
@M00842:106:000000000-AAV5A:1:1101:20071:7301 1:N:0:3
GCCTTGAATGGCAGATTTAATACCAGCATCACCCATGCCTACAGTATTGTT
+
>>1>>1DFFFFBBE1EGG3A3BDBA1AFAFFGFBF0FHHBGHGFEA2ADA2
@M00842:106:000000000-AAV5A:1:1101:12470:7301 1:N:0:3
GAAAAAAAAAAAAAAGGGGGGGGAGACAATCCACAGAGACACACACAGCGG
+
11>A>11>A?D0A/EAEEEGG------9-//-/;/-//--9---;--9A--
@M00842:106:000000000-AAV5A:1:1101:9028:7301 1:N:0:3
CTTAGGGCTGTAGTATATTCTTGTTAAAGAGAGTTAATGCGATGATACGAA
+
>>>A111>1>1B3BBGGGGGFGD1A333A100A133AADFEECED2FGGAA
@M00842:106:000000000-AAV5A:1:1101:19469:7306 1:N:0:3
CATTTATTGTTGGATTGTGGCTCTGTTTGTAAAGGAAAACTAGATCCTTGG
+
AAAAAFB@D@@CCGFFGBFGG1BBB33ABB33A31000BFBGF1FGFDFG1
@M00842:106:000000000-AAV5A:1:1101:22945:7309 1:N:0:3
CCACAAAGAAAAAAAAAAAAAAAAATGGAATTCCCGGGTGCCAAGGAACCC
+
>AAAAAFFFFFFGGGGEECGGC//>0@BB111D1BBE//>?FGGHGHFG/?
@M00842:106:000000000-AAV5A:1:1101:24006:7309 1:N:0:3
ATGGACGGCATTGTAGATAAGAGCAAGAGAACAACAACAACAAAAACTGGG
+
>>33>B>ADB@FGGGGFGGFBBBFB4B2A2B332222A2A2FC2FG13B31
@M00842:106:000000000-AAV5A:1:1101:19139:7313 1:N:0:3
CATTTAGTAGCGGTAAAGTTAGACCAAACCATGAAACCAACATAAACATTA
+
AAAAAF3BBBBAEEE11BBBABGGHFAAACG1AA1DBGCBEFFE1AF1AB1
@M00842:106:000000000-AAV5A:1:1101:20829:7314 1:N:0:3
CTCAGCAATCTTAAACTTCTTAGACGAATCACCAGAACGGAAAACATCCTT
+
>>AA3B5BFFFFGGFFABFFFDD5AA2AABBFFF22BF222BAFAGFBGD5
@M00842:106:000000000-AAV5A:1:1101:18736:7319 1:N:0:3
CAAAAAAAAAAAAAAAATGGAATTCTCGGGTGCCAAGGAACTCAGTCACTT
+
AAAAAADDDDDDGGGGF0BGBF11A2AACE/>?B1BFCFGHFHHFBFFG21
@M00842:106:000000000-AAV5A:1:1101:17864:7320 1:N:0:3
TTTGCAGTGGAATATTATTAAGTCAAAAAAACAAAACACATGGAATTCCCG
+
>>>3>B4@BCFFBGGFGGG6GBBDB554A2A2AAB22B2A3BGGH33F5A1
@M00842:106:000000000-AAV5A:1:1101:16091:7321 1:N:0:3
CATTAAGCCTGTCAGGGACTGTATGAATTCAAGTTTGCGTATTAATAAATG
+
AAAAAF5BCCCDFEGGG2FFF466DB656B55B556DDEA223555D55D5
@M00842:106:000000000-AAV5A:1:1101:23890:7323 1:N:0:3
AAAAAAAAAAAAAAAAATGGGATTCACGGGTGCCAAGGAACCCCAGTCCCC
+
AAAAADDDDDDDGGGEG0FG0B10B11>?E///>1@?F>FH//?//11@1>
@M00842:106:000000000-AAV5A:1:1101:25419:7328 1:N:0:3
CTGTGATGCCGTCAAGTAGAAACTGTGATCTTTTTGGTCTATGCTTATGAA
+
>>3>3BBDFFBAEG?GFFFBBBB5B5D56B55554A225D5DDF5A5A555
@M00842:106:000000000-AAV5A:1:1101:26749:7330 1:N:0:3
TCATGCGCTCTAATCTCTGGGCATCTGGCTATGATGTTGATGGAACTGACC
+
>>A?3B>A>AAFGGGDBFGGGFBFBAFGBBABFD5D55AD5FGBFG3GHHH
@M00842:106:000000000-AAV5A:1:1101:9318:7331 1:N:0:3
ATTAGTCGGCTAAAAAAAAAAAAAAACATGGAATTCTCGGGTGCCAAGGAA
+
>>>A1BB>DDAAGGG1EEEECGE////A1BF1111D2DFFE?EEHHGAFE0
@M00842:106:000000000-AAV5A:1:1101:7267:7339 1:N:0:3
AAAAAAAAAAAAAAAAAGGGGGCGCGCCACAACGACACCAACACCCGCCCC
+
1AAAADDDDDDDGGCE/AE/EEC/>/////0/?///<<?//<?/<//</</
@M00842:106:000000000-AAV5A:1:1101:9520:7339 1:N:0:3
AAAAAAAAAAAAAAAAAATGGAATTCTCGGGTGCCAGGGAACTCCAGCCAC
+
ABBBBBBBBBBBGGGGGA1BFE333DDDFFE1EEFF3?1?1F3B@GF3?FB
@M00842:106:000000000-AAV5A:1:1101:14362:7341 1:N:0:3
AGGTGATAAGCAGGAGAAACATACGACGGCGCATAACGATACCACTGACCC
+
>1>>1BBBBDFFGGCFF1BFFGE1BA0A00/AABAABAFBAAFFHGFHHHH
@M00842:106:000000000-AAV5A:1:1101:18169:7345 1:N:0:3
TAAAGCTGGTAAAGGACTTCTTGAAGGTACGTTGCAGGCTGGCACTTCTGC
+
>>1A1B1@C>1DDDEGGEGGGGD31BF1DBA0ABAB10EB0EEHH01FBE1
@M00842:106:000000000-AAV5A:1:1101:18959:7349 1:N:0:3
ATTTAAGATCAAATCCAAACACGAGTAGAACTGAGAAACCTGAAAATTGCG
+
AAAAAF1@BDFCFDFGF11AAFA0A0013AFDB1B11BBBFGA1BA1BF1/
@M00842:106:000000000-AAV5A:1:1101:18443:7350 1:N:0:3
AAAAAAAAAAAAAAAAAAAAAAAAAAACACACAAAAAAAAAAAAAAAAAAA
+
AAAAADDDDDDDGGGGAEGGEEE///>/<0//?/BGCC/CGG@C@CGGGCG
@M00842:106:000000000-AAV5A:1:1101:24280:7350 1:N:0:3
AAAAAAAAAAAAAAAAAATGGAATTCTCGGGTGCCAAGGAACTCCAGTCAC
+
AAAAADDDDDDDGGGGFCCBGB111D2DEFG/>BB1B?F00F1BEBF2@1B
@M00842:106:000000000-AAV5A:1:1101:9351:7357 1:N:0:3
CTCATTTTGCATCTCGGCAATCTCTTTCTGATTGTCCAGTTGCATTTTAGG
+
AABBBFFFFFFFGFBGGGEEGG5A6A5A5B55ADBDFHHFAAGHGFDGGH3
@M00842:106:000000000-AAV5A:1:1101:7221:7357 1:N:0:3
GGGTGCCAAGGAACTCCAGTCACTTAGGCATCTCGTATGCCGTCTTCTGCC
+
>AA>3>CFFBBFGGGGGGGBGGD555AF4F445DBBABFGHG2E2BA5D53
@M00842:106:000000000-AAV5A:1:1101:5830:7358 1:N:0:3
AAAAAAAAAAAAAAAAAGGGGGGCCAGCGCGCGCACAACCACGCGGCTGCC
+
1AAAADDDDDADGC/E/AA//E///////-------:/..:...-----:.
@M00842:106:000000000-AAV5A:1:1101:17756:7359 1:N:0:3
AAAAAAAAAAAAAAAAATGGAATTCTCGGGTGCCAAGGAACTCCAGTCACC
+
ABBBBBBBBDDBGGGGEFFGFFFAD5@??E1>BBFBEEAGHFHHHGHGFH3
@M00842:106:000000000-AAV5A:1:1101:24541:7359 1:N:0:3
AATTGAAAAGAATTAGAGCTTTGATTTTAAACAAAACAAAAAAAAAAGGGG
+
>A>11BDFFFAFBGFGGGGEBFBB33333111B0BABF000B0E/E//A//
@M00842:106:000000000-AAV5A:1:1101:9751:7360 1:N:0:3
CTTTATTTGTGTGGCTGAAAAAAAAAAACAACAATGGAATCCCCGGGTGCC
+
AAAAA3@@DDCBFEFFFABBFAE0AA/AAC////1BF1111B1AEC//>B0
@M00842:106:000000000-AAV5A:1:1101:24595:7361 1:N:0:3
AAAAAAAAAAAAAAAAGGGGGGCGCCACGCCACAACCGCCCCCACAACGCC
+
>AAAADADDDDDEEGC//AEE<//--..-.......<-:-----:;.9-;-
@M00842:106:000000000-AAV5A:1:1101:23388:7364 1:N:0:3
AAAAAAAAAAAAAAAAATGGGAATCCCGGGTTCCCAGGAACCCCCGGCCCC
+
AAAAADDDDDDDGGGEGBBFEB10111>//>/0B1B1//BB/>E////>/>
@M00842:106:000000000-AAV5A:1:1101:23880:7364 1:N:0:3
GACAAAAAAAAAAAAAAAATGGAATTCTCGAGTGCCAAGGAACTCCAGTCA
+
>>>>ACFADDDDGGGGGGGABG1111D2DA1EBBFE@GFE0GH1GGHEBF1
@M00842:106:000000000-AAV5A:1:1101:5996:7370 1:N:0:3
AAAAAAAAAAAAAAAAAAAGGGAAGTCTCGGGTGCCAAGGCACTCCAGTCC
+
BBBB@BDDBDBBGGGEE0E1?EG1B3B@3B1/1>?B33??11B1BG?333B
@M00842:106:000000000-AAV5A:1:1101:15717:7371 1:N:0:3
TGGAATTCTCGGGTGCCAAGGAACTCCAGTCACTTAGGCATCTCGTATGCC
+
>3>>>BBFFFABGGAEGFAFFB4F4BFFFFGHG55BDFGHB3DFG2A3FBE
@M00842:106:000000000-AAV5A:1:1101:4327:7377 1:N:0:3
AAACAAAAAAAAAAAAAAAAAACAAACCAACACAGACAACCAACCAACGAA
+
11>1AAF?ADDDEGGGC?EA/E/>A>////B/?B0B000////>>//>?>/
@M00842:106:000000000-AAV5A:1:1101:19978:7378 1:N:0:3
GGAAAAAAAAAAAAAAATGGGATTCTCGGGTGCCAAGGAACTCCAGTCACC
+
>1>>>CFDDDDDGGGGG0BGEFB0B2AFC///>>1BGC00>1BFFF@@1F1
@M00842:106:000000000-AAV5A:1:1101:17971:7381 1:N:0:3
CGTGTCGGGTAAAAGAACAAAAAAAAACAGAACAAACGGGAATTCCCGGGG
+
>1>1>B1>A>AFGGGGGGEFGF000A//B0AB0B0G///AAE0AG1FEC//
@M00842:106:000000000-AAV5A:1:1101:26079:7389 1:N:0:3
AAAAAAAAAAAAAAAATGGAATTCTCGGGTGCCAAGGAACTCCAGTCACTT
+
>AAAADDDDDDD/AEGCFFBBAAB2BFBE/>/B1BB/B0E1BBGG2BGGB1
@M00842:106:000000000-AAV5A:1:1101:20972:7391 1:N:0:3
TGGAATTCTCGGGTGCCAAGGAACTCCAGTCACTTAGGCATCTCGTATGCC
+
>3>>>BFFFFBBGGAEGGFFFBFG45FFFFGFFA5DFFHF3BAFGBE335B
@M00842:106:000000000-AAV5A:1:1101:20583:7392 1:N:0:3
CAAAAAAAAAAAAAAAAAAATGGAATTCTCGGGTGCCAAGGAACTCCAGTC
+
AABABABBBBBBGGGGGGGE1BB3333B3@B1>1>BFGFDEE3G3BG?B3B
@M00842:106:000000000-AAV5A:1:1101:8657:7394 1:N:0:3
TGGAATTCTCGGGTGCCAAGGAACTCCAGTCACTTAGGCATCTCGTATGCC
+
>3>>>BBD5FABGF2EGFGAFBBB45FBBFBGG55D5FGF335AF2A3BD3
@M00842:106:000000000-AAV5A:1:1101:23205:7404 1:N:0:3
AAAAAAAAAAAAAAAAAAATGGAATTCTCGGGTGCCAAGGAACTCCAGTCC
+
BBBBBBBBBBBBGGGGGGE1BF3@B3D5D?1>1>EGGBE11FF3GECFBF3
@M00842:106:000000000-AAV5A:1:1101:24599:7407 1:N:0:3
AAAAAAAAAAAAAAAAAAAAAACAACAAACCATAGACGACCAGACGACCAG
+
1AAAADDDDDDDGGGGEAE//>//////0/?/@B11B/////00?/>///0
@M00842:106:000000000-AAV5A:1:1101:19284:7411 1:N:0:3
GATGGTTGGTTTATCGTTTTTGACACTCTCACGTTGGCTGACGACCGACTC
+
>>111@1>>AAFGGAFB1A0FAFBBC101E1AAB000BBFGHFCEEE?/A/
@M00842:106:000000000-AAV5A:1:1101:13476:7414 1:N:0:3
AAAAAAAAAAAAAAAATGGAATTCTCGGGTGCCAAGGAACTCCAGTCACTT
+
BBBBBBBBBBBBGGGFFFGBBFFB5AAC0?>1B5B??1FG3GGGB3BGHF3
@M00842:106:000000000-AAV5A:1:1101:12743:7415 1:N:0:3
CTGTCAAAAAAAAAAAAAAAAATGGAATTCTCGGGTGCCAAGGAACTCCAG
+
>>>>>BBFFCCCGGGFCGFCEGFBB33B3555B1>1>EGGHHGFHH3FHH3
@M00842:106:000000000-AAV5A:1:1101:11388:7435 1:N:0:3
AAAAAAAAAAAAAAAAAAAAAGGGAATTCTCGGGTGCCAAGGAACTCCAGG
+
AAAAADDDDDDDGGGGGGGGC/BB/B01B2@>/>/>EFF1CFH0F1F>110
@M00842:106:000000000-AAV5A:1:1101:7711:7437 1:N:0:3
GTGGACTAAAAAAAAAAAAAAAAACTGGCATGCTCGGGTGCCAAGGAACTC
+
>>>3>BBCFFFFGGGGEEEGG?EA1B531?B1B5@?/>B>FHCHHEGFH3B
@M00842:106:000000000-AAV5A:1:1101:17221:7437 1:N:0:3
CCTTGTCTTAAATGGATTGTTGTCCCTCTAACAAAAAAAAAAAAAAATGGA
+
>>>>3BB@DFFFFGGGGGFBBF4BF44B4AB44B4B4AA2AA0E00>1BF3
@M00842:106:000000000-AAV5A:1:1101:15217:7438 1:N:0:3
GTCTCCGGGTGCCAAGGAACTCCAGTCACTTAGGCATCTCGTATGCCGTCC
+
>>>3>D3ADBDBGGGGGBFGGGBCBDGCH55AABABAADDG2AAGHFE1E1
@M00842:106:000000000-AAV5A:1:1101:11513:7440 1:N:0:3
AAAAAAAAAAAAAAAAAATGGAATTCTCGGGTGCCAAGGAACTCCAGTCAC
+
AAABBBBBBBBBGGGGGECBGBFF3DBBFAE1>1FGBAFFHHGHFC3BFE3
@M00842:106:000000000-AAV5A:1:1101:10981:7440 1:N:0:3
GAAAAAAAAAAAAAAGGGGGGGAGAAGACGCAGAAAACAGACGCACACACG
+
A1AAA11>@DDAA/A//E??/@@-../::.----////;-/9-------9-
@M00842:106:000000000-AAV5A:1:1101:24306:7441 1:N:0:3
AAAAAAAAAAAAAAAAAATGGAATTCTCGGGTGCCAAGGAACTCCAGTCAC
+
BBBBBBBBBBBBGGGGEEABGB3B3B5DFFE1>BBB@EF1FH3EGG33B3B
@M00842:106:000000000-AAV5A:1:1101:13887:7447 1:N:0:3
CAAAAAAAAAAAAAAAAAAATGGAATTCTCGGGTGCCAAGGAACTCCAGTC
+
ABBBBBBBBBBBGGGG?EC@?BB333@B3@11>1>EFGFGFG3GGHGFFBB
@M00842:106:000000000-AAV5A:1:1101:21886:7447 1:N:0:3
TAATGTCAATAGATGTGGTAGAAGTCGTCATGTGGCGAGAAAGCTCAGTCC
+
>>>>1@B3BDFFGGG3FGBAB13BB3E0FCA33DB0AAE00ABFHGCHGG1
@M00842:106:000000000-AAV5A:1:1101:25848:7447 1:N:0:3
AAAAAAAAAAAAAAAAAAAAAAAACAAAAAGCAAAACAAACACAAAACACA
+
AAABBDDBBBBBGGGGGA@0E?//>11?0?/0?3B00?/0/0?//0BF/B/
@M00842:106:000000000-AAV5A:1:1101:16909:7447 1:N:0:3
AATTAAAAATCACTCCATAAATATGGGATAGAGGAATTATTTATTTAAAAA
+
AAAAAFFFFFFFGAFGFGFF5F6AFFA44445AA444A5D5D5BAG55ABF
@M00842:106:000000000-AAV5A:1:1101:25286:7450 1:N:0:3
ATTAATGTTGATGTAAAAAAAAAAACAAAATGGACTTCTCGGGTGCCAAGG
+
AAAAADDBDFFFGGGGFGGE?E00A/B/0B11B11A1BDBBFE/AEHFFE/
@M00842:106:000000000-AAV5A:1:1101:9127:7458 1:N:0:3
AAAAAAAAAAAAAAAAAATGGAAGTCTCGGGCGCCAAGGAACTCCAGGCAC
+
AAAAADDDDD@DGGGCG?CBGB10B@2@B/>/>>>?>F/FFG1DGF10>/>
@M00842:106:000000000-AAV5A:1:1101:16956:7458 1:N:0:3
ATTGCCGAGATGCAAAATGAGACTCAACAAGAGATTGCTGGCATTCAGTCG
+
>AA3AF?A@DAFF4BFAEGBGFB4BBE442222255BBDFCFGHFHHHFG2
@M00842:106:000000000-AAV5A:1:1101:21662:7458 1:N:0:3
AAAAAAAAAAAAAAAAAATGGAATTCTCGGGTGCCAAGGAACCCCAGTCAC
+
AAAAADDDDDDDEEGGG?0BG1@@B@B@?FE/>?GF1GFB0F/?EAEBG1B
@M00842:106:000000000-AAV5A:1:1101:4718:7458 1:N:0:3
AAAAAAAAAAAAAAAAAAAGGGAATCCCGGGATCCCAGGGAACCCCAGACC
+
AAAAADDDDDDDGGGGGG//?E>B0111//////BB11?/?0//>/?//?<
@M00842:106:000000000-AAV5A:1:1101:5978:7460 1:N:0:3
AAAAAAAAAAAAAAACGGGGGGAGAGCGATGCCACCAACCCACCACCCACG
+
AAAAA1A?AA0>EAA/AA/AE/<>///--...1110><.....<..<:..-
@M00842:106:000000000-AAV5A:1:1101:19360:7463 1:N:0:3
AAAAAAAAAAAAAAAAAAAAAAACACCACAGAAAAACACACAACAACACCG
+
AAAAADDD@D@DGE/AEAE/>/>/?0////B11B00/?0//</</?/?/</
@M00842:106:000000000-AAV5A:1:1101:5118:7468 1:N:0:3
ATTATACATTCAAAAAAAAAAAACACAAATGGAATTCTCGGGTGCCAAGGG
+
1>>A1DFFBDFFGGGGGCECGEE/A0/BF1D1AFB1D2D//A/ABB1FGG/
@M00842:106:000000000-AAV5A:1:1101:19081:7469 1:N:0:3
TTCAAAAAAAAAAAAAAAAATGGAATTCTCGGGTGCCAAGGAACTCCAGTC
+
>AABBFFBBBBBGGGFEGEE1BB333@@5@?1>1>EGHFGFHFGBGFHHGF
@M00842:106:000000000-AAV5A:1:1101:13806:7470 1:N:0:3
CTTTTATCACGAAGTCATGATTGAATCGCGAGTGGTCGGCAGATTGCGATA
+
1>A>1F3BDFAAAEAFFEF3BBD113AA000A0AA1BA/AA/B1AEEAAFA
@M00842:106:000000000-AAV5A:1:1101:27199:7471 1:N:0:3
CAGCAGTCCACTTCGATTTACTTCGTAAACAAGCAGTAGTAATTCCTGCTT
+
>>1>11BFFFFFGGACGGGB3B3DAAAB01BB0FBEFE1D2FB2EHFFFGD
@M00842:106:000000000-AAV5A:1:1101:11782:7478 1:N:0:3
AGTTCGATAATGGTGATATGTATGTTGACGGCCATAAGGCTGCTTCTGACG
+
>3>>>3>5AAFFGFFFGFGGFF6D66D5B222AAA3B5BGF2CFDFBGGG2
@M00842:106:000000000-AAV5A:1:1101:15075:7479 1:N:0:3
GGTAGAAAAAAAAAAAAAAAATGGAATTCTCGGGTGCCAAGGAACTCCAGC
+
>3>>3BBFFFBBGGGGEGGGCFBBA33BB5A1B01>EGHHHGAGH3FGFB3
@M00842:106:000000000-AAV5A:1:1101:26275:7484 1:N:0:3
TTTGACGCGTAATTTTGAAAAACAAAAAAACTACTGGCATTCCCGGGCCCC
+
>>11>DAADAAA0GGFGA1BEF000000///1111AA/01AD2BEEA//>>
@M00842:106:000000000-AAV5A:1:1101:16475:7488 1:N:0:3
GTTGAGGATGTCGATGAGGAAAAAACAAAAAAAAAACATGGAATTCTCGGG
+
>>>1>11B>BB3AGCG1FG1BB0BA000AA00/AAA/BABFG111F2DA//
@M00842:106:000000000-AAV5A:1:1101:13840:7496 1:N:0:3
ATCATGTTGGACCTGTAAACTTAATATTCTATGTCAAAAAAAAAAAAAAAA
+
AAAA11B@F?FFGFGGFBABFG113333A33DDAD3A31B0A/E/AEE///
@M00842:106:000000000-AAV5A:1:1101:18522:7500 1:N:0:3
AAAAAAAAAAAAAAAAAAAATGGAATTCTCGGGCGCCAAGGAACCCCAGTC
+
AAAAADDDDDDDGEGGGGEE0BF1B@F@2@/B//>>>EEGFG0</?EAE11
@M00842:106:000000000-AAV5A:1:1101:23471:7502 1:N:0:3
AAGCTATCAAAAAAAAAAAAAAGATGGAATTCCCGGGTGCCAAGGAACCCC
+
>A>>1B3BFFFF1AEAE0FGGG//1A1A11111B/A///BBG@/?000>>E
@M00842:106:000000000-AAV5A:1:1101:12359:7503 1:N:0:3
AACCTACCGCGCTTCGCTTGGTCAACCCCTCAGCGGCAACAATTAAAATTT
+
1AAA1CC?ADADEFAEEA0AEBBDBF0A0//ABF/AA/A/0/B1AAD1211
@M00842:106:000000000-AAV5A:1:1101:7770:7507 1:N:0:3
CACCTTTAGCGTTAAGGTACTGAATCTCTTTAGTCGCAGTAGGCGGAAAAC
+
>ABAAFFFFFBBGGGFGBBFGF5AA55B6555ADD2AABAAFFD?E0AE2B
@M00842:106:000000000-AAV5A:1:1101:11188:7511 1:N:0:3
AAAAAAAAAAAACAAAAAAAAAAAAACACATGGAATTCTCGGGTGCCAAGG
+
@BABBBBBBBBBGGGGGGGGCG?0EE1?1133?3333B3B?1////FG3C/
@M00842:106:000000000-AAV5A:1:1101:18984:7512 1:N:0:3
CTGACTGGGCTTTATTCCAAAAAACCAAAAACAAATGGAATTCCCGGGTGG
+
>>>>>@1AAAFAFFGFGGBBBA1A00A00000A0B1D1BFF1G1FEGC/A/
@M00842:106:000000000-AAV5A:1:1101:11675:7517 1:N:0:3
AAAAAAAAAAAAAAAAAAAAAAAACACAACATAAAAAAAAAAACAAAACAA
+
AABBABBDBBBBGGGCECEEGCE?111?///3?3B33>E/>/>//??F0?/
@M00842:106:000000000-AAV5A:1:1101:13965:7520 1:N:0:3
AAAAAAAAAAAAAAAAAATGGAATTCTCGGGTGCCAAGGAACTCCAGTCAC
+
AAAAADDDDDDDGGGG?EFFGB1F1@@@>FE/>?GGBEFGGGFHFHHDGFG
@M00842:106:000000000-AAV5A:1:1101:23542:7522 1:N:0:3
TTTGATCTTTAAAAAAAAAAAAACAACATGGAATTCTCGGGTGCCAAGGAA
+
1>>1>BBBBFFFFGG1FEEGGG//AF/A0B01111D2DA/A//?BG1F/C0
@M00842:106:000000000-AAV5A:1:1101:10688:7527 1:N:0:3
TCCGCTGTAGCACAAATGAAAAAAAAACACACAAATGGAATTCTCGGGTGC
+
>>>3>33>BDFFGGGGGGBBBG42EE2222A22A15AB3G3BG5FFAEBF1
@M00842:106:000000000-AAV5A:1:1101:17223:7529 1:N:0:3
ATATAGGATGGGCACAAAAAAAAAAACAACACAAATGGAATTCTCGGGTGC
+
AAAAA311B@>>BFEBBBB1EE00/A//A/B///A1BABB1BF22FF?/>/
@M00842:106:000000000-AAV5A:1:1101:13139:7529 1:N:0:3
AAAAAAAAAAAAAAAAGGGGGGGGACGGGACAGCACGCAACACCGCACCAG
+
1>A?ADDAD?DDCEG/AAEEE?--=@---99------9---9---99----
@M00842:106:000000000-AAV5A:1:1101:15918:7536 1:N:0:3
AAAAAAAAAAAAAAAAAAAAAAAACACAACGAAACAAAAAAAACACAAAAA
+
AAAAADDDDDDDGEEEE//@@?/E//0//////?E0?B0</B?/?0?/00/
@M00842:106:000000000-AAV5A:1:1101:4233:7545 1:N:0:3
TGCCGTCATTGCTTATTATGTTCATCCCGTCAACATTCACACGGCCTGTCT
+
>>>>11>AFFFFGGEGAGFGBFDF3DB0AABEABB0DFB1DFE0EE/CBG2
@M00842:106:000000000-AAV5A:1:1101:9917:7548 1:N:0:3
AAAAAAAAAAAAAAAATGGAATTCTCGGGTGCCAAGGAACTCCAGTCACTT
+
@AAAADDDDDDDGGGG0BGB1F1AABAAA>E/BD1B>0BE1F11F@D@GB1
@M00842:106:000000000-AAV5A:1:1101:5073:7550 1:N:0:3
AAAAAAAAAAAAAAAAGGGGGGGCGAGGTGAGAGCGACCACGCCCACAGGG
+
1AAAADA>DADDGGC?/AAA/<A-;-----/-//-;---9--9---9----
@M00842:106:000000000-AAV5A:1:1101:17321:7551 1:N:0:3
AAAAAAAAAAAAAAAAATGGAATTCTCGGGTGCCAAGGAACTCCAGTCACC
+
BBBBBBBBBBBBGGGG0FFG3BF3D5@FA01>?BBGAFFGHCFGGE3E@E3
@M00842:106:000000000-AAV5A:1:1101:16372:7559 1:N:0:3
AAAAAAAAAAAAAAAAAATGGAATTCTCGGGTGCCAAGGAACTCCAGTCAC
+
BBBBBBBBBBBBGGGGFE1BGBEGHB5@1F0FEE3F@AFG3GCDGGHEG3F
@M00842:106:000000000-AAV5A:1:1101:22708:7559 1:N:0:3
AAAAAAAAAAAAAAAAAAAAAAAAAAGAAGACAGAGAACACACAGCACAAA
+
AAAAADDDDDDDGGGGEEGCCG//>///0>BBB0B00110B///0?00000
@M00842:106:000000000-AAV5A:1:1101:16390:7561 1:N:0:3
AAAAAAAAACAAAAAAAAGGGAACTCTCGGGAGCCAAGACACTCCACGCAA
+
?A?AADDDD0>00FG0A/AAEAF/1111/BA/AAB00?00001B>G0/B//
@M00842:106:000000000-AAV5A:1:1101:6912:7567 1:N:0:3
AAAAAAAAAAAAAAAAGGGGGGCAGCGGACACACCGACAACACACCGACAC
+
AAAAA@DDDDDAE?E?CCEC?<//?////-<00.>-<<--<.<C..-;--:
@M00842:106:000000000-AAV5A:1:1101:16026:7568 1:N:0:3
GCTCATTCAGGCTTCTGCCGTTCTGGATTTAACTGAAGATGATTTCGATTT
+
>>>>>BDDDFFFCGFGGGGGAA4AFB5D445BDDF3BA5DAE55AFH2AFA
@M00842:106:000000000-AAV5A:1:1101:25528:7571 1:N:0:3
ATAAAAAAAAAAAAAAAAAAATCAAAAAATAAAAACAAAAAACAAAAAATG
+
A>AAAFFDDDDDGGGGEGGGE011@1B//011B1B>//>>/>/?F>F?<01
@M00842:106:000000000-AAV5A:1:1101:4881:7578 1:N:0:3
GCCTGTCAGGGACTGTATGAATTCAAGTTTGCGTATTAATAAATGAAAAGG
+
>>>334BDFFFAGGFFGGGF6F6DE5D556A5A2A235B55D5F5D5F5A2
@M00842:106:000000000-AAV5A:1:1101:9250:7583 1:N:0:3
AAAAAAAAAAAAAAAAATGGAATTCTCGGGTGCCAAGGAACTCCAGTCACC
+
@BABBBBDBBDBGGGGGEFGFFB3A55??E1>EGGGGFAFHGHHHHHHHH@
@M00842:106:000000000-AAV5A:1:1101:12601:7591 1:N:0:3
AAAAAAAAAAAAAAAAGGGGGGGCGGAGAGCCCGCGACACAGCACGACCAC
+
>AAAA@DDDDDDGEE/AAEEG?:?-----:--------9---99--9-;--
@M00842:106:000000000-AAV5A:1:1101:6254:7594 1:N:0:3
AAAAAAAAAAAAAAAAAATGGACTTCTCGGGTGCCAAGGAACTCCAGGCAC
+
A?A?ADDDDDDDEGGGCE0EGB111D21//>/>BF1@//0B>1FF@@0?>B
@M00842:106:000000000-AAV5A:1:1101:14024:7599 1:N:0:3
CTTGTTGCTTCCTATTTTCTACGGATGAATAAGATTTTAATGGTGTACCTC
+
>A>3>B4@BBBFGGFFFGGFGGBE22A45565B5AA5553D55A5BFFHA3
@M00842:106:000000000-AAV5A:1:1101:21526:7602 1:N:0:3
AAAAAAAAAAAAAAAAAAAAAAACAACACAACACCACCAACAACACAACCA
+
>AAAADDDDDDDGGGGE/>>@/E?//?///?////?/?/>/?F//<G////
@M00842:106:000000000-AAV5A:1:1101:12021:7603 1:N:0:3
TCAGTCGGCTTGTAATTGGATTCAGACCTCAATATATAATATCTGAGTTTT
+
>>A33B3>DAADEFFFGGGBAFBADFGF4BB3555555B555F5E5DDB5D
@M00842:106:000000000-AAV5A:1:1101:8667:7606 1:N:0:3
ACAAAAAAAAAAAAAAAAAAATGGAAGTCTCGGGAGCCAAGGAACTCCAGC
+
AAAAAFA1A0ADGGGAEE/A/0BB110@1@10B>/>?FGBF>>FH1GE110
@M00842:106:000000000-AAV5A:1:1101:17471:7608 1:N:0:3
CTGGAGTAATGTATGAATGACAAAAAACAAAAACAACACGGAACTCCCGGG
+
>>>1>1BBDFFDGFGFFGFBGB1B1A000AB0A0BGGH0/A/B/BF1AAE/
@M00842:106:000000000-AAV5A:1:1101:23984:7609 1:N:0:3
AAAAAAAAAAAAAAAAAAATGGAATTCTCGGGTGCCAAGGAACTCCAGTCA
+
BBBBABDDBBBBGGGFGE@ABG3B@3D5D?1>1>BGCB1C1BGFGGBG3F3
@M00842:106:000000000-AAV5A:1:1101:7782:7611 1:N:0:3
AATCAGAAAGAGATTGCCGAGATGCAAAATGAGACTCAAAAAGAGATTGCC
+
>AAA34DFFFFFGGFGGGGAEABBF4A54BA555BAA3BB32A2AF5FDF3
@M00842:106:000000000-AAV5A:1:1101:26754:7615 1:N:0:3
AAAAAAAAAAAAAAAAATGGAATGCACGGGAGCCCAGGCACCCCAGCCACC
+
AAAAADDDDDDDG?EEG0FF1F11B1B>>//////////>B/?///0>0B0
@M00842:106:000000000-AAV5A:1:1101:13586:7617 1:N:0:3
TAAAGAAAATTTACACCGTGTCAAAACACACCACAAAAACATGGACTTCTC
+
1>AA1BCFFFC@FGGGGGBFFGF33FAGAFE0B0A00AA0F1BCH111D2B
@M00842:106:000000000-AAV5A:1:1101:4759:7618 1:N:0:3
AAAAAAAAAAAAAAAAAAAAAACAAACAAAAGAAACACAACAACACACACC
+
AAAAADDDDDDDGGGGGGGGG///B0/0/B0B/B0000?/?/CF//?//?/
@M00842:106:000000000-AAV5A:1:1101:10766:7620 1:N:0:3
AAAAAAAAAAAAAAAAAAAATGGAATTCTCGGGTGCCAAGGAACTCCAGTC
+
AAAAADDDDDDDGGGGGGGE0BB1B11@B@?/>/>EBHCGG0GGBGHFGGB
@M00842:106:000000000-AAV5A:1:1101:10451:7624 1:N:0:3
AAAGAATTATTCGCTAAAAAAAACAACCACACATGGAATTCTCGGGTGCCA
+
AAA1>B1DFFDFGFCGEGDGE0E0AA00//B//1BFC11BDDDC///AEF1
@M00842:106:000000000-AAV5A:1:1101:24687:7625 1:N:0:3
TTGTTATAGATATTCAAATCACCCTGAAACACATGCTTAGGGATTTTATTG
+
333>>D55DFBFGGFEBBD4BFFG4B444B44AABFABAAGC32F3555FB
@M00842:106:000000000-AAV5A:1:1101:6146:7628 1:N:0:3
TAACAAAGTTCGGATTGCTACTGATCGCTCTCGTGCTCGTCGCTGCGTTGG
+
AAAA3B>CFFBAEEEAFGG5F4AA5B22A423A2AB2DAAEECEF?01BE1
@M00842:106:000000000-AAV5A:1:1101:16519:7629 1:N:0:3
AAAAAAAAAAAAAAAAAAAAAAAAAAAAAAAAAAAAAAACAAAAAAAAAAA
+
ABBBBDBBBBDBGGGGCEEEEEEG/>>>////>/>A-@C.C.C.<CC-@B@
@M00842:106:000000000-AAV5A:1:1101:11776:7633 1:N:0:3
CATGTTGGCTGTTTACAACTCGTTGTCAAAACACAAAAACAAAAACGGAAA
+
>>11>@3>FFA>FGEGFBFFGE10BAFF3D10A00B00BAA0B0////A/A
@M00842:106:000000000-AAV5A:1:1101:10973:7635 1:N:0:3
AAAAAAAAAAAAAAAAATGGAATTCTCGGGTGCCAAGGAACTCCAGTCACC
+
AAAAADDDDDDDGGGGGGFG1B1AA22BB//>?BBFEFFFHBFFFE2@GFB
@M00842:106:000000000-AAV5A:1:1101:4883:7638 1:N:0:3
CCTGAATACAAGAGATAACAGCCGCAACAAACAAAAAAAAAAGGCAATCCC
+
>1?1AFFDDFF1GG1BGGGGGG10EAA0B0000B00//AA/////BFCBHC
@M00842:106:000000000-AAV5A:1:1101:25981:7640 1:N:0:3
AGGAAGCCAAGATGGGAAAGGTCATGCGGCATACGCTCGGCGCCAGTTTGG
+
>>3>>4>CFFBFGGGGGGEFGABBFA5B2AA2BBAABBAAF0EEEGBFGH1
@M00842:106:000000000-AAV5A:1:1101:4271:7641 1:N:0:3
GACTCGCAAGGTTAGTGCTGAGGCTGACTTAGTTCATCAGCAAACGCAGCC
+
>>>3>3>AABADGGG5FGGGAFF24BBF555D55DDAD5BGABFFEG?E01
@M00842:106:000000000-AAV5A:1:1101:18160:7647 1:N:0:3
AAAAAAAAAAAAAAAAATGGAATTCTCGGGTGCCAAGGAACTCCAGTCACC
+
BBBBBBBBBBBBGGGG?1BGBB33D5DEF01>>FGBEFAFH3GHC3333F3
@M00842:106:000000000-AAV5A:1:1101:23171:7652 1:N:0:3
TACTGATTCTGTTAAAAAAAAAACAACACAATGGCATTCTCGGGTGCCAGG
+
>>>11B33BBDDGGGBGDCA0?A00//B//B1BB0B1BDDFFAE/EEGF1/
@M00842:106:000000000-AAV5A:1:1101:15383:7652 1:N:0:3
ACGAGTCTTCCAGGCAGCATTTGCAACAACAGCAACAAAAAATGGAATTCC
+
3>>>3>BBBDFFDCFGGGBFGGDDD544A44A4B22B22AAA2BFCAB3DD
@M00842:106:000000000-AAV5A:1:1101:22575:7655 1:N:0:3
AAAAAAAAAAAAAAAAAAAATGGAATTCTCGGGTGCCAAGGAACTCCAGTC
+
ABBBBBBBBBBBGGGGGGGE1BB3B@3B3BBB/?>?FG3??FFH3FFFF3B
@M00842:106:000000000-AAV5A:1:1101:13601:7657 1:N:0:3
ACCAACATAAACATTATTGCCCGGCGTACGGGGAAGGACGTCAATAGTCAC
+
?AABBB?B5FFFGGGFGGGGGGAA2AAEE222A211E1FEEE1E5BGAFGF
@M00842:106:000000000-AAV5A:1:1101:18635:7660 1:N:0:3
AAAAAAAAAAAAAAAAAAATGGAATTCTCGGGTGCCAAGGAACTCCAGTCC
+
BBBBBBBBBBBBGGFGGG@1BF333BD5DF1>1/?3BBGGGFH3FB333B3
@M00842:106:000000000-AAV5A:1:1101:4538:7662 1:N:0:3
TGGAATTCTCGGGTGCCAAGGAACTCCAGTCACTTAGGCATCTCGTAAGCC
+
3>>>>BFFFFBBGGEEGGGGG44B4BBGFDGBF5AAB3FFBF5DF2A22BB
@M00842:106:000000000-AAV5A:1:1101:16976:7663 1:N:0:3
AAAAAAAAAAAAAAAAAAAAAAACACAAAAACAAAACAAAAAAAAACAAAA
+
BBBBBBBBBDDBGGGGGGGGGGF111?1111/?/?F0F/B?FE?@C/?GAF
@M00842:106:000000000-AAV5A:1:1101:9649:7664 1:N:0:3
CCTAATGAGCTTAATCAAGATGATGCTCGTTATGGTTTCCGTTGCTGCCAT
+
>A>AAF5@DFFFGGFGFGGABF56BA5AA2244DB55BAF?BBAEFGHHH5
@M00842:106:000000000-AAV5A:1:1101:12292:7670 1:N:0:3
TTATGGTTCGTTCTTATTACCCTTCTGAATGTCACGCTGATTATTTTGACT
+
>>AA34BDFBBFGFFFGGFGFG44BBD55ABADDF2FEGABBD5DAGGFG5
@M00842:106:000000000-AAV5A:1:1101:26995:7671 1:N:0:3
AAAAAAAAAAAAAAAAAAAAAAACAAAAGACAAAAACACAAAAAAAAAAAA
+
BBABBBBBBBBBGGGCGGCGGE/?111B3??FGB0//??/FFC//></<//
@M00842:106:000000000-AAV5A:1:1101:15636:7672 1:N:0:3
GAAATGGTAATAAGACGACCACTCTGACCAGCAAGGAAGCCAAGATGGGAA
+
>>>>>54BBDFFGGGGGAEGA44BADADGGA2222A23BGFFCF2BFE223
@M00842:106:000000000-AAV5A:1:1101:7129:7676 1:N:0:3
TTTGAGAAAAAAAAAAAAAAAAAAATGGAATTCTCGGGTGCCAAGGAACTC
+
>3>3>3>DFFFBGGGGGGGGGGG?>1B@G3@3BBBBF/1>EGHGFGECGEF
@M00842:106:000000000-AAV5A:1:1101:13920:7676 1:N:0:3
TCCCAAGAAGCTGTTCAGAATCAGAATGAGCCGCAACTTCGGGATGAAAAA
+
1>>AA11B1CCCGG1FAFABGG1B11DF1A100A00E0BFBEEE/FG1D10
@M00842:106:000000000-AAV5A:1:1101:22997:7676 1:N:0:3
TTGCGCTTGTTCGTTTTCCGCCTACTGCGACTACAGAGATTCAGTACCTTA
+
>>>>3>3>ACFFEEFFGGGGGG2AFCA5AEE2A33B5B2DBFGHHHHH555
@M00842:106:000000000-AAV5A:1:1101:18338:7676 1:N:0:3
AAAAAAAAAAAAAAAAAAAAAAACAAAAACAAAAACAAAAAAAAAAAAAAA
+
ABBBBDBDDBBBGGGGGGCEGC/1?FBE?11/BB?/??BGGGEC/CC@@DG
@M00842:106:000000000-AAV5A:1:1101:7771:7684 1:N:0:3
CATAGTCAAAAAAAAAAAAAAACTGGCATTCTCGGGTGCCAAGGAACTCCC
+
>>>>3BBBFFFBGGGFGGGGGG1ABF1A335FEFFE10BG@@G1BFGBGF?
@M00842:106:000000000-AAV5A:1:1101:14061:7695 1:N:0:3
AAAAAAAAAAAAAAAAAAATGGAATTCTCGGGTGCCAAGGAACTCCAGTCC
+
@AAAADDDDDDDGGGG?A/0BG1B11D2D>/E/>>F1FAFG0GFGGHH2F1
@M00842:106:000000000-AAV5A:1:1101:10339:7697 1:N:0:3
CATAGTCAAAAAAAAAAAAAAAACATGGAATTCTCGGGTGCCAAGGAACTC
+
>>1A1@BDFFFAGGGEGE/EGEE/B1AF11B1DDDB/>/>?GGHEEH0FBG
@M00842:106:000000000-AAV5A:1:1101:25184:7700 1:N:0:3
CGATTAAAAACACTTTCATCTTGTCATCGCAAACCACACCACCAAAACCGG
+
>>>11>DFFFAAGFGGGF3EFDD1B33D1EA0000AAAE00//////0/A/
@M00842:106:000000000-AAV5A:1:1101:8616:7703 1:N:0:3
CGCTTCGATAAAAATGATTGGCGTATCCAACCTGCAGAGCGTTATCGCTTC
+
11A1111>BAAFG1BA133BAFAB00A321AA0BB01D00/////2/A0/A
@M00842:106:000000000-AAV5A:1:1101:12046:7705 1:N:0:3
CATTTGTACGGGGCTGAGGCAATTGAATAACCACAAAAACAAAATGGAATT
+
>A>>A5BDFBABGEEFBFGG2443B5555533A22A22B2A22B33B3B33
@M00842:106:000000000-AAV5A:1:1101:21623:7706 1:N:0:3
GCAACACTGCGACTAATTAATTATAACCCCCTGGGATGCTAATCTCTAAAA
+
>>>>AFA1@D>AEEGFGGG1FG333D1BB0A0AAB0BBG12B1EEDFEB1B
@M00842:106:000000000-AAV5A:1:1101:27271:7707 1:N:0:3
AAAAAAAAAAAAAAAAAATGGAATTCTCGGGTGCCAAGGAACTCCAGTCAC
+
BAABBBBBBBBBGGGGGGCGG@B3FB5@?CE1>BGFF1?F?GFFFGBBF3F
@M00842:106:000000000-AAV5A:1:1101:21509:7718 1:N:0:3
TTTAGTCGGATAATACATGCTACGCTTGCCTGGATTTATTACTAAAATAAC
+
>>1>13B>1AAAGGBFB3FFFA1AA0A0A1AFB011112222DGGHE21A1
@M00842:106:000000000-AAV5A:1:1101:26769:7719 1:N:0:3
AATGTCGGCTTCTTATTAAAAAAACACAGAACACATGGAATTCTCGGGTGC
+
>AA1>B1>DA@FDFFGBGFGFCC0000A0AB0A0/BF01BAAF2DFC////
@M00842:106:000000000-AAV5A:1:1101:5012:7722 1:N:0:3
GATGGTGTTAATGCCACTCCTCTCCCGACTGTTAACACTACTGGTTATATT
+
>>>33BB>AFFFGGCGGBGGGG5AG4AAEEE3DADA5GBFGDGG5F5FBFE
@M00842:106:000000000-AAV5A:1:1101:17968:7727 1:N:0:3
AAAAAAAAAAAAAAAAAAAAAAACAAAAACACCAAACAAACAAAGACAAAA
+
BBBBBB@DBDBBGGCFCEG?EEE>11?11?C0//??/?/B/0/?33BE000
@M00842:106:000000000-AAV5A:1:1101:7891:7729 1:N:0:3
AAAAAAAAAAAAAAAATGGAATTCTCGGGTGCCAAGGAACTCCAGTCACTT
+
BABBBBBBBBBBGGGGFGGB3F3D5AAAA1>1B5B??1BGBGFHFFFDHG@
@M00842:106:000000000-AAV5A:1:1101:14598:7733 1:N:0:3
AAAAAAAAAAAAAAAAATGGAATTCTCGGGTGCCAAGGAACTCCAGTCACC
+
ABBBBBBBBBBBGGGGE1BGB33FA5D1F01>?F3BEF1EG3GFFHGGFH@
@M00842:106:000000000-AAV5A:1:1101:18796:7735 1:N:0:3
GAGTTTCTCTAAAAAAAAAAAAAAAAAATGGAATTCTCGGGTGCCAAGGAA
+
>>>>>BBBFFFFGGGGCGGGGGG0AA0>1FE3333@B3?1/B>EFHGHGF3
@M00842:106:000000000-AAV5A:1:1101:7630:7740 1:N:0:3
AAAAAAAAAAAAAAAAATGGAATTCTCGGGTGCCAAGGAACTCCAGTCACT
+
BBBBBBBBBBBBGGGGGAFG3BDED5B1BE1>1BB@GFGFHGFHFB3B@G3
@M00842:106:000000000-AAV5A:1:1101:9099:7747 1:N:0:3
TACAAATTGGTTTCATAATAAAAAACACAAAACAAACTGCAACTCCCGGGG
+
>>>AAF13@C@1ABDDGDGFGF1B0000000B00000111111BB1A////
@M00842:106:000000000-AAV5A:1:1101:11360:7751 1:N:0:3
GAAAAAAAAAAAACAGGGGGGGGGAGAAGCCCGCACCCCCACCACCCAGAG
+
>?AAA1@10?0>0AG0/AEA?;---9--//;--;--9----9-9-------
@M00842:106:000000000-AAV5A:1:1101:12661:7756 1:N:0:3
CCAAGGTGGATGTGGACCCAAAGACACAACACAAAAATACGGCATTCCCGG
+
>>>A111@>AFFBFGCGGFA1BB000BBAAB0B0B0A0B1A/AE/BF2F//
@M00842:106:000000000-AAV5A:1:1101:15308:7757 1:N:0:3
AAAAAACTTCTAAAAAAAAAAAAACAAAATGGAATTCTCGGGTGCCAAGGG
+
?AAAADAFFFFFGGGG0EEEC/AA///001AB1111D2D//>BEEG1BF//
@M00842:106:000000000-AAV5A:1:1101:27419:7762 1:N:0:3
AAAAAAAAAAAAAAAAAAAAAAAACAAACAACAAAAAAAAAAAAAAAAAAA
+
AAAAADDDDDDDGGGAEGGGGG>>/?/BFFHEC>B0?EEGCC<ACCC<CCG
@M00842:106:000000000-AAV5A:1:1101:17636:7763 1:N:0:3
GAAATGCAGCAGCAAGATAATCACGAGTATCCTTTCCTTTATCAGCGGCAG
+
>>>>>5D5BCF4BAEEBF55BF5BA2AA4A655D5AF55D5AFGDGE2EE0
@M00842:106:000000000-AAV5A:1:1101:12713:7764 1:N:0:3
TTTAACCGAAGATGATTTCGATTTTCTGACGAGTAACAAAGTTTGGATTGC
+
AAAAAFFDDDDAGGDDGGGGAF3033DDGFA0AABDDDB0B1DFEFEGGH1
@M00842:106:000000000-AAV5A:1:1101:9188:7765 1:N:0:3
AAAAAAGAAAAAAAAAAAAAAAACAATGGAATTCTCGGGTGCCAAGGAACC
+
ABBBBB2>FFFFGGGGGGCEGGE1BE3@F333BDD@F?/1>?F3FGF1BB?
@M00842:106:000000000-AAV5A:1:1101:17716:7770 1:N:0:3
AAAAAAAAAAAAAAAAAAGGGAATTCTCGGTTCCCAAGGAACTCCAGTCAC
+
AAAAADDDDDDDGGGGE//?EFG>FD22/B/>/BBG0??G0F1B@@12B1B
@M00842:106:000000000-AAV5A:1:1101:18010:7778 1:N:0:3
AAAAAAAAAAAAAAAAAATGGGATTCGCGGGTGCCAAGGGACCTCAGGCCC
+
AAAAADDDDDDDGGGG/E0FF0>B0B///>>>//B>B/F/?>/0B110B<?
@M00842:106:000000000-AAV5A:1:1101:16557:7779 1:N:0:3
TAGTGGAGGTAAAAAAAAAAAAAAAATGGAATTCTCGGGTGCCAAGGAACC
+
>>>>34@AA>FFGGGGGGGGFGG0A0ABF333@D55?F0?>EGHHHFFGHF
@M00842:106:000000000-AAV5A:1:1101:12196:7780 1:N:0:3
AACTTAATGTCAGAATCTCAAGTCTCAGGCAAATACCAAGATGTAAAGTAA
+
AAAA3FF5DDBFDGFFFGG55B5A6D55B44A45BFGGEGA3FA555DD5A
@M00842:106:000000000-AAV5A:1:1101:7959:7787 1:N:0:3
TGGAATTCTCGGGTGCCAAGGAACTCCAGTCACTTAGGCATCTCGTATGCC
+
3>>>>B@FDFBBGCAEGGFFF44B4B44BFGFG555AFGA3B5DE2B3GGG
@M00842:106:000000000-AAV5A:1:1101:10922:7788 1:N:0:3
GTTGAGGATGTTGACGAGGAGAAAGAGCAAAACAAAACAAACAAATGGACA
+
>>>1>11B1BB3FGGEFEG0EA01B0A010AA00A0F0BAFCGAH1FAF1A
@M00842:106:000000000-AAV5A:1:1101:10166:7788 1:N:0:3
AAAAAAAAAAAAAAAAAATGGAATTCTCGGGTGCCAAGGAACTCCAGTCAC
+
BBBBBBDDBBBBGGGGGECBGF3B3B5DC?E1>EFGFF1B?F3GFGBBB@B
@M00842:106:000000000-AAV5A:1:1101:7984:7797 1:N:0:3
AGCGCCTTTACGCTTGCCTTTAGTACCTCGCAACGGCTGCGGACGACCAGG
+
>>>3ADAAFFFBGAEFGGGGGGB5FGF5A2AAAEA2EA2FAEEEEEGGFEA
@M00842:106:000000000-AAV5A:1:1101:14025:7800 1:N:0:3
AAAAAAAAAAAAAAAAAAAGGGAATTCTCGGGTGCCAAGGAACTCCAGTCA
+
AAAAADDDDDDDGGGGGG//??/001122?>///?B1BF/F0F1B11B2B1
@M00842:106:000000000-AAV5A:1:1101:8804:7808 1:N:0:3
TCTGTTGGATTCTAAAAAAAAAACACAAATGGCATTCTCGGGTGCCAAGGG
+
>>>3>B4>CDFFGGGFGF?EGGE2A222A5D32B3BDDB1AEAEDHHGHG1
@M00842:106:000000000-AAV5A:1:1101:14274:7808 1:N:0:3
AAAAAAAAAAAAAAAAAATGGAATTCTCGGGTGCCAAGGAACTCCAGTCAC
+
@BBBBCBBCCCCGGGGGEGBGBFFCB5D1?E1>EGGFDF1EHGFHHFDFFF
@M00842:106:000000000-AAV5A:1:1101:14876:7819 1:N:0:3
AAAAAAAAAAAAAAAAATGGAATTCTCGGGTGCCAAGGAACTCCAGTCACC
+
AABCCCBBCCCCGGGGGGFGBB33A5@1?E1>?BBBFAFGHFHHHHFHHH3
@M00842:106:000000000-AAV5A:1:1101:7836:7820 1:N:0:3
AAAAAAAAAAAAAAAAAAAAAAACAAAAAAACAAACAAAAAAAAAAAAACA
+
AAAAADDDDDDDGGGGGEGGGGE///0B?>//>/F/F<GH//<C/>CG@.>
@M00842:106:000000000-AAV5A:1:1101:5742:7820 1:N:0:3
AAAAAAAAAAAAAAAAGGGGGGCGAGACGAACACACACCAACCAACCACGC
+
1>AAA1ADDDDDG?EA//AA/B/>A--<.---<<....:.;::....:...
@M00842:106:000000000-AAV5A:1:1101:18498:7821 1:N:0:3
AAAAAAAAAAAAAAAAAAGGGAATTCTCGGGTGCCAAGGACCCCCAGTCAC
+
AAAAADDDDDDDGGGGG/AE/F001@2@/////?0@1B/B0?/?///1B>1
@M00842:106:000000000-AAV5A:1:1101:26744:7829 1:N:0:3
GTTTAGCAGTGTTGCCATGATAAAAAAAAAAAAAAAAAACGGAATTCCCGG
+
>>>>>3DFDB@33AFFGFGFFBFG1B0EA0E/AEEEE/>///?F/BB@B//
@M00842:106:000000000-AAV5A:1:1101:18462:7830 1:N:0:3
TAGGACTCCGCATGTGCTAGTAGTAGCATTAAGTCTGTCAGGGACTGTATG
+
>>>3>B>CFAADAA5BFGFFBFDB66FF5555DDB6ADFFBGCFGFHBGD5
@M00842:106:000000000-AAV5A:1:1101:15818:7833 1:N:0:3
CTATGGACTTAGTAACTCTTCATGTGCAAATCAACCAACACAAATGGACTC
+
>AAA345@BFFFFGGGFGFFG5AD6D5A55544A4B2AAF2A2255A33B3
@M00842:106:000000000-AAV5A:1:1101:25063:7836 1:N:0:3
AAAAAAAAAAAAAAAATGGAATTCTCGGGTGCCAAGGAACTCCAGTCACTT
+
BBBBBBBBBBBBGGGGGFGBB33B5AAEA1>1?@B1??BF3GHFHHHHHD3
@M00842:106:000000000-AAV5A:1:1101:9156:7838 1:N:0:3
AAAAAAAAAAAAAAAAAGGGGGCCGAGCAACTCCCGACACACAACCAACCC
+
1>AAA>ADDDDDGGG/EECCEE//>////00011?/?//>0?<////////
@M00842:106:000000000-AAV5A:1:1101:11804:7840 1:N:0:3
AAAAAAAAAAAAAAATGGAATTCTCGGGTGCCAAGGAACTCCAGTCACTTA
+
ABBBBBBBBBBBGGGGGGBABGDDABAE10A3D3???3F3FGGGDG3BFG3
@M00842:106:000000000-AAV5A:1:1101:4209:7843 1:N:0:3
AAAAAAAAAAAAAAAAAAAAAAAAAACAAACCAACACACAAAAAAAAACAA
+
>AAAADDDDDDDGGGGGGGGGGC//>/?>0////?//?///B0?/>/<///
@M00842:106:000000000-AAV5A:1:1101:12408:7844 1:N:0:3
GCCGTTTGAATGTTGACGGGATGAACATAATCAGCAATGACGGCAGCAATA
+
>>>11>1ADFFFGGDGGEGGAAB1AB11B122ABB1B1A1FAEEEEGG0AB
@M00842:106:000000000-AAV5A:1:1101:26578:7844 1:N:0:3
AAAAAAAAAAAAAAAAAGGGGAACTCGCGTGCGAAGACACACCCCCGACAC
+
AAAAADDDDDDDGGGG//AA//>>1B>/>/>//////00B0?//////>/>
@M00842:106:000000000-AAV5A:1:1101:22038:7845 1:N:0:3
AAAAAAAAAAAAAAAAAAAAAAACAACAACACAAAAAAAAAAAAAAAAAAA
+
AABBBBBBBBBBGGGGGEGGGCE1??1??1F/?F00/<//<</B//>----
@M00842:106:000000000-AAV5A:1:1101:6536:7846 1:N:0:3
GGACTTGGTAACTCTTCATGTGCATCTCATATAAACCTTTATTACTACTAA
+
>>1111BBBBBDEFF1B33B3BDD3311B3333A31B011A3D2DA2B112
@M00842:106:000000000-AAV5A:1:1101:15096:7849 1:N:0:3
AATGTGTGCTTGTCAATCTGAGAGAAAACACACACAAACAAATGGAATTCC
+
1>>1>3@1D33C1FGGGGGFBF1A111B0B000B00BF0B0F1BGG1B1DD
@M00842:106:000000000-AAV5A:1:1101:23216:7855 1:N:0:3
TTTGTCTAAAAGTATACAATTTGTGCCCAAATTGTGTCAACGAGAGTTGAG
+
>>>11BBFFFFF1FFGGGGBGGD3BADG1A013D3DB3D31AAE0ABAF21
@M00842:106:000000000-AAV5A:1:1101:6211:7859 1:N:0:3
CTTAGGAGTTTAATCATGTTTCAGACTTTTATTTCTCGCCATAATTCAACC
+
AAAB@BDFFFFFFFFAGGFGGGFAAA4AA55555D6D2BEA2335FDFD5A
@M00842:106:000000000-AAV5A:1:1101:8516:7866 1:N:0:3
AAAAAAAAAAAAAAAAATGGAATTCTCGGGTGCCACGGAACTCCAGTCACT
+
@BBBBBBBBBBBGGGGE1BFB33FAAB11E1>?BE3>>/?ECG3FFGGGH3
@M00842:106:000000000-AAV5A:1:1101:5229:7867 1:N:0:3
GCTCGTCTTTGGTATGTAGGTGGTCAACAATTTTAATTGCAGGGGCTTCGG
+
>>>>3>>AAFFFFGFGBFFGBFFABG4A444D55AB55AFGF222AA2FEA
@M00842:106:000000000-AAV5A:1:1101:18178:7870 1:N:0:3
TTTCGGTTAAGGCAAAAAAAAAACAAAAACATGGAACTCTCGGGCCCCAAG
+
>>1>111>>FFFBFGEC1A000//A/B0//A1B01B11B1B/FA//>////
@M00842:106:000000000-AAV5A:1:1101:7332:7874 1:N:0:3
AAAAAAAAAAAAAAAAGGGGGGGCGACACGACCACACCACACACACACTCC
+
>AAA?@DDDDDDEEEC/AEECC--;-9--9----;----9:A--A-9-/9-
@M00842:106:000000000-AAV5A:1:1101:21747:7889 1:N:0:3
CTCCGCATGTGCTAGTAGTAGCATTACGCCTGTCAGGGACTGTATGAATTC
+
>>>A3A?3AB5BBBFFGFBBFGBF5B5A2A4G3B5D2BAF2FF5DD555AD
@M00842:106:000000000-AAV5A:1:1101:23153:7897 1:N:0:3
GAGGGAAAACCTCTTATGACGCTGACACTCGTCCTTTACTTGTCATGCACC
+
>1111>BAFFAFGF133BBFEC?E0F111B00BB022BB12AB1F21B1B0
@M00842:106:000000000-AAV5A:1:1101:23905:7898 1:N:0:3
CAAAAAAAAAAAAAAAAAATGGAATTCTCGGGCGCCAAGGAACTCCAGTCC
+
1>AAAADDDDDDGGGGGGE0BG11B1@2D/FE/>/>E/?/G0F1FGFG2F1
@M00842:106:000000000-AAV5A:1:1101:6481:7898 1:N:0:3
AAAAAAAAAAAAAAAAAAAGGGACTTCTCGGTGGCCAAGGACCCCCAGCCC
+
AAAAADDDDDDDGGGGEE/>EEF/01B2B/??//B0B///B0>/E@//0>?
@M00842:106:000000000-AAV5A:1:1101:7352:7899 1:N:0:3
ATCACGTTCTTGGTCAGTATGCAAATTAGCATAAGCAGCTTGCAGACCCAT
+
>3AAA3BBFBBFGGB5FA6BFGB55A5BBFEA55ABBFHAAFHF3DFAFA3
@M00842:106:000000000-AAV5A:1:1101:6734:7899 1:N:0:3
ACAAAAAAAAAAAAAAAAATGAATTCTCGGGTGCCAAGGCACTCCAGCCAC
+
BBBBBFBBBBBBGGGGEG01BB555AD@FFE1>EGE3C?11BBFG333?EF
@M00842:106:000000000-AAV5A:1:1101:24110:7901 1:N:0:3
ACAAAAAAAAAAAAAAAAAATGGAATTCTCGGGTGCCAAGGACTCCAGTCA
+
BAAAAFABCCCCGGGGGGGGCBB3@33D5D?F>1>>F3@?1?GEFGFHBG3
@M00842:106:000000000-AAV5A:1:1101:7715:7901 1:N:0:3
CAAGCATTGGGGATTGAGAAAGAGTAGCAATGCCACAAGCCTCAATAGCAG
+
>>A3ACFFFFBBGGGGBF45BB4BD5B555ABBB3CBBFGGCHCGFEHHB3
@M00842:106:000000000-AAV5A:1:1101:20137:7906 1:N:0:3
GAAAAAAAAAAAAAAAAATGGACTTCTCGGGTGCCAAGGAACTCCAGTCAC
+
>>>>>CDDDDDDGGGGC?0BGA111A2B>FE/>>FFGGC0BGFGF1F2F11
@M00842:106:000000000-AAV5A:1:1101:27026:7906 1:N:0:3
AAAAAAAAAAAAAAAAATGGAATTCTCGGGTGCCAAGGAACTCCAGTCACC
+
B@ABBBBBBBDBGGGGGFFGBBGG55D1BE1>BB@BFCF3GBGHHG@FFF3
@M00842:106:000000000-AAV5A:1:1101:15130:7920 1:N:0:3
GAAAAAAAAAAAAAAAGGGGGGGACGCAGCCGCACCGCCACCCCCCCACGG
+
>>AAAFDDDDDDGGG/AAEGA/---;--99;--;-9--9---------9--
@M00842:106:000000000-AAV5A:1:1101:11568:7924 1:N:0:3
TCTTCTTTCCTCCTGCTTCTCGGGTGCCAAGGAACTCCAGTCACTTAGGCA
+
>>>>ADDFFFFFGFGGFGGDGGGA4A2BFF4223B3BG33AFFHD5FGFH3
@M00842:106:000000000-AAV5A:1:1101:26294:7926 1:N:0:3
GAAAAAAAAAAAAAAAGAGGGGCGAGAGGACTAGCAACCCGCCGGCCGCCG
+
1AAA1CDDDDDDGEA///AAE?////>>/0/B0101100>/////>/<///
@M00842:106:000000000-AAV5A:1:1101:17380:7927 1:N:0:3
TCTCCGTCTTTCTCCATTGCGTCGTGGCCTTGCTATTGACTCTACTGTAGG
+
>>>>A1>CFABDBGG1BFFGGA0A0BA0B1BF1DD22BGHDGEGHHF2221
@M00842:106:000000000-AAV5A:1:1101:15033:7927 1:N:0:3
AAAAAAAAAAAAAAAAAATGGAATTCTCGGGTGCCAAGGAACTCCAGTCAC
+
@ABBBBBBBBBBGGGGGECBGBBDG@5@EFE1>BBFFGAG3F3FHHE3FGF
@M00842:106:000000000-AAV5A:1:1101:9481:7928 1:N:0:3
AAAAAAAAAAAAAAAATGGAATTCTCGGGTGCCAAGGAACTCCAGTCACTT
+
ABBBBBBBBBBBGGGGGFGBAABA5AA1A1>1BDB?11FGFFHHE3FHHE3
@M00842:106:000000000-AAV5A:1:1101:8870:7929 1:N:0:3
TAACCTGACTATTCCACTGCAACAACTGAACGGACTGGAAACACTGGTCAT
+
>>>AAB4CFDFFGGGGGFGGAFBBAFFG4FE4AAA2B233BFFGGFGDGB5
@M00842:106:000000000-AAV5A:1:1101:15394:7931 1:N:0:3
CTGGATATCATGAATGAATTTGTCTTTATGTGCAAAAACAAAAAAAAAAAA
+
>>>3>@B5DFFFGGGGABFGGFAA5D55AD6BGD55BA2B2B22AAEA0A0
@M00842:106:000000000-AAV5A:1:1101:5630:7933 1:N:0:3
GAAAAAAAAAAAAAAAGGGGGGACGACGCGAACACACCACACACAGCTCAC
+
>>AAAFDDDDDDCE/////AA<//<//</-<>@?G.C.<<<;..:..0/00
@M00842:106:000000000-AAV5A:1:1101:11622:7937 1:N:0:3
AAAAAAAAAAAAAAAAAAAAAAAACACCAAAAACAAAAACAACAAAAAAAA
+
AAAAADDDDDDDGGGEGGC@EG/E/?0/?///?/?GG0G/FH/?FFGCB@C
@M00842:106:000000000-AAV5A:1:1101:17106:7941 1:N:0:3
AAAAAAAAAAAAAAAAGAGGGGGCGGCGCAATCCAACCCACCACCCCACCC
+
>AAAA@DDDDDDGGGE?/BC/C>@@>////</101B<///?/?////////
@M00842:106:000000000-AAV5A:1:1101:10878:7942 1:N:0:3
CCAAAAAAAAAAAAAAAATGGAATTCTCGGGTGCCAAGGAACTCCAGTCAC
+
>AAAAAADDDDDGGGGGG0BGBE1112AA/>/>B>DCCB0GHFFHFHFFH1
@M00842:106:000000000-AAV5A:1:1101:4469:7945 1:N:0:3
AAAAAAAAAAAAAAAAATGGAATTCTCGGGTGCCAAGTAACTCCAGTCACC
+
AABBBBBBDDDDGFGEE1GEGFD3D5@1?01>BBF31333B3BGB3BBFH3
@M00842:106:000000000-AAV5A:1:1101:11668:7947 1:N:0:3
AAAAAAAAAAAAAAAAGGGGGGCGCAGGCGCCGACCACCACCCGCGCCCAG
+
AAAAADDDDDDDGGGGGGEEG@/<<---.--<--::-.:.;;.---9--..
@M00842:106:000000000-AAV5A:1:1101:19157:7949 1:N:0:3
AGAGGTTAAATACGCCTGATGCCACTGCAAGAGGACATTAATGACTATACA
+
>1>11BBBFFFFGGFGGF1BBGGBFBBFB110B00B0A211DDGHEB1FG2
@M00842:106:000000000-AAV5A:1:1101:24302:7957 1:N:0:3
AAAAAAAAAAAAAAAAGGGGGGGGCGACGCGCCCACCACACCCACCGACAG
+
AAAAA?D@DDDA?AAEEAAEEC-9-9---;---9--9;---9-----;9--
@M00842:106:000000000-AAV5A:1:1101:17412:7958 1:N:0:3
TGGGCTGTAGTAAAAAAAAAAAAACAAAATGGAATTCTCGGGTGCCAAGGG
+
>1>1>>1BBDBFGGGGEEEGEGC//AB0B1BF111BD2AFFE/>E>11GE/
@M00842:106:000000000-AAV5A:1:1101:19739:7963 1:N:0:3
ACAATTGGGAGGGTGTCCATCCTGACGGTTATTTCCTAGACACATTCGAGC
+
>A111B11>A1AEEA0F33EEFBB1A000A012AD2BFD1F1001D1DA0/
@M00842:106:000000000-AAV5A:1:1101:16218:7967 1:N:0:3
CTCCTGAGACTGAGCTTTCTCGCCAAATGACGACTTCTACCACATCTATTG
+
>>AA>4BCFFDCCGB5AAFAFFAEG24BBFF2AAA2DAEGGCHA3FDA5D5
@M00842:106:000000000-AAV5A:1:1101:18556:7969 1:N:0:3
AAAAAAAAAAAAAAAAAAAGGGAATTCTCGGGCGCCAAGGAACTCCAGACC
+
AAAAADDDDDDDGGGGGEC/?EG00B12BFC//>E/?@/?BBG1B1FF1?/
@M00842:106:000000000-AAV5A:1:1101:15784:7972 1:N:0:3
TTCATTGCACATTGTGTTGTACTGGGTAATTGCTGCTCAAGCCAATGGGCC
+
AAABAD5BFFFFB5ABBFFFF5DD4B4B45D5F55F4F5BFH2GB3FGAF2
@M00842:106:000000000-AAV5A:1:1101:6709:7972 1:N:0:3
AAAAAAAAAAAAAAAAAATGGAATGCTCGGGTGCCAAGGCACTCCAGTCAC
+
@AAAADDDDDDDGCGGGG0BG1@11@D1//>/>B0@FC//>F>GG1@BGFF
@M00842:106:000000000-AAV5A:1:1101:16329:7976 1:N:0:3
TGGAATTCTCGGGTGCCAAGGAACTCCAGTCACTTAGGCATCTCGTATGCC
+
>3>>>BBFFFABGFEFGGGFFB4F4BFFFGHHG5AADGHG3BAFGAE3AAA
@M00842:106:000000000-AAV5A:1:1101:17254:7980 1:N:0:3
ATACAAAAAAAAAAAAAAAAAAGGAATTCTCGGGTGCCAAGGAACTCCAGG
+
B@AABFFFBBBBGGGGGGGGC0???33BD551B>1>B?BEEFHGG3G33B3
@M00842:106:000000000-AAV5A:1:1101:16230:7985 1:N:0:3
CTCCTGAGACTGAGCTTTCTCGCCACATGACGACTTCTACCACATCTATCG
+
1>AA>1DCFFDF1ABABFG3AF1E000B1FC0BAAADBDGHFB/1FDGF2/
@M00842:106:000000000-AAV5A:1:1101:15771:7986 1:N:0:3
TTCATTGCACATTGTGTTGTAATGGGTAATTGCTGCTCAAGCAAATGGGCC
+
3AAAAF5DFFFFGGDFFGGFF5ADGGE545AAFDAGBFFGBGH33DGFFF2
@M00842:106:000000000-AAV5A:1:1101:8719:7998 1:N:0:3
AAAAAAAAAAAAAAAAAAAAAAAAAAACAAAACAAAAAACACAAACAAAAA
+
AABBBBBDDDDBGGGGGECGG@E///><?/000?F00?B/F0FF0/?/FCC
@M00842:106:000000000-AAV5A:1:1101:16155:7998 1:N:0:3
AAAAAAAAAAAAAAAAAATGGAATTCTCGGGTGCCAAGGAACTCCAGTCAC
+
@BABBBBBBBBBGGGGGE1BGB@@3BFBCCE1>BGHCEFGFHFFE33BFGF
@M00842:106:000000000-AAV5A:1:1101:14536:7999 1:N:0:3
CATAATAATATTAAATTGTTGTTTTTTCAAAAGAAAAAAAAAAATGGAATT
+
ABBABFFFFFFFGGFGGBBBBBB4B22AAFA44B2ABFEGGGGCHHHGHE3
@M00842:106:000000000-AAV5A:1:1101:7382:8001 1:N:0:3
AAGCTATCTCTATAAAAAAAAAAAAAAAACTGGAATTCCCGGGCGCCAAGG
+
>1>>1B3CFFFFGGGGGGG0EEE?///AA/BB>0111D1B?E////EE/F/
@M00842:106:000000000-AAV5A:1:1101:15611:8003 1:N:0:3
GGAAGAGATTCTGTCTTTTCGTATGCAGGGCGTTGCGCTCGATAATGGTGG
+
>3>>3B4B@DFDFGBBFBFGEB44BD554A2A22A222ABEE3F1B5A5F1
@M00842:106:000000000-AAV5A:1:1101:12803:8005 1:N:0:3
AAAAAGAAAAAAAAAAAAAAAATTGGAATCCTCGGGTCCCAAGGACCTCCA
+
AA?AA3>BCFFBGGGGGAGCGC13DF35B33D3BB0?/B1B31111?2B12
@M00842:106:000000000-AAV5A:1:1101:26927:8005 1:N:0:3
AAAAAAAAAAAAAAAAATGGAATTCTCGGGTGCCAAGGAACTCCAGCCACC
+
BBBBBBBBBBBBGGGGE1BGBF33D5B1BE1>?BF3?1CGHCGBB3311B1
@M00842:106:000000000-AAV5A:1:1101:20706:8019 1:N:0:3
AAAAAAAAAAAAAAAAAAAGGGAATTCTCGGGTGCCAAGGAACTCCAGTCA
+
BBAAADDBBBBBGGGGGGG1?E1?2333B?A/1>>?DGDEFBGBG3F33B3
@M00842:106:000000000-AAV5A:1:1101:20688:8020 1:N:0:3
AAAAAAAAAAAAAAAAAAAGGGAATTCTCGGGTGCCAGGGAACTCCAGTCC
+
AAAAADDDDDDDGGGEEG//?EF0B@F2B>//?>ECB1/?FFF1F111B>1
@M00842:106:000000000-AAV5A:1:1101:15844:8029 1:N:0:3
TATCAAGAACACTATTGTTTTTATGAAGCAATATCAATATGAACTTGTTCC
+
>A>AAF4BFFFFGGGFFBBCGG45D565BA4455DAD55DDGEG5FHABG5
@M00842:106:000000000-AAV5A:1:1101:17933:8033 1:N:0:3
AAAAAAAAAAAAAAAAAAAGGGAATTCCCGGGTGCCAAGGAACTCCGGCCC
+
AAAAADDDDDDDGGGGGG//?EH001B1B/E/B>?0F1??GEGBF1///</
@M00842:106:000000000-AAV5A:1:1101:11257:8037 1:N:0:3
TCTGATGAGTCGAAAAATTATCTTGATAAAGCAGGAATTACTACTGCTTGG
+
>>>1>31BBDFDFEEC1FG13B3ADA133DAB1000B111DF2FD1EFDB/
@M00842:106:000000000-AAV5A:1:1101:21548:8039 1:N:0:3
AGAGGTTAAATACGCCTGATGCCACTGCAAGAGGACATTAATGACTATACC
+
33>33BBBFFFFGGGEGGBBBGGBBEAFD444BA2BBB5A5DGHHGG5GH5
@M00842:106:000000000-AAV5A:1:1101:16607:8042 1:N:0:3
AAAAAAAAAAAAAAAATGGAATTCTCGGGTGCCAAGGAACTCCAGTCACTT
+
BBBBBBBBBBBBCGGGFFGBBF3D55AAE1>1B5@???FHGHHGFGHGHB3
@M00842:106:000000000-AAV5A:1:1101:24116:8043 1:N:0:3
TTCTTCTGCTCACATCACGGAACACGAGTTGGAATTCTCGGGTGCCAAGGG
+
>>>>>DFFFFFFGGGGGGFGAFA4AB2A22DB3B3BB5FFFE2AEHEGHE1
@M00842:106:000000000-AAV5A:1:1101:7699:8047 1:N:0:3
AAAAAAAAAAAAAAAAAAAAAAAACAAAAACGCGGACCACCACAGCCCCCC
+
1AAAADADDDDDGGGGGGGCE>/////00//////</>/<?C/?0//?//>
@M00842:106:000000000-AAV5A:1:1101:26828:8053 1:N:0:3
CTTTAGTCGCAGTAGGCGGAAAACGAACAAGCGCACGAGTAAACATAGTGC
+
1>AAA1@DADDAGFF1FEGE0E0BA0/AEB0/AA//A///0D2DF1F1@F1
@M00842:106:000000000-AAV5A:1:1101:19110:8061 1:N:0:3
AAAAAAAAAAAAAAAAATGGAATTCTCGGGTGCCAAGGAACTCCAGTCACT
+
BBBBBBBB@BBBGGG0A1BGB33AA5D1F>1>BFD3?1B3FFFFB33@GH3
@M00842:106:000000000-AAV5A:1:1101:7999:8063 1:N:0:3
AAAAAAAAAAAAAAAAAAAAGGGAGAACCGCGGGCCCAAGGAAACCCCCGC
+
AAAAADDDDDDDGGGGGGEE//B?//01///>>>//>////000B0?////
@M00842:106:000000000-AAV5A:1:1101:23839:8070 1:N:0:3
AAAAAAAAAAAAAAAAAAAAGGGAATTCTCGGGTGCCAAGGAACTCCAGTC
+
BBBAABDBBBBBGGGEEGG@1?EG12@B3B1A/?>?3B31/FCG3BC3F?3
@M00842:106:000000000-AAV5A:1:1101:6623:8073 1:N:0:3
ATTTGAAAGGAGTGTAGTTGGAGGAGAACACACAAAAAAAAAAACAGGAAT
+
>>>>1BDFFFFAAFEFFBFGGBBA0A0A1000000000A///A///A/001
@M00842:106:000000000-AAV5A:1:1101:5879:8075 1:N:0:3
AACAAAAAAAAAAAAAAAAAAATGGAACTCCCGGGCGCCAAGGAACTCCAG
+
AAA??4CA@DDBGFCF?EEEFEFB3BF3333?1///>>EE//?EFG3BC3?
@M00842:106:000000000-AAV5A:1:1101:19004:8075 1:N:0:3
AAAAAAAAAAAAAAAAAATGGAATTCTCGGGTGCCAAGGAACTCCAGTCAC
+
@ABBBBBBBBBBGGGGGGCBGB3F3@5DE1>1>?BFF1E1?G@GHHFEFGE
@M00842:106:000000000-AAV5A:1:1101:9798:8079 1:N:0:3
ATGGAAGTAGAGAAGGGGAGCATCTGAAAAAACAAAAAAACAATGGAATCC
+
>>>3>D4BB@FDGGFGGG2AEA4A5D5545222B22B2AE11A3BB333AB
@M00842:106:000000000-AAV5A:1:1101:5002:8080 1:N:0:3
AAAAAAAAAAAAAAAAATGGAATTCTCGGGTGCCAAGGAACTCCAGTCACC
+
BBBBBBDBBBBBGGGFGFGGFGFF5BB1B>1>B?3BCEFHFBFHHGFGFH3
@M00842:106:000000000-AAV5A:1:1101:23683:8087 1:N:0:3
TTAATGGGTGCTATGAATGAATGATGGATTGATCTAAAAACAAAAAAAAAA
+
1>1>>3B1B>>@FFGGGFFBAGD13DC0BBB1ADD3B3A1E0E000A//AA
@M00842:106:000000000-AAV5A:1:1101:17845:8087 1:N:0:3
CAAAAGGCAAATGAGAAATGGAGAATGCGTGGAAACTTCACTGAAACAAAA
+
AAAAA11AFFFFGGGGF1GGGCB10AB1B0B00BABD1FBGGH1111A/BA
@M00842:106:000000000-AAV5A:1:1101:15486:8088 1:N:0:3
AAAAAAAAAAAAAAAAGGGGGGAGGCGAACACCAACCCCACACGACCCACC
+
1AA>A11>DDD?EE?EE//A/</>///-<--0......<....-:--:.:.
@M00842:106:000000000-AAV5A:1:1101:24200:8089 1:N:0:3
AAAAAAAAAAAAAAAAAATGGAATTCTCGGGTGCCAAGGAACCCCAGTCAC
+
AAAAADDDDDDDGGGGGECBG11BBD2@FFG/>BFBBE/0BF/?E//1B1B
@M00842:106:000000000-AAV5A:1:1101:8369:8097 1:N:0:3
AAAAAAAAAAAAAAAAAAAAGGGAATTCTCGGGTGCCAAGGCACTCCAGTC
+
AAAAADDDDDDDGGCEGCG@>?B/00B122B/>/>>FBGH//0F0BG1EF1
@M00842:106:000000000-AAV5A:1:1101:8048:8100 1:N:0:3
AACGCCCTGCATACGAAAAGACAGCATCGCTTCCAAGAGCTTGATGCGGCT
+
1>A1>ADA1AF1FGFE100B0GE0001B0000AB1A100B110B12BAA//
@M00842:106:000000000-AAV5A:1:1101:11055:8100 1:N:0:3
AAAAAAAAAAAAAAAAAAGGAATTCTCGGGTGCCAAGGAACCCCAGTCACC
+
AAAAADDDDDDDGGGGG/AEB011BBBFFE/EECF1F/F0B/??AC1BBG1
@M00842:106:000000000-AAV5A:1:1101:5106:8103 1:N:0:3
TTCACCTCAGTTTATGAAAAGGGGCATTTGTGCATTTCGGCAAAAAAAAAA
+
>3>AAFBFFF@@FF5GGFGGGFGAAE4456ABBF5A5DBEEEEC2FE?E0A
@M00842:106:000000000-AAV5A:1:1101:11301:8104 1:N:0:3
AAAAAAAAAAAAAAAAGGGGGGGGCCCCGCGCGCACCCACCCCCCCCACCC
+
>AAAA@DDDDDDGGCEAA?EE/-@--;---;;-;---99;-A-----;---
@M00842:106:000000000-AAV5A:1:1101:7977:8104 1:N:0:3
TTTCAAAAAAAAAAAAAAAAAATGGAATTCTCGGGTGCCAAGGAACTCCAG
+
BBBBBFFFBBBBGGGGGCG00EBBB33335551B>1>>GD3GCFFHHHHC3
@M00842:106:000000000-AAV5A:1:1101:8420:8114 1:N:0:3
TTTTGAGTCTCATTTTGCATCTCGGCAATCTCTTTCTGATTGTCCAGTTGC
+
>>AA3A3@DDFFGGGGGGGGGBAA2F224A55BA5ABDDAFGGGGHGABF5
@M00842:106:000000000-AAV5A:1:1101:7992:8115 1:N:0:3
TTTCAAAAAAAAAAAAAAAAAATGGAATTCTCGGGTGCCAAGGAACTCCAG
+
>>>>AFFFBBBBGFGGEGEGEG1FF33B3D55??>1>BGBFHF1?G3FGC3
@M00842:106:000000000-AAV5A:1:1101:9701:8117 1:N:0:3
AAAAAAAAAAAAAAAAAAAAAAAAAAACACACCAAAACAAACCACCAACAC
+
BBBBBBBBBBBBGGGGGEGGGGFC?///?0///???/0?/?///?//?/?/
@M00842:106:000000000-AAV5A:1:1101:8098:8117 1:N:0:3
CAAAAAAAAAAAAAAATGGAATTCTCGGGTGCCAAGGAACTCCAGTCACTT
+
AABBBBDBBBBBGGGGGGGFAD3D55AAE1A1BDBBC1FG@GHGHFGHHF@
@M00842:106:000000000-AAV5A:1:1101:15276:8118 1:N:0:3
AAAAAAAAAAAAAAAAGGGGGGGCGGCATAGCCACCACCACACAACCACAG
+
>1>AA@DDDDDDGEEAE/EE??9-99@--//;//--9;-::A----;-?--
@M00842:106:000000000-AAV5A:1:1101:22994:8118 1:N:0:3
AAAAAAGAAAAAAAAAAAAAAAAAAATGGAATTCCCGGGTGCCAAGGAACC
+
AAAAAD1>CFFFGGGGGCGGGGA/>@FBG1111B11?/>//>BE>>/00FF
@M00842:106:000000000-AAV5A:1:1101:13864:8118 1:N:0:3
TTTATAACTATTGAACATTTTCTTGGTAACCACACAAACAAACATGGAATT
+
>A>A>DDDFFFFGGGGFGGGGG13DFB1D1110B00BF0B0B0BBFF11A1
@M00842:106:000000000-AAV5A:1:1101:20275:8120 1:N:0:3
AAAAAAAAAAAAAAAATGGAATTCTCGGGTGCCAAGGAACTCCAGTCACTT
+
BABBADBBBBBBGGGGABGBBAAAD5BCE1>1B@BF11FHFHBFCBFFF33
@M00842:106:000000000-AAV5A:1:1101:25468:8129 1:N:0:3
TACTTTGATCGAGTTAAACAGATTGGATTAGTCCAAAACAACAAAAAAAAA
+
>>>3>BDFFFBBGGFGGGGGB4A5BB4B44AFDF555A2AA22BA22E0AE
@M00842:106:000000000-AAV5A:1:1101:20970:8129 1:N:0:3
AAAAAAAAAAAAAAAAAAAAATGGAATTCTCGGGTGCCAAGGAACTCCAGG
+
ABBAABBBBBBBGGGGEGGGE1BB333B@331?>?>EEG3FFG3G3G3?F3
@M00842:106:000000000-AAV5A:1:1101:12660:8129 1:N:0:3
AAATATCGGTTACCATGTTATTTATACAAAATTGTGTTGGAATAAAAAAAA
+
@ABABDBADAAAGGGGGBB6FG566BF6B444BD5D23BF35BB5D5FAEE
@M00842:106:000000000-AAV5A:1:1101:17654:8130 1:N:0:3
AAAAAAAAAAAAAAAAATGGAATTCTCGGGTGCCAAGGAACTCCAGTCACC
+
BBBBBBBBBBBBGGGGE1BGFFFEAF@1?01>BBFECF1FGBFHHHHFEG3
@M00842:106:000000000-AAV5A:1:1101:6853:8130 1:N:0:3
AAAAAAAAAAAAAAAAGGGGGGAGGAGGACGACGACACACACAGCACGAAG
+
>AAAA1A10>?>?E?EECEE?CC//////?----<-A<C<.AA..;.-...
@M00842:106:000000000-AAV5A:1:1101:16351:8142 1:N:0:3
TAGAAATTTCACGCGGCGGCAAGTTGCCATACAAAACAGGGTCGCCAGCCA
+
>>>>AFD@DFDFAFAAEFGG/AB12D1BG1BHAB1BAFBF/>>EEFE/F/0
@M00842:106:000000000-AAV5A:1:1101:9661:8145 1:N:0:3
GGGCCGCGTTCGACGTGTGAGGAGTACGGCACGACGATAGCACGTGCTCGA
+
>111111100>0000000A1101/AAA/////////////111/0///1//
@M00842:106:000000000-AAV5A:1:1101:26048:8145 1:N:0:3
AGACTCAAAAAGAGATTGCTGGCATTCAGTCGGCGACTTCACGCCAGAATC
+
>>3>>CCFFFAAGFBGGGGAGGAB44DDFDA22A22A22DDG1GGGC1A55
@M00842:106:000000000-AAV5A:1:1101:10658:8152 1:N:0:3
TACACGCAAGGTAAACGCGAACAATTCAGCGGCTTTAACCGGACGCTCGAC
+
>>AAA1A1>DA@BGGGGEGA0AEC11DAA1E/A/A0BDFGAE/EGG>EE@@
@M00842:106:000000000-AAV5A:1:1101:4589:8157 1:N:0:3
AAAAAAAAAAAAAAAAAAATGGAATTCGCGGGTGCCAAGGAACTCCAGCCC
+
@ABBBBBBBBBBGGGGGGG1FEFD3@D11>>>/>?FGFCFFHHBGFE33?/
@M00842:106:000000000-AAV5A:1:1101:21089:8159 1:N:0:3
AAAAAAAAAAAAAAAAAAAAATGGAATCCTCGGGTGCCAAGGAACCCCAGC
+
AABBBD@BBBDBEEEEEG0>>1BB33B3B3@?>/1/?FF3FDA3F/EE//0
@M00842:106:000000000-AAV5A:1:1101:19888:8160 1:N:0:3
AAAAAAAAAAAAAAAAAAAAAAAAACAACACCAAACAAAACAAAACACAAA
+
AAAAADDDDDDDG?FEE/>/>E////?//?>/?<?/B/000//0B0?0/?0
@M00842:106:000000000-AAV5A:1:1101:25364:8168 1:N:0:3
AAAAAAAAAAAAAAAAATGGAATTCTCGGGTGCCAAGGAACTCCAGTCACC
+
AAAAADDDDDDDGGGGE0BGBBF1AB@>///>BB11B>>0FBGGGH2F1F1
@M00842:106:000000000-AAV5A:1:1101:7408:8168 1:N:0:3
AAAAAAAAAAAAAAAAAAATGGAATTCTCGGGTGCCAAGGAACTCCAGCCA
+
AABAADBBBBBBGGGGGEE1BG33BE@5D1B/1>?G3B111?F3BFB33?B
@M00842:106:000000000-AAV5A:1:1101:26267:8170 1:N:0:3
AAAAAAAAAAAAAAAAAATGGAATTCTCGGGTGCCAAGGAACTCCAGTCAC
+
BBBBBBDBBBBBGGGGCC1BG@33B5BBFC01>BB33BBBGFBFGEF3F@B
@M00842:106:000000000-AAV5A:1:1101:11810:8176 1:N:0:3
AAAAAAAAAAAAAAAAAAAAATGGAATTCTCGGGTGCCAAGGAACTCCAGG
+
BBBBBBBBBBBBGGEGGG0>EFBB3B3@33@?1/1>>GHBFFFBHFHHHH3
@M00842:106:000000000-AAV5A:1:1101:25235:8176 1:N:0:3
GGCCTTTACGCTTGCCTGTAGTACCGCGCAACGACTGCTGACTACCCGAGC
+
1>>A1BDBD1>>1AAF11A333D33000A00A//A//B111B11BB0//AA
@M00842:106:000000000-AAV5A:1:1101:16469:8185 1:N:0:3
CATAAATCACCTCACTTAAGTGGCTGGAGACAAATAATCTCTTTAATAACC
+
>AAABFFFFFFBGFABBEAFBFBA4F?444F4425B55D5ED55AAFEGHH
@M00842:106:000000000-AAV5A:1:1101:6687:8188 1:N:0:3
GAAAAAAAAAAAAAAAGGGGGGGCGGCAGCACACCACCCCCAACAACCACG
+
1>AA?>AD>@A0AA/AAE/EE/;-------AF;A-BB------;-::9---
@M00842:106:000000000-AAV5A:1:1101:9130:8189 1:N:0:3
AAAAAAAAAAAAAAAAATGGAATTCTCGGGTGCCAAGGAACTCCAGTCACT
+
BBBB@DBBBBBBGGGGG1BFA3EGBB5FAE1EE3BFGCHBG3DGFHBGHH3
@M00842:106:000000000-AAV5A:1:1101:12019:8189 1:N:0:3
AAAAAAAAAAAAAAAAGGGGGGGCGAGAAGCACCGACCCCCCCTACACCGC
+
>1AAAA1AADDDC?EEEAE/E/--;----//9;--9-;-------9/-/--
@M00842:106:000000000-AAV5A:1:1101:26146:8189 1:N:0:3
ATCTAAGCCCCTTTACGTTCATTAACTAAACCACAACAAAAAACAGGAATC
+
>>>1AF3CFAAAGGGGFBBBAB33DDAABBA0B0A000A00B/E/0/00B1
@M00842:106:000000000-AAV5A:1:1101:20050:8190 1:N:0:3
AAAAAAAAAAAAAAAAAAAAAAAAACAACAAAAAAAAAAAAAAAAACAAAA
+
AAAAADDDDDDDGGGGCG/@CE/////>/?/B0?/>/>//>/@@-<.<<..
@M00842:106:000000000-AAV5A:1:1101:24868:8195 1:N:0:3
AAAAAAAAAAAAAAAAAAAAAACAAAAAGAGAAAACCAACACCAAAAAAAA
+
ABBBBBDBBBBBGGGGGCC?/E11C11111113@13/?/?F///?///>//
@M00842:106:000000000-AAV5A:1:1101:9386:8199 1:N:0:3
AAAAAAAAAAAAAAAAAAAAAAACAAACAACACAAACAACACCACCACACA
+
AAAAADDDDDDDGGGGCGEGGGC/??0/0//?/?/0/BF/?/////?////
@M00842:106:000000000-AAV5A:1:1101:10641:8204 1:N:0:3
AAAATCAGTTTGATCCTTGTTCCTAACAAAAAAAAAAAACACGAATCCCCC
+
AAAA1FFB33B@F3FF1FFBAF3B3D111000000/A/ABA0B/E//@F?/
@M00842:106:000000000-AAV5A:1:1101:26031:8210 1:N:0:3
AAAAAAAAAAAAAAAAATGGAATTCTCGGGTGCCAAGGAACTCCAGTCACC
+
AAAAADDDDDDDGGGGF0FGBF11122?/>/>?B1BBF0FG1GGHH2GBGB
@M00842:106:000000000-AAV5A:1:1101:22260:8210 1:N:0:3
AAAAAAAAAAAAAAAAAATGGAATTCTCGGGTGCCAAGGAACTCCAGTCAC
+
BBBBBBDBBBBBGGGGGG1BGB@BB@5@??E1>?FEFEDGBHBGHGF33DB
@M00842:106:000000000-AAV5A:1:1101:6137:8218 1:N:0:3
AAAGAAACAATACCCATTTTTTCAACACAAACAACAAACACAAAAAATGCG
+
3AA3>CCFFBFFGGGDGGGGGGBD55BAAABA22AA22ABA222B201B51
@M00842:106:000000000-AAV5A:1:1101:21516:8218 1:N:0:3
ATGAAAAAAAAAAAAAAAAAATGGAATTCTCGGGTGCCAAGGAACTCCAGG
+
>>>>>BBCDBCCGGGGGGGGGCBBC3B@D5@??>1>EFGGHG1BG3GBGG3
@M00842:106:000000000-AAV5A:1:1101:16613:8219 1:N:0:3
AGGACGTCAATAGTCACACAGTCCTCGACGGTATAATAACCACCATCATGG
+
>3>>>3>AA?FFGGBAG5FEGBBA55BAEA22B2A5A5DGF3CCF3BGFG3
@M00842:106:000000000-AAV5A:1:1101:10136:8220 1:N:0:3
GAAAAAAAAAAAAACAGGGGGGACGCAGCACGCGCACACCACCACCACTCC
+
1>AAA1>ADDDDAE//BCFGGG?//////00/<<-->-C..<<A...<///
@M00842:106:000000000-AAV5A:1:1101:8499:8220 1:N:0:3
AAAAAAAAAAAAAAAAAAAAAAAAACAAAAAAAAACAAAAAAAAAAACAAA
+
AABBBBBBBBBBGGGGEGEGGGC/>//?F0/<////?/0FA?C//CG.<F0
@M00842:106:000000000-AAV5A:1:1101:4329:8221 1:N:0:3
AAAAAAAAAAAAAAAAGGGGGGAGCGACCACACCACACCCCGCACACGACC
+
1>AAAADD@DDDEG//AAAEEB///</<--<><..<..C.<-<---.----
@M00842:106:000000000-AAV5A:1:1101:3995:8224 1:N:0:3
AAAAAAAAAAAAAAAAAAGGGAACGCTCGGGGCCCAAGGAACGCCAGCACC
+
@AAA?DDDDDDDGGGG?//EE/>//////////>>?/?/>00??<///00?
@M00842:106:000000000-AAV5A:1:1101:16624:8233 1:N:0:3
AGGACGTCAATAGTCACACAGTCCTTGACGGTATAATAACCACCATCATGG
+
>3>>>3>AAAFFGGBEGGGAGGBB55BBCAEFA2AD5EFGHFGGFGHHGHB
@M00842:106:000000000-AAV5A:1:1101:7652:8233 1:N:0:3
AAAAAAAGAAAAAAAAAAAAAAACAAGGGAATCCGCGGCTCCAAAGCACCC
+
@ABBBBAABFFFGGG?ECEGCGA1111?11113@1?/////?3333030??
@M00842:106:000000000-AAV5A:1:1101:7045:8240 1:N:0:3
AAAAAAAAAAAAAAAAAGGGGGGCGCGACGCACGCACCCGCAAACACAACC
+
>AAAA@DDDDDDGGCC/AAEE?//<A--<-:-------.-;---.9AA...
@M00842:106:000000000-AAV5A:1:1101:17145:8246 1:N:0:3
GAAAAAAAAAAAAAAGGGGGGGGCCACCGAGCCCCACACACACCGCCACAC
+
11AAA>>A0@DDEEG///AEC9;9----------;-;----;A-9-9=?--
@M00842:106:000000000-AAV5A:1:1101:16743:8250 1:N:0:3
AAAAAAAAAAAAAAAAAAAGGGAATTCCCGGGCGCCAGGGAACCCCAGCCC
+
BBBABBDBBBBBGGGGGE01?AA113333B>/////>//>/0?/?///0//
@M00842:106:000000000-AAV5A:1:1101:19095:8250 1:N:0:3
AAAAAAAAAAAAAAAAATGGAATTCTCGGGTGCCAAGGAACTCCAGTCACC
+
AAAAADDDDDDDGGGEE0BFAA1FA2@//>//BBBBAF00FFGHGFEG1B1
@M00842:106:000000000-AAV5A:1:1101:17981:8251 1:N:0:3
AAAAAAAAAAAAAAAAGGGGGGCCGCGAGTAGACACCACCACACGCCACCC
+
>AAAADDDDDDDGCE////EGB/<//<---.000=/<C......--..:;.
@M00842:106:000000000-AAV5A:1:1101:14636:8253 1:N:0:3
ACAGTTCATGGGTTTTCTTGAAAAACAAAAAAAAAATGGAATTCTCGGGTG
+
>>>1>BBFFFFA1A11FGGFB11FF00BA0000A//AFEBGGFFBGFGG//
@M00842:106:000000000-AAV5A:1:1101:8494:8256 1:N:0:3
AAAAAAAAAAAAAAAAATGGAATTCTCGGGTGCCAAGGAACTCCAGTCACC
+
BBBBBDBBBBBBGGGG?1BEF33FD55?F>10?BFG1FA3F33FGFFFDD3
@M00842:106:000000000-AAV5A:1:1101:16619:8257 1:N:0:3
AAAAAAAAAAAAAAAAGGGGGGCGGGGAGCACACAACGCCAACCAAGCCAG
+
A1AAA?1ADDDDC?E/A/EEAC//>----..9/...9---.-...9---9-
@M00842:106:000000000-AAV5A:1:1101:9190:8258 1:N:0:3
AAAAAAAAAAAAAAAGGGGGGGCGCAGCGAACCACACCCCACAACCACCCC
+
1>AAA@@>>A>AEAE/?AAAB??-@-;------9----------9----9-
@M00842:106:000000000-AAV5A:1:1101:8719:8259 1:N:0:3
CTTATTGTTTTTATTATCCAAAACACAACAAACAAAGGGAATTCCCGGTGG
+
>AAA1B3B@BBAG3GGGGGF1F11B0A000000B000A000A1D11/A///
@M00842:106:000000000-AAV5A:1:1101:7002:8261 1:N:0:3
AAAAAAAAAAAAAAAAAATGGAATTCTCGGGTGCCAAGGAACTCCAGCCAC
+
BBBBBBBBBBBBGGGGGG1BGFG33D5BFCE1>ECF3EFH3FBFGBB311?
@M00842:106:000000000-AAV5A:1:1101:14106:8263 1:N:0:3
TCAATACCATGAAAAATATCAACCACACCAGAAGCAGCATCAGTGACGACC
+
>>>AAFFFFFFFFGA1GGGG3GBA0FAAEC0001BBFGA1GHCDGEGFCE/
@M00842:106:000000000-AAV5A:1:1101:24247:8263 1:N:0:3
GCGAGTGGTCGGCAGATTGCGATAAACGGTCACATTAAATTTAACCTGACC
+
>>3>3>>ADFBBGEAFGBGFFE22AF3AE2BABBD55A5ADA5AFHFHFG3
@M00842:106:000000000-AAV5A:1:1101:7669:8265 1:N:0:3
AAAAAAAAAAAAAAAAATGGAATTCTCGGGTGCCAAGGAACTCCAGTCACT
+
BBBBBBDBBBBBGGGG?1FGBF3G5AD1?>B>?F3CAFFHHHHHHF@FDG3
@M00842:106:000000000-AAV5A:1:1101:17992:8268 1:N:0:3
AAAAAAAAAAAAAAAAAATGGAATTCTCGGGTGCCAAGGAACTCCAGTCAC
+
BBBBBBBBBBBBGGGGCEFFGB@3B@5DFEE1>EGFFF1BGGEGHFHGF3B
@M00842:106:000000000-AAV5A:1:1101:22283:8269 1:N:0:3
ACTTACCAAGCTGGGTTACGACGCGACGCCGTTCAACCAGATATTGAAGCA
+
>>3>>@FFFFBBFFEBAGGFCE22AE2220A0ABAADAED13G5DE555F3
@M00842:106:000000000-AAV5A:1:1101:26380:8271 1:N:0:3
CGCTACACGCAGGACGCTTTTTCACGTTCTGGTAGGTTGCGGCCTGTAGGG
+
3>3>>>DC3AB>AFF2EEAF3F35BB222253555AA522A0AA1AB5531
@M00842:106:000000000-AAV5A:1:1101:20940:8272 1:N:0:3
AAAAAAAAAAAAAAAAAAATGGAATTCTCGGGTGCCAAGGAACTCCAGTCA
+
AAAAADDDDDDDGGGGGGG0BF1111D2D/>E/EEGGFAFGHHHFHGFGF1
@M00842:106:000000000-AAV5A:1:1101:8693:8273 1:N:0:3
AAAAAAAAAAAAAAAAAAAAAAAAAAACACAAAACACAAAACAAAAAAAAA
+
ABBBBBBDDBBBGGGGGFGEGGC?E///?B?/000?0??BF0FGHFH?<@D
@M00842:106:000000000-AAV5A:1:1101:27259:8274 1:N:0:3
ATTATTTTTTTAAAGCAAATTGGATAAATAAGTCATTAAATTTTTCAAAAA
+
A>>A13B3BA1AGGBGGGFBBBF11D1D2B1B2DB2221DD21D1BFFGDE
@M00842:106:000000000-AAV5A:1:1101:22297:8284 1:N:0:3
ACTTACCAAGCTGGGTTACGACGCGACGCCGTTCAACCCGATATTGAAGCC
+
>3>33BBFBCABAFA424BF2EA2A2A2A00E1B35B1100000@D5B5B1
@M00842:106:000000000-AAV5A:1:1101:14005:8287 1:N:0:3
CTTTGGATTGTGGATTGTGATATTTAAATTTGCTGTGAGCTAATTCAAAGC
+
>>>111@1BB@DEGEFBBBBB333333133AA33B3BF1F1F11DD1D2A0
@M00842:106:000000000-AAV5A:1:1101:26705:8297 1:N:0:3
ACAGGCCACAACCAACCAGAACGCGAGACAGCGTCCTGCGTGTAGCGAACC
+
>>>11>AAAFAAE1FEGCG0AFA0A00A/F0/A/AA/AB//BAAEGE/EE/
@M00842:106:000000000-AAV5A:1:1101:15176:8304 1:N:0:3
AAAAAAAAAAAAAAAAAATGGAATTCTCGGGTGCCAAGGAACTCCAGTCAC
+
ABBABBDBBBBBGGGGGE1BFB3F3D5DCC?1>EGFCGFCGH3GGBF@FGB
@M00842:106:000000000-AAV5A:1:1101:24591:8309 1:N:0:3
AAAAAAAAAAAAAAAAGGGGGGCGCCAACAACCCCCAACACCCACACAACC
+
1AAAADDDDDD@E/AE//AEECC/--.->>....<<<.<.;.;.:.;..:.
@M00842:106:000000000-AAV5A:1:1101:24976:8321 1:N:0:3
ACCCGACGACCAAAATTAGGGTCAACGCTACCTGTAGGAAGTGTCCGCATA
+
A>AA3>ADDBBBGACFFGGGGBBB33BEEAE23B555BB5B335DDAEA11
@M00842:106:000000000-AAV5A:1:1101:24267:8327 1:N:0:3
AAAAAAAAAAAAAAAAGGGGGGGCGCAGACACAGCACCACCCGCGCCGGAG
+
1A?AA?DDDDDDGCCA/AA?E?--;@-9-;----:-9-9A-9---;-----
@M00842:106:000000000-AAV5A:1:1101:15797:8329 1:N:0:3
CAAAAAAAAAAAAAAAAATGGAATTCTCGGGTGCCAAGGAACTCCAGTCAC
+
BBBBBBDBBBBBGGGGEGFFG3AF3D5D1CE1>?GGGAFFFHFFGGHFHFB
@M00842:106:000000000-AAV5A:1:1101:23389:8331 1:N:0:3
AAAAAAAAAAAAAAAAAAAAAAACAAAACAACAAAAACAACAAACAAAAAA
+
AABBBDDBBBBBGGGGGGFGGGC?G1111?1??/00?//?FGE0/0/00?/
@M00842:106:000000000-AAV5A:1:1101:25434:8334 1:N:0:3
TTTTAAAAAAAAAAAAATTAGCAAGCTCAAACACACAACAACAAAACGGGG
+
>>>>>FFFFBBBGGGGGGGFFGFFBF3FEF33B111A111A11BEB10?1/
@M00842:106:000000000-AAV5A:1:1101:25660:8334 1:N:0:3
AAAAAAAAAAAAAAAAAAAAAACAACAAAACTACACAACAAAAAAAAAAAA
+
AAAAADDDDDDDGGGGGGCGCG////>>0001B1B01>//?0B?/E//</<
@M00842:106:000000000-AAV5A:1:1101:25601:8339 1:N:0:3
CTTCACTTAAAAAAAAAAAAAAAAATGGAATTCTCGGACGCCAAGGAACTC
+
>>1>>FFFFFFFGGGGEGGGGG/A/0BB1B11@2DE///>>EECA?C>G1F
@M00842:106:000000000-AAV5A:1:1101:15881:8340 1:N:0:3
AAAAAAAAAAAAAAAAATGGAATTCTCGGGTGCCAAGGAACTCCAGTCACC
+
@ABBBBBBBBBBGGGGA1BGBAAGDAD?FE1>EFFFGD1BGEFGFFGGDG3
@M00842:106:000000000-AAV5A:1:1101:23264:8342 1:N:0:3
AGAGGTTAAATACGCCTGATGCCACTGCAAGAGGACATTAATGACTATACC
+
>>>334BBFFFFGGGGGG4BFGHFG4BBB444BA2BBAD55BAGH55AFG5
@M00842:106:000000000-AAV5A:1:1101:13411:8344 1:N:0:3
TATACAGCGAGCTTTGGCTGGGTGGACAGGAAACAAACACACAAAAAATGG
+
>>3>AF5CABBB24DFGGFFGG4B2EFBFF2233B2B2B2A2BCCBGG1F3
@M00842:106:000000000-AAV5A:1:1101:24943:8345 1:N:0:3
ATTGAGGAAGAAGCGTAGACTACGAAAACAAAACAACAAACTGGAATTCCC
+
>>33>4BCFCFFFGGEEEAB5G4A242A32B2B2B222AB23BF3E33D5B
@M00842:106:000000000-AAV5A:1:1101:7717:8345 1:N:0:3
AAAAAAAAAAAAAAAAAAAAAAAAACACAACAACACAAAAAAAACAAAAAA
+
AAAAADDDDDDDGGGGGG?E/EC///?0?///>>F//<0B/<>////00//
@M00842:106:000000000-AAV5A:1:1101:9702:8348 1:N:0:3
TTTTAAGAAAATATTTTTTAAACCAAACACACAAAAAAACAACGGAATTCC
+
>>3>AF5DFFFFGDDGGGGFGGB4FG4AG4EE2F22B2E2F11A01B13DA
@M00842:106:000000000-AAV5A:1:1101:20902:8349 1:N:0:3
CCAAAGACGAGCGCCTTTACGCTTGCCTTTAGTACCTCGCAACGGCTGCGG
+
AAAAB4>CADDDFGEAEGAFFGDE2AB5535ADDDD5B2EEEGG?F0EFF0
@M00842:106:000000000-AAV5A:1:1101:9330:8355 1:N:0:3
AAAAAAAAAAAAAAAAAATGGAATTCTCGGGTGCCAAGGAACTCCAGTCAC
+
AAAAAD?DDDDDGGGGGE0BGBG11@22??E/>E0FBF/>GGGBGBG2FHB
@M00842:106:000000000-AAV5A:1:1101:15991:8355 1:N:0:3
AAAAAAAAAAAAAAAAAAAAAAAAAACACAGACAAAAAAAAAAAAAAAAAA
+
AAAAADDDDDDDEGGGEGCEEG//>//?0?0<0B000?/<B/CCG-<@C-:
@M00842:106:000000000-AAV5A:1:1101:11415:8359 1:N:0:3
AAAAAAAAAAAAAAAAGGGGGGCCGCCGGAGCACCGCCACCAACGCAACCC
+
>1AAADDDDDDDGGG?E/EEGGG?@//<--<-.<.--:ACC..:.:---9.
@M00842:106:000000000-AAV5A:1:1101:24055:8360 1:N:0:3
AAAAAAAAAAAAAAAATGGAATTCTCGGGCGCCAAGCAACTCCAGTCACCA
+
AAAAADDDDDDDGCGG0BG1B11D2DFCE/>>>>/B/B0F0BGFH2BFH11
@M00842:106:000000000-AAV5A:1:1101:16324:8361 1:N:0:3
ACCAAAAAAAAAAAAAAAAATGGAATTCTCGGGTGCCAAGGAACTCCAGTC
+
AAAAAAAADDDDGGGGGGF?0BB11B1B2D>?>/>?CFBG/GFHBFEFG21
@M00842:106:000000000-AAV5A:1:1101:15826:8361 1:N:0:3
AAAAAAAAAAAAAAAAATGGAATTCTCGGGTGCCAAGGAACTCCAGTCACC
+
AABBBBBBBBBBGGGG?AFGBB3FA5@??E1>B?BBCFAGHGGGHHHHHH3
@M00842:106:000000000-AAV5A:1:1101:10072:8365 1:N:0:3
GAAAAAAAAAAAAAAGGGGGGGGCCGCGCGCACACACCACCACACACGACA
+
1>AAACADDDDDECE?A?CGB-;-9-------;--9--999--99A9-99-
@M00842:106:000000000-AAV5A:1:1101:4322:8373 1:N:0:3
GAAAAAAAAAAAAAAAGGGGGGAGAGACACCACAAGCCCACACAGACAGCC
+
AAA?A1ADDDDDE/A/EE?CEG//<//000//?//</>FF....01>C/..
@M00842:106:000000000-AAV5A:1:1101:20067:8379 1:N:0:3
ATACCGCCAGCAATAGCACCAAACATAAATCACCTCACTTAAGTGGCTGGG
+
>AAAB3ABDBAFGFFGGFGGB4AAE45A55D3BB3BBGB5D5F5FDFBFG1
@M00842:106:000000000-AAV5A:1:1101:11027:8387 1:N:0:3
AAAAAAAAAAAAAAAAAAAAAAAAAAACAAAAAAAAACAAACAAAAAAAAA
+
BBBBBBBBBBBBGGGGGGGGGGGC/E////?B/<</>/F/F/GCH0G<<-<
@M00842:106:000000000-AAV5A:1:1101:20909:8390 1:N:0:3
TAGGATACCCTCGCTTTCCTGCTCCTGTTGAGTTTATTGCTGCCGTCATTG
+
>>>3>B4BFFFAAE24FGGGGG4ABBB55B5BDD5555DD55FFCEE22FA
@M00842:106:000000000-AAV5A:1:1101:25432:8395 1:N:0:3
AAAAAAAAAAAAAAAAAAAAAAAAACAAACAGAACAAAAAACAACACAACA
+
1AAAADDDDDDDGCCEGGG>E@/E//>/B/00B1B00B0?//?////<???
@M00842:106:000000000-AAV5A:1:1101:26880:8396 1:N:0:3
CTATGATAGTTTTAATTTGGTAACACAACAACAACAAAATGGAATTCTCGG
+
1>>11B3BB33B3GGFF3BG1B31DFCAAA00AB00F001111B1AD2D//
@M00842:106:000000000-AAV5A:1:1101:26470:8398 1:N:0:3
GAAAAAAAAAAAAAAGAGGGGGGCGCACAGCGCACAGCGACAGACAACACG
+
?AA?A?DDDDDDC/A//0/AEA//</>--0.-----/<---:-/.:::.;.
@M00842:106:000000000-AAV5A:1:1101:14211:8399 1:N:0:3
AAAAAAAAAAAAAAAAAATGGAATTCTCGGGTGCCAAGGAACTCCAGGCAC
+
AAAAADDDDDDDGGGGEE0AFFE1112@/FE/>EHHFFCH>E@E1CC0>/0
@M00842:106:000000000-AAV5A:1:1101:10424:8400 1:N:0:3
AAAAAAAAAAAAAAAAAGGGAACTCTCGGGTGCCGAGGAACTCCAGTCACA
+
AAAAADDDDDDDGGGE//AEA0/1B1B>/>/>>0//>>/BFB@1>B2B>>1
@M00842:106:000000000-AAV5A:1:1101:26215:8418 1:N:0:3
ATTGTTGGGCTGTTGACTCTGAGCTGTACGTTTAATGGATAAATATATTTT
+
>>33>5B>DFFABGGGGGGFBBDB5B5DAA444B55DD3B535B55D5A5B
@M00842:106:000000000-AAV5A:1:1101:26740:8441 1:N:0:3
ATGTGAAAAAAAAAAAAAAAAAACTGGAATTCCCGGGTGCCAAGGACCTCC
+
>>3>3BBFFFBBGGGGGGGGGG>1FBF3333@5B1EE1>?3FFGGF1?2BF
@M00842:106:000000000-AAV5A:1:1101:9665:8446 1:N:0:3
AAAAAAAAAAAAAAAAGGGGGGGCGCGACCGACGCACGACCAGACACACAC
+
A?AAAA1>AAD@?A/A//AAA/-----9-9-9---------9----9-;9-
@M00842:106:000000000-AAV5A:1:1101:22874:8447 1:N:0:3
GAAATTCCAATAAATCAAACAGATTTCCTAACACAAAAAAAAAAAATGGAA
+
>>>>3@BFFFDFGGBGGBEGEF45A55A55A4B4A2B2AEEEAECG1FGE3
@M00842:106:000000000-AAV5A:1:1101:26963:8448 1:N:0:3
GAGAAAAAAAAAAAAAAAAAAAATGGAATTCTCGGGTGCCAAGGAACTCCG
+
>>3>>BCFBCBCGGGGGGGGGG@1BB3B@3B3B1F/1/?33@F/G3B3B3/
@M00842:106:000000000-AAV5A:1:1101:11532:8450 1:N:0:3
CTTGAAAAAAAAAAAAAAAAAATGGACTTCTCGGGTGCCAAGGAACTCCAG
+
>>>3>BBFFCCCGGGGEGGGGFCBFC3B@553?B>1>EGGGGGFHHBGHH3
@M00842:106:000000000-AAV5A:1:1101:5707:8450 1:N:0:3
CTATTTCTCAAATCAAAAAAAAAAACACAAAATGTAATTCTCGGGCGCCAA
+
1>>1ADBFFFFFFGGGBFGCE0A0//A0//001B2AD2DB2BFB////>?/
@M00842:106:000000000-AAV5A:1:1101:13457:8452 1:N:0:3
GTTGAGTTCGATAATGGTGATATGTATGTTGACGGCCATAAGGCTGCTTCT
+
>>>3>4BBDABFGGFGGAFBBAAD6D6F6ABAFB2EECF3BDEGCAFB5F5
@M00842:106:000000000-AAV5A:1:1101:24431:8453 1:N:0:3
TTTAAAAAAAAAAAAAAAAAATGGAATTCTCGGGTGCCAAGGAACTCCAGC
+
>>A>AFFFBBBBGGGGGCGC?1BB3@@35@5?B>1>EGBB1CGHGBFGF33
@M00842:106:000000000-AAV5A:1:1101:20239:8456 1:N:0:3
GAAAAAAAAAAAAAAGGGGGGGCGCGGCGCACGCACACACCACACACACAA
+
A1AA?11>>0>00A//AECC?@?--99--;-9---;---9------:-9--
@M00842:106:000000000-AAV5A:1:1101:16561:8457 1:N:0:3
AAAAAAAAAAAAAAAAATGGAATTCTCGGGTGCCAAGGAACTCCAGTCACC
+
AAAAADDDDD0AEEEG/CFG1B11BD@/FE//BFGG//>FG1BGC12FGH1
@M00842:106:000000000-AAV5A:1:1101:23456:8459 1:N:0:3
GACAAAAAAAAAAAAAAAAAATGGAATTCTCGGGTGCCAAGGAACTCCAGG
+
>>>>>CFBBBBBGGGGGFGGG1BFBF33D5B1B/1>>GFEGFCFH3FB@B3
@M00842:106:000000000-AAV5A:1:1101:20568:8462 1:N:0:3
AAAAAAAAAAAAAAAAAATGGAATTCTCGGGTGCCAAGGAACTCCAGTCAC
+
AAAAADDDDDDDGGGGG/0BFBF111BB>/>/>?BD1?>00B1BE112111
@M00842:106:000000000-AAV5A:1:1101:21827:8472 1:N:0:3
TGGAATTCTCGGGTGCCAAGGAACTCCAGTCACTTAGGCATCTCGTATGCC
+
>3>>>BBDDFABG4AEGGGFGE4F4BGFFGGGG55DFGHHAC5EFAA3A5B
@M00842:106:000000000-AAV5A:1:1101:5860:8473 1:N:0:3
TCTCCCGACTGTTAACACTACTGGCTATATTGCCCATCACGCTTCTCTCGG
+
>1>1>F>ADDAFBFGFGGFGF1B100AB3D3211BB00BB0F/A/1121/B
@M00842:106:000000000-AAV5A:1:1101:5629:8473 1:N:0:3
AAAAAAAAAAAAAAAAAAAAAAAAAACACAACAAACACCAACACAAAAAAA
+
AAAAADDDDDDDGGGGEGE?EE//>//?F//??/0/<0/<G/////<<///
@M00842:106:000000000-AAV5A:1:1101:14966:8485 1:N:0:3
GAAAAAAAAAAAAAAGGGGGGGGCGCGGCACCACGAGACACACCACAAACA
+
>1AAA1110>A?0/A/AEGGGG;------;;---;----:;--9-;--:9-
@M00842:106:000000000-AAV5A:1:1101:13229:8489 1:N:0:3
TTTTTGTTAACGTATTTAGCCACATAGAAACCAACAGCCATATAACTGGCA
+
111>>111BFFAFG113FBFGFBF11A11DAF0BBA0GFGF122FGFGB/0
@M00842:106:000000000-AAV5A:1:1101:22585:8489 1:N:0:3
GAAGGCGGTTCCTGAATGAATGGGAAGCCTTCAAGACGGTGATAAGCCGGG
+
>>111>1>>>>CBF11DF11AB10B1A0F11111A10AA///22AFH1/A/
@M00842:106:000000000-AAV5A:1:1101:5060:8491 1:N:0:3
AGAAAAAAAAAAAAAAAAAATGGAATTCTCGGGTGCCAAGGAACTCCAGTC
+
>>>>>CFDBBBBGGGGGGGG1BF3E33D5B?1>1>BFDFGAGHHBHGHFBB
@M00842:106:000000000-AAV5A:1:1101:9975:8497 1:N:0:3
GAGGCTCTTAAACCTGCTATTGAGGCTTGTGGCATTTCTACTCTTTCTCAA
+
>>>3>4BBDDFFGGFGGGAGGG5BAA44A4F2FBAA5F5FFFG5FDGFH5B
@M00842:106:000000000-AAV5A:1:1101:16023:8501 1:N:0:3
TGGAATGGTAGGGCTCTGCAAAAACACAAAACAAACTGGAATTCTCGGGTG
+
>1>>>@1CBDBAFG1AFFGBB1B00B0F00000B001B00B1BDDF/FA//
@M00842:106:000000000-AAV5A:1:1101:16142:8504 1:N:0:3
CAAGTAGAAGATGGAATTCTCGGGTGCCAAGGAACTCCAGTCACTTAGGCA
+
>>>3>@5BDFFFGGGGGGGGGFGE4A2BA4422BBBAFFHGHFHBAGHHH3
@M00842:106:000000000-AAV5A:1:1101:17832:8505 1:N:0:3
AGTGCTTAATCCAACTTACCAAGCTGGGTTACGACGCGACGCCGTTCAACC
+
>3>3>BFFFFFFGGFBB4GGF4BA4BFF42ABABB2EEEGFGGGEEFGGGG
@M00842:106:000000000-AAV5A:1:1101:26106:8506 1:N:0:3
AAAAAAAAAAAAAAAAAAAAGGGAATTCTCGGGCGCCAAGGAACTCAGTCA
+
AAAAADDDDDDDGGGGGGC//?B/B0B@22?/>/>>EEEGAG0G1DD11B1
@M00842:106:000000000-AAV5A:1:1101:13225:8508 1:N:0:3
TTTTTGTTAACGTATTTAGCCACATAGAAACCAACAGCCATATAACTGGTA
+
>AAAA3BBDFFABGGGGGGGGGBF44A5A5AC4AAFGHHGG3BDHHFFHFA
@M00842:106:000000000-AAV5A:1:1101:4919:8508 1:N:0:3
GAAAAAAAAAAAAACAGGGGGGGCAGGAAAGTCACGCACCACCCGAGCCAC
+
1AAAA1A@ADDDGE//0A/AE/---.-.//.0000..9--..;----99/-
@M00842:106:000000000-AAV5A:1:1101:3742:8514 1:N:0:3
GAGATTGCTGGCATTCAGTCGGCGACTTCACGCCAGAATACGAAAGACCAG
+
>>>>>BFFFFFBGGBFGGBGFG2AEE22D532ABB2BBDEGHA1AEGFGG1
@M00842:106:000000000-AAV5A:1:1101:5315:8514 1:N:0:3
AAAAAAAAAAAAAAAAAAAAAAAAAGACACAACACAACAACAAAGCAACAA
+
1>AA@1ADDDDDGGGECECE@@?@//>0000////?//</?//B001000/
@M00842:106:000000000-AAV5A:1:1101:12728:8517 1:N:0:3
GCTGAAACAATGAATCAATGATTGCTTTAAAGACTCATTTGGGTTGGTGCA
+
>>111B@DFAFFGG3FFFDBBF3DB3131311BB1BB3DB2FE0AEE/BG1
@M00842:106:000000000-AAV5A:1:1101:6823:8518 1:N:0:3
GAAAAAAAAAAAAAAAGGGGGGGCGGAGAGTCAACAACACAACAAGGACAG
+
1>AAA>>A>DDDCEAAEFGGGC---;9---9;//;/9-AA-99;;------
@M00842:106:000000000-AAV5A:1:1101:12292:8525 1:N:0:3
GAAAAAAAAAAAAAAGGGGGGGGCGACGAGCGCCACCCAAGACAGACACCA
+
11AAA1>A?@DDGE///AEEB@@-;-9-@----9----9----/-/9--:-
@M00842:106:000000000-AAV5A:1:1101:17816:8526 1:N:0:3
AAAAAAAAAAAAAAAAAAGGGAATTCTCGGGTGCCAAGGAACTCCAGTCAC
+
BBBBBBBBBBBBGGGGCA1?EF1EGB@F??>?>EF33??B3F3FCEG3@3B
@M00842:106:000000000-AAV5A:1:1101:7778:8526 1:N:0:3
CATGTTGGACCTGTAAACTTAACAAAACACACACAAAAACTGGAATTCTCG
+
>>>3>B@AFFFFGGGGFF5GFDBDB444B44222A2F2A23BBB3B3D552
@M00842:106:000000000-AAV5A:1:1101:6691:8530 1:N:0:3
AAAAAAAAAAAAAAAAGGGGGGGGCGCGCCCACCGCACCCCCACACACACC
+
>AAAADDDDDDDGEG?AEFEEC----9------:----;---9--;;99-9
@M00842:106:000000000-AAV5A:1:1101:10740:8536 1:N:0:3
TTATGCCGGTCAGAGATTCAATAAAAAAAACAAAAAAAAATGGAATTCCCG
+
1>>11BD@@1>AFGGGF1FF3E3B1D100A/AAB0B/AEE01BGB@11DF/
@M00842:106:000000000-AAV5A:1:1101:5915:8537 1:N:0:3
TATGAAGTGACTGTAATATTCAAAACAAAAAAAAAAACATGGAATTCCCGG
+
>3>3>B@BDFFFG4BGFGG6FG554B4444A22AEEE1G33233B3A5A1?
@M00842:106:000000000-AAV5A:1:1101:9638:8540 1:N:0:3
AAAAAAAAAAAAAAAAAATGGAATTCTCGGGTGCCAAGGAACTCCAGTCAC
+
AAAAADDDDDDDGGGGGGAFGBG1@@2DF/>/>?BBBG/GBGBGHGHHGH1
@M00842:106:000000000-AAV5A:1:1101:27395:8541 1:N:0:3
AAGCACATCACCTTGAATGCCACCGGAGGCGGCTTTTTGACCGCCTCCAAA
+
AA?AAFCDFFFFFBDG4EGFGGBAEE2AA222A00BA30AF3EEF1BBBB5
@M00842:106:000000000-AAV5A:1:1101:17121:8543 1:N:0:3
AAAAAAAAAAAAAAAAATGGAATTCACGGGTGCCAAGGAACTCCAGTCACC
+
BBBBBDBBBBBBGGGGGFFGBB3ADFFEE@0>>FDFEEGHHGFGHHFGHHB
@M00842:106:000000000-AAV5A:1:1101:10801:8546 1:N:0:3
GCGCGCATAAATTTGAGCAGATTTGTCGTCACAGGTTGCGCCGCCAAAACG
+
>>A>3>>AAFFFGGGGFGFGAFB5D6ABAFHGBBF332FAFE?FGEGFGG0
@M00842:106:000000000-AAV5A:1:1101:22185:8547 1:N:0:3
GACTCCTTCGAGATGGACGCCGTTGGCGCTCTCCGTCTTTCTCCATTGCGG
+
>>>>>C@DFAAFGGFGFGGGGG22B232A222BBAAB1AADFGHHFEHHG0
@M00842:106:000000000-AAV5A:1:1101:7822:8552 1:N:0:3
AAAAAAAAAAAAAAAAAAAAAAAACACACAACAAAACAAAACAAAAAACAG
+
AAAAADDDDDDDGGGEEA/EE?>//?0??/////BBFFAF00//00/><G0
@M00842:106:000000000-AAV5A:1:1101:21280:8558 1:N:0:3
AAAAAAAAAAAAAAAAAAAAAAAAACAACACAAAAAAAACAAAAAAAAAAA
+
ABBAABDBBBBBGGGEEEGGGGF/>//?/??/?0B?//B/?FC0?BF/@C?
@M00842:106:000000000-AAV5A:1:1101:19679:8559 1:N:0:3
AAAAAAAAAAAAAAAAAAAAAAAAAACAAAACAAACAAACAAAAAAACCAA
+
AAAAADDDDDDDGGG/EF/E/@///>?//000/?C/E/B/0?0</////?/
@M00842:106:000000000-AAV5A:1:1101:17373:8566 1:N:0:3
CGCCAGTTAAATAGCTTGCAAAATACGTGGCCTTATGGTTACAGTATGCCC
+
>3AA>3BDFBFFGGBABFGB5B44B4F4B22A443DBF5BFGHHFF5DHEG
@M00842:106:000000000-AAV5A:1:1101:7956:8574 1:N:0:3
ATTTGGTGATATCACATTGATGTTCTGGAAACACAGAAACAAAAAACGGAA
+
>3>>354>FFFBGGGGGGGBFB65B5DD54444AA44BB3B2B2F22AAE2
@M00842:106:000000000-AAV5A:1:1101:13702:8578 1:N:0:3
GAAAAAAAAAAAAAAGGGGGGGGCGGACCACGAGCGCACCACCCCACAGCG
+
A>>A?11>A@DDG?///A/A/9;--;--;-----;-;-------;----:-
@M00842:106:000000000-AAV5A:1:1101:17340:8580 1:N:0:3
ATTATATTACTTTCTTGAAAAAACACAAAAAAAAATGGAATTCTCGGGTGC
+
AAAA>D5FFF@5BB5BFBBBFGG2F4A2F4AA2AA1A333AAG5AFF0BA1
@M00842:106:000000000-AAV5A:1:1101:15407:8581 1:N:0:3
AAAAAAAAAAAAAAAAAAAATGGAATTCTCGGGTGCCAAGGAACTCCAGTC
+
AAAAADDDDDDDGGGGEGGC0BB1111@22/B>/>ABGGCFHHHBGHECB1
@M00842:106:000000000-AAV5A:1:1101:7975:8583 1:N:0:3
ATTTGGTGATATCACATTGATGTTCTGGAAAGACAAACAAAAACAATGGAA
+
>11>111AFDDBEGG1FGFBFG33BAFD11100B00B0FG0000A011BBB
@M00842:106:000000000-AAV5A:1:1101:6860:8598 1:N:0:3
ATGGACTGTGCAAAAAAAAAAAAAAAAAATGGAATTCTCGGGAGCCAAGGG
+
>1>1>C111BDFGGGGGGGGE?EEEA/EE0B1B11@B2B/?///?FFFGF/
@M00842:106:000000000-AAV5A:1:1101:7635:8599 1:N:0:3
AAAAAAAAAAAAAAAAAAAAAAACAGCACAACAGAACAACACACACAAAAA
+
AAAAADDDDDDDGGGGE/@/>E/>?0000>B/?0B10B0/?/F/?/<?<0/
@M00842:106:000000000-AAV5A:1:1101:11867:8605 1:N:0:3
CAAAAAAAAAAAAAAAAAATGGAATTCTCGGGTGCCAAGGAACTCCAGTCA
+
>AABBBBBBBBBGGGGGGGABG3333@5@1FE1>EGFB11G3F3GHFHFG3
@M00842:106:000000000-AAV5A:1:1101:6729:8607 1:N:0:3
AAAAAAAAAAAAAAAAAAATGGAATTCTCGGGTGCCAAGGCACCCCAGTCC
+
AAAAADDDDDDDGGCEGGE0BFC1@@DBD///?>?FGB///BE/?>/?111
@M00842:106:000000000-AAV5A:1:1101:13397:8607 1:N:0:3
AAAAAAAAAAAAAAAAGGGGGGCGCGGCAGACACAACCCCCCAGACACCCC
+
1>AAA@@DDDDDEGC/AAE/ECC/<A----..///.....-;9...//..-
@M00842:106:000000000-AAV5A:1:1101:24647:8611 1:N:0:3
ATACAAAAAAAAAAAAAAAAAAGGGAATTCCAGGGGCCCAAGGAACCCCAG
+
A>AABFFFBBBBGGGAEEEGGF1?F1B2353@F3E///>E1?1G31??>//
@M00842:106:000000000-AAV5A:1:1101:9161:8616 1:N:0:3
AAAAAAAAAAAAAAAAATGGAACTCTCGGGTGCCAAGGAACTCCAGTCACC
+
AAAAADDDDDDDGGGG?0BG1111B11?CF//E0BBF/C>G@FFHG2FGF1
@M00842:106:000000000-AAV5A:1:1101:4470:8617 1:N:0:3
TATGGTTGTGACAGTATATATCTTCACCGGAGTAAATTGAGTGGATGTTTC
+
3>>335@>>AFFGFGDDGFGBE66D5A4A22A2B5A5DD5A5BF3AF3DFA
@M00842:106:000000000-AAV5A:1:1101:8364:8629 1:N:0:3
AAAAAAAAAAAAAAAGGGGGGGCGACTGCAAGCCACACCACCACACGCCCG
+
>>AA>1>A0AADEAE//A/?C?99----////:--9-------;-9-----
@M00842:106:000000000-AAV5A:1:1101:8102:8632 1:N:0:3
AAAAAAAAAAAAAAAAGGGGGGGCGCGACCTGCCACCAAACACAACACCCC
+
>AAAADDD?DDDCC?//AEGEC--9@@----;--//;---:--9-;-----
@M00842:106:000000000-AAV5A:1:1101:9859:8637 1:N:0:3
AAAAAAAAAAAAAAAAAAAGGGAATTCTCGGACGCCAAGGAACTCCAGTCA
+
?AA?ADDBBBBBGGGEEA01?E111@BBF111/>>E1/?FGHC3B333?33
@M00842:106:000000000-AAV5A:1:1101:10699:8645 1:N:0:3
AAAAAAAAAAAAAAAAAGGGAATTCTCGGGTGCCAAGGAACTCCAGTCACT
+
BABAADDBBBBBGGGGF1AEA12BDBDFDE1>?FFBAF1GF3@@BC@BGH3
@M00842:106:000000000-AAV5A:1:1101:5559:8646 1:N:0:3
CTAAATAAAAAAAAAAAAAAAAATGGAAGTCTCGGGTGCCAAGGAACCCCC
+
>1>AABDFFFFDGGGEGGGGGG/0BF1B01@21B/E//EBGCFC0GF/>//
@M00842:106:000000000-AAV5A:1:1101:11505:8657 1:N:0:3
AAAAAAAAAAAAAAAAAAAAAAAAAAACAACAACAAACAAAAAACAAAAAA
+
BBBBABBBBBBBGGGGGGGGGCE?@/>/?FCC//??0/B/B0?//?A00?/
@M00842:106:000000000-AAV5A:1:1101:5184:8665 1:N:0:3
AAAAAAAAAAAAAAAAAAAAAACAACAAGCATCAAACACACACACAACCAC
+
AAAAA1AAD0DAEGGEG/>>>E/F////0/B11BBB100/>E///?/////
@M00842:106:000000000-AAV5A:1:1101:20629:8670 1:N:0:3
AAAAAAAAAAAAAAAAAAAAAAAAAACAACACAAACACAAAAAAAAAAAAA
+
ABBBBBDBBBBBGGGGGGG@@E>E///?C/?/?/G/B0??0F/>C@/A<@@
@M00842:106:000000000-AAV5A:1:1101:11361:8677 1:N:0:3
AAAAAAAAAAAAAAAAAAAAAAAGAGACACACAAAAAAAAAAAAAAAAAAA
+
AAAAADDDDDDDGGGGEEGEG?E//000B>0//?00/<E@C/@@C/><A--
@M00842:106:000000000-AAV5A:1:1101:24064:8688 1:N:0:3
AAAAAAAAAAAAAAAAAAAAAAAAACACAAGAAAAACAAAAAAAAAAAACA
+
ABABBDDBBBBBGGGGGGGCFGCE//?0/?02B?20/?GG0F/CD?DGCFG
@M00842:106:000000000-AAV5A:1:1101:26971:8691 1:N:0:3
TTAGAGGGTGTTTGGCTGAAACAAAACACGAGAAAAAAATGGAATTCTCGG
+
>>>334B3>>>>4FAGFFBFGGBH444A2222B232B2ABB3GBEBDDDA1
@M00842:106:000000000-AAV5A:1:1101:21789:8692 1:N:0:3
CAAAAAAAAAAAAAAAAAATGGAATTCGCGGGTGCCAAGGAACTCCAGTCC
+
AAAAAADDDDDDGGGGEEE0BFC1BBD/>>///>?GH1?F0FFCHBFB>B1
@M00842:106:000000000-AAV5A:1:1101:11302:8694 1:N:0:3
CTATCAGTATTTTTGTGTGCCTGAGTATGGTACAGCTAATGGCCGTCTTCC
+
3>AABF555@DFCGEBGBCGGFB4BD5AA4F5DADFF5D5B5EFEAEFAGD
@M00842:106:000000000-AAV5A:1:1101:14616:8696 1:N:0:3
GTGGGAGACTGAGGATTCGAATAAACAAAAACAAAAAAATGGAATTCTCGG
+
>>>33>3>>4BFGFF45FFB4B2DA454A4A222B2BEE2B3BEA3D5DF1
@M00842:106:000000000-AAV5A:1:1101:3524:8698 1:N:0:3
AAAAAAAAAAAAAAAATGGAATTCTCGGGTGCCAAGGAACTCCAGTCACTT
+
AAAAADDDDDADGG/E0FFFF11D22////>>B1BF/BBG1FF@1@BFGB1
@M00842:106:000000000-AAV5A:1:1101:24373:8699 1:N:0:3
AAAAAAAAAAAAAAAATGGAATTCTCGGGTGCCAAGGAACTCCAGTCACTC
+
BBBBBBBBBBBBGGGGGGG3B3ADABFFG1>1BD@1F1GHBFGCGBFFH33
@M00842:106:000000000-AAV5A:1:1101:9172:8702 1:N:0:3
TTAGCATATTTCTCTTGAGATCATGAATGGCTGTAGGAACTCTAGTTGATG
+
>>>1>DDF33@D3FB3BBFABFFDD31AF10BBA1DA1DGCDDGG22FG22
@M00842:106:000000000-AAV5A:1:1101:10101:8704 1:N:0:3
AAAAAAAAAAAAAAAAAATGGAATTCTCGGGTGCCAAGGAACTCCAGTCAC
+
BBBBBBBBBBBBGGGGGEABGF3B@B5DCEF1>BGBFEFBGH3GHHG@E33
@M00842:106:000000000-AAV5A:1:1101:4664:8710 1:N:0:3
TGGAATTCTCGGGTGCCAAGGAACTCCAGTCACTTAGGCATCTCGTATGCC
+
>>>>>BFFFFAAGAAEGGGGGGBB4BBFFGHFDA5D53B3BB5DG2A33DA
@M00842:106:000000000-AAV5A:1:1101:18704:8711 1:N:0:3
ATGGGTGATGTAGACACGAGTTTCTGATGCAAAAAACAAAAAAACAATGGG
+
>>>3343>DFBDEFGFGGAFAF5A5DAAFFG5B2BA2AAF22AF1B13BA1
@M00842:106:000000000-AAV5A:1:1101:23277:8711 1:N:0:3
AAAAAAAAAAAAAAAAGGGAGGGAGAGAGCAGGCGCACCACAAGCGAACGG
+
>1>1>@DDDDDDE/A///A/AE>E//>?//10/////>/B///0////>//
@M00842:106:000000000-AAV5A:1:1101:20639:8725 1:N:0:3
CTTAAATTTGACTGCTGACCAGCAAGTGATATTTAATTCTAAAATTCTTCC
+
>>A>AFFFFFFFFFFFGBFGFBAB4B5D5666A6655DBDEGF3AFABDE5
@M00842:106:000000000-AAV5A:1:1101:7339:8734 1:N:0:3
AAGGGGCCGAAGCCCCTGCACTTCACATTGTTGACCACCTACATACCAAAA
+
1AA?11>DD1ADGFGGCFGG11B121222D2DBDFF1FGF1F1DBGFFBC/
@M00842:106:000000000-AAV5A:1:1101:12922:8739 1:N:0:3
CAAAAAAAAAAAAAAAAAATGGAATTCCTCGGGTGCCAAGGAACTCCAGTC
+
3AAAAADBBBBBGGGGEEEAFGBDD3DF5DB1>1>EFFFEFCGHEDFBGFB
@M00842:106:000000000-AAV5A:1:1101:13053:8749 1:N:0:3
ATGTTTTAAAAAAAAAAAAAAAAATGGAATTCTCGGGTGCCAAGGAACTCC
+
>>>>>BBBCFFFGGGGAEGGGGEE1BE3@3355B??01>EHFHEG1GH3FC
@M00842:106:000000000-AAV5A:1:1101:22780:8751 1:N:0:3
GATGGCGAAAGGTCGCAAAGTAAGAGCTTCTCGAGCTGCGCAAGGATAGGG
+
>>333B3>>AAFFBEGAAABBF5A5B233A5B23BBAFFCEE0A1F3GHFA
@M00842:106:000000000-AAV5A:1:1101:8483:8752 1:N:0:3
AAAAAAAAAAAAAAAAAAAAAAACAACAACATACAAACAAAAAAAAACAAA
+
>AABBBBBBBBBGGGGGGGCGE>11111FDG3F3GFF/BF0BG/EDC/?/?
@M00842:106:000000000-AAV5A:1:1101:8338:8753 1:N:0:3
AAAAAAAAAAAAAAAAGGGGGGCGGGCGACACAGCGAGCCACCACCCAACG
+
>1AA?DDDDDDDCGG/A//EGGGC-------9/..---99/9..;.----9
@M00842:106:000000000-AAV5A:1:1101:20075:8754 1:N:0:3
TGGAATTCTCGGGTGCCAAGGAACTCCAGTCACTTAGGCATCTCGTATGCC
+
>3>>>BBDDFABGFAEFFEAFBGG4BFFFHFBF5ADDGHBB3DDFAE3BB3
@M00842:106:000000000-AAV5A:1:1101:25812:8756 1:N:0:3
AAAAAAAAAAAAAAAAAAAAAACACAAGAGCACAACAACACTCAAACACCC
+
AAAAADDDDDDDGCEG///>////0//0BB01000?/?EG?1B>>11B0</
@M00842:106:000000000-AAV5A:1:1101:5064:8758 1:N:0:3
AAAAAAAAAAAAAAAATAGAATTCTCGGGAGCCAAGGAACTCCAGTCACCT
+
BBBBBBBBBBBBGGGG1FEFFD5DDBAA00>1?3BF1FGH3BGFFDF3@33
@M00842:106:000000000-AAV5A:1:1101:4613:8761 1:N:0:3
AAAAAAAAAAAAAAAAGGGAATTCTCGGGCGCCAAGGAACTCCAGTCACAT
+
AAAAAA>DDDDDGGGE/EE/BA112DF>//>>/////BBFB1F@12BBF12
@M00842:106:000000000-AAV5A:1:1101:6998:8766 1:N:0:3
AAAAAAAAAAAAAAAAATGGAATTCTCGGGTGCCAAGGAACCCCAGTCACC
+
AAAAADDDDDDDGGGGG0FG1B11DDBFEE/>?BBGGGHFH/BEE/1B@F1
@M00842:106:000000000-AAV5A:1:1101:12759:8767 1:N:0:3
AAAAAAAAAAAAAAAATGGAATGCTCGGGTGCCAAGGAACTCCAGTCACTT
+
BBBABDBBBBBBGGGFFFGBAB3A55AAE1>1BB3111?GBFGHHBGHH33
@M00842:106:000000000-AAV5A:1:1101:25410:8770 1:N:0:3
AAAAAAAAAAAAAAAAAAAAAACAACACAAACAAACAACACAAAACAAAAA
+
AAAAADDDDDDDGG?GCGEGGG//>/?///>/B/0/0>/?/?/000</00/
@M00842:106:000000000-AAV5A:1:1101:15865:8771 1:N:0:3
AAAGTGCACCGCATGGAAATGAAGACGGCCATTAGCTGTACCATACTCAGG
+
>>>3>5BDFFBBEGFGAF4GBA5BA4A2AEE3D5BBBB5FGHFGFHFGHF3
@M00842:106:000000000-AAV5A:1:1101:11671:8785 1:N:0:3
CTATATTTTGAACCATTCTGGGAAAACACACAACACACACATGGCACTCTC
+
>>AAA3@3B@AFGGCFGGFFGG1100AB0B00BFH0A0B0E1BB0B10B1B
@M00842:106:000000000-AAV5A:1:1101:24594:8787 1:N:0:3
TCAATTTACTATCGCACATCACTCCTATATCTCTATTAACGGTAGTATGAA
+
>1AA>BDDFDF3BEEEEEAFGF1B01A313A3D3D322DFEG00E1FFGG2
@M00842:106:000000000-AAV5A:1:1101:25342:8790 1:N:0:3
GAAAAAAAAAAAAACAGGGGGGCGACACGCCTACACCCGAAAGAGCCAGAC
+
1>AAA1AD00D00///0/FE/</>/////>.0.01<0<----</</./...
@M00842:106:000000000-AAV5A:1:1101:16613:8790 1:N:0:3
AAAAAAAAAAAAATGGAATTCTCGGGTGCCAAGGAACTCCAGTCACTTAGG
+
BBBBBBBBBBBBGFFGGGGGGF5B1A1A1FG3AC1EGCGHGHDGHH555F3
@M00842:106:000000000-AAV5A:1:1101:21157:8793 1:N:0:3
ATAAAAAAAAAAAAAAAAAGATGGAATTCGCGGGTGCCAAGGAACTCCAGG
+
?>AAAFFBBBBBGGEGFAE113BB333B5110>>/>1B3B/F03F3BGG33
@M00842:106:000000000-AAV5A:1:1101:25967:8803 1:N:0:3
TTACAAAAAAAAAAAAAAAAATGGAATTCTCGGGTGCCAAGGAACTCCAGC
+
33>>ABFFBBBBGGGGGGGEAFBF33B3D5BF101/B33311BBF3BB3B3
@M00842:106:000000000-AAV5A:1:1101:9471:8803 1:N:0:3
CAAAAAAAAAAAAAAAAAATGGAATTCTCGGGTGCCAAGGAACTCCAGTCA
+
AAAAAADDDDDDGGGAEE?0BF1F11D22B/>/>?FHGFGHGHCFGHHFG1
@M00842:106:000000000-AAV5A:1:1101:5701:8804 1:N:0:3
AAAAAAAAAAAAAAAAAATGGAATTCTCGGGTGCCAAGGAACTCCAGTCAC
+
BBBBBBBBBBBBGGGGGEAFGGHB3D5BFA01>BFFBGFFFGBGHBB3F33
@M00842:106:000000000-AAV5A:1:1101:20714:8809 1:N:0:3
ATTTGCTGGCTGTTTAATATAACCACCAACACAAAACAATGGAATTCTCGG
+
1>>11B3D1ABAB1FB3FDDDG11B0AF0000000B00011B111BA2DA/
@M00842:106:000000000-AAV5A:1:1101:11408:8819 1:N:0:3
AAAAAAAAAAAAAAAAAAATGGAATTCTCGGGTGCCAAGGAACTCCAGTCA
+
AAAAADDDDDDDGGGGGGE0BF1@1@D2@EEF/>EGFFCFFHHGFF1FBFB
@M00842:106:000000000-AAV5A:1:1101:22029:8823 1:N:0:3
AAAAAAAAAAAAAAAAAAAGGGAGTCCCGGGTGCCAAGGAACACCCGGCAC
+
AAAAADDDDDDDGGGGGE//?/BE/011/>//>>B11//0000B////>//
@M00842:106:000000000-AAV5A:1:1101:19890:8834 1:N:0:3
CTCAAAAAAAAAAAAAAAAAATGGAATTCTCGGGTGCCAAGGAACTCCAGC
+
AAAAAFFADDDDGGGGEG?//0BB1B11D2B/?>>>EGFB/FF>GGHFCB0
@M00842:106:000000000-AAV5A:1:1101:11975:8835 1:N:0:3
TACTTTGATCGAGTTAAACAGATTGGATTAGTCCAACAAAAAAAAAAAAAA
+
>AAA131B@F?A1BFGEBF1B1B3F01B11BDDFA11AB000/A////E/>
@M00842:106:000000000-AAV5A:1:1101:11869:8843 1:N:0:3
AAAAAAAAAAAAAAAAATGGAATTCTCGGGTGCCAAGGAACTCCAGTCACC
+
AAAAADDDDDDDGGGGEABGB11BD2B>BE/>?BBBEF>CGFHHHH2GGHB
@M00842:106:000000000-AAV5A:1:1101:24020:8846 1:N:0:3
GAAAAAAAAAAAAAAAGGGGGGGCAGAGAACACGAGACCACACGACCACCC
+
>A?1A1A@DAD?E/A/AAEE?@;9-..;/////.--.-9-9-;---;;-;-
@M00842:106:000000000-AAV5A:1:1101:18744:8854 1:N:0:3
TGTTTTCCGTAAATTCAGCGCCTTCCATGATGAGACAGGCCGTTTGAATGG
+
>3>>AFFFBFFBGGGFGGGGGG22BFHFB35B5BDFBF2F2EAAGF5GGG3
@M00842:106:000000000-AAV5A:1:1101:3943:8856 1:N:0:3
AAAAAAAAAAAAAAAAAAAAAAACAAAAACAACAAAACAAAAAAAAAAAAA
+
BBBBBBDBBBBBGGGGGGGGGG@?FG11?>F//??FG0??G0/EC@DG??A
@M00842:106:000000000-AAV5A:1:1101:10547:8860 1:N:0:3
AAAAAAAAAAAAAAAGAGGGGGGGAGCACTATCGAACCAAACCACACCCAG
+
11>>1A1>0DDDE?///0//A/>9@;A.;00;0../99--;:A---9--9-
@M00842:106:000000000-AAV5A:1:1101:12671:8861 1:N:0:3
AAAAAAAAAAAAAAAAAAAAAAAAAACAAGACACACAAAAAAAAACAAGAA
+
AABBBDDBBBBBGGGGCEGE?///>>//?000B?B///B0F/>B//??000
@M00842:106:000000000-AAV5A:1:1101:15300:8864 1:N:0:3
CATTGTTGGATGAGTAGTAATAGTAGGGCTTGGCTATAAAAAAAAAACAAA
+
>>>A3B@BAFFFGGGFFBBBGFDD6BA2AAB2AFAF3F5553AEE0E1AGG
@M00842:106:000000000-AAV5A:1:1101:9460:8864 1:N:0:3
AAAAAAAAAAAAAAAAAAATGGAAATCTCGGGTGCCAAGGAACTCCAGTCC
+
ABAAABBBBBBBGGGGGGC1BFG333D5BB1E1>EFGF1FEFGBGHHH3F3
@M00842:106:000000000-AAV5A:1:1101:8446:8867 1:N:0:3
CATGGGTGATGTAGACACGAGTTTCTGATGCAAAACAAAAAAAACATGGAA
+
>>>3344>AFFFGGFGFGFAAAB565D55DEGBBB2BAF2G2EE1F3BGH3
@M00842:106:000000000-AAV5A:1:1101:7517:8867 1:N:0:3
AAAAAAAAAAAAAACAGGGGGGCACGGCGCAACAGACCCAATACCCCACAG
+
1AAAA1>>@D?@A///0/AEE@/<?/</</--->000..../0<0<.<<..
@M00842:106:000000000-AAV5A:1:1101:23520:8870 1:N:0:3
AAAAAAAAAAAAAAAAAAAAAAAAAACAAAAACACAACAACAAAAAAAAAA
+
>AAAADDDDDDDGGGGGGGGGG//>//?/G0/</B<<EGH///A0C/@<//
@M00842:106:000000000-AAV5A:1:1101:20949:8871 1:N:0:3
AAAAAAAAAAAAAAAAATGGAATTCTCGGGTGCCAAGGAACTCCAGTCACC
+
ABCBBDBCCCCCGGGGEFBGBBDEAA5BCE1>BBBFEFCCHFHGGGBGHH3
@M00842:106:000000000-AAV5A:1:1101:16066:8871 1:N:0:3
TCACTTCTGTTACTCCAGCTTCTTCGGCACCTGTTTTACAGACACCTAAAG
+
>>AA1@DBFB3DGFGGAGFFFG113AE?E?E0B1110ABD11BFFFBC111
@M00842:106:000000000-AAV5A:1:1101:12363:8874 1:N:0:3
TTTTATATTTAAGATCAAATCCAAACACGAGTAGAACTGAGAAACCAAAAA
+
>>>>ADF5DFFFGG5FFFBGGGFGFFECB2AEB55DFBABE55FGHHH2FF
@M00842:106:000000000-AAV5A:1:1101:7427:8883 1:N:0:3
AAAAAAAAAAAAAAAAGGGGGGCGACAGAACCAGCACACACACACGTGGCG
+
AAAAADDD@DDDEGCC//AA/B/A----010...</<CC?.<.:A-...--
@M00842:106:000000000-AAV5A:1:1101:21618:8884 1:N:0:3
AAAGAAACAATACCCATTTTTTCAAAACAAACCACACCAACACAAACGGAA
+
>AA3>BFFFBFFGGGGFEFGGGB5B5BA44222BAF222A2A2AAGAE?A1
@M00842:106:000000000-AAV5A:1:1101:22363:8886 1:N:0:3
AAAAAAAAAAAAAAAAAATGGAATTCTCGGGTGCCAAGGAACTCCAGCAAC
+
AAA@AADDDDDDGCGE?A0BFBD11122?///>>FFB/?F00@F11100BB
@M00842:106:000000000-AAV5A:1:1101:18421:8888 1:N:0:3
TTAATAGGTCACAGCTGTATCTGTACTTCTGTTTGTGATACTTTTGGCTTT
+
>>AAAF5@@BFFGFEBGBBFFGDBDF6655D655B4BF6FGA5BAFEFBFB
@M00842:106:000000000-AAV5A:1:1101:10256:8889 1:N:0:3
AAAAAAAAAAAAAAAAAAAAAAACAAAACAACAAAAAAAAAAAAAAAAAAA
+
BBBBBDBBBBBBGGGGGGEFGGE1FF1BFG1/??0?/EE<B/<B?//-<--
@M00842:106:000000000-AAV5A:1:1101:13649:8889 1:N:0:3
TGGATGCCTGACCGTACCGAGGCTAACGCTAATGAGCTTAATCAAGATGAG
+
>1>>11B1BDFCGEAGGGGAAEAA11B0A0/A1D21FDA1DEGBGB11B11
@M00842:106:000000000-AAV5A:1:1101:17379:8893 1:N:0:3
ATGAAAAAAAAAAAAAAAAAAATGGAATTCTCGGGAGCCAAGGAACTCCAG
+
>>>>>BDFBBBBGGGGGFGGGCFBBB3333B3??//>?FFGHGGHH3F333
@M00842:106:000000000-AAV5A:1:1101:25351:8894 1:N:0:3
AAAAAAAAAAAAACAAGGGGGGCGCGGCACGACCACACAACCACACGCCCC
+
>A?A?D>DDADDAAA/0///AC/>@/<---..<<<.....:;::.;--.--
@M00842:106:000000000-AAV5A:1:1101:14523:8896 1:N:0:3
AAAAAAAAAAAAAAAAATGGAATTCTCGGGTGCCAAGGAACTCCAGTCACC
+
BABBBBBBBBBBGGGGCCBG3B3AD5D1F01>?BB3FCCFGGHGHGFG3GB
@M00842:106:000000000-AAV5A:1:1101:22339:8901 1:N:0:3
TAAAAAAAAAAAAAATGGGATTCTCGGGTGCCAAGGACCTCCAGTCACTTA
+
3>ABBFBBBBBBGGGBFG1B3BB5DFFE1A13DA?F11??BAGG5FHH3@B
@M00842:106:000000000-AAV5A:1:1101:5341:8909 1:N:0:3
AAAAAAAAAAAAAAAAAAATGGAATTCTCGGGTGCCAAGGAACTCCAGTCC
+
CCCCBBDBCCCCGGGGGGF?FGHHB3@55?1>1>BF3B?1FGGFGC333B3
@M00842:106:000000000-AAV5A:1:1101:16552:8916 1:N:0:3
AATGAGGCTGAATGTTTCAAAAAAAAGACAACACATGGAATCCTCGGGAGG
+
>A>1>1111CFFBGB33BFFGGA00A0F0B0/B//1BAEF11B1AEEG///
@M00842:106:000000000-AAV5A:1:1101:25133:8919 1:N:0:3
ACGTTGACGATGTAGCTTTAGGTGTCTGTACAACAGGTGCCGAAGAAGCTG
+
>>1>>1AFAAAAG3AFGGGEFG1B1B3DAFA3DABE011BGG0/EB0AB11
@M00842:106:000000000-AAV5A:1:1101:25449:8921 1:N:0:3
CGAATTTACTGACACTGAATCTAAACAACAAAAAACAAAAAAATGGAATTC
+
>>>>>>BBFDDFGGFCGBBABF555A5A4B4444A22A2BFA21BFC3B3D
@M00842:106:000000000-AAV5A:1:1101:9787:8924 1:N:0:3
AAAAAAAAAAAAAAAAAAAATGGAATTCTCGGGTGCCAAGGAACTCCAGTC
+
ABBBBBBBBBBBGGGEGGE@1BB3B333B31?>1>?BGFHCC3F3GBBGFB
@M00842:106:000000000-AAV5A:1:1101:7105:8925 1:N:0:3
AGGATGTAGAGAAAATTCAGTTCAACAACACAACAAAAATGGAATTCTCGG
+
>>>>11BBDFFFGGGDGDEBB3D333B00000A00A00B0BBEB1BD2AA/
@M00842:106:000000000-AAV5A:1:1101:8462:8926 1:N:0:3
CTCTGGCCTGTCGGTTGCGATCAAACAAATACAAACAAAACTGCACTCCCC
+
>AAA11BFDAFFGG11AGG0AAA1110A011111BA0/0BF1B111ABB/A
@M00842:106:000000000-AAV5A:1:1101:15169:8926 1:N:0:3
AAAAAAAAAAAAAAATGGAATTCTCGGGTGCCAAGGAACTCCAGTCACTTA
+
AAAABBCCCCCCGGGFFGBBBBB5DFFG1A1BDB?11FHBGHHG@GHHFD@
@M00842:106:000000000-AAV5A:1:1101:20627:8927 1:N:0:3
GATGAGGTTGAGAATCTGAAGTTTCTTTTGCAAAAAAAAAAAAAAAAGGGG
+
>>33>44BBBCFGGBGFFBBBB566D555BBD5A4AAA2AA0EEEE/11>/
@M00842:106:000000000-AAV5A:1:1101:24253:8927 1:N:0:3
TGGAATTCTCGGGTGCCAAGGAACGCCAGTCACTTAGGCATCTCGTATGCC
+
>>33>BBDFFBBGFEFGGGFFFAFA2EEEAFBF55AFGGFAF5DF2BACGA
@M00842:106:000000000-AAV5A:1:1101:11493:8930 1:N:0:3
TTATTGAGAAAAAAAAAAAAAAAAATGGAATTCTCGGGTGCCAAGGAACTC
+
33AA>5@FAFFFGGGGGGGGGGEE01BB@@33D5@?FE1>ECGHHEAGABB
@M00842:106:000000000-AAV5A:1:1101:8724:8930 1:N:0:3
AAAAAAAAAAAAAAAAAAAAAAACAAACACACAAAAAAAAACAAACAAAAA
+
AAAAADDDDDDDGEGAEC?@EGG/>/0/00??/?00>/>/B/?/F/?/??G
@M00842:106:000000000-AAV5A:1:1101:28167:8934 1:N:0:3
TGCTTTGCGTGACTATTTTCGTGATATTGGTCGTATGGTTCTTGCTGCCGG
+
>>>>>B@DDAABGFGGFGGCEBB44A66DFE5AA2332DDDF5FG55GH?2
@M00842:106:000000000-AAV5A:1:1101:7442:8936 1:N:0:3
ATGGGAAGCCTTCAAGAAGGTGATAAGCAGGAGAAACATACGAAGGCGCAT
+
>>>33BB3>BCFGGFG4BBGBF5565B4B4F2B2BBBA35GFF2AAB2EE1
@M00842:106:000000000-AAV5A:1:1101:24377:8937 1:N:0:3
CCTACAATGTCGGCTTCTTATTAATTTGCTCTTTAATGACAACACAAAACA
+
>>1AAFF3FBFAEE11GBGGGG33333DA3A3B332DD2FBB0B0B/GHA/
@M00842:106:000000000-AAV5A:1:1101:16955:8937 1:N:0:3
TCGGGTGCCAAGGAACTCCAGTCACTTAGGCATCTCGTATGCCGTCTTCTG
+
>>>3343>BFFBGGFGFFGFGBB4F55D5B4FAB5DFAEBEGHG2ABAGGB
@M00842:106:000000000-AAV5A:1:1101:25113:8938 1:N:0:3
ACGTTGACGATGTAGCTTTAGGTGTCTGTAACACAGGTGCCGAAGAAGCTG
+
>A3>>4AFBBBBGFFFGFGFFF5BBB5FF6DD5CAAF3AFGCEE2B3BGF3
@M00842:106:000000000-AAV5A:1:1101:25734:8941 1:N:0:3
GCCGTTGGCGCTCTCCGTCTTTCTCCATTGCGTCGTGGCCTTGCTATTGAC
+
>>>3>>>4F@ADEGGGGCGGFGA5DBG55F5AAAA2BBEBBF3CFB55DAD
@M00842:106:000000000-AAV5A:1:1101:11335:8946 1:N:0:3
AAAAAAAAAAAAAAAAGGGGGGGGAGGAAGCCAGACGCAAGCCAAGAACAG
+
>1>1A@DDDDDDGCA/A/EAEC:9-9---;----;-9------;---/-//
@M00842:106:000000000-AAV5A:1:1101:15757:8947 1:N:0:3
AAAAAAAAAAAAAAAAAAAAAACACACAACAAAAAACAAAAAAAACAAACA
+
AAAAADDDDDDDGGGGEGCE/>//0?//>///0B///?/B0?<<C///0/0
@M00842:106:000000000-AAV5A:1:1101:24589:8948 1:N:0:3
TCAATATCAAAAAAAAAAAAAACAAAATGGAATTCTCGGGTGCCAAGGAAC
+
>>AAAF5DFFFFGGGGGGEGGG1BA1A3BB33A3DADFFF1>EHGEGFHG1
@M00842:106:000000000-AAV5A:1:1101:7427:8948 1:N:0:3
ATGGGAAGCCTTCAAGAAGGTGATAAGCAGGAGAAACATACGAAGGCGCAT
+
>3>33>C3AFFFGD5FFFFGAFF565BFDC42A2BBBB3BGFAEEFF2EEA
@M00842:106:000000000-AAV5A:1:1101:13637:8948 1:N:0:3
AAAAAAAAAAAAAAAAAAAAAAAAAACAAAGCACACAAAAAAAAACAACAA
+
AAAAADDDDDDDGGGGGGGGG?>/>>/F/00010B0?<00?///</?C?GC
@M00842:106:000000000-AAV5A:1:1101:14156:8955 1:N:0:3
GAAAAAAAAAAAAAAGGGGGGGGACGAGCAACAGCAAACAACGACCACGCG
+
>11A111>>@DDEEE//AEEG@--------:---9--/-;-----------
@M00842:106:000000000-AAV5A:1:1101:18779:8956 1:N:0:3
GAAAAAAAAAAAAAACGGGGGGGGCGGAGCACGCGCAACCCACACCCCACC
+
>1>A?FDDD?DDCE?/E/?E?<-9-@---9-9---;-----;------;B-
@M00842:106:000000000-AAV5A:1:1101:14202:8958 1:N:0:3
AAAAAAAAAAAAAAAAAAAAAAAACACAACAACACAAAAAAAAAACAAAAA
+
>>AAADDDDDDDGGGEEEEEEE/>//0?//?//>/>FG0GCC@BC/?F0<F
@M00842:106:000000000-AAV5A:1:1101:23228:8958 1:N:0:3
AAAAAAAAAAAAAAAAGGGGGGCGCAGCGCACGCCACCCACACCAACCCCG
+
AAAAADADDDDDGEAAEEG?A//@C-<-<<-<<-<;:C..;:A.......-
@M00842:106:000000000-AAV5A:1:1101:21247:8962 1:N:0:3
ATAAAAAAAAAAAAAAAAAATGGAATTCTCGGGTGCCAAGGAACTCCAGTC
+
BABBBFFBBBBBGGGGGG0A1BB3@B35B51?>1>>BFFFFGBGGHHFC3B
@M00842:106:000000000-AAV5A:1:1101:18180:8964 1:N:0:3
AAAAAAAAAAAAAAAAAAAAAAGAGAACAAAGAACAAACACACAGACGACG
+
AAAAADDDDDDDGGGGGGCGGC//001@0>>0000000F0>///010//>/
@M00842:106:000000000-AAV5A:1:1101:18366:8966 1:N:0:3
AAAAAAAAAAAAAAAAAAAATGGAATTCTCGGGTGCCAAGGAACTCCAGTC
+
AAAAADDD0ADDGG/E/EE@0BB1111B22?/////BGFCA00B>FEGG2>
@M00842:106:000000000-AAV5A:1:1101:10819:8968 1:N:0:3
TCACTTTTGAGAATAATTGGGGTATGTAATGCCAAAAAAAAAAAAAAAATG
+
>>AAAD@DDABBGFGGFGFGGG2A4BAA6BD5BBBB2AA2A0AEF0EGEB3
@M00842:106:000000000-AAV5A:1:1101:26520:8969 1:N:0:3
ATTAACAGGGACAGTCGGGTGCCAAGGAACTCCAGTCACTTAGGCATCTCG
+
BABABFFFBCCCGGFFEGGAEAB54AA2BF3BBBFDGFH5AFA3FFBADD1
@M00842:106:000000000-AAV5A:1:1101:24083:8974 1:N:0:3
TATTGACGTCCTTCCCCGTACGCCGGGCAATAATGTTTATGTTGGTTTCAT
+
3>>>3@@A>ABBGGGG4AAAEF22AA2A2A35B5D5A5B5AAADA11BAF5
@M00842:106:000000000-AAV5A:1:1101:12707:8978 1:N:0:3
AAAAAAAAAAAAAAAAGGGGGGGAGGGGCAGCGCGGACAGAACGAGAACGA
+
111>ADDDDDDDGCC?/EGGG/-9;---9--9----9-;-;/--9---/;-
@M00842:106:000000000-AAV5A:1:1101:8389:8979 1:N:0:3
AGGAAAGCGAGGGTATCCTACAAAGTCCAGCGTACCATAAACGCAAGCCTC
+
>3>>>B4BAADBEEFGFGGGGG44BD5FG3322AAB55A3DB2EEA0B13A
@M00842:106:000000000-AAV5A:1:1101:18353:8981 1:N:0:3
AAAAAAAAAAAAAAAAAAAATGGAATTCTCGGGTGCCAAGGAACTCCAGTC
+
BBBBBBBBBBBBGGGGGGGCFBF3B33@B@?1>?>ECGFGAFFHBHFGF3F
@M00842:106:000000000-AAV5A:1:1101:19096:8984 1:N:0:3
TTTAACTTAAAAAGAAATGTGTGGCCATGTTCTTGGTGTACGTAAATATAA
+
>>AAAFFFFFFFGGGGFGFBBBBA4GGFG5A65ADB3AABFGB3F25FF5D
@M00842:106:000000000-AAV5A:1:1101:8325:8989 1:N:0:3
AAAAAAAAAAAAAAAAGGGGGGGGCGGAGGCGCACGAACCCCACCAACACG
+
>AAAADDDDDDDGGEEECFCGG?@--;-------9---9--;9--------
@M00842:106:000000000-AAV5A:1:1101:20535:8989 1:N:0:3
GCCACAAGCCTCAATAGCAGGTTTAAGAGCCTCGATACGCTCAAAGTCAAA
+
>>>AAFAFBBFFG4GDGG5GGBB5B555A444BA23BEAE2E2B3BDFF5D
@M00842:106:000000000-AAV5A:1:1101:12485:8993 1:N:0:3
AAAAAAAAAAAAAAAAAATGGAATTCTCGGGTGCCAAGGAACTCCAGTCAC
+
BBBBBBBBBBBBGGGGGCBBG@BE35@DCFE1>?B@BGF1GGBGHHE3FGB
@M00842:106:000000000-AAV5A:1:1101:15832:8994 1:N:0:3
ATACAAAAAAAAAAAAAAAAATGGAATTCTCGGGTGCCAAGGAACTCCAGG
+
A>AAAFFFADDDGGGGEEGG?0BB11B1@@D/B>?>EGHGC?C>E1B@BB0
@M00842:106:000000000-AAV5A:1:1101:24502:8994 1:N:0:3
AAAAAAAAAAAAAAAAGGGGGGCAGCGAGCCGCACACCACCCGACCACCCG
+
AAAAADDDDDDDGGEC?EEGGG?////>>-------.<....-<;--..:-
@M00842:106:000000000-AAV5A:1:1101:11860:8999 1:N:0:3
AAAAAAAAAAAAAAAATGGAATTCTCGGGTGCCAAGGAACTCCAGTCACTT
+
BBABBCCCCCCCGGGG1BGBAFE55DF1E1>>3DB?1BFFBGF@CFFGHF3
@M00842:106:000000000-AAV5A:1:1101:5770:8999 1:N:0:3
GGCCTCATCAGGGATAGGAACATTAGAGCCTTGAACAGCAGGTTTCATACC
+
>>1>1B11BDD1F11BFGGD1ADF1B3A1001BAF110BB0001B122DDE
@M00842:106:000000000-AAV5A:1:1101:23463:9001 1:N:0:3
AAAAAAAAAAAAAAAAAAATGGAACTCTCGGGCGCCAAGGCACCCCAGGCC
+
AAAAADDDDDDDGGGGGGG0FFBF11B11/E//>/>>E/?/>>/?>///??
@M00842:106:000000000-AAV5A:1:1101:13207:9003 1:N:0:3
CAAAAAAAAAAAAAAAAATGGAATTCTCGGGTGCCAAGGAACTCCAGTCAC
+
>>AAAADDDDDDGGGGE?0BFB1B1@22CFE/>?GB1?F0GGBGBGH2111
@M00842:106:000000000-AAV5A:1:1101:9094:9007 1:N:0:3
TATGAGGGCGATCTGGGTTTGACAAACAAACACAAAAAAGGGAATCCCCGG
+
>>>1>111>@D>FFDFGBAEAB111B00A00A0B/00AA/B//BB1F1/E/
@M00842:106:000000000-AAV5A:1:1101:15886:9010 1:N:0:3
AAAAAAAAAAAAAAAAAATGGAATTCTCGGGTGCCAAGGAACTCCAGTCAC
+
ABBBBBBBBBBBGGGGEA1BGEFHBB55B101>?B3FF?F?GCGFEFBF3B
@M00842:106:000000000-AAV5A:1:1101:14537:9014 1:N:0:3
TCTAAAAATAAGCAAGTACTATGTAACTTTTCAAAAAAAAAAAAAAAAATG
+
>>3AAFFFFFFFGGFGBBGGGGDADAD65555DDB4AA2EAEAEF?EE/13
@M00842:106:000000000-AAV5A:1:1101:20300:9015 1:N:0:3
ATTAAGCCTGTCAGGGACTGTATGAATTCAAGTTTGCGTATTAATACATGG
+
>11>>1@C1BBCGGFFAFEA1BAD3333DD3D333DDAA0A1A22D11DF0
@M00842:106:000000000-AAV5A:1:1101:23250:9017 1:N:0:3
AAAAAAAAAAAAAAAAAAAATGGAAGTCTCGGGCGCCAAGCAACTCCAGTC
+
AAAAADDDDDDDGGGCCEE/0B@1101B2@0/>//>//>C/BFH01B11>B
@M00842:106:000000000-AAV5A:1:1101:6184:9020 1:N:0:3
TGTGACCTGAAATTTTCTCAAGTTATCAATGTTATCTAAACAAAAAACAAA
+
>>>1>BBDFFFFFGFFGGGF3B3B33DDAAD3D3AD33ADBB0AB0A/AF0
@M00842:106:000000000-AAV5A:1:1101:13125:9030 1:N:0:3
ATAAAAAAAAAAAAAAAAAAAGGAAACTCCCGGGTGCCAGGGACCCCCAGC
+
A1AA?FFDDDDDGGGEGCG///B0B001B@/?////?011?/////?///0
@M00842:106:000000000-AAV5A:1:1101:15539:9033 1:N:0:3
GGGAAAAAAAAAAAAAAAAAATGGAATTCTCGGGTGCCAAGGAACTCCAGG
+
>3>>>>BCDBBBGGGGCGGGGGBB33@@@5D1B>1>EFGFE1CGG3GF3F3
@M00842:106:000000000-AAV5A:1:1101:18321:9035 1:N:0:3
ATGGGTGATGTAGACACGAGTTTCTGATGCAAGAAAAAAAAAAAAAAAAAA
+
>>>33>3>DD@DEGGFGFAEA2565D55DDE5A2BA2BEAEEGGGGCEEE>
@M00842:106:000000000-AAV5A:1:1101:16545:9037 1:N:0:3
AAAAAAAAAAAAAAAAAAAAAACACAAACGACAAAAAAAAAGGAATTCTCG
+
BBBBBBBDDBBBCGGGGGCG@EA?1?11111/>/0B///<>/<0?11?22/
@M00842:106:000000000-AAV5A:1:1101:7118:9041 1:N:0:3
AAAAAAAAAAAAAAATGGAATTCTCGGGTGCCAAGGAACTCCAGTCACTTA
+
CBCCCCDBBCCCGGGGGGABACD5AAFA10AF@B11B3FBFGHHBD3B@33
@M00842:106:000000000-AAV5A:1:1101:14518:9043 1:N:0:3
AAAATATAACGTTGACGATGTAGCTTTAGGTGTCTGTAAAACAGGTGCCGA
+
AAAA@FFFFFABE1GEEAAF033B3331BB1FBB2FA2AFGG0G011FGG/
@M00842:106:000000000-AAV5A:1:1101:3958:9045 1:N:0:3
AAAAAAAAAAAAAAAAAAAAAAAAAAGAAAAACAAAAAAACAACAAACCAC
+
CBCCCBDBBCCCGGGGGGGGGGE/EE//0320<FG00//</?//<<</?//
@M00842:106:000000000-AAV5A:1:1101:24176:9045 1:N:0:3
AAAAAAAAAAAAAAAAAAATGGAATTCTCGGGTGCCAAGGAACTCCAGTCA
+
BBBBBBDBBBBBGGE?ECE1BG333B@5@?1/?>BFDBEAGHGGGHFFBF3
@M00842:106:000000000-AAV5A:1:1101:4909:9048 1:N:0:3
AAAAAAAACACCACACGGCGCGCCAGCACGCACCCCACCACACAACACCCC
+
AAA1ADA>0>00AA00000A////A//0BA//A>//?/>/>////?/?>//
@M00842:106:000000000-AAV5A:1:1101:22475:9051 1:N:0:3
TGGAATTCTCGGGTGCCAAGGAACTCCAGCCACTTAGGCATCTCGTATGCC
+
33>>>B@DBDAAGAAEGCFGFBEF4AEGF3F2B35BDFHF3A5DBBEBGE3
@M00842:106:000000000-AAV5A:1:1101:23945:9054 1:N:0:3
AAAAAAAAAAAAAAAAAAAAAAAAAAAAAAACAAAAAAAAAAAAAAAAAAA
+
AAAAADDDDDDDGGGGGGGGGG/////<//</??0<?@CG-ACC-ACCC?@
@M00842:106:000000000-AAV5A:1:1101:7108:9056 1:N:0:3
AAAAAAAAAAAAAAATGGAATTCTCGGGTGCCAAGGAACTCCAGTCACTTA
+
BBCCCBDDBBCCGGGGGGBGGGD5D1FA1A1BDB?FGHGBFGCG@B3GGB3
@M00842:106:000000000-AAV5A:1:1101:7439:9059 1:N:0:3
AAAAAAAAAAAAAAAAAAAAAAACAACACACAAAAAAAACAAACAACGACG
+
AAAABBDBBBBBGGGGAEEEEEE1?FF111?//00?<//<F/0/B/?////
@M00842:106:000000000-AAV5A:1:1101:21907:9070 1:N:0:3
AAAAAAAAAAAAAAAAAAAATGGAATTCTCGGGTGCCAAGGAACTCCAGTC
+
BBBBBBBBBBBBGGGGGGGC1BB3@B3B3BE?>?>??B@GF1CG3BFE33?
@M00842:106:000000000-AAV5A:1:1101:24513:9084 1:N:0:3
AAAAAAAAAAAAAAAAAAAAAAAAAAGAAAACAAAACACAACAAAAAAAAA
+
AA?AADDDBBBBGGGGGGGGGG?////?0323??G0?F0/?//CA0?<<</
@M00842:106:000000000-AAV5A:1:1101:24579:9086 1:N:0:3
ATGAAAAAAAAAAAAAAAAATGGAATTCTCGGGTGCCAAGGAACTCCAGTC
+
>33>>DFFBBBBGGCGGGCEABB3333D5D?1>1>EGFB?F?3F3FFHCB@
@M00842:106:000000000-AAV5A:1:1101:21271:9089 1:N:0:3
ATTAGTCGGCTATTGTAACGATTCTTCCAAGACAAACAAAAAAAATGGAAA
+
>>>A1BBADDAAFGGGBFFE0A03333DEE100B0F0AA0B/EAA0BEB11
@M00842:106:000000000-AAV5A:1:1101:12199:9096 1:N:0:3
AAAAAAAAAAAAAAAAAATGGAATTCTCGGGTGCCAAGGAACTCCAGGCAC
+
BBBBBBBBDBDBGGGEAECFG333ED5BF1E1>?CFFEF1GH@GFH33?1B
@M00842:106:000000000-AAV5A:1:1101:12219:9097 1:N:0:3
AAAAAAAAAAAAAAAAAAGGGAATTCTCGGGTGCCAAGGAACCCCAGCCAC
+
AAAAADDDDDDDE/E?E//??/B0@12D/B?G>>011>>0BF/?E//0>00
@M00842:106:000000000-AAV5A:1:1101:10117:9104 1:N:0:3
AAAAAAAAAAAAAAAAGGGGGGCGCGTACGGCCACCGCCCACACCACCCCC
+
>1>AAD1ADDDD?/A/A/EECC</<-----.-<-...:--.:.....9.--
@M00842:106:000000000-AAV5A:1:1101:24032:9107 1:N:0:3
ATGGTCGTGCTACTGAAACTCTGGTTAAACAGTTACAAAAAAAAAAAAAAA
+
>>111B>1>AAFGFGGGGGBFEDB11D1DBEB3DDDBDBB0A///EEE//>
@M00842:106:000000000-AAV5A:1:1101:17778:9114 1:N:0:3
TAAAAAAAAAAAAAAAAATGGAATTCTCGGGTGCCAAGGAACTCCAGTCAC
+
ABBBBFBBBBBBGGGGGCCFGFGBAA5FAE@FEAHHGD?FGH3GHGFFGEF
@M00842:106:000000000-AAV5A:1:1101:6021:9117 1:N:0:3
CTCTTTCAGATTAAAAAAAAAAAAAACAATGGAATTCTCGGGTGCCAAGGG
+
>AAAA3DFFFFFGGGGG?EEAAE/EE/A/1A11111D2D/A/?>EHH1EF/
@M00842:106:000000000-AAV5A:1:1101:15858:9126 1:N:0:3
AAAAAAAAAAAAAAAAGGGGGGCGAGGTGTGCCAGCCACCCACCAACCCAC
+
1>AA@@@DDDDDEEEEA///E<//---<.1.0=00.../..........:.
@M00842:106:000000000-AAV5A:1:1101:7040:9132 1:N:0:3
CAGGACTGAAGAAATATCTCATGCGAAATTCTTATGCATGGCCATACGTTA
+
>>>3>A4AFFFFGGGGGGFGEGD5B22A455555BB5DBDBAGGBHBG332
@M00842:106:000000000-AAV5A:1:1101:10792:9136 1:N:0:3
TTCAAAAAAAAAAAAAAAAAAATGGAATTCTCGGGTGCCAAGGAACTCCAG
+
3>>AAFFBBBBBGGGGGGGGGG1BBB3B3@33BB>1>EGCGHDGHHCHEC3
@M00842:106:000000000-AAV5A:1:1101:6692:9137 1:N:0:3
TTAAGGATGAGTGTTCAAGATTGCTGGAGGCCTCCACTATGAAATCGCGTA
+
>1>A11D1CCFBGGGFAFBAABBAAFF000001BBBGDG1G2DG2F0FAA/
@M00842:106:000000000-AAV5A:1:1101:14427:9143 1:N:0:3
AAAAAAAAAAAAAAAAGGGGGGCGGCGCGCACGCACAACACACACGCACCC
+
>>AAA?1DDDDDGCE/EE?GGC//------:----9-/9...:..-;----
@M00842:106:000000000-AAV5A:1:1101:3597:9143 1:N:0:3
AAAAAAAAAAAAAAAAAAAAAAAACAAAACGACAAAACAAAACACAAACAA
+
BBBBBBDDDDBBFCGGFGGGGE@E1?10?B/>/>/B?0EG000??G/F?0/
@M00842:106:000000000-AAV5A:1:1101:16259:9154 1:N:0:3
GAAAAAAAAAAAAAACGGGGGGGAGCAGGATCGAGCGGCGCGTCCACCTGG
+
A1111B1A>0@0E//A/A??E?99?../..0/;-----;---9---/-;/-
@M00842:106:000000000-AAV5A:1:1101:6200:9165 1:N:0:3
GAAAAAAAAAAAAAACGGGGGGGACAGGGCGTCGCCCACCACACACCACAG
+
1AAAACA1>DDDGA//A//E//--9.....--------9;-;---9-9;--
@M00842:106:000000000-AAV5A:1:1101:27148:9170 1:N:0:3
AAAAAAAAAAAAAAAAAAAAATGGAATTCTCGGGTGCCAAGGAACTCCAGG
+
AAAABBDDDBBBGCGGGGCEE1BBB33B@3@??/1>ECGFGGH3?3BFFB3
@M00842:106:000000000-AAV5A:1:1101:19143:9173 1:N:0:3
AAAAAAAAAAAAAAAAGGGGGGGCGAGGCCAACCCCCACCAACCACCACCC
+
AAAAAD@DDDDDGE////E/EC@A9-------99---;-A---9-9AE---
@M00842:106:000000000-AAV5A:1:1101:19978:9173 1:N:0:3
TTGACGGTTAATGCTGGTAATGGTGGTTTTCTTCATTGCATTCAGATGGAA
+
>>>>>11>>>DFGGFGGB13BBB3BB0000311DD2DFHDBGGGGB2FG01
@M00842:106:000000000-AAV5A:1:1101:9361:9178 1:N:0:3
GTTTCAACATATTTAATAAGAAACAGCAAGATCCTTGTAAAAAACAAAAAA
+
>>>>>BDFFFF5AEGGGGGFBFG4ABEB4444BA5DBBDAD5BE2AACGEG
@M00842:106:000000000-AAV5A:1:1101:23616:9184 1:N:0:3
AAAAAAAAAAAAAAACGGGGGGGCAGCGAGCGCCCACACCCACAACACACC
+
AAAAADDD@DDDE///A//EE/9--9A=@@@---;---9-;-9--9---;-
@M00842:106:000000000-AAV5A:1:1101:14501:9187 1:N:0:3
TATGAGGAGGAAGAAATTTGGACAAGCAACAACAAAAAAATGGAATCCCCG
+
>>>3>54BAABFGGGGFGGFGBBAB44BB44AAFH22B2A2BFCF33BG10
@M00842:106:000000000-AAV5A:1:1101:11784:9188 1:N:0:3
AAAAAAAAAAAAAAAAGGGGGGAGCGACATGCACAGCAGCCCACGCCACAG
+
>>A?AD?DDDDDGG?EE?/AEC///</</.11111<.00<.<CA-....C.
@M00842:106:000000000-AAV5A:1:1101:11151:9208 1:N:0:3
AACTATGAGAAGCGGAAAAAAAATTACAAATTTGGACGAAACAAAAAAAAA
+
BBAAA55B@FFFGGGGGEGGEG223BFA53555DAGHFEAE0BGH1FE0EE
@M00842:106:000000000-AAV5A:1:1101:27323:9210 1:N:0:3
AAAAAAAAAAAAAAAAAATGGAATTCTCGGGTGCCAAGGAACTCCAGTCAC
+
BBBBBBBBBBBBGGGGGG1FGFGF3DDD1C?FEEGBBGFFFH3GGGFFG3B
@M00842:106:000000000-AAV5A:1:1101:10155:9211 1:N:0:3
CAAAAAAAAAAAAAAAAAATGGAATTCTCGGGTGCCAAGGACCTCCAGTCC
+
BBBBBBBBBBBBGGGGGG0CFG3B@F@5DEA/1>AFFFHFH1?2FFCFB@3
@M00842:106:000000000-AAV5A:1:1101:24958:9217 1:N:0:3
GATGACGACGACGACGACGACGAAGAAGAAGAAAAACAAACAAAAAAAAAG
+
>>>3>DAABBBBCGEGEGG2EE00A133333333A1A1?1111B11/>>/1
@M00842:106:000000000-AAV5A:1:1101:21326:9221 1:N:0:3
TGGAATTCTCGGGTGCCAAGGAACTCCAGTCACTTAGGCATCTCGTATGCC
+
>3>>>B@DFFBBGFAEGF4AFAFB4BFFFEGHHB5DFGHE3E55FAB33F3
@M00842:106:000000000-AAV5A:1:1101:3549:9227 1:N:0:3
AAAAGAAAAAAAAAAAAAAAAAAAATGGAATTCTCGGGTGCCAAGGAACTC
+
AAAB3ACFFFDBGGGAE?FCE000E1B@B333F3BF1>1>EHDGEF03F3B
@M00842:106:000000000-AAV5A:1:1101:8219:9235 1:N:0:3
AAAAGTCTGAAACATGATTAAACTCCTAAGCAGCAAACCTACCGCGCTTCC
+
AAAA11B3DFFFG11G1GG3AEB3BA1B1BF1B000BBBBFGHECEEA/B1
@M00842:106:000000000-AAV5A:1:1101:21294:9240 1:N:0:3
AAAAAAAAAAAAAAAAAAAAAAAACAAACAAAAAAAAAAAAAAAAAACACA
+
AAAAADDDDDDDG/EEEEE>?E///>/B>F>00?/>E/</<///-<CAE..
@M00842:106:000000000-AAV5A:1:1101:12385:9243 1:N:0:3
AGAACCATACGACCAATATCACGACCATAGTCACGCAAAGCATTGGGATTA
+
>1>>>A111CFAGGC1FADGBFA000A1ABFDADEA/AAGG11FDG//AB1
@M00842:106:000000000-AAV5A:1:1101:25774:9244 1:N:0:3
GTGAATAAGACAAAATTTCTGTGTCTCGCTTGCAAAAACAAAAAAAAAACA
+
>11>>3BF@FFFGGGGGGFGFBD3B330A00BBBDA000B000BEC/EE?E
@M00842:106:000000000-AAV5A:1:1101:26559:9248 1:N:0:3
ATCGGATCTGTAGCATTAAAAACAACAAAAACAGGGAATTCTCGGGCGCCG
+
>>>11>1>DFBFGGFGGGGFGG0000B0000BA0BAA001D2DFAE//EA/
@M00842:106:000000000-AAV5A:1:1101:8539:9251 1:N:0:3
AAAAAAAAAAAAAAAAATGGAATTCTCGGGTGCCAAGGAACTCCAGTCACC
+
AAAAADDDDDDDGGGC/0BG1B1F1BDFCE//BBBF//0BFBGFF1@FGBB
@M00842:106:000000000-AAV5A:1:1101:25668:9252 1:N:0:3
AAAAAAAAAAAAAAAAATGGAATTCTCGGGTGCCAAGGAACTCCAGTCACC
+
BBBBBBBBBBBBGGGFEGFGBB3FAA@?1>1>1B3@??B3FCGHGE@FGF3
@M00842:106:000000000-AAV5A:1:1101:6935:9257 1:N:0:3
TAAAAAAAAAAAAAAATGGAATTCTCGGGCGCCAAGGAACCCCAGTCACTT
+
AABABFBBBBBBGGGCGFGBFGBD55BFA000>B/111FH1?>EEGHGH@B
@M00842:106:000000000-AAV5A:1:1101:10351:9258 1:N:0:3
AAAAAAAAAAAAAAAAGGGGGGCGAGGCGCACCCGCCACGCCGACCACACG
+
>>1AADDDDDDDE//////?E?/><-----<<-.----C-:C---9;..:-
@M00842:106:000000000-AAV5A:1:1101:13140:9262 1:N:0:3
AACTACTCCGGTTATCGCTGGCGACTCCTTCGAGATGGACGCCGTAGATCG
+
BBAABFFFFBBDGGBGGEBEEGAAE2EE355A2A2ABBFFFGG?AEEFGH1
@M00842:106:000000000-AAV5A:1:1101:17388:9268 1:N:0:3
TATGGGATTTTATAATTGTTTGCCTTTTTTTCTAAAAACAAAAAAAAAAAA
+
>>>334>@BFFFFGGGGFBBGFAF5D44A22355D53B2BB2FGEG?E0E>
@M00842:106:000000000-AAV5A:1:1101:26210:9274 1:N:0:3
GAAAAAAAAAAAAAAGAAGGGGCAGCCGATCACCCGACATAGCCAACAACG
+
>AAA11A@A0>A?/EC/000A//A///A//>?000/>>//111110///?/
@M00842:106:000000000-AAV5A:1:1101:24319:9279 1:N:0:3
AAAAAAAAAAAAAAAAAAATGGAATTCTCGGGTGCCAAGGAACTCCAGCCC
+
ABBABBBBBBBBGGGGGEE1BG3F3B@5D11>1>EEGEFFCGF3FB333?/
@M00842:106:000000000-AAV5A:1:1101:16342:9279 1:N:0:3
AAAAAAAAAAAAAAAAGGGGGGGGGCGGGGATCGACAGACCCACAAGCCGG
+
>1AA?DDD@DD@A/EEEG?G/B--9---------9---/--------;---
@M00842:106:000000000-AAV5A:1:1101:14788:9280 1:N:0:3
AAAAAAAAAAAAAAAAAAAAGGGAATGCTCGAGAGCCAAGGAACTCCAGTC
+
AAAAADDDDDD0EEGCE?EC/?B?E011B1?/?/>/>F0?>00BBFBGG2>
@M00842:106:000000000-AAV5A:1:1101:5843:9281 1:N:0:3
AAAAAAAAAAAAAAAAAAAAAAAAAACAACACAACAAACACACAACAACAA
+
A1AAADDDDDDDGGGGGAE@E?>//>/?/////??E/0?0FF////?/<C/
@M00842:106:000000000-AAV5A:1:1101:23157:9283 1:N:0:3
AAAAAAAAAAAAAAAAATGGAATTCTCGGGTGCCAAGGAACTCCAGTCACT
+
BBBBBBBBBBBBGGGGGFFGBBDFA5B1?>1>BB3@F1EGHBGHHF33FF3
@M00842:106:000000000-AAV5A:1:1101:9688:9286 1:N:0:3
CCTTGCGTGTACGCGCAGGAAACACTGACGTTCTTACTGACGCAGAAGAAA
+
>>>A3C3>>AFFGGGGEEGABGB3EGF33B22B25AF5GAGDGGC0F3G3B
@M00842:106:000000000-AAV5A:1:1101:12145:9288 1:N:0:3
AAAAAAAAAAAAAAAAAAATGGAATACTCGGGCGCCAAGGAACTCCAGTCC
+
?AB?ABBBBBBBGGGGGC0BBF33@3B5B11//>>E?/?FHHH3FFHBB33
@M00842:106:000000000-AAV5A:1:1101:22045:9292 1:N:0:3
ATTTCAATGTGTTCTTTTTTAACAAAAAAAAAAAAATGGAATTCTCGGGTG
+
>>>>>DD3D@DBFBBAFGF?GG131B00A0///A//FGGF111D2B>FE>/
@M00842:106:000000000-AAV5A:1:1101:17145:9298 1:N:0:3
CATCAAAAAAAAAAAAAAAAAATGGAAGCATCGGGCGCCAAGGACCCCCAG
+
1>1>>@D11>>A??E/EC//AF0B@1B0/111//>//>>//?/B0//E/>/
@M00842:106:000000000-AAV5A:1:1101:16083:9302 1:N:0:3
AAAAAAAAAAAAAAAAAAAAAAAATGGAACTCTCGGGTGCCAAGGAACTCC
+
AAAAADDDDDDDGGGGEE/E/E//0BF@11111B??///?0F<CF<0E1FF
@M00842:106:000000000-AAV5A:1:1101:24631:9304 1:N:0:3
AAAAAAAAAAAAAAAAGGGGGGGCGCGGGCGCGCCGCCACCCCACCACCCC
+
1>AAADADADDDG/AAAEEC?C99@--9----------9A-------;9--
@M00842:106:000000000-AAV5A:1:1101:3709:9309 1:N:0:3
AAAAAAAAAAAAAAAAAGGGAATTCTCGGGTGCCAAGGAACTCCAGTCACT
+
AAAAADDDDDDDGGGGE/AFGF0FD2@/>//>?>BBF>E0B1B11@2BFG2
@M00842:106:000000000-AAV5A:1:1101:15422:9311 1:N:0:3
AAAAAAAAAAAAAAAAAAATGGAATTCTCGGGTGCCAAGGAACCCCAGTCC
+
ABABBBBBBBBBGGGGCFC1BGB3GF@DDCD/1>ECGFGGAGH1?EEGBFB
@M00842:106:000000000-AAV5A:1:1101:13027:9313 1:N:0:3
TTGGATTGCAGAACTATTAGATGGAACAAAGAACAAACAAATGGAATCCCC
+
1>>1>111DFCFGGGGFGGF3ADB1A1000A0B0A0B0F0B1DB11B1F1/
@M00842:106:000000000-AAV5A:1:1101:17148:9316 1:N:0:3
TATCTGACTTTTTGTTAACGTATTTAGCCACATAGAAACCAACAGCCATAT
+
>>A>>5@DFFFFGGGFGGGGFEF4665FCA44A4B55DFGDGGGGGHGF35
@M00842:106:000000000-AAV5A:1:1101:19371:9317 1:N:0:3
AAAAAAAAAAAAAAAAATGGAATTCTCGGGTGCCAAGGAACTCCAGTCACT
+
AAAAADDDDDDDGGEG/0BGABF1D2@>>>/>?>F1>/00BFGHGF@1BF2
@M00842:106:000000000-AAV5A:1:1101:20741:9321 1:N:0:3
AAAAAAAAAAAAAAAAAAAAAAACAACAAACACAAACAAAAACAAAAAAAA
+
>AAAADDDDDDDGEEE?GG?>@//?F///B>BBE/B/B/00//F/F<?/<B
@M00842:106:000000000-AAV5A:1:1101:24099:9322 1:N:0:3
AAAAAAAAAAAAAAAAAAAAAACAAAAACGACAAACAACAAAAAAAAAAAA
+
AAAAADDDDDDDEGAEGGG??E/F>00?//?//>B/0F///00?/>//B//
@M00842:106:000000000-AAV5A:1:1101:26952:9323 1:N:0:3
CAGGGCGTTGAGTTCGATAATGGTGATATGTATGTTGACGGCCATAAGGCC
+
AA111>1>ADA1B3B0A30FDGF311D2BA2222222DB0AAEE0BFAEFA
@M00842:106:000000000-AAV5A:1:1101:21614:9324 1:N:0:3
AAAAAAAAAAAAAAAAATGGAATTCTCGGGTGCCAAGGAACTCCAGTCACT
+
ABBBBBBBBBBBGGG?E1BFBAAF55@??>1>EBBBFFAGGCGCEC@FGH3
@M00842:106:000000000-AAV5A:1:1101:10697:9330 1:N:0:3
AAAAAAAAAAAAAAAAGGGGGGCGCAGCGCGCCGACACCCAACACGCCGCG
+
>1AAAD1DDDD@EG?A/EEGGGG>A--<---<----:-........-.---
@M00842:106:000000000-AAV5A:1:1101:14518:9330 1:N:0:3
AAAAAAAAAAAAAAAAATGGAATTCTCGGGTGCCAAGGAACTCCAGTCACC
+
ABBBBBBBBBBBGGGGEFFG3B3BAA@CFG1>BBFBFFGHHFGGHHFH333
@M00842:106:000000000-AAV5A:1:1101:3205:9333 1:N:0:3
AAAAAAAAAAAAAAAAAAAAATGGACTGCACGGGTGCCAAGGAACCCCCGC
+
BBBBBBDDBBBBGGGGCGCE/13@@3B1B331>>//??E?E/03B/?///>
@M00842:106:000000000-AAV5A:1:1101:26463:9335 1:N:0:3
AAAAAAAAAAAAAAAAAAAGGGGATGACCGGGACCCCAAGACCACCAGTCC
+
A1AAADDDDDDDGGGG/A//?F/EE/1B1/////>/////000>?/?0<11
@M00842:106:000000000-AAV5A:1:1101:27906:9340 1:N:0:3
CTCTCCTAGTTGTTTTTTTCAATATAAATCTTTTAATTAGTTGAAATAAAA
+
>>AAAFFBFDFFFCGGG?EFGDA556655DA5555BA55BD5F555A5E5A
@M00842:106:000000000-AAV5A:1:1101:6972:9346 1:N:0:3
TTCAATCTTCAACCTTTGAAAAAACAAAAAAAACAATGGAACTCTCGGGTG
+
>>AAADF@@FFFGGGGGGFAFF4AAG44A42A22AB3B33F3BB5FEAA1A
@M00842:106:000000000-AAV5A:1:1101:25226:9349 1:N:0:3
AAAAAAAAAAAAAACAGGGGGGGCGGACACGCACCGCCCCCCACACCACCC
+
1>1AA@DDDDDDE/EA0A/EE/;----9-:--;9-----9-----;-----
@M00842:106:000000000-AAV5A:1:1101:27008:9350 1:N:0:3
AAAAAAAAAAAAAAAAAGGGAATCCTCGGGTGCCAAGGAACTCCAGTCACC
+
AAAAADDDDDDDGGGGE/EEFA0111@/B///>CG1F/0FF1BC1F2BFFB
@M00842:106:000000000-AAV5A:1:1101:17112:9355 1:N:0:3
GGTAAAAAAAAAAAAAAAAAGGGGAACTCGCGGGCGCAAAGGAACCCCAAC
+
>1>>>BDFDDDDEGGGGGG///A>/?/@@//>/>>///<<0000B//?///
@M00842:106:000000000-AAV5A:1:1101:18758:9356 1:N:0:3
AAAAAAAAAAAAAAAAAATGGAATTCTCGGGTGCCAAGGAACTCCAGCCAC
+
BBBBBBBBBBBBGGGGG?1BGEEF3B5@FE01>E3E31?1GGBDBGF3?CC
@M00842:106:000000000-AAV5A:1:1101:20191:9356 1:N:0:3
AATTTAATGTGACCGTTTATCGCAATCTGCCGACCACTCGCGATTCAATCA
+
AAAAAFBFFFFFFGEAEG4FFGBBA2BD5A42AAAABAFFG20A1G5FEG3
@M00842:106:000000000-AAV5A:1:1101:20515:9357 1:N:0:3
CAATTTGTTTGTTTGTTTGTGTGTATTATGAGAGGATTATGATGATGACTC
+
>AA?>D3B>BC>1FFBFGBABBBA3333DD3111BA0D1DAGBDD2DHHGF
@M00842:106:000000000-AAV5A:1:1101:6231:9358 1:N:0:3
AAAAAAAAAAAAAAAAAAAAAAACACCAACACACAAACAAAAAAAAACCCA
+
AAAA1AADDDDDGCGEA?@@///E/0?//EF/?//?0?0/00//>>>////
@M00842:106:000000000-AAV5A:1:1101:18914:9362 1:N:0:3
AAAAAAAAAAAAAAAAAAGGGAATTCTCGGGTGCCAGGGACCTCCAGTCAC
+
AAAAADDDDDDDGEEEE//???0F1DD2?E/>/BFF1??>/?0B/0B>B1B
@M00842:106:000000000-AAV5A:1:1101:6249:9367 1:N:0:3
AAAAAAAAAAAAAAAAAAAAAAAGAAAAACAAACAAACAACAAAACACCAA
+
AAAAADDDDDDDGCEG//E//>>/>>0B0///0/>/>/>///?0B<E0///
@M00842:106:000000000-AAV5A:1:1101:19875:9367 1:N:0:3
TTTGACACTCTCACGTTGGCTGACGACCGATTAGAGGCGTTTTATGATAAA
+
>>>3>BDFFFFFGGGBBFGGGFA4ABE?A2222A5AB2EAAA1DGHFFD55
@M00842:106:000000000-AAV5A:1:1101:17708:9371 1:N:0:3
AAAAAAAAAAAAAAAAAATGGAATTCTCGGGTGCCAAGGAACTCCAGTCAC
+
BBABBBBBBDBDEEGGGEFFGG3F3@5DECEGEEHHFGEGFHGGHFFFGFF
@M00842:106:000000000-AAV5A:1:1101:9176:9373 1:N:0:3
AAAAAAAAAAAAAAAAAAATGGAATTCTCGGGTGCCAAGGACCTCCAGTCA
+
AABBBBBBBBBBGGGGGG01BF3FG3DBD??/1>EG3FGAGFE?G?2FB?3
@M00842:106:000000000-AAV5A:1:1101:12836:9373 1:N:0:3
AAAAAAAAAAAAAAAAATGGAAGTCTCGGGTGCCAAGGAACTCCAGTCACC
+
BBBBBBBBBBBBGGGG?1FGAB3BA55B101>BFBF1FH3FFFGFHBGGH3
@M00842:106:000000000-AAV5A:1:1101:20213:9374 1:N:0:3
AATTTAATGTGACCGTTTATCGCAATCTGCCGACCACTCGCGATTCAATCC
+
>3AAAF@DFFFFGGGEAB4GGFA222AD5B42AA2AB3BF?EAAFGF55F2
@M00842:106:000000000-AAV5A:1:1101:24525:9381 1:N:0:3
AAAAAAAAAAAAAAAAGGGGGGGAGCGAGCTCAACGCCCCCCCACACACCG
+
1>AAADAADDDDGC/EE/EEAC-99.----9///;-9=-->---;-;--;-
@M00842:106:000000000-AAV5A:1:1101:16345:9381 1:N:0:3
TAATGATGTTTGTATGTGGACAACTCTTGGCAAAAAAAAAAAAAAAAATGG
+
>>AA3B5DD@FBEGBFBFG4FB4F4455B44FBB4A2A2AEE0AEEEEB33
@M00842:106:000000000-AAV5A:1:1101:8863:9381 1:N:0:3
AATCCCAATGCTTTGCGTGACTATTTTCGTGATATTGGTCGTATGGTTCTT
+
>A>AAFBCFFFDFGDFGAE2FFAA6A6AA4A3B5A5DBDFEE2BEGDFGB5
@M00842:106:000000000-AAV5A:1:1101:10408:9381 1:N:0:3
AATGTCGGCTTCTTATTAAAAAACAAACACAACAATGGAATTCTCGGGTGC
+
>>33>B4>AADFFGFGGGGGGGEEG422BAA22AA3BB33BBG5DFFEBE1
@M00842:106:000000000-AAV5A:1:1101:10883:9383 1:N:0:3
TTTACGTCGGAGAAATGGAAAAGCAATAGAATAGCATGACAGCAAAACAAA
+
>>>AA34BADDDGGGFFGBB4BBBAC3555D5DBBDDAFHDFHFGFG2B2A
@M00842:106:000000000-AAV5A:1:1101:7696:9391 1:N:0:3
AAAAAAAAAAAAAAAAAAAAAAACACAACAACACAAACACAAACAACAACG
+
AABBBBDDBBBBGGGGGEE?CC@A111?>?1/?/?/0/B0/?0??/?////
@M00842:106:000000000-AAV5A:1:1101:19655:9393 1:N:0:3
TCTTCTTTCCTCCTGCTTCTCGGGCGCCAAGGAACTCCAGTCACTTAGGCA
+
3>>>AFDDFFFFGFBCFFG5FFGE2A2AA22223B3AFEBBGGHB55F3G3
@M00842:106:000000000-AAV5A:1:1101:14909:9395 1:N:0:3
GATTGTCGGCAAAAAAAAAAAACAAAATGGAATTCTCGGGTGCCAAGGAAC
+
>>>>3B@ADBBBGGGGCGCGCG1B1A1BBB333ADAAAE0?EEHHFHGFF1
@M00842:106:000000000-AAV5A:1:1101:24471:9400 1:N:0:3
TAAAGTCGGGATTTTCTTTTCACAGCAACATTACTTGAGTAAAAAAAAAAA
+
1>AA13BADDDAGGDFGFGFGG33BFF00B01A12DAB1D2BDDGCEEG/A
@M00842:106:000000000-AAV5A:1:1101:9765:9400 1:N:0:3
AAAAAAAAAAAAAAAAAAAGGGAATTCTCGGGTGCCAAGGAACTCCAGTCC
+
ABBBBBBBBBBBGGGGGG?1?E1BBFB3BCAE1>ECFGGGG3GFGHFHGF3
@M00842:106:000000000-AAV5A:1:1101:18730:9405 1:N:0:3
AAAAAAAAAAAAAAAGGGGGGGGCGCTGAGAGCAGGAGCCACACACGCAGG
+
1>A1A?DD>DDDCEC//EE//A--9@99-9//9//---9-/---9--9;--
@M00842:106:000000000-AAV5A:1:1101:10616:9406 1:N:0:3
AAAAAAAAAAAAAAAAAATGGAATTCTCGGGTGCCAAGGAACTCCAGTCAC
+
ABBCCCCBBBCCGGGGGFFFGBGBBD5BEFC1>BFGGHFCHH3GCBC3FGD
@M00842:106:000000000-AAV5A:1:1101:8966:9408 1:N:0:3
GTAAAAAACGTTCTGGCGCTCGCCCTGGTCGTCCGCAGCCGTTGCGAGGTA
+
>>>>>BDDBBFFGFGGGGG2FE2AEEHH3DA2BB0EEAEHCAAEEEECCE3
@M00842:106:000000000-AAV5A:1:1101:22250:9411 1:N:0:3
AAAAAAAAAAAAAAAAAAAAAAAAAACAAGACAACAAAAAAAAAAAAAAAA
+
AABAABBBBBBBGGGGCGCE?E//>E//??0030/?/0B//BC/@</->@-
@M00842:106:000000000-AAV5A:1:1101:12236:9416 1:N:0:3
AAAAAAAAAAAAAAAAAAATGGAATTCTCGGGTGCCAAGGAACTCCAGTCA
+
BBBBBBBBBBDBGEGGEE?FBG3@B3D5D1F/1>EFGFGDFGHBHHHGGH3
@M00842:106:000000000-AAV5A:1:1101:28160:9424 1:N:0:3
TTTTTTTTGCTGCCAAAAAAAAACAAAAAACTGGCATACCCCGGGCCCCAG
+
>>>>11>1>D3DGBGGGGGGGC////0B/A/110/B11B>1/////>>/?/
@M00842:106:000000000-AAV5A:1:1101:17147:9432 1:N:0:3
AAAAAAAAAAAAAAAAAATGGAATTCTCGGGTGCCAAGGAACTCCAGTCAC
+
AAAAADDDDDDDGGEGC?0BGBGB1@@@EF?/>E0B1?/B0F@FC@F2B@B
@M00842:106:000000000-AAV5A:1:1101:21301:9449 1:N:0:3
AAAAAAAAAAAAAAAAAAAAAAAAAACACACACAAAAAAAAAAAAAAAAAA
+
1AAAADDDDDDDECGG/EE/EE///>/?0?///?/BBGC/BCG?/C@CG-;
@M00842:106:000000000-AAV5A:1:1101:27928:9456 1:N:0:3
AAAAAAAAAAAAAAAAAAATGGAATTCTCGGGTGCCAAGGAACTCCAGTCC
+
BCBCCCBBCCCCGGGGGGECBGFB33D5D1?>1/?BF3111FGBBGFF3F3
@M00842:106:000000000-AAV5A:1:1101:19802:9456 1:N:0:3
TGAACAAAAAAAAAAAAAAAAAATGGAATTCTCGGGTGCCAAGGAACCCCC
+
>1>>AD>CFADDGEG?AEA/A//BBF11B112DBE>B/E>11?FF0G/EE/
@M00842:106:000000000-AAV5A:1:1101:22164:9468 1:N:0:3
ACTTTTTGTTAACGTATTTAGCCACATAGCAACCAACAGCCATATAACTGG
+
>>>>>B4ABFFFGEGFGGGGGGBB4G44B4AFGFFCFFGHHHHFBFFGGHB
@M00842:106:000000000-AAV5A:1:1101:13644:9477 1:N:0:3
AAAAAAAAAAAAAAAAAAAAAAAACAAAACAAAAAAAAAAAACAAAAAAAA
+
1>AAADDDDDDDGEGEGGGCG?/E/>/0B0//B0/<<//</B/?/0FE<-<
@M00842:106:000000000-AAV5A:1:1101:3538:9480 1:N:0:3
AAAAAAAAAAAAAAAAAAGGGAACTCGCGGGTGCCGAGGAGCCCCAGACAC
+
AAAAADDDDDDDGGGGEA/?E/B/11/>/EE///>/>>/</?//?///?F0
@M00842:106:000000000-AAV5A:1:1101:27184:9481 1:N:0:3
AAAAAAAAAAAAAAAAAAAAAAACAACACACCAGAAACAAAACAAAACACA
+
AAAB?DA>ADDDGGGEGGCGGGE111?F11//F00?33BF0BBFFC00/0/
@M00842:106:000000000-AAV5A:1:1101:11174:9482 1:N:0:3
AAAAAAAAAAAAAAAAAAAAAAAAAAACAAAACAAAAAAAACAAAAAAAAA
+
?ABBBBDBBBBBGGGCGGGGGG//>/>//F000?/0BF/BC/<??0?><C@
@M00842:106:000000000-AAV5A:1:1101:25164:9483 1:N:0:3
CCAAAAAAAAAAAAAAAAAAATGGAATTCTCGGGCGCCAAGGAACTCCAGC
+
>AABBBBBBBBBGGCGGGGCEGBB3333B3@?B>/>EEEE/F0?G3BGCF3
@M00842:106:000000000-AAV5A:1:1101:17780:9486 1:N:0:3
ATCAATACCATGAAAAATATCAACCACACCAGAAGCAGCATCAGTGACGAC
+
?ABBBFFFFFFF4BBFAGGGG55FG2AA?EG443ABB3GFFGFFFBDGGGE
@M00842:106:000000000-AAV5A:1:1101:22625:9495 1:N:0:3
TACGTGCGACTATCTCCACTATAGAAAGAAAACAAAAAAAAAAAATGGAAA
+
>>>334>AABADBF5FGFGFGF5A5B5A423A3AB2B2AE0AFE@1BBFF3
@M00842:106:000000000-AAV5A:1:1101:20660:9499 1:N:0:3
AAAAAAAAAAAAAAAAAATGGAATTCTCGGGTGCCAAGGAACTCCAGTCAC
+
@BBBBBBBBBBBGGGGEA1BGB3@3D5B1C@1>EFFBG1CBGEFGHE3@BB
@M00842:106:000000000-AAV5A:1:1101:20834:9499 1:N:0:3
ATTTATGTCTGGGCTTTTAAGAACACGAAAACAAAAAAAAATGGAATTCTC
+
>A1>A@33BBDCFF1AFGAFB1DB0000000BF000B//A/0BABG11D2D
@M00842:106:000000000-AAV5A:1:1101:4680:9502 1:N:0:3
AAGTGATATATAACACTATATAATTAAATGTTAGTTTAATTTTTAAAAAAA
+
AAA11BDDDFDFGGGGGGFGGG3333A33333AA3333E33DAF011F1AA
@M00842:106:000000000-AAV5A:1:1101:4195:9506 1:N:0:3
CCAAAAAAAAAAAAAAAAATGGAATTCTCGGGTGCCAAGGAACTCCAGTCC
+
>AABBBADBDBBGGGGGGGFBGF3F3@5D1101>?CEFF11GH3F@C3BB3
@M00842:106:000000000-AAV5A:1:1101:3623:9509 1:N:0:3
AAAAAAAAAAAAAAAAAAGGGAAGTCTCGCGCGCCTAGCAACCCCACTCCC
+
A??AA?DDDDDDGGGGA///?/0/1@2D0/>/>>/>>>111B0////0B0?
@M00842:106:000000000-AAV5A:1:1101:16880:9510 1:N:0:3
AAAAAAAAAAAAAAAAAAAAAAATAAAAACAAAAAACAAAATGGACCTCGC
+
AAAAADDDDDDDGGGGGECGEG/E1@B1G///00/E//>F01B1B1B0F//
@M00842:106:000000000-AAV5A:1:1101:24496:9522 1:N:0:3
AAGTAAAGGCAAAGCATAATGTGAATTTTGCGTGCTAACGAAAAAAAAAAA
+
>>3>>DFDFBFFGFGFGFGGFBD6666D5D4A2BBA5D3A2A2A2AE0AA?
@M00842:106:000000000-AAV5A:1:1101:22743:9525 1:N:0:3
TCTTGTCATTTATAAATGGTGCAGATGGAGATTCAAACGGTAGTAGTAGTA
+
>>3>3BBD@D5FEGGGGGGBFG4D54BC4444ADB554AA22B3AFDFF5A
@M00842:106:000000000-AAV5A:1:1101:10203:9529 1:N:0:3
ACAAAAAAAAAAAAAAAATGGAATTCTCGGGTGCCAAGGAACTCCAGTCCC
+
3AAAAFBDBDBBGGGGG?EFGF33AD5DFAE1>EGD3FFCCHBHFGFFG3B
@M00842:106:000000000-AAV5A:1:1101:8138:9532 1:N:0:3
AAAAAAAAAAAAAAAAAAAAAAACAACAAAACAGAACACAAAAAACAAAAA
+
AABBBBDBBBBBGGGCEE?E/>>11?111110/033030//00?///??0/
@M00842:106:000000000-AAV5A:1:1101:14650:9539 1:N:0:3
AAGGTCGGATTATGTCAAAAAACAACAAAAAACTGGAATTCTCGGGTGCCC
+
>>>1>B1>D1>FFG3FBBBFCE0B000B000AA1BCEG1BFAEFGG/AEF0
@M00842:106:000000000-AAV5A:1:1101:17301:9542 1:N:0:3
CTGTATGTATTCATATGATGGTATTTATGTGAATGGTTGTGAATTTCTGGG
+
>>>>>B5BBDFFGGFGGBFGGF55666BD6D66BDB55B22FAF55EDDD2
@M00842:106:000000000-AAV5A:1:1101:11242:9551 1:N:0:3
AAAAAAAAAAAAAAAAAATGGAATTCTCGGGTGCCAAGGAACTCCAGTCCC
+
@AAAADDDDDDDGGGE?EFFG@1111DBCFC/>EF1FAFFFH@GHHF2F1@
@M00842:106:000000000-AAV5A:1:1101:26680:9555 1:N:0:3
AAAAAAAAAAAAAAAAAATGGAATTCTCGGGTGCCAAGGAACTCCAGTCAC
+
BBBBBBBBBBBBGGGGGGFFG@F3@@B@FC01>BB3FGFHHH3FGF3BFGB
@M00842:106:000000000-AAV5A:1:1101:14515:9557 1:N:0:3
AAAAAAAAAAAAAAAAAAAAAACAAAAAAAACAAAAAAAACAAAAAAAAAA
+
AAAAADDDDDDDGGEGEEEECE/F/0B>>>///?00?E/>/?FG0?BC@@C
@M00842:106:000000000-AAV5A:1:1101:22959:9570 1:N:0:3
AAAAAAAAAAAAAAAAATGGAATTCTCGGGTGCCAAGGAACTCCAGTCACT
+
@ABBBBDDBBBBGGGGFCFGBADED5@?1E1>?BBBBB1BFEGGHHBGFG3
@M00842:106:000000000-AAV5A:1:1101:22823:9572 1:N:0:3
AAAAAAAAAAAAAAAATGGAATTCTCGGGTGCCAAGGAACTCCAGTCACTT
+
BBBBBBBBBBBBGGFGFFG3BFAA5DFC01>1BDBBB?3FBGCCFBFFHG3
@M00842:106:000000000-AAV5A:1:1101:15783:9573 1:N:0:3
AGAGGTTAAATACGCCTGATGCCACTGCAAGAGGACATTACTGACTATACC
+
33>33BBDFFFFGFFEGG4BBGGFFFAFF444A2ABB3A55DFFFEFBDG5
@M00842:106:000000000-AAV5A:1:1101:20643:9575 1:N:0:3
TTAACACTATTTTTGTGGTGGATGTTTGAGACAAACACACAAAAAACACAA
+
>>>AAFCDFFFFFGE1BEBAE01B1B3B100FBBB0B0ABE/B0/A/B0//
@M00842:106:000000000-AAV5A:1:1101:24314:9578 1:N:0:3
AAAAAAAAAAAAAAAAAGGGGGACGGCGGCACGGCACAACACCACACACAG
+
AAAAA@ADDDD>E?/E//AEA@/>/>/>///</<///00//</F/??/</0
@M00842:106:000000000-AAV5A:1:1101:14862:9580 1:N:0:3
GGGGGACGCGCTGCGCGGAGTACGCGCCAAGCGCTGACAGCGAGCTCCGAT
+
>11111111000AA00///A/01//////////>///011////>/B1///
@M00842:106:000000000-AAV5A:1:1101:28244:9585 1:N:0:3
ATTTGGTGATATCACATTGATGATCTGGAAACAAAAAAAAACAAAACGGAA
+
>>>1111>FDF3GGGGGGGFGB3A33DE1110B000B0A/////BGAC?//
@M00842:106:000000000-AAV5A:1:1101:6607:9586 1:N:0:3
AAAAAAAAAAAAAAAAAATGGGATTCCCGGGTGCCAAGGAACCCCCGGCCC
+
A@AAADDDDDDDGGGGGF0FGF010BD1//>///B1B//00>//E///</<
@M00842:106:000000000-AAV5A:1:1101:14891:9590 1:N:0:3
AAAAAAAAAAAAAAAAAATGGAATTCTCGGGTGCCAAGGAACTCCAGTCAC
+
AAAAADDDDDDDGGGGEA0BG@111@@FEEG/>EFFFGEHHH1GGC12BE@
@M00842:106:000000000-AAV5A:1:1101:8639:9590 1:N:0:3
AAAAAAAAAAAAAAAAAAAAAAACAAAACAAACAAAACAAAAACAAAAAAA
+
1>AAAD@DDDDDGGGGEGGG@@?/F/000>/0/0?>00?/>BE/?/0</>@
@M00842:106:000000000-AAV5A:1:1101:17131:9591 1:N:0:3
AAAAAAAAAAAAAAAAAAAATGGAATTCTCGGGTGCCAAGGAACTCCAGTC
+
BBBBBBBBBBBBGGGGEG?>1BB3@3B3BB?1>1>1GF@FCCGG?GF?3B?
@M00842:106:000000000-AAV5A:1:1101:20346:9591 1:N:0:3
AAAAAAAAAAAAAAAAAAAAAAACAACACATAAAAAAAAAAAACACAACAA
+
?AAAADDDDDDDGGGGGE//>/>>E//?>/11B111/<///>//?0FAAF/
@M00842:106:000000000-AAV5A:1:1101:26561:9592 1:N:0:3
AAAAAAAAAAAAAAAAAAGGGAATTCTCGGGTGCCAAGGAACTCCAGTCAC
+
BBBBBBBBBBBBGGGGCA1?E???@D5DFFE1>?BB31113B3FGBG3BFB
@M00842:106:000000000-AAV5A:1:1101:8688:9593 1:N:0:3
AGTGAGGCGATAGTGAAGAAAACAAAACAGCACAAACTGGACTTCCCGGGG
+
11>1>11>ADAACAB3GFBA0B0B0000000B0000/1BF001BFBCEE?/
@M00842:106:000000000-AAV5A:1:1101:8952:9595 1:N:0:3
AAAAAAAAAAAAAAAAAAATGGAATTCTCGGGTGCCAAGGAACTCCAGTCC
+
BBBBBBBBBBBBGGGGGGE1BG33B3B@DFEE?>EGHGDD1FHFGFHHFF3
@M00842:106:000000000-AAV5A:1:1101:11189:9597 1:N:0:3
AACATCCTTCATAGAAATTTCACGCGGCGGCAAGTTGCCATACAAAACAGG
+
1AAA1FC1BBFDFEFBG1BEFFBA1000///A//12ADGEGFHBGB0FEB/
@M00842:106:000000000-AAV5A:1:1101:16072:9607 1:N:0:3
AAAAAAAAAAAAAAAAATGGAATTCTCGGGTGCCAAGGAACTCCAGTCACT
+
?ABBBBBBBBBBGGGG?1BGB333D5DEC>?>EGFB?FA3G@GGHF@E3G3
@M00842:106:000000000-AAV5A:1:1101:10290:9613 1:N:0:3
TTTCAAAAAAAAAAAAAAAAAAATGGAATTCTCGGGTGCCAAGGAACTCCC
+
>>>>>BFFADA@EGG/AEEAEE/B@1@11112B>//>/?FGFEF00FBGG/
@M00842:106:000000000-AAV5A:1:1101:22418:9615 1:N:0:3
AAAAAAAAAAAAAAAAAAATGGAATTCTCGGGTGCCAAGGAACTCCAGTCC
+
BBBBBBBBBBBBGGGGGC>1BF33BFB5@1F/1>1FFB??F?G3ECEF3B3
@M00842:106:000000000-AAV5A:1:1101:19940:9616 1:N:0:3
AAAAAAAAAAAAAAAAAAATGGAATTCTCGGGTGCCAAGGAACTCCAGTCC
+
ABABBBBBBBBBCGGCEE0?BG33B3B5DE1>1>EGGGHDEBG3GFFF3F3
@M00842:106:000000000-AAV5A:1:1101:27040:9623 1:N:0:3
ATGGGATGACTGTGGACTGATTGGATGAAAACAACCAAAAAAGCGAATTCC
+
>>333>@AFFFFDFFGFGFBBFDA44A4555444A2A22A2222B2AAADD
@M00842:106:000000000-AAV5A:1:1101:27872:9627 1:N:0:3
GCGCCAGAACGTTTTTTACCTTTAGACAGTACATCACTCCTTCTGCACGCA
+
>>1AAA>CCFAA1FF10GGGB31D11BD0AB1A2D1BDDH11B11DDF///
@M00842:106:000000000-AAV5A:1:1101:23245:9628 1:N:0:3
AAAAAAAAAAAAAAAAAATGGAATTCTCGGGTGCCAAGGAACTCCAGTCAC
+
BBBBBBDBBBBBGGFGGFGFGF333B5D1?@1>EGBBF?1?F3GFHHBGFF
@M00842:106:000000000-AAV5A:1:1101:8209:9633 1:N:0:3
AAAAAAAAAAAAAAAAAAAAAAAACAAAAACCACAACAAAACACACACAAA
+
AABABBDBBBBBGGGGGG?ECG/>1?1B0?//?/?//?/000?0?/??/?0
@M00842:106:000000000-AAV5A:1:1101:28049:9635 1:N:0:3
TTAAACTGGCTATGCTTTTTTGATCTGATCATAACACTTATTAGTATAGTA
+
>1AAAF3DBA1DA11FAFGFEA0DB31DAGB1D2BAB1B1DD2A2DD2222
@M00842:106:000000000-AAV5A:1:1101:27908:9639 1:N:0:3
AAAAAAAAAAAAAAAAAAAAAAAACACACACACAGCAACCACCCACCACAC
+
>A?1A1AD@DDDEEEEAE/EE////?0?//?//?0/<0BF////////?</
@M00842:106:000000000-AAV5A:1:1101:7206:9639 1:N:0:3
CAGTTAAAAAAAAAAAAAAAAAATGGAATTCTCGGGTGCCAAGGAACTCCC
+
>>>>>BFFFFBBGGGGGFFGGF?1BF333@55D?1>1>EFFECFAGG3@F1
@M00842:106:000000000-AAV5A:1:1101:16041:9640 1:N:0:3
CTTTGTACATAGATGGTGTGAAACTTTCTTGCCCTTTTGTTCTTATTGTTG
+
>>AA3B@FFFFFGGGGDFAE56DB5A5555B5BB4ABBB2BBDD5AFFDEA
@M00842:106:000000000-AAV5A:1:1101:16231:9650 1:N:0:3
ATGAAGTAATCACGTTCTTGGTCAGTATGCACCTTCGCATAAGCAGCTTGC
+
>>>1A1@BFFD@F1ABF1FGGFB3B3333DE10A11BE00011F1BG0B0/
@M00842:106:000000000-AAV5A:1:1101:14651:9661 1:N:0:3
CATGAATCAAAAAAAAAAAAAAAAATGGAATTCTCGGTCGCCAAGGACCTC
+
>>>3>B5DFFFFGGGGGGGGGG0E0B@BG333D5@FF11>>EECHGH1?1B
@M00842:106:000000000-AAV5A:1:1101:9340:9661 1:N:0:3
AAAAGAAAAAAAAAAAAAAAAATGGAATTCTCGGTTGCCAAGGAACTCCAG
+
>>>A3>BBFFBBGGG?EGEGEE1B@B3B3DDBBE1?/BBG3F?H3FBF333
@M00842:106:000000000-AAV5A:1:1101:25126:9663 1:N:0:3
GATATCTTTGATCAAAAAAAAAAAAAAATGGAATTCTCGGGTGCCAAGGAA
+
>>>>>DDFFFFFGGGGGGGGGG0E///ABFE1B11DDD>/>>EEGFBGAC0
@M00842:106:000000000-AAV5A:1:1101:16500:9668 1:N:0:3
AAAAAAAAAAAAAAAAAAAAAAACACACAACAAAAACACAAAAAAACACCA
+
AAAAADDDDADD/EAEAE/>EE>/?>F/?////00//?B//<0</</F0//
@M00842:106:000000000-AAV5A:1:1101:10792:9671 1:N:0:3
CCTTTCCCATCTTGGCTTCCTTGCTGGTCAGATTGGTCGTCTTATTACCAT
+
>A>AAFFFFFFFGFFGFFGGGGBB5FHFGFA5ADBBABAAF2CDA5GGHH5
@M00842:106:000000000-AAV5A:1:1101:23877:9678 1:N:0:3
TCTTCCTGAATTTTTATTTGCAAATATTAGATGATTCATTTTCAAGTAAAA
+
>>1>>DDFFFFFGCGAGGGGGB3111333A3ADA3DDADD33DFFGGG2FA
@M00842:106:000000000-AAV5A:1:1101:19147:9681 1:N:0:3
AAAAAAAAAAAAAAAAAATGGAATTCTCGGGTGCCAAGGAACTCCAGTCAC
+
BBBBBBBBBBBBGGGEEEFFG33@35D51?01>B?BFG11BG3FGHE3B3B
@M00842:106:000000000-AAV5A:1:1101:4690:9681 1:N:0:3
AAATATCTTGAATTTTGTATGCTTTCTAATTATATAATCTTAGTTTTATCC
+
AAA1A3B@3@FFFE3DFBFGFGB3B1A3333333333ADDAAFA3D22BF1
@M00842:106:000000000-AAV5A:1:1101:10093:9681 1:N:0:3
AAAAAAAAAAAAAAACGGGGGGCGAAGGGCTACCACACCCACCACCCTCCC
+
1>AAAADDDDDDGCC/AEGGEC/<<A-.<.../<0<.:::...;....:..
@M00842:106:000000000-AAV5A:1:1101:8007:9685 1:N:0:3
CAAAAAAAAAAAAAAAAAATGGAATTCTCGGGTGCCAAGGAACTCCAGTCC
+
AABBBBBBBBBBGGGGGGE1BG3E33@5DC1>1>?BB3GCA3B3FF3@BF3
@M00842:106:000000000-AAV5A:1:1101:4630:9699 1:N:0:3
AAAAAAAAAAAAAAAAAAAAAAACACCAGACGCAACCAGCCACACAGCACC
+
>AAA11>DDDDDGGCGEGGGGG>//0/>00/>////0////0B0??0?00/
@M00842:106:000000000-AAV5A:1:1101:22537:9702 1:N:0:3
TTAAAAAAAAAAAAAAAATGGAATTCTCGGGTGCCAAGGACCTCCAGTCAC
+
>>>AAFFDDDDDGGGGG?0BFF111AD2AF/C>EC11/>B0?01>01BBGB
@M00842:106:000000000-AAV5A:1:1101:14813:9706 1:N:0:3
TGACGGCAGCAATAAACTCAACAGGAGCAGGCAAGCGAGGGTATCCTACAA
+
11>>11>AAAFFGGFGG3G1FBF0B00AFA00AB/A///A//0BDFBGHB1
@M00842:106:000000000-AAV5A:1:1101:6546:9707 1:N:0:3
TTTCCTATAGGAATTTCAAGCTTGGGCTGTATTGTTATCCAAAACACAAAA
+
>3>>A@DDFFFFGEEGGGGFGG5BE4AABB56DD655DDGFBB22A2BA2B
@M00842:106:000000000-AAV5A:1:1101:13541:9708 1:N:0:3
AAAAAAAAAAAAAAAGGGGGGGCGCGCGAGCCCCAGCCACCACACCACCGC
+
11AAAA@@??DDC/E/A/EE?9;9A@@-----9----;--9-;-----:--
@M00842:106:000000000-AAV5A:1:1101:9866:9710 1:N:0:3
TATCACATTCTCCTTTCTACGTTTACATACTGGTTACCAACTTGCAGCTCC
+
1>1>AFF3DFDDGGFDGFFGFBB11133AFDGB1BAGHFFFFDGH1GFGH1
@M00842:106:000000000-AAV5A:1:1101:6528:9711 1:N:0:3
TTTCCTATAGGAATTTCAAGCTTGGGCTGCAGTGATATCCAACAACACAGC
+
>1AAA@3BFFF1BFFGFBABFC1B10A000A1B113A2DG21BA000AFAA
@M00842:106:000000000-AAV5A:1:1101:11775:9712 1:N:0:3
AAAAAAAAAAAAAAAAAAAAAAAACAAAAACAACAAAAACAACAACAAACA
+
AAAAADDDDDDDGGG?EA@E@//>?F/0>//?/FF/00<</////?F/0?0
@M00842:106:000000000-AAV5A:1:1101:5777:9713 1:N:0:3
GAAAAAAAAAAAAAAAGGGGGGGCAGCAGATGCACAGCACCACAGCACACC
+
>AAAA?A>>DDDGEE/A//A//-;;.AA.:00;099/;/..-;----;--:
@M00842:106:000000000-AAV5A:1:1101:3625:9714 1:N:0:3
ATGGGTGATGTAGACACGAGTTTCTGATGCAACAACACAAACAAAAAGGGG
+
>1>11B>ABD3BAFGDEEAEAAAA3BA3DFF1BA0A00AAF00A00///B/
@M00842:106:000000000-AAV5A:1:1101:20943:9717 1:N:0:3
TGGAATTCTCGGGTGCCAAGGAACTCCAGTCACTTAGGCATCTCGTATGCC
+
>3>>>BBFDFBBGFEEGEBAFAFF45GGEDFGF55DBFGF335FG2BAFHB
@M00842:106:000000000-AAV5A:1:1101:24767:9718 1:N:0:3
TCAAACAAAAAAAAAAAAAAAAATGGAATTCTCGGGTGCCAAGGAACTCCC
+
33AAAFFBFFBBGGGGGGGGGG0BB33@33B5DB?>1>EHFEGG13FFGH1
@M00842:106:000000000-AAV5A:1:1101:21826:9720 1:N:0:3
GAAAAAAAAAAAAAACGGGGGGGCGAGAGCAGACCACGCCCACGCGCCACG
+
1>AAA11>@DDDGC?EEG/EEG-A=----9///--;9-;A-----------
@M00842:106:000000000-AAV5A:1:1101:27374:9722 1:N:0:3
TTAAAGCTACCAATTATATGGCTGTTGCACTCCACGTCGCTAGACACGTTA
+
111>A111B11@11B1GF3BGC1B01111110010000000B/11AB/000
@M00842:106:000000000-AAV5A:1:1101:3991:9728 1:N:0:3
AAAAAAAAAAAAAAAAAAAAAAAAAACAAAACAAAAACACAACAAAACAAA
+
AABBBDDBBBBBGGGGGGGGGC/////?/?00?/B0?/F0??///B00?/<
@M00842:106:000000000-AAV5A:1:1101:27424:9731 1:N:0:3
AAAAAAAAAAAAAAAAATGGAATTCTCGGGTGCCAAGGAACTCCAGTCACC
+
BBABBBBBBBBBGGGGGCFGAA3FBABFF?1>ECBBG1G?G3BG333B3B@
@M00842:106:000000000-AAV5A:1:1101:5923:9734 1:N:0:3
AAAAAAAAAAAAAAAAAATGGAATTCTCGGGTGCCAAGGAACTCCAGTCAC
+
BBBBBBBBBBBBGGGGGEGFGGDF355D11>1>BBGB??G3?3GGFHGGGF
@M00842:106:000000000-AAV5A:1:1101:22474:9739 1:N:0:3
AAAAAAAAAAAAAAAAATGGAATTCTCGGGTGCCAAGGAACTCCAGTCACT
+
BBBBBBBBBBBBGGGGG1BGBBAFB5BCEE1>>B@@?F1FFFHGHBFFHH3
@M00842:106:000000000-AAV5A:1:1101:27358:9743 1:N:0:3
TTAAAGCTACCAGTTATATGGCTGTTGGTTTCTATGTGGCTAAATACGTTA
+
>AAAB5DDDFFFGBEFFGGGGGBB44BF2445ADDD5DAB2BB555BA332
@M00842:106:000000000-AAV5A:1:1101:16355:9744 1:N:0:3
AAAAAAAAAAAAAAAAAAATGGAATTCTCGGGTGCCAAGGAACTCCAGTCC
+
BBBBBBBBBBBBGGGGCEC1BG3F3B@5@1BE1>EGFGAF1FHFHH333B?
@M00842:106:000000000-AAV5A:1:1101:15618:9745 1:N:0:3
AAAAAAAAAAAAAAAATGGAATTCTCGGGTGCCAAGGAACTCCAGTCACTT
+
BBBBBBBBBBBBGGGEFFGB3B3A5AF1E1>>?BB111?GFGHFCFGFHE3
@M00842:106:000000000-AAV5A:1:1101:21346:9746 1:N:0:3
GATGACAGGAAAAAAAAAAAAAAAAATGGAATTCTCGGGCGCCAAGGAACC
+
>>11>B@FAFFFGGEG0EA///////0BF111BD2D/?///>>/>/F00F?
@M00842:106:000000000-AAV5A:1:1101:17061:9749 1:N:0:3
CGGAGCAAAAAAAAAAAAAAAATGGAAATCCCGGGTGCCAAGGAACCCCCG
+
>1>>1>>CFFADGGGGEEGG/E0BB111@D@B/>E?//B1B>B0B>/?E//
@M00842:106:000000000-AAV5A:1:1101:25274:9750 1:N:0:3
ATGATTAGGTCTGGACGTAAAACAACACAAACCATGGAATTCTCGGGTGCC
+
>>1>>@BBDBDDGGGGFAA11B1A00B0A0000B1D01B1BD2BFF/B/A0
@M00842:106:000000000-AAV5A:1:1101:11256:9751 1:N:0:3
GAAGAAGACTCAAAGCGAACCAAACAGGCAAGAAATTTAGGGTCGGCATCC
+
>>>3>44CFFFCG4BEE22EEFGDA2FAAF222335B5BFBFEB2AEEEH3
@M00842:106:000000000-AAV5A:1:1101:8828:9755 1:N:0:3
TTTTATGTCAGGACTGCAATTCTAGTTTAGAACACACAAAAAAACATGGAA
+
1>>>>333BDF1GGBAGF1BGGD3D333AB1ABB0B00FCF00A/F1BAG1
@M00842:106:000000000-AAV5A:1:1101:4008:9759 1:N:0:3
CATGGGGGCGAAAAAAAAAAAAAAACATGGAATTCTCGGGTGCCAAGGAAC
+
1>>111>>A@DDGEFEE/A/EE////>1BC1@1BB2BF/>?/?>1F?F0B<
@M00842:106:000000000-AAV5A:1:1101:25260:9760 1:N:0:3
ATGATTAGGTCTGGACGTAAAACACCAGCACAAATGACCTTCGCGCGGCCC
+
AA1A1BBB11BBB1AFEA11A31BB0000AA0B0A1111D1F0///A/AEA
@M00842:106:000000000-AAV5A:1:1101:10371:9772 1:N:0:3
AAAAAAAAAAAAAAAAGGGGGGCGCACAGCGTCCACCACAAACACCACCCC
+
AAAAA@DDDDDDGGE//CEEG//>---->.-..<.0<.C....;....:.-
@M00842:106:000000000-AAV5A:1:1101:8574:9778 1:N:0:3
CGACTCATCAGAAATATCCGAAAGTGTTAACTTCTGCGTCATGGAAGCGAA
+
>3>A3ABFFFFFGFGFGGGGAA2A5D6B5DB55D5ADABEEGGHE3FGGG2
@M00842:106:000000000-AAV5A:1:1101:11155:9781 1:N:0:3
AAAAAAAAAAAAAAAAATGGAATTCTCGGGTGCCAAGGAACCCCAGTCACC
+
AAAAADDDDDDDGGGGGFFG1111D2@B>>/>?FF@F/BFG/>?EE1GFG1
@M00842:106:000000000-AAV5A:1:1101:6724:9782 1:N:0:3
GGGGAGCACATTGTAGCATTGTGCCACTTCATCCATTAACTTCTCAGTAAC
+
>AA3>3>AFFFFGGBFGGFFF5D5FF4B5BF5DBB555DA5555BGH5G55
@M00842:106:000000000-AAV5A:1:1101:28361:9783 1:N:0:3
ATATGTTAAAAAAAAAAAAAAAAAATGGAATTCTCGGGTGCCAAGGAACCC
+
>3>33B@DDFFFGGGGGGGGCCE0>1BB33B3D55??/1>EBBFGEBGH1E
@M00842:106:000000000-AAV5A:1:1101:10452:9787 1:N:0:3
AAAAAAAAAAAAAAAAAAAAAACACACCACACAAAACAAAACCAAAACAAA
+
AAAAADDDDDDDGGGGGGGC?E?F0?//?////?0>0?/00B/<<?F0??0
@M00842:106:000000000-AAV5A:1:1101:25384:9789 1:N:0:3
AAAAAAAAAAAAAAAAAATGGAATTCTCGGGTGCCAAGCAACTCCCGCCAC
+
?AAAADDDDDDDGGGGA/0BG@111D2D/?>/>BBB1F/0BB>@G///>/?
@M00842:106:000000000-AAV5A:1:1101:24043:9789 1:N:0:3
AAAAAAAAAAAAAAAAAAAAAAAACAAGCACAAAAGAGGACACCCCGGGCG
+
AAAAADDDDDDDGGGGGEECGG////?0/000FA00/0/0/00?///<///
@M00842:106:000000000-AAV5A:1:1101:5352:9790 1:N:0:3
GTTGGCGGCAAAAAAAAAAAAAAAATGAAATTCTCGGGCGCCAAGGACCCC
+
>>>33BADBBBFGGGGGGGGGGG0>1B33@@3@33B1///>>E/F/FBE/E
@M00842:106:000000000-AAV5A:1:1101:10933:9793 1:N:0:3
AAAAAAAAAAAAAAAAAAGGGAATTCTCGGTTGCCAAGGAACTCCAGCCAC
+
BBBBBDBBBBBBGGGGGAA?EGF13@5@?FB>EG3E@B1B3BBF@@3311B
@M00842:106:000000000-AAV5A:1:1101:10591:9809 1:N:0:3
AAAAAAAAAAAAAAAATGGGATTCTCGGGTGCCAAGGAACTCCAGTCACCC
+
AAAAADDDDDDDGGGGFGG0B10122BCE/>/B@B//0BG1BG112B1B10
@M00842:106:000000000-AAV5A:1:1101:13026:9810 1:N:0:3
AAAAAAAAAAAAAAAAAAGGGAATTCTCGGGTGCCAAGGAACTCCAGTCAC
+
AAAAADDDDDDDGGGGGE/?F/00BF2DFF>/>EGGFCE0FG1FGGF2E11
@M00842:106:000000000-AAV5A:1:1101:23842:9810 1:N:0:3
AAAAAAAAAAAAAAAAGGGGGGGGACGAGGCACAGCCCACCACACAACACC
+
>AAA@DAADDDDCAEA//EECBA--;;--;9--9---;B--9-;9--9-9-
@M00842:106:000000000-AAV5A:1:1101:13202:9820 1:N:0:3
CAAAAAAAAAAAAAAAAAGGGAATTCTCGGGTGCCAAGGAACCCAAGCCAC
+
>>AAAADDDDDDGGGG///AEA>F1D22>B//>?BBF/F0FG/E/////00
@M00842:106:000000000-AAV5A:1:1101:8303:9821 1:N:0:3
AAAAAAAAAAAAAAAAAAATGGAATTCTCGGGTGCCAAGGAACTCCAGTCC
+
AAAAADDDDDDDGGGGGGEGFG111B@2@B/>/>?GGGC/B>GCHHHG2DB
@M00842:106:000000000-AAV5A:1:1101:4858:9822 1:N:0:3
AAAAAAAAAAAAAAAAAAAAAAAACACAACACCAAACCCGACGCAGACCAA
+
AAAAADDDDDDDGGGGEC@>//E///B?FF////?/////<//<>//0/</
@M00842:106:000000000-AAV5A:1:1101:7811:9824 1:N:0:3
ACTGATTTGGTTGTCGACTGTTATACAAACACAAAAAAAAAAATGGAATTC
+
>>>3>@B@DFAAE?FEGGEEBB55DADBA442AA22BAE000ABBC3333B
@M00842:106:000000000-AAV5A:1:1101:7184:9838 1:N:0:3
AAAAAAAAAAAAAAAAAAGGGAATTCTCGGGTGCCAAGGAACTCCAGTCAC
+
AAAAADDDDDDDGGGGGE/?E?G01D@BF/>//EFF1F/00BBEFBG2@1B
@M00842:106:000000000-AAV5A:1:1101:9142:9841 1:N:0:3
AAAAAAAAAAAAAAAAAAAATGGAAATCTCGGGTGCCCAGGAACCCCAGTC
+
AAAAADDDDDDDGGGGGGGG0BB1111B@1B/>>>?F0E>/C0>/?E//11
@M00842:106:000000000-AAV5A:1:1101:4159:9849 1:N:0:3
AATGTCGGCTTCTTATTAGAAAACACAACACAAAAAACGGAATTCTCGGGG
+
>A>1>B1>D1>C11BBAGGFGGH0AB0A00000AAAA//A/B/1D2DAFAA
@M00842:106:000000000-AAV5A:1:1101:6737:9868 1:N:0:3
AAAAAAAAAAAAAAACGGGGGGCAGATCGAACCACCACACCCACAACATGG
+
1>>1ADADDD>0AAEF//?E>/////11..00-0<......<.<..<.///
@M00842:106:000000000-AAV5A:1:1101:8348:9870 1:N:0:3
GTACGGGGAAGGACGTCAATAGTCACACAGTCCTTGACGGTATAATAACCA
+
>>>>33>DDBCCFGEEGFGGGGFD5A5AFFH3B55BBFAAB21G555AFH3
@M00842:106:000000000-AAV5A:1:1101:12718:9875 1:N:0:3
AAAAAAAAAAAAAAAAAAAAAAAAAACAAGACACAAACAAAAAAAAAACAA
+
BABBBDDBBBBBGGCEEEEFGGE/>///?222?22/B/B/BB?/B//</?/
@M00842:106:000000000-AAV5A:1:1101:26111:9879 1:N:0:3
AAAAAAAAAAAAAAAAAAGGGAATTCTCGGGTGCCAAGGAACCCCAGCCAC
+
AAAAADDDDDDDGGGGEA/EE?00BD22/////?0B1/?0BF/>EAC0?>>
@M00842:106:000000000-AAV5A:1:1101:14513:9880 1:N:0:3
AAAAAAAAAAAAAAAAAAAAAAAAACAACAAACACAAAAAAAAAAAAAAAA
+
AABBBBDBBBBBGGGGEGGGGGG/>//?//?0/B0?/0BF@C//>/<-->-
@M00842:106:000000000-AAV5A:1:1101:7256:9880 1:N:0:3
ACAAAAAAAAAAAAAAAAAAATGGAATTCTCGGGTGCCAAGGAACTCCAGG
+
BBBBBFBBBBBBGGGGGGGGGABF@FD@B3B?B>1>?GGBFD1BF3FG3F3
@M00842:106:000000000-AAV5A:1:1101:14355:9881 1:N:0:3
ACAAATTTACAATAAAAAACAAACAACAATGGAATTCTCGGGTGCCAAGGA
+
ABBBBFFFFFFFGGGGDGGEGEH4B44B43BC333BBAEFBE2AEHHGEE1
@M00842:106:000000000-AAV5A:1:1101:18103:9882 1:N:0:3
CCAGGACTGAAGAAATATCTCATGTAAAAAACAACACAAAAAAAGGAATTC
+
>>A33>A4AFFDGGGGGCGBFFFDDA6654A2B22AAG2AFG201A2B33D
@M00842:106:000000000-AAV5A:1:1101:4672:9889 1:N:0:3
TAGGACTCCGCATGTGCTAGTAGTAGCATTACGCCTGTCAGGGACTGTACG
+
>>A1>@1BCAAD1AA3BBAFBFDABAFD3311A0A0B1BDD00AEFGB22A
@M00842:106:000000000-AAV5A:1:1101:15796:9890 1:N:0:3
AAAAAAAAAAAAAAAAATGGAATTCTCGGGTGCCAAGGAGCTCCAGTCACC
+
@ABBBBBBBBBBGGGGCFFGB333A5@F10B0E333B1F1FAGGHFHH3F3
@M00842:106:000000000-AAV5A:1:1101:20159:9891 1:N:0:3
GGTAGAAAAAAAAAAAAAATGGAATTCTCGGGTGCCAAGGAACTCCAGTCA
+
>3>>3@BDFFBBGGGGGCGABF3333A55AFA1AEHFFGGAFHFHHHHGH3
@M00842:106:000000000-AAV5A:1:1101:9018:9894 1:N:0:3
ATGGAAAAAAAAAAAAAAAAATGGAATTCTCGGGTGCCAAGGAACTCCAGG
+
>>>1>B@BFDDDGGGGGGG?E0BB1BB112@/?>?>EFG1FF0FFBGFGG0
@M00842:106:000000000-AAV5A:1:1101:28350:9895 1:N:0:3
AAAAAAAAAAAAAAAAAAAAGGGAAGTCTCGTGTGCCAAGGAACACCAGTC
+
AAAAADDDDDDDGGGGGGGG/?//0>112B>//>?BFGF//BGC0BEA>11
@M00842:106:000000000-AAV5A:1:1101:12204:9895 1:N:0:3
CCAAAAAAAAAAAAAAAAAAATGGCATTCTCGGGTGCCAAGGAACTCCAGG
+
>>>1>AAD1D0>EEFG////>FBB0>B1@2@F///>?FEB>/0BFGG1BF0
@M00842:106:000000000-AAV5A:1:1101:28369:9896 1:N:0:3
AAAAAAAAAAAAAAAAAAAAGGGCACACGCGGGAGCCAAGAAACCCAAGTC
+
11AAADADDD?D?E/EEAE/A?////0B///>///<?BFE00B<0//?/11
@M00842:106:000000000-AAV5A:1:1101:20378:9900 1:N:0:3
AAAAAAAAAAAAAAAAGGGGGGGCGGCAGAGCAGCGACCACAACCCACACG
+
11A>>1>ADA00/AE/AA?E?C-@-----;;/;/------------;----
@M00842:106:000000000-AAV5A:1:1101:5877:9905 1:N:0:3
GGCTTGGCACGTTCGTCAAGGACTGGCGTAGATACGATTCACATTTCGTGC
+
1>A>111BBFA>FFA1EG?EB0B00B0000A02A1////D11A22220A//
@M00842:106:000000000-AAV5A:1:1101:22870:9905 1:N:0:3
AAAAAAAAAAAAAAAAATGGAATTCTCGGGTGCCAAGGAACTCCAGTCACC
+
BBBABBBBBBBBGGGEGAFGAF3BD55?E>1>B3BBFFFCGGHGFHFGHG3
@M00842:106:000000000-AAV5A:1:1101:3650:9908 1:N:0:3
AAAAAAAAAAAAAAAGGGGGGGCGAGAAGCACCAACACACGCACAACCACG
+
>1AA11>A?@DDA/AA/EEA<--;----///--------------;-----
@M00842:106:000000000-AAV5A:1:1101:26745:9908 1:N:0:3
AAAAAAAAAAAAAAAAAAAAAAAAAAAACAACAACAACAAAAAAACAAAAA
+
AB@AADDBCCCCGGGGGGGGGGGCF//E/?/FFF//?//?BGF/B/?G00/
@M00842:106:000000000-AAV5A:1:1101:11266:9912 1:N:0:3
CATCTCGGCATTTTTTTTTAAAAAAAAAAAACAAAACTGGACTTCTCGGGG
+
>A1>>D1AADABBBFEEGGGGFE1//A///////BB01B>G01BB2B>F@/
@M00842:106:000000000-AAV5A:1:1101:12352:9917 1:N:0:3
AAAAAAAAAAAAAAAATGGAATTCTCGGGTGCCAAGGAACTCCAGTCACTT
+
BBBBBBBBBBBBGGGGGFGA3BA555B1A1>1BDB??BEGFGHFF3F3FE3
@M00842:106:000000000-AAV5A:1:1101:22069:9919 1:N:0:3
TTGGATGCTTGGTCTTCAGACTTAATTAAACAACAACCAGGAAAGGAAGGG
+
>1>11@1B1@B>BBB1FFFBFA31A3331D11AG0FEEFHG0A0BG0FEE/
@M00842:106:000000000-AAV5A:1:1101:23555:9921 1:N:0:3
CTTAGGATTTGTTGGTATTGTTGCAAACACACAAAAACATGGAATTCTCGG
+
>>>>11B3BBD@FFCAGGGFBBB11310B0B0000BA00B1B1F1AD2DA/
@M00842:106:000000000-AAV5A:1:1101:9706:9929 1:N:0:3
AAAAAAAAAAAAAAAAAGGGGGCGCGGGCGCCCACGACACCCACCGCCACA
+
>>AAADDDDDDDGCG?/A/EGC/>/E/////<///>/<></?/?///--<0
@M00842:106:000000000-AAV5A:1:1101:14573:9930 1:N:0:3
GTTTACCTTGCGTGTACGCGCAGGAAACACTGACGTTCTTACTGACGCAGA
+
>>>>>BDDFFFBEF2GGGEGG?AA2BBABGBFBBEAAEADGGGFGHGGGG0
@M00842:106:000000000-AAV5A:1:1101:26984:9931 1:N:0:3
GAAAAAAAAAAAAAAAAAATGGAATTCTCGGGTGCCAAGGAACTCCAGTCC
+
>>>>>FBBBBBBGGGGGGGCFGFHB3B55?101>BFF3?F1FG3BGFF3F3
@M00842:106:000000000-AAV5A:1:1101:4043:9931 1:N:0:3
AAAAAAAAAAAAAAAAAGGGAATCCCCGGTGCCCAGGCACCCCCGTCCCCT
+
BBBBBBDBBBBBGGGGAAE1GB13B31>@///F?C111??11>////>??0
@M00842:106:000000000-AAV5A:1:1101:5394:9933 1:N:0:3
GTTCTTATTACCCTTCTGAATGTCACGCTGATTATTTTGACTTTGAGCGTA
+
>>>>>3BBBDFFGGBFFFFFGFFD3E0BBE0A33D32220BA21BFFGEE/
@M00842:106:000000000-AAV5A:1:1101:4092:9934 1:N:0:3
AAAAAAAAAAAAAAAAGGGGGGCGCGAACCGACCGCACCACCACAACACCC
+
AAAAA?DD?DDDE//AE//A////---------------9;;.:9.;99.;
@M00842:106:000000000-AAV5A:1:1101:15543:9935 1:N:0:3
AAAAAAAAAAAAAAAAAATGGAATTCTCGGGTGCCAAGGAACTCCAGTCAC
+
?AAAADDDDDDDGGEGC/EFG111B1DD////>>FGC/B00F1GHFBEFFB
@M00842:106:000000000-AAV5A:1:1101:5227:9938 1:N:0:3
CTTTGTCGGCTGGATTTGTGAATATGAAGAGTATTAGAAAGGGAGATATGG
+
>>1>1@@>>DADFGABGBBFFGA33A3311BD2D2BD1DD1GA0BECGFGF
@M00842:106:000000000-AAV5A:1:1101:27979:9942 1:N:0:3
AAAAAAAAAAAAAAAAAATGGAATTCTCGGGTGCCAAGGAACTCCAGTCAC
+
BBBBCCBCCCCCGGGGGG1FGGHBG@55FFE1>?FDFGFGFH3FGFFBFGF
@M00842:106:000000000-AAV5A:1:1101:9146:9944 1:N:0:3
AAAAAAAAAAAAAAAAAAAAATGGAAGTCTCGGGTGCCAAGGAACTCCAGC
+
@ABBBBDBBBBBGGGGEEFFE1B3333@B3@??>1>E33BGG03B?BG3F3
@M00842:106:000000000-AAV5A:1:1101:22748:9947 1:N:0:3
GACCGCTTTGGCCTCTATTAAGCTCATTCAGGCTTCTGCCGTTTTGGATTT
+
>>>A1>11>11BFABBAFBAEBBAFG13DF31BB00BFFDEE/0/B/11BB
@M00842:106:000000000-AAV5A:1:1101:11596:9947 1:N:0:3
AAAAAAAAAAAAAAAAAAAAACACACGACGCAACACAAACAACAAAAACCA
+
AAAAADDDDDDDGGGG?A@CE//0////////>>0///0/BF///0B</</
@M00842:106:000000000-AAV5A:1:1101:4218:9948 1:N:0:3
TGGAATTCTCGGGTGCCAAGGAACTCCAGTCACTTAGGCATCTCGTATGCC
+
>>>AADFFFFAAGEEEGGFGGF4B45BGHDEDF55D53BBBADFGBAAEFF
@M00842:106:000000000-AAV5A:1:1101:23747:9949 1:N:0:3
TGGAATTCTCGGGTGCCAAGGAACTCCAGTCACTTAGGCATCTCGTATGCC
+
>>3>>BBFFFCCGGEEGGGFFA4B4BFBFFFFF55BDDGC3B5AF2B33DA
@M00842:106:000000000-AAV5A:1:1101:20769:9949 1:N:0:3
TATTGCGGTAATTATGAAATGATTTTTATTTCAAAAAACAAAACAAAAAAA
+
>>>>1B1>>>A@3GCFBBBFB133A3303333DDA1AA0A0F00AFCFF/A
@M00842:106:000000000-AAV5A:1:1101:26097:9950 1:N:0:3
AAAAAAAAAAAAAAAAAAAGGGGAGTCGCGGGGGCGCAGGGACCCCCCACC
+
AAAAAADDDDD@GGGC/E@E/FE///B/>/////////---...<A---<.
@M00842:106:000000000-AAV5A:1:1101:22786:9951 1:N:0:3
AAAAAAAAAAAAAAAAAATGGAATTCTCGGGTGCCAAGGAACTCCAGTCAC
+
BBBBABBBBBBBGGGGGECBG@3@3@5D1FE?>BG33?E13GEGHGHFFHF
@M00842:106:000000000-AAV5A:1:1101:20014:9956 1:N:0:3
AGTAAAGAGCAGTTAATCTGGTGTGACAAAGACACAAAAACATGGAATTCC
+
>33>>D5BCFFF5GGFGGGGGBB4A5555B444B44222A2FA3BA33BFD
@M00842:106:000000000-AAV5A:1:1101:25716:9958 1:N:0:3
AAAAAAAAAAAAAAAATGGAATTCTCGGGAGCCAAGGAACTCCAGTCACTT
+
ABBAADDBBBBBGGGGFGGBBF3B5AEAA0>1BB2B?1BG3FGHB3BGHD3
@M00842:106:000000000-AAV5A:1:1101:17981:9963 1:N:0:3
AAAAAAAAAAAAAAAAGGGGGGGCCGACGGACGCCCCCCGCCCCCCACACC
+
>AAAADDADDDDGGC///EEA<-9----9------99-----;-;9-;---
@M00842:106:000000000-AAV5A:1:1101:22256:9966 1:N:0:3
CTGAATTGTTCGCGTTTACCTTGCGTGTACGCGCAGGAAACACTGACGTTC
+
>>>>>B@DDDB>AEAAECGGGGA4A2B2BA222A2A01BBBBGBF3AEB1A
@M00842:106:000000000-AAV5A:1:1101:7357:9969 1:N:0:3
ATACAAAAAAAAAAAAAAAAAATGGAATTCTCGGGTGCCAAGGAACTCCAG
+
A>AAAFFFCCCCGGGGGGGGGGFBE3333555BB/1>BGDGGGFHHGHHH3
@M00842:106:000000000-AAV5A:1:1101:8660:9973 1:N:0:3
CAGGTCGGACCAAATTGATAGAGTTAGGAAACCAAAACAAAAAAATGGAAA
+
>>>11B1>ADDAGGFFB1B3BAD3D3D01100000A00B/AAAEECBF1G1
@M00842:106:000000000-AAV5A:1:1101:25392:9979 1:N:0:3
AAAAAAAAAAAAAAAAGGGGGGGCGCGAGACGACAGCCACACCACAGCCAC
+
1AAAADDDDDDDGEGCA/E/E@-:-9@------;---:-;-9--:9--9--
@M00842:106:000000000-AAV5A:1:1101:9603:9980 1:N:0:3
TCTTCTTTCCTCCTGCTTCTCGGGTGCCAAGGAACTCCAGTCACTTAGGCA
+
3>3>>BDFFFFFGGGGFGGFGFFF4ABFBC42AAF3AGFFDGFG55F5AG3
@M00842:106:000000000-AAV5A:1:1101:26761:9981 1:N:0:3
AAAAAAAAAAAAAAAAATGGAATTCTCGGGTGCCAAGGAACTCCAGTCACC
+
AAAAADDDDDDDGGGGGGGGAB1BD2@B/>/>BBBEG/ECG1GHGHGHHF1
@M00842:106:000000000-AAV5A:1:1101:24544:9982 1:N:0:3
GGTAAAAAAAAAAAAAAAAAGGGAATCCTCGGGTGCCAAGGAACTCCAGTC
+
>>>>>BBFDDDDGGGGGGGA/A//B0BF11/>//>B>11//B0B11@1B2B
@M00842:106:000000000-AAV5A:1:1101:26405:9988 1:N:0:3
ATTTTGCTGTAAAAAAAAAAAACAACATGGAATTCTCGGGTGCCAAGGAAC
+
AAA>>5BDFDFFGGGGEEGGGG2AA1AFBG33B3A5DFAEA0EGF3GFFF1
@M00842:106:000000000-AAV5A:1:1101:24495:9994 1:N:0:3
TGAGAAAATAAAAAAAGTAATCTTCTATGGTGTTGCTATAAAAACAAAACA
+
>>11>BBF@FFFGGGGE1BB3F33B3A3DF2100BDBF222D1B/AGHFAA
@M00842:106:000000000-AAV5A:1:1101:11991:10001 1:N:0:3
AAAAAAAAAAAAAAAAAAAAAAAAAACAACCAACAACAAAACAAAAAAAAA
+
BBBBBBBBBBBBGAGGGCG?EEE/>///?//??/??/?E0F0?/B0?B//A
@M00842:106:000000000-AAV5A:1:1101:10066:10010 1:N:0:3
AGTACCCTAGAGGAAGTGTTAGATGCTGCAAACAACACAAACAAAATGGCA
+
>3>>AFFFFFFFFGGGABBBAF55DBBAGF4544A422B2B2FEF23BG23
@M00842:106:000000000-AAV5A:1:1101:12830:10012 1:N:0:3
AAAAAAAAAAAAAAAAATGGAATTCTCGGGTGCCAAGGAACTCCAGTCACC
+
AAAAADDDADDDGGGGE0BBBB1A12D?//>>>F11//F0BCGHHGFGEDB
@M00842:106:000000000-AAV5A:1:1101:9047:10016 1:N:0:3
ATGGGCTGTTCTTTTTTAAAAAAAAAACACACAAATGGAATTCCCGGGTGC
+
11>11B1>B1BBBFDGEGGBGG000////0A/A/01D1F111D1BEE/>>/
@M00842:106:000000000-AAV5A:1:1101:28405:10018 1:N:0:3
AAAAAAAAAAAAAAAAAGGGAATGCTCGGGTACAAAGGAACTCCAGTCAAC
+
AA?AADDDDDDDGEEE//AE/001121B///>BB1100B0G111112BB2B
@M00842:106:000000000-AAV5A:1:1101:15079:10020 1:N:0:3
CTTCAAAAAAAAAAAAAAAAAATGGCATTCTCGGGTGCCAAGGAACCCCAG
+
>AAAAFFFBCCCGGGGGGFGFCABB2333D55B?>?>EHFHGDBGH1?E1/
@M00842:106:000000000-AAV5A:1:1101:8627:10024 1:N:0:3
AAACAGAAAAAAAAAAAAAAAAATGGAATTCTCGGGCGCCAAGGAACCCCC
+
AAABB44CFFFBGGGGC?EGGGGFBB3@33D5D?B0/>EEAEHFGFF/EE/
@M00842:106:000000000-AAV5A:1:1101:7934:10025 1:N:0:3
TTGGTCGGTTCTACTCGTATTTCCAATGCATCCACTGTAGACATTAAAAAA
+
>>>11B>@>AAFGGGGFB0BGF3FG33B1B21BAFAFA2ADFDA2F111B/
@M00842:106:000000000-AAV5A:1:1101:11390:10025 1:N:0:3
GAAAAAAAAAAAAAAAGGGGGGGCGCGACGCACCGCCAACACCGACAACCG
+
>AA@A11D@@DDGCC//EEE//A----------------99A-9-;-9---
@M00842:106:000000000-AAV5A:1:1101:11431:10030 1:N:0:3
GAAAAAAAAAAAAAAAGGGGGGGCGGCGCGCTACACACAACAAACCCGCAG
+
11AAA1ADD?DD?E///AEEGGGA@-----9--9/-9-------99-----
@M00842:106:000000000-AAV5A:1:1101:14759:10035 1:N:0:3
AAAAAAAAAAAAAAAAGGGGGGAGGACAGCGCCACCAAGAACCGACGCAAG
+
11AAA11>0ADDECA/AEEGCC/<</?0??<->..0..0</<.----:-:-
@M00842:106:000000000-AAV5A:1:1101:18550:10038 1:N:0:3
AATCAAAAAAAAAAAAAAAAAAAATGGAATTCCCGGGTGCCAAGGAACTCC
+
AAAAAFFFBBBBGGGGGGGGGGE/B3B3D3@@3BB>>1>EGGFHAGFG3GG
@M00842:106:000000000-AAV5A:1:1101:6836:10039 1:N:0:3
CAAAAAAAAAAAAAAAAAATGGAATTCTCGGGTGCCAAGGAACTCCAGTCC
+
>ABBBABBBBBBGGGGGGE1BG3B3@D@BF1>1>BFGFGEECG3BGHHEEB
@M00842:106:000000000-AAV5A:1:1101:20603:10041 1:N:0:3
CATGTTGGACCTGTAAAAAAAAAAAAAAAATGGAAATCCCGGGGGCCAAGG
+
>>>1>B3>FFFCGGGGGFF?A000////A/01B1111DBF/>E///E/>C/
@M00842:106:000000000-AAV5A:1:1101:20054:10043 1:N:0:3
AAAAAAAAAAAAACACGGGGGGCGCGCAGACACCCCCACCCACCCAACCCC
+
AA@AAD>DDDDDA?GAEC???///<<----.<<..---;::.:.....;..
@M00842:106:000000000-AAV5A:1:1101:14110:10045 1:N:0:3
AAAAAAAAAAAAAAAAATGGAATTCTCGGGTGCCAAGGAACTCCAGTCACC
+
@ABBBBBBBBBBGGGG?FBGB3BAD5BF1E10BBBB?A?GHGHHHFGHGG@
@M00842:106:000000000-AAV5A:1:1101:23371:10048 1:N:0:3
GAAAAAAAAAAAAAAAGGGGGGGCGCAGCAATACCCCACCACCACACCCCC
+
1>AAAFDDDDDD0AAE/EEEEC-9;-;----//9//--:---9-:-:;---
@M00842:106:000000000-AAV5A:1:1101:10401:10053 1:N:0:3
ATTATGTAGTTATGCGTGTTTGCTTTCAAACACACAAAAAAAATGGAATTC
+
A>>>>33@BBDFFGFE1EABBBD313BD331B0A0AABFH//A01AAG1BD
@M00842:106:000000000-AAV5A:1:1101:20133:10055 1:N:0:3
CCTTGTCTTAAATGGATTGTTGTCCCTCTAACAAAAAAAAAAACAAATGGG
+
>>>>3BBB@FFFGGGGGFFBBBFBFA444A5BBB444AE2A0A1BA1BD31
@M00842:106:000000000-AAV5A:1:1101:26405:10059 1:N:0:3
AAAAAAAAAAAAAAAAGGGGGGCGGCACGAGCGCCGCCCGCACGACAACCG
+
>AAAADDDD@DDA///A/E/E?/<@---.<:---:----:9-;-9------
@M00842:106:000000000-AAV5A:1:1101:12885:10060 1:N:0:3
AAAAAAAAAAAAAAAAAGGGAATCCACGGGTGCCAAGAAACTCAAGACACA
+
BBBBBBBBBBBBGGGGA1A1F11@@3@B0>>/1?F3F1B333B3BF3?311
@M00842:106:000000000-AAV5A:1:1101:22095:10065 1:N:0:3
AAAAAAAAAAAAAAAAAAAGGGAATTCTCGGGCGCCAAGGAACCCCAGTCC
+
AAAAADDDDDDDGGGGGC//?E/00BB2@?////>//>?E0BF////E1B1
@M00842:106:000000000-AAV5A:1:1101:15882:10068 1:N:0:3
AAAAAAAAAAAAAAAGGGGGGGCGGCGCGCACCCCCACACCACAACAACCC
+
1>AAA@D?@@D@?AE/AAAECG-:-9;----;-------9-9-9-;--AA-
@M00842:106:000000000-AAV5A:1:1101:4637:10069 1:N:0:3
AGAAAAAAAAAAAAAAAAAATGGCACTCTCGGGCGCCCAGGAACTCCAGTC
+
AAAAAFFDDDDDGGGGGEEG0FB0BB0B11//>//>//EE/>0B11BF12B
@M00842:106:000000000-AAV5A:1:1101:12592:10075 1:N:0:3
TCCAAAAAAAAAAAAAAAAATGGAATTCTCGGGTGCCAAGGAACTCCAGTC
+
>AABBFBBBBBBGGGGFGGGFBB3333B5D?1>1>EFGGFCFHHBGHFBBB
@M00842:106:000000000-AAV5A:1:1101:10623:10076 1:N:0:3
TATGAATCTGGCTTTCTCCTCACAACAACACACACAACGGACATTCACGGG
+
3>33>F5D@DDF4F4FAGGGGG4BA2444B24AB2E22222A2B5D5A110
@M00842:106:000000000-AAV5A:1:1101:25142:10078 1:N:0:3
CTCTTTGATATTATCAATTATGTAATCATGGTGTGTAGCTTAGTGCCCAAA
+
>1>1>3BD@FFDGGFGADG1EB3B33DADGF1B0B0BDFAD1B2FFHH1B0
@M00842:106:000000000-AAV5A:1:1101:20120:10080 1:N:0:3
AAAAAAAAAAAAAAAAATGGAATTCTCGGGTGCCAAGGAACTCCAGTCACC
+
CCCCCBDBCCCCGGGG0CFGBBDEA5B1BE1>?B3BFCA3GFFGHHHHHH3
@M00842:106:000000000-AAV5A:1:1101:8591:10080 1:N:0:3
AAAAAAAAAAAAAAAAAAATGGAATTCTCGGGTGCCAAGGAACTCCAGTCA
+
BBBBBBBBBBBBGGGGGGGGBG3@33@@B?B>1>ECFGFG1FHGHFHHB?3
@M00842:106:000000000-AAV5A:1:1101:19001:10084 1:N:0:3
ATGGGTGATGTAGACACGAGTTTCTGATGCGACACAAAAACACAAAAAATG
+
>>>1111>BD@FAGGGGFAEAA1A3D33D1A00A0B0B0A/A0BB00G/01
@M00842:106:000000000-AAV5A:1:1101:13862:10087 1:N:0:3
GAAAAAAAAAAAAAAGGGGGGGGGCGCAGGCGCAGACCCCCGCGACCCCAG
+
1>AA11>10>>A0E//EAEEC@---;>----------------9---9---
@M00842:106:000000000-AAV5A:1:1101:11375:10090 1:N:0:3
GAAAAAAAAAAAAAAGGGGGGGCGAGCACACCCGCGCCCCACGCACACCCG
+
11AAA11>AD?DE/A/EEEEC@@99;9-9--;;-9----9-9-----9---
@M00842:106:000000000-AAV5A:1:1101:6397:10092 1:N:0:3
AAAAAAAAAAAAAAAAAAAAAAAAAAAAAACGACAACAAAAACAAACAAAC
+
AAAA1ADDDDDDGGGGCEC////>/>/<////?<BC///00//</?G0CA/
@M00842:106:000000000-AAV5A:1:1101:9621:10092 1:N:0:3
AAAAAAAAAAAAAAAAAAAAAAAAAACAACAACAAACAACAAAAAAAAAAA
+
AABBBBBBBBBBGGGGGGGGGGE>>>//?/????G0/BC?C/FGF//B<@/
@M00842:106:000000000-AAV5A:1:1101:27488:10094 1:N:0:3
AAAAAAAAAAAAACAAGGGGGGGCGTGCCGCTCACCACCCAACCCGAGACC
+
AAAAA1ADDDDDGG/FA/////-----..-9--9;9:A----99A----;-
@M00842:106:000000000-AAV5A:1:1101:9121:10101 1:N:0:3
AAAAAAAAAAAAAAAAAGGGAATTCTCGGGTACCAAGGAACTCCAGTCACT
+
BBBBBDBBBBBBGGGGC1AAAB1355@?FE10BBB3?BF3F3FGBG333B3
@M00842:106:000000000-AAV5A:1:1101:24199:10102 1:N:0:3
AAAAAAAAAAAAAAAAGGGGGGCGACGGCGAGACGCCCCCCCACCCACACC
+
1A?AA@A@?DDAE/F//E?EACC??-----:--:.--9;----...-;---
@M00842:106:000000000-AAV5A:1:1101:6546:10103 1:N:0:3
AAAAAAAAAAAAAAAAGGGGGGCGCGAACAGCAGCAGCCACCGCCACAACC
+
>>AAA?DDDDDDECE//AEEEC/@@-----/</./..;;./..---:....
@M00842:106:000000000-AAV5A:1:1101:23704:10104 1:N:0:3
AACGATACCACTGACCCTCAGCAATCTTACACTTCTTCGCCGAATCACCAG
+
>>>111>>CFFCGGGGGGGFGF1EA1133ABAA1B2D200A/AE/EFGH10
@M00842:106:000000000-AAV5A:1:1101:5601:10108 1:N:0:3
AAAAAAAAAAAAAAAAAAAAAAAAAAACAAAAAAAAAAAACAAACAAACCA
+
BBBBBBBBBBBBGGGGGFGGGG/>/E//?/00/<//>/<////0.>.0...
@M00842:106:000000000-AAV5A:1:1101:9460:10111 1:N:0:3
AAAAAAAAAAAAAAAAAGGGAATTCTCGGGTGCCAAGCACCCCCGGTCACC
+
AAAAADDDDDDDGGGG//EEA001B22F>>//E>F@?/00?/>//>/>?F1
@M00842:106:000000000-AAV5A:1:1101:17128:10111 1:N:0:3
AAAAAAAAAAAAAAAAAAAAAAAACACAACACAAAACAAAAAAAAAAAAAA
+
?AABBBBBBDBBGGGG?CE?EC//?F1??/?//?BE0//B0/E/B//A@/-
@M00842:106:000000000-AAV5A:1:1101:12917:10117 1:N:0:3
AAAAAAAAAAAAAAAAGGGGGGGGCAGAACCACAACAGCCAACACGACAAG
+
>>A?111A@?@@AE?/EE?EG/--=---/---9;----9--------9---
@M00842:106:000000000-AAV5A:1:1101:15127:10120 1:N:0:3
CAAAAAAAAAAAAAAAAAAGGGAATTCTCGGGCGCCAAGGAACTCCAGTCC
+
AAAAAA?DDDDDGGGGCE//?E/>B1B22F/>/>E>//>/B0B1FF11BG1
@M00842:106:000000000-AAV5A:1:1101:18863:10121 1:N:0:3
TCAAAAAAAAAAAAAAAAAAATGGAATTCTCGGTGCCAAGGAACTCCAGTC
+
>AAABFABCCCCGGGGGGGGGGBB3B33B33??1B>FGHHGHHHFHHGHGD
@M00842:106:000000000-AAV5A:1:1101:21875:10129 1:N:0:3
AGCGGCATGGTCAATATAACCAGTAGTGTTAACAGTCGGGAGAGGAGTGGG
+
>3>33>2>CFDDDGGFGAGGGFBAAG6F5A5BFDFDGEEE?EEG2EABFF1
@M00842:106:000000000-AAV5A:1:1101:22807:10132 1:N:0:3
CACGTTTTCTTCTGCGTCAGTAAGAACGTCAGTGTTTCCTGCGCGTACACG
+
>>A3>BBADDFDAFBEEEEEBF55DDBE4FAE5D55BDEFFHCFGA0EEF1
@M00842:106:000000000-AAV5A:1:1101:12979:10138 1:N:0:3
AGTCGGAACCGAAGAAGACTCAAAGCGAACCAAACAGGCAAAAAATTTAGG
+
>3>>33>>DABBGGGFGBGFGF43A2A22AA2ABBGFHGGGE2AABCGGH3
@M00842:106:000000000-AAV5A:1:1101:27289:10141 1:N:0:3
TGTGTGCTTGTCAATCTGAGAGGAAAGACACAAAAAAAAACGGAATTCTCG
+
1>>1>1BB@@1DGG3BBFBGBFA1BA0B0000B00BE/////A/A/AD2D/
@M00842:106:000000000-AAV5A:1:1101:25422:10144 1:N:0:3
TGGAATTCTCGGGTGCCAAGGAACTCCAGTCACTTAGGCATCTCGTATGCC
+
>>3>>BBFDFBBGAAEGGFFFFFB4ABBF5BEF55DBFGFBBAFGBEA3DB
@M00842:106:000000000-AAV5A:1:1101:23010:10156 1:N:0:3
ACAAAAAAAAAAAAAAAAATGGAATTCTCGGGTGCCAAGGAACTCCAGTCC
+
AAAAAFADDDDDGGGGEGE0BFC11BD2@>//B>EBEGA/B0FCFGBBBB1
@M00842:106:000000000-AAV5A:1:1101:13338:10159 1:N:0:3
CATAACTGGCTGCACTTAGCTTTATAATTATTCTGTGCTGTATATGAAGTG
+
>A3>AFBDFA>AFGCBFAFGFB5556666666ADD6D55D5B55BDF5BD3
@M00842:106:000000000-AAV5A:1:1101:28721:10160 1:N:0:3
AAAAAAAAAAAAAAAAAAATGGAATTCTCGGGTGCCAAGGAACTCAAGCCC
+
BBBBBBDBBBBBGGGGGGE1BGGB3FB5D1?/?>?FBB??FGG3G3BG3//
@M00842:106:000000000-AAV5A:1:1101:13962:10161 1:N:0:3
AAAACTGATCATTGTAGCAAATCACAGCTTAAACGTTTTGCAATACAAACA
+
?ABBBB5BBDF5BFG6FGBBFGBB44AA4455DBE4442ABF5DF3F3A22
@M00842:106:000000000-AAV5A:1:1101:18395:10163 1:N:0:3
ACTAGGAGTCCAAAAAAAAAAAACACATGGAATTCTCGGGTGCCAAGGAAC
+
>A>A34BCCFFFGGGGGGCE?EE2B1B3B1333BBB5FAA1A1GGGAFFG1
@M00842:106:000000000-AAV5A:1:1101:4418:10163 1:N:0:3
GATTTGGTTGGACTTGGTGGCAAGTCTGCCGCTGATAAAGGAAAGGATACC
+
>>>335@>>>@FGE4FGBFEGG4B5B6AA4A2AAB3A5BAE2F32F2ADG3
@M00842:106:000000000-AAV5A:1:1101:19674:10169 1:N:0:3
TTGGGTAGTAGATACTTACATTATAGGTGTTAGTGATTTCTGTTCAAATGG
+
>>>11>B>D@FBGGBBBAB13A133DA1B1033313D3A3BD22D222DGB
@M00842:106:000000000-AAV5A:1:1101:14115:10169 1:N:0:3
GAAAAAAAAAAAAAAAGGGGGGGAGGGAACTCAACCACCCGCGCGCCCCGG
+
>1A1A1110>?0E/EEEEG/A<-:---..9900//9:-9----9--9----
@M00842:106:000000000-AAV5A:1:1101:27489:10172 1:N:0:3
AAAAAAAAAAAAAAATGGAATTCTCGGGTGCCAAGGAACTCCAGTCACTTA
+
BBABBBBBBBBBGGG1BFB3B3D5DAF01A1BE3??BB?BB33F3BBGB33
@M00842:106:000000000-AAV5A:1:1101:18891:10172 1:N:0:3
AAAAAAAAAAAAAAAAGGGGGGGGCGCGCGCGCGCACACACACACACCAAG
+
>>AAA1>DDDDDGGG//EEG/B-----9-------9--;---;--;--9--
@M00842:106:000000000-AAV5A:1:1101:18668:10174 1:N:0:3
AAAAAAAAAAAAAAAAAAAAAAAACAAAAAAAAAAACAAAAAAAAAAAAAA
+
BBBBBBDBBBDBGGGEFGCCGG/>1?1B0?//>/<<?C/<0///<--A-<-
@M00842:106:000000000-AAV5A:1:1101:24441:10174 1:N:0:3
AAAAAAAAAAAAACAGGGGGGGCCGCGGCACGCCGCCCCCGCCGGCACCAC
+
1AAAA1AD@A@??A/0AA/A/:9-9-----------;-99---9---9---
@M00842:106:000000000-AAV5A:1:1101:13507:10179 1:N:0:3
AAAAAAAAAAAAAAAAAAATGGAATTCTCGGGTGCCAAGGAACTCCAGTCA
+
AAAAADDDDDDDGGGGGGGABG111112D////>>BFGHGAFHGBGGH>F1
@M00842:106:000000000-AAV5A:1:1101:27315:10179 1:N:0:3
ATCTTGAACACTCATCCTTAATACCTTTCTTTATGGGGTAATTATACTCAC
+
>A>AABFFFFFFGFBGGBGF5F5D4555A5555AAB4AEA3F5D5FF5GD3
@M00842:106:000000000-AAV5A:1:1101:27684:10183 1:N:0:3
ATGATTGATCGTCAAAAAAAAAAAGAAAACAGAAAAAACAAACATGGAATC
+
>>1>1@DF3DA1AFGGGGGGGAA//A0B0AB0B1BFAEGFAG/F@B>1F11
@M00842:106:000000000-AAV5A:1:1101:16443:10185 1:N:0:3
AAAAAAAAAAAAAAAAAAAATGGAATTCTCGGGCGCCAAGGAACTCCAGTC
+
BBBBABBBBBBBGGGGGCFEFBF33@3B33?1//>>>EGHGHFHFHHHHFD
@M00842:106:000000000-AAV5A:1:1101:23837:10186 1:N:0:3
ATAAAAAAAAAAAAAAAAAAAACAAACACCAACAACAAAACTAGCAACCCC
+
>1>AAFFDDDDDGGGGGGGGGG///0/B0////??/?/B>0111B11BG?/
@M00842:106:000000000-AAV5A:1:1101:21787:10191 1:N:0:3
AAAAAAAAAAAAAAACGGGGGGGCGAGAGCGCCCCCCACACCTACACACAG
+
11>>?AA@A@AD?E/A//AEEC-;-;------9---------9///-/---
@M00842:106:000000000-AAV5A:1:1101:20236:10198 1:N:0:3
ATTTGGGGGCTAAAAAAAAAAAACAAAATGGAATTCTCGGGTGCCAAGGAA
+
3>>3353>>D?FGGGGCEAEA001B11B3BF333BD5D1F0B>EGFFGFG3
@M00842:106:000000000-AAV5A:1:1101:23680:10205 1:N:0:3
CAAAAAAAAAAAAAAAAAATGGAATTCTCGGGTGCCAAGGAACTCCAGTCA
+
AAAABBBBBBBBGGGGGGGABG333BB5DF?>1>?FFCGFGHGFGFFFBF3
@M00842:106:000000000-AAV5A:1:1101:15006:10209 1:N:0:3
AAAAAAAAAAAAAAAAAAAAAAAAACCACAAACAAAAAAAAAAAACAAAAA
+
?ABBBBBBBBBBGGGGEEEE?E>@E//?/?/0/B/0B?/B/B@/</?/0?.
@M00842:106:000000000-AAV5A:1:1101:17579:10210 1:N:0:3
AACCTACCGCGCTTCGCTTGGTCAACCCCTCAGCGGCAAAAATTACAATTT
+
AABBAFFFDB2AAAA2EA4FEABDAAFE22A2B3A2AAAB2ABA3555DF5
@M00842:106:000000000-AAV5A:1:1101:17000:10213 1:N:0:3
CCATTATCAAACCACATAGAATCCAGAACGACACAACAAAAACTGGCATTC
+
>AAAAFDDFFFFGGFCFEG5BEBBB44A422222BFAA2B2B23BA2A33D
@M00842:106:000000000-AAV5A:1:1101:14711:10214 1:N:0:3
AAAAAAAAAAAAAAAAAAATGGAATTCTCGGGTGCCAAGGAACTCCAGTCA
+
AABAADDBBBBBGGGGEGE1BF3B33D55?FE?>E?FGFCHFH3GBHC?F3
@M00842:106:000000000-AAV5A:1:1101:4537:10218 1:N:0:3
CAATACTGTAGGCATGGGTGATGCTGGCAGTACATCTGCCATTCACAGCTC
+
>>AAACDFFFBBFF4GFG4AG5BB5DF2B2455D6DB5DFG5ADF555A3B
@M00842:106:000000000-AAV5A:1:1101:16305:10220 1:N:0:3
AAAAAAAAAAAAAAAAAATGGAATTCTCGGGTGCCAAGGAACTCCAGTCAC
+
BAABBDDBBBBBGGGGGGFBGBFG3B5DEFC1>AGFBFFGBHBGGFHFEG@
@M00842:106:000000000-AAV5A:1:1101:21205:10223 1:N:0:3
CTGAATAAGAATAATTTATTTCGAGGCAGAGCTGAATAAATTGAAATTAGG
+
3>>>>BDDFFFFGGGGG5FGFGB2BAECA2A3BB335D555ADB55D5BF5
@M00842:106:000000000-AAV5A:1:1101:16600:10225 1:N:0:3
AAAAAAAAAAAAAAAAAAAAAAAAAAAACAAAAAAACACAAAACAAAAAAA
+
BBBBBBDBBBBBGGGGGGGGGGE/>E/</?/00?<</?0//?G0//?0GCC
@M00842:106:000000000-AAV5A:1:1101:5762:10230 1:N:0:3
GAATAACCTTAAGAGGGCGTTCAGCAGCCAGCTTGCGGCAAAACTGCGTAA
+
>>A1>11BBDFFDG1AEAEA0ABBFFE0FGAAA1BA/AE/A0BFBFFE/EB
@M00842:106:000000000-AAV5A:1:1101:4800:10230 1:N:0:3
ATTGTCGGCTTTATATTTGTGTGGGATTTGTAGGACGTGCAACATTGTTTT
+
>1>11B11>11>B3FB3FBBBBBEEG1B1DD2AB1BE0BFFFF0FFF2B00
@M00842:106:000000000-AAV5A:1:1101:4848:10231 1:N:0:3
AAAAAAAAAAAAAAAAAAAAAAAACACAACAAAAAACACAAAAACAAAACA
+
AAAAADDDDDDDGGGEEEEEEGE//?BFA///B0/</?0F/B0?/?/BGA/
@M00842:106:000000000-AAV5A:1:1101:26950:10231 1:N:0:3
AAAAAAAAAAAAAAAAAAAGGGAATTCTCGGGCGCCAAGGAACCCCAGCCC
+
AA>AADDDD@DDGGGGGG//?F/E01B2B>///>>//>//B>E/?/?<0?/
@M00842:106:000000000-AAV5A:1:1101:11587:10239 1:N:0:3
AAAAAAAAAAAAAAAAAAGGGAATTCTCGGGTGCCAAGGAACTCCAGTCAC
+
BBBBBBBBBBBBGGGGEE1?E?1FC@5@FA/1>EFFB1??EGFGE@GB@@3
@M00842:106:000000000-AAV5A:1:1101:11443:10240 1:N:0:3
CTGTGTCAAAAAAAAAAAAAAAAACTGGACTTCTCGGGCGCCAAGGACCCC
+
>1>>13BBDFFAGGGGGGGGGC/A/1BF0011DD@>F//>>EG?FCF>F/?
@M00842:106:000000000-AAV5A:1:1101:21865:10245 1:N:0:3
AAAAAAAAAAAAAAAAATGGAATTCTCGGGTGCCAAGGAACTCCAGTCACC
+
BBBBBBBBBBBBGGGGEABGBD33A55?1>1>>BB@F1BEH3GG3G@FGF@
@M00842:106:000000000-AAV5A:1:1101:22994:10246 1:N:0:3
AAAAAAAAAAAAAAAAATGGAATTCTCGGGTGCCAAGGAACTCCAGTCACT
+
BBBBBDBBBBBBGGGGEFFGBF33A5DC1E1>B?BB?CAGFCGGGHHGHH3
@M00842:106:000000000-AAV5A:1:1101:24601:10247 1:N:0:3
AAAAAAAAAAAAAAAAATGGAATTCTCGGGTGCCAAGGAACCCCAGTCACC
+
BBBBBBBBBBBBGGGGGAFGBA33A55B1>1>BF3B?F13F1B11?BBGH@
@M00842:106:000000000-AAV5A:1:1101:25476:10248 1:N:0:3
AAAAAAAAAAAAAAAAAAAGGGAATTATCGGCTGCCAAGGAACTCCAGCCC
+
AAAAADDDDDDDGGGGGG//?E/0B1@@2/E///?01B>>0BF@BB110>>
@M00842:106:000000000-AAV5A:1:1101:22622:10258 1:N:0:3
TTTTCAAAAAAAAAAAAAAAAATGGAATTCTCGGGTGCCAAGGAACTCCAG
+
>>>>>DFFFBBBGGGGGFGGGGBBB333B55@1?>1>EGGCGFA3EFGHG3
@M00842:106:000000000-AAV5A:1:1101:25174:10261 1:N:0:3
CTGACGGTTATTTCCTAGACAAATTAGAGCCAATACCATCAGCTTTACCGG
+
>33>>3A>ABFFGGGGGGAGGG4554A5AAF4B3BFGFDGE3G5BDFGHG2
@M00842:106:000000000-AAV5A:1:1101:12374:10261 1:N:0:3
GATAAATAAATAGTTATTATTGTTATTGCTGTCAAAACACAAAAAAAAAAA
+
>>1>>DFFFFFFGBFBGGFGGF33333AADFDF3DBBBF0B00BAAE///A
@M00842:106:000000000-AAV5A:1:1101:23141:10262 1:N:0:3
AAAAAAAAAAAAACAGGGGGGGGCGGGGCGACCCCCCCCACCCACCCCACG
+
AAAAA?DDDDDDCAA0FFEECC?;---;------9--;9-9---;----9-
@M00842:106:000000000-AAV5A:1:1101:27283:10266 1:N:0:3
AAACTATCAAAATATAACGTTGACGATGTAGCTTTAGGTGTCTGTAAAACA
+
AAAAAFFFFFFFGG6GGGGBFGABEC2FB6D55DDDB35B3BDFAGDHBG2
@M00842:106:000000000-AAV5A:1:1101:10251:10273 1:N:0:3
ATAGTTATATTAATCATATTAATTAATATATAACACAAAAAAACAAAAACA
+
3>A3>@B@DBDDGFFGGEFGBG66A5656666D5A4424BE?A2B222BE2
@M00842:106:000000000-AAV5A:1:1101:11466:10274 1:N:0:3
AAAAAAAAAAAAAAAAAAGGGAATTCTCGGGTGCCAAGGAACTCCAGTCAC
+
BBBBBBBBBBBBGGGGEE1?F?1B35@BEFE1>?FBFG113?3B@3BBFGB
@M00842:106:000000000-AAV5A:1:1101:24060:10282 1:N:0:3
AAAAAAAAAAAAAAAGGGGGGGGGGGAGGGCAAGACGACCGCCACGACCCG
+
>AAA11>>AAD@A///EFCGCG<--;-;--:-;--;--------9-;9=--
@M00842:106:000000000-AAV5A:1:1101:7018:10286 1:N:0:3
AAAAAAAAAAAAAAAAAAAAAAAAAAAAACACAAAAAACACAAAAGACGAG
+
BBBBBDDBBBBBGGGGGGGGGGG//>/<///B/?0B////0/?002/0///
@M00842:106:000000000-AAV5A:1:1101:17536:10287 1:N:0:3
AAAAAAAAAAAAAAAAAATGGAATTCTCGGGTGCCAAGGAACTCCAGTCAC
+
AAAAADDDDDDDCGCC/A0BGBFF112@/B///EGHBF/B0F1GHFFFGHD
@M00842:106:000000000-AAV5A:1:1101:13438:10290 1:N:0:3
AAAAAAAAAAAAAAAAGGGGGGGACGCGGACGACAAGAAACACCACCACAG
+
11AAAD?AA@?A?A//AAEEG?A------;999-----/://------9--
@M00842:106:000000000-AAV5A:1:1101:15316:10290 1:N:0:3
AAAAAAAAAAAAAAAAGGGGGCGAGGCACAGCCCACCACACCACGACAGCC
+
11AAA>@>@DDDGECAC?E?A/>/>//?0B0////?//</<//?/////?/
@M00842:106:000000000-AAV5A:1:1101:7941:10292 1:N:0:3
CAGGAAAGCGAGGGTATCCTACAAAGTCCAGCGTACCATAAACGCAAGCCC
+
>>>3>CFFFBBBGG2CGGGFGGCB4BDFGGB3A2BABF5FBAF2EAEEHG1
@M00842:106:000000000-AAV5A:1:1101:5616:10293 1:N:0:3
AAAAAAAAAAAAAAAAAAAAAAAAAAAAAAAAAAAAAAAAAAAAAAAAAAA
+
BBBBBBDBBBBBGGGGGGGGGGGC/E/E/B//<>C>CFFDGF@:9A-@B?@
@M00842:106:000000000-AAV5A:1:1101:24694:10296 1:N:0:3
AATTTTTATGATCAAGTGATTTAATTGTCTCCCCAAAAAAAACAAAAAACA
+
AAAAADFADDF3FGGGAFABBF333333D3A1BB0BAB0A/A/A/0FGE/A
@M00842:106:000000000-AAV5A:1:1101:9212:10297 1:N:0:3
CAAAAAAAAAAAAAAAAAAAAGGGAATCGCGGGTGCCAAGGGAATCCAGGC
+
>AAAAA@BBBBBGGGGCEEE0?B1111B11//>///B3?/?/?00BB310/
@M00842:106:000000000-AAV5A:1:1101:3747:10297 1:N:0:3
AAAAAAAAAAAAAAAAAAGGGAATTCTCGGGAGCCAAGAAACCCCAGTCAC
+
AAAAADDDDDDDGGGGG//???B01D2D/F//>?BBBF00BG0/?//111B
@M00842:106:000000000-AAV5A:1:1101:3647:10299 1:N:0:3
AAAAAAAAAAAAAAAAAAGGGAACTACAGGGAGCCAGGGAACGCAAGTCCC
+
AAAAA@DDDDDDGGGGG//?E?F/1111@B///B/B0//?0>/?//>1B11
@M00842:106:000000000-AAV5A:1:1101:27999:10302 1:N:0:3
AAAAAAAAAAAAAAAAAATGGAATCCTCGGCGGCAAAGGAACCACAATCAC
+
AA?AAA@DDD?0E?EE/A01AFB1111@/////>/>0000BB/0<//1<1B
@M00842:106:000000000-AAV5A:1:1101:17546:10302 1:N:0:3
AAAAAAAAAAAAAAAAAATGGACTTCTCGGGTGCCAAGGAACTCCAGTCAC
+
AAAAA?DDDDDDGGG/EAFFGC111D21?>/>/B>11F/BFE1BBGFFBBB
@M00842:106:000000000-AAV5A:1:1101:28017:10306 1:N:0:3
AAAAAAAAAAAAAAAAAATGGAATTCTCGAGTGCCAAGGAACTCCAGTCAC
+
ABABBBBBBBDBGGGGGC1FGCG3FD5DF3>31BEB311B3?BBC33@@B3
@M00842:106:000000000-AAV5A:1:1101:4774:10310 1:N:0:3
CCATGATGTTATTTCTTCATTTGGAGGTAAAACCTCTTATGACGCTGACAA
+
ABBA3FFFFFFFGGBBBGFGGGDA4BA245A5BE4B4B5DFGHEE2AAG3B
@M00842:106:000000000-AAV5A:1:1101:19099:10311 1:N:0:3
AAAAAAAAAAAAAAAAGGGGGGGGGCACGCGACCGCACCACAGCCACCACC
+
>AAAADDDDDDDCEC/AAE/E/-9----9----9-----;A-9-99-----
@M00842:106:000000000-AAV5A:1:1101:11127:10312 1:N:0:3
AAGACCTAGTGGGAATAGAAAAGAGCTCAAAACAAAACAAAAAAAATGGAG
+
>>>>>1@@B1B1AFGGGG1BAAB0BB1B11110AA0A0BFF00AA/011A0
@M00842:106:000000000-AAV5A:1:1101:12599:10314 1:N:0:3
AAAAAAAAAAAAAAAAAAGGGAATCCTCGGGTGCCAAGGAACTCCAGCCCC
+
@AB@ADBBBBBBGGGEAAAEE?1B3C53BE?H/A3331?13F3B3333?/>
@M00842:106:000000000-AAV5A:1:1101:24905:10315 1:N:0:3
GCGATGGATGAGGAGAAGTGGCTTAATATGCGTGGCACGTTCGTCAAGGAC
+
>>11>1>CBFFFF1AGFFAFGF001B33DD30A00A0F0BBBA/BAA1BEA
@M00842:106:000000000-AAV5A:1:1101:13737:10315 1:N:0:3
AAAAAAAAAAAAAAAAAAAAAACACACAAACAACAACAAAAAAACAAAAAA
+
AAAAA@?DDDDDGCGCGA@EEG//0F///0/0>?G///>00/<///?F0//
@M00842:106:000000000-AAV5A:1:1101:9736:10322 1:N:0:3
AAAAAAAAAAAAAAAAAAAAGGGAATTCCGGGGTCCCAAGGAACCCACGCC
+
AA?AADDDDDDDGGGGGEE/>E?/BB1@10>>//?/0B0/?00B/?/?///
@M00842:106:000000000-AAV5A:1:1101:25786:10323 1:N:0:3
AAAAAAAAAAAAAAAAAATGGAATTCTCGGGTGCAAGGAACTCCAGTCACT
+
BBBBBBBBBBBBGGGGGCFFGFD33D55B?F1>BB33BFCGFGHGFBFGG3
@M00842:106:000000000-AAV5A:1:1101:27428:10325 1:N:0:3
ATCTAAGCCCCTTTACGTTCATTAACTACAACAACAAAAAAAAACGGAACA
+
A>A?AF3CFAAAFGBGGBBFCE333D3D1AA1FF0GAAFHGCEE////B/0
@M00842:106:000000000-AAV5A:1:1101:4322:10326 1:N:0:3
GGTAGAAAAAAAAAAAAAAAAAATGGAATTCTCGGGCGCCAAGGAACTCCC
+
>A1>1BDFFFDDGGGGGE?EGG/0111111D2D///>>>/////>0B1B1/
@M00842:106:000000000-AAV5A:1:1101:4341:10327 1:N:0:3
CGTAGAGGCTTTGCTATTCAGCGTTTGATGAATGCAATGCGACAGGCTCAT
+
1>>>111BAAF1FG3BBFGGFBA0A0B1BB313DF1B2BFEEEGCGGEG1A
@M00842:106:000000000-AAV5A:1:1101:12288:10331 1:N:0:3
AAGTGTCGGCAGCTTAAGTTATCAAACAAACCACAAACACGGGAATTCCCG
+
>>>>35B>>DDBGFGGFFBBBFDDBBFAFA22B2FC22B22A2E0F3D5B1
@M00842:106:000000000-AAV5A:1:1101:23011:10331 1:N:0:3
AAAAAAAAAAAAAAAAAATGGAATTCTCGGGTGCCAAGGAACTCCAGTCAC
+
AAAAADDDDDDDGGGGGC0BG@FG1B2D/E@F>EFGFCCGBGCFGFC@FFF
@M00842:106:000000000-AAV5A:1:1101:28778:10332 1:N:0:3
AAAAAAAAAAAAAAAAATGGAATTCGCGGGTGCCAAGGAACACCAGTCACC
+
BBBBBBBBBBBBGGGGF1BGBFD3B11>0E/>1B33F11FG22ECC33?F3
@M00842:106:000000000-AAV5A:1:1101:16241:10332 1:N:0:3
AAAAAAAAAAAAAAAAATGGGAATCTCGGGTGCCAAGGAACTCCCGTCACC
+
?AAAADDDDDDDGGGGE0BG0B10B210/>///B@FGEFFF1BB///?/>@
@M00842:106:000000000-AAV5A:1:1101:22717:10338 1:N:0:3
AAAAAAAAAAAAAAAAATGGAATTCTCGGGTGCCAAGGAACTCCAGTCACC
+
ABBBBBBBBBBBGGGEE1BFBB3A555B??1>?BB3B11BGBFGHHGHFFB
@M00842:106:000000000-AAV5A:1:1101:21271:10338 1:N:0:3
TAAGAAATGGTTGTCTTCATTACAGAACAACAAAAAAAAAATGGAATTCCC
+
>>A3>BF@FFDBEEBBAG5BGDD5A5B4BAAA4B422220AFFHBGEGG5B
@M00842:106:000000000-AAV5A:1:1101:19490:10341 1:N:0:3
CCCTAGTTTTGTTTCTGGTGCTATGGCTAAAGCTGGTAAAGGACTTCTTGA
+
>ABAA4@BDFFFGGBBGGAFGG5AB4ABB454BABBB555D32F3BF5DG5
@M00842:106:000000000-AAV5A:1:1101:27637:10341 1:N:0:3
ATTTGGCGCATAATCTCGGAAACCTGCTGTTGCTTGGAAAGATTGGTGTCT
+
>3AA35BDABABGFGFFGGAFABF44B3B53BDB5BB35BA3BAFF5A23D
@M00842:106:000000000-AAV5A:1:1101:7793:10346 1:N:0:3
ATACAAAAAAAAAAAAAAAAAAAGGGACTTACAGGAGGCCAAGGACCCCCC
+
>>AAAFFFADDDGCGGEG/AEE//B?FF>1111100/???//?CG0//?E/
@M00842:106:000000000-AAV5A:1:1101:19721:10349 1:N:0:3
AGGTCTAGGAGCTAAAGAATGGAACAACTCACTAAAAACCAAGCTGTCGCC
+
>1>>>B1FFFFAGFG1B11BFG1BBBFG1BBF1A1BBBAEGHGGHHAFFG/
@M00842:106:000000000-AAV5A:1:1101:13240:10349 1:N:0:3
AAAAAAAAAAAAAAAAAAAAGGGAAGTCTCGGGTGCCAAGGAACTCCAGGC
+
AABAADDBBBDBGGGGCEEF1?E1113B33B1>1/?BBEGAGHH3BBGG3/
@M00842:106:000000000-AAV5A:1:1101:26349:10351 1:N:0:3
AAAAAAAAAAAAAAAAAAAGGGAATTCTCGGGTGCCAAGGAACTCCAGTCC
+
BBBBBBBBBBBBGGGGFFE1?E1F23B3BFC@1>1FF3GFGFG3FE3BBF3
@M00842:106:000000000-AAV5A:1:1101:27625:10356 1:N:0:3
ATTTGGCGCATAATCTCGGAAACCTGCTGTTGCTTGGAAAGATTGGTGTTT
+
AAAB?5FDABBBGGG5GGGEFEFFE4B3B53BD35BABAFAFBGGH52BBA
@M00842:106:000000000-AAV5A:1:1101:8171:10357 1:N:0:3
AAAAAAAAAAAAAAAAGAGGGGGGCCGCGCACCGCCACACCACACGCACAC
+
AAAAA@DDDDDDGG?AA/BAEEE<</<<<@----<-<..:.::.:--;--.
@M00842:106:000000000-AAV5A:1:1101:11236:10358 1:N:0:3
AAAAAAAAAAAAAAAAGGGAATTCTCGGGCGCCGAGGAACTCCAGTCACTC
+
AAAAADDDDDDDGGGE/AEAB0A12DA/E/>///>>>/FG>FFHF>BBG21
@M00842:106:000000000-AAV5A:1:1101:12195:10360 1:N:0:3
TTATGATATAAATCTTTCTTACGAAACAAACCACAAAAACATGGAATTCCC
+
>>>>3BBD@FFFBGAFGGGGGFB24B2B4B42B2FGG2B2B3FGBF33F5B
@M00842:106:000000000-AAV5A:1:1101:5281:10360 1:N:0:3
AAAAAAAAAAAAAAAAAAAAAAACAAACACACAAACAAAAAACACAACAAA
+
CCCCCCADBCCCGGGGGGGCGE/1?11?B1?/??B?0/B0//???/////?
@M00842:106:000000000-AAV5A:1:1101:12416:10362 1:N:0:3
AAAAAAAAAAAAAAAAGGGGGGGCGCACACGCACAGCGACACGCCACACCC
+
>1AAA@>>A@0@EE?/AEFGGGA------;-;-------;-9---------
@M00842:106:000000000-AAV5A:1:1101:7800:10364 1:N:0:3
ATACAAAAAAAAAAAAAAAAAAATGGGCTTCTCGGGTGCCAAGGAACTCCA
+
A3AAAFFFBBBBGGGG2EEGGG01B311B1B3@1B/1/?333?1BFG3B33
@M00842:106:000000000-AAV5A:1:1101:10002:10367 1:N:0:3
CAGGACTGAAGAAATATCTCATGTGAACAAACAAAAAAAAAAAAACGGAAA
+
>>>3>>4>FFFFGGGGCGBFDGD6D66AA4444A4B2A2AA0AAE10E11>
@M00842:106:000000000-AAV5A:1:1101:10950:10369 1:N:0:3
AAAAAAAAAAAAAAAAAATGGAATTCTCGGGTGCCAAGGAACTCCAGTCAC
+
BBBAADBBBBBBGGGGGE1BGCF33D5DEFE1>>BGBAFAGHCGHEFBFHF
@M00842:106:000000000-AAV5A:1:1101:11838:10370 1:N:0:3
AAAAAAAAAAAAAAAAAAAAAAAAAACAAAACACAAAAAAAAAAAAAAAAA
+
1>AAADDDDDDDGGGGGGGGEGEE/E/?/F00?0F/0FG?GGG/C@@CCC@
@M00842:106:000000000-AAV5A:1:1101:22820:10374 1:N:0:3
AAAAAAAAAAAAAAAAAAAGGGAATTCTCGGGTGCCAAGGAACTCCAGTCC
+
AAAAADDDDDDDGGGGGG/>?EC0011B2>C///>0BB?F0>G1F1FG2B1
@M00842:106:000000000-AAV5A:1:1101:18831:10380 1:N:0:3
ATTAATTGTTCTTTTTCTCTCGCAAAAACAAAAAAACAAGGGAATCCCCGG
+
AAA?ADDFBFFDFDFGGGGGGEBE22BF2A42BBEG2F22B2F1F3FFFF0
@M00842:106:000000000-AAV5A:1:1101:9754:10380 1:N:0:3
AGTGAAAAAAAAAAAAAAAAGGGAATTCTCGGGTGCCAAGGAACTCCAGCC
+
33>3>BBFFBBBGGGGGGGE1AE1GB3D5D?1>?>EEGFFFFGHCH33331
@M00842:106:000000000-AAV5A:1:1101:27000:10385 1:N:0:3
ATTCGAGTCGAGTGAACGTTTGCGATTAGAGTGGTGTTTTTATTTGATCGC
+
>3>A3B4@CDBDFGFGGGABBA5AA44B35B5BB5BB2B22BA5BAFAFF1
@M00842:106:000000000-AAV5A:1:1101:15539:10389 1:N:0:3
AAAAAAAAAAAAAAACGGGGGGGAGCGAGAGCACACACCCCACCACACCCC
+
>AAAAD1DDDDDGEAEEA/E@C--99-9---99------;9-A-AA-----
@M00842:106:000000000-AAV5A:1:1101:4452:10397 1:N:0:3
AAAAAAAAAAAAAAAAAGGGAATCACCGGTGCCAAGGCACCCCAAGCCACT
+
AAAAADDDDDDDGGGG/AEA/00B1B0>E///B1B?//F0?/>////>001
@M00842:106:000000000-AAV5A:1:1101:18396:10399 1:N:0:3
AAAAAAAAAAAAAAAAATGGAATTCTCGGGTGCCAAGGAACTCCAGTCACC
+
AA@AADDDDDDDGGGGE0BGBB1112D>E@//B>BFGGC0F1FFHH@11BB
@M00842:106:000000000-AAV5A:1:1101:15280:10402 1:N:0:3
AATAAATAATAAGAATTCAGTTCTTTTTAACACAAAAAAAAAAAAATGGAA
+
AAAAAFFFFBFFGGGGFG5BBBA65554445B4A24AAEE2A0AF01BGH3
@M00842:106:000000000-AAV5A:1:1101:14611:10402 1:N:0:3
CTTGTCGAAAAAAAAAAAAAAAAAACTGGAAGCCTCGGGTGCCAAGGAACC
+
3>>3>B3>>ABFEGGECC?E?0A001@FF3331BBB1E/1/1BGE1?0B0/
@M00842:106:000000000-AAV5A:1:1101:19903:10405 1:N:0:3
TCGGGTGCCAAGGAACTCCAGTCACTTAGGCATCTCGTATGCCGTCTTCTG
+
>>>33>3>BFFBGGFGCGGEFBB4G55AB4AF3A5BFAE3FFDE2A22A55
@M00842:106:000000000-AAV5A:1:1101:22990:10408 1:N:0:3
CTATGGCTGTGTATTATTGATTGGTATTTTATTATTATTATTATTATTATT
+
>1>111>1>>13BEDGFGFBBFDFA13A3333333A33BBB3F22DDBBDD
@M00842:106:000000000-AAV5A:1:1101:23729:10410 1:N:0:3
CCAAAAAAAAAAAAAAAAAAGGGAACTCTCGGGTGCCAAGGAACTCCAGTC
+
>AAAAAADDDDDGGGGGGCE/?B/B/1@1BEA>/>ECB1GFGBG1FBFH2>
@M00842:106:000000000-AAV5A:1:1101:15852:10417 1:N:0:3
TGGAATTCTCGGGTGCCAAGGAACTCCAGTCACTTAGGCATCTCGTATGCC
+
>3>>>BBFFFAAGGEFG54FF4BG4DGCBFADG55DDFGGBADFG2E3AGD
@M00842:106:000000000-AAV5A:1:1101:21294:10422 1:N:0:3
CTAGCGGACTCAGTTTTAAAAAACAAAACAACAATGGAATTCTCGGGTGCC
+
>>>3333>>>BCFAFGGGFAGGA22F222222B23BF3AB3FAFFFE1AE3
@M00842:106:000000000-AAV5A:1:1101:3728:10424 1:N:0:3
GACCGATTAGAGGCGTTTTATGATAATCCCAATGCTTTGCGTGACTATTTT
+
A>AA?>>AAFFFFFGEEGGGGF55F5AFFFC32BG5A5BF21AEFAD555D
@M00842:106:000000000-AAV5A:1:1101:28444:10427 1:N:0:3
TGTTCAGAATCAGAATGAGCCGCAACTTCGGGATGAAAATGCTCACAATGA
+
>>>>>5BFFFFFGGGGGGGFGGAA2A45D222AAF3DBBAAD5D5EBBFG5
@M00842:106:000000000-AAV5A:1:1101:26468:10430 1:N:0:3
AAAAAAAAAAAAAAAAAAAAAAAAAAAAACAAAAAGAACAGAGAAAACGAG
+
BBBBBBDBBBBBGGGGGGGGGG//>//<<E//B0?//B222?2??<22/</
@M00842:106:000000000-AAV5A:1:1101:6895:10432 1:N:0:3
CATTTGTCGCTAAAAAAAAAAAACAAAAATGGCATTCTCGGGTGCCAAGGG
+
>AAA?33@AAAAGGGGGC00EE/AF/0B/0BA0B11A2DAAA/>B0@1??/
@M00842:106:000000000-AAV5A:1:1101:27199:10432 1:N:0:3
TGAAAAAAAAAAAAAAAAATGGAATTCTCGGGTGCCAAGGAACTCCAGCCC
+
>>>>>BCDDDDDGGGGGG?0BF1A11BD@/>>//>BBB//FFH1F@1F0?/
@M00842:106:000000000-AAV5A:1:1101:10847:10432 1:N:0:3
ATTGAATCGCGAGTGGTCGGCAGATTGCGATAAACGGTCACATTAAATTTA
+
>>33>@DFFCCCGEGFBGEGG?A2B5BA2A222DBE1AE?GBFBG5FB5F5
@M00842:106:000000000-AAV5A:1:1101:15020:10432 1:N:0:3
AAAAAAAAAAAAAAAAAAATGGAATTCTCGGGTGCCAAGGAACCCCAGTCC
+
1AA@@D@ADDDDGG?FGC/FBG1B1B12B>F//>?FGF/F0BF/?//E>F1
@M00842:106:000000000-AAV5A:1:1101:24220:10434 1:N:0:3
GTTTGCGGACTTGTATATAAAACAACAACAGACAACTGGAATTCTCGGTCG
+
>>111BADDDAFGGGGGGF3FG1000AFCG00000010A01111DD/////
@M00842:106:000000000-AAV5A:1:1101:28432:10440 1:N:0:3
TGTTCAGAATCAGAATGAGCCGCAACTTCGGGATGAAAATGCTCACAATGA
+
>>>>>BDFFFFFGGCGGFGGGGAA2A45A2A2A2AFADEGHG5GBFGGFF5
@M00842:106:000000000-AAV5A:1:1101:13887:10441 1:N:0:3
TGATTAAACTCCTAAGCAGAAAACCTACCGCGCTTCGCTTGGTCAACCCCC
+
>3>>AFFFFFFFGGFGGFFBBA4BB4CGA222A2AB2E2A2B3FGGHHGG0
@M00842:106:000000000-AAV5A:1:1101:26147:10442 1:N:0:3
AAAAAAAAAAAAAAAAAAAAAAAAACAAAACAAAACAAAACACAAAAGACA
+
BBBBBBDBBBBBGGGGGGGGGG/EC///?B0/??FG/FGF0F0?/BC2?22
@M00842:106:000000000-AAV5A:1:1101:17743:10444 1:N:0:3
AAAAAAAAAAAAAAAAAAAAAAAAAAAAAAACAAAAAACAAACAGACACAA
+
BBBBBBBBBBBBGGGCGGG?EG/>>/>/E/<//<0F/<///0/?00G000/
@M00842:106:000000000-AAV5A:1:1101:25752:10445 1:N:0:3
CAGCAAATCAAAAAAAAAAAAAAAACATGGAATTCTCGGGTGCCAAGGAAC
+
>>3>AFFBFFFFGGGGGGGGGG0AA1AEBG3@3@DDDC?>?>EGFFHAFG1
@M00842:106:000000000-AAV5A:1:1101:25440:10455 1:N:0:3
AAAAAAAAAAAAAAAAATGGAATTCTCGGGTGCCAAGGAACTCCAGTCACC
+
BBBBBBDBBBBBGGGGEGGGFF33D5511>1>BB3B1BCCEEGHHH3FGG3
@M00842:106:000000000-AAV5A:1:1101:26136:10456 1:N:0:3
AAAAAAAAAAAAAAAAAAAAAAAAACAAGAACCAGCAAAACAAACAAAAAC
+
BBBBBAADBBBBGGGG0EEEE?/>EEGG2232/0/?2??2??/B/0/0B?/
@M00842:106:000000000-AAV5A:1:1101:11641:10462 1:N:0:3
AAAAAAAAAAAAAAAAGGGGGGGGTGGAAGCACGAACAAGCAGACGCACAA
+
>>A1>A1A@DDDCE///AA/EC;-----//-/;-9--9;---/::-9----
@M00842:106:000000000-AAV5A:1:1101:5381:10466 1:N:0:3
CTATAATTAGAATGTAATTAACCAAACAAAAACAAAAAAAATGGAATTCTC
+
>1>1>D@@DCFF3ABFGFFFGGA1A10AB00AAFG0BGAFG01B1A11D2D
@M00842:106:000000000-AAV5A:1:1101:8113:10466 1:N:0:3
AGAGGTTAAATACGCCTGATGCCACTGCAAGAGGACATTACTGACTATACC
+
>>>334BBFFFFGCGCGAABBBF4GFBAF444A2BB2B5B5DGHF5A5BD5
@M00842:106:000000000-AAV5A:1:1101:11217:10473 1:N:0:3
TAAAAAAAAAAAAAAAAAATGGAATTCGCGGGTGCCAAGGAACTCCAGTCA
+
>>AAAFDDDDDDGGGEGEA0BFH1111//>E//>?FBFGAFCGGBGGG2B<
@M00842:106:000000000-AAV5A:1:1101:5830:10480 1:N:0:3
AAAAAAAAAAAAAAAAAAAAGGAGCACACGGGGGCCCAAGAACCCCACACC
+
AAAAADDDDDDDGGGGGGG//?0///0BB/>///<///<?0B0/?//??<?
@M00842:106:000000000-AAV5A:1:1101:4403:10489 1:N:0:3
AGAATAACAGACCAGGTCTAGTGTCAAAGCAACACAAAAAAAATGGAATTC
+
>>>A1@DFF1CFGGGCBFEGFB1ADDBD10A0AFAEF0BF0A/011111BA
@M00842:106:000000000-AAV5A:1:1101:17697:10489 1:N:0:3
AAAAAAAAAAAAAAAAAATGGAATTCTCGGGTGCCAAGGAACTCCAGTCAC
+
BBBBBBBBBBBBGGGGEFAFGF@GE@5FCCFAEEFGFGDFHHFHHHGBGHF
@M00842:106:000000000-AAV5A:1:1101:27590:10492 1:N:0:3
AAAAAAAAAAAAAAAAAAAAAAACAACACAACAAAAACAAAAAAAAAAAAA
+
ABBCCCDBCCCCGGGGGGGGGG/EFFFC11FEG?GGH/GGHF/EBCG/CDG
@M00842:106:000000000-AAV5A:1:1101:28574:10497 1:N:0:3
AAAAAAAAAAAAAAAAAAAAGGAGAACGAGCAGACACACCAAAGCAACAAC
+
>A??A@DDDDDDGGGGCA////0>>01/////00000B////?0>1B00</
@M00842:106:000000000-AAV5A:1:1101:25716:10499 1:N:0:3
AAAAAAAAAAAAAAAAAAAAAAAAACAAAACAAAACCACACAAAACAACCG
+
AAAAADDDDDDDGGGGGECCEC///?/?BB0//B0<///////0B0//?//
@M00842:106:000000000-AAV5A:1:1101:16346:10504 1:N:0:3
GATGACAGGAAAAAAAAAAAAAAAATGGAATTCTCGGGTGCCAAGGAACTC
+
>>>3>B@CAFFFGGGGGGGCGGE0EABF3B33D5D1BE1>EGDFGFEHHEF
@M00842:106:000000000-AAV5A:1:1101:14704:10509 1:N:0:3
AAAAAAAAAAAAAAACGGGGGGCGGCGAGGCTCCGCACCCACCCACACCCG
+
A?AAA@1AAA0>?A//AECECCC<--::--:.;..9---;.:....-----
@M00842:106:000000000-AAV5A:1:1101:21877:10515 1:N:0:3
AAAAAAAAAAAAAAAAATGGAATTCTCGGGTGCCAAGGAACTCCAGTCACC
+
BBBABBBBBBBBGGGGGABGBFD3A5DF1E1>BB@BGE1GHCFHHH3EGH3
@M00842:106:000000000-AAV5A:1:1101:27699:10518 1:N:0:3
AAAAAAAAAAAAAAAAAAAAAAACAAAACAACAACAACAAAACAAACAAAA
+
AA@ACBDBBCCCGGGGGGGGGG>?F1BE1???FE//F/??CF0?GA/?/F0
@M00842:106:000000000-AAV5A:1:1101:6248:10518 1:N:0:3
ATAAAAAAAAAAAAAAAAAATGGAATTCTCGGGTGCCAAGGAACTCAAGTC
+
AAABBFFBBBBBGGGGGEEEGBF3333@B@?1>1/BFFGEFGBGCGGGH3B
@M00842:106:000000000-AAV5A:1:1101:13253:10522 1:N:0:3
TGCAAAAAAAAAAAAAAAAAATGGAATTCTCGGGTGCCAAGGAACCCCAGG
+
11>>1BFADDDDEEGCEC?A/FBB1B11@D2>/>//BF11/?0>F/?A///
@M00842:106:000000000-AAV5A:1:1101:26003:10524 1:N:0:3
AAAAAAAAAAAAAAAAAAAAAATGGAATTCTCGGGTGCCAAGGAACTCCAG
+
CCCAADBCCCCCGGGGGGGGGGFBBBED3BB3??>1/?BD3?/G3F3BF33
@M00842:106:000000000-AAV5A:1:1101:3720:10525 1:N:0:3
CTGAATCTCTTTAGTCGCAGTAGGCGGAACACGAACAAGCGCAAGAGTAAA
+
>AAABFFFFBFFGGDFFGCGAFD442A2AA2BAABA0B2G?EF0E2A55AD
@M00842:106:000000000-AAV5A:1:1101:18898:10525 1:N:0:3
AAAAAAAAAAAAAAAAATGGAATTCTCGGGTGCCAAGGAACTCCAGTCACC
+
BBBBBD@BBBBBGGGGGGFGBB33A55?1>1>1B3@?EGGF3FHFHGBGE3
@M00842:106:000000000-AAV5A:1:1101:12920:10527 1:N:0:3
GAAAAAAAAAAAAGAGGGGGGGGCGAGGAAGAAGAAGCAGACGCACAGCAG
+
>11>>>1>0>ADA/A0FEEEGG?;;---;---///;////;---9-;----
@M00842:106:000000000-AAV5A:1:1101:14861:10530 1:N:0:3
GAAAAAAAAAAAAAAGGGGGGGGCGGCACGACCACAACCCACGCAAACACG
+
>1A?A?110>A?EA/?/?ECGG9-9---9---------9-;-----9----
@M00842:106:000000000-AAV5A:1:1101:13886:10533 1:N:0:3
AAAAAAAAAAAAAAAGGGGGGGGCGCGAGCACCGCCCACCAACCCAACCCG
+
11AAA1@1@0D@?A/AAEEGC-@--@9;=--;------9---9-9;-9-9-
@M00842:106:000000000-AAV5A:1:1101:19984:10534 1:N:0:3
AAAAAAAAAAAAAAAAAAATGGAATTCTCGGGTGCCAAGGAACTCCAGTCC
+
AAAAADDDDDDDGG?G?E/BBG1111B2@?E//>/GBF/FCGHBEGHFFH1
@M00842:106:000000000-AAV5A:1:1101:20070:10535 1:N:0:3
GGTAGAAAAAAAAAAAAAAAAAATGGAATTCTCGGGTGCCAAGGAACTCCA
+
>33>3@BDFFBBGGGGGGGGGG0BB@3F3C55D?BE1>EFEFGA1FHGGH3
@M00842:106:000000000-AAV5A:1:1101:13721:10535 1:N:0:3
AAAAAAAAAAAAAAAAAAAAACAGAACACACAACACAAAAAAAAACAAAAA
+
AAAA?DDD0ADDGGEEE/E@G/>0>10>FC//?>?FF/00?/E?C//<0B/
@M00842:106:000000000-AAV5A:1:1101:9631:10536 1:N:0:3
AAAAAAAAAAAAAAAAAATGGAATTCTCGGGCGCCAAGGAACTCCAGTCAC
+
AAAAADDDDDDDGGGGGE0FGB@B1D2DEAE/>>>?>GCAGG11FF12>>B
@M00842:106:000000000-AAV5A:1:1101:15224:10539 1:N:0:3
AAAAAAAAAAAAAAAAAAAAAAAAACCAAAACAAAAAAAAAAAAAAAAAAA
+
ABBBBBBBBBBBGGGGGGGGGGE@@//?///0??0BG/@C<B//A@FG-AD
@M00842:106:000000000-AAV5A:1:1101:10191:10543 1:N:0:3
AAAAAAAAAAAAAAAAAATGGAATTCTCGGGTGCCAAGGAACTCCAGTCAC
+
@ABBBBBBBBBBGGGGGEFFGBG33B5DCF?1>??33E1FFG3F@BG@FGB
@M00842:106:000000000-AAV5A:1:1101:23215:10544 1:N:0:3
AAAAAAAAAAAAAAAAAAAAAAAAAACAACACAAAAAACAAAAAAAAAAAA
+
BBBBBBBBBBBBGGGGGGGGGGG/>E/?FG?/?/0BF//?/BGH?G@D@-A
@M00842:106:000000000-AAV5A:1:1101:17509:10544 1:N:0:3
AAAAAAAAAAAAAAAAAAAAAAAAACAACACAAAAAAAAAAAAAAAAAAAA
+
BBBBBBBBBDBBGGGGEEGGCEE/E/?G/????0FF/CBDDGCGGGG-DCD
@M00842:106:000000000-AAV5A:1:1101:10452:10547 1:N:0:3
TGTACAGAAAAAAAAAAAAAAAAAAAATGGAATTCCCGGGTGCCAAGGAAC
+
111>>F3BFFFFGGGGCEEEECEGEE@0B@1111B1B?/??>ECF>GEFH0
@M00842:106:000000000-AAV5A:1:1101:22239:10548 1:N:0:3
AAAAAAAAAAAAAAAAATGGAATTCTCGGGTGCCAAGGAACTCCAGTCACC
+
AAAAADD1DDDDGGGGAGFFABF1A22?/>/>BBF1B/00B1@FFG2B1B@
@M00842:106:000000000-AAV5A:1:1101:12740:10550 1:N:0:3
AAAAAAAAAAAAAAAAGAGGGGGCGAGACGACCCACGACCACGCACACAGG
+
>1A?A??DDDDDEEE///BFGE??>//////>//?/////<//<//<0/0/
@M00842:106:000000000-AAV5A:1:1101:7487:10551 1:N:0:3
AAAAAAAAAAAAAAAAGGGGGGAGAGCGCCCGCACGCACCACACCACCCAC
+
1>AAA?@DD@DDCCE/A/EEG?/>/?/<>/-->---<--<...:.......
@M00842:106:000000000-AAV5A:1:1101:3990:10553 1:N:0:3
AAAAAAAAAAAAAAAAAAAAAAAAAAAAAAACAAACAAAACAACAAAACAC
+
AACCCBDBCCCCGGGGGGGGFGCGE//>///???C=C?0=0/?///00?=0
@M00842:106:000000000-AAV5A:1:1101:4328:10557 1:N:0:3
TATGTTTACTCTTGCGCTTGTTCGTTTTCCGCCTACTGCGACTAAAGCGAT
+
>>A3>BDFFFFFGFFEGEEFBGAA2422A32AA2BGADGAAFEC33B5BE1
@M00842:106:000000000-AAV5A:1:1101:22261:10559 1:N:0:3
AAAAAAAAAAAAAAACATGGAATTCTCGAGTGCCACGGAACTCCAGTCCCC
+
1AAA?DDDDDDDGGE//1BFBGA1A2AF1/1/DBD1/>>/>FGG112B1B/
@M00842:106:000000000-AAV5A:1:1101:19001:10561 1:N:0:3
GAAAAAAAAAAAAAAAGGGGGGGCGCGAGCACCACACACACCACGAACCCG
+
1>AA>1AADDDDGA/AEEGGGC@AA-;9-9--99----:----;--99>B-
@M00842:106:000000000-AAV5A:1:1101:14383:10564 1:N:0:3
TATTAATAACACTATAGACCACCGCCCCGAAGGGGACGAAAAATGGTTTTT
+
BBBBBFBD5DFFGB55BB4BFG2222A2A22A2BAAA00A101ABF55BAA
@M00842:106:000000000-AAV5A:1:1101:24429:10566 1:N:0:3
AAAAAAAAAAAAAAAAAAAAAACACAAACACAAAAGACAAACAAAACCACA
+
1AAAADDDDDDDGGGGGEGGG//F>>>0/FGCA000>B000>E/0F0/?//
@M00842:106:000000000-AAV5A:1:1101:8581:10566 1:N:0:3
AAAAAAAAAAAAAAAAAAAAAAAAAAAAAAACACAAAAAACACACAACAGG
+
BABBBDBBBBBDGGGGGGGGGGE////E@/<</0?<0F///?0//////0<
@M00842:106:000000000-AAV5A:1:1101:11525:10571 1:N:0:3
AAAAAAAAAAAAAAAGGGGAATCCTGGGGTGCCAGGAAACCCCAGCCCCTG
+
AAAAADDD@DDDGGG?EAAA/B1111BA>/>/0@1>/00>>>>//0////>
@M00842:106:000000000-AAV5A:1:1101:17010:10573 1:N:0:3
CTTGGCAAAAAAAAAAAAAAAAATGGAATTCTCGGGTGCCAAGGAACTCCC
+
>3>33>DFFFBBGGGEEEEEGG01B3FF33B5DBBE1/>GFBGDGHH3FG1
@M00842:106:000000000-AAV5A:1:1101:16207:10575 1:N:0:3
CACAAAAAAAAAAAAAAAAAATGGAATTCTCGGGTGCCAAGGAACTCCAGG
+
>AAABFFBBBBBGGGGEGGGGABF@EB3DD5B1>1>BF33??ACH3FG3BB
@M00842:106:000000000-AAV5A:1:1101:11431:10580 1:N:0:3
CTTAGGAGGATCTTGATTGGAGATGAGTTAACACAACCACAACAAATGGAG
+
>>3>345BA>BBB5BB5BBFBB44B5B555555BAB22B2FAEG2F5D3A2
@M00842:106:000000000-AAV5A:1:1101:5780:10582 1:N:0:3
ATGAAAAATATCAACCACACCAGAAGCAGCATCAGTGACGACATTAGAAAA
+
>3>>>@DCFFFFGGGGGGGGGGB44BFCAFG5BBB5DBGGFGEE5EDGHH2
@M00842:106:000000000-AAV5A:1:1101:11837:10583 1:N:0:3
CCAAAAAAAAAAAAAAAAAGGGAATTCTCGGGTGCCAAGGAACTCCAGCCA
+
>>AAABADD@DDEGGGGCE1AE1B13DD@1F01>E333?1F3B3B33F3?1
@M00842:106:000000000-AAV5A:1:1101:14764:10585 1:N:0:3
AATTGAGGCTGCAGGAATTCCATACACCTATGTGGCTTCCAACATTTTTGG
+
>AAA3BBB34B>BBBA4BBBFF6BB4BF44BB6DBB2BFGB5FFB5D5AA2
@M00842:106:000000000-AAV5A:1:1101:5796:10589 1:N:0:3
ATGAAAAATATCAACCACACCAGAAGCAGCATCAGTGACGACATTAGAAAA
+
>>>>>DDCFFFFGGGGGGGGGGAA4BFFACG5BBB5DBGEBEEE5F5FFB2
@M00842:106:000000000-AAV5A:1:1101:19960:10593 1:N:0:3
GAAAAAAAAAAAAAAAGGGGGGGAGGCGCGCGCCCACACCAGACCACCACG
+
1>AAA?DADDDDA/A/E?EGCG@--A.----9---;--A----;-----9-
@M00842:106:000000000-AAV5A:1:1101:20657:10596 1:N:0:3
TACACATGATCGCTGGACATAGTTCATATTAAATTCCTTATCAAAAAAAAA
+
>>>AAFFFFFFBGGEGGGGGGF66DA5666A6566DB5DD5DDDBAFEGEE
@M00842:106:000000000-AAV5A:1:1101:27731:10599 1:N:0:3
GGTAGAAAAAAAAAAAAAAAATGGAATTCTCGGGTGCCAAGGAACTCCAGG
+
>A>>3@BBCFDBGGGGGGGGG1BFF33BD55BB>1>BBFCFF1FGBFHEG3
@M00842:106:000000000-AAV5A:1:1101:27183:10599 1:N:0:3
AAAAAAAAAAAAAAAAATGGAATTCTCGGGTGCCAAGGAACTCCAGCCACC
+
AAAAADDDDDDDGGGGE0FGB111B2B?///>BBBFE/0FF1B1110?BGB
@M00842:106:000000000-AAV5A:1:1101:23598:10600 1:N:0:3
AAAAAAAAAAAAAAAGGGGGGGGCGCGGCCACCCCCCCCACCACCCACCAC
+
>>AAADADDDDDG?A/A?EG?:=-@---------9--;--;;--999-:--
@M00842:106:000000000-AAV5A:1:1101:10295:10602 1:N:0:3
AAAAAAAAAAAAAAAAAATGGAATTCTCGGGTGCCAAGGAACTCCAGTCAC
+
BBBBBBBBBBBBGGGAEA1BFB3B3B55BFE1>1BBBB?BBFBFGFGBEF@
@M00842:106:000000000-AAV5A:1:1101:5698:10604 1:N:0:3
AAAAAAAAAAAAAAAAAAGGGAATTCCCGGGTGCCAAGGAACTCCAGTCAC
+
AAAAAD1DDDDDGGGG?A//E>001111//>/>/BD@?FG0F1BBE1211B
@M00842:106:000000000-AAV5A:1:1101:10003:10604 1:N:0:3
AAAAAAAAAAAAAAAAAAAAAACAAAACAAAAAAAAACAAAAAAAAAAAAA
+
AAABBBDDD@@DFGGGGGGGGG1??E11??111>/EC/?F?0///BB/A<<
@M00842:106:000000000-AAV5A:1:1101:25638:10606 1:N:0:3
AAAAAAAAAAAAAAAAAAAATGGAATTCTCGGGTGCCAAGGAACTCCAGTC
+
BCCCCCBCCCCCGGGGGGGE1BB3EB3B3B11>1>?EGFAFGBG3FGEF33
@M00842:106:000000000-AAV5A:1:1101:5535:10609 1:N:0:3
AAAAAAAAAAAAAAAAAATGGAATTCTCGGGTGCCAAGGAACTCCAGCCAC
+
BBBBBBBBBBBBGGGGGEFBGFB33D551?01>?GBFF1GCGBFGCC3??2
@M00842:106:000000000-AAV5A:1:1101:19669:10609 1:N:0:3
CTTCTGATAAAAAAAAAAAAAAAAAATGGAATTCTCGTGCCAAGGAACTCC
+
>>>>>5DFFFFFGGGGEGGCEFEEE01BC3333@5BF?FFHHCGFHBF3GG
@M00842:106:000000000-AAV5A:1:1101:7277:10611 1:N:0:3
TTAGCATGGGATAACATCATAGGATTTCGGTCCTATTGTGTTGGCCTTCGG
+
>>>3>BBFFBFFGGFGGGGGGGB4A54A4EF2A3A5DB5B2BFFFGEAFG2
@M00842:106:000000000-AAV5A:1:1101:21134:10612 1:N:0:3
AAAAAAAAAAAAAAAAAAAAAAAAAAAACAAAAACAAAAAAAAAAAAAAAA
+
BBBBBBDBBBBBGGGGGGGGGEE/>//>/?/B0//F/CB?CDCCGC?<@DF
@M00842:106:000000000-AAV5A:1:1101:21633:10623 1:N:0:3
GAAAAAAAAAAAAACAGGGGGGCGAGGACGACCGCACCAACTACAAAACCG
+
A1AAAFDDDDDDEG//BA/EEGG//////--<-<---<..;//;/00..;-
@M00842:106:000000000-AAV5A:1:1101:23565:10624 1:N:0:3
GTGATTACTTCATGCAGCGTTACCATGATGTTATTTCTTCATTTGGAGGTA
+
>>>33B@@DFFFFGGFGGGAAEBEGFDA5D656A555DDF5555D53BE23
@M00842:106:000000000-AAV5A:1:1101:11369:10626 1:N:0:3
AAAAAAAAAAAAAAAATGGAATTCTCGGGTGCCAAGGAACTCCAGTCACTT
+
BABBBBBBBBBBGGGECBFABBB55BEEE1>1BDB1?FGHBFGFHBGGHDB
@M00842:106:000000000-AAV5A:1:1101:18378:10626 1:N:0:3
GAAAAAAAAAAAAAAAGGGGGGGGCGAGCACGCAACACCACCAACCACCCG
+
1AAAA1ADDD?D?E//E?EE??-@=-----------;A-99---;A9A---
@M00842:106:000000000-AAV5A:1:1101:19516:10627 1:N:0:3
AAAAAAAAAAAAAAAAAAAAAAAAAAAAAAACAAAAAAACAACACACAACA
+
ABBBBBBBBBBBGGGGFGGGGGGG/@/<</</?F0F/>D/<F///<.<F.<
@M00842:106:000000000-AAV5A:1:1101:5279:10628 1:N:0:3
AAAAAAAAAAAAAAAAGGGGGGCGAACAACCGCAGCACAACCACCACACAG
+
1>AAA?ADDDDDGGE?/EEEGGC/----0.<-----..//..::...:A..
@M00842:106:000000000-AAV5A:1:1101:12951:10628 1:N:0:3
GCTATGGCTAAAGCTGGTAAAGGACTTCTTGAAGGTACGTTGCAGGCTGGG
+
>>3>>5B>B@4BBB4BFB5BBBB4F44B55D54BBADFEA3AE3GHFABE2
@M00842:106:000000000-AAV5A:1:1101:11151:10630 1:N:0:3
GACAGCAATACACATTAAATCACACAAGTACACTAAGAAATAAAATGCAGG
+
>>>>3>CF4FFFGGCFGGGGFGB4A22B5D55DBBB33AB5D5AF5BGGH2
@M00842:106:000000000-AAV5A:1:1101:22714:10633 1:N:0:3
TGGAATTCTCGGGTGCCAAGGAACTCCAGTCACTTAGGCATCTCGTATGCC
+
1>1>>11B3BA1EAAEF1FAFB0B1BBGFBB1D21D1ABB101DBA/0BBB
@M00842:106:000000000-AAV5A:1:1101:12757:10634 1:N:0:3
AAAAAAAAAAAAAAAAAAAAAGGGAATGCGCGGGCGCCAAGGAACCCCAGG
+
BBAAABBB?D@DGGGC0EEEECB?1123311>>>//>BD/?A0FG/B////
@M00842:106:000000000-AAV5A:1:1101:21973:10636 1:N:0:3
AAAAAAAAAAAAAAAAAGGGAATTCTCGGGTGCCAAGGAACTCCAGCCACT
+
ABBBBBBBBBBBGGGGEAAEF12BD@DB101>BB@31?F3F3FG3@3?1G3
@M00842:106:000000000-AAV5A:1:1101:23133:10636 1:N:0:3
AAAAAAAAAAAAAAAAAATGGAATTCTCGGGTGCCAAGGAACTCCAGTCAC
+
BBBBBBBBBBBBGGGGGF1BGBEFEB5@1CF1>BBDB??GGH3FGFHGF3@
@M00842:106:000000000-AAV5A:1:1101:4595:10639 1:N:0:3
TTAATAAGGTTTATTGGCTAAATAAATCCAATCCTTGATGTCGGTTGCTGG
+
>AA@>FDFFDDDGBDFGG4DGF565D65B4A54B5AB45ADDFE2AAGAFA
@M00842:106:000000000-AAV5A:1:1101:8408:10640 1:N:0:3
AAAAAAAAAAAAAAAAAAAAAAAAAACACAAAACAAAAAACAAAAAACAAA
+
BABBBDBBBBBBGGGGGGGGGGEE>E?FGHFA00?/B0?C/FG0BGC?EC0
@M00842:106:000000000-AAV5A:1:1101:12622:10640 1:N:0:3
AAAAAAAAAAAAAAAAAAAAAGGGAATTCGCGGGTGCCAAGGCACTCCAGG
+
AAAAAD?DDDDDC/EEE/E?//BB/B01B//>>>/<E<11FF<0FBFGGG0
@M00842:106:000000000-AAV5A:1:1101:11168:10641 1:N:0:3
GACAGCAATACACATTAAATCACACAAGTACACTAAGCAATAAAATGCAGG
+
>>>>3>CF4FFFGGGFGEGDFGB4A22B5DE5D5BBB353AAF5DEBGFH2
@M00842:106:000000000-AAV5A:1:1101:8466:10645 1:N:0:3
AAAAAAAAAAAAAAAGGGGGGGGCGGCAGGACGCACACACCCACAACCCCG
+
AAAAADDD?DD@EE///AEE/A---;@--9---;9--;--;9A--9--:99
@M00842:106:000000000-AAV5A:1:1101:4614:10647 1:N:0:3
TTAATAAGGTTTATTGGCTAAATAAATCCAATCCTTGATGTCGGTTGCTGG
+
>>>AAFFDFFFFG5EGFGFFGG56556DFBG5BB55B45B5D2AA2AFBGB
@M00842:106:000000000-AAV5A:1:1101:13743:10654 1:N:0:3
AAAAAAAAAAAAAAAAAAAGGGAATTCTCGGGTGCCAAGGAACTCCAGTCC
+
BBBBBBBDDDBBGCGGGGC??E1B2@B3BE?/?>EFGGAFB3FBFFFG333
@M00842:106:000000000-AAV5A:1:1101:11970:10654 1:N:0:3
GGGAAAAAAAAAAAAAAAAAATGGAATTCTCGGGTGCCAAGGAACTCCAGG
+
>11>>>CFDDDDGCGGGGGGG0BB1B11B2D?>>/>EFFBF>G0BBBB1@B
@M00842:106:000000000-AAV5A:1:1101:24931:10665 1:N:0:3
AAAAAAAAAAAAAAAAAAATGGCATTCTCGGTTGCCAAGGAACTCCAGTCC
+
AAAAADDDDDDDGCEGEGC0BG0011B@BF///>0B11??B0B@EGB@21B
@M00842:106:000000000-AAV5A:1:1101:24764:10665 1:N:0:3
AAAAAAAAAAAAAAAAAAAAAAAAACAACACAAAAAAACAAAAAAAAAACA
+
AAAAADDDDDDDGGGEEE?EEE/>E//?GG/FF0F/////C00/>B/@C/<
@M00842:106:000000000-AAV5A:1:1101:24742:10665 1:N:0:3
AAAAAAAAAAAAAAAAAAAAAAAACAACACACAAAAAAAAAACAAAAAACA
+
AAABBBDDBBBBGFEA0AFFGG/>?1?/?/?/??0B/>E////</0<?<<<
@M00842:106:000000000-AAV5A:1:1101:21646:10666 1:N:0:3
AAAAAAAAAAAAAAAAAAATGGAATTCTCGGGTGCCAAGGAACTCCAGCCC
+
ABBBBBBBBBBBGGGGGG@1BF3B3BD5D?FE1>BGF31?FGH3FF3B3?/
@M00842:106:000000000-AAV5A:1:1101:19400:10669 1:N:0:3
AAAAAAAAAAAAAAAAGGGGGGGGGCGCGAGCACACCACCCAACACCCCCC
+
1>AAADDDDDDDGGGAE?GECC---------9-;-99-B----:-----9-
@M00842:106:000000000-AAV5A:1:1101:28920:10680 1:N:0:3
AAAAAAAAAAAAAAAAAAATGGAATTCTCGGGTGCCAAGGAACTCCAGTCA
+
BBBBBBBBBBBBGGGGGG?1BF3B3F@B5?1/1>BG33??FGH3FGFB3B3
@M00842:106:000000000-AAV5A:1:1101:23207:10682 1:N:0:3
ATTTGAAAGGAGTGTAGTTGGAGGAGAACAAACAACACAAAAAGGGAATTC
+
>>>>3BDDFCFA4FDEBBBFGBBA2A4B4B4ABFC2GC2F2FG2A2A22BD
@M00842:106:000000000-AAV5A:1:1101:10336:10683 1:N:0:3
ACTAACCTTGCGAGTCATTTCTTTGATTTGGTCATTGGTAAAATACTGACC
+
AA>AAFF5BB4>AA2BBBFFDGF5DA5A5DD4BBB5BA5DA5D5FGDGGFF
@M00842:106:000000000-AAV5A:1:1101:9693:10684 1:N:0:3
TTTATAACTATTGAACATTTTCTTGGTAACAGAAAAAAAAAAAATGGAATT
+
3>A>>FF55D@DBBBBBFGBGF55DBA5D4D44ABABEEE2EE0BB3B3A3
@M00842:106:000000000-AAV5A:1:1101:24928:10684 1:N:0:3
AAAAAAAAAAAAAAAAAAATGGAATTCTCGGGTGCCCAGGAACTCCAGTCC
+
ABBAABDBBBBBGGGCEGG1BGBGBF@5@??/1>EG3C?E1BG3FHCB3?3
@M00842:106:000000000-AAV5A:1:1101:5510:10684 1:N:0:3
AAAAAAAAAAAAAAAAAAAAAAAAAAAAAAAAAAAACAAAAAAAAAAAAAA
+
BCCCCBBBCCCCGGGGGGGGGGGGGG//E/></<@C/F<FFH-A-@DCCBD
@M00842:106:000000000-AAV5A:1:1101:17677:10686 1:N:0:3
AAAAAAAAAAAAAAAAAAAAAACACCAAACACAAAACCAAAAAAACAAAAA
+
1>AAADDDDDDDGGCGCGGGCG/?0/>/?/F0??00>/??/?/////?B0/
@M00842:106:000000000-AAV5A:1:1101:5449:10687 1:N:0:3
GAACACTCATCCTTAATACCTTTCTTTTTGGGGTAATTATACTCATCGCGG
+
>>>AAFFFFFFFGGGGGGGGGG5A55554AABE2EF55DDGGBGHBGFGG2
@M00842:106:000000000-AAV5A:1:1101:7278:10687 1:N:0:3
TTTTAAGCAAAAAAAAAAAAAAAAATGGAATTCTCGGGTGCCAAGGAACTC
+
>3>A3C5BFFFFGGGGGGGGGGG?E1BFB33@D@D1B>1>EGFBFFHHH3B
@M00842:106:000000000-AAV5A:1:1101:20080:10688 1:N:0:3
AAAAAAAAAAAAAAAAGGGGGGGCGAGGAGCACCCACCACACCCAACCCCC
+
>AAAA?DDDDDDGEC/EAEEGG-A--9----99---9-9A--;;--;-;--
@M00842:106:000000000-AAV5A:1:1101:28762:10689 1:N:0:3
TGGAATTTGGGTGGCGCAGCTAACGCATTAAGTTATCCGCCTGGGGAGTAC
+
3>>>>4@5DDA22AAEEEGE4F5BAAA22A5B55ABDA?FG2GCAE1A1B5
@M00842:106:000000000-AAV5A:1:1101:5157:10691 1:N:0:3
AAAAAAAAAAAAAAAAGGGGGGAAGGACAAACCCGCCACACAACGACACAA
+
1>>AA1>>>AD@EAAA/EEE?/////0?000///---<.0....-.--</.
@M00842:106:000000000-AAV5A:1:1101:17658:10694 1:N:0:3
AAAAAAAAAAAAAAAAAAAAAAACAAAAAACACAACAACAAAAAAAAAAAA
+
AAAAADADDDDDGGG//AEEEEE/>/00/>//0/////??<CC//>//</<
@M00842:106:000000000-AAV5A:1:1101:5930:10700 1:N:0:3
AAAAAAAAAAAAAAACAGGGGGACAGGCGACACAAGCACACAACACACCGG
+
>>AAA1DDDDDDGCE//0AA////?///>///>0/0/>B00//>/>>////
@M00842:106:000000000-AAV5A:1:1101:11792:10702 1:N:0:3
GAAGCATCAGCACCAGCACGCTCCCAAGCATTACGCTCAGGAAATGCAGCA
+
>>>3ABBFFBBBBF4BABBEEABBFF4AAG5555AE2EAFF32B3FGGHH1
@M00842:106:000000000-AAV5A:1:1101:15300:10703 1:N:0:3
TCATGTTGGACCTGTAAACTTAATATTTTAAGTCAAAAAAAAAAAAAAAAA
+
1>A1133B>BBBBB1B3BBFGF133A33331ADDDABB0AAE//FEGGCE>
@M00842:106:000000000-AAV5A:1:1101:20429:10707 1:N:0:3
AAAAAAAAAAAAAAAAAAAATGGAATTCCCGGGTGCCAAGGAACCCCAGTC
+
BBBABDDBBBBBEGGGGGGE1BB333BB33BE/1/1BFB1/?BE//??/3B
@M00842:106:000000000-AAV5A:1:1101:8683:10716 1:N:0:3
AAAAAAAAAAAAAAAAAAAAAACAAAAACAAACAAAAAAAACAAAAAAAAA
+
AABBBBB@D?DDCCEECEGGEC11?11?>1F?1B??0E/E@/GFH0FC/>/
@M00842:106:000000000-AAV5A:1:1101:15539:10718 1:N:0:3
AAAAAAAAAAAAAAAAAATGGAATTCTCGGGTGCCAAGGAACTCCAGTCAC
+
BBBBBBDD@DDDCGGGACGBFB3@3B5DF1>1>>BB3F1EBGEEGG3@GGF
@M00842:106:000000000-AAV5A:1:1101:13352:10721 1:N:0:3
AAAAAAAAAAAAAAATGGAATTCTCGGGTGCCAAGGAACTCCAGTCACTTG
+
BABAADDDBDBBGGFABBB3BBD5DFCA1A1B@3B?ECG353BF3@EGG33
@M00842:106:000000000-AAV5A:1:1101:13370:10722 1:N:0:3
AAAAAAAAAAAAAAATGGAATTCTCGGGAGCCAAGGAACTCCAGTCACTTA
+
AA3>3DBBBBBBGGGGBBBABBDADCFG0A?F3??1?BG3BFCBBFFF333
@M00842:106:000000000-AAV5A:1:1101:19120:10725 1:N:0:3
AAAAAAAAAAAAAAAGGGGGGGGGGCGGCATACAAGCCACCACCCACCGCC
+
>1>AA1>ADDDDGGG//EEGC@9-9-9----B9///---9------;--@-
@M00842:106:000000000-AAV5A:1:1101:28371:10728 1:N:0:3
AAAAAAAAAAAAAAATGGAATTCTCGGGTGCCAAGGAACCCCAGTCACTTA
+
ABBAADBBBBBBGGG1BF3ABBA55A101A1B53F1BFF1?B1E3BGF33B
@M00842:106:000000000-AAV5A:1:1101:6060:10734 1:N:0:3
AAAAAAAAAAAAAAAAAAATGGAAGTCTCGGGTGCCAAGGAACTCCAGTCA
+
AAAAADDDDDDDGGGCECE0BF1F01B2DF///>BEG1/?0FF11B112B1
@M00842:106:000000000-AAV5A:1:1101:11448:10735 1:N:0:3
AAATGGTGGATGTTTGTAAAAAAACAAAAACACATGGAATTCCCGGGTGCC
+
>>AA113B>>@B1B3BBBABB1A00A00A000B01B0BB11F1BEA////0
@M00842:106:000000000-AAV5A:1:1101:21488:10742 1:N:0:3
AAAAAAAAAAAAAAAAAAAAAAACAACAACAAAAACACAAAAAAAAAAAAA
+
ABBAADDBBBBBGGGGGGGFGGG11?11?11/B?FECFEFFHHGGGG?CGG
@M00842:106:000000000-AAV5A:1:1101:26948:10745 1:N:0:3
AAAAAAAAAAAAAAAAAAAGGGAATTCACGGTTGCCAAGGAACCCCAGACC
+
AAAAADDDDDDDGGGGGG/>?EA001B1B>E///B1@1?/B0F/E////?/
@M00842:106:000000000-AAV5A:1:1101:11897:10751 1:N:0:3
CATCTTCTTCGAGACTATGCTGATAATTGCCATGCGCATCATTGCCATGCG
+
>>>>1BFB@D>>BAA1ABBGGG1B33333DFHA1BE00A01DBFGH1DGGE
@M00842:106:000000000-AAV5A:1:1101:7957:10754 1:N:0:3
AAAAAAAAAAAAAAAAATGGAATTCTCGGGTGCCAAGGACCCCCAGCCACC
+
AAAAADDDDDDDGEGEA0BEFFF1BD@F/>/>?>FB/>F0?/B///0>0>>
@M00842:106:000000000-AAV5A:1:1101:10010:10755 1:N:0:3
GTTTGAGCAAAAAAAAAAAAAAAAATGGAATTCTCGGGTGCCAAGGAACTC
+
>>>>1B>1BBB>GEGCGGGGGG/AECBG1111D2DE/E/>EHHFHGFBG@B
@M00842:106:000000000-AAV5A:1:1101:25697:10760 1:N:0:3
ATAAAAAAAAAAAAAAAAAAAATGGCATTCTCGGGCCCCAAGGCACCCCAG
+
AAAAAFFDDDDDGGGGGGGGG/0BB0>1B22@B>>//>>E/?//BB>?E//
@M00842:106:000000000-AAV5A:1:1101:19391:10764 1:N:0:3
ATAAGATTGTCTTGGTGCTGTGGTAAAGACACAAAAACACAACGGAATTCC
+
>>>A1BB1DBFDGFG1ABAFBBF133A3100000B0A000AA0AA/AAABA
@M00842:106:000000000-AAV5A:1:1101:14343:10767 1:N:0:3
AAAAAAAAAAAAAAAAAAAAAAAAACAGACACAAAAAAAAAAAACAAACAG
+
ABBBBBBBBBBBGGGGGEGGGC>////0?0BB?/00?E@//</////?/00
@M00842:106:000000000-AAV5A:1:1101:24708:10769 1:N:0:3
AAAAAAAAAAAAAAAGGGGGGGGAGAGCACACACACCACAAACAACAAACG
+
1AAAA@?D?@DAEAAC/A/ECG-;999A/-9------------;-:--;9-
@M00842:106:000000000-AAV5A:1:1101:10562:10769 1:N:0:3
AAGTCAGAAAACTGTATGTGAGGATATTGAAAGAACTTGTAATGAGAATTT
+
>>>>>BBBBB>BBB5BBBBBBFB44456D5B5A4BB5BA5D5FFFH5AA55
@M00842:106:000000000-AAV5A:1:1101:19217:10781 1:N:0:3
GACTCAAAGCGAACCAAACAGGCAAACAATTTCGGGACGGCATCACACGCC
+
>>>>A1CFFFAAAFE0A0F0BGBBB00001122AAB/AAAE//BB1A1AA/
@M00842:106:000000000-AAV5A:1:1101:27996:10785 1:N:0:3
CAATGGACACTGAAAGAACTTGTGACTTGTCAAGCATTTCTGAAGTGGACC
+
>>A1111BCCCDGGFGFGCBGB1BDG33B1BFG11B13B22A22B211FG0
@M00842:106:000000000-AAV5A:1:1101:15462:10788 1:N:0:3
AAAAAAAAAAAAAAAAAAAAAAAACAAAACAGAAAAAAAAAAAAAAAAACA
+
B@BBBBBBBBBBGGGGGGGGGGGF111BG0/2B??BEE/B///<<@<@-..
@M00842:106:000000000-AAV5A:1:1101:6845:10790 1:N:0:3
CTTACTGCTACTCTGACCAAATTGGTGATTAATATCTTTATTGCTTATTGC
+
>3>AA@5B5DFBGGFGGGFGGB5DB5BAD555656D665BD5AFADDDDF5
@M00842:106:000000000-AAV5A:1:1101:28090:10791 1:N:0:3
AAAAAAAAAAAAAAAAAAGGGAATCCTGGGTTCCAAGGAACCCCCAGCCAC
+
ABB@ADDBBBBBGGGGE0EE1?1?FF533BB1B@BB311B11>1//11/00
@M00842:106:000000000-AAV5A:1:1101:9373:10793 1:N:0:3
TTTGACTGAAAATAGTGAATGACTGTGCACATCACACAACCCCCACTGGAC
+
3>>3>B5BB4@B54B6B65BBBB5B4D55455A4BAB2A222222A2A2BA
@M00842:106:000000000-AAV5A:1:1101:19006:10795 1:N:0:3
ATCTGAGAGGAAAAAAAAAAAAAAAAATGGAATTCTCGGGTGCCAAGGAAC
+
>3>>3BBFFBFFGGGG?EG?AE?0E00F@B3333D5D?B>?>EHFB1???1
@M00842:106:000000000-AAV5A:1:1101:10681:10795 1:N:0:3
AAAAAAAAAAAAAAAAAAAAAAAGAGAATCAGAAAAAGAGAGAATCACAAG
+
A>>AA@DDDDDDGEG//A/>/@E??0>11111111>B>/00//1111<11<
@M00842:106:000000000-AAV5A:1:1101:6045:10805 1:N:0:3
AAAAAAAAAAAAAAAGGGGGGGGGGCACGCCTCGACAACACGGCAACCAGG
+
11AAA1110>>AA/A///E/C@-9-----------9---;;--9-------
@M00842:106:000000000-AAV5A:1:1101:5456:10806 1:N:0:3
CTTGTTCTTAATTTCAATGTCTCTTGTTGCCAAAAAAAAAAAAACAAATGG
+
1>>1>1B@3BF333BGGGFBBAB33B11B1B11BBAAA/AAF/E/G/F1D1
@M00842:106:000000000-AAV5A:1:1101:17772:10806 1:N:0:3
AAAAAAAAAAAAAAAAGGGGGGGCCGCAGCGCCCACCACCCAAACACACAA
+
AAAAADDDDDDDGG//AEA/A?:---9--9-;9---;;--9-9--99---9
@M00842:106:000000000-AAV5A:1:1101:8158:10812 1:N:0:3
GGTTATTTGAATATCTATAACAACTATTCTAAAGCGCCGTGGATGCCTGAC
+
>>>>>BDFFFFFGGGABGGGGG4B4456D665ABE2AAEA22EFFFFA3G3
@M00842:106:000000000-AAV5A:1:1101:9320:10814 1:N:0:3
AAAAAAAAAAAAAAATGGAATTCTCGGGTGCCAAGGAACTCCAGTCACTTA
+
BBBBBBBB@DBBGGGGBFBAABD55AAF1A1?5BBFF3G3FGCHFGHH3F3
@M00842:106:000000000-AAV5A:1:1101:23367:10816 1:N:0:3
AAAAAAAAAAAAAAAAATGGAATTCTCGGGTGCCAAGGAACTCCAGTCACC
+
BBBBBBBBBBBBGGGGG1BGGFBAD5BB1>1>?BB@F1GHF3F3BFBFDHB
@M00842:106:000000000-AAV5A:1:1101:10327:10816 1:N:0:3
AACATTATTGCCCGGCGTACGGGGAAGGACGTCAATAGTCACACAGTCCTT
+
AAAABDF5BBBBBAA2AAAAAEEA22AA2AAABAB5DF5FBG5FAHGHHF5
@M00842:106:000000000-AAV5A:1:1101:6888:10818 1:N:0:3
GGGGAGGGGGCACGGGTGACGGACGGAGACGCTACGTCGGGACACTACGAG
+
>A11111>1000000A0//1A//////A//////>>00//////B1B0///
@M00842:106:000000000-AAV5A:1:1101:14802:10818 1:N:0:3
AAAAAAAAAAAAAAAAAAAAAAAAAAAAACAAAAAAAAAACAAAAAAAAAA
+
AAAAADDDDDDDGGGGGGGGGGG///>></F/0B<C//<</?/0FF-@?-:
@M00842:106:000000000-AAV5A:1:1101:18860:10821 1:N:0:3
AAAAAAAAAAAAAAAGGGGGGGAGCGCGCGACCACCCACCACGCCCGCACC
+
>>>AADADDDDDCCE//EE?C--9.--9:;-;-9-------:-9;--9---
@M00842:106:000000000-AAV5A:1:1101:19083:10823 1:N:0:3
AAAAAAAAAAAAAAAAAAAAAAACAAAAACACACAAAAAAAACAAAAAACA
+
ABBBBBDBBBBBGGGECEGGCE/1F1F1???0?//?00?/>B/?/B0?>/?
@M00842:106:000000000-AAV5A:1:1101:23431:10823 1:N:0:3
AAAAAAAAAAAAAAACGGGGGGCGGACGACACCACCCCCCACAACACCACG
+
1>AAADDDD@DDC?/A/AEGG?/--<------;...9-:--......9.;-
@M00842:106:000000000-AAV5A:1:1101:22251:10826 1:N:0:3
AAAAAAAAAAAAAAAATGGAATTCTCGGGTGCCAAGGAACTCCAGTCACTT
+
BBBBBBDBBBBBGGGE1BFABA3A55BF01>1BBB?F1GG3FGCFBBGHEB
@M00842:106:000000000-AAV5A:1:1101:9553:10828 1:N:0:3
GACTAAATCTATTTATGGTTGCAGTGTTGTTACCCAAAAAAAAAAAAAAAA
+
>>>1>@F3BBD@3BF3BBBAAB1B1B33000DDBB100BBAAEEG/E@EGE
@M00842:106:000000000-AAV5A:1:1101:4287:10831 1:N:0:3
TGGGCTGTAGTAAAAAAAAAAAAAAAACACTGGAACTCCCGGGCGCCAAGG
+
1>>1>11BBD@DGGFGEE0AEE/AE//A/BBF0>B11B1/?E////>?///
@M00842:106:000000000-AAV5A:1:1101:24430:10836 1:N:0:3
AAAAAAAAAAAAAAAAAAAAAACAACAAACAGAAACAAAAAAAAAACAAAA
+
AAAAADDDDDDDGGGGEGECGG///?FFC/000@100?00///E/>//??0
@M00842:106:000000000-AAV5A:1:1101:27908:10843 1:N:0:3
ATTTAACGAACAAAAAAAAAAAACAAAAGGGAATACTCGGAGCCCAAGCAA
+
A1>1>FDAAADDGGGGGGGGGG///A0B0B/A001B21B/////B/>//B0
@M00842:106:000000000-AAV5A:1:1101:4230:10846 1:N:0:3
ATTTCTGAAAAAAAAAAAAAAAAATGGAACTCTCGGGCGCCAAGGAACTCC
+
11>1>33BDFFFEGGGGEAEGGE/0B@@B1111@//>/>>E?///>0F1>F
@M00842:106:000000000-AAV5A:1:1101:7984:10850 1:N:0:3
AAAAGAAAAAAAAAAAAAAAAAATGGAATGCTCGGGTGCCAAGGAACTCCA
+
>AAA3>CFFFBBGGGGCFGGGG@FBF3BE355D1>>1>E?DCG1GBH3FF3
@M00842:106:000000000-AAV5A:1:1101:17224:10852 1:N:0:3
AAAAAAAAAAAAAAAAAAAAAAAACAAAAGAAAAAACAAAAAAAAAAAAAA
+
AAAAADDDDDDDGGGGGGGGGGC///?>00/0B0B////0F//////>/<<
@M00842:106:000000000-AAV5A:1:1101:22650:10857 1:N:0:3
AAAAAAAAAAAAAAAATGGAATTCTCGGGTGCCAAGGAACTCCAGACACTT
+
AAAAADDDDDDDGGGGCBEBBA1D2DBF//>/BD1>>>GG1BGCE1B0B11
@M00842:106:000000000-AAV5A:1:1101:23769:10865 1:N:0:3
CCCAAAAAAAAAAAAAAAAAGGGGAATGCCCGGACCCCACGAACCTCCGGC
+
111>ACAADDDDGGGGGECA/AB///01BB0/////??A///?>?0B//>/
@M00842:106:000000000-AAV5A:1:1101:16836:10867 1:N:0:3
AAAAAAAAAAAAAAAATGGAATTCTCGGGAGCCAAGGAACTCCAGTCACTT
+
BBBBBBDBBBBBGGGG1BGBBBFBB5BBE0>1?B?B113B@BGBC@FGH3B
@M00842:106:000000000-AAV5A:1:1101:3689:10869 1:N:0:3
TGGAATTCTCGGGTGCCAAGGAACTCCAGTCACTTAGGCATCTCGTATGCC
+
>>>>ABBFDFBAFGEEGFGGGAAF4AGBFFA3D55D5BAB335DA2A3AFD
@M00842:106:000000000-AAV5A:1:1101:19301:10874 1:N:0:3
TTGTGTCGGCATTGAACAGTTCCCTCTTCAGGACTGACGGTCAGCAGGCTG
+
>>>>1BB>ADDDGGGGGGFBFFDB1B01DFF11B0BB1B0ABAF1A0BE0B
@M00842:106:000000000-AAV5A:1:1101:15200:10874 1:N:0:3
CTTGATGGTTAATTACTGGGTATCTTTTCAGTAGTTTGTTTTTCTGTAGAG
+
>>33>@BBB5BBBAGAGBGGBB4D66D5D5DDAD6D6A4442BB5D5A5DF
@M00842:106:000000000-AAV5A:1:1101:11729:10877 1:N:0:3
CTTGAGAACATGAATCGTGACCATTATCACTATCACCAAAACACACACAAA
+
>1>111>D1C1BBB3BB1BBAB11133DDD13313FED0B00A0B0E/B/0
@M00842:106:000000000-AAV5A:1:1101:25663:10879 1:N:0:3
CTCTAAAATAAAAAAAAAAAAAAAAATGGAATTCTCGGGCGCCAAGGACCC
+
>>>>>DBFFFFFGGGGEEGGGGFE001BB3333D@@1F//>>EDEG/?0??
@M00842:106:000000000-AAV5A:1:1101:20530:10880 1:N:0:3
GAAAAAAAAAAAAAAAGGGGGGGAGAGACAGACCACAAAACAGCCACGCCG
+
1>AAA1ADDDDDEEE?/AEGEC?-999.////9./;...------:-----
@M00842:106:000000000-AAV5A:1:1101:3955:10882 1:N:0:3
AAAAAAAAAAAAAAAAATGGAATTCTCGGGTGCCAAGGAACTCCAGTCACC
+
AAAAADDDDDDDGGGGC0BG1F1ED2DB/>/>?BBBGA0BF1B11B211B1
@M00842:106:000000000-AAV5A:1:1101:16850:10885 1:N:0:3
AAAAAAAAAAAAAAAAATGGAATTCGCGGGCGCCAAGGAACCCCAGTCACC
+
AAAAADDDDDDDGGGGABBGABB1D//>E>//>>/>/?FHHFEECE<FFH1
@M00842:106:000000000-AAV5A:1:1101:8191:10886 1:N:0:3
AAAAAAAAAAAAAAAAGGGGGGGCGCCGCCTCCGCAACCACCCACCCACAG
+
>1AAADDDADDDG??//AE?//------9--9--;---;--;---9--;--
@M00842:106:000000000-AAV5A:1:1101:7998:10889 1:N:0:3
ATTAAACTCCTAAGCAGAAAACCTACCGCGCTTCGCTTGGTCAACCCCTCC
+
BBCCCFFFFFFFGGFGG4ABFFB4FE422222AA2E2AAABFFBGGEFAE1
@M00842:106:000000000-AAV5A:1:1101:10005:10900 1:N:0:3
AAAAAAAAAAAAAAAAAAAAAAACACAACAAACAAAAAAAAACAACAAAAA
+
AAAAADDDDDDDCEGEGGEGGG///0/>//?0/>/00/>/<//??/?/?0?
@M00842:106:000000000-AAV5A:1:1101:24710:10905 1:N:0:3
AAAAAAAAAAAAAAAAGGGGGGCGCCGCGAGACAGCCCACCCCCCACCACC
+
1AAAAD?DDDDDGGC/EA?EA<//-<------./:;.:..:.----.;.;.
@M00842:106:000000000-AAV5A:1:1101:21611:10905 1:N:0:3
CATGTTGGACCTGTAAACTTAACAAACAACAACACAAAACTGGAATTCTCG
+
>>>11@BAFFFFGEGEGGGGFFBD100BB00000AF0CG011C011AD2D/
@M00842:106:000000000-AAV5A:1:1101:11548:10909 1:N:0:3
AAAAAAAAAAAAAAAAAAAGGGAATTCTCGGGTGCCAAGGAACTCCAGTCA
+
BBBBBBDBBBBBGGGGGGC1?E1B23B3B1FE1>?FBEGCEFF@FHEB3F3
@M00842:106:000000000-AAV5A:1:1101:19275:10910 1:N:0:3
CTTTAAGGATCTATGGAAGTGATGTATTACAATGAACTATAGCTAATTGGC
+
>>AAAFFFFFFFGGGGBBF1BB3D3333DA1DAB1B1D1D3EGG2G1GGH0
@M00842:106:000000000-AAV5A:1:1101:24511:10915 1:N:0:3
TAAGAACAAAGATATCAGGAAATTCCTTGATGGTATCTATGTCAGTGAGAA
+
>>A3>DFFFFFFDG6FGFGBB445DD55B4D5B4A5D6B5EFFFG5FGH55
@M00842:106:000000000-AAV5A:1:1101:27411:10918 1:N:0:3
AAAAAAAAAAAAAAAAAAAAAAACAACACAACAACAAACAAACACAAACAA
+
AABBBBBDDBBBGGGGGGGGCEE1??E?EE1??////?/B/G/B0//0?0/
@M00842:106:000000000-AAV5A:1:1101:18250:10918 1:N:0:3
AGTAGCATTAAGCCTGTCAGGGACTGTATGAATTCAAGTTTGCGTATTAAT
+
>>>>1BD@BFFBGF1FBFGFGGCF0BAA3D3B33D33D222DDEBE01GF2
@M00842:106:000000000-AAV5A:1:1101:8345:10920 1:N:0:3
AAAAAAAAAAAAAAAAAAAAAAAAACAAAAAGAAAAACAAAAAAACACAAA
+
1A@AA?DDDDDDGG/E/E@EEE//>/?>0B///BB<F/?/BC/C?/?0FF0
@M00842:106:000000000-AAV5A:1:1101:6699:10921 1:N:0:3
AAAAAAAAAAAAAAAAATGGAATTCTCGGGTGCCAAGGAACTCCAGTCACC
+
BBBBBBBBBBBBGGGGFAFGBB3AB5@?1E1>BBBBGE1BG@FGFF3BGH3
@M00842:106:000000000-AAV5A:1:1101:22225:10926 1:N:0:3
GAAAAAAAAAAAAAAAGGGGGGGCAGTGACACACGAACCCCAAACCACCAG
+
>AAAAFDDDDDDEEE?EEFCEC@-A.;;900:/.--.---;B--9--;9--
@M00842:106:000000000-AAV5A:1:1101:23468:10934 1:N:0:3
AAAAAAAAAAAAAAAAGGGGGGCGGCGGGCGCCGACACAAACAACGACACG
+
>AA11@DDDDDDEECA//EECC//------9:---;-;-----9-------
@M00842:106:000000000-AAV5A:1:1101:24911:10937 1:N:0:3
AAAAAAAAAAAAAAAAGGGGGGCACGGACCTCCAGCCCCCACTCCCACACC
+
AAAAA@1DDDDDEA//A??A?C</??//</01.0<>..<<<<./<</<<<.
@M00842:106:000000000-AAV5A:1:1101:27384:10947 1:N:0:3
AAAAAAAAAAAAAAATGGAATTCTCGGGAGCCAAGGAACTCCAGTCACTCA
+
BBBBBBBBBBBBGGGBFGBAAF5DDFAC0A1F3B?BFGG33BF3@BGF333
@M00842:106:000000000-AAV5A:1:1101:20753:10949 1:N:0:3
AAAAAAAAAAAAAAAAAAAAAAAAACAACAAAAAAAAAAAAAAAAACACAA
+
ABBBBBDBBBBBGGGGEGGGCFG@E/GD/F/0B///<BC//</<<C.C...
@M00842:106:000000000-AAV5A:1:1101:23353:10950 1:N:0:3
AAAAAAAAAAAAAAAAGGGGGGCGCGCGCCCACCCCGCCCCCCACCACACG
+
>AAAADDDDDDDECE/EEFGGC//@--<---.C..--;::-;@-..:;.B-
@M00842:106:000000000-AAV5A:1:1101:14512:10954 1:N:0:3
TGGAATTCTCGGGTGCCAAGGAACTCCAGTCACTTAGGCATCTCGTATGCG
+
>3>>>BBBBB>>FAAABBBAFB4F4BFGE5FDD55DDFGG3F5DF2B3GH2
@M00842:106:000000000-AAV5A:1:1101:5082:10956 1:N:0:3
GAAAAAAAAAAAAAACAGGGGGGCGACGCACGACGAGCAACACACCACAAG
+
1A1A111>00>A0EA//B//AEBC///<----.---::-/.......;...
@M00842:106:000000000-AAV5A:1:1101:14989:10958 1:N:0:3
AAAAAAAAAAAAAAAAAAGGGAATTCTCGGGTGCCAAGGAACACCAGTCAC
+
AAAAADDD@DDDGGGGGA/?E?B>BD2D>?@/>?>11F>E0F0GGEF@FGB
@M00842:106:000000000-AAV5A:1:1101:27059:10966 1:N:0:3
ACAAATTTACAATACAAAAACAACAGATATGGAATCCTCGGGTGCCAAGGG
+
AAAAA131DFFFDGFDBAFGEE1FE0A11DD11B11B1BB000/BFFHFG/
@M00842:106:000000000-AAV5A:1:1101:24732:10970 1:N:0:3
AAAAAAAAAAAAAAAATGGAATTCTCGGGTGCCAAGGAACTCCAGTCACTT
+
BBBBBBBBBBBBGGGG1FFBBFCD55AF01>1B531B1BF3FGBF3BGG33
@M00842:106:000000000-AAV5A:1:1101:3348:10977 1:N:0:3
AAAAAAAAAAAAAAAAAAGGGAAGCCACGGGGCCAACGAAACCCCAGACAC
+
AAA@ABDBBBBBGGGGG??F?111B1?B/>//>>11111?//B/?/?/?00
@M00842:106:000000000-AAV5A:1:1101:18579:10984 1:N:0:3
AAAAAAAAAAAAAAAAGGGGGGCGCCAGACAACACGCCACACCACCAACAC
+
>AAAADDDADDDGGGEA//EE/>/--.-0.0<<.<.-..<.;:.....;..
@M00842:106:000000000-AAV5A:1:1101:19193:10985 1:N:0:3
TTAAATAGCTTGCAAAATACGTGGCCTTATGGCTACAGTATGCCCATCGCC
+
3>>AADB@DDDFGFGC4G4FGFBA2F444DBF4BABBF5555DGGH3FAE2
@M00842:106:000000000-AAV5A:1:1101:11393:10987 1:N:0:3
ATGAAAAAAAAAAAAAAAAAATGGAAGTCTCGGGTGCCAAGGAACTCAGTC
+
3>>>>BB4>2DDGCEGGFCEFFBF3@3B@5B31>?>EG3BFFFBG3GGHGB
@M00842:106:000000000-AAV5A:1:1101:16611:10989 1:N:0:3
AAAAAAAAAAAAAAAAGGGGGGGCGCGCGACCCCCACACCACACCACACGG
+
AAAAADDDDDDDEE//AAEEGC?-;---;-;9----9-:--9--99E----
@M00842:106:000000000-AAV5A:1:1101:18371:10992 1:N:0:3
AAAAAAAAAAAAAAAAGGGGGGGCGAGAGCACGCACCCCACAAACCGCGAG
+
1AAAA?DDDDDDGGA?/AEAEC-9?9@-;-/;---9--;A---99A-9-9-
@M00842:106:000000000-AAV5A:1:1101:7432:10993 1:N:0:3
AAAAAAAAAAAAAAAAAAGGGAATGCTCGGTTGCCAAGGACCCCCAGCCAC
+
AAAAADDDDDDDGGGGGA/?EGGF1B@B/E///B@11?/B0?/?>/?0/00
@M00842:106:000000000-AAV5A:1:1101:4837:10995 1:N:0:3
AAAAAAAAAAAAAAAAAAAAAACAAGGGCAACCAACACCACCAACCACCAC
+
AAAAAAADDDBBGGGCEGGGGC?1?1111111B1///?//?//?<?/?F//
@M00842:106:000000000-AAV5A:1:1101:18410:10999 1:N:0:3
AAAAAAAAAAAAAAAAGGGGGGGGGCGGAAGGCAAACACCCACAGACCACC
+
>AAAADDDDDDDGGE/E/EEG?9----9--;9A---:-:-:-A--/99---
@M00842:106:000000000-AAV5A:1:1101:8061:11002 1:N:0:3
AAAAAAAAAAAAAAAAAAAAAAACAACACAGAACAAACAACCGAGACGCAG
+
AAAAADDDDDDDGGGCEG?EC?/>///?//011BBB>?>FG?////?//</
@M00842:106:000000000-AAV5A:1:1101:11383:11002 1:N:0:3
ATGAAAAAAAAAAAAAAAAAATGGAATTCTCGGGTGCCAAGGAACTCAGTC
+
>>>>>@@BAD@DFFFEEGGGG1BB33@3D5D?1>1>EGCBG1FGGBDDF3B
@M00842:106:000000000-AAV5A:1:1101:5241:11019 1:N:0:3
AAACAGGCAAAAAATTTAGGGTCGGCATCAAAAGCAATATCAGCACCAACA
+
AAAAA44ABF4BEEGGGGGGGFAA2AEAGGBAABFFF3A5FGBGDGHFEF1
@M00842:106:000000000-AAV5A:1:1101:13354:11019 1:N:0:3
AAAAAAAAAAAAAAAAAATGGAATTCTCGGGAGCCAAGGAACTCCAGTCAC
+
BBBBBBDD??@@AECEGGFBF@F33@5@F1E/>1???BF1FGFFHGF3FG3
@M00842:106:000000000-AAV5A:1:1101:16885:11024 1:N:0:3
GAAGAAGACTCAAAGCGAACCAAACAGGCAAAACATTTAGGGTCGGCATCC
+
>>>3>BCFFFFFGGGCEAAEEGFDA2FGECBAA2B35BAFFA3BEEEFEG3
@M00842:106:000000000-AAV5A:1:1101:7423:11031 1:N:0:3
TGCATCGAGTTTCTGCTTGTCCTTTCAAAACAACAAAACAAAAAATGGAAA
+
>>>>>B1BA@>BGGBFAAFBFG333D3D3A0000AF0E0A0FG0E01A1BA
@M00842:106:000000000-AAV5A:1:1101:15261:11033 1:N:0:3
CGCTGATTATTTTGACTTTGAGCGTATCGAGGCTCTTAAACCTGCTATTGG
+
>3>>3>@5BFFFGBABBBFFBA4AAA2AA4E2A2B3B5B5FGBGEBF555A
@M00842:106:000000000-AAV5A:1:1101:18842:11045 1:N:0:3
TTGTTCTGGATGTTCTGACTGTGGATAAAAACAAAAAAAAACAAACGAAAT
+
1>>>>DBFFFFFBAFDGFGFBBDF11D111BEB0BBAEE/A/BG0///B//
@M00842:106:000000000-AAV5A:1:1101:27487:11045 1:N:0:3
TGGAATTCTCGGGTGCCAAGGAACTCCAGTCACTTAGGCATCTCGTATGCC
+
>>>>>BBFFFBBGGEEGGGGG44B45BGF5FBDAADFBGF3F5AEBA3BG3
@M00842:106:000000000-AAV5A:1:1101:8626:11048 1:N:0:3
TTGAGTATCATTATCATCAAAAAACAAAACACAAATGGAATTCTCGGGTGG
+
>>>>1@B3BFDDGDAGFDGGGGAE0000B00FF0B1A1111BF2DAFA/A/
@M00842:106:000000000-AAV5A:1:1101:7915:11050 1:N:0:3
AATATCACGAAAATAGTCACGCAAAGCATTGGGATTATCATAAAACGCCTC
+
BBBB@F5DAABB?G4GGGGGEGC22ABBADB322ABA5FGB5G5DF2EEAE
@M00842:106:000000000-AAV5A:1:1101:18206:11050 1:N:0:3
AATCAGAATGAGCCGCAACTTCGGGATGAAAATGCTCACAATGACAAATCT
+
AABAA4FFFFFFGGGGEEEGGFBBEA2A35D55BF5F5F3BBGGGFABBF5
@M00842:106:000000000-AAV5A:1:1101:25004:11054 1:N:0:3
TGGAATTCTCGGGTGCCAAGGAACTCCAGTCACTTAGGCATCTCGTATGCC
+
>>>>>BCFFFBAGGEEGGGAFF4B4BFHFBB3D5DAA3FF3BDBBAEBGH3
@M00842:106:000000000-AAV5A:1:1101:9069:11054 1:N:0:3
AAAAAAAAAAAAAAAAAGGGAATTCTCGGGCGCCAAGGAACCCCAGCCACC
+
BBBBBB?DBBBBGGGGGEAEABB3D5@FF@0/>/?/GEG3G/?EE?0/??0
@M00842:106:000000000-AAV5A:1:1101:6907:11056 1:N:0:3
TGCATACGGATTTGTGGAAAAAACAAAACAACACATGGAATTCTCGGGTGC
+
>>>>1BB1AA1ADGDGEBBBBGE0FA00AAB0A0C1B0FE11A2DFGE///
@M00842:106:000000000-AAV5A:1:1101:14152:11058 1:N:0:3
AAAAAAAAAAAAAAAAAAAAAAAAACAAACAAAAACAAAAAAAAAGAACAA
+
BBBBBBBBBBDDGGGGCGGGGGG///?/0?B/BB?/??0?/<////?0?00
@M00842:106:000000000-AAV5A:1:1101:15255:11059 1:N:0:3
AAAAAAAAAAAAAAAAAAAAAAAAAACAAAAACACACAAAAAAGAAAAAAG
+
BA@BBBDBBBBBGGGGEEECEG/>>//??00?//0//</B0?<//0?00//
@M00842:106:000000000-AAV5A:1:1101:9627:11059 1:N:0:3
TGTGAAGGGACGCATTGAAATAAATTTGTATCTTAATCAAAAAAACCAAAA
+
11>1>BBCA>>>1AA0BBBBBFG1331D2A2B22222DFBB10AA//BE/A
@M00842:106:000000000-AAV5A:1:1101:19013:11062 1:N:0:3
AAAAAAAAAAAAAAAAAAATGGAATTCTCGGATGCCAAGGAACTCCAGTCC
+
?AAAABDBBBBBGGGCCEE?BG33B3@5D?E11/?FBFG1?FFBGHGHBF?
@M00842:106:000000000-AAV5A:1:1101:28318:11065 1:N:0:3
ATTTGAAAGGAGTGTAGTTGGAGGAGAACACAAAAAAAAAAAACGGAATTC
+
A>AA3BFFFFFBFFGGFBBFGBBE2A4B4B44AF2EF2EEGCF1A11??BF
@M00842:106:000000000-AAV5A:1:1101:5032:11069 1:N:0:3
TTTAAGATTATTCAGTGAAGCTGCGCTTGGAACTATATCAGGTGCACTGGG
+
111>1113BDB@GGB3BBBFE1B1A000AB111112ADFEGFAGFFF1E0/
@M00842:106:000000000-AAV5A:1:1101:15570:11073 1:N:0:3
ACTTTTGTCTTTTAAAAAAAAAAAACAAACTGGACTTCTCGGGTGCCAAGG
+
>A>>ADB4BBBBGGGGGGGG?C22E21B11AB3A133D5BAFA1AEGFB?F
@M00842:106:000000000-AAV5A:1:1101:5796:11080 1:N:0:3
GATGTATCCATCTGAATGCAATGAAGAAAACCACCATTACCAGCATAAACC
+
>3>>>B@DDFFFGFFBGGGFFGAB5A5A4B4B4BFC45DGF53FE55ABBB
@M00842:106:000000000-AAV5A:1:1101:4432:11082 1:N:0:3
CTAAAGACACTCACCACGAGACACCCCCACCAAACACAAAAAAACAACACG
+
A?AAB4DFFF4FGGGGGG2EEF4BB2AA2EE222222A2B22001B11111
@M00842:106:000000000-AAV5A:1:1101:11406:11084 1:N:0:3
TATGTTCACAAAAATTATAGGTTTTATATGCAAAAAAAAAAAAAAAAATGG
+
>A1>>@DDDFFFGGFGFGGBFBA103333DBDB1B0A0A/A/EEE>EEBFB
@M00842:106:000000000-AAV5A:1:1101:14574:11091 1:N:0:3
AAAAAAAAAAAAAAAAAAATGGAATTCTCGGGTGCCAAGGAACTCCAGTCC
+
BBBBBBBB@DBBCGGGEGE1BF333@D5D?1E1>EGBCCFFFG3FGHEBG3
@M00842:106:000000000-AAV5A:1:1101:7855:11092 1:N:0:3
AAAAAAAAAAAAAAAAAAAAAAAAAAAACACCACAAAAACACAAAAAAAAA
+
AAAAADDDDDDDGGG/EEGGEEE/////?E0/??<?BBF/?0<F0?/B@GC
@M00842:106:000000000-AAV5A:1:1101:20273:11094 1:N:0:3
TCTGATTGTCCAGTTGCATTTTAGTAAGCTCTTTTTGATTCTCAAATCCGG
+
3>>33BBFFFFFGGFGGFFGGG6B56BDF545BDA42255D5FDD3FGHE?
@M00842:106:000000000-AAV5A:1:1101:28512:11094 1:N:0:3
TTTTGGTGGGTCTGTGGGAAAAACACCACAACAAATGGAATTCACGGGTGG
+
>>>>111>>A>C1B3BGGA10000000AA000BA01D1B111D11//A///
@M00842:106:000000000-AAV5A:1:1101:25502:11095 1:N:0:3
TGGTCTATAGTGTTATTAATATCAAGTTGGGTGAGCACATTGTAGCATTGG
+
>>>>>B5FFFFFGGFGGGGGGGDD5B55DCEBA44BBGGFAFDFHHHE5FA
@M00842:106:000000000-AAV5A:1:1101:10574:11096 1:N:0:3
GACAGAATCGTTAGTTGATGGCGAAAGGTCGCAAAGTAAGAGCTTCTCGAG
+
>>>>3BC5DB>>AAB5BABBGCA222AFFA2AAB2BA5DD5BFB3BBFC3E
@M00842:106:000000000-AAV5A:1:1101:3613:11100 1:N:0:3
AATTCAGGAGTGGAAATGAGCGCCACAAACAACAAAAAACACGGAATTCTC
+
>1>>AD3B1>1BCAG1FFAFGGEE00000000A0BB0/A/B0AA/ABFD2D
@M00842:106:000000000-AAV5A:1:1101:7362:11102 1:N:0:3
AAAAAAAAAAAAAAACGGGGGGGCGCGGCCACACACGACCCAAGAAACACG
+
1>AAADDADDDD?/E/A/ECGG---------;--:9---------///;--
@M00842:106:000000000-AAV5A:1:1101:21957:11104 1:N:0:3
TTTGCATCTCGGCAATCTCTTTCTGATTGTCCAGTTGCATTTTAGTCAGCC
+
>111>B3F1B?1FEEFGCGGFGDDD3A3DB3DDB3BAD12A22AAA2DFF0
@M00842:106:000000000-AAV5A:1:1101:22478:11106 1:N:0:3
AAAAAAAAAAAAAAAAAAAAGGGAATCCCCGGGTGCCAAGGACCCCCAGCC
+
BBBBBBBBBBBBGGGGGGG0EEEC123B3?/>/>/?333?/B0?/E//?0?
@M00842:106:000000000-AAV5A:1:1101:15928:11106 1:N:0:3
AAAAAAAAAAAAAAAAAAAAAAAACACACAAACAAAAAAAAACAAAAAAAA
+
ABBBBBDBBBBBGGGGGFEGGE/E1?1??/?B/B/0BFECGC/FE0F<B?C
@M00842:106:000000000-AAV5A:1:1101:23164:11107 1:N:0:3
AAAAAAAAAAAAAAAAAAATGGAATTCTCGGGTGCCAAGGAACTCCAGTCC
+
BBBBBBBBBBBBGGGGGGGABG333BB@BFFE1>EGFFGEFHHCGCB3FG3
@M00842:106:000000000-AAV5A:1:1101:18748:11109 1:N:0:3
AAAAAAAAAAAAAAAAGGGGGGGAGGAGCAGTACCGACCCCCACGCCGCAC
+
AAAAA1ADDDDDCA/AEAEGGCA-:-...9/00;;-----;--A--9-9--
@M00842:106:000000000-AAV5A:1:1101:5048:11111 1:N:0:3
TGAAATAAAAGAGTGATTGTCTGAAACAACAAAAAAAAATGGAATTCTCGG
+
>>>3>BBFFFFBG5FGGBBBFAD5DB4BA4444A4A2AA2BFB33BF5DF1
@M00842:106:000000000-AAV5A:1:1101:22866:11113 1:N:0:3
AAAAAAAAAAAAAAAAGGGGGGGGACGAGACCCCAGCCCCCCCCACACCAC
+
>AA@ADDDDDDDGGEC?EC///----;---;---;-99--;-9-9;9A---
@M00842:106:000000000-AAV5A:1:1101:16367:11114 1:N:0:3
TTCTTCGGCACCTGTTTTACAGACACCTAAAGCTACATCGTCAACGTTATA
+
>3A3AFABBDBBGGFGGGGGCBBB4GECFH3AB3ABB5GEAFFAFAA2B25
@M00842:106:000000000-AAV5A:1:1101:3987:11116 1:N:0:3
CAGATTTGAGAAATAATAGTGGTGATGAGTTTGGATTGAAAAAAAAAAAAA
+
>>>>>B@DFBBFGGBGGCBBBG5AD5D5B5B5DECBBBBBB52222A0A00
@M00842:106:000000000-AAV5A:1:1101:26861:11123 1:N:0:3
CATTGGTAAAAAAAAAAAAAAAATGGAATTCTCGGGTGCCAAGGAACTCCC
+
>>>>34BBDFFFGGGGGGGGGF01BB3B3355BB1>1>?GBBF11GG3BG1
@M00842:106:000000000-AAV5A:1:1101:22812:11129 1:N:0:3
AAAAAAAAAAAAAAATGGAATTCTCGGGTGCCAAGGAACTCCAGTCACTTA
+
AAAAADDDDDDDGGG0BGBB1BD22BBF/A/>1BBBFCG@FGGBBFGHFB1
@M00842:106:000000000-AAV5A:1:1101:23262:11135 1:N:0:3
TCCGACTGAGACTCGAACTCGACACCTCATAGCCCTAGCAACGATTCCAGC
+
1>>11>1>CBDFEGC1BBAGEA00AB0A1112BBB000A11AAF/BBF2D0
@M00842:106:000000000-AAV5A:1:1101:15344:11143 1:N:0:3
TTTTATTGGTATCAGGGTTAATCGTGCCAAGAAACGCGGCATGGTCAATAT
+
>AAA>DFBD@B@B6BBFBBABFBB4AAF5444AB3AEA2EA0BC5FGADFA
@M00842:106:000000000-AAV5A:1:1101:22465:11144 1:N:0:3
AAAAAAAAAAAAAAAAAAGGGAATTCTCGGGTGCCAAGGAACTCCAGTCAC
+
BBBBBBBBBBBBGGGGGE1?EFG13D5D1E@1>?BB3F?F3BBBG333B@?
@M00842:106:000000000-AAV5A:1:1101:10059:11154 1:N:0:3
CACACAGTCCTTGACGGTATAATAACCACCATCATGGCGACCATCCAAAGG
+
>A?AA3BBBB@BBB4AEAAABBA55BE42FC3BBDD32AAEGE3GHF3BGG
@M00842:106:000000000-AAV5A:1:1101:11120:11158 1:N:0:3
AAAAAAAAAAAAAAAAAAAAAATGGAATTCTCGGGTGCCAAGGAACTCCAG
+
BBBBBBBBBBBBGGGGCEEG?EFBF3B3B@B@??>1>?3BEFFHHH3BECG
@M00842:106:000000000-AAV5A:1:1101:4095:11160 1:N:0:3
ACAAATTTACAATAAAAAACAACAACAACTGGACTTCTCGGGTGCCAAGGG
+
AAAAA13DFFFFFGGB1G1A00AA000001B0001ADAFA///AAF11A//
@M00842:106:000000000-AAV5A:1:1101:25239:11168 1:N:0:3
AAAAAAAAAAAAAAAAGGGGGGCGAGCGCACGCCAGCCCCCCGCCCCCCTG
+
1AAAAD@DDDDDEEEEC?FCG?B/<--<-<@--<.-....-;--::--@--
@M00842:106:000000000-AAV5A:1:1101:18155:11170 1:N:0:3
GATGACAGGAAAAAAAAAAAAACAAATGGAATCCTCGGGTGCCAAGGAACC
+
>>>3>BDFBFFFGGGGCEE?EGA1GA5A33B33B5BBAA10BB53B?EGGB
@M00842:106:000000000-AAV5A:1:1101:18918:11171 1:N:0:3
TTTAGAAGAAATATTGGATGCAAGAACAAACAAAAAAAAAAATGGAATTCC
+
>>>A3BDFFFFDGFDGGABFFB5B4B4AA444A44A2AAEEE1A3F333DB
@M00842:106:000000000-AAV5A:1:1101:19294:11173 1:N:0:3
GGCCGTCTTCATTTCCATGCGGTGCACTTTATGCGGACACTTCCTACAGGG
+
>A>>3>>BAFFFGGGGGGGGFG2AA4F4435ADF?AAE2G35AGDHFBFF1
@M00842:106:000000000-AAV5A:1:1101:21802:11175 1:N:0:3
CGATTAAAAACACTTTCATCTTGTCATCGCAACAAAAAAAAAAAAAATGGG
+
3>>>>>DFFFBBGGGCGFGGFGD5BG6A4AF2222B2B2AAEFE0E>1B31
@M00842:106:000000000-AAV5A:1:1101:18809:11175 1:N:0:3
TGGAATTCTCGGGTGCCAAGGAACTCCAGTCACTTAGGCATCTCGTATGCC
+
>>>>>BBDFFBBGGEEGGGFFB4B4BBGFBF3D5AD5BF3B3AFGBFEHHD
@M00842:106:000000000-AAV5A:1:1101:27451:11176 1:N:0:3
AAAAAAAAAAAAAAAAAAATGGCATTCTCGGGTGCCAAGGAACTCCAGTCC
+
AAAAADDDDDDDGGGGGEE0BF0B11D2DC///>?GFCCFAGG1FFB1>11
@M00842:106:000000000-AAV5A:1:1101:22303:11179 1:N:0:3
TAAAGCCGCTGAATTGTTCGCGTTTACCTTGCGTGTACGCGCAGGAAACAC
+
>>AA3DFDBBBBGGFGBEGGGF222A5F5553A22ABDAEAEEE0F2BBBB
@M00842:106:000000000-AAV5A:1:1101:17791:11183 1:N:0:3
CTAGTGGGTTTTGAGGACAGATTATAATGGATATATGGCTCATAGTTGAAA
+
>>>3>54>>AAAFGGGGGGFBF5556A6DD4555D5AB2BBBBGG5BGDGA
@M00842:106:000000000-AAV5A:1:1101:14129:11187 1:N:0:3
TGAAGAAGACTCAAAGCGAACCAAACAGGCAAAAAATTTAGGGTCGGCATC
+
AAAB354B4BBBAG4BAAAAAA444A2B2A222B222BD5DFFEFEEEEAA
@M00842:106:000000000-AAV5A:1:1101:13485:11193 1:N:0:3
GGCGGCAAGTTGCCATACAAAACAGGGTCGCCAGCAATATCGGTATAAGTC
+
>3>>3>>2>5BBBBBFGGGFEGB4BAF2A22BAA2ABA55FF?BFAH5G55
@M00842:106:000000000-AAV5A:1:1101:17831:11197 1:N:0:3
AAAAAAAAAAAAAAAAAATGGAATTCTCGGGTGCCAAGGAACTCCAGTCAC
+
ABBBBBDBBBBBGGGGEEABGB3BB555?B01>B3B@F?GFGFGHB@BBBB
@M00842:106:000000000-AAV5A:1:1101:25042:11203 1:N:0:3
TTGCTTATTATGTTCATCCCGTCAACATTCAAACGGCCTGTCTCATCATGG
+
>>>>>B5FFFFFGGFGFGGGGGB224445DDDBBA2AF2BBF5FGHH5EGB
@M00842:106:000000000-AAV5A:1:1101:12659:11204 1:N:0:3
TTGTTCGCGTTTACCTTGCGTGTACGCGCAGGACACACTGACGTTCTTACC
+
1>>A1F>1>>>1ABFDEB1AAAAAA00A/A//A/BBBE0ABAE//B/12A0
@M00842:106:000000000-AAV5A:1:1101:4224:11205 1:N:0:3
AAAAAAAAAAAAAAAAGGGGGCACACCACGACACAAACACCCGACCACGGC
+
>AAA?>1>AADDG?AG??//E///00//B////>0?0/0B/?///>/<///
@M00842:106:000000000-AAV5A:1:1101:20910:11211 1:N:0:3
AAAAAAAAAAAAAAAAGGGGGGCGGCGGCGCCCACCCCACACGCACCACGA
+
>AAAA@DDDDDDGGG///EEEC?/<A--;---;.:..-:--9------;--
@M00842:106:000000000-AAV5A:1:1101:24395:11212 1:N:0:3
AAAAAAAAAAAAAAAAGAGGGGGAGAGACAACAACACCCACCACCAGACGG
+
>AAAA1AADDDDEA//A/0FEEE////?00B/B>?///?/E//?C/0B///
@M00842:106:000000000-AAV5A:1:1101:21806:11218 1:N:0:3
AAAAAAAAAAAAAAAAGGGGGGCGACGCACAACACAACCCTCCACCGCACC
+
1>AAADADDDDDGE//AEE?E>/<->C----/<....;...;.//..--;-
@M00842:106:000000000-AAV5A:1:1101:7251:11220 1:N:0:3
AGTTGTTGGACGTTTCTATTCAAAAAAACAACAAAAATGGAATTCTCGGGG
+
>>3>35>BAFFBEA4BBGGFGGB54FE2A2AA22BAEFHHHFBCF5DEFE0
@M00842:106:000000000-AAV5A:1:1101:10039:11222 1:N:0:3
AAAAAAAAAAAAAAAAAATGGAATTCTCGGGTGCCAAGCAACTCCCGCCAC
+
AA>AA@DADDDDC?E?EEABBBB1B122?A>///B@1//B0B0@1///>//
@M00842:106:000000000-AAV5A:1:1101:27343:11225 1:N:0:3
AAAAAAAAAAAAAAAAATGGAATTCTCGGGTGCCAAGGAACTCCAGTCACC
+
BCCCCCCBCCCCGGGGGGGGGF3GD5D?1E1>BBB@1BFFGFHFCGGGGG3
@M00842:106:000000000-AAV5A:1:1101:16502:11226 1:N:0:3
AAAAAAAAAAAAAAAAAAAAAAAACAAACACAACAAAAAAAAAGACAAACA
+
AAAAADDDDDDDGGGGGGGEEG///>/0?00/?///00/<//</?0<0F/0
@M00842:106:000000000-AAV5A:1:1101:23653:11227 1:N:0:3
GAAAAAAAAAAAAAAGGGGGGGCCGACGCACACACCACACACCCAGCCCCC
+
1AAAA>1ADDD@E??//EEGGG--:-9:----99-----:9----------
@M00842:106:000000000-AAV5A:1:1101:22667:11229 1:N:0:3
AAAAAAAAAAAAAAAAAATGGAATTCTCGGGCGCCAAGGAACTCCAGTCAC
+
B@BBBBDBBBBBGGGGEE1BF@333D5BFF?/>>>E?1?B?G3FGFG3FG?
@M00842:106:000000000-AAV5A:1:1101:5032:11229 1:N:0:3
AAATTTCACGCGGCGGCAAGTTGCCATACAACACAGGGTCGCCAGCAATCA
+
AABBBFFFFBF@EFEEEEEFBBADGH53B3F3AA1FABEFEGGG?F?G333
@M00842:106:000000000-AAV5A:1:1101:17483:11232 1:N:0:3
AAAAAAAAAAAAAAAAGGGGGGCCGCGCGTAACCACCTCCAACCGCCCCCC
+
AAAAA@DDDDDDECEA/A?/?/@C/A-----..00....:///.---:-:;
@M00842:106:000000000-AAV5A:1:1101:17251:11237 1:N:0:3
CTGGATAATAAAATCCATCCGTCCATCACTGGAACTGGAAAAACAAAAAAA
+
>3>3>@BDFFFFGFGGGGGGEABEE6DDGDGFBBBBFAFCBFG2EG2AF2E
@M00842:106:000000000-AAV5A:1:1101:8675:11242 1:N:0:3
AAAAAAAAAAAAAAAAAAAAAAACAACAAAACAAAAAAAAAACAAAAAAAA
+
A?ABBDD?D?DD2EEEGGGGGGG1?F11GHAFF/FE/<E///<//00?///
@M00842:106:000000000-AAV5A:1:1101:10616:11247 1:N:0:3
AAAAAAAAAAAAAAAAAAAAAAAAAACAAAAAACACAAAAACAAAAACAAA
+
CCCCCCBCB@D@CGG?GGGGCG?EEE/?/BB/>/?0??CCD/?C00?BG/0
@M00842:106:000000000-AAV5A:1:1101:9351:11249 1:N:0:3
AAAAAAAAAAAAAAAATGGAATTCTCGGGTGCCAAGGAACTCCAGTCACTT
+
BBBBBB@D@?D@GGGCFBFBBA3D5ABE01>1B@BF1BFH3GFF33BFG33
@M00842:106:000000000-AAV5A:1:1101:11563:11249 1:N:0:3
AAAAAAAAAAAAAAAAATGGAATTCTCGGGTGCCAAGGACCTCCAGTCACC
+
BBBBBBDD@DDDGGGGGCBGABGCBDBF1@1>?BBBF1C1B?FGFGBGGH3
@M00842:106:000000000-AAV5A:1:1101:5980:11254 1:N:0:3
AAAAAAAAAAAAAAAAAAAATGGAATTCTCGGGTGCCAAGGAACTCCAGTC
+
@AAAADDDDDDDGGGGGGGG0BF11B1B2B>//?>?FFFHFF0G1FGCGD1
@M00842:106:000000000-AAV5A:1:1101:24191:11255 1:N:0:3
AAAAAAAAAAAAAAATGGAATTCTCGGGAGCCAAGGAACTCCAGTCACTTA
+
CCCCCCBBCCCCGGGGGGBBBFD55BA00A1BBB?FA?F3BGHH3BGHF@B
@M00842:106:000000000-AAV5A:1:1101:3017:11258 1:N:0:3
AAAAAAAAAAAAAAAAAAAAAGACGGCCAGCGCAGGCCAACACAACCACCC
+
>>A1>D1ADDDDGGEE/E/>>//B?///////>///?//<//<??///?F<
@M00842:106:000000000-AAV5A:1:1101:26761:11258 1:N:0:3
AAAAAAAAAAAAAAAAATGGAATTCTCGGGTGCCAAGGAACTCCAGTCACC
+
BBBBBBBBBBBBGGGGGABGFFG3A5B1?01>BFBBFC1EG3GHGFFGGG3
@M00842:106:000000000-AAV5A:1:1101:3923:11259 1:N:0:3
AATACGAAAGACCAGGTATATGCACAACATGAGATGCTTGCTTATCAACAG
+
>A>AA4AABBFFGGGF4B6FBGB5BBBAF4A43D53F5BBF5D55FAFEG2
@M00842:106:000000000-AAV5A:1:1101:20624:11260 1:N:0:3
AAAAAAAAAAAAAAAATGGAATTCTCGGGTGCCAAGGAACTCCAGTCACTT
+
BBCBBBDCCCCCGGGF1BFBBFGDAABFE1>1B5@?BBFG3FHHEBFGH3B
@M00842:106:000000000-AAV5A:1:1101:23278:11260 1:N:0:3
GCCCGGCGTACGGGGAAGGACGTCAATAGTCACACAGTCCTTGACGGTATA
+
>>>>?1A@>@DDFGEE0AE0FF/B//22DDD2B1AABBGH2D1BGEEECF2
@M00842:106:000000000-AAV5A:1:1101:17560:11262 1:N:0:3
CTTGAGATAATGAAATTGAGTTTATGATCAAACAACAAAACAACAACTGGA
+
>3>3>44BDFFFGGGGFFBFBF565D56DFF44B44A4222AC2BA233B3
@M00842:106:000000000-AAV5A:1:1101:19247:11264 1:N:0:3
GAAAAAAAAAAAAAACGGGGGGCGCCCGCAGCACCCACACCCACCGCCACC
+
1AAA@?>>ADD??EG//AE/ECC--<@--<--..<<.;...;C...---99
@M00842:106:000000000-AAV5A:1:1101:16289:11265 1:N:0:3
TGTGTGGGCAAAAAAAAAAAAAAAAAAACTGAAATCCCCGGGGCCCAGGGA
+
>>11111>AFAFGGGGGGGGGGEGGG/>/1@@1@B1FB?EE///>/E/?//
@M00842:106:000000000-AAV5A:1:1101:27507:11269 1:N:0:3
GAAAAAAAAAAAAAAGAGGGGGTCACGACCACCGCACCACACCCCACACCC
+
?AAAAF1ADDDDE/A//BA/AA//01/>////?/>///B?//////?>?//
@M00842:106:000000000-AAV5A:1:1101:21681:11270 1:N:0:3
CAAAAAAAAAAAAAAAAATGGAATTCTCGGGTGCCAAGGCACTCCAGTCAC
+
>AAAAADDDDDDGGGG?A0BGF111D22>/E/>?B1BFF/BF>GHFGGFFB
@M00842:106:000000000-AAV5A:1:1101:14752:11272 1:N:0:3
CTTTGAGGACATGAAATGAATCATATCTTACAGCACAAAAAAAAAAAAAAA
+
1>>>1@>B1>B1BBABABBB3BA333333DBFFFA0BBBBAA/E/AEA//>
@M00842:106:000000000-AAV5A:1:1101:17031:11272 1:N:0:3
AAAAAAAAAAAAAAAAGGGGGGGCGCGCCACCACCACCCACCCACCCCCCC
+
>AAAADDDDDD0EEE/EGGGCGG;?@-------9;--;--9----;--;9;
@M00842:106:000000000-AAV5A:1:1101:13572:11273 1:N:0:3
AAAAAAAAAAAAAAAATGGAATTCTCGGGTGCCAAGGAACTCCAGTCACTT
+
BBBCCCDD@DDDGGGGFBGBFBGA55B101>>BD@?F?GG3FGGFFG@GGB
@M00842:106:000000000-AAV5A:1:1101:22831:11276 1:N:0:3
ATAAATAATTAATTGTTCAAAACAAAAACAAAAAAACGGAATTCACGGGTG
+
A?AAABDFD@FFFGGFGGEFDG11F1000000AFEG0A/B/A1D1DEE///
@M00842:106:000000000-AAV5A:1:1101:27844:11279 1:N:0:3
ACGGAGTGCTTAATCCAACTTACCAAGCTGGGTTACGACGCGACGCCGTTC
+
>>>3>3>>BD@DGGGGGGFGGGBFA4AF4BFE4AAFCFG2AEEE0EGC>1B
@M00842:106:000000000-AAV5A:1:1101:2375:11283 1:N:0:3
AAAAAAAAAAAAAAAAAAGGAAGCCCGCGGTGAGCGCCACAGCACGCCCCC
+
AA@AAD?DDDDDGCA/A/A>000/0/>////>/01///>>00/00//?/>>
@M00842:106:000000000-AAV5A:1:1101:28233:11285 1:N:0:3
AACATACGAAGGCGCATAACGATACCACTGACCCTCAGCAATCTTACACTC
+
1AAA1DBBAA1>AAEAAEGGEA0AEB1F1AFFBB0B01BF0AB12D1BB10
@M00842:106:000000000-AAV5A:1:1101:28060:11286 1:N:0:3
AAAAAAAAAAAAAAAAGGGGGGGCGCGGGATCCAGCCACACCACAAACACC
+
>AAAADDDDDDDGGEA/AAA/<-9--9------///--9--;99---99--
@M00842:106:000000000-AAV5A:1:1101:24313:11286 1:N:0:3
TTCATGTAAAAAAAAAAAAAAAAATGGACTTCTCGGGTGCCAAGGACCTCC
+
>1>A>3BBFFFFGAEEGGGCGG//BBEC11112B/B>//>FD1FFF0?0FF
@M00842:106:000000000-AAV5A:1:1101:17719:11289 1:N:0:3
CTATGGACTTGGTAACTCTTCATGTGCAACAAAACAAAACAAAAGGCAATC
+
>>>>34DCDFFFGGGGGGGGGG5D6BDA5444BBEGDAC22BF23222233
@M00842:106:000000000-AAV5A:1:1101:17113:11292 1:N:0:3
AGAATAACAGACCAGGTCTAGTTTCATTCGCAACCAACAAAAACAAAACGG
+
>>>>>BDFFFFFEGGGAFGFBB56DDA6D6EEA22222BABEG2F2222A1
@M00842:106:000000000-AAV5A:1:1101:19004:11292 1:N:0:3
GAAAAAAAAAAAAAAGGGGGGGGCGGCGCACACACAACCCCACACGCCCCC
+
AAAAAFDDDDADGAE//AEE/9=;------;;99A--;-9;-9----999-
@M00842:106:000000000-AAV5A:1:1101:20537:11301 1:N:0:3
AAAAAAAAAAAAAAAAAGGGAATCCCCGGGCGCCAGGGACCTCAAGCCACT
+
AAAAADDDDDDDGGGG/AAAA001B1/>>//>E/?///?/>0B11B1?BG1
@M00842:106:000000000-AAV5A:1:1101:20996:11306 1:N:0:3
AAAAAAAAAAAAAAAAAAGGGAATTCTCGGGTGCCACGCAACTCCAGTCAC
+
ABBBBBBBBBBBGGGGEC1?E??BFD5D1B/1>?B33>1>/>3BG3E3BBB
@M00842:106:000000000-AAV5A:1:1101:13419:11306 1:N:0:3
AAAAAAAAAAAAAAAAAAAGGGAATTCTCGGGTGCCAAGGAACTCCAGTCC
+
BBBBBB@D@??@CA?EGGC1?E1B23BBB11>1>?GB@C1F3F3B3333B3
@M00842:106:000000000-AAV5A:1:1101:25281:11311 1:N:0:3
TAGGACTCCGCATGTGCTAGTAGTAGCATTACGCCTGTCAGGGACTGTATG
+
>>A1>B>BFAADEE1BFF3BBFD33ADG3311ABABBAF2DBG/BBF12B2
@M00842:106:000000000-AAV5A:1:1101:21206:11312 1:N:0:3
GACGCGTTGGATGAGGAGAAGTGGCTTAATATGCTTGGCACGTTCGTCAAG
+
>>>3>3>ADFCFGCGFBE44B5BB222BA55DDF5BAAFFGGBCF?BEE1B
@M00842:106:000000000-AAV5A:1:1101:11719:11313 1:N:0:3
AAAAAAAAAAAAAAAAATGGAATTCTCGGGTGCCAAGGAACTCCAGTCACT
+
BBBBBBD@D?DDGGGGC1BFF33BAADE?>1>>B@3?BF3FBFC3F3FGH3
@M00842:106:000000000-AAV5A:1:1101:23982:11313 1:N:0:3
AAAAAAAAAAAAAAAAGGGGGGGCGCACAGACACAAGACACTCAGCTCAAC
+
AAAAA1ADDDDD/E/?A/EEC<--;-----/-;;----;F9:////////-
@M00842:106:000000000-AAV5A:1:1101:4970:11317 1:N:0:3
AGACGATCAAAAAAAAAAAAAAAACAATGGAATTCTACGTTGCCCAGGAAC
+
1>>A1>1>AFFFGGGGGGCGAF/E//?11B11@11222/00/BE@FH//F0
@M00842:106:000000000-AAV5A:1:1101:23508:11318 1:N:0:3
AAAAAAAAAAAAAAAAAATGGAATTCTCGGGTGCCAAGGAACTCCAGTCAC
+
ABBBABBDBBBBGGCEGE1BFEF3BD5B?1>1>?F3B1?BGF3BB33BFGD
@M00842:106:000000000-AAV5A:1:1101:20256:11318 1:N:0:3
TAATAACCACCATCATGGCGACCATCCAAAGGATACACATCATAGGCAGTC
+
>>A>AFFFFBBBGG4GGGGGEEAE4FG33532AB3ADBBFGDDG5BFB2BB
@M00842:106:000000000-AAV5A:1:1101:5417:11320 1:N:0:3
AAAAAAAAAAAAAAAAAAAATGGAATTCTCGGGTGCCAAGGAACTCCAGTC
+
AAAAADDDDDDDGGGGGGGE0BF1111B2B/>>/>?FGGGFHEH1>BBF>B
@M00842:106:000000000-AAV5A:1:1101:16400:11326 1:N:0:3
CAAAGTTTGGATTGCTACTGACCGCTCTCGTGCTCGTCGCTGCGTTGAGGC
+
>>AA35@5@3C4BC4GGGFGGGA2A2A4BA2AA2D2AB2E22BE11AF3E1
@M00842:106:000000000-AAV5A:1:1101:3527:11331 1:N:0:3
AAAAAAAAAAAAAAAAAATGGAATTCTCGGGTGCCAAGGAACTCCAGTCAC
+
BBBBBBBBDBBDAG0E0AABGFGB3@55BEE1>1FB31??CG3BFCG3BG@
@M00842:106:000000000-AAV5A:1:1101:18809:11337 1:N:0:3
AAAAAAAAAAAAAAAAAATGGAATTCTCGGGTGCCAAGGAACTCCAGTCAC
+
BBBBBBDBBBBBGGGGGA1BFBF3FD5DF1@1>BBB3CBG3G3BF3BBFHB
@M00842:106:000000000-AAV5A:1:1101:3633:11342 1:N:0:3
AAAAAAAAAAAAAAAAATGGAAGTCTAGGGTGCCAAGGAACTCGAGTCACC
+
>>>>111A0>DD?A?E/BBG110FA2@21?0?/B1BB/0B011///10BB1
@M00842:106:000000000-AAV5A:1:1101:26365:11343 1:N:0:3
AAAAAAAAAAAAAAAAAAATGGAATGCTCGGGTGCCAAGGAACTCCAGTCA
+
CCCCCCCCCCCCGGGGGGG1BGCDD3B5DE?E1>EGFFCFGHHGG@GGBF3
@M00842:106:000000000-AAV5A:1:1101:17008:11343 1:N:0:3
GAAAAAAAAAAAAAAAGGGGGTGAGGCGCAGCGCACCCCACACTCCCACCC
+
AAAAA1>@>DDDC//////E/>//00//E/>//>>/>//>?/?0B0?00/?
@M00842:106:000000000-AAV5A:1:1101:20622:11346 1:N:0:3
AAAAAAAAAAAAAAAAGGGGGGCACGCGCACCCACCCACACCCGACACACC
+
>>AAA?DDDDDDGE?//AEEGC//<?//-<--.<<<..C<.<.-;;-::.:
@M00842:106:000000000-AAV5A:1:1101:19430:11347 1:N:0:3
AAATCTGCCATTCAAGGCTCTAATGTTCCTAACCCTGATGAGGCCGTCCCC
+
ABBBAFFFFFFFGGBGGGGGGG5AD6D6D55BABB4GFFH5B3FF?AFGG2
@M00842:106:000000000-AAV5A:1:1101:15699:11347 1:N:0:3
CTCTAATGTTCCTAACCCTGATGAGGCCGTCCCTAGCTTTGTTTCTGGTGG
+
>AAAAFBB@BB@EEGFGGGFBED5BA22E2AEABBF3D5BAD2BD5FH5F2
@M00842:106:000000000-AAV5A:1:1101:20301:11348 1:N:0:3
ATATGATTAAGGACAAAAAAAACAGAAAAATGGAATTCTCGGGCGCCAAGG
+
>>A>3BBDFFFFGGGFGGGGCEAF23B32B2AA3333D5DBC00AEE?0A1
@M00842:106:000000000-AAV5A:1:1101:15359:11351 1:N:0:3
AAAAAAAAAAAAAAAATGGAATTCTCGGGTGCCAAGGAACTCCAGTCACTT
+
AABBBBB@DDDBCCGE1BFBBA3D55ABE1>1B5BBB1BGBGHGHEGFHGB
@M00842:106:000000000-AAV5A:1:1101:3650:11351 1:N:0:3
AAAAAAAAAAAAAAAAAGGGAATTCTCGGGTGCCAAGGACCTCCAGTCCCC
+
AAABBBBBBBBBGGGGF1EEFGHF5D5F?E1>B3FFGDF1?2FGFHBF3@1
@M00842:106:000000000-AAV5A:1:1101:13725:11356 1:N:0:3
AAAAAAAAAAAAAAAAAATGGAATTCTCGGGTGCCAAGGAACTCCAGTCAC
+
ABBBBBDDDDDDCEGGGG1BGF3F3D5DFAF1>BFG3ECFFHFGHBGBGD3
@M00842:106:000000000-AAV5A:1:1101:17071:11359 1:N:0:3
AAAAAAAAAAAAAAAAGGGGGGCGGCGCCACTACCCACAACCACCCACCTC
+
1AAAADDDDDDDG//AAEGGGC@/<-<:-:.//;/.0..............
@M00842:106:000000000-AAV5A:1:1101:25197:11362 1:N:0:3
AAAAAAAAAAAAAAAAAAAGGGAATTCTCGGGTGCCAAGGAACCCCAGTCC
+
BBBBBBBBBBBBGGGGGGC1?EFCF3B3B11>?>?FFC11?FF1EEEEBF3
@M00842:106:000000000-AAV5A:1:1101:25123:11369 1:N:0:3
AGTTATTAGTTTGTAAGAAAACACAACAAAAAAAAAAAACACAAATGGACA
+
>>>>>@BDDBDDFGGGGFFFGG4B4A2AAB44A2A200A1A1EF15A@33B
@M00842:106:000000000-AAV5A:1:1101:14762:11373 1:N:0:3
CAAAAAAAAAAAAAAAAATGGAATTCTCGGGAGCCAAGGAACTCCAGTCAC
+
AABBBBD?DDDBGCGGGCGBGBB3GD5DFEE0>?BB2CCCGH3FGGH3E33
@M00842:106:000000000-AAV5A:1:1101:28636:11374 1:N:0:3
CGAAACCAATCCGCGGCATTTAGTAGCGGTAAAGTTAGACCAAACCATGAA
+
>>>>>DFBBFFFEFAECAAGFGD5AA52A2A25DA5D5EGG2ACCFGAF35
@M00842:106:000000000-AAV5A:1:1101:18366:11376 1:N:0:3
AGAGGTCAAAAAAAAAAAAAAAAAATGGAATTCTCGGGTGCCAAGGAACTC
+
>>>334>BFFFBGGGGGGGGGGGCF1BB3333@BB??>B>EGBBGFGHH@F
@M00842:106:000000000-AAV5A:1:1101:19639:11381 1:N:0:3
AAAAAAAAAAAAAAAAATGGAATTCTCGGGTGCCAAGGAACTCCAGTCACC
+
@AAAADDDDDDDGGGGEABGBBA1D2B>F//>EGB1?FG>G@GHGGGGHH1
@M00842:106:000000000-AAV5A:1:1101:10110:11382 1:N:0:3
AAAAAAAAAAAAAAAAAATGGAATTCTCGGGTGCCAAGGACCTCCAGTCAC
+
A3AABBD?@2A?EAE?EEFBFB3FFD5DA101>>B@@?FE1??FG13BFD@
@M00842:106:000000000-AAV5A:1:1101:24863:11382 1:N:0:3
CTCTTGCGCTTGTTCGTTTTCCGCCTACTGCGACTAAAGAGATTCAGTACC
+
AAABC4DDBCCCGGFEABAFGG22A2EGFD5AAAAAB3A52E5DDFGDGHH
@M00842:106:000000000-AAV5A:1:1101:5995:11383 1:N:0:3
CCTTGATGTCGGTTGCTGTATAAACAAACACCAACAAAAATGGAATCCCCG
+
>A1A1B1@BDA>1A1FEGBBGGF31FEA0B00BA0AC00ABG1FHB1B1B/
@M00842:106:000000000-AAV5A:1:1101:29082:11383 1:N:0:3
CATTTATTGTTGGATTGTGGCTCTGTTTGTACAGGAAAACTAGATCCTTGG
+
1>>>1B@@DB31FGDBFBGGGAB0B333BB33B3000ABBAGGHFHFFFG1
@M00842:106:000000000-AAV5A:1:1101:27188:11385 1:N:0:3
TACTGATTCTGTTAAAAAAAAACAAAAACACTGGAATTCTCGGGCGCCAAG
+
1>A11B33B@DFGGGFGGG0EE00000B/B0BF00BA1DDDFF//AAEA>/
@M00842:106:000000000-AAV5A:1:1101:16988:11386 1:N:0:3
AAAAAAAAAAAAAAAAAAAGGGAATCCTCGGATCCCAAGGAACCCCAGCAC
+
AAAAADDDDDDDGGGCEE/>??/001F11??B/>B0B0F/0G0/?//?000
@M00842:106:000000000-AAV5A:1:1101:20328:11393 1:N:0:3
CAAAAAAAAAAAAAAAAAAGGGAATCCTCGGGTGCCAAGGAACTCCAGCCC
+
AAAAAADDDDDDGGGGGE//?E/0B1B11>B/B/BB11??00B1B@110?>
@M00842:106:000000000-AAV5A:1:1101:22608:11397 1:N:0:3
ATTATGTAGTTATGCGTGTTTGCTTTCAAAAAAAAAAAAAAAAACGGAATT
+
AAAAA3DDFBDFEFGEAEABFFD313B3A3B0A0EEA/A//>/E/>/B//1
@M00842:106:000000000-AAV5A:1:1101:16493:11398 1:N:0:3
AAAAAAAAAAAAAAAAAAAAAAAAACAAAAACAAAAAAAAAAAAAAAAAAA
+
BBBBBBDBBBBBGGGGGCGEFG/E@/?F00?/?EBGHGGG/<@@FGGFCCC
@M00842:106:000000000-AAV5A:1:1101:15909:11398 1:N:0:3
AAAAAAAAAAAAAAAGGGGGGGCGCGGACAGCCCCCACCCCAACCCCACGC
+
A?A?ADA>ADDDEAE/E?EG??-9-9---9-9---;-----;---;--9-9
@M00842:106:000000000-AAV5A:1:1101:4770:11399 1:N:0:3
ATTTTTCCCCTGTAATGTAATTTTGCTTCCATTGTAGATTCCCCGAAAAAA
+
?AAAADFFFFFBGGFGGBBFFG65AB55AFG6DBA6D6DDFGHFE?E222A
@M00842:106:000000000-AAV5A:1:1101:14978:11400 1:N:0:3
CGGCCATTAGCTGTACCATACTCAGGCACACAAAAATACTGATAGCAGTCG
+
33>AB>4DDBB@BBABGEDGGGBA44A444422B222BFDGB55DGBFDGE
@M00842:106:000000000-AAV5A:1:1101:19837:11401 1:N:0:3
AAAAAAAAAAAAAAAAAAAAAACAAAGAAACAAACAACACAAAACACACCA
+
AAAAADDDDDDDGG?EGGGGEG/>>00B000B?>/0?/?/??0BB/B</</
@M00842:106:000000000-AAV5A:1:1101:6448:11408 1:N:0:3
TTATTGATGATACTTGAGTGTCCATGGTTGTTCTTCTTAATTTTGTTTTCC
+
33>335@@5FDFGGFG4FBFBFFE6FG55B24B55A5A56D555DA222DA
@M00842:106:000000000-AAV5A:1:1101:8253:11408 1:N:0:3
AAAAAAAAAAAAAAAGGGGGGGGCGGGGCACTCCACCCCCCGCACCGCCTC
+
1>AAAA1>0@0AEEAAAEEEC?----------9-/;-99----;-------
@M00842:106:000000000-AAV5A:1:1101:7886:11410 1:N:0:3
AAAATGCTCACAATGACAAATCTGTCCACGGAGTGCTTAATCCAACTTACC
+
AAABA4BDFFFFGGFGGGAFFGBDBFGBB222A2BD5A5DFGHFFHAFGHG
@M00842:106:000000000-AAV5A:1:1101:16403:11411 1:N:0:3
AAAAAAAAAAAAAAAATGGAATTCTCGGGTGCCAAGGAACTCCAGTCACTT
+
BBBBBBBBBBBBGGGG1FFBBAFB55BBE1>?BBB?BBEGBGHBBBFDGBB
@M00842:106:000000000-AAV5A:1:1101:13725:11412 1:N:0:3
TTTAGAAGAAATATTGGATGCAAAAAACACAGAAAACAATGGAATTCTCGG
+
>>?A3C5B4BBBF66BFBBF4B5AE4A2B422B33AAF2BFCA3A3D5DFF
@M00842:106:000000000-AAV5A:1:1101:5996:11412 1:N:0:3
CAGACTCACTTTCAGGTCATCGTTACACACTAAACAACAATGGAATTCTCG
+
>>>>>4BFFFFFGGGGBFEGGG4F42D4F24444BBA2F233BAAF3FAE2
@M00842:106:000000000-AAV5A:1:1101:9956:11416 1:N:0:3
AAAAAAAAAAAAAAAAAAATGGAATTCTCGGGTGCCAAGGAACTCCAGTCC
+
AAAAAD@DDDDD?C??EE?0BF111B12D/>E/>>GFBGFGCF1F@1@2B1
@M00842:106:000000000-AAV5A:1:1101:17444:11418 1:N:0:3
TTGTGATATGTAAATTGTTGCAAGTAAAGGCAAAGCATAATGTGAATTTTG
+
1>>>1BBDFF@DGGDGGBBGGB3BAAB3310BBBBFBDF12D2D2B2DE22
@M00842:106:000000000-AAV5A:1:1101:19801:11424 1:N:0:3
AAAGCTGTTGCCGATACTTGGAACAATTACTGGACAGACGGTAAAGCTGAT
+
>3A?ADFFFBFFGEFGGGGGGB5BB4455D5D3B23ABFEAB225AEECB3
@M00842:106:000000000-AAV5A:1:1101:7648:11424 1:N:0:3
AAAAAAAAAAAAAAAAAATGGGACTCCCCGGTCGCCAGGGACCCCCGTCAC
+
AAAAAD@DDDDDGGGCG/0BBB0>BE1C>>E///>>/>F/?>//?>//?/?
@M00842:106:000000000-AAV5A:1:1101:7147:11425 1:N:0:3
CAGGCGCCTGAATCAAAAAAAAAAAAAAAAAAATGGAATTCTCGGGTGCCC
+
>>>3>3ADAAFFGGGGGFFFEGC200000>0/>1BF3GFFG3FFFF/>?G3
@M00842:106:000000000-AAV5A:1:1101:7315:11427 1:N:0:3
AAAAAAAAAAAAAAAAAAAAAAAAACAAAAAAACAAAAAAAAAACAAAAAA
+
BABBBBBBBBBBGGGGGGEGGGG/E/F/00//>/??BFFGGCCG/?C0?/-
@M00842:106:000000000-AAV5A:1:1101:4739:11431 1:N:0:3
AAAAAAAAAAAAAAACGGGGGGCAGAGAAGCACACCACCTCGCGCACCCAC
+
1AAAA?110>0>/AE/E?EE/B/////010<1>00>..F...--<::-...
@M00842:106:000000000-AAV5A:1:1101:18550:11431 1:N:0:3
AAAAAAAAAAAAAAAAAATGGAATTCTCGGGAGCCAAGGACCTCCAGTCAC
+
ABBBBBDBBBBBGGGGEE1BFB33B55DB?0//B?3BFFC1?BFGEE3B3B
@M00842:106:000000000-AAV5A:1:1101:24273:11431 1:N:0:3
GTGTATCTTTATGATGTTCCAGTGATCATCCGTCTTTAAGTCAAAAACAAA
+
>>>>>3BDDFFFGGFFBBGGDB3BAB3D1F1A0B0B33DBDFFGGBG000A
@M00842:106:000000000-AAV5A:1:1101:10631:11441 1:N:0:3
CTTCCAAAAAAAAAAAAAAAAATGGAATTCTCGGGTGCCAAGGAACTCCAG
+
>>>>AFFBAADBFGGGGGGGG0ABBC333D5@BB01/EG3@FFAFGCGGBG
@M00842:106:000000000-AAV5A:1:1101:6930:11443 1:N:0:3
CAATTTAAGTTGGCGAAATGGCTGGCGGGGGTAAAAAACAACAAAAAACTG
+
>AA11@BBDB3B1FEEEEEBGG0FF0AAAA@E/0121>/?C//FCF/@/11
@M00842:106:000000000-AAV5A:1:1101:20507:11443 1:N:0:3
GAAAAAAAAAAAAAAAGGGGGGCGAGGCACAGCGACACCACACCACCACCG
+
AAAAA1ADDDDDGCE///ECCCC/<->-.00/.--<-;..;.:.;.:....
@M00842:106:000000000-AAV5A:1:1101:4014:11444 1:N:0:3
AGACAGAATCTCTTCCAAGAGCTTGATGCGGTTATCCATCTGCTTCTGGAA
+
3>>>>4BB@5FFGG5FG5FBBCDAB4AF5AA2AA3ADGFG5FA555553A3
@M00842:106:000000000-AAV5A:1:1101:18263:11446 1:N:0:3
AAAAAAAAAAAAAAAAGGGGGGCACGAGACACACCGACACCCACACACACC
+
AAAA@@ADDDDDGCE?EE?EEC/////></00<..--><C.<<<<..;;..
@M00842:106:000000000-AAV5A:1:1101:26838:11450 1:N:0:3
AAAAAAAAAAAAAAAAAATGGAATTCTCGGGTGCCAAGGAACTCCAGTCAC
+
ABBBABBBBBBBGGGGF?AFGE333D5B?1E1>BGFB1FGHG3BF3F3B3@
@M00842:106:000000000-AAV5A:1:1101:6192:11452 1:N:0:3
ATTACTGTAGCGATCGTAGGATGTGATACTCAACAACAAACAACAAACCAA
+
111AA33BB@D1EAAEBBFF1BB1D33DD11AB01B0B0A00///AA////
@M00842:106:000000000-AAV5A:1:1101:23402:11453 1:N:0:3
AATAAGACGACCAATCTGACCAGCAAGGAAGCCAAGATGGGAAAGGTCATG
+
AAAAA5DFA?DDG4BFGG5GGGBBA4AA232AB22AB3BA2ECCFFGFA55
@M00842:106:000000000-AAV5A:1:1101:14528:11458 1:N:0:3
AAAAAAAAAAAAAATGGAATTCTCGGGTGCCAAGGAACTCCAGTCACTTAG
+
AABBBBBDDDBDGGABBBBBBF55AAE1A1F5BAA1FG@FGGGFGBG5BFG
@M00842:106:000000000-AAV5A:1:1101:14459:11459 1:N:0:3
AAAAAAAAAAAAAAAAATGGAATTCTCGGGTGCCAAGGAACCCCAGTCACC
+
AAAAADDDDDDDCGGGC0BF1A11D22B>//>EGFFGECGH/??>>1@1B1
@M00842:106:000000000-AAV5A:1:1101:8103:11463 1:N:0:3
CATTTGGATCTGTGGGATTGGAAGCAAAACACAAACAAAAAATGGAATCCC
+
1>>>131B1CFFAGGEFFGGGB1BFBBA00A0B000B0AFC/BB1BDD1AA
@M00842:106:000000000-AAV5A:1:1101:23601:11464 1:N:0:3
CTATTTCTCAAATTAAAAAAAACAAAAAAACGGAAATCCGGGTGCCCAGGG
+
>AAAABDDFFFFGGGFG11E0A0FG0B0/A//AA//BDF/AEA//BFG/B/
@M00842:106:000000000-AAV5A:1:1101:22215:11465 1:N:0:3
AAAAAAAAAAAAAAAAAATGGAATTCTCGGGTGCCAAGGAACTCCAGTCAC
+
BBBBBDDBBBBBGGGGGGGFG@@@3D5@??E1>?FDBG1BCFCGHFHFGBB
@M00842:106:000000000-AAV5A:1:1101:23864:11465 1:N:0:3
GGTAGAAAAAAAAAAAAAAAAAATGGAATTCTCGGGTGCCAAGGAACTCCA
+
>A>>3BBFFFBBGGGGGGGGCGG1BF3B@355D??>1>EHGFGCFHHFGH3
@M00842:106:000000000-AAV5A:1:1101:24680:11466 1:N:0:3
AAAAAAAAAAAAAAAAAAGGGAATCCCCGGGTCCCAGGAACCCCCAGCCCC
+
BBBBBBBBBBBBGGGGF0AEAFCEGB31>>/1/?133?1B1?/?>//0//<
@M00842:106:000000000-AAV5A:1:1101:22553:11472 1:N:0:3
AAAAAAAAAAAAAAAATGGAATTCTCGGGTGCCAAGGAACTCCAGTCACTT
+
BBBBBBBBBBBBGGGGFFGBBBAD55AFE1>1B53B?BGGFGGCGFFDGFB
@M00842:106:000000000-AAV5A:1:1101:16909:11479 1:N:0:3
AAAAAAAAAAAAAAAAAAATGGAATTCTCGGGTGCCAAGGAACTCCAGTCC
+
AAAAADDDDDDDGGGGG??0BG111@@@DEF?/>BGB1??0GHCGH11BF1
@M00842:106:000000000-AAV5A:1:1101:16715:11481 1:N:0:3
AAAAAAAAAAAAAAAAGGGGGGCCGGCACACGAACACCCGCACCCACCACC
+
>AAAADDDDDDDCC/EFGGCC@@/<//<-00--.--<..-<-;-.......
@M00842:106:000000000-AAV5A:1:1101:24786:11481 1:N:0:3
CATGGGGGCGAAAAAAAAAAAACACAATGGAATCCTCGGGTGCCAAGGAAC
+
1>111111>>ADGEGGEEEECE//FFF1B11111B1@////>?FD1//B00
@M00842:106:000000000-AAV5A:1:1101:16460:11496 1:N:0:3
AAAAAAAAAAAAAAAAAATGGAATTCTCGGGTGCCAAGGAACTCCAGTCAC
+
BCCCCCBCCCCCGGGGGGGFGBFE3DDDF1E1>BGBCFFGHGFGHGBBGFB
@M00842:106:000000000-AAV5A:1:1101:13050:11498 1:N:0:3
GGTAGAAAAAAAAAAAAAAAATGGAATTCTCGGGTGCCAAGGAACTCCAGG
+
>3>>3@FFFFBBGGGGGGGGG1BFCA3355A1B>1>E33BFF1BGFGHBBB
@M00842:106:000000000-AAV5A:1:1101:15661:11499 1:N:0:3
ATTGTTGGAACTTGAAATAGAAACTGAACGAGAGAAGAAAAAACACAAACA
+
>A3>3@B>@BB@BBBBABGFBB5BAB4BFB222A23A3A32222BAAF1A1
@M00842:106:000000000-AAV5A:1:1101:23818:11504 1:N:0:3
AAAAAAAAAAAAAAAGGGGGGGGCGCGCGACACACCACCCACACAGCCGCC
+
>AAAAD@DDDDDGG?//EEGG?@=>-----9-9-;--:-9---9---;;--
@M00842:106:000000000-AAV5A:1:1101:18527:11505 1:N:0:3
TAGACTTATGCATAAGATGGCGAGAAACTATAGATTTAATGATCTATAAGA
+
>>>AA5DDDFFFFGGGGGFGCF2A2AAB5A55ADAD55D5FGFFAFDF5F5
@M00842:106:000000000-AAV5A:1:1101:26896:11508 1:N:0:3
AAAAAAAAAAAAAAAAAATGGAATTCTCGGGTGCCAAGGAACTCCAGCCAC
+
BBBBBBBDBBBBGGGGGGEBFBFGBB5FFEE1>BGBBB11BF@FGBE3FB?
@M00842:106:000000000-AAV5A:1:1101:24812:11510 1:N:0:3
AAAAAAAAAAAAAAAAAAAAAAAAAACACACGACAAAAAAAAAAACACACA
+
ABBBBBBBBBBBGGGGGGGGGGE//>EFEE//><</B0///<<@@/<0.<.
@M00842:106:000000000-AAV5A:1:1101:12821:11515 1:N:0:3
AAAAAAAAAAAAAAAAAAAAAAAACACGGAGAACACCAAAAGACGACAACA
+
A1>AAD?@DDD@AEEG/F??E@//?/0///>/BB00//?//0?<//><B<<
@M00842:106:000000000-AAV5A:1:1101:8602:11519 1:N:0:3
AAAAAAAAAAAAAAAATGGAATTCTCGGGTGCCAAGGAACTCCAGTCACTT
+
BBBBBBDB@DBBGGGGABFB3B3D55FFE1>1BDBBBF3F3BG3CBG3@B3
@M00842:106:000000000-AAV5A:1:1101:22632:11523 1:N:0:3
TGAGATTTAATGAAGAATCAGCTGACTCTTCAACAACAACAACAAACAACG
+
>>>1>3BBFFF3GGGGGF1EFF1B111A1DA313B0BAF0000A0B0B/F/
@M00842:106:000000000-AAV5A:1:1101:22262:11524 1:N:0:3
AAAAAAAAAAAAAAAGGGGGGGGGGCACGCACCCCACCACACCACGCGACG
+
A?AAADDDDDDDGGG/AEGCBA--9----9-9--------999-;-;9-;-
@M00842:106:000000000-AAV5A:1:1101:23848:11525 1:N:0:3
AAAAAAAAAAAAAAAAATGGATTCTCGGGCGCCAAGGAACTCCAGTCACTC
+
AAAAADDDDDDDGGGGGABF1A112ABFE/>/>B/??0BG@BG1@2B1>21
@M00842:106:000000000-AAV5A:1:1101:25655:11533 1:N:0:3
AAAAAGAAAAAAAAAAAAAAAACATGGAATTCACGGGCGCCAAGGAACTCC
+
AAAAA1>FFFFDGGGGGGG?EC/A1BBE11111DB////>EEECFCHG11B
@M00842:106:000000000-AAV5A:1:1101:6760:11535 1:N:0:3
AAAAAAAAAAAAAAACGGGGGGGCGCGAGCAGCCACCACAACACCCCCCAC
+
AAAAA>ADDDDDGE?/A/A//@?9-->----/-;-;--;;-99----;---
@M00842:106:000000000-AAV5A:1:1101:25168:11537 1:N:0:3
AAAAAAAAAAAAAAAAAAAAAAAACACAAACAAAACAAAAAAAAAACAAAA
+
AABABBBBBBBBGGGGGGGGGGG/11B//0/??B??FG00C@BG?F/CC0?
@M00842:106:000000000-AAV5A:1:1101:18459:11538 1:N:0:3
GAAAAAAAAAAAAAAGGGGGGGGGCGGGCCACCCACACACCACGCACCCCC
+
>AAAA>DDDDDDGG?//EEEC?@---;-9--------;-;9----99-A--
@M00842:106:000000000-AAV5A:1:1101:16055:11539 1:N:0:3
TTAGCAGCAAGGTCCATATCTGACTGCGTGTTAACGTATTTAGCCACATAG
+
>>AAAFFF>FB?GGEFGFGGGGDF55422A2456DEAB535BFGGBF233A
@M00842:106:000000000-AAV5A:1:1101:20051:11540 1:N:0:3
AAAAAAAAAAAAAAGAGGGGGGCGGCGGCACGCCGCCACCACAGCCCCCGC
+
>1>AAD?>>A?>/A//0AEEEC@C------;.-.--;-=A.:.....-;--
@M00842:106:000000000-AAV5A:1:1101:28201:11541 1:N:0:3
AAAAAAAAAAAAAAAAAAATGGAACTCTCGGGTGCCAAGGAACTCCAGTCA
+
AAA@AD1DDDDDGGGGEGE0BG@111B1B/?E/>?GH1E/0GHCHHEF2B1
@M00842:106:000000000-AAV5A:1:1101:21373:11546 1:N:0:3
AAAAAAAAAAAAAAAGGGGGGGCGCGACGCCCCACGCACCACACGCCAACA
+
>AAAADAAADDDCEA/AEEGC@?-;------9--;--;9@-;------;;-
@M00842:106:000000000-AAV5A:1:1101:13736:11546 1:N:0:3
AAAAAAAAAAAAAAAAAAAAAACAAAAAAAACACAACAACAAAAACAAACA
+
BBBBBBDDD?DDGCEGGGGGGG1F1?1?E////0??AGD///B0F/?/B/?
@M00842:106:000000000-AAV5A:1:1101:26432:11546 1:N:0:3
TACTGTAGACATTTTTACTTTTTATGTCCCTCATCGTCACGATTATGGTGA
+
>>AA1BB@DFFFGGGBGGGGGG1A3D3FAB10A1BB0BBEA0000D2FAA1
@M00842:106:000000000-AAV5A:1:1101:13120:11548 1:N:0:3
AAAAAAAAAAAAAAAAAAAAAAAACAGAAAAGAAACAAACACAAACAAACG
+
AAAAADDDDDDDGGG/EC?EE/>///0>110B/0B00/0/00/<0/0/<?/
@M00842:106:000000000-AAV5A:1:1101:12131:11549 1:N:0:3
AAAAAAAAAAAAAAAAAAAAAAAAAAAAAACAAAACAAAAAAAAAAAAACA
+
BBBBBBB@DDDDCEEGGGGGGGC/E/></>///0B0?<F0?>/@C?D<@<<
@M00842:106:000000000-AAV5A:1:1101:25348:11550 1:N:0:3
AAAAAAAAAAAAAAAAAAGGGAATTCTCGGGCGCCAAGGAACTCCAGCCCC
+
A@AAADDDDDDDEEGGE//EE?F0FD@2////////>//00B1B1B>0?//
@M00842:106:000000000-AAV5A:1:1101:14518:11550 1:N:0:3
TAACGATACCACTGACCCTCAGCAATCTTACACTTCTTAGACGAATCACCC
+
1>AA1>1A>@CC1BB1BB1FGFBA01B13311B1AB2AB1AFEGABEAFG0
@M00842:106:000000000-AAV5A:1:1101:17949:11554 1:N:0:3
AAAAAAAAAAAAAAAAGGGGGGGCCGGACGAGCCCCCCACCCCCCCCACCC
+
AAAAADDDDDDDGGGGFGGCCC-----9---9-9-A-9-A----9-9--9-
@M00842:106:000000000-AAV5A:1:1101:16945:11555 1:N:0:3
CGGGAAAGTGAGCTTGAAAAGGAGATGCGTTATGTTTGTACTTTGGATTGG
+
1>>11>ACB1FFB1FFEFFGBE0AA0110000A1222002DAB21B1ABA0
@M00842:106:000000000-AAV5A:1:1101:21725:11555 1:N:0:3
AGAAAAATAAACTATATTAGTACACAACAACAAAAAAAAACAAGGGCTTCC
+
>>>>>BCCFFFFFGGGGGGFBF6F54B2A44AA4422AA21A12B1111BA
@M00842:106:000000000-AAV5A:1:1101:16655:11555 1:N:0:3
TAACAATCTGCACCCAAAAGAAAGAAAACAAAATGGAATTCTCGGGTGCCC
+
>>AABFFFFFFFGGGGGAGBAB4B444B44BAFGHH3GBFFAGF2AAEEH3
@M00842:106:000000000-AAV5A:1:1101:12880:11560 1:N:0:3
AAAAAAAAAAAAAAAAAAAAAAAACAAAAAAACAAAAAACAAAAAACAACG
+
A?AABDDDD???EGGGGGGGGG?>1?1A0?//???00?@//?00/>?////
@M00842:106:000000000-AAV5A:1:1101:28498:11560 1:N:0:3
AAGGTAAACGCGAACAATTCAGCGGCTGTAACCGGACGCTCGACGCCATTA
+
>A>1>BBFFADAGGGGGG1FGFA0AE//0BDAF/AEF/E/EEEGEGGE/@B
@M00842:106:000000000-AAV5A:1:1101:6567:11563 1:N:0:3
GAAAAAAAAAAAAAATGGGGGGCCGAGACACACCCCCACCAACCAACACAC
+
1AAA?FDD>@D0EEC01AEE///<<////0?0///<<@.C..<...<<<..
@M00842:106:000000000-AAV5A:1:1101:25447:11567 1:N:0:3
ATTAGAAATATCCTTTGCAGTAGCGCCAATATGAGACGAGCCATACCGCTG
+
>AAB3BDDFFFFGGGFGGGGFDB522E?244AD55532A2AEFBCHHFGE0
@M00842:106:000000000-AAV5A:1:1101:21761:11572 1:N:0:3
GTTCTTGCAAATCACCAGAAGGCGGCTCCTGAATGACTGGGAAGCCTTCAA
+
>>>>>B5BFFFFGGGGBG44BG4AE2AAA3B5BDDB35522F31CG33GBA
@M00842:106:000000000-AAV5A:1:1101:20089:11574 1:N:0:3
AAAAAAAAAAAAAAAAAAAAAAAAACGAAAGTCACCCACCGCCACCACACC
+
AAAAADDDDDDDGGGGGGE/E>E///>?F//122B10//?/////0///?/
@M00842:106:000000000-AAV5A:1:1101:12107:11574 1:N:0:3
TGGAATTCTCGGGTGCCAAGGAACTCCAGTCACTTAGGCATCTCGTATGCC
+
>3>>>B@FFF>>FAAABAAAFECB4BBFFDF3BA55D3BB3B5DGB2BFG3
@M00842:106:000000000-AAV5A:1:1101:24403:11582 1:N:0:3
TGCTGCTGCATTTCCTGAGCTTAATGCTTGGGAGCGTGCTGGTGCTGATGC
+
>>>>1B1CDFFFGGFGG1BGFF113BA33B000BEE0AE0110AB1BBA11
@M00842:106:000000000-AAV5A:1:1101:12441:11585 1:N:0:3
AAAAAAAAAAAAAAAAAAAAAAAAAAAACAACAAACAAAAAAAAAAAAACA
+
BBBBBBDBBBBBGGGGGGGEGGE@>/><////???/B/B?G/C@F/>--.<
@M00842:106:000000000-AAV5A:1:1101:24069:11585 1:N:0:3
TAGCCTCGGTACGGTCAGGCATCCACGGCGCTTTAAACTACTTGTTATAGA
+
>>AAB5B>A>AAEGFGCFGGFGBGF4A?2222225DDABF3D555A5DG55
@M00842:106:000000000-AAV5A:1:1101:18789:11592 1:N:0:3
AAAAAAAAAAAAAAAAAAGGGAATTCTCGGGTGCCAAGGAACTCCAGTCAC
+
AAAAADDDDDDDGGGGE//?E/00BD2@>/>/>?B11B/0BBBFG112BB1
@M00842:106:000000000-AAV5A:1:1101:28339:11593 1:N:0:3
AATGACGGCTTCTTATTAAAAAACAAAAACAAAAACGGAATTCGCGGGTGC
+
>>>11B1>>>>CAFFBFGGFGG?0000FGAG000A/A/A//AD//AA////
@M00842:106:000000000-AAV5A:1:1101:20219:11594 1:N:0:3
AAAAAAAAAAAAAAAAAATGGAATTCTCGGGTGCCAAGGAACTCCAGTCAC
+
AAAAADDDDDDDGGGGGGGBG@1@1D2@??>/>BB@BE>F0BBFGFF@FF1
@M00842:106:000000000-AAV5A:1:1101:12708:11595 1:N:0:3
ATGGAAGGCGCTGAATTTACGGCAAACATTATTAATGGCGTCGAGCGTCCG
+
>>>>>DBA>>>>A113BBBGFF0AAF0B111222A2D1BA/AEEEA//AAE
@M00842:106:000000000-AAV5A:1:1101:5987:11596 1:N:0:3
AAAAAAAAAAAAAAAAATGGAATTCTCGGGTGCCAAGGAACTCCAGTCACT
+
AAAABBBBBBBBGGGGG1BGEFB3555?1>1>B3BB1FF3BBGGB3@BFG3
@M00842:106:000000000-AAV5A:1:1101:24882:11600 1:N:0:3
ATTTGTTGGCTGTTCAAAAAAAACAACACAACACTGGCATCCTCGGGTCCC
+
>>AA1@1BAFFAFDAFFFGCEGE0AA0B0AA/B/110/0B0B1BAE/B/B0
@M00842:106:000000000-AAV5A:1:1101:19272:11602 1:N:0:3
AAAAAAAAAAAAAAAAAAAAAACAACACAACAAACAAAACAAAACAAAAAA
+
BBBBBBDBBBBBGGGGGGGGGG1?1111???11B/B/0?0/??C0/?GH//
@M00842:106:000000000-AAV5A:1:1101:2498:11603 1:N:0:3
GGAGACCCAAAAAGAGATCGCTGGCAGTCAGTCGGCGACCGCACGACAGAA
+
>>>3333>>AFAGGGF454AABBA2423BBA5A2A2AE000A0AE1>0>33
@M00842:106:000000000-AAV5A:1:1101:21646:11605 1:N:0:3
AAAAAAAAAAAAAAAAAAATGGCATTCTCGGGTGCCAAGGAACTCCAGTCC
+
BBBBBBDBBBBBGGGGGG?1BG2BF3@5DFCE1>?GEEGFFGHGHHF3BB3
@M00842:106:000000000-AAV5A:1:1101:16330:11611 1:N:0:3
ATTGAATCTATGTTGTAGTTCTGCTCCCAACACAAAAACAAAAAAAACGGG
+
A1>>AF3B@FDB3BFGGFBBBFDD3BBB0000ABF0BG0F00BAE/A/AA/
@M00842:106:000000000-AAV5A:1:1101:4747:11614 1:N:0:3
AAAAAAAAAAAAAAAAAAAAAAACACAAAAACAAACAACAAAACAAAAAAA
+
AABBBBBBBBBBGGGGGGGGGGG1?1F1?B1?F/B/0?/F/BG0?/00/BC
@M00842:106:000000000-AAV5A:1:1101:7753:11615 1:N:0:3
AAAAAAAAAAAAAAAAAAAAAAAACCAACAAAAAAAAAAAAAAACAACAAA
+
1AAAADDDDDDDGGGGGGGGGG/E//?///?00><//</B<@??CEE.><C
@M00842:106:000000000-AAV5A:1:1101:6022:11619 1:N:0:3
TATATGATTGAAGTATCTGCCTTGAACAGGTTACATTGGACTTGGGTGACG
+
>>3AA5B@DFFFFFBBGFGGGF5B4B45AA44A4A66BFGHGFGAG2AG32
@M00842:106:000000000-AAV5A:1:1101:6689:11622 1:N:0:3
AAAAAAAAAAAAAAAAGGGGGGGACGCGGACCAGCGCCCGCCGCGCCCCAC
+
1>AAAD@DDDDDEEC//AE?EB?A?;-A---;--9-----;------9---
@M00842:106:000000000-AAV5A:1:1101:16998:11630 1:N:0:3
CTTTTTCCCCAGTTCAAATCCGGGTGCCAAGGAACTCCAGTCACTTAGGCC
+
>>AAADFFFFFBGGGGGGGGGEEE2A2B53A22BF3BGBFDF3GD5FDGH3
@M00842:106:000000000-AAV5A:1:1101:13854:11635 1:N:0:3
AAAAAAAAAAAAAAAATGGAATTCTCGGGTGCCAAGGAACTCCAGTCACTT
+
BBBBBB@D?D?DEEGGGBFABBF55B1AE1>1BD3B?1BF3GGGFDF@GB3
@M00842:106:000000000-AAV5A:1:1101:25540:11635 1:N:0:3
GTCTCCGGGTGCCAAGGAACTCCAGTCACTTAGGCATCTCGTATGCCGTCC
+
>>>>>F3>D2DBGGGGGEFGFGBBFDFFH55D5BB33A5DFFEFHHFG1E1
@M00842:106:000000000-AAV5A:1:1101:19968:11635 1:N:0:3
CCTGAAACAAATGCTTAGGGATTTTATTGGTATCAGGGTTAATCGTGCCAA
+
>>>1>BBDFAFFGGGGEFGGB1113333DA1D3DDA1B0BC12DA0BBGE1
@M00842:106:000000000-AAV5A:1:1101:15144:11639 1:N:0:3
AAAAAAAAAAAAAAAAATGGAATTCTCGGGTGCCAAGGAACTCCAGTCACC
+
BABBBBBDBDBDGGGGGFBGBB3AAD@F1E1>BB@3FCFEGGHHGHBGGF3
@M00842:106:000000000-AAV5A:1:1101:6030:11639 1:N:0:3
TTAAGAGGGCTGTATAGGGGGAATATCAAACACAAAACAAACACGGCACTC
+
>3>A3B4>>ACABGGFGGGGGAA235DDB3322A22A222B2A11A0A02B
@M00842:106:000000000-AAV5A:1:1101:29036:11640 1:N:0:3
CATTGATGTTCTGGATTTGAAAACAACAAAACAAAATGGAATTCTCGGGCG
+
>A>>1B3B@@B@FGGFGCF3B1A1A1000000B00A1B1F11AD2D0/A//
@M00842:106:000000000-AAV5A:1:1101:2940:11642 1:N:0:3
CAGGGATATGCACAAAATGAGATGCTTGCTTATCAACAGCAGGAGTCTACC
+
>>A11>1B3BDDGFGCFFGGGB3AB13BA1131DDABBA0A0F0FBB1DF1
@M00842:106:000000000-AAV5A:1:1101:21397:11643 1:N:0:3
AATGGATTGGAATTTGGACCGGTGAACTTTCATATATGACAGTATTCTGTT
+
>AA33B5@C>FFBFEGGFGFEF2A2BB555DB5A55BDFGFG3F5FDDF5D
@M00842:106:000000000-AAV5A:1:1101:20005:11647 1:N:0:3
ACAGAATGTTTATAGGTCTGTTGAACACGACCAGACCACTGGCCTAACGAC
+
>1>1>CFFFFFFFG3FAGGFBBB33B10AEEEAB00A0B1A0BG1BABA/A
@M00842:106:000000000-AAV5A:1:1101:14434:11652 1:N:0:3
AAAAAAAAAAAAAAAAAAAAAAAAAAAAAGAACAAACACACAGACCAACAC
+
AAAAADDDDDDDGGEGG?EE>>E/>EE/>//0<<<B/B<///0??/0////
@M00842:106:000000000-AAV5A:1:1101:25983:11655 1:N:0:3
ATAAGACGACCAATCTGACCAGCAAGGACGCCAAGATGGGAAACGTCATGC
+
A>AA35BAD@DDFBBFGBGGFGB444222AAE2ABB35AA23B3A1BBAF5
@M00842:106:000000000-AAV5A:1:1101:19635:11658 1:N:0:3
AAAAAAAAAAAAAAAGGGGGGGCGCGCGGACGCACCCACACCACTCCCCCC
+
>AAAA@ADDDDDGGG////AC@--:----;----;-;---9;9A//--9-;
@M00842:106:000000000-AAV5A:1:1101:19920:11659 1:N:0:3
TACCAAAAAAAAAAAAAAAAAACTGGAATTCTCGGGCGCCAAGGAACCCCC
+
1>1>1CAAADDDGGGGGGGGGG/1BB01@1D2F?FE/>>E>/??00>/?E/
@M00842:106:000000000-AAV5A:1:1101:20958:11659 1:N:0:3
AAAAAAAAAAAAAAAAAAATGGCATTCTCGGGTGCCAAGGAACTCCAGTCC
+
AAAAADDDDDDDGGGGGGE0BF0B11BDD>F//>BEGBFC0FFBGHF1BB1
@M00842:106:000000000-AAV5A:1:1101:23202:11661 1:N:0:3
ATTTATACATGTCAAACAACTAGAATTTGTTGTATTTGGCAAATGTAGCTG
+
AAAAA3DFFDF3FGGGGGGGGGB11A33D3000B3A3A1BABBDF2DGGB1
@M00842:106:000000000-AAV5A:1:1101:12206:11664 1:N:0:3
AAAAGAAAAAAAAAAAAAAAAAATGGAATTCTCGGGTGCCAAGGAACTCCC
+
ABBC@AFFBFBBGGGGGGGGGGEHBF3FB3@5DBE/B/?GFFE1B3F@FF1
@M00842:106:000000000-AAV5A:1:1101:24538:11664 1:N:0:3
TGTTTGATCAAAAAAAAAAAAAAACATGGAATTCTCGGGTGCCAAGGAACC
+
>>>>3455DFFFGGG2EFGGGG0A?B3BB333ADDF1B01>EGBFFF1BF?
@M00842:106:000000000-AAV5A:1:1101:9068:11671 1:N:0:3
CCTGCTCCTGTTGAGTTTATTGCTGCCGTCAGTGCTTATTATGTTCATCCC
+
>>33>@BCFBBBBBBBBB6BGBA5A44EAEE2BDBDAF5A55FBDGHBFHG
@M00842:106:000000000-AAV5A:1:1101:29198:11672 1:N:0:3
TGGAAAGAGAGCTTGAAAAGGAGATTGCTTATGTTTGTACTTTGGATTGTG
+
>>1>AF11BCAAGGGGGF1BE0B001113131B3B20ADGBD210F11E12
@M00842:106:000000000-AAV5A:1:1101:25940:11672 1:N:0:3
AAAAAAAAAAAAAAAAATGGAATTCTCGGGAGCCAAGGAACTCCCGTCACT
+
BBBBBDBBBBBBGGGEGAFGAB3BD5BFBE0>?BBB1?1BFFF@11??113
@M00842:106:000000000-AAV5A:1:1101:27546:11676 1:N:0:3
AACCTTACTCTTGTTGCTATAAATCTCATTTTGCTGGTCAAAAACAACACA
+
AAAB3@5C5D@BFABFGGGGGG56D5DD5666DBAFF4FDBDBA2BG2E2A
@M00842:106:000000000-AAV5A:1:1101:12261:11677 1:N:0:3
AAAAAAAAAAAAAAAAAAAAAACAGACACACAAAACCAACACAACAAACAA
+
AAAAADDDDD@DGGGGGEEGGG/>0B0B0B??/BB0//?/F//?//<0/B/
@M00842:106:000000000-AAV5A:1:1101:5931:11677 1:N:0:3
GAAAAAAAAAAAAAAAGGGGGGGCGCGACGACCCCCACACCACCCGCCACC
+
1>AAAC1DDDDDCECEA/AAE<A?:-99>------9-;---A-----;---
@M00842:106:000000000-AAV5A:1:1101:15723:11677 1:N:0:3
AAAAAAAAAAAAAAAAAATGGAATTCTCGGGTGCCAAGGAACTCCAGTCAC
+
BBBBBBDBBBBBGGGGGEFFG3B33DDF1FE1>BCFB11G3F3FFB3BFBF
@M00842:106:000000000-AAV5A:1:1101:23708:11679 1:N:0:3
AAAAAAAAAAAAAAAAGGGGGGCGGCGCGACGCCACACGCACGCCCGCGAG
+
>AAAA@1@DADDCCE/EEEGGG//-----::--9...;-9-9--9--9---
@M00842:106:000000000-AAV5A:1:1101:12374:11681 1:N:0:3
ATTTGAATATCTATAACAACTATTTTAAAGCGCCGTGGATGCCTGACCGTA
+
AAAAADDFFFFFCGCFFGGGGF56666B5A522A2A22B33FAFGFGHE21
@M00842:106:000000000-AAV5A:1:1101:21950:11684 1:N:0:3
GAAAAGAAAAAAAAAGGGGGGGGGGCGAGAAGCACACCGCAGACAGCACGG
+
A1?111>11>BD?000A00EEG<----9---/;/B---9----;--:----
@M00842:106:000000000-AAV5A:1:1101:23845:11685 1:N:0:3
CATGGCGGTCTTCTGTTAAAAACAAAAAACAAAATGGAATTCCCGGGACCC
+
>>>33B3>>>>BFGG6FD6GGGADG222A2BABAB3BF333D5A1A000A1
@M00842:106:000000000-AAV5A:1:1101:19655:11686 1:N:0:3
CCATGTTGGACCTGTAAACTTATTAAAAGCATGTATGTTGGACTGGATGAG
+
>>AA1BDFAFFFGGGGGGFEGF333A31DBFGFA3AA33FACFFGHFFG1C
@M00842:106:000000000-AAV5A:1:1101:6806:11686 1:N:0:3
AAAAAAAAAAAAAAAAAAATGGAATTCTCGGGTGCCAAGGAACTCCAGTCC
+
BBBBBBBBBBBBGGGGGGG1BG3@335BD1F/1>EEECHFHFHFGFFHEF3
@M00842:106:000000000-AAV5A:1:1101:10288:11688 1:N:0:3
TTGGAAAATGTAGCTTTTGTGTTCTTGTCAAACAAAAACAAAAACTGGAAG
+
1>>1>BBBBB3BBBBBBFBBBBA3B3DABDDD1B0A0A000BBA01BF0F0
@M00842:106:000000000-AAV5A:1:1101:25098:11688 1:N:0:3
AAAAAAAAAAAAAAAAGGTGGGGCGGCACCACCCCCACACACCCCACACCC
+
AAAAADDDDDDDGEC/AEBA////>///>/0?//>/<E/E/C//>////</
@M00842:106:000000000-AAV5A:1:1101:22651:11689 1:N:0:3
AAAAAAAAAAAAAAAAGGGGGGGCGCAGAGCGCCAGCCACACAACCGACCC
+
>1AA?1A@AD?@EEA/EEGGGC--9----9/--9---9:9::-9-9---;-
@M00842:106:000000000-AAV5A:1:1101:24108:11692 1:N:0:3
TAGAGCCTTGAATGGCAGATTTAATACCAGCATCACCCATGCCTACAGTAT
+
1>AA1DCCFFFFBGFGGEFBFGA333DBFAFG1BBABFC0EGFBGGFHG22
@M00842:106:000000000-AAV5A:1:1101:22511:11693 1:N:0:3
CTGTTTGGTTCGCTTTGAGTCTTCTTCGGTTCCGACTACCCTCCCGACTGC
+
1AAAAFFAAAFDGGGGGAFBFG3D31AAE00BB0BE//GGGBGEGCAE//B
@M00842:106:000000000-AAV5A:1:1101:11438:11698 1:N:0:3
AAAAAAAAAAAAAAAAAAAAAAAAAAAAAAAAAAAAAAAAAAAAAAAAAAA
+
AAAAADDDDDDDGGGGGGGGGG////>/<///>></ACCCGC?C?AGAAG@
@M00842:106:000000000-AAV5A:1:1101:28097:11699 1:N:0:3
ATGCCACAAGCCTCAATAGCAGGTCTCAGAGCCTCGATACGCTCAAAGTCC
+
A>AABFFFBFAAFGGGCGGGGGG44A5D5444B4BEE3FEEFAEE3FGGD5
@M00842:106:000000000-AAV5A:1:1101:25969:11702 1:N:0:3
GAATTTACGGAAAACATTATTAATGGCGTCGAGCGTCCGGTTAAAGCCGCC
+
>>>>>5DDABCCGGGEGGGGGG6FGD4AAAA22BAABECEA1E555FGEE0
@M00842:106:000000000-AAV5A:1:1101:26936:11708 1:N:0:3
AGAAGAGCCATACCGCTGATTCTGCGTTTGCTGATGAACTAAGTCAACCTC
+
AAAA?F4CFFFFGGGGEEE4BD565A222A55BA355AF5BA3FDD5GH3B
@M00842:106:000000000-AAV5A:1:1101:18919:11709 1:N:0:3
AAAAAAAAAAAAAAAAAATGGAATTCTCGGGTGCCAAGGAACCCCAGTCAC
+
BBBBBBBBBBBBGGGFEE1BFB33FDDD1F?1/?BG@??G3G1?E>13B33
@M00842:106:000000000-AAV5A:1:1101:11762:11713 1:N:0:3
TCTTACAATTTCTATGCAAAAACAAAACAACAACTGGAACTCTCGGGTGCC
+
3>3>AFBB@5BFFG6BBBBBBFAGE4F4AA4A44B33AB3ABDFEEE22AB
@M00842:106:000000000-AAV5A:1:1101:8292:11716 1:N:0:3
AAAAAAAAAAAAAAAAAAAAAAACACAAGAACACAACACACACAAACCAAA
+
AAAAADDDDDDDGGGGG?/>>@//?>>/0BB000?/>?F/?/<?/0/////
@M00842:106:000000000-AAV5A:1:1101:7953:11716 1:N:0:3
GATGTAGCTTTAGGTGTCTGTACAACAGGTGCCGAAGACGCTGGAGTAACC
+
>>11133B3@3DFGABFGFG3B3AA11B0111A0A0A000A/E/0010121
@M00842:106:000000000-AAV5A:1:1101:23629:11717 1:N:0:3
AAAAAAAAAAAAAAAAGGGGGGGCGCGCACAGCGCGACCCCAACCCCGCCC
+
1>AAA@?D@DDDCCE/EEEECC@--9----;9B----9-9A---9;-----
@M00842:106:000000000-AAV5A:1:1101:6414:11718 1:N:0:3
GAAAAAAAAAAAAAAGGGGGGGGCGCAGGACGACGCACACCACCCCCAGCC
+
1>AA?>>ADDDDGA/AAE/E/@-;---;-----9-;---;-----9-----
@M00842:106:000000000-AAV5A:1:1101:13719:11720 1:N:0:3
AAAAAAAAAAAAAAAATGGAATTCTCGGGTGCCAAGGAACTCCAGTCACTT
+
BBBBBBBDDDDBGGGC1BFBBA3D5AAF?1>>BD3??B3FFGHHHDFEG33
@M00842:106:000000000-AAV5A:1:1101:4426:11720 1:N:0:3
CAAAAAAAAAAAAAAAGGGGGGCGGCGCACTACCACACCCACCACCCACAC
+
1>AAAADDDDDDEAE/A/EA/<?/->-----0/:0;.;..:C9..;..:..
@M00842:106:000000000-AAV5A:1:1101:12533:11722 1:N:0:3
AAAAAAAAAAAAAAAAAGGGAATTCTCGGGTACCACGGAACCCCAGCCCCT
+
ABBBBBDDBDBBGGGGG?AEAB1BD5DFF010B3E3>/>1>1?E1?11/?/
@M00842:106:000000000-AAV5A:1:1101:15223:11724 1:N:0:3
TAGGACTCCGCATATGCTAGTAGTAGCATTAAGCCTGTCAGGGACTGTATG
+
>>>3>CBCC>>>AA5BBBBBBBDA6DFG55A5B4F3F3BDEGFEFBGB5DG
@M00842:106:000000000-AAV5A:1:1101:7784:11724 1:N:0:3
AAAAAGAAAAAAAAAAAAAAAAATGGAATTCTCGGGTGCCAAGGAACTCCC
+
BBBBB3>CFFFBGGGGGGGGGCG?BF33B@55DB?>1>EHGGHGFFGFHG1
@M00842:106:000000000-AAV5A:1:1101:18960:11725 1:N:0:3
AGAAAAAAAAAAAAAGGGGGGGGCAGAACACACACCCACCAAGCACACCAC
+
>1>A?CFDD@0AE?A//AEEGG;----/-:--:;---;;AA--9-9--9-9
@M00842:106:000000000-AAV5A:1:1101:29108:11731 1:N:0:3
AAAAAAAAAAAAAAAAAAAAAAAACACAAACACAACACAAACAAAAACACA
+
AAAAADDDDDDDGGGGGGGCEG///?0?EF/00?////??G/BCGH//?0/
@M00842:106:000000000-AAV5A:1:1101:20092:11732 1:N:0:3
AAAAAAAAAAAAAAAAATGGAATTCTCGGGTGCCAAGGAACTCCAGTCACC
+
BABBBBDBBBBBGGGGGFBGAB3AD55FBF1>BB3B?F1FF@GHGHFF333
@M00842:106:000000000-AAV5A:1:1101:9751:11733 1:N:0:3
AAAAAAAAAAAAAAAATGGAATTCTCGGGTGCCAAGGAACTCCAGTCACTT
+
BBBBBBB@DDBBGGGGFBFBA3AD55AFE1>1B5BB1?BGBGHHFBFFG3@
@M00842:106:000000000-AAV5A:1:1101:27027:11736 1:N:0:3
AAAAAAAAAAAAAAAATGGAATTCTCGGGTGCCAAGGAACTCCAGTCACTT
+
BBBBBBDBBBBBGGGGEFGBBB3D5B1BE1>1B5B111FG3FFFH333FB3
@M00842:106:000000000-AAV5A:1:1101:22665:11739 1:N:0:3
AAAAAAAAAAAAAAAAGGGGGGCGGCGGAGGACACACACGCACGACACCCC
+
>1A?ADADDDDDEEE?E?E/EC//--<----;9/./9;9-;;@-99-----
@M00842:106:000000000-AAV5A:1:1101:14127:11739 1:N:0:3
CTAAAATAATTAGGATGGGGCTGCTTCAGATTAAACAACACAAAACAACGG
+
11AA1BDDF33FBBBBBFGGA1AAB1DB133311D1B00000B0B0/A/AE
@M00842:106:000000000-AAV5A:1:1101:18422:11740 1:N:0:3
AAAAAAAAAAAAAAAAGGGGGGGCGAGACACACACAACACCCCCCCTCACC
+
A?AAAAADDDBBGCCEAE?CE??-9@-9.;....;.:;.;..;----9.;;
@M00842:106:000000000-AAV5A:1:1101:12314:11743 1:N:0:3
AACCAGTAGTGTTAACAGTCGGGAGAGGAGTGGCATTAACACCATCCTTCC
+
?AAAA?55B5B@BAFDGFBBFGA2A2B22A2BAFFA3EFGAGGHBHH35F3
@M00842:106:000000000-AAV5A:1:1101:9908:11744 1:N:0:3
AAAAAAAAAAAAAAAAAAATGGAATTCTCGGGTGCCAAGGAACTCCAGTCC
+
AABBBBBBDDBDGFGGGGEABF3BD3D5DF1>1>EBFFDDG3BBGCFG3F?
@M00842:106:000000000-AAV5A:1:1101:4931:11744 1:N:0:3
AGCAGCATCAGTGACGACATTAGACATATCCTTTGCAGTAGCGCCAATATG
+
1>>11>>1BF1331BEFGEAFGAA11113D3332ADFGAD1FC?E//FF22
@M00842:106:000000000-AAV5A:1:1101:7652:11749 1:N:0:3
CAAAGATTGGATTGCTACTGACCGCTCTCGTGCTCGTCGCTGCGTCGCGGC
+
>>AA11@B@1DD1FBFGGGG3A10A000BE00B0AA0EEEA/EA////A//
@M00842:106:000000000-AAV5A:1:1101:19833:11749 1:N:0:3
AAAAAAAAAAAAAAAGGGGGGGGCCCGGACCACCGCCCCCCCCAGCACCCC
+
1>AAA?DDDDDDGC?/A/EEG@=-9-9;----;--99---;@@--;--;A9
@M00842:106:000000000-AAV5A:1:1101:25031:11749 1:N:0:3
AAAAAAAAAAAAAAAAAAAAAAAAAAGACACAAAACAAAAAAAAAAAAAAG
+
AAAAADDDDDDDGGGGGGGCGG/////?0000?<F0/?0B//<////<--.
@M00842:106:000000000-AAV5A:1:1101:7922:11751 1:N:0:3
AAAAAAAAAAAAAAAAGGGGGGGCGGCGACAGCCAGCCCCCCGACGCCCCG
+
AAAAA@@D@DDDGEA/AAEEEG@@---9-------9-A--9----------
@M00842:106:000000000-AAV5A:1:1101:20120:11753 1:N:0:3
AAAAAAAAAAAAAAAAGGGGGGCGGGACAGCACCGGCACTCCCCCCCACAC
+
AAAAA@DDDDD?EC//AA/EEC<<----:;./.;--;9:/:/.;9-9-9--
@M00842:106:000000000-AAV5A:1:1101:12785:11754 1:N:0:3
AAAAAAAAAAAAAAAAAAAAAATGGAATTCTCGGGAGCCAAGGAACCCCAG
+
BBBBBBBB@DBBGGGGGCGGGG1BF3FBBB3B1?>//??32?FGGF/?//E
@M00842:106:000000000-AAV5A:1:1101:3047:11755 1:N:0:3
AAAAAAAAAAAAAAAGAAAAAAAACACAAACAGAGAATCCACGAGGGCCAA
+
AABBADBBBBBBGGGCFGGGGCAF111B?FG1B33B3@333B1/>//??>/
@M00842:106:000000000-AAV5A:1:1101:7050:11757 1:N:0:3
AAAAAAAAAAAAAAAAGGGGGGGCGCGAGGCTCGCACACAACGACACCACC
+
>>AA1>1ADDDDGCA/////A/9-A-9--------9--;;-A;;----;--
@M00842:106:000000000-AAV5A:1:1101:25975:11760 1:N:0:3
GAAAAAAAAAAAAAAAGGGGGGGATGCGACGCCACACACCCAACGCACACA
+
1AAAA1>DDDDDGCE/AEFCA/9-.:/-.---9-----9--;-9-;-9---
@M00842:106:000000000-AAV5A:1:1101:5289:11762 1:N:0:3
CTAAAAAAAAAAAAAAAAAATGGAATTCTCGGGAGCCAAGGAACTCCAGTC
+
AAAAAFFBBBBBGGGGGGEA1BF333355@?1//>B?E2?1FGG@FB@33B
@M00842:106:000000000-AAV5A:1:1101:26650:11764 1:N:0:3
AAAATCAGTTTGATCCTTGTTCCTAAAAAAAAAAAAAAAAAAGGAAATCCC
+
AAAA1B@1@@B3F3FF1GFBB3D3D1AFF00A/A/A/A/>>E/B00>11BB
@M00842:106:000000000-AAV5A:1:1101:18930:11770 1:N:0:3
AAAAAAAAAAAAAAAGGGGGGGAGCGGACGACCCACCACCCCCCCCCCACC
+
AAAAA@A>DDDDGAEE?A?/B--9.-------99-9--9-;@@--9-@-9:
@M00842:106:000000000-AAV5A:1:1101:21970:11780 1:N:0:3
AAAAAAAAAAAAAAAGAGGGGGGCGCGACCGCCCACCACCAACCACCCCAC
+
1>AAA1D?DD0>E//E/B/EE/</>@@-------:.::C;:.......;..
@M00842:106:000000000-AAV5A:1:1101:18369:11781 1:N:0:3
ATATTGACCATGCCGCTTTTCTTGGCACGATTAACCCTGATACCAATAACA
+
>1>>>3D1CFFFGGCGEEGGDG3D1FEFAA000DDFG0EB12FHBG1BG11
@M00842:106:000000000-AAV5A:1:1101:6447:11781 1:N:0:3
TGACCAAGAACGTGATTACTTCATGCAGCGTTACCATGATGTTATTTCTTC
+
>>>>ACAFFFFCGGCFGGGGGGCGDFBD4?22ABBFGHEGHDD55DDA5BD
@M00842:106:000000000-AAV5A:1:1101:21713:11784 1:N:0:3
AAAAAAAAAAAAAAAAAATGGAATTCTCGGGTGCCAAGGAACTCCAGTCAC
+
BBBBBDDBBBBBGGGGGECBGF3@GD5D1B>1>B?3@1?FGGFGHEF@F@B
@M00842:106:000000000-AAV5A:1:1101:16481:11786 1:N:0:3
AAAAAAAAAAAAAAAAGGGGGGGCGCGGCGCACACACAACCCACCCACCCC
+
11AAA>ADDDDDGG?//A/AE@A@?;;---9-----;--;9--:---9--;
@M00842:106:000000000-AAV5A:1:1101:11324:11787 1:N:0:3
AAAAAAAAAAAAAAAAATGGAATTCTCGGGTGCCAAGGAACTCCAGTCACC
+
BBBBBBDBDB@DGGGGGCBGBFFCD55B?E1>?BBBF1FHHBGGGHBGHH3
@M00842:106:000000000-AAV5A:1:1101:16538:11790 1:N:0:3
AAAAAAAAAAAAAAATGGGGGGGACGCGAGACAACCCCACAGCCCACACAC
+
AAAA?>AADD?0A//01BAEEC----9---;-9----9-9--9--:--9--
@M00842:106:000000000-AAV5A:1:1101:27351:11797 1:N:0:3
AAAAAAAAAAAAAAAAAAGGGAATCCTCGGGTGCCAAGAAACTCCAGCCCC
+
AAAAADDDDDDDGGGGE//???0F1111B////?>B1/000B1B11B0//?
@M00842:106:000000000-AAV5A:1:1101:9261:11798 1:N:0:3
AAGCTTGTGCATGATCGTTGAAATGTGAAACACAAAAAACACTGGAATTCC
+
>>>>11B1B@B@BA3BABABAB1AB3D3A310AB0BB0A00A1A0B1A1DA
@M00842:106:000000000-AAV5A:1:1101:21876:11798 1:N:0:3
CTAAAGAAAAAAAAAAAAAAAAAAAATGGCAATCCCGGGGCCCAAGGCACC
+
>3>AA4DFFFFBGGGGEGEGGG0?>>13B1333BBB1>////>>////?B?
@M00842:106:000000000-AAV5A:1:1101:12923:11800 1:N:0:3
AACTATGAGAAGCGGAAAAAAAATTACAAATTTGGACGAAAAAAAAAAACA
+
AA>1A3B@BBBBAAEAAA0AAAA01BA11F111BFEGGAABAAE/ECE@/?
@M00842:106:000000000-AAV5A:1:1101:11625:11810 1:N:0:3
TAATGGCGTCGAGCGTCCGGTTACAGCCGCTGACTTGTTCGCGTTTACCTT
+
1AAAA11>>1>>AAAAAAAEAAE11BC//A/AA012AA1DE/EAA/FDF11
@M00842:106:000000000-AAV5A:1:1101:16453:11815 1:N:0:3
GGAGTGCTTAATCCAACTTACCAAGCTGGGATACGACGCGACGCCGTTCAA
+
>A>3>4BBFFFFGGGGGGGFGG544A4BB244BFCEEAE22EAEEFEEF35
@M00842:106:000000000-AAV5A:1:1101:23626:11817 1:N:0:3
AGTATGCCCATCGCAGTTCGCTACACGCAGGACGCTTTTTCACGTTCCGGG
+
>A>>13DFFFCF1EFG1FGGGAEE1B0AAE00//A///11B2F/00B0/A/
@M00842:106:000000000-AAV5A:1:1101:8048:11823 1:N:0:3
AAAAAAAAAAAAAAAAATGGAATTCTCGGGTGCCAAGGAACTCCAGTCACC
+
ABBABBBBBBBBGGGGFFFGBBG355D??010?BFBGDFHHBGFHHBF3D3
@M00842:106:000000000-AAV5A:1:1101:20531:11825 1:N:0:3
ACGAGTCGAGGCTTATATAATTAAACGAAACAAACACAAATGGAATTCTCG
+
>1>>11BAA@>A11FGGG3DFG3AF10A0BE0AF0B0B/BBAEGH1ADAD/
@M00842:106:000000000-AAV5A:1:1101:3641:11827 1:N:0:3
CAATATAACCAGTAGTGTTAACAGTCGGGAGAGGAGTGGCATTAACACCAC
+
AAAABBFFFFFAFGF6FABFGGABD4AA2222A22A2BBBB3B5FGGFGF1
@M00842:106:000000000-AAV5A:1:1101:14944:11829 1:N:0:3
AAAAAAAAAAAAAAAAAAAAAAAAAAAACACACAAAAAAACAAAAAAAACA
+
BBBBBBBBBBBBGGGGGGGGGG/@>//<EE0F/?/FFH/B/?<0?///<.>
@M00842:106:000000000-AAV5A:1:1101:27944:11830 1:N:0:3
AAAAAAAAAAAAAAAAAAGGGAAGTCTCGGGTGCCAAGGAACCCCAGTCAC
+
BBBB@D?DBBBBGGGGF0EEEFA1@55@3B/1/>B3311B3F1?>1E3BF3
@M00842:106:000000000-AAV5A:1:1101:9132:11831 1:N:0:3
AAAAAAAAAAAAAAAAAATGGGAATCCCGGGTCCCAGGGACCCCAGGCCCC
+
BBBBBBDDDDDBFGCEGG1BFBC3C3B310>1/B1@@?1?1>1?1//??//
@M00842:106:000000000-AAV5A:1:1101:19221:11832 1:N:0:3
AAAAAGAAAAAAAAAAAAAATGGAATTCTCGGGTGCCAAGGAACTCCAGTC
+
ABBBB3>FFFFBGGGGGGGE1BF3333D5DF1A1>BGB@C?G3F3GFBF@B
@M00842:106:000000000-AAV5A:1:1101:28895:11832 1:N:0:3
CTCCGCATGTGCTAGTAGTAGCATTAAGCCTGTCAGGGACTGTATGAATTC
+
>3>A3AD?ABDFDGFFGGBBFG555A5DBF4F4BDDBBAF2F3FA5FF55D
@M00842:106:000000000-AAV5A:1:1101:26751:11839 1:N:0:3
ATTAAAAAAAAAAAAAAAAAATGGAAGTCTCGGGTGCCAAGGAACTCCAGG
+
BBBBBFFFDBBBGGGGGCGCC?BF333BB5B?B>1>1FF3FDFFF3BB3F3
@M00842:106:000000000-AAV5A:1:1101:24153:11840 1:N:0:3
GAAAAAAAAAAAAAAAGGGGGGCGCACAGAGACCACCACAACAAACACAAG
+
1AAAA1>ADD?DEEE//EEEE?//<-<-01<00.>..<<........;...
@M00842:106:000000000-AAV5A:1:1101:28685:11841 1:N:0:3
AAAAAAAAAAAAAAAAAAGGGGCCGCAGCACACACCCCACAACAACACCCC
+
>AAA???@ADD@EC/A///?//>//////0000/?/?>//////////?</
@M00842:106:000000000-AAV5A:1:1101:22443:11842 1:N:0:3
CATGACAAGTAAAGGACGGTTGTCAGCGTCATAAGAGGTTTTACCTCCAAA
+
3>AA>CFFFFFFGGGGGEGAAE2BA54B2BE2BD5B3B3B5CFGG5GGG3B
@M00842:106:000000000-AAV5A:1:1101:20734:11842 1:N:0:3
TTTTATTGTCGTTTTAAAAAAAGAACAAAACATGGAATTCTCGGGTGCCAA
+
AABAAFFFDFAAEGCGFGGFEG?F2232FG223B23333D5DAF01AAGDA
@M00842:106:000000000-AAV5A:1:1101:16064:11844 1:N:0:3
AAAAAAGAAAAAAAAAAAAAAAAAATGGAATTCTCGGCTGCCAAGGAACTC
+
BBBBBBABFFFFGGGGGEGGGCEE0?BB3B3BB3B1?1?/FGB3??FFF3F
@M00842:106:000000000-AAV5A:1:1101:14079:11844 1:N:0:3
TGGAATTCTCGGGTGCCAAGGAACTCCAGTCACTTAGGCATCTCGTATGCC
+
>3>>>BCFFF>AFAAABBBAFB4B4BFFF5FBD5BDDFGFBFAAF2AAABA
@M00842:106:000000000-AAV5A:1:1101:5862:11847 1:N:0:3
GATTGTCGGCAAAAAAAAAAAAACAAAAATGGAATTCTCGGGACCCAAGGA
+
>>1>11B>ADDDGGGGEGEGEG/AAB00/0AFC11BD2D/B>//??//BE0
@M00842:106:000000000-AAV5A:1:1101:25768:11852 1:N:0:3
CATAAAGTCGGAAATGACTGATAACCTGGCAAACACAAAAAAAAAAAATGG
+
>A>ABF55B>>DGGFGGGGGFGA5FFGGFBC422B2ABFGH2EAF0E0133
@M00842:106:000000000-AAV5A:1:1101:23116:11852 1:N:0:3
AAAAAAAAAAAAAAAAGGTGGGGGCAAGCGCCGACCACCACCAGCCAACAG
+
AAAAAD11DD>@?/E/AA1BF/E/>////////>>//?///?/0//B0?/0
@M00842:106:000000000-AAV5A:1:1101:11433:11853 1:N:0:3
CAAAAAAAAAAAAAAAAAAATGGAATTCTCGGGTGCCAAGGAACCCCAGTC
+
>AABAADB?BCDGCGGFGGE1B@GG33D3BBC/?>BBG3F?GHF1?E/E?B
@M00842:106:000000000-AAV5A:1:1101:28880:11855 1:N:0:3
CCTGTCAGGGACTGTATGAATTCAAGTTTGCGTATTAACAAAAAAAAAAAA
+
>>>33BD5CCABEFEFFFBBBBD55D5A6D5AAA23AB5BA2FHCG00EA0
@M00842:106:000000000-AAV5A:1:1101:14120:11857 1:N:0:3
AGAGGTTAAATACGCCTGATGCCACTGCAAGAGGACATTAATGACTATACC
+
A?A?3BCFFFFFGA2ABAABBBF4B4AD44444BABAA5A5BDGGBDDEF5
@M00842:106:000000000-AAV5A:1:1101:23375:11857 1:N:0:3
TCATGTAGGCTGTATTCTGAATTCGATTTAAGCAAACACAAACAAAAAAAA
+
>>AA355@BDFFEGCDGGFB5B6BBAD5255A4BAA4A2B2F2BF2A2AAA
@M00842:106:000000000-AAV5A:1:1101:23790:11864 1:N:0:3
AAAAAAAAAAAAAAAAGGGGGGGGGGAGGACACAGCGCACCAGCACGCCAG
+
1AA1AD@ADDDDE?////AEEC--9-;----;--9:-9-----:----9--
@M00842:106:000000000-AAV5A:1:1101:8965:11874 1:N:0:3
GTATAAAAAAAAAAAAAAAAAATGGAATTCTCGGGTGCCAAGGAACTCCAG
+
>>>>>@DDBDBDGCGFGGFGFG1B@@3BBD@@BB>?>EGFFFFBGH3FHGF
@M00842:106:000000000-AAV5A:1:1101:5305:11876 1:N:0:3
AAAAAAAAAAAAAAAAATGGGATTCTCGGGTGCCAAGGAACTCCAGTCACC
+
BBBBBBDBBBBBGGGGG1FGFCBGAF5FF>1>?BFFDFGHAFHHHGBEFB3
@M00842:106:000000000-AAV5A:1:1101:24252:11880 1:N:0:3
GGTAGAAAAAAAAAAAAATGGAATTCTCGGGTGCCAAGGAACTCCAGTCAC
+
>A>>3BBDFFCCGGGGGGFFGBGGCA55BFE1AAFFFDFFFG@FGCFFGG5
@M00842:106:000000000-AAV5A:1:1101:12679:11887 1:N:0:3
AAAAAAAAAAAAAAAAAAAAAAAAAAAAACCAAAAAAAAAAAAACCACAAG
+
BBBBBBBBBDBBGGGGGGGGGGG?E///<//???//<>>//>@D..<.<..
@M00842:106:000000000-AAV5A:1:1101:18916:11889 1:N:0:3
AAAAAAAAAAAAAAAAGGGGGGGCACGAGCCACACCCAACCCCCCCACCCC
+
1>AAA1DDDDDDGGC/AEEECC?--;A.-;A/B--9A--;B----@-A9-;
@M00842:106:000000000-AAV5A:1:1101:16388:11890 1:N:0:3
CTTGCGCAGCTCGAGAAGCTCTTACTTTGCGACCTTTCGCCATCAACTAAC
+
>>>3>3>@DBFFGGEGEFGBGGBAD555B5AEAA235D2EEEGHFBGEFBB
@M00842:106:000000000-AAV5A:1:1101:18040:11898 1:N:0:3
AAAAAAAAAAAAAAAAGGGGGGCGCGGCGAACACACCCCCAACCCCACCCC
+
1AAAADDDDDDDGAE??EA/AC/<-<-<<----/..9.-;-9.C....;.-
@M00842:106:000000000-AAV5A:1:1101:12592:11899 1:N:0:3
TTTGATCTTACTGCTTGATTGCATCTACTGATTGTGGAACAAAAAAAAAAA
+
>>A>ADFDBDF5B555BBBAB4F6D55F5B555B4DEGG4BACGHGEGGGE
@M00842:106:000000000-AAV5A:1:1101:13389:11901 1:N:0:3
AAAAAAAAAAAAAAAAATGGAAGTCTCGGGTGCCAAGGAACTCCAGTCACC
+
BBBBBBB2ADBBGGGEECBGF33B55@?FE1>BBBB??BEG3FGFH3FGB3
@M00842:106:000000000-AAV5A:1:1101:28633:11901 1:N:0:3
CGACCTCTCCTTGCGCAGCTCGAGACGCTCTTACTTCGCGACCTTTCGCCC
+
1>1>>>1BFFFFGGEE1EEFGG0A00AABA/1AD121/B/AEE/111AEE/
@M00842:106:000000000-AAV5A:1:1101:17118:11904 1:N:0:3
AAAAAAAAAAAAAAAAAATGGAATTCTCGGGTGCCAAGGAACTCCAGTCAC
+
AAAAADDDDDDDGGGGGE0BFBFF1DDD?/>/>?BF1/?F0BBFB1B@BFF
@M00842:106:000000000-AAV5A:1:1101:17863:11904 1:N:0:3
AAAAAAAAAAAAAAAAGGGGGGCGGCGCACACCACACCCCCCCCCACCACC
+
1>AAA1ADDDDDGG//AE?GEC?@CC---;-::;..;..;-;--;;-9-;-
@M00842:106:000000000-AAV5A:1:1101:9620:11908 1:N:0:3
AAAAAAAAAAAAAAAAAAATGGAATTCTCGGGTGCCAAGGAACTCCAGTCC
+
BBBBBBBD???D2EA?EE0FBF3B3BD5D1B>1>1B3FCF13BBFG3B3B3
@M00842:106:000000000-AAV5A:1:1101:16849:11909 1:N:0:3
AAAAAAAAAAAAAAAATGGAATTCTCGGGTGCCAAGGAACTCCAGTCACTT
+
BBBBBBDBBBBBGGGGAFG3BB3ADAEFG1>BBDB?1FGH3GHFHDFGHB@
@M00842:106:000000000-AAV5A:1:1101:12702:11911 1:N:0:3
AAAAAAAAAAAAAAAAAATGGAATTCTCGGGAGCCAAGGAACTCCAGTCAC
+
BBBBBBDBDBDBGGGGGGCBGFGF3D5D1?>/>B?BFFDHHHFGGFB3BE3
@M00842:106:000000000-AAV5A:1:1101:10434:11912 1:N:0:3
AAAAAAAAAAAAAAAAATGGAATTCTCGGGTGCCAAGGAACTCCAGTCACT
+
ABCCCCDBDDDBGGFGGGBGBBGGB5D1?E1>>B3BB1B?GBGFFFBFDG3
@M00842:106:000000000-AAV5A:1:1101:14824:11921 1:N:0:3
AGTTAGTATTGTGATCATTGATTAAAACATCTCCCTTCACTTAAAAAAAAA
+
A?>>A5BDD5B5BB6BBFGBBFB5EDBAA4A5DBB45BAG5DF5553AE2A
@M00842:106:000000000-AAV5A:1:1101:19907:11922 1:N:0:3
CAAAAAAAAAAAAAAAAAAATGGAACTCTCGGGTGCCAAGGAACTCCAGTC
+
>ABBBBBBBBBBGGGGGGGCABFG33@B3@B1/1>EGH3F1BGGBGHBF?B
@M00842:106:000000000-AAV5A:1:1101:23288:11927 1:N:0:3
AAAAAAAAAAAAAAAGGGGGGGCCGACGCCGGCCACCCCCACCACACACAC
+
>AAAA?1>@DDDG/AA/A/A/@?9-;;--9--------;--;-9A-;-;--
@M00842:106:000000000-AAV5A:1:1101:4201:11927 1:N:0:3
AAAAAAAAAAAAAAAAAAAAAAAACAACACAAAACAACACAAAAAACACAA
+
1AAAAADDDDDDGGGGGGGGG?>//G//FACA0>B/?/<?F/0B///<0//
@M00842:106:000000000-AAV5A:1:1101:22556:11928 1:N:0:3
AAAAAAAAAAAAAAAAGGGGGGGGGAGAGCGAACCACACCCCACACCACCC
+
>>>AADD?DDDDCA//A//A/<-9-9-;9A---9-999-9-----9----9
@M00842:106:000000000-AAV5A:1:1101:17910:11933 1:N:0:3
AAAAAAAAAAAAACAGGGGGGGCGCGCACCCACCACCACCCACCCACCCAC
+
>AAAADADADDD?//BAFGEGC@?--------;:-;--;A99;--99-9-9
@M00842:106:000000000-AAV5A:1:1101:11301:11934 1:N:0:3
AGTGTTATTAATATCAAGTTGGGGGAGCACATTGTAGCATTGTGCCAATTC
+
>?>3>DFDDFFFFFFGGBBBBGC2A2AEGFG5DD55DFFADE5DEGFF3G5
@M00842:106:000000000-AAV5A:1:1101:24161:11935 1:N:0:3
AAAAAAAAAAAAACAGGGGGGGAGGAGACACGACACACCCACAGAAACTCG
+
>AAA?A1100D>EE/0A/EE?C?;-..;.;/.-:-9C.9-----//////-
@M00842:106:000000000-AAV5A:1:1101:22621:11936 1:N:0:3
ATGCTTAGGGATTTTATTGGTATCAGGGTTAATCGTGCCAAGCAAAGCGGC
+
AA1A?3BBD1FFGGG3EGFG1A3DAGFG0B0AADA00BGFA00B0F0FA//
@M00842:106:000000000-AAV5A:1:1101:19455:11937 1:N:0:3
AGAATACTATTAGTGTTGAGAGTTGCCAAACACACCAACACAAAACGGACT
+
>>>>>BDFFFDFF3ABFFBFAB131DFD100B0000AF0BFHC0B0/////
@M00842:106:000000000-AAV5A:1:1101:25914:11939 1:N:0:3
GAAAAAAAAAAAAAAAGGGGGGAGAGAGCGACGCACACACAACAGCACACA
+
AA1?>1110>A@EE///AEE?C@B?/////</-<---<<...<././</..
@M00842:106:000000000-AAV5A:1:1101:17278:11940 1:N:0:3
AAAAAAAAAAAAAAAAAAAAAAAAAACAGCAAAACCGCGACACACAGACAC
+
BBBBBBDBBBBBGGGGGGGGGGGEECE?2?2BB?0////>//<2//02000
@M00842:106:000000000-AAV5A:1:1101:5626:11944 1:N:0:3
GTTTTTTAAAAAAAAAAAAAAAAACTGGAATTCTCGGGTGCCAAGGAACTC
+
>>>>>>>AFFFFGGGEGEGGGGG013B3BF33B3BF1>1>EFHHHGHCGEB
@M00842:106:000000000-AAV5A:1:1101:5697:11945 1:N:0:3
AAAAAAAAAAAAAAAAAAAAAAAACGACACACAAACAAACACAAAACAAAA
+
AB@AADDDDDBBGGGAFGEG?EC/1/?>>/2/?/0?0/0/0??F000//B0
@M00842:106:000000000-AAV5A:1:1101:9017:11945 1:N:0:3
AAAAAAAAAAAAAAAAAATGGAATTCTCGGGAGCCAAGGAACTCCAGTCAC
+
BBBBBBBDBDBDGGGGGE1BFBBFC@DBEF0/>?FFFAFG3FBFGFCBGG@
@M00842:106:000000000-AAV5A:1:1101:15770:11949 1:N:0:3
AAAAAAAAAAAAAAAAGGGGGGGCGCGGAACACCCACACACCCAACCACCC
+
AAAAA?AADD0DEE//AEEGGG@:-9----9-9---;9A-B-999;;-;A9
@M00842:106:000000000-AAV5A:1:1101:27851:11953 1:N:0:3
AAAAAAAAAAAAAAAGGGGGGGGCAGCACGCGCACACACCCACCACCACAG
+
>AAA?111>AADCAA//AA/<---9-9----9-;-;-9----9-----9;-
@M00842:106:000000000-AAV5A:1:1101:12192:11954 1:N:0:3
AAAAAAAAAAAAAAAAAAAAAGGGAATTCTCGGGTGCCAAGGAACTCCAGG
+
BBBBBBBBBBBBGGGGFGGGE1?>1B23@@@11>1>?FB3?E03B3B?3BB
@M00842:106:000000000-AAV5A:1:1101:23100:11956 1:N:0:3
AAAAAAAAAAAAAAAAGGGGGGGCGAGCGAGCACACCACACACGACCACGC
+
AAAAA?DADDDDC/A///A/A/9------;-9;-9--9;?AAF-99@-A--
@M00842:106:000000000-AAV5A:1:1101:22075:11959 1:N:0:3
AAAAAAAAAAAAAAAATGGAATTCTCGGGCGCCAAGGAACTCCAGTCACTT
+
?AAAADDDDDDDGGGGAFG1B11D2DA////>>B>/>00B1BE1BBB1B21
@M00842:106:000000000-AAV5A:1:1101:13233:11962 1:N:0:3
CGTTAACAAAAAGTCAGATATGGACCTTGCTGCTAACGGTCTAGGAGCTAA
+
>3>AAAFFBFFAABA5BBBBABBDGG4ABBAABB5D3BAABAGHFFGHFGB
@M00842:106:000000000-AAV5A:1:1101:5696:11962 1:N:0:3
AAAAAAAAAAAAAAAAAAAAAAACAACACACAAAAAACACAAACAAAAAAA
+
3>AABBBDBBBBGGGGGGGGGG/ECE1?1?///B0FE//0?/0/B/?0?//
@M00842:106:000000000-AAV5A:1:1101:16351:11963 1:N:0:3
CTTTTTAATTCAAGAAAAAAAAAAACAAACAAATGGAATTCTCGGGTGCCC
+
11>>1@>CD3DFGGGGGGGEGC00/AF/0/0/ABAB1G11DDFECEAAFH0
@M00842:106:000000000-AAV5A:1:1101:21440:11965 1:N:0:3
AAAAAAAAAAAAAAAAAAATGGCATTCTCGGGCGCCAAGGAACTCCAGCCC
+
AAAAADDDDDDDGGCG/E@0BFCC11D2D/F//>EE?@//0>B11BBB0?/
@M00842:106:000000000-AAV5A:1:1101:15372:11968 1:N:0:3
CAAAAAAAAAAAAAAAAAATGGAATTCTCGGGTGCCAAGGAACTCCAGTCC
+
AABBBB@DDBDBGGGGGGC1BF333355BEFF1>EFB3??1FGFGF@GBF3
@M00842:106:000000000-AAV5A:1:1101:18512:11970 1:N:0:3
GAAAAAAAAAAAAAAAGGGGGGCGCGGCGACACGCAACCACCAACACCCGC
+
AAA@1CADDDDDCEAEEA/A/@///--<<C--;.----..;....99..--
@M00842:106:000000000-AAV5A:1:1101:7273:11970 1:N:0:3
GAAAAAAAAAAAAAAAGGGGGGGCGCGGACGACCACCACACAGCGCCAAAG
+
1>AAA11>00>>0/A/AEF/EC9-----------;--------;----;-/
@M00842:106:000000000-AAV5A:1:1101:11405:11971 1:N:0:3
AAAAAAAAAAAAAAAAAAAATGGAATTCTCGGGCGCCAAGGACCTCCAGTC
+
BBBBBBBDBBBDGGGGGGGC1BB3333B@3B1//>>EE/GGF0/0B?B33?
@M00842:106:000000000-AAV5A:1:1101:12245:11972 1:N:0:3
CATTACTACTGTTGGTAACTGACTGCTCCAAAAAAAAAAAAAAAACATGGG
+
1>>>AF@DBBB33BAABBBABBB11A3BBEA10B0AAE/A/EEEE/B@BFE
@M00842:106:000000000-AAV5A:1:1101:25463:11976 1:N:0:3
AAAAAAAAAAAAAAAAAATGGAATTCTCGGGTGCCAAGGAACTCCAGTCAC
+
BBBBBBBBBBBBGGGGGGAFGF333D5DFFE1>BFFBGCFHG3GHFHHGFF
@M00842:106:000000000-AAV5A:1:1101:23751:11977 1:N:0:3
AAAAAAAAAAAAAAAAAAAAGGGAATTCTCGGGTGCCAAGGAACTCCAGCC
+
BBBBBBBBBBBBGGGGGGGC1?EGAGBG3B?1/1>?B33??FCGBFF333?
@M00842:106:000000000-AAV5A:1:1101:3742:11977 1:N:0:3
AAAAAAAAAAAAAAAAAAAAAAACACAGAAGAACCAACCAAACCACAGACA
+
>AAA?D1DDDDDGG?EEGE?EEE//0/B111100/0/////?F/?//01B0
@M00842:106:000000000-AAV5A:1:1101:9866:11981 1:N:0:3
TCCCGACTGTTAACACTACTGGTTATATTGACCATGCCGCTTTTCTTGGCC
+
1>1>1>>1>BB3A1AE11GDFG1111333AEFB111BG0EAAB1D1111BA
@M00842:106:000000000-AAV5A:1:1101:13702:11983 1:N:0:3
AAAAAAAAAAAAAAAAAATGGAATTCTCGGGTGCCAAGGAACTCCAGTCAC
+
BBBBBBBBD@D@GGGGGGFBGBGDG@DBFA?1>?BDBCFA?GBFFB33BB3
@M00842:106:000000000-AAV5A:1:1101:22480:11983 1:N:0:3
AAAAAAAAAAAAAAAAAAAAAACACACGAACAAACAAACACAAACAAAAAA
+
1AAAADDDDDDDGGGGCECEC?/?0////>//0B/0?0/00?/F/0/00//
@M00842:106:000000000-AAV5A:1:1101:11470:11983 1:N:0:3
TTTGTTGGGCTATTGCATGGTTAAAACTTTGATGAAAAACAAAAAAAAATG
+
3AAA>CB>DBBBB5BABBBGBB5F55B455B5BD5ADBB2BAGHA2AEE1B
@M00842:106:000000000-AAV5A:1:1101:11893:11985 1:N:0:3
AAAAAAAAAAAAAAAAAAATGGAATTCTCGGGTGCCAAGGAACTCCAGTCC
+
AAAAADDDD?DDECGGGG?0BE1B1F@2D/F//>>FD1FFFFG@GFBGBF1
@M00842:106:000000000-AAV5A:1:1101:11399:11989 1:N:0:3
AAAAAAAAAAAAAAAAAAAATGGAATTCTCGCGTGCCAAGGAACTCCAGTC
+
AA?ABBBBBD@BCGGGGFGGABFFD33BBB11//>1?F3FCFHHBF3BF33
@M00842:106:000000000-AAV5A:1:1101:16577:11992 1:N:0:3
AAAAAAAAAAAAAAAAGGGGGGGGGGCAGAACACGCCCACAACACCCAACA
+
AAAAA@DADDDDEC?/AAEGGGG;;---9-9:9:---;AA9-99-------
@M00842:106:000000000-AAV5A:1:1101:20558:11997 1:N:0:3
AACTGCGTAACCGTCTTCTCGTTCTCTAAACACCATTTTTCGTCCCCTTCG
+
AAAA3DAABBBFGEEGFGGGFA2B2A5D5B35BBABDDD5BABFFGH2BF1
@M00842:106:000000000-AAV5A:1:1101:28584:11999 1:N:0:3
AAAAAAAAAAAAAAAAAAAAAAAAAAAAAAAAAAAAAACAAAAAACAAACA
+
AAAAADDDDDDDGGGGGGGECG//>///////<///A-.<..<<A...<..
@M00842:106:000000000-AAV5A:1:1101:19640:12000 1:N:0:3
CCAAGGCCACTTTCACCTTATGCCATGTATGACGACATGACACCTCCAACT
+
>>>A33>ABBFFFGGFGGGGGFAGH5B5D6B55B2AABB33FGF3GHCGG3
@M00842:106:000000000-AAV5A:1:1101:13953:12001 1:N:0:3
TCATAGTCAAAAAAAAAAAAAAAACAATGGAATTCTCGGGTGCCAAGGACC
+
1>AAA33@FFFFFEGGGGGGGC/A/A/ABB11B1DBDBB//>EGE1/FG0>
@M00842:106:000000000-AAV5A:1:1101:22469:12001 1:N:0:3
AAAAAAAAAAAAAAAAAAAAAAGACAACAACACAAAAAAAACAAAAACAAA
+
1AAAADDDDDDDGGGG/EEGGG/?>B0F>/???>E0FF////??0C//?/0
@M00842:106:000000000-AAV5A:1:1101:3423:12002 1:N:0:3
CACCAAAAAAAAAAAAAAAAAACTGGAATGCTCGGGTGCCAAGGAACCAGC
+
>3>>AABBBBBBGGGGGGGCGE13B3F3B353BB//1/?BFGE11?FF0?/
@M00842:106:000000000-AAV5A:1:1101:5021:12002 1:N:0:3
AAAAAAAAAAAAAAAAATGGAAGTCTCGGGTGCCAAGGAACTCCAGTCACC
+
?AB@ADDBBBBBGGGGG1BGBF3355@3BE1>BBFFCFG3GFGHHHBDBG3
@M00842:106:000000000-AAV5A:1:1101:26887:12004 1:N:0:3
AAAAAAAAAAAAAAAAAATGGAATTCTCGGGTGCCAAGGAACTCCCAGTCC
+
AAAAADDDDDDDGGGGFA0BG@111D22B?E/>?FF1/F>>GBFFHFHBG1
@M00842:106:000000000-AAV5A:1:1101:23429:12006 1:N:0:3
CTTGATGGTTAATTACTGGGTATCTTTTCAGTAGTTTGTTTTTCTGTAGAG
+
>>A33@5BB@FFBGFGGGGGF5FA6655DAAFDD65BA4BAB2BDA55FG5
@M00842:106:000000000-AAV5A:1:1101:20119:12008 1:N:0:3
AAAAAAAAAAAAAAAGGGGGGGCGCCAGCCACCCCCACCCACACCCCAACC
+
11AA?1D@@>D>??AA/AAEGG-;-9-9-9----9----;-9-------9-
@M00842:106:000000000-AAV5A:1:1101:5320:12009 1:N:0:3
AAAAAAAAAAAAAAAAAATGGAATTCTCGGGTGCCAAGGAACCCCAGTCAC
+
AAAAADDDDDDDGGGGGE0FGBB11D2D>E//>?BFC//B0F/?>?EBBEF
@M00842:106:000000000-AAV5A:1:1101:24331:12010 1:N:0:3
AAAAAAAAAAAAAAAAAGGGAATTCCCGGGTGCCAGGGAACCCCAGCCACC
+
AAAAADDDDDDDGGGG/AEEF001D11>E/B/BFF1B/F0?/E//?0?0BB
@M00842:106:000000000-AAV5A:1:1101:25133:12010 1:N:0:3
AATTAAAAAAAAAAAAAAAAAAATGGAATTCTCGGGTGCCAAGGAACTCCC
+
BBCAAFFFFCCCGGGGGGGGGGGFBF3@3B33BB1>?>?GGFHGHCH3FF/
@M00842:106:000000000-AAV5A:1:1101:5541:12011 1:N:0:3
CCATAAGCAGATGGATAACCGCATCAAGCTCTTGGCAGCGATTCTGTCTTT
+
3AAAAF5DFCFFBFE55DAFEGE2A4AAA4353B333B2AA22D5D5D555
@M00842:106:000000000-AAV5A:1:1101:4450:12011 1:N:0:3
AAAAAAAAAAAAAAAAAAGGGGACCTCGCGTGCCCCGAGACACCACCCACC
+
AAAAAD?DDDDDGGGGC/E//////0B/>>EE//0?///>?0B////////
@M00842:106:000000000-AAV5A:1:1101:8476:12012 1:N:0:3
AAAAAAAAAAAAAAAATGGAATTCTCGGGTGCCAAGGAACTCCAGTCACTT
+
BBBBBBDBBDBBGGGGFBFBBB3A5AFEE1>1BDBBEABGBGHHHFGGH3B
@M00842:106:000000000-AAV5A:1:1101:25462:12015 1:N:0:3
AAAAAAAAAAAAAAAAAAATGGAATTCGCGGGCGCCAAGGAACTCCAGTCC
+
AAAAADDDDDDDGGGGGEE0BF1B111/>>///>>E?EGF0FGCGG1CBF1
@M00842:106:000000000-AAV5A:1:1101:7077:12020 1:N:0:3
CTAAAAAAAAAAAAAAAAAGGGGAACTCGCGTGTCACAAGGCCACACCGCC
+
11>AAFFDDDDDGGGGE?A//E>B//11//>/>/02B110/>/>>0/////
@M00842:106:000000000-AAV5A:1:1101:24232:12021 1:N:0:3
AAAAAAAAAAAAAAAAAAAAAAAAAACAAACAACAAAAAAACAACACACCA
+
BBBBBDBBBBBBGGGGGGEGGG/>/>/?/G/0?///BB?<</?</CF//?/
@M00842:106:000000000-AAV5A:1:1101:26291:12024 1:N:0:3
TGATGATGATCCACGGGTTGACTATTTTCTTCCAACAAAAAAAAAAAATGG
+
>>>>3B5BFDFFGGGGGAAEBGAA56A6B55AD55BB2222AAEEG?F1G3
@M00842:106:000000000-AAV5A:1:1101:12146:12034 1:N:0:3
AAAAAAAAAAAAAAAAAAAAAAAAAAAACAACAAAAAAAAAAAAAAAAAAA
+
BBBBBBBBDBDDGGGFGGGCFG?>//>E??G/??C?/BD?CGGGGC?DFCA
@M00842:106:000000000-AAV5A:1:1101:2383:12034 1:N:0:3
AGGAAAAAAAAAAAAAAAAAAAGGAATCCTCGGGTGCCAAGGAACCACAGG
+
>1>11>>FDDDDGGGG?E/?>/??0B111@1?>>/>>0BFG/BGH/0>/0/
@M00842:106:000000000-AAV5A:1:1101:4074:12037 1:N:0:3
AAAGATTGGTGTTTTCCATAATAGACGCAACGCGAGCAGTAGACTCCTTCT
+
3>A3345DFBA>EGFGGGGGGF5DDA2AAEE2AA2AAAFBF5EG5BF3BA3
@M00842:106:000000000-AAV5A:1:1101:2714:12039 1:N:0:3
AAAAAAAAAAAAAAAAGGGAAGGCGCGGGTGCCAAGGAACTCCAGCCACTC
+
AAAAA@DDDDDDGGGG/AEEA///>/>>>///B@1?/B0F1BCGH0?0010
@M00842:106:000000000-AAV5A:1:1101:11083:12041 1:N:0:3
AAAAAAAAAAAAAAAAAATGGGAATTCTCGGGTGCCAAGGACCTCCAGTCC
+
AAAAADD@DDDDGGGGGG01BFB1F1122/F///?BF1F/F0?0BF0F@B1
@M00842:106:000000000-AAV5A:1:1101:24573:12044 1:N:0:3
ATAAACATTATTGCCCGGCGTACGGGGAAGGACGTCAATAGTCACACAGTC
+
AAAABFFFFFFFGGGGGGGGAEAABA222222BEBEFEBFHEFFF5GEGBB
@M00842:106:000000000-AAV5A:1:1101:19570:12045 1:N:0:3
AAAAAAAAAAAAAAAAATGGAATTCTCGGGTGCCAAGGAACTCCAGTCACT
+
?AAAADDDDDDDGGGGE0BGBA1FDD2?F//>BFBBF>00BBFFBE2BBG2
@M00842:106:000000000-AAV5A:1:1101:15739:12047 1:N:0:3
AAAAAAAAAAAAAAAAAAAAAAAACAACACCACAGACACAAACACACCCAC
+
BBBBBBDBDBBBGGGGGCGCFG?>EGF/?//?/?030B2B/0/?0?//<//
@M00842:106:000000000-AAV5A:1:1101:12305:12049 1:N:0:3
TTAAAAAAAAAAAAAAAAAAAGGGACTTCACGGGCGCCAAGGAACTCCAGT
+
AAAABFF@B@BBGGCEGGGE0?BE111BB3B1B>//>///?FGHH3F3333
@M00842:106:000000000-AAV5A:1:1101:5740:12049 1:N:0:3
AAAAAAAAAAAAAAAATGGAATTCTCGGGTGCCAAGGAACTCCAGTCACTT
+
@ABBABBBBBBBGGGG1GGEF3F5BAFFE1>1BDBB?GFGBFFGHFHHHF3
@M00842:106:000000000-AAV5A:1:1101:6444:12050 1:N:0:3
ACTTATGATTGAAGGATTTAGAACTCATAGAACAAACAAATTCAAATGAAT
+
AA>>A55BB@BFGGGGFGGGBB5B5BA5555DDBBBABBF5EFGBGFGFF5
@M00842:106:000000000-AAV5A:1:1101:25018:12052 1:N:0:3
AAAAAAAAAAAAAAAAAATGGAATTCTCGGGTGCCAAGGAACTCCAGTCAC
+
BBBBBBBBBBBBGGGGGE1BFBGG3B5@FF01>?GB3ABGHGBGC3GBFG3
@M00842:106:000000000-AAV5A:1:1101:11097:12052 1:N:0:3
AAAAAAAAAAAAAAAAAAAGGGAATTCTCGTGTGCCAAGGAACTCCAGTCA
+
AA1AA?DDDDD@GGGEEE//?>/0BB12B??B/?11B1?/00F1BCGF2B1
@M00842:106:000000000-AAV5A:1:1101:19277:12052 1:N:0:3
AAAAAAAAAAAAAAAAAAAAAAAAAAAAAACAAAACAAAACAAACACAAAA
+
3AABBBDBBBBBGGGGEGGGGG/>//>//BA/?000?/?F0F/0FF0/?<<
@M00842:106:000000000-AAV5A:1:1101:28826:12060 1:N:0:3
AAAAAAAAAAAAAAAAAATGGAATTCTCGGGTGCCAAGGAACTCCAGCCAC
+
AAAAADDDDDDDGGGGGE0BGF111D2DF///>?FBBF?F0F1FGFB0FGF
@M00842:106:000000000-AAV5A:1:1101:9932:12061 1:N:0:3
TTTCTTCGATTTGATTAAAAAAAAAAAAACAACATGGACTCCCCGGCTGCC
+
>>1>133>>3@>BB333BB1FA000/A/AA////0B011A0B/?>E///>B
@M00842:106:000000000-AAV5A:1:1101:26290:12068 1:N:0:3
GACCATGCCGCTTTTCTTGGCACGATTAACCCTGATACCAATAAAATCCCC
+
A>AAA@5CFBBDEGFGFGFGGEAA2A4B5A3A2BF5DGHFB3GH5GBGHH2
@M00842:106:000000000-AAV5A:1:1101:8151:12069 1:N:0:3
CATTGATTAAAACATCTCCCTTCACTTACACACAAAAAAAAAAAATGGAAA
+
>>3>3B@DFFFFGG4GBGGGGGBFB5555B4B22AAA22A2AE00BAAF33
@M00842:106:000000000-AAV5A:1:1101:28290:12073 1:N:0:3
AAAAAAAAAAAAAAAAAATGGAATTCTCGGGTGCCAAGGAACTCCAGTCAC
+
BBBBBDBBBBBBGGGGGF1BFBE33BD5EB01>1BFBA?CGHBGHEHBFGB
@M00842:106:000000000-AAV5A:1:1101:12722:12073 1:N:0:3
GGTGCACTTTATGCGGACACTTCCTACAGGTAGCGTTGACCCTAATTTTGG
+
>3>>>BD@CDBFBAAEAAABBFBBBABFF33BBAAABA2FFGFGG5A5DDE
@M00842:106:000000000-AAV5A:1:1101:21269:12073 1:N:0:3
AAAAAAAAAAAAAAAAAAAAAACAGAAAAAACAAACAACAAAAAAAAAAAA
+
>AAABBDBBBBBGGGGGGGGGGFG2333B?>E/F0/FE/?/F0F/BF//><
@M00842:106:000000000-AAV5A:1:1101:23853:12074 1:N:0:3
AGATTTTATCAAAAAAAAAAAACAACAATGGAATTCCCCGCTGCCAAGGAA
+
>AA>>5FFFFFFGGGGGEGEGG2AF1B13A3BB3BD5BA0000BBFB?F?3
@M00842:106:000000000-AAV5A:1:1101:12699:12077 1:N:0:3
GGTGCACTTTATGCGGACACTTCCTACAGGTAGCGTTGACCCTAATTTTGG
+
>3>>>BDFFFFFBAAEAAAFFFBBAAFBCF35B3A22ABGBFBG25BDFFE
@M00842:106:000000000-AAV5A:1:1101:25458:12077 1:N:0:3
TTTTATATTTAAGATCAAATCCAAACACGAGTAGAACTGAGAAACCAAAAA
+
>AAAAFFFFFFFGGCGGGFCGG445A4FA2A2B555FDFAFFGHGHEFA22
@M00842:106:000000000-AAV5A:1:1101:21049:12078 1:N:0:3
TTAAGCACTCCGTGGACAGATTTGTCATTGCGAGCATTTTCATCCCGAAGG
+
1>>A1DFFCFFAGGEFCFABAB3DDDAA3D1A0AEAB2DDDFGHHH/A/A/
@M00842:106:000000000-AAV5A:1:1101:24667:12082 1:N:0:3
GGTCAAAAAGCCGCCTCCGGTGGCATTCAAGGTGATGTGCTTGCTACCGAA
+
>A>>>BDFBBFFGGGGGGGG2EBAF33DF55F3B5DBAAFA5FGFGHHF10
@M00842:106:000000000-AAV5A:1:1101:23869:12082 1:N:0:3
AGATTTTATCAAAAAAAAAAAAAAAAAATGGAATCCCCGGGGGCCAAGGAA
+
>>>>>BBFFFFFGGGGGCEAGGG?///>0BB1B@1BBBE@///<</<?FG0
@M00842:106:000000000-AAV5A:1:1101:18948:12087 1:N:0:3
AAAAAAAAAAAAAAAGGGGGGGCAGGAGAACACAGCCCCACACACCCAACC
+
>AAA?1ADDDDDCAAE?EEGGG?-99;.9.9/9..;.--;9A9------9-
@M00842:106:000000000-AAV5A:1:1101:15850:12088 1:N:0:3
CGCCAGTTAAATAGCTTGCAAAATACGTGGCCTTATGGTTACAGTATGCCC
+
>>>>33BDFFFFGGGFFFGGFGG4BBF4B2244ABBBA5DFFGHFBFFHHH
@M00842:106:000000000-AAV5A:1:1101:27612:12099 1:N:0:3
AATTACAGGTCATAATATTTTCACACACACACACACAAACAACACACAAAA
+
AB3>AFFBCBBFFGGGGFCFFG5B5A222222AA2A2A22222B2B2E221
@M00842:106:000000000-AAV5A:1:1101:22911:12100 1:N:0:3
AAAAAAAAAAAAAAAAAAAAAAAGAAAGCACAGCGTCCCACAACCACACAC
+
>AABB@ADBBBBGGGGGGEGE@/>??3333110//?//>30/////?////
@M00842:106:000000000-AAV5A:1:1101:21415:12104 1:N:0:3
TAAATCTGCCATTCAAGGCTCTAATGCTCCTAACCCTGATGAGGCCGTCCC
+
>>AAAFFFFFFFGGGGGGGGGF5A6D5D5B4BDBBGCG2B5BB3FFEEGGG
@M00842:106:000000000-AAV5A:1:1101:6082:12104 1:N:0:3
TAGACCTTTAGCAGCAAGGTCCATATCTGACTTTTTGTTAACGTATTTAGC
+
>>>>>FBFFFFFGGBBBGGBFGE655A6D5B555A4A2AAGGEFG5BFD5D
@M00842:106:000000000-AAV5A:1:1101:16802:12105 1:N:0:3
AAAAAAAAAAAAAAAAAAAAAAAAACAAGCAAAACAAAACAAACAAAACCA
+
BBBBBBDBBBBBGGGGEEEEGCG///?F0?B3B00?/000?/B/B/BG0//
@M00842:106:000000000-AAV5A:1:1101:19506:12107 1:N:0:3
ATTATTTGAACTCCGAATTGTTGCAAACCACACACAAAAAAAAAAATGGAA
+
AAAAAFFFFFFFGGEFEFGFBBBAB554A424AAA22B2AEE0EE01A33@
@M00842:106:000000000-AAV5A:1:1101:19142:12108 1:N:0:3
AAAAAAAAAAAAAAAAAAAAAACACAAACACAACACAAACACAACAAAAAA
+
ABBBBBDBBBBBGGGGAEEEEG>1B1?G11?111?//?0/00///?/00//
@M00842:106:000000000-AAV5A:1:1101:11138:12108 1:N:0:3
TCTAGCGGCTTAGAGAGTAAAAAAAAAACAACAAATGGAATTCTCGGGGGG
+
1>1>1B>A1>1BBBB1ABBBBB10AA/E/BBABAA1B11BA1D2DA/>//-
@M00842:106:000000000-AAV5A:1:1101:19123:12109 1:N:0:3
AACAAAATGAATCAAACAGTTACTTAAAATATTCAAAATTCTTGCTTGATT
+
AAABBFFDDFFBGGGFFGBBBBD555DA5646BD6D5A4BDDAFFDAFF5D
@M00842:106:000000000-AAV5A:1:1101:22143:12110 1:N:0:3
CTGCGGGTACTGCCTTGCTTTTTATCCAACAAAAAAACAAAAAATGGAATT
+
>>>>33>>AFFDGGFFBBBBBG44BDDB3322B2BEF2A1BGFE1B3FDFB
@M00842:106:000000000-AAV5A:1:1101:26807:12112 1:N:0:3
AAAAAAAAAAAAAAAAAAATGGAATTCTCGGGTGCCAAGGAACTCCAGTCC
+
AAAAADDDDDDDGGGGGGG0FGFE11D22B/>/>/FFBGFGHH1FGBGBG1
@M00842:106:000000000-AAV5A:1:1101:22368:12112 1:N:0:3
CAAAGCCTCTACGCGATTTCATAGTGGAGGCCTCCAGCAATCTTGAACACC
+
>>AA1CFFFFFFGGGEEGGGGG3D3DB100001BAB1FBBBF1DD2GFD0/
@M00842:106:000000000-AAV5A:1:1101:26528:12114 1:N:0:3
AGTGAAAAAAAAAAAAAAAAAAAATGGAATTCTCGGGTGCCAAGGAACCCC
+
>>>3>@@DFBCCGGGGGGGFGGE0?B3B3B333BBF>?/>GB3FFFFH/E/
@M00842:106:000000000-AAV5A:1:1101:20902:12114 1:N:0:3
AAAAAAAAAAAAAAAAATGGAATTCCCGGGTGCCAAGGAACTCCAGTCACC
+
BBBABBDBBBBBGGCGE1BFF3F3F53B>0B/BBB3F1?C?BFGF3BF3F3
@M00842:106:000000000-AAV5A:1:1101:5848:12119 1:N:0:3
AAAAAAAAAAAAAAAAGGGGGGCACGGACACACCCCCCCCAAACGCACACC
+
1>AAA@?DDDDDGGG//EEA/BG/?/>//>00.<.--<---:.;.-9@-..
@M00842:106:000000000-AAV5A:1:1101:21557:12123 1:N:0:3
AAAAAAAAAAAAAAAGGGGGGGGGCGCGACACCCGCCACCCCACAGCAACC
+
1>AAA?DD?AA@E/AAAEAEC@@;-9---------9---;--;A-------
@M00842:106:000000000-AAV5A:1:1101:20860:12127 1:N:0:3
ATACTTTCTTCCATTGATGATGAAGCATCCTAGTAATATCTTGGCAGATTA
+
A>AA?B3FFFFFGGBF1BFBBB3A1111BB1D113D33333A3AB100A11
@M00842:106:000000000-AAV5A:1:1101:11875:12129 1:N:0:3
AAAAAAAAAAAAAAAAGGGAATTCTCGGGTGCCAAGGAACCCCAGCCACTT
+
BBBBBBBBBDBBGGC0AAEAAB3D5DFD01>>35BB1F3B1EE?E1?B1BB
@M00842:106:000000000-AAV5A:1:1101:27957:12130 1:N:0:3
AAAAAAAAAAAAAAAAAATGGAATTCTCGGGTGCCAAGGAACTCCAGTCAC
+
ACC@AD@BCCCCGGGGGG1FGEGGBD5F1B>1>BFDFAFHFF3FFFB3BG3
@M00842:106:000000000-AAV5A:1:1101:27467:12140 1:N:0:3
CATTATTTTCAAAAAAAAAAAAAAAATGGAATTCTCGGGTGCCAAGGAACC
+
>A>>AB5DFFFFGGGGGGG2EECEA0BFC3A33DDDC?>?>EGCBC1EFGB
@M00842:106:000000000-AAV5A:1:1101:14982:12144 1:N:0:3
AAAAAAAAAAAAAAAATATGGAATTCTCGGGAGCCAAGGAACTCCAGTCAC
+
AAABBBBDD@DBFGGGFFCBF5F3AD5A1F@0>?FB?GFGBG3GG@BFG33
@M00842:106:000000000-AAV5A:1:1101:18973:12144 1:N:0:3
AAAAAAAAAAAAAAAGGGGGGGGGGGGAGAGACAGCACCCCAGCACAACCG
+
1AA@A1ADDDDDE??//EEGGG99---9--;-;---9-9--9-9BF-----
@M00842:106:000000000-AAV5A:1:1101:25834:12144 1:N:0:3
AAAAATAAAAAAAAAAAATGGAATTCTCGGGTGCCAAGGAACTCCAGTCAC
+
BBBBB@FFFFFBGGGGGGFBGFGF3A5A1AE1ABB5FD1BFHCGHEEDGHD
@M00842:106:000000000-AAV5A:1:1101:28852:12145 1:N:0:3
GCTTGACGGACGAAAAAAAAAAACACAACATGCACTACCCGGGCGCCCAGG
+
>>111>111ADDGGGGGA?AE////0AF?/AB111B1B00B////>///?/
@M00842:106:000000000-AAV5A:1:1101:8034:12146 1:N:0:3
AAAAAAAAAAAAAAAAAAAAAAACACAACAAAAAACAAAAAAAACAACAAA
+
BBBBBBBBBBBBGGGGGGGFGGE1?1111?10?/>/?/?FHE/C//?/??0
@M00842:106:000000000-AAV5A:1:1101:27446:12150 1:N:0:3
GTGGTTGATATTTTTCATGGTATTGATAAAGCTGTTGCCGATACTTGGAAC
+
>>>1>>1BBDFFGGBFEDFGAB33D33A31DA1B11BDFEAEEE121B11A
@M00842:106:000000000-AAV5A:1:1101:23830:12157 1:N:0:3
AAAAAAAAAAAAAAAAAAAAAACACACGACCAACACACACAAGAAAGAAAA
+
>ABBBBBBBBDBGGGGGGGGCG1???1/>>>>?>?//>/E<F0EB3330B0
@M00842:106:000000000-AAV5A:1:1101:4203:12158 1:N:0:3
TGGGCTGTAGTAAAAAAAAAAAAAACAAATGGAATTCTCGGGTGCCAAGGG
+
1>>1>11BBDBDGGGGCE0EEA////B/01AG1111BDFC?>?>E011>F/
@M00842:106:000000000-AAV5A:1:1101:21281:12163 1:N:0:3
AAAAAAAAAAAAAAAGGGGGGGAGGCGGAGGCGCGCCCACCCCACGCCCGC
+
>AAAADADDDDDGGE//EECGG-:A.--9------9----9-99A---9--
@M00842:106:000000000-AAV5A:1:1101:24104:12164 1:N:0:3
ATCTCGATCTGAGGAGCCAAGGGTGCGAGAAGATCGTCACAGTGAACGTGA
+
>>>111B1BBDFBFGEGFG1AFE0B0A0A000BDBB0B/EGH1BGEGH/F/
@M00842:106:000000000-AAV5A:1:1101:9805:12166 1:N:0:3
AAAAAAAAAAAAAAAAAAGGGACTCCTCGGATCCCAGGGACCTCCGGCCCC
+
AAAAADDDDDDDGGCCCAA??>/00@1>/E///B0B1/?//?0B///////
@M00842:106:000000000-AAV5A:1:1101:13427:12167 1:N:0:3
GAAATGCCACAAGCCTCAATAGCAGGATTAAGAGCCTCGATACGCTCAAAG
+
>1>>11FFFF1ABA11BFAFFBAD1G01111111BB0BA000A/B/BA1FF
@M00842:106:000000000-AAV5A:1:1101:28748:12168 1:N:0:3
AATCTTGTCAGGGACTGTATGAATAGACAACACAACACAAAATGGAACTCC
+
>A>>1331BDFBFGCCFAABBBF33111100AA0AAFFCFAF1111111BB
@M00842:106:000000000-AAV5A:1:1101:23720:12168 1:N:0:3
[truncated: 26,177,362 more chars]
