# Supplementary material for: Post-transcriptional regulation of several biological processes involved in latex production in Hevea brasiliensis
Source: PeerJ. 2020 Apr 29;8:e8932. doi: 10.7717/peerj.8932 (PMC7195832; doi:10.7717/peerj.8932)
Supplement: Supplemental Information 11 — Raw data from MiSeq [file peerj-08-8932-s035.gz › fleur_S4_L001_R1_001.fastq]

@M00842:106:000000000-AAV5A:1:1101:16860:1531 1:N:0:4
AAAAAAAAAAAAAAAAAACGGAACCCCCGGCCGCCAAGCAACCCCAGCCAC
+
AA1>ADDDDDDDEEAE////?/>>//?E@>////>>///00BBEA//0<<0
@M00842:106:000000000-AAV5A:1:1101:14174:1710 1:N:0:4
AAAAAAAAAAAAAAAAAAAAAAAAACAAAACAAAAGAAACAAAAAACAAAA
+
33A3332AAD??A?0A0000////>>??0B0?/003/0B33?00///?/00
@M00842:106:000000000-AAV5A:1:1101:14794:1771 1:N:0:4
AAAAAAAAAAAAAAAAGGGGGGACCGACAGCGACGAGCCACCCACAACCGC
+
>1A111110000//////EAE@//////-<<-<<-----/:...:.:.:--
@M00842:106:000000000-AAV5A:1:1101:13836:1772 1:N:0:4
AAAAAAAAAAAAAAAAAAAAGGGAACCCCGCGCGCCAACGGACCCCCCACC
+
1>A1111>@D?DCC?/A///?///0>////>E>///</</////?//>/?/
@M00842:106:000000000-AAV5A:1:1101:15399:1798 1:N:0:4
AAAAAAAAAAAAAAAAAAAAAAAAACAAAAAAAACACAAACACAAAAAAAA
+
??A3332>2D?@?2000000////>/?/00//<<?/0?CF?00/?0<FBC/
@M00842:106:000000000-AAV5A:1:1101:15381:1803 1:N:0:4
AAAAAAAAAAAAAAAAAAAAAAAACAGAACATAACAAAAAAACAAAAAAAA
+
>3333322222222000000///>1123323?33?3B00?<<<//0?C</<
@M00842:106:000000000-AAV5A:1:1101:17363:1823 1:N:0:4
CCCAAAAAAAAAAAAAAAAAACGGGAACCGCCGGCCCCCAACGACCCCCCG
+
11>1>11>?A??00//A//////?/?//?///>E///>////////<?B//
@M00842:106:000000000-AAV5A:1:1101:14924:1840 1:N:0:4
GAAAGAAAGGAGGAAAAAAAAAACAAAAAAACGGAACCCACGGGCGCCAAG
+
>111111111111111110000/A/B00/AA/AAA//A?/?>>>EE?////
@M00842:106:000000000-AAV5A:1:1101:13161:1842 1:N:0:4
CAGAAAAAAAAAAAAAAAAAAACGGAACTCTCGGGCGCCAAGGAACCCCAG
+
33>33444222222220000001>B1B/3@3311//>/E/>?/??F//??/
@M00842:106:000000000-AAV5A:1:1101:16138:1865 1:N:0:4
AAAAAAAAAAAAAAAAAGGGAACCACCGGGCGCCAGGGAACCACCGCCACC
+
A3333322222222000AAA1111B1?>0//>//>////0?A??//</</?
@M00842:106:000000000-AAV5A:1:1101:14978:1876 1:N:0:4
AAAAAAAAAAAAAAAAAAAAAAAACAGACGCAAAAGAAAAGAAAGAAAGAG
+
>11111110?00///////////>>/000///>/00/0000/0010<0100
@M00842:106:000000000-AAV5A:1:1101:18608:1876 1:N:0:4
GAAAAAAAAAAAAAAAGGGGGGGGAGGGAACACAGCACCAGCAGCACAGCC
+
1111111>00000///AAA//C----------;-----9--AF---9B---
@M00842:106:000000000-AAV5A:1:1101:15818:1878 1:N:0:4
AAAAAAAAAAAAAAAAAAAAAAGAACAAGAAGCACAAACAACAACGCAACG
+
A1>1111?DD00////////////B0000B0>1BBBB0/0//?///<////
@M00842:106:000000000-AAV5A:1:1101:12528:1930 1:N:0:4
AAGAAAAAAAAAAAAAAAAAAGGGAACCAGCGGGCGACAAGGAACCCCAGG
+
>>>3344>222@AA22000001B111?1B11>>>////>/0??3F//?/?/
@M00842:106:000000000-AAV5A:1:1101:12764:1932 1:N:0:4
CAAAAAAAAAAAAAAAGAGGGGGCAGCAGGCAGCAAGCACACGGCACAAAA
+
11>111>1000>0/////A/A//>>//>0?/??/0>>/>00>//>/>00>0
@M00842:106:000000000-AAV5A:1:1101:15522:1943 1:N:0:4
AAAAAAAAAAAAAAAAGGGGGGGAGAGGAGACGGAGGAACAAAGAACAGAA
+
>11111110000//////AA//--;9;..;9;.----------/:-:////
@M00842:106:000000000-AAV5A:1:1101:14990:1979 1:N:0:4
AAAAAAAAAAAAAAAAAGAGGGACGCGCGAGTGAGAGCCGAGACACACGAA
+
>1>111110000///////0//////////>>/11B1/0///@/000?///
@M00842:106:000000000-AAV5A:1:1101:18925:1991 1:N:0:4
GAAAAAAAAAAAAAAGGGGGGGAACGAAGGCAAAGAACACGAAACAACAGG
+
>111111100000///AA//<--.9:.....9..//./;/.----/-----
@M00842:106:000000000-AAV5A:1:1101:19094:2045 1:N:0:4
AAAAAAAAAAAAAAAAAAAAAAAGAAAAAGATAACGCAAAAAAAGAAAGCA
+
3>ABA32DBBBBGCECEE?0//@1?F31B1?3333///>/0//<?/0F1?1
@M00842:106:000000000-AAV5A:1:1101:19333:2071 1:N:0:4
AAAAAAAAAAAAAAAAGGGGGGGGACGGAACACGAGACAGGACACAAAGAA
+
>1>11?1>>000A////A////99---------99---9-----;9-;9/-
@M00842:106:000000000-AAV5A:1:1101:18694:2079 1:N:0:4
AAAAAAAAAAAAAAAAAAGGGGAACGCACGGGCGCAAAGGAACACCAGACA
+
A3>?332ADD@DEE0A0011?EA1?1?/>>EE//>//>F2?FC22</?0?2
@M00842:106:000000000-AAV5A:1:1101:17455:2082 1:N:0:4
AAAAAAAAAAAAAAAGGGGGGGGGGCAGCGAAAGGACACAGAGAACAGACG
+
111111110000//////AA/---9----;-----------//-//;//--
@M00842:106:000000000-AAV5A:1:1101:13534:2089 1:N:0:4
AAAAAAAAAAAAAAAAAGAGGAGACGGAAGGAACGCAAAGACAGACCACAA
+
>1>1111>@@?@?/A////0ACB////////000/////0000000/0///
@M00842:106:000000000-AAV5A:1:1101:16642:2113 1:N:0:4
AAAAAAAAAAAAAAAAGGGGGGGGAAGAGAGAAACAAAACACAAAAAGAAA
+
111111110000/////A///<-9--9-:--A////--------:-----/
@M00842:106:000000000-AAV5A:1:1101:11292:2126 1:N:0:4
CAGATCACCTCTCCTTTGTTCCAAACGTATCTTATCTTTTCTTAAATACAA
+
>>>1>BCFFFC1FG113AABBG331AEBA10333312221211BF12D1BA
@M00842:106:000000000-AAV5A:1:1101:19474:2131 1:N:0:4
AAAAAAAAAAAAACAAGGGGGGGGAGCGACGCATACACACGAGACACAAAG
+
>1>>A@1>0>00A///0AAEEC@-;---;99;---////---9:A-9---/
@M00842:106:000000000-AAV5A:1:1101:11856:2139 1:N:0:4
AAAAAAAAAAAAAAAAAAGGGAAGGCGCGGAAGCAAAGCAACTCAAGTCAC
+
A?A????DDDDDGGCCCE/?EC0//?///////?1B100BBG0BB>>2>21
@M00842:106:000000000-AAV5A:1:1101:20550:2209 1:N:0:4
AAAGAAAAAAAAAAAAAAAAAGGGAATGCTCGGGCGCCAAGGAACTCCAGG
+
>3>3>44CFBBBGCC?AEE?E?BE1BB3555>>>/>/>1/??BBF3B3333
@M00842:106:000000000-AAV5A:1:1101:16703:2212 1:N:0:4
GCGGGGGACAAGGAACGCCAGGCACAGACCAACCCCGCACGCCGTCAGCCG
+
33>33222>>2>A23AAAE1AAA11113A1A11111>0//>>B>//1133/
@M00842:106:000000000-AAV5A:1:1101:19787:2244 1:N:0:4
AAAAAAAAAAAAAAAAGGGGGGGACGAGACAGAAGAGAACAAACCAAAAAA
+
>?A11111>@?@?/////////--;9--../-///;--///---9-;--;-
@M00842:106:000000000-AAV5A:1:1101:19908:2248 1:N:0:4
AAAAAAAAAAAAAAAAGGGGGGGGAGCAAGATGAGCTAGACAAACAAAAAA
+
A1AA?1>A@@D0A??//AAE//----9-/--////////9//--9------
@M00842:106:000000000-AAV5A:1:1101:17107:2252 1:N:0:4
AAAAAAAAAAAAAAAAGGGGAGAGGATGAGAACACACGACAAAGACGAAAA
+
11A1>1>DD@???AE///AA////B001B11@100///>///B>00//>//
@M00842:106:000000000-AAV5A:1:1101:12913:2256 1:N:0:4
AAAAAAAAAAAAAAAAAGGGGGGGAGAGAGAGACAGAAAGAAAAAGACAAA
+
111111110000/////////>/9-;.9..99---;/////-/-----/--
@M00842:106:000000000-AAV5A:1:1101:19081:2277 1:N:0:4
AACGGACTGGAAACACTGGTCATAATCATGGTGGCGAATAAGCACGCGTTC
+
>>>33>>3>>FFFGCGBBF5B55DD5DF5DC55B2AA22A5F3B2A2A00B
@M00842:106:000000000-AAV5A:1:1101:20381:2324 1:N:0:4
AAAAAAAAAAAAAAAAAAGGGAACGCCAGAGTGCCAAGCAAACACAGTAAA
+
A111111>0A?D////A//??/0//////0/@1@1B1>>0B100>/01222
@M00842:106:000000000-AAV5A:1:1101:12096:2327 1:N:0:4
AAAAAAAAAAAAAAAAAGGGAACGCTAGGACGCCAAGGAACCAAAGCCAAG
+
A1>1111>0@00A?////AE/0/////BB11////>?/00>/0//B0B00/
@M00842:106:000000000-AAV5A:1:1101:14123:2339 1:N:0:4
AAAAAAAAAAAAAAAAGGGAAAGCGCGCATGCCAAGCAACGCCAGACAACG
+
A111111>ADDDECE?/AA/0/0A//////B1BB1//000//>//0/B0//
@M00842:106:000000000-AAV5A:1:1101:20401:2364 1:N:0:4
AAAAAAAAAAAAAAAAAAAAAAAGAAAAAAGACAAAAAAAAAGAGGAGAGG
+
A3AA33@DDDBBC?E??A00//E>1131B>/?03B00///////0/?////
@M00842:106:000000000-AAV5A:1:1101:12753:2387 1:N:0:4
AAAAAAAAAAAAAAAAAAAAAAAACAAAACAGCAGAAAAACAACAAAAAAA
+
A3A333@DDBBBGGGGCE0E/E/>1?10B0/00B0B3BG0<?//??GG//<
@M00842:106:000000000-AAV5A:1:1101:16395:2394 1:N:0:4
AAAAAAAAAAAAAAAAAAAGGGAAACCACGGTGACAAACGAACTGAAGCAG
+
11>1111>AAD@?E//////?>>0/00//?////B110/?>/>/111>110
@M00842:106:000000000-AAV5A:1:1101:16377:2399 1:N:0:4
AAAAAAAAAAAAAAAAAAAGGGAACGAGAGGGAGACAAGGAAGAGAAGACA
+
3333332222222200000??E1111111>B?1???22B/03B0023B333
@M00842:106:000000000-AAV5A:1:1101:19866:2402 1:N:0:4
AAAAAAAAAAAAAAGGGGGGGGGGAGGCGCACGACAGAAGAGAACAACAAA
+
>>A11111>>>>A////AA/----;------------:///--/99-----
@M00842:106:000000000-AAV5A:1:1101:16680:2408 1:N:0:4
AAAAAAAAAAAAAAAAAAAAAAAAAAAAAAAGAAAAAAAAAAGAAAAAAAA
+
>3333322?22222000000//>///>/////?0220///--..0000---
@M00842:106:000000000-AAV5A:1:1101:17565:2449 1:N:0:4
GCAGCAAGAACCATACGACCAACAGCACGAAAACAGCCACGCAAAGCAGTG
+
>>>3344BCBCA444BB22A2422442BA22AA3AB2A22A100AGG3353
@M00842:106:000000000-AAV5A:1:1101:12047:2468 1:N:0:4
GAAAAAAAAAAAAAAAGGGAGGCAACGAGTAGACACACAAAACACAGACAA
+
11>1111>0>00A/?//////AA/0B///>>1D1100B//000/0/01000
@M00842:106:000000000-AAV5A:1:1101:14123:2487 1:N:0:4
AAAAAGGAGAAAAGCAAGGGGACGGCCACAAGGATGATAGAGACGACAGGG
+
>1>111111>111A111B10A00A0AA//0A0B01B1222B11BE//////
@M00842:106:000000000-AAV5A:1:1101:10947:2493 1:N:0:4
AAAAAAAAAAAAAAAAAAGGGACATCGCGCGTGCAAAGGAACTCAAGGAAA
+
A>A111>AADDDEGC///E?E/>/1@//>/>/>??11B000B11B1B10B0
@M00842:106:000000000-AAV5A:1:1101:20844:2503 1:N:0:4
AAAAAAAAAAAAAAAAAAAAAAAACAAAAGAGAAAAAAAAAAAAAAAAAAA
+
BBBBADBBBBDBGGGGGGCFG?@EA?10F3?2BBB20><<B@GCF>@CADC
@M00842:106:000000000-AAV5A:1:1101:21228:2505 1:N:0:4
AAAAAAAAAAAAAAAAAAAAAAACGAGAATACAAAAAAAAAACAACACACA
+
AABABDDBBBBBGGGGG?C0/E/1/??1/3?33330/<</</?G</</<//
@M00842:106:000000000-AAV5A:1:1101:11856:2509 1:N:0:4
AAAAAAAAAAAAAAAAAGGGGAGAGAGAAGAAACAAAAAAAAAGAGAAAAA
+
11>11111000@/?/A//A///>/////@010>00/>0////>/F00B100
@M00842:106:000000000-AAV5A:1:1101:10944:2514 1:N:0:4
AAAAAAAAAAAAAAAAAATGGAACTCTCGGTAGCCAAGGAACTCCAGTCAA
+
11A1111ADDDDCGC?E/BBG1111B11B///BEB1BB/>FB1@@112B@2
@M00842:106:000000000-AAV5A:1:1101:13871:2523 1:N:0:4
AAAAAAAAAAAAAAAAAAAGGGAAGTGCCGGGAGCTAAGGAACTCAAGCAA
+
A3>333222@222200000??E1B13333>>>/>1133BF?303B33B323
@M00842:106:000000000-AAV5A:1:1101:11974:2541 1:N:0:4
AAGCAGGGTTACGACGCGACGCCGCGCAACCAGACATCGAAGCAGAACGCA
+
>1>>111>111B111A0A00AA/A//A/A/0//0/011B>0F/1B0>0??/
@M00842:106:000000000-AAV5A:1:1101:20414:2556 1:N:0:4
AAAAAAAAAAAAAAAAGGGGGGGAAGGAAGCACAACACAAAAGAAAACACA
+
1>AA?>A@DD?DEG/A//////9-..../9./;;/9.-;--;/9-/999--
@M00842:106:000000000-AAV5A:1:1101:10344:2577 1:N:0:4
AAAAAAAAAAAAAAAAAAAAAAAAGATAACAAAAGAAAGAACATAAGAAAA
+
AAA?332ADBBBGFGCA0?0/>/>113B33B30B3/?F33?B33??33332
@M00842:106:000000000-AAV5A:1:1101:10329:2590 1:N:0:4
AAAAAAAAAAAAAACAAAAAAAAGCGCGACACGAAAAGACAAACACAGCGA
+
A?A?AD11ADADGC/A/00/////0////////////0?B000/>0?0//>
@M00842:106:000000000-AAV5A:1:1101:13371:2597 1:N:0:4
AAAAAAGACGAAGAGGGGGGGACCAAGCGAAGCGAGGCAGGCACAACGCAA
+
>1>11>1>111100A0EEA/<-<...;.::-;-:.99-99-;..//.9---
@M00842:106:000000000-AAV5A:1:1101:18005:2601 1:N:0:4
AAAAAAAAAAAAAAAAAAGGGAAGGATCGGGAGACAAGGAAACCCAGGAAA
+
A3333322??222200001?>1111133B1>/>1?22B?1B331//?//2?
@M00842:106:000000000-AAV5A:1:1101:20688:2616 1:N:0:4
AAAAAAAAAAAAAAAAGGGGGGCGAGGCGGGAGAAGAAAGAGAAAGAAGAA
+
>1>111110000/////AAE//<<>A-<---;:..///////////99/;/
@M00842:106:000000000-AAV5A:1:1101:20877:2625 1:N:0:4
GAAAAAAAAAAAAAAAGGGGGGAAGAGAGCGACAAGCAACAAGAAGAGCAG
+
>1>>111>00000/A///A/A//<??00</////-<<C00<.00>0<.///
@M00842:106:000000000-AAV5A:1:1101:11614:2661 1:N:0:4
AAAAAAAAAAAAAAAAAAAAAAACAAGAAAGAAAAAAAACAAACAAAAAAA
+
33>3332>AADBECE00000///11?11333303?0><<//?0/?/?0/</
@M00842:106:000000000-AAV5A:1:1101:20093:2661 1:N:0:4
AAAAAAAAAAAAAAAAGGGGGGGGGGGCGCGCACACCACGCAGCGCAACAA
+
A?A??A1DD@?0/AE//AA///---9---9-------9--------9;=--
@M00842:106:000000000-AAV5A:1:1101:11603:2679 1:N:0:4
AAAAAAAAAAAAAAAAAAAAAAAACAAAAATAAAAAAAAAAAAAAAAAACA
+
A?AA?3?DDBBBGGGGCC?E???/1?1B0/0BB33B/E/<C??<<@@CC..
@M00842:106:000000000-AAV5A:1:1101:18669:2706 1:N:0:4
GAAAAAAAAAAAAAAAGGGGGGGGGGAGGACAAAGAGAGAGACAGACAGAA
+
>111>111>0000//////AAB-----;9--9--//---:----9B-9-//
@M00842:106:000000000-AAV5A:1:1101:9996:2724 1:N:0:4
AAAAAAAAAAAAAAAAAGAAGGAGCAGAGGAGAGAGAACAGACAGAACAAA
+
>AA11?1ADD@DCCC////0A00///B0//0///>//1B00>B00>1>>00
@M00842:106:000000000-AAV5A:1:1101:15501:2747 1:N:0:4
AAAAAAAAAAAAAAAAGGGGGGGGGAGAGCAGAGGAGAGAAAAAGAAAAGG
+
111111110000?/////////---9;---;99--9----//9----/-/-
@M00842:106:000000000-AAV5A:1:1101:21107:2749 1:N:0:4
AAAAAAAAAAAAAAAAAAGGGAAGTCGCGGGTGCCAAGGAACTCCAGCCAC
+
AAAAAD?DDDD0EAEGE?/?E>C/1D//////>?011?/0BG1B11B0/B<
@M00842:106:000000000-AAV5A:1:1101:14826:2770 1:N:0:4
AAAAAAAAAAAAAAAAAGGGGGGAGGGACAGCAGCGAGGAAACGACAAGAA
+
A1>1>11>@D@A?AE///A/A/<//A/..><.000-----///..---.:/
@M00842:106:000000000-AAV5A:1:1101:9595:2786 1:N:0:4
AAAAAAAAAAAAAAAAAAAAAAAAAAAAACAACAAGAAAAAAAAACAAAAA
+
AAAAA?DDDDDDGG?AEE?ECE///>/<<?///</0BB0B0<///</?<0<
@M00842:106:000000000-AAV5A:1:1101:19445:2807 1:N:0:4
AAAAAAAAAAAAAAAAAAAAAAAAAACAAAATAAAAAAAAAAAAAAAAAAA
+
A3AA??DDBBDBGGCCC?EE?/E@/>/??003333?3//<//>/><>--<-
@M00842:106:000000000-AAV5A:1:1101:15371:2808 1:N:0:4
AAAAAAAAAAAAAAAAAAAAAAAAACAAAACAAAACAAAAAAAAACAAAAA
+
33>A332ADBBBECEE0A00//////?/000/?00B/?EFC//>B//<?0/
@M00842:106:000000000-AAV5A:1:1101:21795:2808 1:N:0:4
AAAAAAAAAAAAAAAAAAAAAAAAAAAAAAGAAAAAAAAAAAAAGAAAAAA
+
A?A3332@2@22?2000000///>>///<</?0B20////---<.<.//.-
@M00842:106:000000000-AAV5A:1:1101:14560:2809 1:N:0:4
AAAAAAAAAAAAAAAAGAGGGGGAGAGAGGGTAAAGAAAGAAAAAACAAAA
+
111111110>0@A/A/A/0A//>///B?////0>B2B0>10>000/>/>>0
@M00842:106:000000000-AAV5A:1:1101:14638:2831 1:N:0:4
GGACGGAACCGACCAAACGACGTCAGGCCAGTCGTCTGGACGAGCGCAACA
+
>1>11111>11>EEEC0AA00A//ABF0BAF11////B01BA/A//>//>0
@M00842:106:000000000-AAV5A:1:1101:16667:2835 1:N:0:4
AAAAAAAAAAAAAAAAAGGGAAGTCACAGAAGACAAGGAAGTCAAGAAACA
+
11>11>?ADDDDAEGG?/E//B/112@1@111BBB00/0>01B2B@10>00
@M00842:106:000000000-AAV5A:1:1101:11548:2843 1:N:0:4
AAAAAAAAAAAAAAAAAGGGAACGCGCGTGTGCCAAGGCACACCAACCACC
+
A@AAA@DDDDDDGGGAEEECA0//?//>/>/?11B@>//BE0>////>?//
@M00842:106:000000000-AAV5A:1:1101:14153:2858 1:N:0:4
GAAAAAAAAAAAAAAAGGGGGGAGAGAGAACAAAACAAACACAGCAGACAG
+
1111111>>>0>A////////<///////1100?<0<.0.0>.0.00<0//
@M00842:106:000000000-AAV5A:1:1101:14616:2860 1:N:0:4
AAAAAAAAAAAAAAAAAAAGGGAAGTGACGGGAGCCAAGGAACAAAAGCAA
+
>1>1111>DD?@ECC?////??/0/112B?EE/>//00?/B0000B0>010
@M00842:106:000000000-AAV5A:1:1101:14292:2862 1:N:0:4
AAAAAAAAAAAAAAAAGGGGGGGAGAGAGATACGAAAAAGAAAAAGAGACA
+
11>111110>00///A//A/A/;--.9...000;.---;---/---;----
@M00842:106:000000000-AAV5A:1:1101:9592:2875 1:N:0:4
AAAAAAAAAAAAAAAAAAAAAAAACACAAGACACGCAGAGAGCACAAAAGA
+
A3A@@32DDBBBGEGGCA@0>?//>11/?00030//////B//3B0BB00/
@M00842:106:000000000-AAV5A:1:1101:14476:2880 1:N:0:4
AAAAAAAAAAAAAAAAAAAGGGAAGGCAGGGTAGCAAGGGAACGCAAGGAA
+
>1>111110@0??//////?E//0/?B0/>>00?1B10?>/0///>/>/00
@M00842:106:000000000-AAV5A:1:1101:10607:2881 1:N:0:4
AAAAAAAAAAAAAAAAAGAGGGAGCGACGCACAACCACCAAGAAAAACACA
+
AA@?A>1ADDDDGEA//A/BA/?//>EE////>0//?/?>/000000//0/
@M00842:106:000000000-AAV5A:1:1101:12430:2886 1:N:0:4
AAAAAAAAAAAAAAAAAAAAAAGAAAAAAGAAAAAGAAAAAAAAAAAAAAA
+
A3AA?3@ADDBDGGGCC?@0EE1?G32B>1/03B0/?0B2?E///</>/@-
@M00842:106:000000000-AAV5A:1:1101:18390:2896 1:N:0:4
AAAAAAAAAAAAAAAAGAGGGAGAGAAGAGGCGAGAAAGGAGAGAAAAGAA
+
111111110000//////0/////?/1010///>>//1100////11BB?0
@M00842:106:000000000-AAV5A:1:1101:21655:2904 1:N:0:4
CATCAGCACCAGCACGCTCCCAAGCATTAAGCTCAGGAAATGCAGCAGCAA
+
>>1>11BDFAFFGGCEC1EEGF0B0F12D1DB1BBB0B001BAEF1BFEFB
@M00842:106:000000000-AAV5A:1:1101:10406:2916 1:N:0:4
AAAAAAAAAAAAAAAAAAAAAAAAAAAAAACAAAACAAACAAAACACAAAA
+
A?ABBBDDBB?DEEEEEEEEGGEE////<////B0GAGGGF/0?G/0?/0?
@M00842:106:000000000-AAV5A:1:1101:20655:2920 1:N:0:4
GAGAGCCTACCAAAAAAAAAAAAAAAAATGGAAGCCCAGGGAGCCAAGGAA
+
>1>111B1B1B111E1A0000//A///>0B1110/0//>>>////0>>CF0
@M00842:106:000000000-AAV5A:1:1101:11529:2926 1:N:0:4
AAAAAAAAAAAAAAAAGGGGGGGGAAGGAGAACAGGCAAAAAAAACAACAA
+
>1>1111>@D@?A?//////A<-@@BA-----99/---------9--:-9-
@M00842:106:000000000-AAV5A:1:1101:12889:2935 1:N:0:4
AAAAAAAAAAAAAAAAGGGAAGGACAGGGCGCGAAGGAAAGCAAGTCACGG
+
A3A3332>@DD@C???1AE11A1A12?111>//>>>EFG31B33??33B//
@M00842:106:000000000-AAV5A:1:1101:20126:2939 1:N:0:4
CAAAAAAAAAAAAAAAAAAGGGAATACACGGCGCCAAGGAAACCCAAGCAA
+
>1>11111?@???//////??//0011B1?>///>?//>00000??/?/00
@M00842:106:000000000-AAV5A:1:1101:12901:2950 1:N:0:4
AAAAAAAAAAAAAAAATGGAATTCTCGGGTGCCAAGCAACACCAGTCACTG
+
AAAAA?ADDDDDGGGG0FGGB1A122AAA/>/BD@B/BFF0BEE01BFG21
@M00842:106:000000000-AAV5A:1:1101:17804:2959 1:N:0:4
AAAAAAAAAAAAAAAAAAAAAAAAAAAAAGACAAACAACAAAAAAAACACA
+
A3A?A@DBBBBBGGGGE??0EE@E//><//?2B22/?////FGCC?///0<
@M00842:106:000000000-AAV5A:1:1101:16511:2980 1:N:0:4
AAAAAAAAAAAAAAAAAGGGGGGGAGGCGCGACAGAAGAGAGAAAAAGAAA
+
>1A11111>A?0////////A>/---9.9-;;-9-9//:---;//-----/
@M00842:106:000000000-AAV5A:1:1101:15256:2983 1:N:0:4
AAAAAAAAAAAAAAAAAAAAAAAAAAAAAAAGAAAAAAAAAAAAGAGAAAA
+
A3>3332>@@?@C?A00000//>//>////</?0220///----.</////
@M00842:106:000000000-AAV5A:1:1101:19004:2985 1:N:0:4
GAAAAAAAAAAAAAAAAAAAAGGGAACACGCGGGTGACAAGGAACCCAAGG
+
>3>3342DDD@DC2A?A?0001?11F12?1>//>///3330/B30/<//?/
@M00842:106:000000000-AAV5A:1:1101:16245:2991 1:N:0:4
AAAAAAAAAAAAAAAAAAGGGAACCATCGGGCGCCAAGGAAACCAAGCCAA
+
A1111111@??????////?//0//011?///>////?/00000?><//0<
@M00842:106:000000000-AAV5A:1:1101:13063:2992 1:N:0:4
AAAAAAAAAAAAAAAAAGGGAATTCTCGGGTGCCAAGGAACTCCAGGCACC
+
A@A?A?ADDDDDGGGCA/AE/B01D2@BEC//B>BBG>EFE11BEB0/?B/
@M00842:106:000000000-AAV5A:1:1101:21848:2993 1:N:0:4
AAAAAAAAAAAAAAAAGGGGGGCGGCACAGCGACACACACACAGAGCGCAG
+
11A?111>0@0>AEE///A?//>>>@--//<:---:/:...99.///----
@M00842:106:000000000-AAV5A:1:1101:21849:3020 1:N:0:4
AAAAAAAAAAAAAAAAAGGGGGGAGGCGAGCAGCACCAACAAAGAAACAGG
+
11>A111>00@0//A///A/EE<////--<--</.....<...//.////.
@M00842:106:000000000-AAV5A:1:1101:16028:3022 1:N:0:4
GAGGGGAGAAAAGAAAGGGAGAAGAGGCTGGTAGACCGCAGAGCAAGCAAA
+
>1>1111>1111A100BF00000B1B000BB0ABB11///A/A0100/001
@M00842:106:000000000-AAV5A:1:1101:9113:3026 1:N:0:4
AAAAAAAAAAAAAAAAAAAAAAAACAAAACACAACAAAACAAAAAAAACAG
+
BBBBBBDDBBBBGGGGGECGE?EE1110B?/0/////000F?00/<////0
@M00842:106:000000000-AAV5A:1:1101:13376:3026 1:N:0:4
AAAAAAAAAAAAAAAAGGGGGGCGAGAGACAACAGACGAGAGAACAAAACA
+
11A1?11@0A0DCE?////AEC//----.0//..</<---.-.:/:/.;..
@M00842:106:000000000-AAV5A:1:1101:20065:3035 1:N:0:4
GAAAAAAAAAAAAAAAGGGGGGGGAGCAGAGAAGCGGAAAGAAGACAAAAA
+
11111111>0>>0/A/AAA///:@----//;-///---9--/;////----
@M00842:106:000000000-AAV5A:1:1101:11060:3040 1:N:0:4
CGAACCATAAAAAAGCCTCCAAGATGTGGAGGCATGAAAACATACAACTGG
+
>3>>ADCBFFFFGGCGG4FGFF4B455DA3B2AAABFDABFCFEDGB33B3
@M00842:106:000000000-AAV5A:1:1101:22434:3050 1:N:0:4
AAAAAAAAAAAAAAAAGGGGGGGGGAGAAGACGCGAGAAACAAGAACAAAA
+
>>A1111A@000/E/EA//AE?-9-----//9-;-9--9/9/9--;-/---
@M00842:106:000000000-AAV5A:1:1101:18891:3053 1:N:0:4
AAAAAAAAAAAAAAAAGGGGGGGGGAGGAGCGAAAGCAAGAGAAGAAAGCG
+
111111110000/////AAA//-----9---;9---///----;//////-
@M00842:106:000000000-AAV5A:1:1101:9081:3062 1:N:0:4
CGGACACTTCCTACAGGTAGCGATGACGCTAATTCTGGTCGTCGGGTACGC
+
>1>1>1B@@DFDFGFGGAAEFE00ABB0B0B01A22DA11E//AEA/AF//
@M00842:106:000000000-AAV5A:1:1101:10846:3064 1:N:0:4
TGATGCGGTTATCCATCTGCTTATGGAAGCCAAGCATTGGGGATTGAGAAA
+
>3>>3@3>>>>4FGGBG5BBBAD5B45BAG42ABFC5ABBFEG?3BGD2A3
@M00842:106:000000000-AAV5A:1:1101:9948:3067 1:N:0:4
CTATGGACTTAGTAACTCTTCATGCGTAAAAAAAAAAAAAAAAAACAGAAA
+
>>A>111B11B@3BAF3B31B33D1B0BAA31AE/AEE?EEECEC//>BE1
@M00842:106:000000000-AAV5A:1:1101:9664:3076 1:N:0:4
AAAAAAAAAAAAAAAAGGGGGGGAGCGGAGTGAGACGCACTACGAACAACG
+
11>111>>0?>>////A/A/E/;-;C------///;---;-//9-------
@M00842:106:000000000-AAV5A:1:1101:16558:3076 1:N:0:4
AAAAAAAAAAAAAAAAAAAAAAAGAAAACAACAAAGAAACAAGACAAAAAA
+
33>3332ADDD@???00000///11132B11??/03B0333?2223??0//
@M00842:106:000000000-AAV5A:1:1101:13441:3084 1:N:0:4
AAAAAAAAAAAAAAAAGAGGGGGCACGAGTAGAAGAAGAGAGAGAGAACGA
+
AAA1111A@D?D?C?//A0//A>>//B/>/B1221100@>>///?//11//
@M00842:106:000000000-AAV5A:1:1101:8952:3086 1:N:0:4
AAAAAAAAAAAAAAAAAAAAAAAAAACAGAACAACACAAAAAGCACACCAA
+
>AA@AD@DBBBBGEGGECE0>E/////?03F0?0?//?/?0//0100B///
@M00842:106:000000000-AAV5A:1:1101:19320:3118 1:N:0:4
GAAAAAAAAAAAAAAAGGGGGGGGGAGACAGCGAAGCGAGAACGGAAGCAA
+
11>1111100>00/A///A/A/:;--9-----;---------/----9-//
@M00842:106:000000000-AAV5A:1:1101:17836:3122 1:N:0:4
GAAAAAAAAAAAAAAAGGGGGGGAGAAGAAGAAAAAGAAAGAGAAGAAGAG
+
1111111100000///AA/E//--;..;/9///:/9...///--//////-
@M00842:106:000000000-AAV5A:1:1101:11402:3123 1:N:0:4
AAAAAAAAAAAAAAAAAAAAAAAACAAAACAACAAAAAAAAACAAAAAGAA
+
B@AAA@DDBBBBGGGGEC?0/@//?1?000/?/??B0?/<<@/</00?/?0
@M00842:106:000000000-AAV5A:1:1101:18211:3126 1:N:0:4
AAAAAAAAAAAAAAAAAGGGGGAGAGACGAGAAAAAGAACAAAGAAAACAA
+
1111111>0000AA///AAAA>/>///B///>>10B//0000B0>0000//
@M00842:106:000000000-AAV5A:1:1101:21136:3141 1:N:0:4
AAAAAAAAAAAAAAAAAAAAAAAGAAAAACAAAAAAAAAAAACAAAAACAA
+
33>3332A@@DBCGGF00??/@/AA1321>?/00//////////??F////
@M00842:106:000000000-AAV5A:1:1101:22599:3148 1:N:0:4
AAAAAAAAAAAAAAAAGGGGGGGGAGAGAACAGGAAAACAGAACAAGACAA
+
>11111110000///AA//AEC?99----;///---/-/--;9-/----/-
@M00842:106:000000000-AAV5A:1:1101:9720:3149 1:N:0:4
AAAAAAAAAAAAAAAAAAGGGAATTCTCGGGTGCCAAGGAACTCCAGTCAA
+
AAA???DDDDDDGGGGGE/>E/F0@D2D///>>?GGB>FCFH111GHB112
@M00842:106:000000000-AAV5A:1:1101:15849:3150 1:N:0:4
AAAAAAAAAAAAAAAAAAAAAAAACCAAACACACCAAAAAAAAAAAAAAAA
+
A3AA3A2DBBBBGCEGCE00////111///B0//???FE///B/BCDCG--
@M00842:106:000000000-AAV5A:1:1101:11697:3157 1:N:0:4
AAAAAAAAAAAAAAAAAATGGACATCACAGGACCCAACGAACGACCAGCAA
+
A@AAADDDDDDD?E/EG?0FGF111B111B>0//??>///?>/////0?B0
@M00842:106:000000000-AAV5A:1:1101:12120:3168 1:N:0:4
AAAAAAAAAAAAAACAAGGGGGCGAGCAGTAAGAAACAGAGCAACAACAAA
+
1>AA111ADDDDGE///0A////>>@//01121BB00000001000///>0
@M00842:106:000000000-AAV5A:1:1101:21460:3186 1:N:0:4
AAAAAAAAAAAAAAAAAAAAAAAACAAGACCAAGCGACAGGCGCACACACG
+
3>AAABDBDBBBGCEGEGFE?EC/?11222?2/0/>////////<</0///
@M00842:106:000000000-AAV5A:1:1101:12857:3187 1:N:0:4
AAAAAAAAAAAAAAAAAGGGGGGAGGAAACGCAAGAGAGACCAAACAACAA
+
?1A??11>0D?@E//////A//>>/@/000.<->>00F.</./<.<.<...
@M00842:106:000000000-AAV5A:1:1101:20012:3187 1:N:0:4
AAAAAAAAAAAAAAAAGGGGGGGAGGGAGAAGAGAAAAACAAGAAAAAAAA
+
111111110000////AAEA?/-9;--..../9--//------9//-----
@M00842:106:000000000-AAV5A:1:1101:19350:3192 1:N:0:4
AAAAAAAAAAAAAAAAGGGGGGGAGGGGAGCGGGGCAGAGACGCGACACAG
+
1111111>0AA@??E?/////@@-;--9.9;----;--:--------9---
@M00842:106:000000000-AAV5A:1:1101:18350:3196 1:N:0:4
AAAAAAAAAAAAAAACAGAGGGGACAAACGCACAGCCGCGAGCACACAAAC
+
A1>1>11>000AE?EE/000//AA//00>/////0>B///>///00B//0/
@M00842:106:000000000-AAV5A:1:1101:10463:3209 1:N:0:4
AAAAAAAAAAAAAAAAGGGGGGAGCGGGACACGCAGGAACGAACAGAAAAA
+
>1A1111>>?AA/A/A///AEC?//>//--.0<-<--./..;.-://///.
@M00842:106:000000000-AAV5A:1:1101:12328:3214 1:N:0:4
AAAAAAAAAAAAAAAAAAAAAAAAAAGAACAAACAAAACAAAAAACCACAA
+
AAAAADDDDDDDG/E/AE/>>/>/////>0000/0/<FC//B0<<//?//?
@M00842:106:000000000-AAV5A:1:1101:10385:3217 1:N:0:4
AAAAAAAAAAAAAAAAAAAAAAAACCAAACAACAAAAAAGAGACGGACAAG
+
>3A3A@DBBBBBGGGGECF?>E/>?11/?/B/?/?00////B22//?<<00
@M00842:106:000000000-AAV5A:1:1101:11520:3220 1:N:0:4
AAAAAAAAAAAAAAAAAAAAAAAACGAAACAACAAACAAAACAACAAAGAA
+
A?AB??@DBCCCGGGGGGFGGFEF?/??//3/?//0?0/0B0/////0220
@M00842:106:000000000-AAV5A:1:1101:13336:3220 1:N:0:4
GCAGTAACAGATACAAACTCATCACGAACGTCAGAAGCAGCCGTATAGACG
+
>A111BDFFBF1FGG1BFBA13B3B000A00A0ABA1BC0B////01D2B/
@M00842:106:000000000-AAV5A:1:1101:12619:3240 1:N:0:4
AAAAAAAAAAAAAAAAAGGGGGGGAGGAGCACACCACACAACCACACAGAG
+
A@A@A?1DDDDDEGGA///E//>-;9-...-------9------99-9-:/
@M00842:106:000000000-AAV5A:1:1101:12245:3256 1:N:0:4
GAAAAAAAAAAAAAAAAGGGGGAGAGGACCGACAACAACGACACAACCCCA
+
1>>A11>D@DDDGEG?////A>>>///0////>///?///>/>/0?//<</
@M00842:106:000000000-AAV5A:1:1101:16821:3256 1:N:0:4
AAAGAGGGGAAAAAAAAAAAAAAAAAGGAATTCCCGGGGCGCAAGGAAACC
+
>3A3344>>AAAFFGC??220AA??01B?3BBB331>/////<//F0F220
@M00842:106:000000000-AAV5A:1:1101:15520:3265 1:N:0:4
AAAAAAAAAAAAAAAAGGGGGGGGGAGAAGAGGAAAAAGAGAGAAAAACAA
+
11111111>0>0AA////A/A<-9---;-/;-9--/---;-9-9//-----
@M00842:106:000000000-AAV5A:1:1101:19246:3270 1:N:0:4
GAAAAAAAAAAAAAAGGGGGGGCGGAGAAGCAGGGCAGGGAGAGAAAGAAG
+
1>>1111>0ADDGC/////E<--9--9--;///--;------;-:////-/
@M00842:106:000000000-AAV5A:1:1101:18727:3276 1:N:0:4
AAAAAAAAAAAAAAAAAGGGAATGCTCGGGTGCCAAGGAACCCCAGCCACC
+
A@A1111ADDDDCCCE?/AE/0011D1B>//>/B@BF/0C0/?E/>0?0B0
@M00842:106:000000000-AAV5A:1:1101:12485:3284 1:N:0:4
AAAAAAAAAAAAAAAAAAAAGGAATGCTCGGGTGCCAAGGAAACCCAGCCA
+
A@A?AADDDDDDGGGGGGC/?EEE11B21B/>/>/BE1/?BE00B/>/0?B
@M00842:106:000000000-AAV5A:1:1101:12467:3289 1:N:0:4
AAAAAAAAAAAAAAAAAAACGGAAATCGCGGCATCCAAGGAACTCAAGCCA
+
A?B@?>ADBBBBGGGGE?>1>?E1/3BB1>////3B3BB/030333B33/0
@M00842:106:000000000-AAV5A:1:1101:15263:3292 1:N:0:4
AAAAAAAAAAAAAAAAAGGGAAGCCTCGGGTGCAAAGGAACTCCAGCAACA
+
A1A1111ADDDDGCGG/AEA/0//010BB>/>>1B10B>B>1B11B00000
@M00842:106:000000000-AAV5A:1:1101:9884:3299 1:N:0:4
TTAAGGGAGTAACTTTATCCTTGGACAAACACAAAAAAAAAATGGAAATCC
+
>1>1111>11BDG33BGDGG3AB1BF10B0F0F000BEE/AA011F11B1B
@M00842:106:000000000-AAV5A:1:1101:19112:3314 1:N:0:4
AAAAAAAAAAAAAAAAGGGGGGGGGGGACGACAGAGAGAAGGAGAAAAACG
+
11A1111100>@////AEAE/B--9---------//---//-----9----
@M00842:106:000000000-AAV5A:1:1101:21403:3327 1:N:0:4
AAAAAAAAAAAAAAAAAGGGGGAGAACGACACAGACGCAACACCACAAAAA
+
>?A1111AD@DDG?A//A/A////B0BB?/>/00B0//>//0/?///?00/
@M00842:106:000000000-AAV5A:1:1101:8862:3327 1:N:0:4
AAGCGGCTCACCTTTAGCATCAACAGGCCACAACCAACCAGAACGTGAAAA
+
AAAA3332>CFFBB5BFFG5FCA444AFF222AA22AAAFHCBCEAAAFG5
@M00842:106:000000000-AAV5A:1:1101:15653:3348 1:N:0:4
AAAAAAAAAAAAAAAAAAAAAAAAAGAGAACAAAAAAAAAACAAAAAAAAA
+
11>>1>1ADDDDGCEE?//?E/>//>?B>110>00/<E/>//?F<0?@@--
@M00842:106:000000000-AAV5A:1:1101:18341:3349 1:N:0:4
AAAAAAAAAAAAAAAAAGGGGGGAGGACACAAGAAAAACAAGAGAGAGAAA
+
11>11111>000///A//////<<A///000<000000...//.<.<..//
@M00842:106:000000000-AAV5A:1:1101:18481:3350 1:N:0:4
GAGCAAAAAAAAAAAAAAAAAACGGAAGTATCGGGTGCAAAGGAACGACAG
+
11>1111B>11>000A////A//>B///1222?>>?>/111B>0B0//>//
@M00842:106:000000000-AAV5A:1:1101:8492:3357 1:N:0:4
AAAAAAAAAAAAAAAAGGGGGGCGCGAGCGACAGAGCAAGCCAAACAACAG
+
11AAA1>ADDDDGCEE?AEEEGC/------<-<-/:////.;///...../
@M00842:106:000000000-AAV5A:1:1101:8791:3380 1:N:0:4
AAAAAAAAAAAAAAAAAGGGGGAAGGGACAGCAGACGAACGAAGACACACA
+
A111111>>?0?A/A//A///>>///////B/0BB0/>///>///0000//
@M00842:106:000000000-AAV5A:1:1101:10392:3386 1:N:0:4
AAAAAAAAAAAAAAAAAAAAAAAACAGAACACAAAAAAAACAAAAAAAAGA
+
AAA?ADDDBBBBGGGGCC?CE@//>E23BB3F??00?/EC///00//////
@M00842:106:000000000-AAV5A:1:1101:13683:3389 1:N:0:4
AGAGGATAAATACGCCTGATGCCACTGCAAGAGGACATTAATGACTATACA
+
A1>111BBDF3DGEEE1AA1BFF1F1BFF1100ABAB12DF2DFF2D1BGD
@M00842:106:000000000-AAV5A:1:1101:12130:3390 1:N:0:4
AAAAAAAAAAAAAAAAAAAAAAAAAAAAAAAAAAAAAAAAAAAAAAAAAAA
+
A?A@AD@DCCCCGGGGGFEGGCEE/E><//<//<>@DCD?GGFDGD-:??;
@M00842:106:000000000-AAV5A:1:1101:21776:3396 1:N:0:4
GAAAAAAAAAAAAAAAGGGGGGGCGACACGGCACAGCCACAGACCACAGAG
+
>1AA111>@D?D?EC////EA/--;----9---9-9---9--/---;:-//
@M00842:106:000000000-AAV5A:1:1101:12500:3397 1:N:0:4
AAAAAAAAAAAAAAAAGGGGGGGCGCGCACCAACAAGAACAACACACACCA
+
11AA??1@AD@DGC?////AE@9--9--9---9----;;-BFB----9--9
@M00842:106:000000000-AAV5A:1:1101:8618:3399 1:N:0:4
AAAAAAAAAAAAAAAAGGGGGGAGAAGAGCCCAAAGACAGACAACACAGAA
+
A?AAA111000AE///AAA/AC/</00?<00?//0<0><00000<..<.//
@M00842:106:000000000-AAV5A:1:1101:20860:3402 1:N:0:4
AAAAAAAAAAAAAAAAGGGGGGAGAGGCGAGCGACGACAAGACAAAAAAAA
+
>1A1111@>000AEEA/A/EEC?/<///--->--------.;////:.-:-
@M00842:106:000000000-AAV5A:1:1101:21340:3403 1:N:0:4
AAAAAAAAAAAAAAAAAAAAAAAAAAACAAGAAACACAAAGACAAGAGAAG
+
BABB?@2DDBBBGCCE0A@???////>???E?B3B3B//022222020222
@M00842:106:000000000-AAV5A:1:1101:13908:3418 1:N:0:4
AAAAAAAAAAAAAAAAAAAAAAAAAAAAACAGAAAAAAAAAAAAAAAAAGA
+
33>A332ADBDBGCCEC?00///>/>/<</?0B1B0?/</>/-----;-..
@M00842:106:000000000-AAV5A:1:1101:10976:3427 1:N:0:4
AAAAAAAAAAAAAAAAGGGGGGGCGGGACGACAGGCCAACACGCACAACCA
+
>?A?A11>>0>A?E///EE/EC-9----9---------:-----9--9---
@M00842:106:000000000-AAV5A:1:1101:18896:3429 1:N:0:4
AAAAAAAAAAAAAAAAAAAAAAAAAAAAAATAGAAAAAAAAAAAAAAAAAA
+
11A????ADDDDGGGE??//?////>>>/>0B1B110B/</<>--@---;-
@M00842:106:000000000-AAV5A:1:1101:12600:3430 1:N:0:4
AAAAAAAAAAAAAAAAAAAAAAAAAAAAACAAAAAAAAAAAAAAAAAAAAA
+
AABA@DBBCCCEGGGGGGGCFGGE/>>EE//?BB?@<BCDGGC-ACDGGF@
@M00842:106:000000000-AAV5A:1:1101:18912:3440 1:N:0:4
AAAAAAAAAAAAAAAAAAAAAAAAAAAAACAAAAAAAAAAAAAAAAAAAAA
+
A3AAA32DBCCCGGGCCC0?@/E??/>EC?//?0F?/B/<-@---A---:-
@M00842:106:000000000-AAV5A:1:1101:11527:3471 1:N:0:4
AAAAAAAAAAAAAAAAAGGGGGGAGAGAAGAAGAACACAAAAGCACACAAA
+
11A>111A@DDDAEE///A/E?>>/A//1010010>00.<000.<//<<..
@M00842:106:000000000-AAV5A:1:1101:15186:3476 1:N:0:4
AAAAAAAAAAAAAAAAAAAAAAAAAAAAAAACAAAAAAAAAAAAAAAAAAA
+
33AA?32DBBBBGGFGCCCC??E>E@EF/>/??FGGF?D@DG?FACC@@D?
@M00842:106:000000000-AAV5A:1:1101:11743:3477 1:N:0:4
AAAAAAAAAAAAAAAAAAAAAACAAAAACAAACAAAAAAAAAAAAAAAAAA
+
A3AAA@2ADBBBGCGGCCEEC?111B??1??111/00?/E@/>B/>/<-<-
@M00842:106:000000000-AAV5A:1:1101:19772:3481 1:N:0:4
AAAAAAAAAAAAAAAAAAAAAAAACACAACAAAAAAAAAAAAAAAAAAAAA
+
1>AAA11ADDDDEGE?EECCGE////0>F///00?//?/</>/A@<--@C-
@M00842:106:000000000-AAV5A:1:1101:21757:3491 1:N:0:4
AAAAAAAAAAAAAAAAAAAAAAAAACAAAAACACACAAAAAAACAACAAAA
+
A?A?A?DDDBBBGGGCE?@>FG////?/0B?//0?//??0?>///<///0<
@M00842:106:000000000-AAV5A:1:1101:10285:3493 1:N:0:4
AAAAAAAAAAAAAAAAAGGGGGCGGGGCACAGCAGCAGCATCAGCAACGCA
+
11>1A1ADDDDDEGE//AA/AE////////00/00<F0?011?1?100/--
@M00842:106:000000000-AAV5A:1:1101:19782:3496 1:N:0:4
AAAAAAAAAAAAAAAAAAAAAAACAAAAAAAAAAAAAAAAAAAAAAAAAAA
+
A@BAADDDBBBBGCGFEECGCC/11?BFE?>//<>DCFG/C?-<@D-:-=-
@M00842:106:000000000-AAV5A:1:1101:16837:3503 1:N:0:4
GAAAAAAAAAAAAAAGAAGGAGGCGGGAGAGGAGGGACAGAGCGACAGACG
+
1111111>00000/A//00B0//B//>>>///0///////0>0/////00/
@M00842:106:000000000-AAV5A:1:1101:15832:3503 1:N:0:4
AAAAAAAAAAAAAAAAAAAAAAAAGAGAGCAGAAACAACAGGAAGCAAGAG
+
11A?AD1>>ADDGCEA?///>/>//>>GFCB000B00//?0/0B0/10000
@M00842:106:000000000-AAV5A:1:1101:21356:3510 1:N:0:4
AAAAAAAAAAAAAAAAGGAGGGGGCGCGACATGACACAACGAACAACGAAA
+
>1>1>@DDDDDDEA///A0/A/>E/>///>//111110///////<//?//
@M00842:106:000000000-AAV5A:1:1101:18134:3513 1:N:0:4
AAAAAAAAAAAAAAAAGGGGGGGAGAGGACGAGGGGAGACAGCAGAGAAGA
+
A11>11>A0A00A/////A//>;-9ACFG.------;--------:--///
@M00842:106:000000000-AAV5A:1:1101:10230:3523 1:N:0:4
AAAAAAAAAAAAAAAAAAAAAAACAAAAAAAACACACACAAAAACAAACGA
+
3AABAB@DBBBBGGG0F?E?@E/1?1B1?//>E/B/?////?CC/?/?//<
@M00842:106:000000000-AAV5A:1:1101:8394:3523 1:N:0:4
AAAAAAAAAAAAAAAAAAAAAAAAAAAACACAACAAAAAAAAACAAAAAAA
+
BBBBBDDBBBBBGGGGGGGEEEE//>>>/?0/F/?G0BGC?CC/</0CF--
@M00842:106:000000000-AAV5A:1:1101:13092:3524 1:N:0:4
AAAAAAAAAAAAAAAAAAAAAAAAAAAAACAAAAAAAAAAAAAAAAAAAAA
+
A?AAADDBBBBBGGGGGCEGFGG@>@EEC/??0B?@B@DGFGCCGGGF-9-
@M00842:106:000000000-AAV5A:1:1101:9987:3525 1:N:0:4
AAAAAAAAAAAAAAAAAAAAAAAACACAACACAAACAAAAAAAAAAAAAAA
+
BBBBBDBBBBBBGGGGGGGGGGGE111?//?/?FF/BFGFFED/C/@CCGC
@M00842:106:000000000-AAV5A:1:1101:12423:3525 1:N:0:4
AAAAAAAAAAAAAAAAAAGAGGAGCAGAGACTAAACAGAAGAGCACAAGAA
+
>1>11@D1>DDDE?F?////0/0//>0B/001111@100B1B00B0B0000
@M00842:106:000000000-AAV5A:1:1101:15571:3527 1:N:0:4
AAAAAAAAAAAAAAAGAGGGGGGAGGAGCGACACAAGACACACAAAAAAAA
+
111>111AA@0AAE?//0AAE/@CB/////<--->.0000//.....<;--
@M00842:106:000000000-AAV5A:1:1101:13361:3530 1:N:0:4
AAAAAAAAAAAAAAAAGAGGGGAGACGGACGAACGAGACAGAGCGACACAG
+
AAAAA1>1>ADDGCEA//BFEC?//////>>>>/>///>00B00/////B0
@M00842:106:000000000-AAV5A:1:1101:23228:3532 1:N:0:4
AAAAAAAAAAAAAAACGGGGGGGCGCGGCGAGCACACACACACACAACCAC
+
AA??1>D?DDDD?////A/E/@;--;--9--9--;--;AA-----;--;--
@M00842:106:000000000-AAV5A:1:1101:10539:3539 1:N:0:4
AAAAAAAAAAAAAAAGAGGGGGACGCAAGACGACACACACAGACCCACCCA
+
A@AAAD?D>DDDG?E//B//A////>///00////>0/>/?010//<<E//
@M00842:106:000000000-AAV5A:1:1101:18099:3543 1:N:0:4
AAAAAAAAAAAAAAAAAAAAAAAAAAAAAAAAAAAAAAAAAAAAAAAAAAA
+
>3A3332ADDDDCCC??000//>///E/////<///--<--------;99-
@M00842:106:000000000-AAV5A:1:1101:11477:3550 1:N:0:4
AAAAAAAAAAAAAAAAGGGGGGCGAGGAACGAACACCAAAGACAACACAAA
+
AAAAA@1>>DDDEG/E///AEC@C----0..<.--<..:./;/:/.:..:.
@M00842:106:000000000-AAV5A:1:1101:22400:3551 1:N:0:4
AAAAAAAAAAAAAAAAAGGGGGCGCAGGAGGGACAGGACACCGCATACAAG
+
AAAAAD?DDDDDCEG//AEEE///>//>/>///?/</B/B0/////<1B11
@M00842:106:000000000-AAV5A:1:1101:11537:3568 1:N:0:4
GAGGCCTCCAGCAATCTTGAACACTCATCCTTAATACCTTTCTTTCTGGGG
+
>>>3>>BBAFFFGGGFBBBFFG5A4BF5B445D55DDF555A5D55ADBB2
@M00842:106:000000000-AAV5A:1:1101:22400:3571 1:N:0:4
AAAAAAAAAAAAAAAAATGGAATTCTCGGGTGCCAAGGAACCCCAGCACAC
+
AAB@A@DBBBBBGGG?A1BF3B33BD5BFE1>1B@B??GB11BEEF11111
@M00842:106:000000000-AAV5A:1:1101:16780:3574 1:N:0:4
AAAAAAAAAAAAAAAAAAAAAAAAAAAAAAAAAAAAAAAAAAAAAAAAAAA
+
33A??@@DBBBBGCCEC000////>/////<//</><---<:@-@@-9A9-
@M00842:106:000000000-AAV5A:1:1101:9177:3581 1:N:0:4
ATAAAAGGAGATTAAATCAAGTCAGATGACCTTGATGGTACAGAGAAAAGG
+
A>AAAF1>FAA1BGGGGFGGGBDBAF3EGH11BBA1D1BDGHF1FBFFAF/
@M00842:106:000000000-AAV5A:1:1101:14376:3591 1:N:0:4
AAAAAAAAAAAAAAAAGGGGGGAGCGAGCAACAGCAGGACAGAAGACGAAG
+
>111111>>@0AE?///AA/A</>?<A/<-<000000..././<///.<-.
@M00842:106:000000000-AAV5A:1:1101:16353:3597 1:N:0:4
GAAAAAAAAAAAAAAAAAAAAAAAGAAACACAGACGAGAAGAAGCAAAAAC
+
11>>A?1ADDDDGCGG??////>///0B0B0/010///</0BF01<0B0//
@M00842:106:000000000-AAV5A:1:1101:14951:3597 1:N:0:4
AAAAAAAAAAAAAAACGGGGGGACGTAGACGCACCAAAACACAACACACGG
+
A1AA11>A@D@DA/A//AAA@@/<//.0.>.---<<<.....C<.....--
@M00842:106:000000000-AAV5A:1:1101:12552:3599 1:N:0:4
AAAAAAAAAAAAAAAAAAAAAAAAAAAAAAAAAAAAAAAAAAACAAAAAAA
+
B@BB@?DDBBBBGGGGGGGGCEE/>EE@/////>/>A>C@C@@...::.99
@M00842:106:000000000-AAV5A:1:1101:16495:3600 1:N:0:4
AAAAAAAAAAAAAAAAGGGAATTCGCGGGTGCCAAGGAACTCCAGACACGG
+
A?AAAADDDDDDGGGGAAA/0011///>E/>/>11//B0B1111B1>FE//
@M00842:106:000000000-AAV5A:1:1101:13163:3609 1:N:0:4
GAAAAAAAAAAAAAAAGGGGGGGGCAGCGCGACACGACCAACGCAAGCGAG
+
11AAA1>ADDDDEE?//AECCC->--;9-9-----;---;----9----;-
@M00842:106:000000000-AAV5A:1:1101:23355:3633 1:N:0:4
AAAAAAAAAAAAAAAAAAATGGAATCCACGGGTGCCAAGGAACTAAAGACA
+
AA3A3>ADDDDDGEAAA?@1BE3B33B3B1>>/>13B3111313333B3B3
@M00842:106:000000000-AAV5A:1:1101:14175:3644 1:N:0:4
AAAAAAAAAAAAAAAAGGGGGGGAGAGCGCAAGGAGAACACGAAAAAACAG
+
11>11111>>ADAE//AAAC//--9...--;9------/:------9--:-
@M00842:106:000000000-AAV5A:1:1101:14102:3646 1:N:0:4
AAAAAAAAAAAAAAAAAAAAAAAAAAAGACAGAAGAGAAGAACAAGAACAA
+
A3A?A??DBBBBGGGGCC00////>/E/?23G33?3022222222222222
@M00842:106:000000000-AAV5A:1:1101:11516:3649 1:N:0:4
ATTTCCAAAAAAAAAAAAAAAAAAACGGAATTCAGGGGAGCCAGGGAACCC
+
1>1>>BFFFAADGGGGGGEGGGE?//>BA//1B12BF>///?G0///>/>>
@M00842:106:000000000-AAV5A:1:1101:23344:3650 1:N:0:4
AAAAAAAAAAAAAAAAAAATGGAATGCGCGGATCCCAAGGAACCCCAGCCA
+
BBBBABDBBBBBGGGGGGE1BC3@3351?/////?2?3?/BFH////<0/0
@M00842:106:000000000-AAV5A:1:1101:13669:3657 1:N:0:4
ACCAAGAAACCAACATAAACATCACAGCCCGGCGTACGAGGAAGGACGTCA
+
111>11>CFFFAFGG1FBBF1A1A11B000A00/AAEE/A/A0BA00//B/
@M00842:106:000000000-AAV5A:1:1101:15864:3658 1:N:0:4
ACACAAAAAAAAAAAAAAAAAAAGGAACGATCGGGAGCAAAGGAACACCAG
+
>3>>>34CAD@DE?222?00000?B1?11111>?>//1?B3BEGF00B//0
@M00842:106:000000000-AAV5A:1:1101:10007:3665 1:N:0:4
AAAAAAAAAAAAAAAAAAATGGAATTCTCGGGCGCCAAGGAACTCCAGCCA
+
BBBBBBBDBDBBGGGGGGG1FGHH33D55B1///>>E///BGH33BF33?B
@M00842:106:000000000-AAV5A:1:1101:14193:3668 1:N:0:4
AAAAAAAAAAAAAAAAAAAAAAAAAGAACAGCACAGCAAGGACAACAAAGA
+
A?A??>@DDBDBGGGG0A0>//E/>//B033?00B0/000/?000//?000
@M00842:106:000000000-AAV5A:1:1101:8327:3668 1:N:0:4
AAAAAAAAAAAAAAAAGGGGGGAGCAGAGTGCGACCCAACCACCACAACCC
+
AAAA@@ADDDDDGC////AA/////<00/111/<->-..<...<<.<.C..
@M00842:106:000000000-AAV5A:1:1101:8844:3670 1:N:0:4
AAAAAAAAAAAAAAAAAAAAAAAACAAAACACAAAAAAAAACAAAAAAAAA
+
BABABBBBBBBBGGGGGGGGGGE?1??0G0?0F?FGE@E///??GGGGGGF
@M00842:106:000000000-AAV5A:1:1101:15860:3675 1:N:0:4
ACACAAAAAAAAAAAAAAAAAATGGAACGCGCGGGGGCCAAGGAACCCCAG
+
AABB@AFFBBBBGGFGCCC??@1B@3B31?//>/////>/?G/FBG/?///
@M00842:106:000000000-AAV5A:1:1101:22013:3678 1:N:0:4
AAAAAAAAAAAAAAAAAAAAAACACAAAAACAAAACAAAAAAAAAAAAAAA
+
>AABADDBBBBBGGGGGGGGFG1BF??B?111??00/?00?EFG?@CDCAD
@M00842:106:000000000-AAV5A:1:1101:23115:3679 1:N:0:4
CAGTGTCGGGGCTATAAAAATGTGAGAATGTATCTTAAAAAAACAACAAAA
+
>>3>3@@ADD@?EGGGGGGGAF6B5A5D3555D5B5DDDFB2A11A111BE
@M00842:106:000000000-AAV5A:1:1101:21003:3685 1:N:0:4
AAAAAAAAAAAAAAAAAAAAAAAAAAGCAAGAAAAAAAAGAAACGTAAACG
+
>AAAAD@DDDDDGGCAEE//E?E/>>/010>0B0<0//</?0?0/000/1/
@M00842:106:000000000-AAV5A:1:1101:18670:3685 1:N:0:4
AAAAAAAAAAAAAAAAAAAAAAAAAAAAAACAAAAAAAAAAAAAAAAAAAA
+
33AA?3?DBBDDFFFCC?00//////EE/@//?0B///@/-A---A---9-
@M00842:106:000000000-AAV5A:1:1101:20101:3692 1:N:0:4
GAAAAAAAAAAAAAAAGGGGGGGGCGGCAGAGACACAGTGCACGAGCAAGA
+
>?AA@1@DDDDD0/E/////E<9;---;----------/////-----/;-
@M00842:106:000000000-AAV5A:1:1101:21848:3710 1:N:0:4
GAAAAAAAAAAAAAAAGGGGGGGGGGGGGCACCAGGCAACAGACGAACAAG
+
A1AAA1110>0A?//AAECEEC@---9-9---9-------:-/--9-----
@M00842:106:000000000-AAV5A:1:1101:23272:3719 1:N:0:4
AAAAAAAAAAAAAAAAATGGAATTCTCGGGTGCCAAGGAACTCCAGTCACC
+
ABBBBBBBBBBBGGGGE1FGF333D5B1?>1>E3@@B11?F3BFB33BGHB
@M00842:106:000000000-AAV5A:1:1101:13042:3730 1:N:0:4
AAAAAAAAAAAAAAAAATGGAATGCTCGGGTGCCCAAGGAACTCCAGTCAC
+
AAAAADDDDDDDGGGGGABGBFF1121BE>/>?BBC/>FGHH1BCGF2FF1
@M00842:106:000000000-AAV5A:1:1101:17774:3736 1:N:0:4
AAAAAAAAAAAAAAAAAAAAAACAGAAAAAGAAAAGAAAAAAAGAACGACG
+
A1AAAD@DDDDDGGGGGC?EG?//0BE100//0BB0?GC00////<B////
@M00842:106:000000000-AAV5A:1:1101:11208:3748 1:N:0:4
AAAAAAAAAAAAAAAAATGGAATGCTCGGGTGCCAAGGAACTCCAACCACC
+
AAAAADDDDDDDGGGGE0AGBF11A2D/>E//B0BB//>>>1@FC11?/?/
@M00842:106:000000000-AAV5A:1:1101:22083:3759 1:N:0:4
AAAAAAAAAAAAAAAAAAAAAAAAAAAAAAGCAAAAAAAAAAAACAAAAAA
+
>3A@??ADBBBBGGFGCFGCC?EEE//</</02BB2F/<<@A--.<<.<<-
@M00842:106:000000000-AAV5A:1:1101:16822:3769 1:N:0:4
AAAAAAAAAAAAAAAAAAAAAAAACAAAACAAAAAAAAAAAAAAAAAAAAA
+
11AAADDDDDDDGGGGGGGGGC///?F0B0/>B0?<ECGGC///-ACCGGC
@M00842:106:000000000-AAV5A:1:1101:20253:3771 1:N:0:4
AAAAAAAAAAAAAAAAAAACGGAAGCACCGGTAGCCAACGAAATCCACAAC
+
>A11>1ADDD0AEEEC//>?////BB10/>/>/>1110//////11111//
@M00842:106:000000000-AAV5A:1:1101:15574:3777 1:N:0:4
AAAAAAAAAAAAAAAAAAAAAAAAAAAAACAAACAAAAAGAACAGACAACA
+
11>?A11DDDDDGCGC??/////>//>E/?F/0/0/<B///00?0?000//
@M00842:106:000000000-AAV5A:1:1101:13836:3779 1:N:0:4
AAAAAAAAAAAAAAAAGGGGGGGGAGGACGAACACCAACACACGACAACCA
+
11>AA1>1@ADDEEA////AA/?-;>-9----;--9A---------9----
@M00842:106:000000000-AAV5A:1:1101:10449:3786 1:N:0:4
AAAAAAAAAAAAAAAAAAAAAAAACAACAAAGAAAAAAAAAAAAAAAAAAA
+
11>A1>>DDDDDGGGGGGGECG@E//??//B0>FC0B>/</<>B//<<-<-
@M00842:106:000000000-AAV5A:1:1101:10113:3789 1:N:0:4
AAAAAAAAAAAAAAAAAAAAAAAACAACACAGCACAAAACACACCACACAC
+
BBABA??D@DBBGGGG0A>EEGCEE1?//??0/?0?0B0B/0/?/?/////
@M00842:106:000000000-AAV5A:1:1101:14343:3795 1:N:0:4
AGACCCAAAAACACAGAAACAGCAGTGAATCGAAAGATACAGCAAGTAAGG
+
11>1>11AFAA111AFB11000B001BBD3B0ABAEBB1DBFFFF01DBD1
@M00842:106:000000000-AAV5A:1:1101:14867:3797 1:N:0:4
AAAAAAAAAAAAAAAAAAAAAAAAAAAAAAGCAAAAAAAAAAGAAAAAAAA
+
33>A?>ADDBBBGGGE0E0>///>E/>//>/B?FF2?////<.<00<<-<-
@M00842:106:000000000-AAV5A:1:1101:16788:3798 1:N:0:4
AAAAAAAAAAAAAAAAAAAAAACAGAAAAATACAAAAAACAAAACGAGACG
+
>?AABDDBBBBBGGGGGGGFCG?12B@321133@331?>/?/0BB///<//
@M00842:106:000000000-AAV5A:1:1101:23253:3801 1:N:0:4
AAAAAAAAAAAAAACAGGGGGGACGCGGCAACACGGAACACCGCAAAGAAA
+
?AA@?1A?DD@DEA//0A/A/@///////--.><.-<.<//.----;/:./
@M00842:106:000000000-AAV5A:1:1101:12261:3803 1:N:0:4
AAAAAAAAAAAAAAAAAAAAAAAAAAAAACATAAACAAAAACAAAAAACAA
+
3AABBDBBBBBBGGGGGCECEE@/EE>EE//1B11B??00?//?0?FC/?/
@M00842:106:000000000-AAV5A:1:1101:10489:3806 1:N:0:4
AAAAAAAAAAAAAAAAAAAAAAAAAAACACACAAAAAAAAAAAAAACAAAA
+
ABBBBB@@DBBBGGGCGGGGGGCE//>/?G/</?00/</@/A@C-@.E..<
@M00842:106:000000000-AAV5A:1:1101:15838:3810 1:N:0:4
AAAAAAAAAAAAAAAAAAAAAAAAAAAACAAAAAAAAAAAAAAAAACAAAA
+
?3AA??2DDDBBCECE?000////E////?CBF/@/B/@/<-C-<-..:..
@M00842:106:000000000-AAV5A:1:1101:14339:3814 1:N:0:4
GGACCCAAAAACACAGAAACAGCAGTGAATCTAAAGAGCCAGCAACTAAGG
+
11>AAAAAFAAA1BGGFC1FC0BA01BBA3A2D1BBF00BA0FFH0BABG0
@M00842:106:000000000-AAV5A:1:1101:11323:3815 1:N:0:4
AAAAAAAAAAAAAAAAGGGGGGGGGCAGCGACCAAAAACACCACGAACACA
+
AAAAA?@ADDDDGGGG?/AAE/9---9--9---------;-----9-9-9-
@M00842:106:000000000-AAV5A:1:1101:17853:3816 1:N:0:4
AAAAAAAAAAAAAAAAAGGGAGGAGCAGCCGGCGGACGCAGACCACACAGC
+
11AA??>?DDD@E?/?E////A>//B/00///////>/////B/0///<0/
@M00842:106:000000000-AAV5A:1:1101:10356:3818 1:N:0:4
AAAAAAAAAAAAAAAAAAAAAAAACAAACAAAAAACAAAAAAAAAAAAAAA
+
AABCBCBBCCCCGGGGGGGGGG@FEH1G/0?00?//?FA0///<C/CD-<?
@M00842:106:000000000-AAV5A:1:1101:22753:3822 1:N:0:4
GAAAAAAAAAAAAAACGGGGGGAGGCGACCGCAGCGCGAGCACCGCACCAG
+
AA?AA??ADD@DG?EC/////B////<<->-<-----:---9..-----;.
@M00842:106:000000000-AAV5A:1:1101:10083:3824 1:N:0:4
TCATTAGCCTTGCGACCCTCGGCAGCAAGAACCATACGACCAATATCACGA
+
>>>>AF5CFDB@F2EFGGFGGGAAAEAC22B2AC3BF2AEE?E3F5FFHG1
@M00842:106:000000000-AAV5A:1:1101:16445:3825 1:N:0:4
AAAAAAAAAAAAAAAAAAAAAAAAAAAAAAACAAAAGAACAAAAAAACACA
+
?3AAADDBBBBBGGGGG000EC?>/E////>/??<02/022?00///..0.
@M00842:106:000000000-AAV5A:1:1101:14309:3830 1:N:0:4
AAAAAAAAAAAAAAAAAAAGGGAAGTCTCGGGTGCCAAGGAACCCCAGTCA
+
A?A????DBBBBGGGGGE?1?EGF1333BB?>1>>33BFFFGE1?/?E3BB
@M00842:106:000000000-AAV5A:1:1101:9675:3832 1:N:0:4
AAAAAAAAAAAAAAAAAAAAAAAACAAAACACAAACACAAAAACAAAACAA
+
>AAA?1>>DDDDGGGG/EEEEE?@/?/000/0>?F/00//FG//?/0FC?/
@M00842:106:000000000-AAV5A:1:1101:12049:3835 1:N:0:4
AAAAAAAAAAAAAAAAAAAAAAAAACACACAACAAAAAAAAAAAAAAAAAA
+
1AAAA?1ADDDDEGGGCE/EEEE/>/>0/////??00?/>/</<A/<--<-
@M00842:106:000000000-AAV5A:1:1101:16752:3836 1:N:0:4
GTTTATGATAATCCCAATGCTTTGCGAGACTATTGTCGTGATATTGGTCGG
+
>>1>>33BBBD3BGGGF1BG3B3B1A0AAE1B121DBB0BE0D2ADA1BE/
@M00842:106:000000000-AAV5A:1:1101:21993:3848 1:N:0:4
AAAAAAAAAAAAAACAGGGGGGCGGCGCCGACCACAAACGACACCACAACA
+
>1AA?@ADD??@EC//B/AE/>>/-<---:----:.;....---999.9A.
@M00842:106:000000000-AAV5A:1:1101:15301:3857 1:N:0:4
AAAAAAAAAAAAAAAAAGGGGGGAAGAGACGACAACAAAGAGAACACACAG
+
A1AAA?1>0A@DECEE//////</</0??0?----..>0/</<////<.<.
@M00842:106:000000000-AAV5A:1:1101:9414:3860 1:N:0:4
AAACGATAAACCAACCATCAGCATGAGCCTGTCGCATTGCATTCATCAAAC
+
3AAA3>>>AFFFGGGGFFGGGGC5B4AAG4GBG2GEAAFGGDAFE5GGEE3
@M00842:106:000000000-AAV5A:1:1101:17443:3864 1:N:0:4
TCCATGATGAGACAGGCCGTTTGAATGCTGACGGGATGAACATAATAAGCA
+
3>>A>5B5BFFFGGGFGEEAA4BDA5D55DFA2AA2AABBGB5BG5ADFHA
@M00842:106:000000000-AAV5A:1:1101:13302:3873 1:N:0:4
ACGCCCCCAAGCATTAAGCTCAGGAAATGCAGCAGCAAGATAATCACGAGG
+
>>AA3>ADBBAAGG5ABFGBGC4BBB43A5F5B2BFFFC23F55DBGGE00
@M00842:106:000000000-AAV5A:1:1101:15031:3878 1:N:0:4
AAAAAAAAAAAAAAAAGGGGGGGAGGGGCAGGAAGCAGAAGCACGAAAGAA
+
A1A1A1>D@DDDEG////A///9--:------99--9/9////--;---/-
@M00842:106:000000000-AAV5A:1:1101:21604:3881 1:N:0:4
AAAAAAAAAAAAAAAAAAAAAAACAAAAAGACAGAAAAAAAACAAAAAAAA
+
ABBBADBBBDBBGGGEG?ECCEEA1?11?1?2F2?33?BEC/</FCFF?/@
@M00842:106:000000000-AAV5A:1:1101:19861:3881 1:N:0:4
AAAAAAAAAAAAAAAATGGAATTCTCGGGTGCCAAGGAACGCCAGCCACTG
+
A?AAAD?>D0>D/E//0BF1B11A2BAA//>/BB1>/FFG//>///>BCB1
@M00842:106:000000000-AAV5A:1:1101:11569:3884 1:N:0:4
AAAAAAAAAAAAAAAAAAAAAAAAAAAAACAACAAAAAAAAAAAAAAAAAA
+
BBBBBBBBBBBBGGAEGCGGGG>///>/<<?GCG?C0?/B@@C<@DGCCGC
@M00842:106:000000000-AAV5A:1:1101:12355:3897 1:N:0:4
AAAAAAAAAAAAAAAAAGGGGGCGCGCACGCAGACACACCCACAACAACAG
+
>>AAA@DDDDDDGGG/////AEE/////>/////B00<///<//////CG0
@M00842:106:000000000-AAV5A:1:1101:19851:3899 1:N:0:4
AAAAAAAAAAAAAAAATGGAATTCTCGGGTGCCAAGGAACTCCCGTCACTG
+
AAAAADDDDDDDGGGGCFG1B11D22B//?//BDB//>EGB1F//?BEE21
@M00842:106:000000000-AAV5A:1:1101:23623:3903 1:N:0:4
CATGTTGGACCTGTAAACTTAAATATGCTATGCAAAAAAAAAAAAAAGGGA
+
>>>3>BBAFFF4B5BFFG55ADG666D56D5BAABB4A2AAE000E>1A11
@M00842:106:000000000-AAV5A:1:1101:16745:3905 1:N:0:4
AAAAAAAAAAAAAAAAAAAAAAAAAAAAAACACAAACACAGAGAAAACAGA
+
33AABDDDBBBBGGGGCEC?CCC//>//>//?0/??/00/0?0011F0<00
@M00842:106:000000000-AAV5A:1:1101:9422:3912 1:N:0:4
AAAAAAAAAAAAAAAAAAAAAAAACAAAACGACAACCAACACAGAAAACAC
+
BBBBBBBDBBDBGGGGGEGCE@E/1FA0B0///////??/?//0B2?2?/0
@M00842:106:000000000-AAV5A:1:1101:14966:3913 1:N:0:4
AAAAAAAAAAAAAAAAAAAAAAAAAAAAAAACAAAAAAAAAAAAAAAAAAA
+
>3>?A?@DBCCCGGGGCC?E??@E/////>//??<G//</>---<<-----
@M00842:106:000000000-AAV5A:1:1101:23541:3918 1:N:0:4
AAAAAAAAAAAAAAAAAGGGGGGCGCGGGACTCACCAACCCCACCACACAC
+
>>>11@DDDDDDCE////A////AC------.;0/;0.;..9.........
@M00842:106:000000000-AAV5A:1:1101:14608:3922 1:N:0:4
AAAAAAAAAAAAAAAAGGGGGGAGGCGAGAAAAGACAGACAAAAAAGAAAG
+
11>>111>0000E/EA?AA//<>//</---.100>////</</..-...//
@M00842:106:000000000-AAV5A:1:1101:12978:3928 1:N:0:4
AAAAAAAAAAAAAAAAGGGGGGGGAGCGACAAGCACAACCAACCCAAGCAG
+
A?AAAD1@DDDDGC////A/E/--;9--;;---9--9--9-;-9------/
@M00842:106:000000000-AAV5A:1:1101:11825:3931 1:N:0:4
AACATAATAAGCAATGACGGCAGCAATAAACTCAACAGGAGCAGGAAAGCG
+
AABBAFFFFFFFGGFGFGGGGEAEAG4B3AF5BAB2FF2AFHDHGEGHHH1
@M00842:106:000000000-AAV5A:1:1101:15412:3935 1:N:0:4
AAAAAAAAAAAAAAAAAGGGGGGAGCAGGAAGAGCGACACACGACAAAAGA
+
A1>A111AAA@DE?//////A//A///0//00<00---<</.-AC--/:/.
@M00842:106:000000000-AAV5A:1:1101:15132:3940 1:N:0:4
AAAAAAAAAAAAAAAAAGGGGGGCGCGGCATGAGACAGAACGCAAAACACA
+
A1AA?11>AADDC?AA/AA//></----<--.:0;0//://..:--;;...
@M00842:106:000000000-AAV5A:1:1101:10250:3945 1:N:0:4
TTTCTGGTCGTGTTCAACAGACCTATAAACACTCTGTGCCGCGTTTCTTTG
+
>>AA1311B>AAEFBFFA1G0FB111133A10101122DFEGE///B21D1
@M00842:106:000000000-AAV5A:1:1101:10346:3947 1:N:0:4
AAAAAAAAAAAAAAAAGGGGGGAGGCGGACGCGCACACACCACCACCACAG
+
AAAAADD@DDDDGGCC/AE/////<//--<------:..............
@M00842:106:000000000-AAV5A:1:1101:16164:3948 1:N:0:4
AAAAAAAAAAAAAAAAAAAAAAAAAAAAACAAAAAAAAAACAAAAAAAAAA
+
A3AA?@DDBBBCGGGFC?00//E/>/>/>/?/0B////<///?00<->---
@M00842:106:000000000-AAV5A:1:1101:18658:3965 1:N:0:4
AAAAAAAAAAAAAAAAAAAAAAAAAAAAAAAAAAAAAAAAAAAAAAAAAAA
+
A?AA@?DBBBBBGGGGCC??/@?//>E/E//B@CC?-<A@-C@G?ADBGG=
@M00842:106:000000000-AAV5A:1:1101:12305:3965 1:N:0:4
AAAAAAAAAAAAAAAAAATGGAATTCTCAGGTGCCAAGGAACTCCAGTCAC
+
A@ABABDDDDDBEAEGGGBFG3F3355DB5B5B3F3G1?1BB3BFGGBFGG
@M00842:106:000000000-AAV5A:1:1101:17547:3979 1:N:0:4
AAAAAAAAAAAAAAAAAAAAAAAACCAACACGCGACACCACCAATCACACC
+
AAAAA?ADDDDD??GCAE/EE/>///?/?>E/>//>////////101<11/
@M00842:106:000000000-AAV5A:1:1101:10067:3989 1:N:0:4
GAGAGCGCCAACGGCGTCCATCTCGAAGGAGTCGCCAGCGATAACCGGAGG
+
>>>>3A?DBCCCEFAEAEGGGG5AB32A2222F0ABAAFEE1AFHHGG0E/
@M00842:106:000000000-AAV5A:1:1101:8030:3990 1:N:0:4
AAAAAAAAAAAAAAAAGGGGGGCAGAGAACGCCACGCAACACACCCACACG
+
AAAAADDDDDDDEEGGCAEEGGG/?FC0?1//>..->--<C......<.:-
@M00842:106:000000000-AAV5A:1:1101:15303:3991 1:N:0:4
GAAAAAAAAAAAAAAAGGGGGGGACGCGACATAGACAACGAAGACAAGAGA
+
>11>1>1>>A0AE?/A/AA/A/9-------;-//9/;---:--;//99F--
@M00842:106:000000000-AAV5A:1:1101:13252:4005 1:N:0:4
GAAAAAAAAAAAAAAAAAAAAAAAAACACAAAACAAAACAAAGAAAAACAA
+
11AAAFD1DDDDGGGCECA?E>//E///B//000//00B/?<000B00//?
@M00842:106:000000000-AAV5A:1:1101:7688:4007 1:N:0:4
AAAAAAAAAAAAAACAGGGGGGCGCAAGACCCACCCCCACACACACCACCC
+
1>AAADDDDDDDE?AAAA/AAB<///<-000.<>..---<<<C.....;..
@M00842:106:000000000-AAV5A:1:1101:14161:4010 1:N:0:4
AAAAAAAAAAAAAAAAAGGGAACTCTCGGGTGCCAAGGAACCCCAGCCACC
+
B?A?A?ABBBBBGGGGE1AE1113B53?FE1>?3B3FFGHH11??E111B0
@M00842:106:000000000-AAV5A:1:1101:23519:4016 1:N:0:4
AAAAAAAAAAAAAAAAAAAAAACAAAAAAACAAACAAACAAAACAAAAACA
+
ABBBBBBBBBBBGGGGGGGG?E1?E111>>?//B/0/0?C/B00/?00///
@M00842:106:000000000-AAV5A:1:1101:21497:4029 1:N:0:4
AAAAAAAAAAAAAAAAAAAAAACAAAAAAATCAAAAAAAAAAACAAAAAAA
+
3ABABBBBBBBBGGGGGGGE?EDHAB11/>03B3B3//<>/BC///<F/</
@M00842:106:000000000-AAV5A:1:1101:10262:4033 1:N:0:4
GGGCCCGATTAACCCTGATACCAATACGATGCCTAAGCACTAGCCACAGGG
+
111>111>>AA1FFFBE013BF111110AA0A11D100B0111001000BA
@M00842:106:000000000-AAV5A:1:1101:10924:4041 1:N:0:4
TCCAAAAAAAAAAAAAAAAAATGGAATTCTCGGGTGCCAAGGAACTCCAGG
+
>>>AAFBBBBBBGGGGGGGGG1BB3B33B5@1F>1>EGFFHGHGHHGHHG3
@M00842:106:000000000-AAV5A:1:1101:21527:4043 1:N:0:4
CTCCGCATGTGCTAGTAGTAGTATTAAGCCTGTCAGGGACTGTATGAATTC
+
>>>A1>D1A@3B3FGBGF3BBAD333ADD1EB1BDFFFEG0F1D2AE222A
@M00842:106:000000000-AAV5A:1:1101:12956:4043 1:N:0:4
AAAAAAAAAAAAAAAAAAAAAAACACAAAACAACAGAGACAAGCAGAAGCA
+
?AA@A@?DDDDDGGGG/E/E/>>//>//0B0///>000BEB00/00B0111
@M00842:106:000000000-AAV5A:1:1101:20468:4047 1:N:0:4
AAAAAAAAAAAAAAAAAGGGGGGACGGAGAGTGCAACAAACAGCAGCGAAG
+
A?A?111>?D?D?/////AAA/>//<>.<-.1111110<..</././----
@M00842:106:000000000-AAV5A:1:1101:7586:4055 1:N:0:4
AAAAAAAAAAAAAAAAAAAAAACAAACAGACAAAAAAAACAAACACAAAAA
+
BBBBBBDDBBBBGGGGGGGGGECA1B1B231?22FFE/>/???/0B/?0B?
@M00842:106:000000000-AAV5A:1:1101:19427:4059 1:N:0:4
AAAAAAAAAAAAAAAAAAAAAAACAACAAAAGAAAACGAAACACACCACCA
+
BBBBBBBBBBBDGGGGGCE0EE?E11???113/B?23/>?E/30///////
@M00842:106:000000000-AAV5A:1:1101:20019:4060 1:N:0:4
AAAAAAAAAAAAAAAAAAAAAAACAAAAAGACAAAACAAAACACACACGAG
+
@AAAADDDDDDDGGGGCEC@?E///?B0///000000//000/0</<?///
@M00842:106:000000000-AAV5A:1:1101:19297:4060 1:N:0:4
AAAAAAAAAAAAAAAAAAAAAAAAAACAAAAAAAAAAAAAAAAAAAAAAAA
+
CCCCCBDBCCCCGGGGGGGGGGE/>E/FF00?>BBC@C/<C@CCGC@;:??
@M00842:106:000000000-AAV5A:1:1101:20876:4064 1:N:0:4
AAAAAAAAAAAAAAAAAAAAAAACAAAAACAACACAAAAAAAAAAAAAAAA
+
AAAAADDDDDDDGGGGGGGGGE>//?B0>//?/////B0/<<B/<>C/CGC
@M00842:106:000000000-AAV5A:1:1101:12676:4079 1:N:0:4
AAAAAAAAAAAAAAAAGGGGGGGGAGAACAGACCACAAACAAAACCAACAA
+
??AAA?AD?DD@EE/EAAGGG@---@9-9;//--9---;-------;----
@M00842:106:000000000-AAV5A:1:1101:11179:4088 1:N:0:4
AAAAAAAAAAAAAAAAAAAAAAAAAACAGAACACACAAACAAAAACAAACA
+
BBBBB@DDBBBBGGGGEGGGEGE/E//?23B2B2??/?0/B/0F?/?/0/<
@M00842:106:000000000-AAV5A:1:1101:21710:4094 1:N:0:4
AAAAAAAAAAAAAAAAAAAAAACAACGAAACAACACAAAAAAAAAAAAAAA
+
AABBADDBBBBBGGGGGGGGGG1??1/?11>3?/?/??00GE?/<>//>/-
@M00842:106:000000000-AAV5A:1:1101:8397:4094 1:N:0:4
AAAAAAAAAAAAAAAAGGGGGGCACGCGAGTACGCACGCCACACACAACAC
+
AAAAA>ADDDDDEEG//AAAEC//////---0>...---..<.:.......
@M00842:106:000000000-AAV5A:1:1101:17411:4095 1:N:0:4
AAAAAAAAAAAAAAAAGGGGGGGAGACGAACAACCGAAAAAAACAAACAAA
+
A?AAA>@AA@0AE?E/?EEEEC---...--------9------9-;;----
@M00842:106:000000000-AAV5A:1:1101:9077:4097 1:N:0:4
CCATTTCAACTACTCCGGTTATCGCTGGCGACTCCTTCGAGCTGGACGCCG
+
1>1>AFDFFFFFGFFGGG1A01AA00AE00EE0B111BA/0/A100B/EE/
@M00842:106:000000000-AAV5A:1:1101:7369:4105 1:N:0:4
AAAAAAAAAAAAAAAAAAAAAAAACAAAACAAAAAAAAACAACAACAAACA
+
BCCABBDBCCBCGGFEEFEGGGG?1?10B?F/B0//</>/?///?///0/0
@M00842:106:000000000-AAV5A:1:1101:11179:4106 1:N:0:4
AAAAAAAAAAAAAAAAAAAAAAAACAAAACACAACAAAAAAAAAAAACAAA
+
BBCBBBBBCCCCGGGGGGGGGGCG?G1G0F/???/?/BB/>></B/>/<?0
@M00842:106:000000000-AAV5A:1:1101:20649:4110 1:N:0:4
AAAAAAAAAAAAAAAAGGGGGGGCGAGGAGCGAGAACCAGCACAAGCACAG
+
>>A?A@@DDDDD?AE?/A//A@--:9--------99/-;-9-;-9------
@M00842:106:000000000-AAV5A:1:1101:13053:4115 1:N:0:4
AAAAAAAAAAAAAAAAGGGGGGCGGGAGCACAGCCACGCAACACCACAAGA
+
>1>1>1>>00>>///A//E/EB//----;..//.../-.---...9.9../
@M00842:106:000000000-AAV5A:1:1101:21301:4122 1:N:0:4
AAAAAAAAAAAAAAAAAAAAAAAACAAAAAACAAAAAAAAAAAAACAAAAA
+
BBBBBBBBBBBBGGGGFGGFCG?@1?1BB///?/E0?><//<B///..<0.
@M00842:106:000000000-AAV5A:1:1101:18029:4127 1:N:0:4
GCAAGCTATTTAACTGGCGGCGATTGCGTACCCGACGACCAAAATCAGGGG
+
>>>33>@BBBBDGG5FGGGGGGGA2A3B1B0AABAEEFEEEAAG33BDG1/
@M00842:106:000000000-AAV5A:1:1101:19715:4127 1:N:0:4
AAAAAAAAAACAAAACGGGGGGCGCAACACCACAACCACCACCACCAAAAC
+
>>AAA>1ADD0>0FA00AE/EC///<//?/...............<.....
@M00842:106:000000000-AAV5A:1:1101:11283:4130 1:N:0:4
AAAAAAAAAAAAAAAAAAGGGAATTCTCGGGTGCCAAGGAACTCCAGCCAC
+
BBBBBBBBBBBBGGGGG?1EE?GGGD5D1?/1>1BE3G1FGHFGHHH3?0?
@M00842:106:000000000-AAV5A:1:1101:19324:4133 1:N:0:4
AAAAAAAAAAAAAAAAAAAAAAAAAGAGAACGAACGCACACTCAGCAACAA
+
AAAAADDDDDDDGGGEGEGCC@/>/>?0>11//<//////00001B10BF/
@M00842:106:000000000-AAV5A:1:1101:7838:4137 1:N:0:4
AAAAAAAAAAAAAAAAGGGGGGCACGACACCCCACCACCCACCAACCCACC
+
AAAAA@DD>D0D?/A/A//AE///?/?//-..-<<>.<<.C...<.<.;..
@M00842:106:000000000-AAV5A:1:1101:11466:4140 1:N:0:4
AAAAAAAAAAAAAAAAAAATGGAATGCTCGGGAGCCAAGGAACCCAAGTCA
+
BB@BABBBBBBBGGGGGG?1BGBG3@@5B?/>/>?13BCAF3B/?///3?3
@M00842:106:000000000-AAV5A:1:1101:15621:4143 1:N:0:4
AAAAAAAAAAAAAAAAGGGGGGCAGGGGGCGACAGAGAACAAAGACCAGAA
+
11>111>A@@@AEEE/A/A/A<//////----<--:://///;/////.;/
@M00842:106:000000000-AAV5A:1:1101:9644:4146 1:N:0:4
AAAAAAAAAAAAAAAAGGGGGAGACAGCACACCAACCCACACCCACCCCCC
+
>AA?A@ADDDDDEA?//AAAA/>/?0>/0B00/////>///E//F////</
@M00842:106:000000000-AAV5A:1:1101:11474:4157 1:N:0:4
AAAAAAAAAAAAAAAAAAATGGCAGACGCGGGTCCCAACGCACTCCAGCCA
+
AAAAADDDDDDDGEEGGG/0B100//B///>/>/?0B>///<>/BF1<0?0
@M00842:106:000000000-AAV5A:1:1101:12992:4158 1:N:0:4
AAAAAAAAAAAAAAAAGAGGGGGGCCAAGCACACAACAAAACACAACACAA
+
1>AAA?ADDDDDGGCG//A/////////</<000..<..<00<..<.....
@M00842:106:000000000-AAV5A:1:1101:20023:4160 1:N:0:4
TTGTTTGTAGTTTGATATGACTGGAAGAAATAAGCCGTAGCAGTGTGTTCA
+
1>>>>>1BBDBBFGF3FFBBFFBB1100B013BABAAABF0BF1B2A0BFD
@M00842:106:000000000-AAV5A:1:1101:19629:4161 1:N:0:4
GAAAAAAAAAAAAAACGGGGGGAGCGAGGCGCAGAACACCAATCACAAACA
+
A?A@A1110>0>A///AEEEE//>/</-----<--////:..//0/00...
@M00842:106:000000000-AAV5A:1:1101:10901:4161 1:N:0:4
AAAAAAAAAAAAAAAAAAAAAAAAAAGACACGAACACAACAAAGCAAACAG
+
AAAAADDDDDDDGGGGEE//>>E//>/?B00////<0//?/?00010B?00
@M00842:106:000000000-AAV5A:1:1101:18862:4172 1:N:0:4
ATGGCGCCACCAGCAAGAGCAGAAGCAATACCGCCAGCAACAGCACCAAAC
+
>1>1>1>A1AFAGG10FFGBBF00B1101B11AAA/E/B00BBACG/F///
@M00842:106:000000000-AAV5A:1:1101:20718:4178 1:N:0:4
AAAAAAAAAAAAAAAAAAAAAAAAAAAAAACAAAGACAAAAAAGAAACAGA
+
AAAAA@@DDDDDGGGGGCECGCG//>/<//?/<0000<?0<F//<0?0000
@M00842:106:000000000-AAV5A:1:1101:22105:4181 1:N:0:4
AAAAAAAAAAAAAAAAAGGGGGGCGCGGCAGTCGACGCCGCACAGCACGAC
+
A?AA?1>1DDD@EEG///AAAE</->--<--//..=--;-9---/;/.-.-
@M00842:106:000000000-AAV5A:1:1101:10695:4186 1:N:0:4
AAAAAAAAAAAAAAAAGAGAGGGGCACAACAGAACACCGGCGCAACACAAC
+
1>AAA1>DDDDDGGEC//00A/B////00/>0>100>///>/////0////
@M00842:106:000000000-AAV5A:1:1101:23711:4195 1:N:0:4
AAAAAAAAAAAAAAAAGGGGGGCCGGACACTCAGAACACAACACCCAACCC
+
>1AAADD@DDDDG//A/AAEE@/////--<10>1110><<<CC.<..<<A.
@M00842:106:000000000-AAV5A:1:1101:7731:4198 1:N:0:4
AAAAAAAAAAAAAAAAGGGGGGCCGAGCGACATGACGCCGACACACCACAC
+
AAA?1?>D@@@AC/A/A////C//<//<----.00/..-<----:A:....
@M00842:106:000000000-AAV5A:1:1101:13112:4200 1:N:0:4
AAAAAAAAAAAAAAAAAAGAGGAGAGGAGCAACGAGCACAGACAACACCAA
+
>1?A11>DDDDDGGGGC///0/0/?A/>E/>00//?//0001000/?/?//
@M00842:106:000000000-AAV5A:1:1101:20669:4201 1:N:0:4
AAAAAAAAAAAAAAAAAATGGAACTCGCGGGAGCCAAGGAACCCCCAGCAC
+
AAAAADDDDD@DEGEEAE0BFBB@1B//>>E//??>0/?0FE/EA///B00
@M00842:106:000000000-AAV5A:1:1101:20490:4201 1:N:0:4
AAAAAAAAAAAAAAAAGGGGGGGACGCGCGAAGGACGAGAACCGACAACAG
+
>AA>A@11ADDDCCG////EE/--99-9------9;-@---9---;9--A-
@M00842:106:000000000-AAV5A:1:1101:20827:4212 1:N:0:4
AAAAAAAAAAAAAAAAGGGGGGCGGAGAGCACACAGACACCAACACACACG
+
>>AAA@DDDDD?EGG?///A//>/-<--.././..././/...:::.;..-
@M00842:106:000000000-AAV5A:1:1101:17980:4226 1:N:0:4
AAAAAAAAAAAAAAAAAAAAAAAAAAAAAAGAAAAAAAAAAACAAAAAAAA
+
??AAABBDBBBBGGGGCC?EEEFE/E/</>//0B20/<</--.>.0>.-<-
@M00842:106:000000000-AAV5A:1:1101:12905:4230 1:N:0:4
GATTAAGCTCATTCAGGCTTCTGCCGTTTTGGATTTAACCGAAGATGATTT
+
>>>>AD5DBCFDGGGGGG4BFBD54A22AA4A3B3A5FGHG?E2E5FFAAD
@M00842:106:000000000-AAV5A:1:1101:24017:4230 1:N:0:4
AAAAAAAAAAAAAAAAGAGGGGCGACGCGCGACACCACCCCCACACACCCC
+
1AAAADDDDDDDGGG/A/0//AA/EE////>////?//?//>/?////<//
@M00842:106:000000000-AAV5A:1:1101:23510:4237 1:N:0:4
CTTGGCTTAAAAAAAAAAAAAAAAATGGAATTCTCGGGTGCCAAGGAACTC
+
>>>33BBCFFFFGGGGGGGGGG0?01BF333@DDDFB>1>EF3EHFGCG3B
@M00842:106:000000000-AAV5A:1:1101:14892:4244 1:N:0:4
AAAAAAAAAAAAAAAAAAAAAAAAGAAGACAGAGGGCGAAGAAAGAAAAAA
+
33AAADDDBBBBGGGCC?00////??1BB3?BB3??//////2B220B20/
@M00842:106:000000000-AAV5A:1:1101:13121:4251 1:N:0:4
AAAAAAAAAAAAAAAAAAAAAAAAAAAAACCACAAAAAAAACAACAAACAA
+
AAAAABBADBBBGGGGGGGGGG/>>///<//???/B0?</</F///?</0.
@M00842:106:000000000-AAV5A:1:1101:10233:4255 1:N:0:4
AAAAAAAAAAAAAAAAAAGGGAATCACCGGATCCCACGAACCACCATCCAC
+
@AAAADDDDDDDGGGG///?>F0C1110/>//>0010//?/>0?F/1B01B
@M00842:106:000000000-AAV5A:1:1101:7574:4258 1:N:0:4
TGCTCACAATGACAAATCTGTCCACGGAGTGCTTAATCCAACTTACCAAGC
+
>>>>AFFFFFFFGGGGFGGGFGB5AAE2B2FA5DDAADGB3FADFHHFGFA
@M00842:106:000000000-AAV5A:1:1101:21586:4260 1:N:0:4
AAAAAAAAAAAAAAAAAGGGGGCGGCAGCAGCGAGACACACCACACACACG
+
1>AA?D?DDDDD?EC?//A//>/>///<?000<////0B0?///?//////
@M00842:106:000000000-AAV5A:1:1101:19319:4261 1:N:0:4
AAAAAAAAAAAAAAAAAAAAAAAAAAACACAAAAAAAAAAAAAAAAAAAAA
+
AAAAADDDDDDDGGGGGG?EEE/>/>>//0//0B////B/>/----<-;:-
@M00842:106:000000000-AAV5A:1:1101:11109:4263 1:N:0:4
AAAAAAAAAAAAAAACGGGGGGGCGGTGACGACACGAACGACACACACACC
+
1>AAA1AD@0>AEC//AAAEEC--9--;-/---99--------;--A----
@M00842:106:000000000-AAV5A:1:1101:7633:4264 1:N:0:4
AAAAAAAAAAAAAAAAAAAAAAAACCACAACACACAGAACAAAGAAAAAGA
+
ABBBB?DDBBBBGEEEECEECFGC111/?/?/?//??B3232?3B03B0/?
@M00842:106:000000000-AAV5A:1:1101:9542:4267 1:N:0:4
GAGAAAAAAAAAAAAAAAAAACAACACAACCAAACAAAACAACCAAAACAA
+
>1>>AF11>>DDG?EEAEEG@/?/F/CCE///>/?0/000/>//?/>/0//
@M00842:106:000000000-AAV5A:1:1101:18545:4270 1:N:0:4
AAAAAAAAAAAAAAAAGGGGGGAGGGAGAAGTACAGCAACAAACAAACGAA
+
11>1>11>00D@A//AAAECE@//<//??001111110<00.<....<.<.
@M00842:106:000000000-AAV5A:1:1101:19260:4271 1:N:0:4
AAAAAAAAAAAAAAAAAAAAAAACAAGAACACAAAAAAAAAAAAAGAAAAA
+
AABBBBBBBBBBGGGCCEGGGG@1??1131F1?/?0/>/</@B/</?0000
@M00842:106:000000000-AAV5A:1:1101:7645:4279 1:N:0:4
AAAAAAAAAAAAAAAAAAAAAACAAACAACACAACAAAAAAAAAAAAAAAA
+
AAAAADADDDDDGGGGGGGGGG?E/F/B?///?>/F/FHHEE/<C//<??-
@M00842:106:000000000-AAV5A:1:1101:19049:4281 1:N:0:4
AAAAAAAAAAAAAAAAAAAAAAAAAAAAAAAAAAAAAAAAAAAAACAAAAA
+
AAAAADDDDDDDGGGCCEGGCEG//>>@//>/>>@<CCCGGCAC-9EA???
@M00842:106:000000000-AAV5A:1:1101:13823:4286 1:N:0:4
AAAAAAAAAAAAAAAAAAAAAAAAAAAAAAACAAAAACAAAAAAAAAAAAA
+
BABBBBBBBDBBGGCGGGGGFGG/>>></BB/?C0CG/??0FC/AD-A-<A
@M00842:106:000000000-AAV5A:1:1101:15460:4287 1:N:0:4
GAAAAAAAAAAAAAAAGGGGGGCGAGGGAACCGAGGAGACACCAGACGAAG
+
11>>11>10A0DCE//A//A?<B</---<0..-----.;.:/.:.;.-:-.
@M00842:106:000000000-AAV5A:1:1101:12330:4289 1:N:0:4
AAAAAAAAAAAAAAAAAAAAAAAAAAACACCACAAAAAAAAAGCAAGAAAA
+
A?AAADDBBBBBGGGGGGEGCG//>//?/0?/???00?///>/010000<0
@M00842:106:000000000-AAV5A:1:1101:8517:4305 1:N:0:4
CACAAAAAAAAAAAAAAAAAAATGGAATTCTCGGGCGCCAAGGAACCCCAG
+
3AABCFFCCCCCGGGGGGGGGCHB@@B333331?//>>>//FF0BG/?EE/
@M00842:106:000000000-AAV5A:1:1101:10815:4306 1:N:0:4
AAAAAAAAAAAAAAAAAAAAAAACAAAAAAAAAACAAAAAAAAAAAAAAAA
+
AAAAADDDDDDDGGCEEAEEFGG//?C0///>/>/?F0F///B<@-@CGC@
@M00842:106:000000000-AAV5A:1:1101:19155:4308 1:N:0:4
ATTTGAGCTAAGATTTGCCCTTCCAAAAAGAAAAAAAAAAAACGGAAACCC
+
AAA>1D11BDF1G31ABGGG1ABF1DB000000BB0/EEE/E/AA/?/00B
@M00842:106:000000000-AAV5A:1:1101:15704:4309 1:N:0:4
AAAAAAAAAAAAAAAAAAAAAAAAAAAAAGATAAGCAACGAACACAAAGCA
+
AAAAA@DDBBBBGGGGE??0//>///>///?22222B20/////2//<221
@M00842:106:000000000-AAV5A:1:1101:19038:4310 1:N:0:4
AAAAAAAAAAAAAAAAGGGGGGGGCGGACGACGACACCACCACGCACCCAC
+
1AAAAAADDDDDCGE//AE/EC-----------;--------9--------
@M00842:106:000000000-AAV5A:1:1101:12137:4313 1:N:0:4
AAAAAAAAAAAAAAAAAAAAAAAAAAAACACACAAAAAAAAAAAAAAACAA
+
AABBBBBBBBBBGGGGGGGGGG?E//><//0????00F?F?@C--C?C.<<
@M00842:106:000000000-AAV5A:1:1101:19870:4318 1:N:0:4
AAAAAAAAAAAAAAAATGGAATTCTCGGGTGCCAAGGAACTCCAGTCACTG
+
BBBBADBBBBBBGGGG1BBBBA3AD5BAE1>1BDBBB?FCBBGCHBFGHF3
@M00842:106:000000000-AAV5A:1:1101:19488:4319 1:N:0:4
AAAAAAAAAAAAAAAAAGGGGGGCAGCGGCAACGCGCACGCACCCACACAG
+
AAAAADDDDDDDGGG/A///A><//?//->--<<---;:-:---9....;.
@M00842:106:000000000-AAV5A:1:1101:13843:4320 1:N:0:4
GACTTCACGCCAGAATACGAAAGACCAGGTATATGCACAAAATGAGATGCC
+
>>>>>BBFAFBAFGBBEGGF4AABFF4E23A555A5BABAFG3B5DD5AE3
@M00842:106:000000000-AAV5A:1:1101:21381:4325 1:N:0:4
GAAAAAAAAAAAAAAAGGGGGGGCGCGACGTCAACACACACACAGAACCAC
+
11AAA111>>@?E?//A/AAE/----9--9--9-/:----9----9/;---
@M00842:106:000000000-AAV5A:1:1101:11146:4330 1:N:0:4
CGGACTGGAAACACTGGTCATAATCATGGCGGCGAATAAGTACGCGTTCTC
+
1>>1A>1>CFFFGG1FG1FE3EA3DBG1C000EEA///A1DDG?AA/>//2
@M00842:106:000000000-AAV5A:1:1101:17037:4331 1:N:0:4
AAAAAAAAAAAAAAAGGGGGGGGAGGACCGACACGACAACCAGAAGAGAAA
+
11AA11>1@A0>/EEC?AEA/9--9---9----9--9-9-----;//--//
@M00842:106:000000000-AAV5A:1:1101:9621:4332 1:N:0:4
AAAAAAAAAAAAAAAAAAAAAAAACAAAAAAGAAAAAAAAAAAAAAAAAAA
+
ABBBBBBBBBDAEFGGEGGGGEEE11FEG///?EF2B/<<B/>CGG-@-A?
@M00842:106:000000000-AAV5A:1:1101:24089:4339 1:N:0:4
AAAAAAAAAAAAAAAAAATGGAAGTCTCGGGTGCCAAGGAACTCAAGTCAC
+
BBBBBBBBBBBBGGGGGC1FGFF33D5D3B01/B3@311BBG3FDB@G3F3
@M00842:106:000000000-AAV5A:1:1101:14812:4340 1:N:0:4
AAAAAAAAAAAAAAAAAGGGAATGCGCGGGTGCCAAGGAACGCAAGTCACG
+
A?AAA@?DDDDDGGGG//AE/A01@//>/>/>?B@BFCFEG/?/>E1BGG/
@M00842:106:000000000-AAV5A:1:1101:15368:4340 1:N:0:4
AAAAAAAAAAAAAAAAGGGGGGAGAGAAGAAACCACGAACGAACAACGACG
+
11AA11@@0AADGG////A////</?/1010000>..<<--.=--/.-<:-
@M00842:106:000000000-AAV5A:1:1101:23675:4341 1:N:0:4
AGAGGTTAAAAAAAAAAAAAAAATGGAATTCTCGGGCGCCAAGGAACCCCC
+
>AA33B>DFFFFGGGGGGGGEEE1BB3333ADD1100/>>>EFF1?F1?E/
@M00842:106:000000000-AAV5A:1:1101:15547:4342 1:N:0:4
AAAAAAAAAAAAAAAAAAAAAAAAACAAAAAGAAACAAAAAAAAAAAAAAA
+
A3AAA?@DBBBBGGGGFF??/?/>/>??00??FGF33/?B?@/B<B//-<-
@M00842:106:000000000-AAV5A:1:1101:17355:4349 1:N:0:4
GAAAAAAAAAAAAAAAAGGGGGAGAGCGACATCAGACACACAACAAACAGA
+
>1>1A1>>DADDEC///A/EC/>>////>///111@1000//////0/B00
@M00842:106:000000000-AAV5A:1:1101:7701:4350 1:N:0:4
AAAAAAAAAAAAAAAAAAATGGAAGTCTAGGGTGCAAAGGAACTCCAGTCA
+
AA?A>3AADDBBGGEE0EE1BG3333555@B13?>@3BFG131333@F@B3
@M00842:106:000000000-AAV5A:1:1101:15890:4359 1:N:0:4
AAAAAAAAAAAAAAAAAGGGGGGAGAGACACGCGACAGACAACAGAAACAG
+
11A1A1>A0>@D?AA///A/A//<>///0?0.-<-<A-/.</..;//;/:/
@M00842:106:000000000-AAV5A:1:1101:23830:4366 1:N:0:4
AAAAAAAAAAAAAAAAAAAGGGAATTCTCGGGTGCCAAGGAACCCCAGCCC
+
BBBBBBBBBBBBGGGGFGE1EE1?2@@331B/1>?33311??F1?/>/0//
@M00842:106:000000000-AAV5A:1:1101:16521:4372 1:N:0:4
AAAAAAAAAAAAAAAAAAAAAAAAAAAAAAGAAAAACAAAAACAAAAAAAA
+
ABAAABBBBDDBGGGCGGGGCEE>>E/</>//02BF/FG00?/?FFFCC/<
@M00842:106:000000000-AAV5A:1:1101:21009:4376 1:N:0:4
AAAAAAAAAAAAAAAAAAAACAGACAGCAGCACAACAAACAACAGAACCAA
+
>AAAADDDDDDDGGGGEAE/>F00B00>FC0000B?>/0/0?>/00B0/>/
@M00842:106:000000000-AAV5A:1:1101:22744:4383 1:N:0:4
AAAAAAAAAAAAAAAAAAAAAAAAACACAAGAAAAAAACAAAAAAAAAAAA
+
AABBBDDBBBBBGGGGGGFECE/>>//0FE023320<B//?B?F/<C@/--
@M00842:106:000000000-AAV5A:1:1101:24122:4384 1:N:0:4
AAAAAAAAAAAAAAAAAGGGGGGCGAGAGACCCACGCCAACCCCACGACAA
+
AA@AA?DDDDDDECAA/A/AE//<-->-<</<...-<..-...:..--9--
@M00842:106:000000000-AAV5A:1:1101:21025:4385 1:N:0:4
AAAAAAAAAAAAAAAAAAAAAAAACAAAACAAAAAAAAAAAAAAAAACAAA
+
AABBBBDBBBBBGGGGGGCGGGEG1?10B0//0B/E<>/</>@DG?-...<
@M00842:106:000000000-AAV5A:1:1101:10661:4385 1:N:0:4
AAAAAAAAAAAAAAAAAAAAAAAAAACAAAACGAACAAAAACAAACAACAA
+
AAAAADDDDDDDGGGGGGGGGGG//>?//0<0/?</>000/?//B/G////
@M00842:106:000000000-AAV5A:1:1101:15342:4386 1:N:0:4
AAAAAAAAAAAAAAAAAGGGGGGAGGAGAGACACACAGACACGAAAACAAG
+
11>A111AADDDGCEA//////<////?/<F0000.<010</.-.<-/../
@M00842:106:000000000-AAV5A:1:1101:9250:4387 1:N:0:4
AAAAAAAAAAAAAAAAAAAAAAAAAAACACAAAAAACAAAAAAAAAAAAAA
+
ABBBBBBDBBBBGGGGEFGGGGCE//>/F0F/0B?B/??0FH/>@CG@CCC
@M00842:106:000000000-AAV5A:1:1101:9684:4388 1:N:0:4
AAAAAAAAAAAAAAAAGGGGGGCACACAGCGACCCCACAGCCACCCACCGC
+
11>A1DDDDD@DGCE//AEAEC///00/0/>/--><C??...</.<.<..-
@M00842:106:000000000-AAV5A:1:1101:19944:4400 1:N:0:4
AAAAAAAAAAAAAAAAAAAAAAAAAAAAAAAAAAAAAAAAAAAAAAAAAAA
+
AAAAADDDDDDDGGGAGGG/EE///>>/><<<><CCCGG??CC@?-9-:A@
@M00842:106:000000000-AAV5A:1:1101:13886:4401 1:N:0:4
AAAAAAAAAAAAAAAAAGGGGGGGAGAGCAACAAGAAGCACACCAAAACAA
+
>1AA11@DDDDDCEE///A////?-9.9./9-----///9------99-;-
@M00842:106:000000000-AAV5A:1:1101:18332:4411 1:N:0:4
AAAAAAAAAAAAAAAAGGGGGGAGGGAGCAGGACGAAAACACACAACACAG
+
11AAA?>ADDDDEEE/AAE/EB@//////.0...---.</<..........
@M00842:106:000000000-AAV5A:1:1101:11498:4412 1:N:0:4
AAAAAAAAAAAAAAAAAAAAAAAAAAGAACCAAAAAACAAAAAACAACAAA
+
AAAAADDDDDDDGGG?EG/EG@/>EE//00/B///?//<<<0///?//?/0
@M00842:106:000000000-AAV5A:1:1101:21942:4419 1:N:0:4
CAAAAAAAAAAAAAAAAATGGAATTCTCGGGTGCCAAGGAACTCCAGTCAC
+
AABBBBBBBBBBGGGGEGAFGGDBAD5@?EE1>EGHFAFG3EGGGHE3F3B
@M00842:106:000000000-AAV5A:1:1101:17918:4419 1:N:0:4
AAAAAAAAAAAAAAAAGGGGGGGAGAGGGCAGCGAGAGACACCAGAACCAA
+
>??A1>>ADADDCEE//AE//@A?@.C......---;-9----:--9----
@M00842:106:000000000-AAV5A:1:1101:9406:4420 1:N:0:4
AAAAAAAAAAAAAAAGGGGGGGACGCGACAACCGCGCACCACGCAACGACC
+
1AAA?D@D00@>A////AE/<A?-------------9--9---9-------
@M00842:106:000000000-AAV5A:1:1101:14752:4427 1:N:0:4
AAAAAAAAAAAAAAAAAGGGAATGCGCGGGCGCCAAGGAACTCCCGACACG
+
A?AAA@ADBDBBGGEE01AA11?351B0/>///>////BB?33?///>///
@M00842:106:000000000-AAV5A:1:1101:12031:4431 1:N:0:4
AAAAAAAAAAAAAAAAAAATGGAACTCTCGGGTGCCAAGGAACCCCAGCCC
+
AAAAADDDDDDDGGGGCGE0BF111111B?/>/>/B1@>?000////E0//
@M00842:106:000000000-AAV5A:1:1101:17199:4435 1:N:0:4
AAAAAAAAAAAAAAAAAAAAAAAAAAAAAAAAAAAAAAACAAAAAAAAAAA
+
B@BBBBBCCCCCGGGGGGFCGGE/>EEE/C@CFC??@C@.<CFGAD@-@B?
@M00842:106:000000000-AAV5A:1:1101:14816:4435 1:N:0:4
AAAAAAAAAAAAAAAGGGGGGGGGAGGAGGAACGACACAAACAACAAACAA
+
11A?A11>>ADAAEA/A/AA/9---;-A---;--9---;--:-9--:A-9-
@M00842:106:000000000-AAV5A:1:1101:15679:4440 1:N:0:4
AAAAAAAAAAAAAAAGAGGGGGGGCGAGGCTAACACAAAACAGCGAACGAA
+
11>111>ADDDDEGC//0/////--------//9//9-9--:---------
@M00842:106:000000000-AAV5A:1:1101:14858:4442 1:N:0:4
AAAAAAAAAAAAAAAAGGGGGGGAGGGCGCACAGAACGAGAGGAAACAAAA
+
>1111111>>0@E/////AAA@?----.---9--//----9---;///---
@M00842:106:000000000-AAV5A:1:1101:15605:4442 1:N:0:4
AAAAAAAAAAAAAAAAGGGGGGGAGGCACACGCACAGAAAGAGCAACCACA
+
>1>AA>1ADDDDGCC////AA>9-99.../.------/9//9-9//-----
@M00842:106:000000000-AAV5A:1:1101:21966:4443 1:N:0:4
AAAAAAAAAAAAAAACGGGGGGGGCGTGAGACAGCACACCACCCCAAACAC
+
>AAAA@ADDD?DEEE/AAEE//------;-//--:9-9A-----9-9-;--
@M00842:106:000000000-AAV5A:1:1101:8875:4444 1:N:0:4
AAAAAAAAAAAAAAAAAAAAAAAAGAAAGAATCAGCCAAACAAACAACACA
+
AAAAA@>DDDDDGG/EG/E??E////F010011BB>0000/<E0/0?G/F/
@M00842:106:000000000-AAV5A:1:1101:10198:4452 1:N:0:4
AAAAAAAAAAAAAAATGGAATTCTCGGGCGCCAAGCAACGCCAGTCACTGA
+
1AAA?A?@0ADDGAA0FGGGF1D2BA////>/?///0BB//>EC@F11BF1
@M00842:106:000000000-AAV5A:1:1101:19373:4453 1:N:0:4
AAAAAAAAAAAAAAAGAGGGGGGCGACAAGAACACGACAAAAGCGCAACAG
+
111A??1?DD??EAC//0/AE////----<000/<.<-<-/./..----./
@M00842:106:000000000-AAV5A:1:1101:10644:4454 1:N:0:4
AAAAAAAAAAAAAAAAAATGGAATTCTCGGGTGCCAAGGAACTCCAGTCAC
+
ABBBADBBBBBBGGGGGC13F3F3BB5@1FE1>EHHFDA1FG@BGGBB@33
@M00842:106:000000000-AAV5A:1:1101:9508:4470 1:N:0:4
TTATTATTAAAAAAAAAAAAAAAAATGGACTTCTCGGGTGCCAAGGAACTC
+
AAABBFFFFFFF4AAEEGGEEGGE01BF333355B?FE1EEGCFHGA3?FF
@M00842:106:000000000-AAV5A:1:1101:8229:4471 1:N:0:4
ACGATTCTGTCAAAAACTGACGCGTTGGATGAGGAGAAGTGGCTTAATATG
+
>3>>>>B5FFFFGGGGGBFBBA2A22A2A3A3BB3A2B3D3BCB2F55B5D
@M00842:106:000000000-AAV5A:1:1101:20678:4471 1:N:0:4
TGACTTGAATTAGAACTCAAAAAACACAACAAAACGGAATTCTCGGGTGCC
+
>3>A>@4BCDBDEGDGBEEBFF4E2A44B2A2BA2A22F23DDDFFAAAE3
@M00842:106:000000000-AAV5A:1:1101:9522:4480 1:N:0:4
TTATTATTAAAAAAAAAAAAAAAAATGGAATTCTCGGGTGCCAAGGAACTC
+
1>AAAFDFFFFFGGGG?EGGGGG//ABA1111D2D/>//>BGHCH/FGG1B
@M00842:106:000000000-AAV5A:1:1101:9192:4483 1:N:0:4
AAAAAAAAAAAAAAAAAAAAAAAACAAAACAAAACAAAAAAAAAAAAAAAA
+
AAAAADDDDDDDGGGGGGGGGG///?/BF0GC0F>F>E<<E@BBC/@@CCG
@M00842:106:000000000-AAV5A:1:1101:10397:4485 1:N:0:4
AAAAAAAAAAAAAAAAAAAAAAAAAAAAACACAAAAAAAAAAAAAAAAAAA
+
?AAAADDDDDDDGGGGEGGGEGG?/>EE?/G0FF0BG@<C@CC@C-<--;@
@M00842:106:000000000-AAV5A:1:1101:23457:4488 1:N:0:4
AAAAAAAAAAAAAAAAAATGGAACTCTCGGGTGCCAAGCAACTCCAGCCCC
+
AAAAADDDDDDDGGGGCE0FGC11@1D@B///>B011?/00B0BB@10?//
@M00842:106:000000000-AAV5A:1:1101:17076:4494 1:N:0:4
AAAAAAAAAAAAAAAAAATGGAATTCTCGGGTGCCAAGGAACCCCAGGCAC
+
A@AAA@DDDDDDGGGGGC0BG1F11D22B/E/>>BFBGG0BB/?>E//?F0
@M00842:106:000000000-AAV5A:1:1101:15762:4499 1:N:0:4
AAAAAAAAAAAAAAAAGGGGGGGAGACGACACACGGAGACAACAAAAAAAG
+
A1AA?1>DADDDGCCA?//A//9--...-----9--;------9--9----
@M00842:106:000000000-AAV5A:1:1101:7037:4500 1:N:0:4
AAAAAAAAAAAAAAAAAGGGGGACGAGGCGACACAACACCAACCAACAAAC
+
AAAAA@DDDDDDAEGA//EF/>///>////////0/?/<////<//<//0<
@M00842:106:000000000-AAV5A:1:1101:19441:4502 1:N:0:4
AAAAACAAAAAAAAAAAAAAAAACATGGACTCCGCGGCAGCAAAGGAACTC
+
AAAAAAAAFFADGGGCEEC/AE//?BB0B@1BB//>>///?001>0B0B11
@M00842:106:000000000-AAV5A:1:1101:17719:4502 1:N:0:4
AAAAAAAAAAAAAAAAAAAAAAAAAAAAAAAAAAAACAAAAAAAAAAAAAA
+
B?BAADBCCCCCGGGGCGGFGGEE?EE//<//>/A@<FCG0.<AGCFGC@@
@M00842:106:000000000-AAV5A:1:1101:10953:4503 1:N:0:4
AAAAAAAAAAAAAAAAAAAAAAAACAAAACACAACAAAAAAAAAAAAAAAA
+
AAAAADDDDDDDGGGGGGGGGC/E///0B0?0/F>?G<FGGCG/<<@CGCC
@M00842:106:000000000-AAV5A:1:1101:7640:4505 1:N:0:4
AAAAAAAAAAAAAAAAGGGGGGCCGCAGACATCACACCAGCCAACCCACCC
+
AAAAADDDDDDDG?EA/AAEECCC<//<-<01>1111...<<.<.......
@M00842:106:000000000-AAV5A:1:1101:7326:4508 1:N:0:4
AAAAAAAAAAAAAAAAGGGGGGCGGCAGCGCAAGCCCCACACCACCCCACC
+
1>AAA>DDDDDDG?E/AA?E/CC/----.-----:......;.....99.:
@M00842:106:000000000-AAV5A:1:1101:8037:4510 1:N:0:4
AAAAAAAAAAAAAAAAGAGGGGACAGAGGTCACGAACCAAACAAAGCACCC
+
AAAAADDD@DDDGCCE//0E/E/>/B00/B0BB///>/B//>0>>0>10//
@M00842:106:000000000-AAV5A:1:1101:7236:4513 1:N:0:4
AAAAAAAAAAAAAAAAAAAAAACAAACAAACCAACACAACACAAAAAACAA
+
AABBBDABBDBBGGGGGCGGGCB1?F1E?B111??//?/?F/?/???E///
@M00842:106:000000000-AAV5A:1:1101:7060:4518 1:N:0:4
CCGCCAGCAATAGCACCAAACATAAATCACCTCACTTAAGTGGCTGGACAC
+
>>>AADDAFFDF5FGGGG4GGG45556DE4B3B3B55DD55B3B22BF2BB
@M00842:106:000000000-AAV5A:1:1101:16662:4519 1:N:0:4
AAAAAAAAAAAAAAAAAAAAAAAACAAACAGAAAAACAACAAGACAAAAAG
+
B@BAADDDBBBBGGGC?E0@EC//?11B/0?33300?///???003000//
@M00842:106:000000000-AAV5A:1:1101:17951:4520 1:N:0:4
AAAAAAAAAAAAAAAAGGGGGGGGGAGGACGACGACAAACACGAAAACAAG
+
11>AAA1>AA@0/A/E////A<-9-9--99--------9--------9-9-
@M00842:106:000000000-AAV5A:1:1101:19582:4521 1:N:0:4
AAAAAAAAAAAAAAAAAAAAAAACAACAACATCAAAAAAAAAACACAAAAA
+
ABBBBBBDBDBDGGGGGGGGGGG1??1F??1333BBB?//<////0?/<0/
@M00842:106:000000000-AAV5A:1:1101:7977:4522 1:N:0:4
AAAAAAAAAAAAAAAAAAAAAACACAAACACGACACCAACAAACACAAACA
+
AAAAAA1A>DDDGCEGE?E/////B//0?C0/>>///>/?E?</<0//</B
@M00842:106:000000000-AAV5A:1:1101:7228:4530 1:N:0:4
AAAAAAAAAAAAAAAAAAAAAACAAAAAAACAAAAAAAAAAAAAAAAAAAA
+
AAAAADDDDDDDGGGGGGGGGG/B/>0?>@//?>B>E/BCCC?@/<-A-A;
@M00842:106:000000000-AAV5A:1:1101:9287:4543 1:N:0:4
AAAAAAAAAAAAAAAAAGGGAATCCTCGGGTGCAAGGGAACCCCAGCCACG
+
ABBABBBBBBBBGGGGA1AAF11@B53?A0?/B3B3B1B1?1?1??110?/
@M00842:106:000000000-AAV5A:1:1101:14832:4544 1:N:0:4
AAAAAAAAAAAAAAAAAGGGGGGGAGGGACCGACACACAGCACACAAAACG
+
11>>1>1ADDDAEEEE//AA/>/---------------9-:-------;--
@M00842:106:000000000-AAV5A:1:1101:7021:4545 1:N:0:4
AAAAAAAAAAAAAAAAAGGGGGACGACAGACCAGCGACACCAACACAACAC
+
AAAAA?DDDD@>EEG//AAAAE>@>E///>0/>0?/>>E///?E/////</
@M00842:106:000000000-AAV5A:1:1101:21473:4547 1:N:0:4
AAAAAAAAAAAAAAAAAAAAAAAGACAAAAGCAAAAAAAAAACAAACAAAA
+
ABBBBBDBBBBBGGGGEGECC?/111?B1131B33B/E/>?C/?/F/0?00
@M00842:106:000000000-AAV5A:1:1101:11145:4557 1:N:0:4
AAAAAAAAAAAAACAGGGGGGGACGCGAACAAAACGCACACCACACAAACG
+
11AAA1AADD@DE/F0/FCE/--99------/--9-----9--9-------
@M00842:106:000000000-AAV5A:1:1101:6958:4558 1:N:0:4
AAAAAAAAAAAAAAAAAAAAAAAAAAAGAACAAAAAAAAAAAAAAAAAAAA
+
AABBADABBBBBGGGGGCEGCEEGGEC//?2B2B0?B<@CG/C?C----;-
@M00842:106:000000000-AAV5A:1:1101:11687:4568 1:N:0:4
AAAAAAAAAAAAAAAAAAAAAAAAACAACAAACAAAGCAGAAACACAACAA
+
AAAAADDDDDDDGGGGEGEEG//////?/>/B>0/00010001000/////
@M00842:106:000000000-AAV5A:1:1101:13532:4572 1:N:0:4
GAAGGAGGGTTTGTATGTGATTGCAGTTCAAGCTGAGCATAATAATGAGAA
+
>>>1111>>11>AAB3BABB3BDB3F13DD3AB1B1BGG1B122222DAF1
@M00842:106:000000000-AAV5A:1:1101:15751:4577 1:N:0:4
AAAAAAAAAAAAAAAAAAAAAAAAAAAAACACAAAAAAAAAGAAAAAAAAA
+
B?AAABDBCCCCGGGGCFC???@>@/>E///B?/00?//<</?000=->--
@M00842:106:000000000-AAV5A:1:1101:8373:4580 1:N:0:4
AAAAAAAAAAAAAAAAAAAAAAAAAAACAACAAAAAAAACAAACAAAAAAA
+
AAAAADDDDDDDGGGGGGGGC?///>>/FE//?0B?//B/?FG/?/?FC/-
@M00842:106:000000000-AAV5A:1:1101:12751:4581 1:N:0:4
TAGGACTCCGCATGTGCTAGTAGTAGCATTAAGCCTGTCAGGGACTGTACG
+
1>>1>B1BCAADAE1BGAFFBBD33DFF3313BBB1B1BFFFFFGBCAF2/
@M00842:106:000000000-AAV5A:1:1101:6871:4586 1:N:0:4
AAAAAAAAAAAAAAAAGGGGGGCGCAGAAGCACCAGACACCACACACACCC
+
A1A1>@D?A@@AEAE/E/AEE@//---<01<1/...<.//<..<;.CCA..
@M00842:106:000000000-AAV5A:1:1101:11202:4587 1:N:0:4
AAAAAAAAAAAAAAAAAAAAAAAACAGAACACAAAAAAACACAAAAAAACA
+
AAB@ABBDBBBBGGGGGGGGGC/>>F23BFB2??B?/EE//0?/B?FF?//
@M00842:106:000000000-AAV5A:1:1101:24327:4591 1:N:0:4
AAAAAAAAAAAAAAAAAAAAAGAGAGGGCATACAACCACAAACCAACACAG
+
1>A?1?DDDDDDGGCEA/>////00/////0B11@1/>/>?0/>////?<0
@M00842:106:000000000-AAV5A:1:1101:22433:4592 1:N:0:4
AAAAAAAAAAAAAAAAGGGGGGACCGGGAGCGCGGCAACCACCACACACAC
+
>1AA1>1>>DDDGE?//A/E///<////<-.--<---;;:...:CC:CBF.
@M00842:106:000000000-AAV5A:1:1101:9055:4601 1:N:0:4
AAAAAAAAAAAAAAAAAAAAAAAACAAACAAAAAAAAAAAAAAAAAAAAAA
+
BBBBBBBBBBBBGGGGGEGGGGGE1?1B/??0B?E/EDDCDFGGD<?--:-
@M00842:106:000000000-AAV5A:1:1101:22270:4602 1:N:0:4
AAAAAAAAAAAAAAAAAAAAAAAAACGAAGGACGCCCCACCCAGAAACACC
+
AAAAADDDDDDDGGGGEEEEEG/>>//////00<//////?///?0<0B0/
@M00842:106:000000000-AAV5A:1:1101:13193:4602 1:N:0:4
AAAAAAAAAAAAAAAAAGGGGGGAGGAGGAGCAGCGAACGAACCACCACCG
+
?AAAAD1ADDDDGGCE///A/><>>/?/.....00<--<-..-;;......
@M00842:106:000000000-AAV5A:1:1101:24277:4605 1:N:0:4
AAAAAAAAAAAAAAAAAAAAAAAAAACAAAGAGCGAAAAAACGACAAACAG
+
BBCCCCDDCCCCGGGGGGGGGG//EC//?03B22//<>/B///?/</2=C0
@M00842:106:000000000-AAV5A:1:1101:19634:4608 1:N:0:4
AAAAAAAAAAAAAAAAAAAAAAAAAAAAACAAAAAAAAAAAAAAAAAAAAA
+
BBBBBDBBBBDDGGGGGGGGGGGG/>/E</??BBA/C@C@CC-<C-;CGGD
@M00842:106:000000000-AAV5A:1:1101:13493:4608 1:N:0:4
AAAAAAAAAAAAAAAAGGGGGGCGACGGGCAACGACGCACCAGCACAAACA
+
A1AAAD@DDDDDGGE//AAAAC/>-><---<.<-;------9.=/.;/.;.
@M00842:106:000000000-AAV5A:1:1101:7710:4609 1:N:0:4
AAAAAAAAAAAAAAAATGGAATTCTCGGGCGCCAAGGCACACCAGACCCTG
+
BBBAADDBBBBBGGGG1BFB3335551AA00>>1>111??2B1111?//32
@M00842:106:000000000-AAV5A:1:1101:10738:4611 1:N:0:4
AAAAAAAAAAAAAAAAAAAAAAAACAAAAAAAAAAAAAAAAAACAAAAAAA
+
BBBBBBBBBBBBGGGGGGGGEF?E1F1F0?>///</><@<@@C.<<GCGCD
@M00842:106:000000000-AAV5A:1:1101:8364:4622 1:N:0:4
GAAAAAAAAAAAAAAAGGGGGGGCAGCGAACACCACAAACCACCACACCAG
+
11>AA111>>>@0EAA/A//A/--?C9-:---/--;----:--;-;-9---
@M00842:106:000000000-AAV5A:1:1101:16409:4626 1:N:0:4
AAAAAAAAAAAAAAAAAAAAAAAAAAAGACACAGGGGGCGAAGAAGACACA
+
?1A????DDDDDGGGGC??///@///><?0B000//////////00<0000
@M00842:106:000000000-AAV5A:1:1101:15338:4636 1:N:0:4
AAAAAAAAAAAAAAAAGGGGGGGAGGGAGAAAGAAGAAAACAGGACACAAG
+
A1AA?11>>>A>A////AAA?/-----;...///-//;/-/---:--:;E-
@M00842:106:000000000-AAV5A:1:1101:17762:4637 1:N:0:4
AAAAAAAAAAAAAAAAAAAAAAAAAAAAAAAAAAAAAAAAAAAAAAAAAAA
+
B@BBBBBBBBBBGGGGGGGCCFG///>@//</</</--@<-@DD@GGFG-9
@M00842:106:000000000-AAV5A:1:1101:11654:4639 1:N:0:4
AAAAAAAAAAAAAAAAAAAAAAAAAAAAACAACAAACAAAAAAAAAAAAAA
+
AAABBBDDBBBBEGGFFGGGGG/EF/><E/GF/?FH/FCGHHG/@<C<AFG
@M00842:106:000000000-AAV5A:1:1101:6997:4639 1:N:0:4
AAAAAAAAAAAAAAAAAGGGGGGCGAGGCACCACCACCACACCACCACACC
+
AAAAADDADDDDGGC///E/EE/>-----........;:CC....;:C.C.
@M00842:106:000000000-AAV5A:1:1101:7410:4640 1:N:0:4
AAAAAAAAAAAAAAAAAGGGGGCCGACACACAGAAGCAACACACAACACCG
+
AA@AAAD@@@?DCEA//A//A/>/>>//>>/?01>11100B///?//?///
@M00842:106:000000000-AAV5A:1:1101:11249:4659 1:N:0:4
AAAAAAAAAAAAAAAAAAAAAAAAAACAACATAAAACACCAAGACACCGAC
+
AAAAAD@DDDDDGGGEGGEGG//////?>//01>>1B/B///<B0B0////
@M00842:106:000000000-AAV5A:1:1101:12508:4660 1:N:0:4
CTTTGTCGGCACATGATAAAAGTGCACCTACTACTGTTATGTGCAAATAAA
+
>1>11BB>>A1>FAFG3GDGGF1DBF1C0AE1A1ABB2ADA2D2FFF11EF
@M00842:106:000000000-AAV5A:1:1101:9782:4663 1:N:0:4
AAAAAAAAAAAAAAAAAAAAAAAACAAAACTAAAAAAAAAAACAAAAACAA
+
AABBABBDBBBBGAFGGGGG@ECE1??0B0333B33>/E/BCDDF?0C/?F
@M00842:106:000000000-AAV5A:1:1101:20162:4664 1:N:0:4
AAAAAAAAAAAAAAAAGGGGGGGGCGCGACATCCGACCACAAGACCACACC
+
11AA1@@DDDDDGGG?ECCGGG--9@--9---//-;--9A-----9---9-
@M00842:106:000000000-AAV5A:1:1101:10747:4666 1:N:0:4
AAAAAAAAAAAAAAAAAAAAAAAACACAACACAAAAAAAAAAAAAAAAAAA
+
BBABBBBDDBBBGGGGGGGGCGFC1F1?F/G//??0FEGCGC@C</>-<@D
@M00842:106:000000000-AAV5A:1:1101:10851:4674 1:N:0:4
AAAAAAAAAAAAAAAAAAAAAAAAAAAAAATCAAAAAAAAAAACAAAAAAA
+
BBBBBBDDBBBBGFGGFGGGGGCG//>E?/0?2B22?<////-...><<@-
@M00842:106:000000000-AAV5A:1:1101:9919:4677 1:N:0:4
AAAAAAAAAAAAAAAAAAGGGAATTCTCGGGTGCCAAGGAACTCCAGCCAC
+
@AABBBBBBBBBGGGGGA1?EF1?3@5DF1>1>>FGFGFGFH33BBF3?0B
@M00842:106:000000000-AAV5A:1:1101:13783:4679 1:N:0:4
AAAAAAAAAAAAAAAAAGGGGGGGAGCGACAGCACACAACACACACACACA
+
AAAAA1@DDDDDGGC//AA//>/---.--------9---;99--99;----
@M00842:106:000000000-AAV5A:1:1101:24542:4684 1:N:0:4
AAAAAAAAAAAAAAAAGGGGGGGGCAGGGAGAGCGAAAGACCCCACAACAC
+
AAAAAADDDDDDGCGEEEC?AC--------;------9-;BF?-;B--:--
@M00842:106:000000000-AAV5A:1:1101:7842:4684 1:N:0:4
AAAAAAAAAAAAAAAATGGGGGCGCAGAGCGCAACACCACGCATCACCCCC
+
AAAA??>>DADDGAA/011BE////E>//0>//>/B/?/?/////<100//
@M00842:106:000000000-AAV5A:1:1101:22160:4698 1:N:0:4
AAAAAAAAAAAAAAAAGGGGGGGCGCGGAGCGCGACCACCACCCCAACCAC
+
>>AA?D?@D@DDGGC//AE/AC--9--9-------9-9A-------9:A-9
@M00842:106:000000000-AAV5A:1:1101:7504:4703 1:N:0:4
ACTTGTCCATCTGTAGAACATTGTAAGCACTAAGCAGGACTAGTATTTCAA
+
>>>111@BD3F1BFFGGGGGBAD33AAFFF1FBBGFBEF0BBA2DD222DA
@M00842:106:000000000-AAV5A:1:1101:7147:4714 1:N:0:4
AAAAAAAAAAAAAAAAAAAAAAAAAAGACACAACAAAAAGAGAAACACACA
+
AAAAADAADDDDGGGGEGEGGG?//>//0000///?0BF//0BB10BF///
@M00842:106:000000000-AAV5A:1:1101:17840:4718 1:N:0:4
AAAAAAAAAAAAAAAAAATGGAATGCTCGGGTGCCAAGGAACTCCAGCCAC
+
AAAAADDDDDDDGGGGGG0BGGFB1B21B>F/>>0B1F/FFH1B1GF0/E0
@M00842:106:000000000-AAV5A:1:1101:9130:4718 1:N:0:4
AAAAAAAAAAAAAAAAAAAAAAAAAAAAAAAACAAAAAAAAAAAAAAAAAA
+
@BBBBBCBCCCCGGGGGGGGGGGG//>EE/<</???0/>@D-<@C<CCCFF
@M00842:106:000000000-AAV5A:1:1101:15252:4730 1:N:0:4
AAAAAAAAAAAAAAAAGGGGGGGGGGGGCGACAAAAGAGAAGAAAAAACAG
+
?3AA?32ADDD@ECCEA1AAE<9;--9---;-9-../;..;////.;9...
@M00842:106:000000000-AAV5A:1:1101:7286:4735 1:N:0:4
AAAAAAAAAAAAAAAAAAAAAAAAAAACACCAAAAAAAACAACAACAAAAA
+
AAABBBBBBDBBGGCEGEECGG??E?E/?0//???//<@DCG/FCGC/???
@M00842:106:000000000-AAV5A:1:1101:18725:4737 1:N:0:4
GAAAAAAAAAAAAAAGGGGGGGGGGGAGGACACGACGACACAAAGCACGAG
+
11>A111>00>00AE//AEE@?-99-;9------9--;------/-/----
@M00842:106:000000000-AAV5A:1:1101:24418:4748 1:N:0:4
AAAAAAAAAAAAAAAAAAAAAAAACACAAACACACGCCCACCGAAAACCAC
+
1AAAADDDDDDDGGGCGGGGCGGG/F0>/0/00/?/<//?///////0///
@M00842:106:000000000-AAV5A:1:1101:13387:4749 1:N:0:4
AAAAAAAAAAAAAAAAAAAAAAAAAAACACAAAGAAAAACACGCGAAGCAA
+
BBBBBDBBBBBBGGGGGGCEGCE/>>>//0/??3B0?20//B///////10
@M00842:106:000000000-AAV5A:1:1101:23597:4753 1:N:0:4
AAAAAAAAAAAAAAAAATGGAATTCTCGGGTGCCAAGGAACTCCAGTCACC
+
AAAAADDDDDDDGGGGE0BGBA11AABF/E/>?BB1FF0FGE1FBGFGGD@
@M00842:106:000000000-AAV5A:1:1101:16149:4755 1:N:0:4
AAAAAAAAAAAAAAAAGGGGGGGGAGAGGCAGCGACACAACAAGCAGAAAG
+
A1AAA?>AADDDEEC?/A//A<;9-;-9---;--9-9---------/////
@M00842:106:000000000-AAV5A:1:1101:20196:4757 1:N:0:4
AAAAAAAAAAAAAAAAAATGGAATTCTCGGGTGCCAAGGAACTCCAGTCAC
+
AAAAADDDDDDDGGGGE?0BGF1B112@//>/>/B1BFECGC1F1F1211@
@M00842:106:000000000-AAV5A:1:1101:17073:4760 1:N:0:4
AAAAAAAAAAAAAAAAGGGGGGGGGGAGGAGACGACGGCACACAAAACACG
+
11AAA?@DDDDDEEE/A/A/ACA-------;--->-----9;----9----
@M00842:106:000000000-AAV5A:1:1101:19082:4762 1:N:0:4
AAAAAAAAAAAAAAAAAAGGGGCAGTGCGCGCAGCAAACGCACACACACCA
+
1>AAADDD@DDDEECE///////E/011////>//001B/>/>@0//?///
@M00842:106:000000000-AAV5A:1:1101:11465:4763 1:N:0:4
AAAAAAAAAAAAAAAAAAAAAAAAAAAAAACAAAAACAAAAAAACAAAAAA
+
BBABBBBDBD@DEGEGGGGGGG/>>/E//B///BF//?C0??/A/FGF0?@
@M00842:106:000000000-AAV5A:1:1101:13267:4767 1:N:0:4
AGACCACCGCCCCGAAGGGGACGAAAGATGGACAATAGAGAACGAGCAGAC
+
>1>>AFA11A@AEE0EEGGGEEAA/B/A111011011DFGFGGCFA/>0F0
@M00842:106:000000000-AAV5A:1:1101:12383:4774 1:N:0:4
AAAAAAAAAAAAAAAAAAAAAACACAAAAAGACAAAAAAAAAACACAACAA
+
AAAAADDDDDDDEEE?EG@GEG/>>>/0B//?00000?>/////?0/?///
@M00842:106:000000000-AAV5A:1:1101:10377:4776 1:N:0:4
AAAAAAAAAAAAAAAAGGGGGGCACGGAAGGAAGACACACAACGCGCAACG
+
>AAAADDDDDD@EGGG/E?EE@<///>A//?00000<<<<.<.-----;--
@M00842:106:000000000-AAV5A:1:1101:23412:4780 1:N:0:4
AAAAAAAAAAAAAAAAAAAAAAACAAAAAAACAAAAAAAAAAAAAAAAAAA
+
BBBBBBBBBBBBGGGGGGGGGGC1GF11F>///?B0?E/BBDC/>@C-A@-
@M00842:106:000000000-AAV5A:1:1101:23178:4784 1:N:0:4
AAAAAAAAAAAAAAAAAAAAAACACAGACAACAACACAACAAGCACCACCG
+
AAAAADDDDDDDGGGGGGEE@>>/0?0BFB0/?///?>////0?>0/B/?/
@M00842:106:000000000-AAV5A:1:1101:17021:4786 1:N:0:4
AAAAAAAAAAAAAAAAAAAAAAAAAAAAAAAAAAAAAAAAAAAAAAGAAAA
+
A@ABADDBBBBBGGGGGF?@?E>>//><//>/<><A--<-<A-;-A.9C//
@M00842:106:000000000-AAV5A:1:1101:17575:4789 1:N:0:4
AAAAAAAAAAAAAAAAAAAAAAAAAAAAAAAAAAAAAAAAAAAAAAAAAAA
+
BABCCBBBCCCCGGGGGGCCGGG/EE?EE///><<D?-<<-@DCF@?@?-9
@M00842:106:000000000-AAV5A:1:1101:17067:4794 1:N:0:4
AACGTGAGAGTGTCAAAAACGATAAACCAACCATCAGCATGAGCCTGTCGC
+
>>A3>4>AFFBDBBABDGGFFE4BA5ACAG2AA3FGHHG5BGBGG3FAAF2
@M00842:106:000000000-AAV5A:1:1101:8428:4797 1:N:0:4
AAAAAAAAAAAAAAACAGGGGGACACGCGACACAACACATAACCACACACA
+
>AAAA@?DDDDDCA/AAAGAE////0/>/>///0//>//111B11?//?//
@M00842:106:000000000-AAV5A:1:1101:13453:4811 1:N:0:4
AAAAAAAAAAAAAAAAAAAAAAAAAAAAACAAAAAAAAAAAAAAAAAAAAA
+
>ABBBDBBBBBBGGGGGGGGGGG/>E@/</??B0FCCCGCCC?<<ADG-@B
@M00842:106:000000000-AAV5A:1:1101:11169:4816 1:N:0:4
AAAAAAAAAAAAAAAAAAAAAAAACACAACAACAAAAAAAAAAAAAAAAAA
+
AABBBDBBBBBBGGGGGGGGGG/E1?1?????/?/0B?E?F?CF/</<---
@M00842:106:000000000-AAV5A:1:1101:22543:4817 1:N:0:4
AAAAAAAAAAAAAAAAAAAAAAAAAAGAACACACAAAAAAAACACAACACA
+
AAAAADDDDDDDGGGGGG//E/////?/0B<0/?//00/<////0?/////
@M00842:106:000000000-AAV5A:1:1101:23989:4818 1:N:0:4
AAAAAAAAAAAAAACAGGGGGGGCGGGACAGAAAGCACCCCACCACACGCC
+
>1>AA>ADDDDDGEG/BAAEA@--;------;///;9BA-;AAB-AA----
@M00842:106:000000000-AAV5A:1:1101:18830:4818 1:N:0:4
AAAAAAAAAAAAAAAAAAAAAAAAAAAAACGAAAAAAAAAAAAAAAACAAG
+
AAAAADDDDDDDGGGGCG//>///////>/</?//0</>//-<-<-:..;/
@M00842:106:000000000-AAV5A:1:1101:20481:4828 1:N:0:4
AAAAAAAAAAAAAAAAAAAAAAAACACAACAAAAAAAAAAAAAAAAAAAAA
+
ABBBBBBDBBDBGGGGGCG?EGGGGG1??//??FD@/>B/CG/<A->DG@@
@M00842:106:000000000-AAV5A:1:1101:7452:4831 1:N:0:4
AAAAAAAAAAAAAAAAAGGGGGCGCGGAGGCGACGCAGCGAGCCCCGCCGC
+
AAAA11ADAAA0EEE///AEC?/>///>/////</<<////<//?/--<--
@M00842:106:000000000-AAV5A:1:1101:16267:4831 1:N:0:4
AAAAAAAAAAAAAAAAAAAAAAAAAAAAAAAAAAAAAAAAAAAAAAAAAAA
+
A?AAADDBBCCCGGGGCC?0??/>/>///<//B/@@@-<-<;AD?@--;--
@M00842:106:000000000-AAV5A:1:1101:17831:4833 1:N:0:4
AAAAAAAAAAAAAAAAGGGGGGAGGGAGGCAACGGCAGACAGAGAGAGCAG
+
A1AAADDDDDDDECA////AE<<///?//<.0.-----<.</<//.:..//
@M00842:106:000000000-AAV5A:1:1101:22534:4835 1:N:0:4
AAAAAAAAAAAAAAAAAAAAAACAAGAAAACCAAAAACAAAACAAAAACAA
+
AAAAAAADDDDDGCGGGGCF?E///0>0B00///?///?/BFBE/0F////
@M00842:106:000000000-AAV5A:1:1101:11569:4838 1:N:0:4
TTGGACTAGTGGTAGAAGAAAAGATTGATGAAAATGGGTAATGGGGTGTAG
+
11>1>B@>CBDFGGGGGBBBFFBA11B1DA31DB1BBB0B02DF0A0AA11
@M00842:106:000000000-AAV5A:1:1101:11202:4839 1:N:0:4
AAAAAAAAAAAAAAAAAAAATGGAATTCTCGGGTGCCAAGGAACTCCAGTC
+
BBC@@DDBCCCCGGGGGGGCFFF3B@3@3B??>1>EFFBGFGFH33BGFB3
@M00842:106:000000000-AAV5A:1:1101:23954:4839 1:N:0:4
AAAAAAAAAAAAAAAAGAGGGGCCGCGCAGCACGCGCACCCGCGACACCCC
+
>A?A?1ADDDDDGEGG/A0A/A/>>//////00/////<///<//>>////
@M00842:106:000000000-AAV5A:1:1101:7951:4840 1:N:0:4
AAAAAAAAAAAAAAAGGGGGGGACGCAGGACACGACAAAGACCACCACCCC
+
>AAAADAADD0DECA/AAAECA-A-----9;/;------/:--;9------
@M00842:106:000000000-AAV5A:1:1101:20035:4845 1:N:0:4
AAAAAAAAAAAAAAAAAAAAAAAAAACAAACAAAGAGAACAAGAACAAGAA
+
AAAAA?ADDDDDGGGE?EC/E@E//EEHF0/0?0000<110<000F000B0
@M00842:106:000000000-AAV5A:1:1101:6752:4845 1:N:0:4
AAAAAAAAAAAAAAAAGGGGGGCCCCACACAGCACACCCCCCCACCACCAC
+
AAAAADDADDDDG//AEAE//>/<<///<//0.>0<0.<<----.ACC..;
@M00842:106:000000000-AAV5A:1:1101:24334:4845 1:N:0:4
GAAAAAAAAAAAAAAAGGGGGGGACGAGACGAAACAAAAACCCACAACCAC
+
1A?AA1ADDDDDCA/E////A/:-@---;99--9-/-9-9--9-----;--
@M00842:106:000000000-AAV5A:1:1101:24723:4849 1:N:0:4
AAAAAAAAAAAAAAAAAGGGGGGAGCAGAAGAGACGCCCACCCAACAACAC
+
>1A1A?DDDDDDG??///EEA/</</F0<011<00<--<..<..<<...:.
@M00842:106:000000000-AAV5A:1:1101:12576:4850 1:N:0:4
AAAAAAAAAAAAAAAAGGGGGGAGACGAGTAACGACAGCAACCACGCACGC
+
1>AAA@ADDDDDGGGG//A/E/<////</<011..<--.0/<.....<---
@M00842:106:000000000-AAV5A:1:1101:13911:4850 1:N:0:4
AAAAAAAAAAAAAAAAGGGGGGGGAGGGGAACCGACGAACAAGGAAGAAGG
+
111>A>1AADDDEGE//AA/A/-9-----;;---;---;-9---9/--9/-
@M00842:106:000000000-AAV5A:1:1101:24763:4855 1:N:0:4
AAAAAAAAAAAAAAAAAAAAAAAAAAACACAAAAAAAAAACAAAAAAAAAA
+
BBBBBBBDDBBBGGGGFGGGGG/E>/>//?/?FG//<@C?/?<GG/CCCCD
@M00842:106:000000000-AAV5A:1:1101:13041:4856 1:N:0:4
CTGCGTGTAGCGAACTGCGATGGGCATACTGTAACCATAAGGCCACGTATT
+
>3>>3>33BBFAEGEAFGGAAAEEFH2BFFGDAFDGF3F3BGHGHGGAABB
@M00842:106:000000000-AAV5A:1:1101:21537:4858 1:N:0:4
AAAAAAAAAAAAAAAAGGGGGGCGACACCTATAACCCACCCACAGACACCG
+
>AAAAD?DDDDDFC//////A/B/@@--.010<0</.<C....../;//:-
@M00842:106:000000000-AAV5A:1:1101:8560:4860 1:N:0:4
AAAAAAAAAAAAAAAGAGGGGGGGCGGACACAAAGCAACAACACACACACA
+
AAAAA?110>DDCE?//AA/EE/;----------/;9;-----9-AA9-:-
@M00842:106:000000000-AAV5A:1:1101:19375:4864 1:N:0:4
TATATTTGTCTAGTCAATTACCCCTAAAACAACAAAAAAAAAATGGAATTC
+
1>1>1@3D@B3BA3BBBBFDFGGC110BF1000B00F0EAEE/0BB1FAAD
@M00842:106:000000000-AAV5A:1:1101:9100:4867 1:N:0:4
AAAAAAAAAAAAAAAAAAAAAAAACAAAAAAAAACAAAAAAAAGACACAAA
+
>ABABBBDBBBBGGGGEGGGFG/>>GD00?>//////00?/B//?0?0?C0
@M00842:106:000000000-AAV5A:1:1101:17325:4869 1:N:0:4
AAAAAAAAAAAAAAAAAAAAAAAAAAAAAAAGAAAAAAAAAAAAAAAAAAA
+
AAABBBBBBBDBGGGGGGFGGG@?/>>>E/</?FGH<@F/CG-@<-;-ABB
@M00842:106:000000000-AAV5A:1:1101:20845:4871 1:N:0:4
GAAAAAAAAAAAAAAAGGGGGGGACGACAGAACAGGAGCCGCAACACACAC
+
1>AAAFD1ADDDGCEC/A/A//--------//::/-------9----;AA-
@M00842:106:000000000-AAV5A:1:1101:20023:4873 1:N:0:4
ACTGTTCGTTATCTTTCAAAAAAGAACAAAAAAATGGAATTCTCGGGTGCC
+
1>>1>BBA>CAABBB3FGFEDE000B0BAAAAAA0BEGG11D2DFFEAE?B
@M00842:106:000000000-AAV5A:1:1101:17406:4874 1:N:0:4
AAAAAAAAAAAAAAAAAAGAGGGGAGCGCAGACCAACAAGGCAACAACACC
+
1>AAADDDDD@>E?EE///>0//>///>////0/0/>?/0//0B/0///?/
@M00842:106:000000000-AAV5A:1:1101:14956:4877 1:N:0:4
AAAAAAAAAAAAAAAAAAAAAAAAAAAAACACAAAAGAAGCAGAAAAAAAG
+
A3A@A@ADBBBBGGGGC?00///E//>///?0?/002?B222222220///
@M00842:106:000000000-AAV5A:1:1101:7337:4878 1:N:0:4
AAAAAAAAAAAAAAAAGGGGGGGCCAGAGCACCACACCCCAACAAACCCCA
+
AABBBDDBBDDBGGGECEGEGG?B-9.;.99....9...9..;......9.
@M00842:106:000000000-AAV5A:1:1101:15497:4888 1:N:0:4
AAAAAAAAAAAAAAAAAAAAAAAAAAAACAACAAGAAAAAAAGAGAGAACG
+
B@BBADDDBBBBGGGGC?00///>/>////?/?F22B2?B/</?2?//11/
@M00842:106:000000000-AAV5A:1:1101:19168:4890 1:N:0:4
AAAAAAAAAAAAAAAAATGGAATTCTCGGGTGCCAAGGAACTCCAGTCACC
+
ABBBBBBBBDBDEGGGE1BGBEF3D5D?C01>E?FFFCH3G@GCGH@F3FB
@M00842:106:000000000-AAV5A:1:1101:23016:4897 1:N:0:4
AAAAAAAAAAAAAAAAAAAAAAAAACAAACAAAAAAAAAAAAAAAAAAAAA
+
AAAAADDDDDDDGGGGGGGGGG////?F0/0/BB<</BCCGGGCGGGGGGG
@M00842:106:000000000-AAV5A:1:1101:15673:4898 1:N:0:4
ACATAAATAATGGCGTCGAGCGTCCGGTTAAAGCCGCTGAAGTGTTCGCGG
+
>>A11B1BBDBBDF1AAAAAEE0A0AE///B2DBA/A/A/B1A122D/AA/
@M00842:106:000000000-AAV5A:1:1101:20887:4899 1:N:0:4
GAGAAGATATCGGGCGACAAAGAAAAAACAAAAAAAAAAATGGAATTCCCG
+
>>>>>1B@BBB>AEAEEFEEAB000B0E///AF//A/>EE0BF1F1@@1@/
@M00842:106:000000000-AAV5A:1:1101:13125:4904 1:N:0:4
AAAAAAAAAAAAAAAAAAAAAAAAAAAAACAACAAACAAAAAACACAAAAA
+
BBBBBBBDBBBBGGGGEGCGGC//EEE?///F/FGH/B/0F/B//0/F0?/
@M00842:106:000000000-AAV5A:1:1101:15324:4904 1:N:0:4
AAAAAAAAAAAAAAAAGGGGGGGGAGAACAGCACAAGAGAGACAACCAGCA
+
11AA111>>>@D?A////AE//--9---://---;--9---;--9--9---
@M00842:106:000000000-AAV5A:1:1101:25019:4906 1:N:0:4
GAATTATGGCGAGAAATAAAAGTCTGAAACATGATTAAACTCCTAAGCAGG
+
>>>>>B5FFBBBGGEGCGGGGGGA6B554ABBF355ADDGFHFFFHBEFF2
@M00842:106:000000000-AAV5A:1:1101:18580:4908 1:N:0:4
GAAAAAAAAAAAAAAAGGGGGGGGGAAGACACGCACAAAAGGACACAACAA
+
11>AAC@DDDDDGGC///AEE@?-99-;-//---9----;/---;;-9---
@M00842:106:000000000-AAV5A:1:1101:21104:4914 1:N:0:4
TTATTTTTATTCTCTCATGTAGAATGGAGGTTACAGAAAAACAAAAAAAAA
+
>>AAAFFFAFFB6FAFBBFBBB6A5BB4AB245BAFA44BB2B22GA2AEC
@M00842:106:000000000-AAV5A:1:1101:23090:4915 1:N:0:4
AAAAAAAAAAAAAAAAGGGGGGGCGCGCAGCCAACCCCCACACCACCCCAC
+
AA@AADDDDDDDG///////AB;-@-@-------9:--9-;-9---99---
@M00842:106:000000000-AAV5A:1:1101:24873:4930 1:N:0:4
AAAAAAAAAAAAAAAAGGGGGGCAGAGCGCCGCCGCACACCCCACACAACG
+
1AAAA1DDDDDDGEA//E?ECG//?//0///--------<..::CF.:.;-
@M00842:106:000000000-AAV5A:1:1101:21104:4932 1:N:0:4
TTATTTTTATTCTCTCATGTAGAATGGAGGATACAGAAACAACAAAACAAA
+
1>AAAFFFADDB3B3BBBBBAB3A3BF1BA00BBD1D1F00F0AAGF0/BF
@M00842:106:000000000-AAV5A:1:1101:24044:4934 1:N:0:4
CAAAAAAAAAAAAAAAATGGAATTCTAGTGTGCCAAGGAACTCCAGTCACC
+
>AAAAA@ADDDDEEGGG0BF1A11A22D2D2D@D1@//00B1@F1C2BFG1
@M00842:106:000000000-AAV5A:1:1101:16970:4934 1:N:0:4
GAAAAAAAAAAAAAAAAGGGGGGCGAGGACGACGACGAGCAGACACACAAA
+
>1AAA1@DDD@DEGG?/AA/EE</<<->-.--<-:------/;.//:;9..
@M00842:106:000000000-AAV5A:1:1101:19300:4945 1:N:0:4
AAAAAAAAAAAAAAAAAAAAAAAAAAAAAACAAAAAAAAAAAACACAGCAA
+
AAAAADDDDDDDGGGGGGGEGEG//>///<///BB/>@C/CCC.<....</
@M00842:106:000000000-AAV5A:1:1101:13395:4946 1:N:0:4
ATGGGGGCAAAGCAATAAAATTTCATAGTGTAGTTCTACAAAAAAAAACAA
+
>1>1111>DAF0GGGGGGGGFF1DA2AD2D22B22D2DFBBAE/E/EE/BF
@M00842:106:000000000-AAV5A:1:1101:6724:4947 1:N:0:4
AAAAAAAAAAAAAAAAAGGGGGCACAGAGAGAGCAGACACCCACACACACC
+
AAAA?DADDDDDGEGG//AAEG>//00100////1000B>///?/?/?/?/
@M00842:106:000000000-AAV5A:1:1101:13872:4952 1:N:0:4
AAAAAAAAAAAAAAAAGGGGGGGGAGAGACGACCAGGAACACACCACAACC
+
>AAAADDDDDDDCE?/A//A//--;-----:9------9;----99-----
@M00842:106:000000000-AAV5A:1:1101:23879:4953 1:N:0:4
AAAAAAAAAAAAAAAAAAAAAACAAAAACATAACAAAAACAAACAACCCAA
+
AAAAADDDDDDDGGGGGGGG@?/F/00?/?11@11B00?//?G/F/?//?/
@M00842:106:000000000-AAV5A:1:1101:22962:4954 1:N:0:4
AAAAAAAAAAAAAAAAAAAAAAAAAAAGAACAAACAAAACAACCAACCCAG
+
>AAAADDDDDDDGGGGEE>@@C//>/>//00000/<?FFCG////?///?/
@M00842:106:000000000-AAV5A:1:1101:9628:4956 1:N:0:4
AAAAAAAAAAAAAAAAAAAAAAACAAAAACAACAACAAAAAAAAAAAACAA
+
AAAAADDDDDDDGCGGGEE@//////0B/////???CF0F//////>////
@M00842:106:000000000-AAV5A:1:1101:7226:4959 1:N:0:4
AAAAAAAAAAAAAAAAGGGGGGCAGAAACACCAACGACACAGACACACCGC
+
1AAAA?ADDDDD??AEA/ECE<B///0?00??</...<-CF.C./</CA--
@M00842:106:000000000-AAV5A:1:1101:15647:4962 1:N:0:4
AAAAAAAAAAAAAAAAGGGGGGAGAGGCGCACAACGAAAAAAGAGACACAA
+
11AAA?@ADDDDGC//A//EEC///?A/-->--0.-<.<-.-:./;///;.
@M00842:106:000000000-AAV5A:1:1101:21720:4967 1:N:0:4
AAAAAAAAAAAAAAAAATGGAATTCTCGGGTGCCAAGGAACTCCAGTCACC
+
BBBBBBBBBBBBGGGGF1BGFFBFAA5BCE1>B3B31FFGHFHHFHFFGH3
@M00842:106:000000000-AAV5A:1:1101:14407:4969 1:N:0:4
AAAAAAAAAAAAAAAAGGGGGGGAGGCAGAGACACAGAAGAAAAGACAAAA
+
11AAA>@ADDDDGGCA//A///---;...../;----;/////-/--/---
@M00842:106:000000000-AAV5A:1:1101:15110:4973 1:N:0:4
GAAAAAAAAAAAAAAGGGGGGGGAGGGAGCGAAGCGCACGCGCGCACACGG
+
11>>A1>>@DDDE?///EE?C?-@9=@---------------9-----9--
@M00842:106:000000000-AAV5A:1:1101:13871:4974 1:N:0:4
AAAAAAAAAAAAAAAAAAAAAACAACACACACACGAGACACCGACACAAAA
+
AAAAADDDDDDDGGGGGG?CC/////>/>/?////>/?/00//<E//B/00
@M00842:106:000000000-AAV5A:1:1101:16403:4976 1:N:0:4
GAAGCCATCAAGAAGGTGATAAGCAGGAGAAACATACGAAGGCGCATAACG
+
>1>1>C11BDFFDGCB1BB3AFBAFCE00001A01BFHFAE?0AFG/BFH/
@M00842:106:000000000-AAV5A:1:1101:15234:4979 1:N:0:4
AAAAAAAAAAAAAAAAGGGGGGAGGAGACGAGACAGGAAGAAGACAACAGA
+
11>AA11>AADDGGCA//AA/>/<>/?///>-..00.<000/////<..//
@M00842:106:000000000-AAV5A:1:1101:23752:4980 1:N:0:4
AAAAAAAAAAAAAAAAAAAAAAAAAAAAAAAAAACAAAAAAAAAAACAACA
+
A@AAA@DDDDDDGGGGGGCGEC/>////////<//?F0C/-->A-<.;CC.
@M00842:106:000000000-AAV5A:1:1101:15457:4984 1:N:0:4
AAAAAAAAAAAAAAAAAAAAAAAAAAAACAAAAAAAAAAAAAAAAAAAAAA
+
B?AAAD2ABBBBGGGGCE?@C?////>EA??0?F@@CC?C<<AD-@@@CB?
@M00842:106:000000000-AAV5A:1:1101:6609:4985 1:N:0:4
AAAAAAAAAAAAAAAAGGGGGGCGCGCCAGCCACCACACGCCACCCCCCCC
+
AAAAADDDDDDDGG?//AE/EC</---><-<..<..<CA--:...:-:A?A
@M00842:106:000000000-AAV5A:1:1101:7854:4987 1:N:0:4
TATCCTATCTTTGAAATGAATGTTACTGTCTATCAAAAACAAAAAACAAAA
+
1>1>A@B3B33BFGGGGFBBBB3BADBF313D3DD3B1A0BF0F0A/B/0A
@M00842:106:000000000-AAV5A:1:1101:19658:4990 1:N:0:4
AAAAAAAAAAAAAAAAAAAAAAAAAAAAAAACAAAAAAAAAAAAAAAAAAA
+
BBBBBBBDBBBBEFGGGGGCGGG//E/</<//?/F0?/>ACFG@@@@---9
@M00842:106:000000000-AAV5A:1:1101:20125:4990 1:N:0:4
AAAAAAAAAAAAAAAAGGGGGGGCGAGACAGACGACAACAGCAGCAACAAA
+
?AAAAD@DDDDDGGCC/?///<@----9---/;----;-------:-----
@M00842:106:000000000-AAV5A:1:1101:13951:4991 1:N:0:4
AAAAAAAAAAAAAAAAAAAAAAAAAAAAAAAGAAAAAAAAAAAAAAAAAAA
+
A?AAAD@DBCCCGGGGFC0?@?E/>@?CC@C/FACGCD?@AC-<A@@-:?9
@M00842:106:000000000-AAV5A:1:1101:7306:4996 1:N:0:4
AAAAAAAAAAAAAAAAAAAAAACAAAGAAACAAAAAACACAAAAACAAAAA
+
ABBBABDBBBBBGGGGGGCGG?A11B3B1333?1BE//?0??0F?/?/0B/
@M00842:106:000000000-AAV5A:1:1101:11971:5007 1:N:0:4
GGGGCCGGCGCACGCGATAGAGACAGCGCAGTATGCCAAGCACTCACGCAG
+
>1111111100000A/////111000//////1222111/?0B1B01?0//
@M00842:106:000000000-AAV5A:1:1101:15890:5009 1:N:0:4
CAAAAAAAAAAAAAAAAAGGGAATTCTCGGGTGCCAAGGAACCCCAGTCAC
+
11>?AA?DDDDDGGGGC?/AECF0B122B/@/>B0@1C>FGG/>E/E1BF1
@M00842:106:000000000-AAV5A:1:1101:20478:5010 1:N:0:4
AAAAAAAAAAAAAAAAGGGGGGGCAGGGCGACACACAAACCAACACACACC
+
>AAAAD1ADDD0EEGC/EE/EC99-9--.---999---;---------;--
@M00842:106:000000000-AAV5A:1:1101:21078:5015 1:N:0:4
AAGGAATTAAGCAATTACTTATTGCAGTTAAGTTTGATAAATTTGCTGCCC
+
>AA3>FBFFFFBBFBGFGDAEG5ADBF55A5A666DD5DD56A5DFBFFHA
@M00842:106:000000000-AAV5A:1:1101:7523:5015 1:N:0:4
AAAAAAAAAAAAAAAAAAAAAAAAAAAAAAAGAACAAAAAACACAAAACAA
+
AAAABBBBBBBBGGGGGGGEGGC?E//>////??G2?00/>/?0/<000//
@M00842:106:000000000-AAV5A:1:1101:14538:5023 1:N:0:4
AAAAAAAAAAAAAAAAAAAAAAAAAAAAACACAAAAAAAAAAAAAAAAAAA
+
A?AA?@DBBBBBGGGECC?@??/>/>EEE/?0??GFG/B<</->-<ACCC?
@M00842:106:000000000-AAV5A:1:1101:7101:5025 1:N:0:4
AAAAAAAAAAAAAAAAGGGGGGGAGACGAGACAACGACACCCACCCCCCCC
+
AAAAADDDDDDDGG?/AEAE?C?-9.;9--.:-----;-@A----9-----
@M00842:106:000000000-AAV5A:1:1101:8562:5026 1:N:0:4
ATGTGTTAGTTACAAGTATGATCACTTAATATGGGTATATATTTTGTTATT
+
>>>33BBB@B@FGGGGBEBF5BD5B555A55DDBB4A4E6FA6D5DA25DB
@M00842:106:000000000-AAV5A:1:1101:13902:5031 1:N:0:4
GTCCGCCTACTGCGACTAAAGAGATTCAGTACCTTAACGCTAAAGGTGCTG
+
>3>>3>A3>FBDGFCGAEFGFD4455DFDBFEF5BBABEGAEEFHF3BFA5
@M00842:106:000000000-AAV5A:1:1101:18856:5035 1:N:0:4
AAAAAAAAAAAAAAAAAAAAAAAAAAAACAAAAAAAAAAAAAAAGAAAACA
+
>3AABD@DDBBBGGGGGGFCGGGG/>EE///0B/>B/<@/@---.<<<C/<
@M00842:106:000000000-AAV5A:1:1101:19291:5037 1:N:0:4
GAAAAAAAAAAAAAACGGGGGGGCGAGGCGACACCACAACCCACGCACCGG
+
1AAAAFD@DD?DE?EC/AAE//--9----;9-----9-9--;---;;----
@M00842:106:000000000-AAV5A:1:1101:8221:5037 1:N:0:4
GGACTGGAAACACTGGTCATAATCATGGTGGCGAATAAGTACGCGTTCTTG
+
AAAAA4AFFFFFGGGFAFB5DFADDFGH5BB4AA222DB5DFFGAA0B1AD
@M00842:106:000000000-AAV5A:1:1101:9234:5041 1:N:0:4
AAAAAAAAAAAAAAAAGGGGGGACAGCAGAGACAACCCAGCACCGAACAAA
+
AAAAAD1A@DDD?/A///AEEC/////??0/0000?..<<0F0.--<--/.
@M00842:106:000000000-AAV5A:1:1101:14775:5044 1:N:0:4
AAAAAAAAAAAAAAAAGGGGGGGGAGAACCGACAGAAGAGACACACAAAAG
+
11>>?11>>ADDEE////AAA/9--@--/-;----99//-9--99-----/
@M00842:106:000000000-AAV5A:1:1101:9028:5053 1:N:0:4
AAAAAAAAAAAAAAAAATGGGATTCTCGGGTGCCAAGGAACCCCAGTCCCC
+
AAAAADDDDDDDGGGGG0FG0B1BB2DF/@/EAFHC>/>0>/??/>1B1@?
@M00842:106:000000000-AAV5A:1:1101:17901:5054 1:N:0:4
GAAAAAAAAAAAAAAAGGGGGGCAGAGAAACTGCACAAAGAACAACACACA
+
A1AAAF1AAA@?EE//A/AEA</////011011<F1100000>C0<><...
@M00842:106:000000000-AAV5A:1:1101:24402:5060 1:N:0:4
CATCCTTAATACCTTTCTTTTTGGGGTAATTATACTCATCGCGAATATCCC
+
>>>AA1FDFFFFGFF1BFBBFGAABAAA03332DD2BDAFG00E/AFAGF1
@M00842:106:000000000-AAV5A:1:1101:14037:5064 1:N:0:4
AAAAAAAAAAAAAAAAGGGGGGGGAGGGGCGCGACACAACAACGCAAACAG
+
11>1AD>AADDDGEEEC//A//-@@>--------9-------;-----;A-
@M00842:106:000000000-AAV5A:1:1101:9656:5067 1:N:0:4
TATAGATTCTTACAAAAAAAAAAACAAAACATGGAATTCCCGGGTCCCAAG
+
1>1113@3B3BFGGGGC1EGGG?F//AA00G1B011B1A1BEF///BFG0/
@M00842:106:000000000-AAV5A:1:1101:25053:5070 1:N:0:4
AAAAAAAAAAAAAAAAGGGGGGGCAGGACGACAAGTACCACCACCAAACCA
+
AAAAADDD?DDA//AA?//EAB-:-.-..-;--9-/9////9---------
@M00842:106:000000000-AAV5A:1:1101:17434:5072 1:N:0:4
AAAAAAAAAAAAAAAAAAAAAAAACAAAACAAAAACAAAAAAAAAAAAAAA
+
AABBBBBBBDB2EGGGGGGCGG@/??1BC0F/F0?//?FGG//>>>/<<<<
@M00842:106:000000000-AAV5A:1:1101:24347:5075 1:N:0:4
AAAAAAAAAAAAAAAAAAGGGGGCGCGCACCACCACCCCACCCCACCACCA
+
AAAAADD@DDDDEEG?E///?>>/>E///</B/??///</////<//////
@M00842:106:000000000-AAV5A:1:1101:7600:5084 1:N:0:4
AAAAAAAAAAAAAAAAGGGGGGCGCGACAGAGCGCGCAGCCGCAACACATC
+
AAAA1ADADDDDGG//AA/AECG<-----</</------;:-;?--.;.0;
@M00842:106:000000000-AAV5A:1:1101:24531:5094 1:N:0:4
AAAAAAAAAAAAAAAAGGGGGGGGACGGGACACACGACCACCCCACACCAA
+
1>?AADDDDDDDG??F?/E/EB?--9------;-----;-----;-9----
@M00842:106:000000000-AAV5A:1:1101:19571:5103 1:N:0:4
AGAACGTGAAAAAGCGTCCTGCGTGTAGCGAACTGCGATGGGCATACTGTA
+
>1>AA1>A1A3B1ABAAEEAGGA0BB0A2A0AEAAG/EAA/AGC0FGF22A
@M00842:106:000000000-AAV5A:1:1101:20553:5104 1:N:0:4
GAGCAGAAGCAATACCGCCAGCAATAGCACCAAACATAAATCACCTCACTT
+
>>>A>4>>CFCCAGGGGGGAEGFH45BFBGD22AAF3EDD5GGHHBGHHBA
@M00842:106:000000000-AAV5A:1:1101:17420:5114 1:N:0:4
AAAAAAAAAAAAAAAAGGGGGGCGGGCGCGCACCGACAACACACCACAACC
+
1>AAADDDDDDDGGGC//AAAC/<-----;--;-----9.9--9-------
@M00842:106:000000000-AAV5A:1:1101:22645:5115 1:N:0:4
AAAAAAAAAAAAAAAAAAAAAAAAAAGAAGCAAAAAAAAAAAACAAAGACA
+
AAAAADDDDDDDGGEG?EC/EG//>///B011BB0/</<<<//<C/<0<00
@M00842:106:000000000-AAV5A:1:1101:13952:5116 1:N:0:4
AAAAAAAAAAAAAAAGGGGGGGAGAGAAGTAACACCAACCAACACACCCCA
+
A1AAAD?A?D?@EEA///AA@---.:9//00900/.9...--;--9-----
@M00842:106:000000000-AAV5A:1:1101:9243:5119 1:N:0:4
AAAAAAAAAAAAAACAGGGGGGACGAAGACAGCACCCCGAACCACCCACCC
+
>1AAA1?DADDD/EE/AFAEC@</<////<???00//------<.......
@M00842:106:000000000-AAV5A:1:1101:15576:5120 1:N:0:4
AAAAAAAAAAAAAAAAAAAAAAAAAAAACAAAAAAAAAAAAAAAAAAAAAA
+
B@BBADBCCCCCGGGGGGCCGCECE>EE/?/00FC/C@GGGFGGGG?@:9:
@M00842:106:000000000-AAV5A:1:1101:18997:5124 1:N:0:4
AAAGATAAAAAAAAAAAAAAAAATGGAATTCTCGGGTGCCAAGGAACTCCA
+
AAA1>DFFFFD1AEEGCGGCEG/FBB11@11@DEFE?EEHHHHGGHHFH11
@M00842:106:000000000-AAV5A:1:1101:22004:5125 1:N:0:4
AAAAAAAAAAAAAAAAAAAAAAAAAAAAAACAAAAAAAAAAAACAAAAAAA
+
BBBBBBBBBBBBGCEGGGGGGGGG////</?CG0FG/B@/@CC.<CH.C@?
@M00842:106:000000000-AAV5A:1:1101:9585:5130 1:N:0:4
AAAAAAAAAAAAAAAAAAAAAAAACAAAACTCAGCCAACACCACAGCAGCC
+
1AA?A11DDDDDGGGGEEECEEGC?//00B111B1B00///</</0/B0</
@M00842:106:000000000-AAV5A:1:1101:20268:5136 1:N:0:4
AGCATGCTTTTATTAGTTTCAAAACACAACAAAAAACACGGAATTCCCGGG
+
A3>AA4C5BB@BAGFGBBAFFGGF4B4A2AA4F4F22B2BAE22AD5BEE0
@M00842:106:000000000-AAV5A:1:1101:8407:5141 1:N:0:4
AAGGACTGAGTTTATCAAAAAAAAAAAAAACATGGAACTCTCGGGTGCCAA
+
>AA1>C1AFF13BFBGGCG1F0E0EA///A/ABB01F1BF1B/////>B11
@M00842:106:000000000-AAV5A:1:1101:8120:5141 1:N:0:4
AAAAAAAAAAAAAAAAAAAAAAAAAAAAAACAAAAAAAAAAAAAAAAAAAA
+
BBBBBBDBBBBBGGGGGGGGGGG?EE/>/<A??FG/CGC/<CDCG-DCD?D
@M00842:106:000000000-AAV5A:1:1101:21745:5142 1:N:0:4
AAAAAAAAAAAAAAAAAGGGGGCCGCCACGCACGCACACCGACACCCACCC
+
11AAA?DDDDDDGGG/////EC>>//>//>/>//>//<0//<</////?//
@M00842:106:000000000-AAV5A:1:1101:24054:5150 1:N:0:4
TTTTTAATATTTTAAGCAAAAAAAACAAAACAAATGGAACTCTCGGGCGCC
+
>1>>>ACDFD3@AGFGGGGFFCC0000A0B0BAFA111B11B1BEE//AE/
@M00842:106:000000000-AAV5A:1:1101:7863:5154 1:N:0:4
AAAAAAAAAAAAAAAAGGGGGGCACACACAGCACCCCCACCCACCACCCAC
+
AAAAA?ADDD?D/E/A/AEEAC<//00//?0/0>..->-C....<.<<C<;
@M00842:106:000000000-AAV5A:1:1101:13488:5156 1:N:0:4
AGTCCACTTCGATTTAATTCGTAAACAAGCAGTAGTAATTCCTGCTTTATC
+
>3>>AFF@BFAAGGCGGGGFFBB445BAAFBE5BDBAA5ABDDFGA55DAD
@M00842:106:000000000-AAV5A:1:1101:8305:5165 1:N:0:4
AAAAAAAAAAAAAAAAAGGGGGGCACCACGAGCCCCCACCCACACCCCCCC
+
AAAAADDDDADDECAAAE///>/>///0?/----..--<C..<A.C.A-@9
@M00842:106:000000000-AAV5A:1:1101:15100:5167 1:N:0:4
AAAAAAAAAAAAAAAAAAAAAAAAAAAACAAAAAAAAAAGAAGAGAAACAA
+
A3AAA>2ADBBBGGGEC?00////E/>///??0/<//////?0?00110<.
@M00842:106:000000000-AAV5A:1:1101:17022:5168 1:N:0:4
AAAAAAAAAAAAAAAAGGGGGGCAGGCAGCGTCCCGCAACACCCACACACC
+
1>>AADADDDDD?E?E/?AEE<>//<////->.-.---<<<..<.....:.
@M00842:106:000000000-AAV5A:1:1101:15163:5177 1:N:0:4
GAAGAAGGACGAAAAAAAAAAAAAAAAATGGAATTCCCGGGTGCCAAGGAA
+
>333>44>BCDBGGGGGC??20E?E0EE1BB3B33B33BE/1>E?GCFEH3
@M00842:106:000000000-AAV5A:1:1101:20312:5182 1:N:0:4
TGACAGATGTATCCATCTGCATGCAATGAAGACAACCACCATTACCAGCAT
+
11>>A111B3B@BG3AFBG3BFDFBEBF11110BBAECFGHG1BGHHHHF1
@M00842:106:000000000-AAV5A:1:1101:15775:5188 1:N:0:4
AAAAAAAAAAAAAAAAGGGGGGAGAGAACAGCAGCACAAGAACAACAACAA
+
>1AAAD?DD?DD/EE////AEC/<///11??00000<0<0<00F0...<C.
@M00842:106:000000000-AAV5A:1:1101:17065:5189 1:N:0:4
AAAAAAAAAAAAAAAAGGGGGGCAGCAGAGACCCAACAAAACACACACACA
+
1>>AA@A@DDDDGAEE??///<<//<<00/?0//.....000>0...<...
@M00842:106:000000000-AAV5A:1:1101:23289:5193 1:N:0:4
AAAAAAAAAAAAAAAAAAAAAAAAACACAACAAAACAAAAAAACAAAACAA
+
AABBBBDBBBBBGGGGGGEEGGE////0/?/??B00/?0B?CC//FC00?/
@M00842:106:000000000-AAV5A:1:1101:21770:5193 1:N:0:4
GAAAAAAAAAAAAAAAGGGGGGGCCGGACGCTCGCAACAAACACGACCGAC
+
11A11111@DDD?/AAAEAE??@--;----------;----;9A9?-----
@M00842:106:000000000-AAV5A:1:1101:10909:5212 1:N:0:4
AAAAAAAAAAAAAAAAAAAAAAAACAAAAAAAAAACAAAAAAAAAAAAAAA
+
BBBBBBBDBBBBGGGGCEGE>EFE>FC0?/>//>@/FH?GH/B@C-A-<CD
@M00842:106:000000000-AAV5A:1:1101:7711:5213 1:N:0:4
AAAAAAAAAAAAAAAAAAAAAACAAAGAACCAACCAAAACCAAAACAACAA
+
AAAAADDDDDDDGGGGGGGGGG?//B0B>0>BE/////?0??G/?0//?//
@M00842:106:000000000-AAV5A:1:1101:16026:5213 1:N:0:4
GAAAAAAAAAAAAAAAGGGGGGGAGAGAGCATGGACAGAGAGCCAAAAGCA
+
11AAA11>00@>AE///AEAEC--;.9.9./00.;00.9/9---/--9/;/
@M00842:106:000000000-AAV5A:1:1101:7530:5215 1:N:0:4
AAAAAAAAAAAAAAAAGGGGGGGCGACGACGACGCACAACAAACAACGACA
+
1AAAA1A@@DDDEEE/E/?EEG?--------;9-9--@;9---;-AA----
@M00842:106:000000000-AAV5A:1:1101:20074:5216 1:N:0:4
AAAAAAAAAAAAAAAAAAAAAAAACAAAATACCCAGCAAGGACAACACACA
+
3A33AD@>DDDDGGGEEGGEEG//?1100333333/0000/0B00/??///
@M00842:106:000000000-AAV5A:1:1101:18261:5226 1:N:0:4
AATAGAGGGCTGTTTATTATCAGAAATAAAACTTGAATAGTCATTGTGAAA
+
>>1>1111>A1>1BFA33A3BFDBDF1DA11A11DB1AD12DF2AB2DF2A
@M00842:106:000000000-AAV5A:1:1101:12426:5231 1:N:0:4
AAAAAAAAAAAAAAAAAAAAAAACACACCAAACAAACACAACGAAAAACAA
+
BBABBBBDBBBBGGGGGGGGE/E1?11111//?0/0/B0////////0///
@M00842:106:000000000-AAV5A:1:1101:9241:5233 1:N:0:4
AAAAAAAAAAAAAAAAAAAAAAAACAAAACAAAAACAAAAACAAAAAAAAA
+
AAAAADDDDDDDGEGGGGGG?ECE///0FB?/BB?/?/F0</?<G</@/<C
@M00842:106:000000000-AAV5A:1:1101:8257:5235 1:N:0:4
AAAAAAAAAAAAAAAAGGGGGGCGCGGCGACCCCCAACACACCCCACCACC
+
1AAAADDD@D0DAE?/EAEEGC//-----:---.;-..9...9.-9.:9C.
@M00842:106:000000000-AAV5A:1:1101:12186:5238 1:N:0:4
AAAAAAAAAAAAAAAAGGGGGGCAGCGAGAAGCACCACAGACAAGCCACCA
+
AA@AA?@D?DD?EA/AAE/A?<//<<////.0><0.>..010//..<</..
@M00842:106:000000000-AAV5A:1:1101:22789:5244 1:N:0:4
AAAAAAAAAAAAAAAAATGGAATTCTCGGGCGCCAAGGAACTCCAGTCACC
+
ABBBBBBBBBBBGGGGEABGCEEAD55?BE0>>>B>F11BG3@GHHBFEFB
@M00842:106:000000000-AAV5A:1:1101:13637:5248 1:N:0:4
AAAAAAAAAAAAAAAAAAAAATGGAATTCTCGGGTGCCAAGGAACCCCAGC
+
AAAAADDDDDD?EGGGGGGGE0BB1@11@22??E/>>0BEGCEGH/?/<?0
@M00842:106:000000000-AAV5A:1:1101:24149:5259 1:N:0:4
AAAAAAAAAAAAAAAATGGAATTCTCGGGTGCCAAGGAACTCCAGTCACTG
+
BBBBBBBBBBBBGGGGGFGFFF3D55FFA1>1B5BB1BCG@FGHHBFGHB3
@M00842:106:000000000-AAV5A:1:1101:14491:5271 1:N:0:4
AAAAAAAAAAAAAAAAGGGGGGGGGGAGAAGGCAAGCAGAACACAACAACA
+
11AA111ADDD@EEE/A//AE?-9--;--;/------9///-:-;--;---
@M00842:106:000000000-AAV5A:1:1101:25016:5283 1:N:0:4
ATCAAAAAAAAAAAAAAAAAAATGGCATTCTCGGGTGCCAAGGAACTCCAG
+
A>AAAFFABBBBGGGCGGGGGGAB32B3BB33B?>1/?GF@111?C@FF?3
@M00842:106:000000000-AAV5A:1:1101:10571:5289 1:N:0:4
AAAAAAAAAAAAAAAAAAAAAAAACAACACACAAAAAAAAACGGAAACCAC
+
ABBBBBBBBBBBGGGGGGGGGGEE1FH/?//?>?CF////<///?//??//
@M00842:106:000000000-AAV5A:1:1101:11390:5292 1:N:0:4
AAAAAAAAAAAAAAAAGGGAGGCACGGCGAGACACGCACACCACGCCACAC
+
>AAAADDDDDDDGG/?//A/EA//B>//>///?00//>//0//?/////0/
@M00842:106:000000000-AAV5A:1:1101:17673:5309 1:N:0:4
AAAAAAAAAAAAAAAAAAAAAAAAAAAAACAAAAAAAAAAAAAAAAAAACA
+
BBBB@BBBDBB@EEGEGGGGGGE//>E@E//?0B?/>/<@@@CCCCCCD..
@M00842:106:000000000-AAV5A:1:1101:8079:5314 1:N:0:4
TCCCGTCAACATTCAAACGGCCTGTCTCATCATGGAAGGCGCTGAATTTAC
+
1>>A1>>AAFF1BGGDDGEG0AABB13DF2F22BB1ABBF/A/A/AA22A2
@M00842:106:000000000-AAV5A:1:1101:23959:5315 1:N:0:4
TATCAAGTTGGGGGAGCACATTGTAGCATTGTGCCAATTCATCCATTAACT
+
>>>>>@DDFFFBGG?EGGGFGFDA55DFADA55FGDB3BFD5GHGFDFBF5
@M00842:106:000000000-AAV5A:1:1101:15435:5315 1:N:0:4
AAAAAAAAAAAAAAAAGGGGGGGAGGAGACGACCAACGAACGACCCAAAAA
+
A?AAA@@DDDD@CE?/A/EAEC---9....99----------9---9--:-
@M00842:106:000000000-AAV5A:1:1101:12403:5316 1:N:0:4
ATACAAAAAAAAAAAAAAAAATGGAATTCTCGGGTGCCAAGGAACTCCAGG
+
A3>AAFFFBBBBGGGGGGGGGGBF3G3BB55?B>1>BGFFFFHHHCDHFH3
@M00842:106:000000000-AAV5A:1:1101:7782:5320 1:N:0:4
AAAAAAAAAAAAAAAAGGGGGGCAGGGACAGACAAGCAACAAACACACACC
+
AAAAA@AADDDDEE/////A/<///////?/000<0<0000.0..<.<..<
@M00842:106:000000000-AAV5A:1:1101:8476:5336 1:N:0:4
AAAAAAAAAAAAAAAAGGGGGGCGAGGAGACAACACACCGACCCACACACC
+
A?AAADDDDDDDEC??AGEEEG//->--..<</<<....----:;CAC...
@M00842:106:000000000-AAV5A:1:1101:22504:5339 1:N:0:4
AAAAAAAAAAAAAAAAAAAAAAAAAAAACACCACAAAAAAAAACAAAAAAA
+
BBABBBBBBBBBGFGGGGEEGC@C//>E//0/??F/F0G?C/><<GF0?--
@M00842:106:000000000-AAV5A:1:1101:19152:5342 1:N:0:4
ACTCCGCATATGCTAGTAGTAGCATTAAGCCTGTCAGGGACTGTATGAATT
+
>A1>A1A1>>DBBB3FBBGB3BDD3313BBA1BBBBD0BCFBG1A2A22A2
@M00842:106:000000000-AAV5A:1:1101:15349:5345 1:N:0:4
AAAAAAAAAAAAAAAAAAAGGGAATCCTCGGGTGCCAAGGAACGCCAGCCA
+
B@BAA@DBDBBBGGGGGG?1?ECF23333BE/1>?333??EGG/?E>E/?0
@M00842:106:000000000-AAV5A:1:1101:21761:5348 1:N:0:4
AAAAAAAAAAAAAAAAAAAAAAAACACAACACAAAACAAACAAAAAAAAAA
+
AAAAAD@DDDDDGGGGG?ECGG/>/?>?FE/?F/0>0?/B/B/00<<////
@M00842:106:000000000-AAV5A:1:1101:8026:5350 1:N:0:4
AAAAAAAAAAAAAAAAGGGGGGACGAGCCAGACGCGCCCCACCCACCCCCC
+
AAA@ADDDDDDDAAAA/AE/E?//>/>//00<<-------...::.:.-;9
@M00842:106:000000000-AAV5A:1:1101:9944:5350 1:N:0:4
AAAAAAAAAAAAAAAAAAAAAAAACCAAATACAACAAAAAAAACACCACAC
+
>AAAA@?DDDDDGG?E?E/EEG///??/?11F1BF//0>//<//?0/////
@M00842:106:000000000-AAV5A:1:1101:21701:5351 1:N:0:4
AAAAAAAAAAAAAAAAAAAAAACAAAACAAGACAACAAAAAAACAAAAAAA
+
BBBBBBBBBBBBEGEGCGGGGG1??1?1112?2?E/???0?EC/?/00/>/
@M00842:106:000000000-AAV5A:1:1101:22582:5361 1:N:0:4
AAAAAAAAAAAAAAAAGGGGGGGCGCTGCCCACACCCACCCACCAAACCCC
+
?AAAADDDDDDDCC///AECEC?--------/9---9-;-9--99------
@M00842:106:000000000-AAV5A:1:1101:6644:5362 1:N:0:4
TCATAGTCAAAAAAAAAAAAAAAAAATGGAATTCTCGGGTGCCAAGGAACC
+
>>>1A33BFFFFGGGGGGGGGG//AEFGF1111DB@FFE///B1@>F00G?
@M00842:106:000000000-AAV5A:1:1101:12519:5369 1:N:0:4
ATACAAACTCATCACGAACGTCAGAAGCAGCCTTATGGCCGTCAACATACA
+
>1>AAFFA@F@BGGFEEEGEAC0AB1BFGC00011DABAEE/AAEEFA1B1
@M00842:106:000000000-AAV5A:1:1101:13139:5376 1:N:0:4
AAAAAAAAAAAAAAAAGGGGGGAGCGGCGTCACAACACACACCCCACCCAG
+
1>AAA@DDDDDDCEE////FE@>>?/</<--<<00.....:...-;...C.
@M00842:106:000000000-AAV5A:1:1101:20737:5388 1:N:0:4
AGGTGCCGAAGAAGCTGGAGTAACAGAAGTGAGAACCAGCTTATCAGAAAA
+
>1>>1CC?11>>AFBBGG0GBGF31A01B1A21ABBAFCHBDBGGGHDEGG
@M00842:106:000000000-AAV5A:1:1101:12515:5389 1:N:0:4
ATACAAACTCATCACGAACGTCAGAAGCAGCCTTATGGCCGTCAACATACA
+
A>AAAFFADFFDGFFEEEEFAGDA55BFBB2223B5BAF3EAEEGHHBGG3
@M00842:106:000000000-AAV5A:1:1101:24952:5404 1:N:0:4
AAAAAAAAAAAAAAAAAAAAAAAAACACACGAAAACAAAAAACAAAAAAAA
+
AAAAADAADDDDEGGGGGGGGG?///?0??/>/?<FC/G0<///?0GCC?/
@M00842:106:000000000-AAV5A:1:1101:11585:5407 1:N:0:4
AAAAAAAAAAAAAAAAAAAAAACAACAACACACAGGACCACAGAACAACGC
+
AAAAAD?AAA0>EEAEEGECEC//?///////??0/0////>011B00///
@M00842:106:000000000-AAV5A:1:1101:14466:5410 1:N:0:4
AAAAAAAAAAAAAAAAAAAAAAAAAAAACAGCAAACAAAAGCGCGACACGG
+
B?ABBDDBBBBBGGGGCC?@@?//>/>>/?20B2200/002?////<////
@M00842:106:000000000-AAV5A:1:1101:6098:5417 1:N:0:4
GAAAAAAAAAAAAAAAAAAAAAAAAAACAACAAAAAAACCACACCCCCACC
+
333334222@2??22000000///////////?00?///////////</?/
@M00842:106:000000000-AAV5A:1:1101:12541:5422 1:N:0:4
AAAAAAAAAAAAAACACGCGGGCGACGGCTCGCAACGCACACGCACCACCC
+
AAAAA@1DDDDDG?/GA//AAEE>///>///////<<//</0/////0?//
@M00842:106:000000000-AAV5A:1:1101:20280:5424 1:N:0:4
CATTACATTCAAAAAAAAAAAAAAAAATGGAACTCTCGGGTGCCAAGGAAC
+
ABAABFFFFDDDAFEEEEG?EGG0E0AB@@333@B5B??E1>EG3B1?1B1
@M00842:106:000000000-AAV5A:1:1101:17846:5425 1:N:0:4
CAGCAGACTACTTTCGGTACTGAAAAGGAAAAGAGGAAATGAAGTTGAGCG
+
>>>AA1BC1BBBB3BAEAAAAB3BB1BA0000A0BF00F1BB1BB1BABG/
@M00842:106:000000000-AAV5A:1:1101:18630:5429 1:N:0:4
AAAAAAAAAAAAAAAAAAAAAAAAAAAAAAAAAAAAAAAAAAAAAAAAAAA
+
BACCCBCBBBBCGGGGGGGGGGG/EEFGF///BCDG-@C-@CGGGGGGGG?
@M00842:106:000000000-AAV5A:1:1101:7116:5438 1:N:0:4
AAAAAAAAAAAAAAAAGGGGGGCGACGGCACCAAACAACCACACACCCACC
+
AAAAADDDDDDDGGCE/AE?/B//-<-----<.....;.;:CCC.:.;..9
@M00842:106:000000000-AAV5A:1:1101:24706:5440 1:N:0:4
GTGTCAAAAAAAAAAAAAAAAAATGGAATTCTCGGGCCCCAAGGAACCCAG
+
>>3>>BFFFBBBCGGGGGGGGG01BB3333555?B///>>11?FG3C/?//
@M00842:106:000000000-AAV5A:1:1101:25174:5441 1:N:0:4
AAAAAAAAAAAAAAAAAAAAAAAAACAAAAGACAGAACCAGCCGCCCACAC
+
AABBBBDDDBBBGGGGGGGGFF//>/E/B03?2B23?B/0/??//<>??//
@M00842:106:000000000-AAV5A:1:1101:17762:5442 1:N:0:4
AAACAGGCAAAAAATTTAGGGTCGGCATCAAAAGCAATATCAGCACCAACA
+
>AAAA11A>1B1A1BFEGGGGBAA0EF0F1BB1BFG01B2FGHHGHHGHG/
@M00842:106:000000000-AAV5A:1:1101:25484:5443 1:N:0:4
AAAAAAAAAAAAAAAAAAAAAAAAAAACACACAAACAAAAAACAAAAACAA
+
AAAAAD1DDDDDGGGAEECGEG//////?0//?/B/B/<BG//?/00<///
@M00842:106:000000000-AAV5A:1:1101:6110:5452 1:N:0:4
AAAAAAAAAAAAAAAAGGGGGGAAGAGGAGAACATAAAAAAAAAAAAAACA
+
1>>111110000/////AAAEC//?0?/0?/010111111---------..
@M00842:106:000000000-AAV5A:1:1101:25466:5454 1:N:0:4
AAAAAAAAAAAAAAAAAAAAAAAAAGCAAACACACAACAAACAAACAAAAA
+
1AAA1>ADDDD0AEEEEFGGGG/E>/0B0B000///?EAAGCF/0/B/00/
@M00842:106:000000000-AAV5A:1:1101:9288:5455 1:N:0:4
GAGCATTTTCATCCCGAAGTTGCGGCTCATTCTGATTCTGAACAGCTTCTT
+
>>>>>BBDFFFFGGGG2AEAFF5A222BF555DDDAAAD5FAGBEGC3FB5
@M00842:106:000000000-AAV5A:1:1101:24626:5456 1:N:0:4
AAAAAAAAAAAAAAAAAAAAAAACACAAACCAAAACAAAAAACAAAAAAAA
+
AABBBBADDBBBEGGGGFGGGG/1?1F1B11//??0?FCFG//?/0F/BDC
@M00842:106:000000000-AAV5A:1:1101:18221:5461 1:N:0:4
CAAAGACGGGCATTGTTTATTCAAGTTTGTACATTAAAACAAAAAAAAAAA
+
>>AA34B3>AA>BBBBBB5ABBFGD556DBDGD55A5FEGFE2FGFFAEEE
@M00842:106:000000000-AAV5A:1:1101:7618:5464 1:N:0:4
AAAAAAAAAAAAAAAAGGGGGGCCGGCGCGCCAACAACCCCACACCACCCC
+
AAAAADADDDDDGGGE//A//</></<-----.-<.......:..;.9:.-
@M00842:106:000000000-AAV5A:1:1101:6736:5465 1:N:0:4
AAAAAAAAAAAAAAAAAAAAAAACACACAAGACCAAACACAAACCAGAGAA
+
1AAAADD@DDDDGGGGGE///>>/>>E//?0B0B>//>00/<B</?/0/B1
@M00842:106:000000000-AAV5A:1:1101:7308:5466 1:N:0:4
CTCTAATCTCTGGGCATCTGGCTATGATGCTGATGGAACTGACCAAACGTC
+
A3>AAF5DFFFFGGCFFCEFGF4B45A6D55D545B44BBADGGFAEFF2A
@M00842:106:000000000-AAV5A:1:1101:18368:5469 1:N:0:4
ACATGATGGACCTGTAAAAAAAAAAAAAACAAACGGAATCCCCGGGGGCCA
+
1>>111331CCF1BBGGGFFGGG0AEEAE///B/BA/E/1B1//>>//>//
@M00842:106:000000000-AAV5A:1:1101:19744:5486 1:N:0:4
CATTTAAAAAAAAAAAAAAAAATGGAATTCTCGGGTGCCAAGGAACTCCAG
+
AAAAAFFFDD1>00AE/AE/AEABE1111@22//>//>BGFGC0>EFGHG1
@M00842:106:000000000-AAV5A:1:1101:8364:5486 1:N:0:4
CTTCCAAGAGCTTGATGCGGTTATCCATCTGCTTATGGAAGCCAAGCATTG
+
>>>>AFFFFFFDFGFFGFGGEAB4DDF5FF55555ABB53BGHF22FC5AA
@M00842:106:000000000-AAV5A:1:1101:17339:5486 1:N:0:4
AAAAAAAAAAAAAAAAAAAAAAAAAAAAAATAAAAAAAAAAAAAAAAAAAA
+
AAAABD?DBDDBGGCAEGCGCEEG@E@E@/02B2B2<@@@CFC-C-;-:99
@M00842:106:000000000-AAV5A:1:1101:22036:5498 1:N:0:4
AAAAAAAAAAAAAAAAAAAAAAAAACAAACGAAAAAAAAAACAAAAAAAAA
+
>AAAAD@DDDDDEEEAEE//EE//>///B>/?/?/BEG//</?/0?/A-@C
@M00842:106:000000000-AAV5A:1:1101:17675:5507 1:N:0:4
CAGAACGGAAAACATCCTTCATAGAAATTTCACGCGGCGGCAAGTTGCCAA
+
1>>AAF1>111>BFAGF13B13DAAD3111D3D0E0A/AAFGG/121@GG1
@M00842:106:000000000-AAV5A:1:1101:12028:5511 1:N:0:4
ACTTAAATAAAAATTTATATATTACTGATTTACTCAAAAAAAACAAAAAAA
+
3>3>>FFFFDFFFAFGFGFFGGAAD5D5555555DDBBB4AE22BAG22AE
@M00842:106:000000000-AAV5A:1:1101:10631:5511 1:N:0:4
AAAAAAAAAAAAAAAAAAAATGGAATTCTCGGGTGCCAAGGAACTCCAGTC
+
@AAAADDDDDDDGGGGGGGG0BF@1B1@2@>/>/>ECG1ECBGHBGFFGFB
@M00842:106:000000000-AAV5A:1:1101:8993:5512 1:N:0:4
AAAAAAAAAAAAAAAAAAAAAAAACAAAACACAAACAAAAAAAACAAAAAA
+
ABBBBBBBBBDBGGGEFGGGEGGGDG1B00?0/?F/0FC0/E/B/?/<0?@
@M00842:106:000000000-AAV5A:1:1101:16392:5515 1:N:0:4
AAAAAAAAAAAAAAAAAAGGGAATTCACGGGAGCCAAGGAACCCCAGTCAC
+
B@BAADDDBBBBGGGGGC1?EAG1355DB?>1>B131FFCGG1E/E>33B3
@M00842:106:000000000-AAV5A:1:1101:10870:5516 1:N:0:4
AAAAAAAAAAAAAAAAATGGAATTCTCGGCTGCCACGGACCTCCAGACACC
+
AAAAADDDDDDDGGGGE0F1BB11D22B///>/BF1>>E/>0BFHH1?FB/
@M00842:106:000000000-AAV5A:1:1101:16965:5518 1:N:0:4
GAAAAAAAAAAAAAAAAAAAAACAAAGAGAAGACAAGAAACAACACCGCCG
+
>>AAA1AA0>@DA/EEECAEE?/FGGF000B0B>>000B000/?/>///</
@M00842:106:000000000-AAV5A:1:1101:16949:5527 1:N:0:4
AAAAAAAAAAAAAAAAAAAAAAAAAAAACTAGCAACAACACACCACCACAG
+
BBBBBBBBDBDDGGEGGGGFCFEEC/></3B333?00///////<////<0
@M00842:106:000000000-AAV5A:1:1101:23931:5529 1:N:0:4
TGGTAACGCTGCATGAAGTAATCACGTTCTTGGTCAGTATGCAAATTAGCA
+
>>3>>BDABBBBFGGGFGBFGGD5AA444255BBBFCF5A5FDBB55AGG5
@M00842:106:000000000-AAV5A:1:1101:19900:5543 1:N:0:4
AAAAAAAAAAAAAAAAAAAAAAAACACAACAAAAAAAAAAAAAAAAAAAAA
+
AA?AADDDAD>>AEEEEEE/EEE@/?0/?///0>/><@C@C@@/A-AC-;@
@M00842:106:000000000-AAV5A:1:1101:18943:5545 1:N:0:4
AAAAAAAAAAAAAAAAAAAAAAAAGAGAACAACAAAAAAAAAAAAAAAAAA
+
BABBBBBBBBBBEGGGGG?E@//>1?2F33?B?FF00//ECC//</<-<<<
@M00842:106:000000000-AAV5A:1:1101:25079:5547 1:N:0:4
AAAAAAAAAAAAAAAAAAAAAAAAAAAAAGAAGAGTAACAACCACAACCAG
+
ABBBBDDBBBBBGGGGGGGGGC//>/>////?0?0B2B21B//<//?////
@M00842:106:000000000-AAV5A:1:1101:9266:5557 1:N:0:4
CAGCAAGGAAGCCAAGATGGGAAAGGTCATGCGGCATACGCTCGGCGCCAG
+
>>>A>>4>C4CAGEFCAFGGGBF4BFAFFBFA2AAA2BGFE2AFEE?ECF0
@M00842:106:000000000-AAV5A:1:1101:21370:5563 1:N:0:4
CTATGCATGTTTGATGGATTGGATGAGGGAGCTGAGCTCCCATTTCTTTTT
+
AAAA1D3DFDDFGF3BF1BGFF11B11B00AABB1AAD1FF0E1B2D1D1A
@M00842:106:000000000-AAV5A:1:1101:14962:5568 1:N:0:4
AAAAAAAAAAAAAACAGGGGGGCGAAGCACAGCAGCAAAGACACAAACACG
+
11AA111>ADDDEE//0AFEC////><-10>0.>00><1C///</......
@M00842:106:000000000-AAV5A:1:1101:20461:5568 1:N:0:4
AAAAAAAAAAAAAAAAAAAAAAAAAAAAACAAAAAAAAAAAAAAAAAAAAA
+
AAAAADDDADA0EEGCEEG//ECE>E/<>/<?GFCCCGGGCGCCC-A@@AG
@M00842:106:000000000-AAV5A:1:1101:14411:5572 1:N:0:4
AAAAAAAAAAAAAAAAAATGGAAGTCTCGGGTGCCAAGGAACTCCAGTCAC
+
A@AAADDDDDDDGGGGGE0BGFG0BD2@BFE/>?BFCCCCGFBBGFH2BG1
@M00842:106:000000000-AAV5A:1:1101:24024:5577 1:N:0:4
AAAAAAAAAAAAAAAAAAAAAAAAACAAACAAAAAAAAAACAACAAAAAAA
+
BBBCCCDBCCCCGGGGGGGGGGGGG///B?B??B?EFCCD/?G/GHHA//<
@M00842:106:000000000-AAV5A:1:1101:19161:5596 1:N:0:4
GATTGACGGCATCTTTGAACAACAAACAAAAACAAAATGGAATTCTCGGGG
+
>>>>1BB>>>1>BBBBGBFBBB00000B000B0B0B01BEB1A1D2BFF//
@M00842:106:000000000-AAV5A:1:1101:25287:5596 1:N:0:4
AAAAAAAAAAAAAAAAAAAAAAACAAAAACACAAACCAACAACAACAACAA
+
1AAAA?DDDDDD/EECEGGGCGG///>0>//0/>0///>?///</?///</
@M00842:106:000000000-AAV5A:1:1101:11908:5598 1:N:0:4
AAAAAAAAAAAAAAAAAAAAAAAAAAAACACACAACAAAACAAACAAACCA
+
AAA@ADDA>>>0AEAAEEE/FE//>/><??0?////F/B00<?0/F/0///
@M00842:106:000000000-AAV5A:1:1101:22965:5599 1:N:0:4
AAAAAAAAAAAAAAAAAAAAAACAACAAAAACAAAAACAAAAACAAACCAA
+
>1AAADDDDDDDGGGGGG/EEE//>///0B>/F/00//?/BBG?AGF////
@M00842:106:000000000-AAV5A:1:1101:5889:5601 1:N:0:4
CTAAGAAGTTTAAGATTGCTGAGGGTCAGTGGTATCGTTATGCGCCTTCGG
+
>1>111DF33DFFBC31AA31FB1BEA0F3D013ADE000BB100E//BC/
@M00842:106:000000000-AAV5A:1:1101:11079:5605 1:N:0:4
AAAAAAAAAAAAAAAAAAAAAAAAAAAAAAAAAAAAAAAAAAACACAACAA
+
BBBBBBBDBBDBGGGGEEGC/EGE//>///<//>//-<--<--.;C.C...
@M00842:106:000000000-AAV5A:1:1101:14392:5608 1:N:0:4
AAAAAAAAAAAAAAAAGGGGGGGGAGCAGCGCACGAAACAGACCCACACAG
+
>AAAA111>>A0////AAECCC------;-;--------/-/9---9-9--
@M00842:106:000000000-AAV5A:1:1101:8031:5611 1:N:0:4
AAAAAAAAAAAAAACAGGGGGGCAGACACCCCACACCCCGCCCACCCCCGC
+
AAAAADDDDDDDGEA/0//EE/<///000//</?////-->>-<<.<-<-:
@M00842:106:000000000-AAV5A:1:1101:8643:5611 1:N:0:4
AAAAAAAAAAAAAAAAGGGGGGAGCGTACGCCACCACCCACGCCCCACCGC
+
AA@AADDDDDDDGC//A/AA?/<>/////-.-<.>..<..<-<.-:....-
@M00842:106:000000000-AAV5A:1:1101:17154:5612 1:N:0:4
GAAAAAAAAAAAAAAAAGGGGGCGGCAGACACGCACCAACCCACACCACCC
+
1>AAA?D?@@0AEGEE//AAEEE//////000/////0/////////////
@M00842:106:000000000-AAV5A:1:1101:6744:5613 1:N:0:4
ACCAGCATCACCCATGCCTACAGTATTGTTATCGGTAGCAAGCACATCACC
+
BBBB?AFDFFFFGGFFGCGFGFBD566D6555AB2A22BA5BGFFG5F3GG
@M00842:106:000000000-AAV5A:1:1101:25610:5615 1:N:0:4
AAAAAAAAAAAAAAAAAAAAAAAAAAAAACAACAACACACAAAAAAAAAAA
+
BBBBBBD@DBBBGGGCEGEGGGG>//>/>?///?FAG//<//00?</><>-
@M00842:106:000000000-AAV5A:1:1101:15236:5623 1:N:0:4
AAAAAAAAAAAAAAAAGGGGGGGAGGAGACACAAAAACAAAAAAAAGACAG
+
AAAAADAD?DDDEC?EC110AB?@@-.:.99/:..9..9....---...;.
@M00842:106:000000000-AAV5A:1:1101:24146:5626 1:N:0:4
AAAAAAAAAAAAAAAAAAAAAAAAAAGAACGTAAAAAAACAACCAAAACAA
+
AAAAAD@ADDDDGGGGCEGG?E//////B0//00/21<>/?///?/?F0?/
@M00842:106:000000000-AAV5A:1:1101:18902:5633 1:N:0:4
AAAAAAAAAAAAAAAAGGGGGGGGAGGAGCGCAGCGCGACCCACGCACACG
+
A?AAA?DDDDDDG/E/A//AA/--99-;----------;--------;99-
@M00842:106:000000000-AAV5A:1:1101:16832:5647 1:N:0:4
AAAAAAAAAAAAAAAAAAAAAAAAAAAAAAAAAAAAAAAAAAAAAAAAAAA
+
BBBBBBBBBBBBGGGGGGGGGGGE>EEE//</>ADCCCF-DGGCGGGGG-;
@M00842:106:000000000-AAV5A:1:1101:15111:5649 1:N:0:4
AAAAAAAAAAAAAAACGGGGGGGGACGCGAAGCCCACGCCACCACCAACGG
+
1>A>A1>1D00AGGG//AAA>/--9----9-;---9--------:------
@M00842:106:000000000-AAV5A:1:1101:24203:5657 1:N:0:4
AAAAAAAAAAAAAAAAAAAAAAGAAAAAACTACAACACAAAGAACAAACAC
+
1AAAAD>ADDDD/EGCGGC@EE//00>0>/1>11>>////B00B000BC00
@M00842:106:000000000-AAV5A:1:1101:24826:5660 1:N:0:4
TTAGGCTGTATGAGTTATGAGGTAATTTCATTTTAGCAAAAAAAAACAAAA
+
>3>33B@CBFFFGG5FGGGFGG4A55665666ABAAGHG4B2A2EE1F111
@M00842:106:000000000-AAV5A:1:1101:15593:5662 1:N:0:4
AAAAAAAAAAAAAAAAAAAAAAAGAACACCACAAAAACACAAACAAGACAA
+
>1AAAADDDDDDGC?/AEEEC?E//>0B0//?//00?//0//0/0<0BB00
@M00842:106:000000000-AAV5A:1:1101:24806:5663 1:N:0:4
TTAGGCTGTATGAGTTATGAGGTAATTTTCGTCTAGCAAAACAAAAAAAAA
+
1>>11B11BB3BG13AFGGGGGFGA333330B00ADF1DB00BB0B0A/AE
@M00842:106:000000000-AAV5A:1:1101:15581:5677 1:N:0:4
AAAAAAAAAAAAAAAAAAAAAGAAGAGACAGCACAGAGAAGCAGCGCACCA
+
A?AAA1>>DDDDEE/AEAE?E//00100B00?0BB0B00101B00////>0
@M00842:106:000000000-AAV5A:1:1101:10528:5691 1:N:0:4
CAATGCTTGGCTTCCATAAGCAGATGGATAACCGCCTCAAGCTCTTGGAAG
+
AA?A1C3DCAFBGFGFBB1FFGB01B101DBGG?0000BFAGAF1B1B1B0
@M00842:106:000000000-AAV5A:1:1101:17595:5692 1:N:0:4
AAAAAAAAAAAAAAAAAAAAAAAAACAAACGAGACAGACAACACAAAAAAG
+
1>1A1A1>0A00AAEAECGGGGE>//?/B?//??/0000<0/////00///
@M00842:106:000000000-AAV5A:1:1101:21167:5693 1:N:0:4
AAAAAAAAAAAAAAAAAATGGAATTCTCGGGTGCCAAGGAACTCCAGTCAC
+
3A3ABBBBBDDBEFFGC?1FGBDFGBBD1F01>B?FB?113B3FG3EGG@B
@M00842:106:000000000-AAV5A:1:1101:8185:5694 1:N:0:4
AAAAAAAAAAAAAAAAAAAAAACAAAACAACAAACAAAACAAAAACAACAA
+
BBBBBBDBBBBBGGGGEGGGGG?G1B11?G111B?B??FC/?00//?/FA/
@M00842:106:000000000-AAV5A:1:1101:8336:5695 1:N:0:4
AATTTCACGCGGCGGCAAGTTGCCATACAAGACAGGGTCGCCAGCAATATC
+
AA>>>DDDAF?DEE/EE/FB2B1FF1FG1110B00B/0BE>EECGF011BF
@M00842:106:000000000-AAV5A:1:1101:17115:5698 1:N:0:4
AAAAAAAAAAAAAAAAAAAAAACACAAAAAAGAAAACAAAAAAAAAAAAAA
+
1>AAA@@DDD0DAEECEEECGE?/0?/00/>/>>>BEGH0GH?/>/<////
@M00842:106:000000000-AAV5A:1:1101:8089:5698 1:N:0:4
AGACAAATAATCTCTTTAATAACCTGATTCAGCGAAACCCATCCGCGGCAT
+
>AAB3CCDFFFFGF6F55BG55BBBB45AA55AA22A2B223BG2B2AAFA
@M00842:106:000000000-AAV5A:1:1101:15354:5705 1:N:0:4
AAAAAAAAAAAAAAAAAAGGGAATTCTCGGGTGCCAAGGAACTCCAGTCAC
+
A@AAADDDDDDDGGGGGG/?EAG01D22BFE/>E0DGHGGHHBFEHH2BG1
@M00842:106:000000000-AAV5A:1:1101:14190:5717 1:N:0:4
AAAAAAAAAAAAAAAAGGGGGGGAGAAGCGACAAACCAAAAGAACCCACAG
+
A?AAA@1DDDDDGG?///AA/<-99..//-9---9------/------A--
@M00842:106:000000000-AAV5A:1:1101:16418:5717 1:N:0:4
AAAAAAAAAAAAAAAAAGGGGGAGGGCGGACAACAACGACAACGACAGACG
+
>11111>ADDDDGCC////A/EEE////////0/////<///?/////00/
@M00842:106:000000000-AAV5A:1:1101:6526:5725 1:N:0:4
AAAAAAAAAAAAAAAAGGGGGGCGCCGCACGCCCCCCACCACCGCCCCCCC
+
AAAAADDDDDDDCGEG?E/E?>B/<--<-<<-.-:-;-..9;..9---;-9
@M00842:106:000000000-AAV5A:1:1101:12700:5731 1:N:0:4
GTTGATGCCGACCCTAAATTTTTTGCCTGTTTGGTTCGCTTTGAGTCTTCC
+
3>>3>@5BFDDDGGBFBGFGGFC2A3B5B35ABF22DAE21ABAFDFABF5
@M00842:106:000000000-AAV5A:1:1101:9309:5731 1:N:0:4
AAAAAAAAAAAAAAAAATGGAATTCTCGGGTGCCAAGGAACTCCAGTCACC
+
?AAAADDDDDDDGEGG/0FFAB1BD2DFFF//BBBBFFFBHCDFGGGHHHB
@M00842:106:000000000-AAV5A:1:1101:20301:5732 1:N:0:4
TGCTTATCAACAGAAGGAGTCTACTGCTCGCGTTGCGTCTATTATGGAAAA
+
11>AAF1BBBC@BB1BG1FBB1FFD1B3B00A0AAB/AA/BA2A2FF1110
@M00842:106:000000000-AAV5A:1:1101:6891:5737 1:N:0:4
AAAAAAAAAAAAAACAGGGGGGGCGCACGACAACGCAGCCCACCACACCAC
+
AAAAADDDDDDDGCA/0//A//---;9--9-;9--;---9---9---AB-;
@M00842:106:000000000-AAV5A:1:1101:22631:5739 1:N:0:4
AAAAAAAAAAAAAAAAAAAAAAAAAAAAAAGCAAAAAAACACAAAACCAAA
+
AAAAADDDDDDDGEGGAE/>E//>E//<//?B<01B/>///0?/<F0/<//
@M00842:106:000000000-AAV5A:1:1101:14146:5742 1:N:0:4
AAAAAAAAAAAAAAAAAAAAAAAAAGAAAAACAAAAAAAAAACAACCAAAA
+
B@BBBBBBBDBBGGGGGGGFFG//>/?B3?0EG?AE?<B@@B/?<////?/
@M00842:106:000000000-AAV5A:1:1101:17221:5752 1:N:0:4
AAAAAAAAAAAAAAAAAAAAAAAAAAAAACACAAAAAAACAAAAAAAAAAA
+
AAAAADDDD@DDGGGGGGGGGG///>EE?/<0G/FG/<>/</?</ACC-@-
@M00842:106:000000000-AAV5A:1:1101:22557:5757 1:N:0:4
AAAAAAAAAAAAAAAAGGGGGGGCGCGCGACAACACCACACCCCAACAACC
+
1AAAA@AD?0DDEE///EEGAC?--@------;;----;-9--;--99-;-
@M00842:106:000000000-AAV5A:1:1101:16351:5759 1:N:0:4
AAAAAAAAAAAAAAAAAAAAAAAAAAAAAAAAAAAAAAAAAAAAAAAAAAA
+
C@CCCBDCCCDDGGGGGGG?CFE?>EE<E//>>AD@FGGCGGGGGGG-D@B
@M00842:106:000000000-AAV5A:1:1101:8075:5762 1:N:0:4
AAAAAAAAAAAAAAAAATGGGATTCTCGGGTGCCAAGGAACTCCAGTCACC
+
ABBBBBDDBBBBGGGEGGGG1BB3B5BF?>10BB331?B3B3BF3B3B3@B
@M00842:106:000000000-AAV5A:1:1101:13312:5763 1:N:0:4
AAAAAAAAAAAAAAAAAAAAAAAAAAAAACAACAAAAAAAAAAAAAAAAAA
+
BBBBBBBDBDBDGGGCGGGGGGE/////EE??/?/B0?CB<</-A--@--;
@M00842:106:000000000-AAV5A:1:1101:7335:5767 1:N:0:4
CCGCTTCGGCGTTATAACCTCACACTCAATCTTTTATCACGAAGTCATGAT
+
>AABAAADBBBDGECGGGGFGGA3F3BBFAA555B55DFG2B2EAF5FGFD
@M00842:106:000000000-AAV5A:1:1101:21990:5773 1:N:0:4
AAAAAAAAAAAAAAAAAAAAAACAACAACAACAAACAACAACACAACACAA
+
AAAAADDD>DDDEEE/EEE@G?/B//?>//?/??0>>/?/F/>?/?/</E/
@M00842:106:000000000-AAV5A:1:1101:7384:5773 1:N:0:4
AAAAAAAAAAAAAAAAAGGGGGACGAGACACAACGCACACCACCCACCACC
+
AAAAAD>1>DDDGE/?///////>>/>>/0B0///>///0//////?///?
@M00842:106:000000000-AAV5A:1:1101:5981:5782 1:N:0:4
AAAAAAAAAAAAAAAAAAAAAAAACACACAACACAACACACACCAACCCAC
+
1?AA@D?DDDDDCE/CGGGC?/>/?/0/////?////G///?/////////
@M00842:106:000000000-AAV5A:1:1101:15044:5794 1:N:0:4
AAAAAAAAAAAAAACAAGGGGGAGGAGACAGCACACAAACAAAGCCCACCC
+
11AAA@DDDD@D?E///A///////>?/?>0/0000//0/0/000B/?///
@M00842:106:000000000-AAV5A:1:1101:14266:5804 1:N:0:4
AAAAAAAAAAAAAACAGGGGGGCGCGAGACAGCAGAAGCACAGAAACACAG
+
1AAAA11>@DDDG?//0/A//<@>/<-<-.<0.>.<////////////...
@M00842:106:000000000-AAV5A:1:1101:8227:5807 1:N:0:4
AAAAAAAAAAAAAAAAGGGGGGCCAAGGAACCACCGCAACACCGCCACCCC
+
>AAAAADADDDDGGG////E?@?<</</000?0?.>><--0<<----...-
@M00842:106:000000000-AAV5A:1:1101:23098:5807 1:N:0:4
AAAAAAAAAAAAAAAAAAATGGAATTCTCGGGTGCCAAGGAACTCCAGTCC
+
A?AAADDDDDDDGGGGGCE0BG1@B1D2D/?>/>?FB1?>B>B@FGCGED1
@M00842:106:000000000-AAV5A:1:1101:13974:5809 1:N:0:4
AAAAAAAAAAAAAAAAGGGGGGAGAGGAACATCACCAACCAACAACAACAA
+
AA>AAA>1@DDDGG///AE?E@CG///?<?011110<.......<...<..
@M00842:106:000000000-AAV5A:1:1101:23748:5818 1:N:0:4
AAAAAAAAAAAAAAAAAAAAAAAACGAACCGGTCCCGACACCCCCACCCCC
+
AAAAADDDDDDDGGGGGGCEE>>>>//////////0//<//////></?//
@M00842:106:000000000-AAV5A:1:1101:10961:5821 1:N:0:4
AAAAAAAAAAAAAAAAAAAAAAAACAAAACAAAAACAAAAAAAAAAACAAA
+
ABABBBBDBBBBGGGGGEGFFGGE111B00?/B0?/?/0BFE?C//>///0
@M00842:106:000000000-AAV5A:1:1101:10710:5826 1:N:0:4
AAAAAAAAAAAAAAAAAAAAAAAACAAAAAACAAACAAACAAAAAAACAAA
+
BBBBBBBDBBBBGGGGEGGGGGGGEE1?0///??FF0FGAG?G0F/>/??0
@M00842:106:000000000-AAV5A:1:1101:7565:5829 1:N:0:4
AAAAAAAAAAAAAAAAAAAAAACACAAACACCAGCAAACAAAAAAACACCA
+
AAAAADADDDDDGGCEGEEGGG?/0//B/00//0/0010B/0>//>??0//
@M00842:106:000000000-AAV5A:1:1101:10491:5829 1:N:0:4
TGTGATTGTTTGATAAAACTATTCAAGTTGGAAAACTTTTGAAAAAAAAAA
+
3333>B5DBDFFGGGGFFGGFG6DAAB55DB4BBA4BBD5B2BAF22AE0A
@M00842:106:000000000-AAV5A:1:1101:6102:5832 1:N:0:4
GAAAAAAAAAAAAAAAAAAAAAACAAAAACAACAAAAAAACAACTCCCGCC
+
>>>111110@000/////////////00///////00///////111////
@M00842:106:000000000-AAV5A:1:1101:7121:5837 1:N:0:4
AAAAAAAAAAAAAAAAAAAAAAAAGAAAAACAAAAAAAACAAAAAAAAAAA
+
AAAAADDDDDDDGGGGGGGG/@/E//00BBA?>>0/<EC/?<<FE//AC?@
@M00842:106:000000000-AAV5A:1:1101:10798:5840 1:N:0:4
AAAAAAAAAAAAAAAAGGGGGGACAAGAGAGCCACCACCACCACCCCACAC
+
A?A@A?DDDDDDG?/A/AA//></?0?000?/0000....<.<<..-<.A.
@M00842:106:000000000-AAV5A:1:1101:7331:5840 1:N:0:4
AAAAAAAAAAAAAAAAGGGGGGGAGGAGAAGAACGACCAACAACCACAACC
+
1AAAA1ADDD0DECE/AEGEE/--99....////999-----9---;----
@M00842:106:000000000-AAV5A:1:1101:7555:5843 1:N:0:4
AAACAAAAAAAAAAAAAAACAAACAAGAAACCACACTAGCAAAACCCTACC
+
>>A11>BCADDDEGE?/AA/A/AA0/B000BB/>//00101B100//0000
@M00842:106:000000000-AAV5A:1:1101:9292:5845 1:N:0:4
AAAAAAAAAAAAAAAAATGGAATTCTCGGGTGCCAAGGAACTCCAGTCACC
+
@AABCCCCCCCCGGGGGGGGBFGBA5DC1F1>BBBBGFFEHGGGHGFGHHB
@M00842:106:000000000-AAV5A:1:1101:7137:5847 1:N:0:4
AAAAAAAAAAAAAAAAAAAAAACAAAAAAACAAACAAAAAAAAAACAAAAA
+
AAAAADDDDDDDGGGGGGG?EE/F/>0///?//0/B/B0/<B/@//F/0<F
@M00842:106:000000000-AAV5A:1:1101:25401:5850 1:N:0:4
AAAAAAAAAAAAAAAAAAAAAAAAAAACACAACAAACAACAAACAACAAAA
+
BBBBBBDDDDBBGGGGGGGGGGGGE//??0/?????/F/??C0/??/??0<
@M00842:106:000000000-AAV5A:1:1101:6910:5851 1:N:0:4
GAACACGACCAGAAAACTGGCCTAACGACGTGTGGTCAGTTCCATCAACAT
+
AAABAFABBBBFGGGGGFGGGG4444AA2E223AA2BDFDDBFGBGFEGG3
@M00842:106:000000000-AAV5A:1:1101:24353:5858 1:N:0:4
CAACATAAACATTATTGCCCGGCGTACGGGGAAGGACGTCAATAGTCACAC
+
>AAABBDFFFFFGFFFGGGGGG2AAE?EEAA22B11FABECE5FGDFGHFE
@M00842:106:000000000-AAV5A:1:1101:24779:5858 1:N:0:4
AAAAAAAAAAAAAAAAAAAAAAAAACAGAAAAAAACAAAAACAAGAACCCC
+
AABBBDDDBBBBGGGGEEGCE@///?G2F33B0/>?F/00/?/?22B2///
@M00842:106:000000000-AAV5A:1:1101:23126:5860 1:N:0:4
CTCCAAACAATTTAGACATGGCGCCACCAGCAAGAGCAGAAGCAATCCCGC
+
>>>A11BACAFFGF3GG1FGGG0AE00F0A0B000BFBF00BBB0F1AF/A
@M00842:106:000000000-AAV5A:1:1101:22967:5866 1:N:0:4
TATAAGGGTCGGCTGGCTAATGGACAGGACATTGCTGTAAAAAGACTATCC
+
>AAAB54CCFDDEAEAEFF4FBF4G3A22GC3BDDAFA5DD5B2BFDFBGG
@M00842:106:000000000-AAV5A:1:1101:6904:5868 1:N:0:4
GAACACGACCAGCACACTGGCCTCACGACGACTGGTCACTACCATCAACAC
+
AAAA>CADD@D?4FFAF4GBAG444B22AA22222BDB355B2B5B3EB31
@M00842:106:000000000-AAV5A:1:1101:16571:5877 1:N:0:4
AAAAAAAAAAAAAAAAAAAAAAAAGAAACAAAAAAAAAAACACACCAGCAA
+
AAABBBBBBBBDGGGGGFG?EEE?1?1?3B/00/////////0////0/00
@M00842:106:000000000-AAV5A:1:1101:6389:5880 1:N:0:4
CTTGTTGGATGGAGATATGGTTTGAGATCAGTGGGCAAACACACACACAAA
+
11>1>@>AFDCAGGCGGGFGBB1B1A031113ABFEFE00B00/B/E/A/B
@M00842:106:000000000-AAV5A:1:1101:14070:5891 1:N:0:4
AAAAAAAAAAAAAAAAAAGGGAATGCCCGGGTGCCAAGGAACTCCAGTCAC
+
A@AAAD@DDDD?/EEGG//?EAF0B110B/>>/B0F1G/FGH1B1BB2BF1
@M00842:106:000000000-AAV5A:1:1101:25464:5893 1:N:0:4
AAAAAAAAAAAAAAAAAAAAAAAACAAGACGAACCAAAACACCAAACACAA
+
AAAAADDDDDDD/EGGGGGGGG/>//?0>0/////0?//</BE///<00//
@M00842:106:000000000-AAV5A:1:1101:7606:5895 1:N:0:4
TTTGAATATCTATAACAACTATTTTAAAGCGCCGTGGATGCCTGACCGTAC
+
>>>1>BFFFFFFCFGGGGGGFG33331B1100AA0A00ABGHBGGGFC/FB
@M00842:106:000000000-AAV5A:1:1101:5551:5921 1:N:0:4
AAAAAAAAAAAAAAAACGGAGGCACGGCAGACACCGCCCACGCCCACACCC
+
11>111110000////////////0>/////00>//>///?/?/>//////
@M00842:106:000000000-AAV5A:1:1101:7679:5928 1:N:0:4
TGGAACAATTTCTGGAAAGACGGTAAAGCTGATGGTATTGGCTCTAATTTG
+
>>>>>BCCFFFFGFD5BGGCGEE24F5A5BF4BDB3D5DDFGFFFF55FF5
@M00842:106:000000000-AAV5A:1:1101:24409:5929 1:N:0:4
CGATTAAAAACACTTTCATCTTGTCATCGCAAAAACAAACAAACAAAACGG
+
>>>>3>BDFFA?GGGGFGFFFBD5BDAEAEEE22A2B2C2BGAGGH2B221
@M00842:106:000000000-AAV5A:1:1101:22197:5949 1:N:0:4
TGGAATTCTCGGGTGCCAAGGAACTCCAGTCACTGACCAATCTCGTATGCC
+
>3>>>BBBBFAAGF2EGG4FF44B4BFGFFGCGDGFGGF2335DBBAFG5B
@M00842:106:000000000-AAV5A:1:1101:24619:5951 1:N:0:4
AAAAAAAAAAAAAAAATGGAATTCTCGGGTGCCAAGGAACTCCAGTCACTG
+
AAAA>AA>AADA/AA/0BGBFD1D2A/A//>/B1BB/GGHFGHF1BF1FF1
@M00842:106:000000000-AAV5A:1:1101:25983:5967 1:N:0:4
ATCAAAAAGAGCTTACTAAAATGCAACTGGACAATCAGAAAGAGATTGCCG
+
>>AAADB4>AFFGGGGGGGGGGADA5FFEAAGAB3BF3FDG3FBG5AFFB2
@M00842:106:000000000-AAV5A:1:1101:14194:5967 1:N:0:4
AAAAAAAAAAAAAAAAAAAAAAAAAAAAACAGAACAAAAAAAAAAAAAAAA
+
AAAAADDDA@DDGG?/AE?EECGCE//<>/?0BF0FCFGH/@@ACG-AC--
@M00842:106:000000000-AAV5A:1:1101:13038:5997 1:N:0:4
AAAAAAAAAAAAAAAACAATGGAATTCTCGGGTGCCAAGGAACTCCAGTCA
+
AAAAADDADBBBGGGG1FE3FG3EE3A5D1F@1>ECHCGGHFHFGFGHBF3
@M00842:106:000000000-AAV5A:1:1101:24718:5997 1:N:0:4
CTCTTTAGTCGCAGTAGGCGGAAAACGAACAAGCGCAAGAGTAAACATAGG
+
>>>>>DDFDFCCEEEFGGGGGEFGHBAAAAAABGEA0AAFCAGHGGHGBD3
@M00842:106:000000000-AAV5A:1:1101:23554:6009 1:N:0:4
ATGCCGCGGATTGGTTTCGCTGCATCAGGTTATTCAAGAGACTATTCGTCC
+
AA1AA1A1AADAGG10FGEG?E/B1DBD11111222D2B0F0B1122ABA/
@M00842:106:000000000-AAV5A:1:1101:6883:6010 1:N:0:4
GCCAAGAAAAGCGGCATGGTCACTATAACCAGTAGTGGTAACAGTCGGGAG
+
AAAAA1CFFFCFAEAEEFGBGF13312D1F1AB1A2A012BB1B1B/AA//
@M00842:106:000000000-AAV5A:1:1101:16262:6019 1:N:0:4
ATATTAAAAAAAAAAAAAAAAACATGGAACTCTCGGGCGCCAAGGAACCCC
+
>>>>AFFFFFDDGGGGCA/EA///1BBG111@1BB?>///EEEHGAGG///
@M00842:106:000000000-AAV5A:1:1101:5890:6020 1:N:0:4
AAAAAAAAAAAAAAAAAGAGGAGCACAGCACACCACCCCACCCCACCACCC
+
11>>A@DDDDDDEG/E/A/AA0///000/00>>???//>/?>/>/>/////
@M00842:106:000000000-AAV5A:1:1101:6751:6022 1:N:0:4
CTACAAAAAAAAAAAAAAAAAAATGGAATTCTCGGGAGCCAAGGAACTCCA
+
>3>AAFFFBBBBGGGG2EAA0EE1BF333333BBBE//?FHHCFH3B3F33
@M00842:106:000000000-AAV5A:1:1101:6864:6027 1:N:0:4
GCCAAGAAAAGCGGCATGGTCACTATAACCAGTAGTGTTAACAGTCGGGAG
+
AAABB4CFFBFFCEE2AFGGG5A555AFE33ABD553DA55AD35BA2A00
@M00842:106:000000000-AAV5A:1:1101:14533:6041 1:N:0:4
GCATAAGAGGTTTTACCTCCAAATGAAGACATAACATCATGGTAACGCTGC
+
>>AABF5DFBFFGGGGGBGGAA54D55554B5B5B45BFBDEBDFHG?2A2
@M00842:106:000000000-AAV5A:1:1101:5697:6043 1:N:0:4
AAAAAAAAAAAAAAAAAAAAAAACAACCAACACACAACAGACCCCAAACCA
+
>>>AADDBBBBBGGG00000///11?1111/////?/>/230/////0///
@M00842:106:000000000-AAV5A:1:1101:7300:6048 1:N:0:4
AAAAAAAAAAAAAAAAGGGGGGCGACGGACGCACACCACCCGAACGACCCC
+
>AAAA1AD?AD>EEAAAEF?ECC<-->-.<<<---...;..-----.-;-;
@M00842:106:000000000-AAV5A:1:1101:20434:6049 1:N:0:4
AAAAAAAAAAAAAAAACCCCCCCAACAACCACCCAAAAAAAACAAACACAA
+
AAAAADDDDDDDGGGGA/AEE//>E//B//B/?/??0>/////<<B/F0?<
@M00842:106:000000000-AAV5A:1:1101:6486:6053 1:N:0:4
AAAAAAAAAAAAAAACGGGGGGGCGGAGCACGACACCCACTACCACCCACC
+
AAAAA?DD@DDDE/E?EE/EC/--------;-;-----A--/9-;BA----
@M00842:106:000000000-AAV5A:1:1101:23402:6062 1:N:0:4
AAAAAAAAAAAAAAATGGAATTCTCGGGTGCCAAGGACTCCAGTCACTGAC
+
AAAAADDDDDDDGGGGFG11BFD2AECA/AABDB?>CG>GHHCDGDG2GHH
@M00842:106:000000000-AAV5A:1:1101:14108:6063 1:N:0:4
GGAGAATCAAAAAGAGCTTACTAAAACGCCACTGGACAATCAGAAAGAGAG
+
11>1>B1BDFFFGGFGG1A1B333BF1A000E1BBBFBG1AFGFH1CGB0/
@M00842:106:000000000-AAV5A:1:1101:8850:6079 1:N:0:4
AAAAAAAAAAAAAAAAATGGAATTCTCGGGTGCCAAGGAACTCCAGTCACC
+
AABBBBBBBBBBGGGGGGGGA3F3A551101>?BB@B1FBGFHGGHGGHH3
@M00842:106:000000000-AAV5A:1:1101:14270:6082 1:N:0:4
AAAAAAAAAAAAAAAAAAAAAACAAAAACCAGCGAGCAAAGAGAACCGCAG
+
AAAAADDDDDDDGGEGEE/EE>E/?00F?EC?G/>///01000011/////
@M00842:106:000000000-AAV5A:1:1101:5246:6087 1:N:0:4
AAGAAAAAAAAAAAAAAAAATGGTATTCGACGAACACAAGGAACGCCAGTC
+
>>>AAFFFBBBBGGGEGG0ABB3555@@15100///2111?1?B11///3?
@M00842:106:000000000-AAV5A:1:1101:18489:6087 1:N:0:4
CGACGCAATGGAGAAAGACGGAGAGCGCCAACGGCGTCCATCTCGAAGGAG
+
>3>A3A>ABFFFGGGBGCFEG2A2A222A2AF2AA0AAEEBF5DF32BAG1
@M00842:106:000000000-AAV5A:1:1101:9204:6088 1:N:0:4
CAAAAAAAAAAAAAAAAAAGGGAATTCTCGGGTGCCAAGGAACTCCCGTCC
+
AAAAAADDDDDDGGGGEE//?//B0@D2D?/////B@@?/B0B1F1/?//?
@M00842:106:000000000-AAV5A:1:1101:7947:6089 1:N:0:4
AAAAAAAAAAAAAAAAGGGGGGGGCAGACCGACCACAGCCGCACCCCACAC
+
AAAAADDDDDDAAEEC///AEC-9;-9A-;---;-------;----;----
@M00842:106:000000000-AAV5A:1:1101:11740:6092 1:N:0:4
AAAAAAAAAAAAAAAAAAAAAACAAAAACCAGCGACCACCCCGCCACCCAC
+
AAAAADDDDDDDGGGGGGG////B/00?E?>/?/>//<<////////0?//
@M00842:106:000000000-AAV5A:1:1101:12693:6097 1:N:0:4
AAAAAAAAAAAAAAAAAAAAAAAACAACAGACACAACAAAAAAAACAACAA
+
>1A11ADDDDDDGGGGCA/>E/>>/>FG/0BB000//>?0<?//</?//??
@M00842:106:000000000-AAV5A:1:1101:25851:6100 1:N:0:4
AAAAAAAAAAAAAAAAAAAAAAAAAGAGCTACCCGACAACAACAGCACACA
+
AAAAADDDDDDDGEGGE?>E/>/>>/?001B100?///<//<</00BB0B/
@M00842:106:000000000-AAV5A:1:1101:8168:6100 1:N:0:4
AAAAAAAAAAAAAAAAGGGGGGCCGATGATCCACGCCCACACACACACCGC
+
AAA?A@ADADDDGAE////AEC/<<///111>1>...-<>A.<.A<..C--
@M00842:106:000000000-AAV5A:1:1101:9238:6102 1:N:0:4
AAAAAAAAAAAAAAAAAAAAAAAAAAACCGACCAACCAAAAAACAAAAAAA
+
AAAAADDDDDDDGGGGGGGGGG//>>EEE/>/<><//??FCHGAGAGH/@C
@M00842:106:000000000-AAV5A:1:1101:12676:6102 1:N:0:4
AAAAAAAAAAAAAAAAAAAAAAAAACACATACCCACAAAAAAACAAACAAA
+
BBBBBBBBBBDBGGGGGCGGG@/>>//F/33333B????0?<CAGGA/?FA
@M00842:106:000000000-AAV5A:1:1101:5208:6119 1:N:0:4
TTTACTTAAAAAAGAAAAAGAAAACGCGATAGAGGAACAAACAACAAAAAA
+
>>>>A3DFFFFFGEAFGFCE0B000A000//A1DB000000/0////00//
@M00842:106:000000000-AAV5A:1:1101:26114:6122 1:N:0:4
AAAAAAAAAAAAAAAAAAAAAAACAACAAACAACAACAAAAACAACAACCA
+
ABBBCCDBCCCCGGEGGGGGGGGEFEGA1BF0F///?/?0B?EE?F?////
@M00842:106:000000000-AAV5A:1:1101:5748:6123 1:N:0:4
AAAAAAAAAAAAAAAAGGGGGGCGCCAGCCGCAAGAGCCCACAGCAAGAGA
+
AAAAADADDDDDEEAAA/EEGG</--<->.-----/./.:.....//:/./
@M00842:106:000000000-AAV5A:1:1101:14682:6130 1:N:0:4
AAAAAAAAAAAAAAAAAAAAAAAAAACAACAAAAAAAAAAAAAAAAAAAAA
+
AABBBDDBBBBBGGGGGGGGGGG?EE/?/??/?B/<<<@C@/>->-<D--:
@M00842:106:000000000-AAV5A:1:1101:23082:6131 1:N:0:4
GAAAAAAAAAAAAAAAGGGGGGACGAGCATACCCCCCACCACACCCCCCCC
+
1>1AAFDDDDDDEEE?/AEEE</>//>A/1110?>AC@.<.<..<.@@@CG
@M00842:106:000000000-AAV5A:1:1101:15688:6132 1:N:0:4
AAAAAAAAAAAAAAAAAAAAAAAAGAGAAACACAACCAAAAACACACACAA
+
AAAAADDDDDDDGGAEAEEEEE/>/>00110BB?///</<///<0//??//
@M00842:106:000000000-AAV5A:1:1101:15651:6134 1:N:0:4
AATGATGGTGGGAATAAGCATGACAAAATAGACACACAAACACAGGGAAAC
+
>AA3>@5B4B>AGGGGFFGBFFGGE54A4445A5222AAA2F22B222223
@M00842:106:000000000-AAV5A:1:1101:10227:6135 1:N:0:4
AAAAAAAAAAAAAAAGAGGGGGGCGCGCGGCACCGCCCACCCCCCCCCCCC
+
1>AAAD@DDDDDGE///BFGCE><>---A-<-:.----.9.99----9-;-
@M00842:106:000000000-AAV5A:1:1101:24633:6140 1:N:0:4
AAAAAAAAAAAAAAAAGGGGGGGCCACGAACCCCCCCACACCCCCCTCCCC
+
1>1>>1>1>@>>AA///AEAEC---..-;;-----;;;---;B-9---;;-
@M00842:106:000000000-AAV5A:1:1101:21978:6141 1:N:0:4
AAAAAAAAAAAAAAAGGGGGGGGCGCACGACCCCCTCCGCCCCCCCCCCCC
+
1>AAA1>DD0DDEGG//AEEC?-;------9--;9------;;-;9--@-@
@M00842:106:000000000-AAV5A:1:1101:6715:6143 1:N:0:4
AAAAAAAAAAAAAAAAAAAAAAACAGAAAACGACAACAACAAACGACACTC
+
ABBBBBDBBBBBGGGGGGGGCG@E?133B13///>>?FGC//0?////<1?
@M00842:106:000000000-AAV5A:1:1101:10486:6145 1:N:0:4
AAAAAAAAAAAAAAAAAAAAAAACAAACAGCCAACACAACAACAACACAAA
+
1AAAADDDDDDDGGGCGAF@EGG?/?0?000>00/?>?E////?/?FCG/0
@M00842:106:000000000-AAV5A:1:1101:11059:6151 1:N:0:4
AAAAAAAAAAAAAAAAATGGAATTCTCGGGTGCCAAGGAACTCCAGTCACC
+
1AAAADDDDDDDGGGGG0BGBF1BDDD?/E/EEHFBFFHBGFHHHHHHHH@
@M00842:106:000000000-AAV5A:1:1101:23009:6152 1:N:0:4
TTTTTGCATTAAAAAAAAAAAAACAAACTGGACTTCCCCGCTGCCAAGGAC
+
111111BDBBFFGGG?ECEGEEEA/A0/1B0B01BD1B0A//>BB11?>00
@M00842:106:000000000-AAV5A:1:1101:14754:6156 1:N:0:4
AGCAACGGAAACCATAACGAGCATCATCTTGATTAAGCTCATTAGGGCTAG
+
>3>AAF3AABCFGGCGGGGCFGG4BF5A5DD55DADBF5BGD5DFGE2BB2
@M00842:106:000000000-AAV5A:1:1101:17868:6161 1:N:0:4
TTTCTTCTGCGTCAGTAAGAACGTCAGTGTATCCTGCGCGTACACGCAAGG
+
1>>>>DDBFFDAA1EFBFFABFB0BAE3D3222DBEFAEE/AEBGEG//E/
@M00842:106:000000000-AAV5A:1:1101:7266:6163 1:N:0:4
AAAAAAAAAAAAAAAAGGGGGGGCGCGGAGCCGCCGCACCCCCCCCCCCCC
+
>AA?ADDDDDDDGEEEE?FEGG-99---;-;--;;-;--9A-9---@@--@
@M00842:106:000000000-AAV5A:1:1101:17573:6170 1:N:0:4
AAAAAAAAAAAAAAAAGGGGGGCGCGCGACAGACCACACCCCACACCACAC
+
>>AAADDDDDDDGC///E?ECC?/>--<----/..;;....;.;..9.9..
@M00842:106:000000000-AAV5A:1:1101:21639:6173 1:N:0:4
AAAAAAAAAAAAAAAAAAAAAAACAACCAACCAACAACAACAAACACACAC
+
1AAAADDDDDDDGGGGGEGGEGG/>//////?/???/?/////</BC//?/
@M00842:106:000000000-AAV5A:1:1101:8304:6173 1:N:0:4
AAAAAAAAAAAAAAAAGGGGGGGCGCGCGACTCACAACCACCCACCCCCCC
+
AAAAAADDDDDDGCC/AAAEG/-9-;9-9---9////9;-;-A-AB--@-9
@M00842:106:000000000-AAV5A:1:1101:17952:6174 1:N:0:4
AAAAAAAAAAAAAAAACGGGGGGCCGCGCTCCACCGCCCCCCCCGCCCCCC
+
AAAAA@DDDDDDEE?////EE///------.</<..:-:----:---;-;-
@M00842:106:000000000-AAV5A:1:1101:25622:6176 1:N:0:4
AAAAAAAAAAAAACAAGGGGGGACCTGCGCCCACTAACCCACCACCCCACC
+
1>AAADD@DDA@E/CA0FECA</><00<///>?/001?0?/?>.><.>.A<
@M00842:106:000000000-AAV5A:1:1101:16226:6179 1:N:0:4
GAAAAAAAAAAAAAAAGGGGGGACGCGAGACACCACCACGCACACCCCCCC
+
>1AAA1>DDD?DC?EA/EEEE///</>/--.00..<..<..<<<...----
@M00842:106:000000000-AAV5A:1:1101:24148:6179 1:N:0:4
AAAAAAAAAAAAAAAAGGGGGGGCCTCACACAGCGCTCCCCCCACCCTCCC
+
AAAAADADDDDDE/E?/A//E@---../.09..:-;-;--:-@-:-9---;
@M00842:106:000000000-AAV5A:1:1101:22879:6180 1:N:0:4
CCAGGGCAAGACAAGTAGAAGCAGATGAAATGCTGGCTCGTGAACTCCAGG
+
>AA333>AABFFGGFFGFBBBGF44AB5555B55B3AAFF2F3AFFGH3B3
@M00842:106:000000000-AAV5A:1:1101:12707:6181 1:N:0:4
AAAAAAAAAAAAAAAAAAAAAAACAACAAACGACAAACACACCACCACCCA
+
AABBBBBBBBBBGGGGGCEGGE??1??1?1?///>/0?00/<??//??///
@M00842:106:000000000-AAV5A:1:1101:10506:6181 1:N:0:4
CTTTTGAAACCAATAACTTGAAACAACACACGAAAAAGACAGCAAAAAAAA
+
A>>AA1>FFFFAGBGFGFDFFF1100B0000A00B0A/B000/B010////
@M00842:106:000000000-AAV5A:1:1101:8082:6183 1:N:0:4
AAAAAAAAAAAAAAAAGGGGGGACCCCGGACACCACGCCCCCCACACACAC
+
AAAAADDDDDDDGEC???EA/C@//??/<---0....<.-<-;-;.:.;.;
@M00842:106:000000000-AAV5A:1:1101:14325:6185 1:N:0:4
GAACAAAAAAAAAAACGGGGGGAGCGGCGTATCCACAACACCATACCCCAC
+
>111>11B11>>FEECEEEAE<//?/>/<-<.01<<1.<<<<.00///.<.
@M00842:106:000000000-AAV5A:1:1101:22347:6192 1:N:0:4
AAAAAAAAAAAAAAAAAAAAAAAACACAAAAGACAAAAACACAACAAAAGA
+
3AAABBBDBBBBGGGCEEGGGG?>11?/?00B?2?220///0/////0B2/
@M00842:106:000000000-AAV5A:1:1101:17307:6197 1:N:0:4
AAAAAAAAAAAAAAAAAATGGAATTCGCGGGTGCCAAGGAACTCCAGTCAC
+
AAAAADDDDDDDGGEG/AABCBD11D/>>/E/>?0@1??>BF1BC>1BBGG
@M00842:106:000000000-AAV5A:1:1101:20670:6204 1:N:0:4
AAAAAAAAAAAAAAAAAAAAAAAACCTAAAGACACAACCCCAAACACGAGG
+
AAAAAAADDDDDGGGCA///////?>01111B0000/?/?///0?00////
@M00842:106:000000000-AAV5A:1:1101:24467:6209 1:N:0:4
AAAAAAAAAAAAAAAAAAAAAACAACAACACAAAAAAAAACAAAAAAAAAA
+
ABBBBBDBBBBBGGGGGGGGGG111?1?1?11?10F/<///??A0?<CCCD
@M00842:106:000000000-AAV5A:1:1101:20522:6209 1:N:0:4
AAAAAAAAAAAAAAAAGGGGGGGCGTGAGCACCCGGCCCCCTACTACCCAC
+
A?AAA@11@D@?E?/AEEFGG/---9--;//:-----9;;9--;///-9/-
@M00842:106:000000000-AAV5A:1:1101:9005:6210 1:N:0:4
TTTGGGATGATTATGTTTCTTACCAGTTGCGAATATATGCAAAATGTTGTC
+
>>>333>4>FFFG5FBFGGGGGDF5B55D5A222A5A5AF5AB2BF55BAB
@M00842:106:000000000-AAV5A:1:1101:15672:6211 1:N:0:4
TCCTAACCCTGATGAGGCCGTCCCTAGTTTTGTTTCTGGTGCTAAGGCTAA
+
>AAAAFFFBFFFGGAFFFGEAEAEA4B555522AB5D5B5ABF5533BAB3
@M00842:106:000000000-AAV5A:1:1101:5606:6215 1:N:0:4
AAAAAAAAAAAAAAAAAAAAAAAAAAAAAAAAAACACAAACAAAAAAAAAA
+
BBBBBBDBBBBBGGGGGGGGGG////>///>//</C<//0/</?0.<-<<:
@M00842:106:000000000-AAV5A:1:1101:11410:6217 1:N:0:4
AAAAAAAAAAAAAAAAAAAAAACACAAAACCACCACACACACAAACACCAA
+
1AAA@DDDDDDDGGEGEEECE?//>>/0BB/?//?//>/?A//<FGF0/?/
@M00842:106:000000000-AAV5A:1:1101:26019:6218 1:N:0:4
AAAAAAAAAAAAAAAAAAAAAACAACAAGAAAAAACACACAAAAAAAACAA
+
ABBBBBDDBBBBGGGGGGCGGG>1F??G1133?BE/FF//>/0FE//B/?/
@M00842:106:000000000-AAV5A:1:1101:9428:6220 1:N:0:4
AAAAAAAAAAAAAAAAAGGGGGGGGACGCGCTCCACGCCGCACACCACCAC
+
A>AAA@1DDDDDC?EA//AA/EC--@--------;--9:------------
@M00842:106:000000000-AAV5A:1:1101:16154:6222 1:N:0:4
CCTTGATGTCGGTTGCTGTAAAAGCCAAAACACAAAAGGGCATTCTCGGGG
+
>>>A1@1BBBAAAAAFFFBBB3D1000AF00B0B0BABA//A01D22FF//
@M00842:106:000000000-AAV5A:1:1101:11161:6222 1:N:0:4
TCAGTGTTTCCGAATCTAAGTATGGATATCATGACCATGCAAGAGAGTCTT
+
>>>1133@1BDAFG1EFGGFBFADF113AF3EFBBGF1GHH110C0ABFD2
@M00842:106:000000000-AAV5A:1:1101:20376:6223 1:N:0:4
AAAAAAAAAAAAAAAAAAAAAAACACAAAAACAAAAACACAAAAAACACAA
+
BBBBBBBBBBBBGGGGGGGEGEE1???111F//F0?/>/0/?B?/E/?0?C
@M00842:106:000000000-AAV5A:1:1101:11515:6224 1:N:0:4
AAAAAAAAAAAAAAAAGGGGGGGCGGGGCGCGCCACGCCTCCCAGCCGCCC
+
11AAA>@DDDDDCE?/E/EEGCA?--------------9-:---/-9----
@M00842:106:000000000-AAV5A:1:1101:15007:6225 1:N:0:4
CTTGAAGGCTGAGAAAAAAAAAAACAATGGAATTCTCGGGTGCCAAGGAAC
+
>>>3>B5BACFFGGGGCGGGGGEE222BBF333BD5DFAEAAEHHFHGAG1
@M00842:106:000000000-AAV5A:1:1101:12632:6231 1:N:0:4
AAAAAAAAAAAAAAAAAAAAAAAAAACAAAAAACAACACAAAAAAAAAAAA
+
AAAAADDDDDDDGGGGGGGGGGE//>?F/00//???/</??FF/B/<A/<<
@M00842:106:000000000-AAV5A:1:1101:15796:6248 1:N:0:4
GAAAAAAAAAAAAAATGGGGGGGGCCGTGACTCGCTCGACCCCACCAACCC
+
11A1A1A@D??00?/0ACAE??--;-----9//---------;--A9--9-
@M00842:106:000000000-AAV5A:1:1101:11140:6248 1:N:0:4
AAAAAAAAAAAAAAAAAAAAAAAAACACAACACAAAAAAAAAAAAAAAACA
+
AAABBBDBBBBBGGGEGGGGGG//>/???/EG/F/F0G?<//B/@?<<<.<
@M00842:106:000000000-AAV5A:1:1101:20207:6257 1:N:0:4
AAAAAAAAAAAAAAAGGGGGGGCGGGGGCGAGCCAACCACCCAACCCCCCC
+
1>AAA1>>@?AD?E//AEECC@@@--------;-/-;----9---:-----
@M00842:106:000000000-AAV5A:1:1101:8335:6258 1:N:0:4
AAAAAAAAAAAAAAAAAATGGAATTCTCGGGTGCCAAGGAACTCCAGTCCC
+
AAAAADDDDDDDGGGGEC0BGF1@1D2DFAEC?E0B1//00BBFGGG@F1B
@M00842:106:000000000-AAV5A:1:1101:21504:6259 1:N:0:4
AAAAAAAAAAAAAAAAAAAAAAACAAAACCACACAAACAAAAGCAAGAAGG
+
11>AAD?@DDDDGGC?EEECG//E/>B>0/>/////0>0/<B00BG00B00
@M00842:106:000000000-AAV5A:1:1101:7827:6262 1:N:0:4
AAAAAAAAAAAAAAAAAAAAAAACAAAAAACAACAACAAAAAAAAAAAAAA
+
ABBBBBBBBBBBGGGEEGGGGGC1?1111E/??/?F/?F00?/CBDG//C<
@M00842:106:000000000-AAV5A:1:1101:12783:6265 1:N:0:4
AAAAAAAAAAAAAAAAAAAAAAAAAAAAAAACAAAAAAAAAAAAAAAAAAA
+
AABBBDDDBBBBGGGGGGGEGGG//@/>////?/?<F/>><C<CGGGGGG@
@M00842:106:000000000-AAV5A:1:1101:22171:6279 1:N:0:4
AAAAAAAAAAAAAAAAAAAAAAACAACACAAAAAAAACAAAAAACAAAAAA
+
AAAABDDDBBBBGGGGGGGGGGG1?11F1F10?/><E/GFG0GF/?/<0C/
@M00842:106:000000000-AAV5A:1:1101:20564:6284 1:N:0:4
AAAAAAAAAAAAAACAGGGGGCGCAGCGCGAGCAACCCCCCCACACCGCCC
+
>>AAAADDD@D@EAE/BGFEG/>/////>///>/000//<>//?/?///</
@M00842:106:000000000-AAV5A:1:1101:20856:6290 1:N:0:4
ATATGTTTCAAATCAAGAAAGAGATCACTTATGTGGAAAAAAACAAAAAAA
+
>>>>3BB5DFFFGGGFFBBABBB45BCG5A5DB6DB44B2BA222B2BFAE
@M00842:106:000000000-AAV5A:1:1101:10031:6292 1:N:0:4
TATAGATTCTTACAAAAAAAAAACAACAATGGAATTCTCGGGTGCCAAGGG
+
1>1>1B33DDFFGGGGGGEG?EE0AFACC1111B1AD2DAAE//AFF1///
@M00842:106:000000000-AAV5A:1:1101:19899:6300 1:N:0:4
AAAAAAAAAAAAAAAAAAAAAAACAACAAACACAAAAAAAAAAAAACAAAA
+
AAAAADDDDDDDGGGEC?E//E>/>?/>/B/00?/00/E//>/</>/<?FF
@M00842:106:000000000-AAV5A:1:1101:22343:6303 1:N:0:4
CTGTAGATTGTAGAATGAAGAGGTGGAAGTTTGCACTCAACAAAAAAAAAA
+
>>>>>3@B3B@DFGG3BBBBBBB1BA01B1ADF1DGAGGB0A0FFEGCA/E
@M00842:106:000000000-AAV5A:1:1101:19750:6304 1:N:0:4
AAAAAAAAAAAAAAAAAAAAAAAAAAAAAAAACAAAAAAAAAAAAAAAAAA
+
AAAAADDDDDDDGGGCEGEEE///>/>//////?/<F/>/<A@<-=:C-9@
@M00842:106:000000000-AAV5A:1:1101:6481:6305 1:N:0:4
AAAAAAAAAAAAAAAAAAAAAACAAACAAAACAACAACAAACACAAACAAA
+
AAA?ADDDDDDDGEEGGCC?EG/?/>/>E0B0////?/?/>GF0F/</B/0
@M00842:106:000000000-AAV5A:1:1101:15420:6306 1:N:0:4
AAAAAAAAAAAAAAAAAAAAAACACACAAGCGAACCAAAAAAGAAACAGAC
+
>11>A1ADADDDGGGE?EGE??/>>/E/E0///>//0////<//00BF0B0
@M00842:106:000000000-AAV5A:1:1101:25615:6309 1:N:0:4
GCCATACCGCTGATTCTGCGTTCGCTGATGAACTACGTCAACCTCAGCACC
+
>1>>1C>1>111EGGGGGGGAE0A00E011DBG111AEF/ABGCH1EG1GA
@M00842:106:000000000-AAV5A:1:1101:22390:6313 1:N:0:4
AAAAAAAAAAAAAAAAAAAAAAAAAAAAACACAAAAAAAAAAAAAAAAAAA
+
AABBBBBBBBBBGGGGGFGGGGC>EE//E/?0??0BF/B/<ACC-A@DCCD
@M00842:106:000000000-AAV5A:1:1101:21151:6313 1:N:0:4
AAAAAAAAAAAAAAAAAAAAAAAAAACAAACACACAAAACAAAACAAAAAA
+
AAAABBBBBBDBGEFGCCE@?E@/>//??FC00//?/B00//000?/00//
@M00842:106:000000000-AAV5A:1:1101:13121:6318 1:N:0:4
GCCTGTCAGGGACTGTATGAATTCAAGTCTGCGTATTAATAAATGAAAAGA
+
>>>>1BB@DFFAG1AAGEBBBA3DD3D31AD1A0A012B22212A1FA1B/
@M00842:106:000000000-AAV5A:1:1101:16399:6319 1:N:0:4
AAAAAAAAAAAAAAAAGGGGGGGGAGAACAACACCCACCCACCCGCCACAC
+
1>AAA11>?@D?CAE/AA/EEC------//;:--9-;---------;-B--
@M00842:106:000000000-AAV5A:1:1101:13260:6323 1:N:0:4
AAAAAAAAAAAAAAAAAAAAAAACAACAAACGACAAACAAAAAAAAAACAA
+
AAABABBBBBBBGGE0EEEGGCE?11111B1/?/E/0/0?FC/BB/>//<<
@M00842:106:000000000-AAV5A:1:1101:7521:6328 1:N:0:4
AAAAAAAAAAAAAAAAGGGGGGAGGCTGAGCACGCAACCACCCCACCCACC
+
1AAAADADDDAAEEECC/EGGG/////000?1<><---0..<.<<....:.
@M00842:106:000000000-AAV5A:1:1101:20754:6329 1:N:0:4
AAAAAAAAAAAAAAAAAAGGGAATTCCCGGGTGCCAAGGACCCCCAGTCCA
+
1>AAA?1DDDDDGGGAEA/?E?0>1111B>//>E0B1F?B0?/>E@/1111
@M00842:106:000000000-AAV5A:1:1101:25180:6331 1:N:0:4
AAAAAAAAAAAAAAAAAGGGGGGGCAGCACACCCCCACCCCACCCCCAACC
+
AAAAA>DDDDDDG?EA//AEEE<;-99.../.----9-;------;--:9-
@M00842:106:000000000-AAV5A:1:1101:10400:6332 1:N:0:4
AGCGATAACCGGAGTAGTTGAAATGGTAATAAGACGACCAATCTGACCAGC
+
33A3>>AAFFDDGGCFGBGGFFBDGF55A555A5BEEFGGHCF5EGHGHF1
@M00842:106:000000000-AAV5A:1:1101:14854:6336 1:N:0:4
TTGATGATAACAAAACTTAATGAAATATACATTAACCTTTTATGCGAAAAA
+
1>>>>3B@FFFFGGCGEEA13B3B1333AFF33DAFF1111D1A1EA00/B
@M00842:106:000000000-AAV5A:1:1101:7265:6338 1:N:0:4
TGTACTAGTTATCTTATATCAGGACCCATGCAAATGTATTCATCTGTAATC
+
1>>>>3@D3BDDFDGGFFDFGFBAG1EGHFFB11BD333DDBFBFE22FFG
@M00842:106:000000000-AAV5A:1:1101:8243:6342 1:N:0:4
AAAAAAAAAAAAAAAAAAAAAAACACAAACAGCGAACAAGACAAACAACAC
+
AABBBBDBBBBBGGGFGGCGEG>1?FF1B?B20//>//22B232?/?////
@M00842:106:000000000-AAV5A:1:1101:11272:6348 1:N:0:4
AAAAAAAAAAAAAAAAAAAAAACACACAGCCCGCGACCACACGAACCACAC
+
AAAAADDDDDDDGAGGEE?/>E//B>/>0//>/>///<<C/<//?</0///
@M00842:106:000000000-AAV5A:1:1101:21894:6351 1:N:0:4
AAAAAAAAAAAAAAAAAAAAAAAACACAGACGAAAAACAAAAAAAAAAAAA
+
AAAAADDDDDDDGGGGGGG?EC/>/?0>010/////B/?/B0/>/><<//-
@M00842:106:000000000-AAV5A:1:1101:7000:6352 1:N:0:4
AAAAAAAAAAAAAAAAAAAAAAACAACAACAAACAAAAAAAAAAAAAAAAA
+
BBBBBBDBBBBBGGGGFGGGGGG1FD1?F1F/BGC/FG/E//BDGFG/CCC
@M00842:106:000000000-AAV5A:1:1101:21153:6359 1:N:0:4
AAAAAAAAAAAAAAAAGGGGGGGCGCCGCTGTCGCACCCGCCGACACGCGC
+
>1AAA1>@AD@DE/AE/EGGG?-AA-------9-;-------9--;@----
@M00842:106:000000000-AAV5A:1:1101:10240:6361 1:N:0:4
AGTTCTCAAAAAAAAAAAAAAAAAAATGGAATTCTCGGGTGCCAAGGAACC
+
111>>3BFFFFAGGGGGGEGGGA/>/01B1@1BB2B?F>B>?FGH/ECHH>
@M00842:106:000000000-AAV5A:1:1101:7490:6361 1:N:0:4
CGCAAAAAGAGAGATGAGATTGAGGCTGGGACCAGTTACTGTAGCCGACGG
+
>>>>>>CAAAFFGGCFDFBBGG4AAA4BB22222BBBDFDDDBBGFE?EG0
@M00842:106:000000000-AAV5A:1:1101:7508:6364 1:N:0:4
CGCAAAAAGAGAGATGAGATTGCGGCTGGGACAAGTTACTGTAGCCGACGG
+
>>>>>>FAABFFCGFGEGABAB4BAA22E2222BB55AFDF5BDGFGE000
@M00842:106:000000000-AAV5A:1:1101:12696:6366 1:N:0:4
AAAAAAAAAAAAAAAGGGGGGGGCGGGAAACACCAACCACACCAAACACAA
+
A?AAAA1A@?DDEC//AEEEC?-;@-----//-;----99;B?9-99----
@M00842:106:000000000-AAV5A:1:1101:14573:6367 1:N:0:4
AAAAAAAAAAAAAAAAAAAAAAAAAACAACACAACAAACAAAAAAAAAAAA
+
@AAAADDDDDDDGGGG/EEGGG/EE//?>///?F/?FG/B?F0/@BCG/<A
@M00842:106:000000000-AAV5A:1:1101:18552:6368 1:N:0:4
AAAAAAAAAAAAAAAAAAAAAAAAAAACAAACAAAAAAAAACAAACCAAAA
+
BBBBBDDDBBBBGGGGFE?0EEE/>E//?/0/0/0F?/@><///0//<///
@M00842:106:000000000-AAV5A:1:1101:10439:6373 1:N:0:4
AAAAAAAAAAAAAAAAGGGGGGCGCGCGGGCACCCCCCCACCCACCCCACC
+
>1AAAD1DDDDDCEGC?AECG/>/--------...-9-9-9....9-;--9
@M00842:106:000000000-AAV5A:1:1101:9604:6375 1:N:0:4
AAAAAAAAAAAAAAAAGGGGGGCCAGCGGACACCCGCCACCCACAACCAGC
+
AAAAADDDDDDDG?//EE/E//</CF///--<<.<-<-<.C.<<.::AC..
@M00842:106:000000000-AAV5A:1:1101:12291:6379 1:N:0:4
GAAAAAAAAAAAAAAAGGGGGGGGCTGCGCCAACCAACCCACAAACCGACG
+
A1AAACDD??>@E?EAAAACGC-@=-;------9---9---;-------9-
@M00842:106:000000000-AAV5A:1:1101:18305:6389 1:N:0:4
AAAAAAAAAAAAAAAAAAAAAAAAAAAAACACACAAAAAAAAACAACAACA
+
BBBBBBBDBBBBGGGGGGGGGGGG///EE?/B?/?/00////<//<.....
@M00842:106:000000000-AAV5A:1:1101:11589:6389 1:N:0:4
TCTTGCCTTTTGTAATAGTTTAGTTCATTGCAAGTAGTGCTGATTTGTTAA
+
>>3>3BFBDFFFCF5GFFABG6D55D6BDD5554A5ADB5655355B5FB5
@M00842:106:000000000-AAV5A:1:1101:12361:6394 1:N:0:4
AAAAAAAAAAAAAAAAAAAATGGAATTCTCGGGTGCCAAGGAACTCCAGTC
+
BBBBBBBBBBBBGGGGGGGGCBBC3B3BB@?F>?>EEGFHFFCG3FCBG33
@M00842:106:000000000-AAV5A:1:1101:13648:6395 1:N:0:4
CGGTGGCAACATAAAAGAGTATTAAGGTTTGAACAAAAAAAAAAAAAATGG
+
>1>>11BCFAFCGGGGGAF3B3333DB111B1DA100AB0A/A/EEE?011
@M00842:106:000000000-AAV5A:1:1101:11838:6403 1:N:0:4
GAAAAAAAAAAAAACAGGGGGGCAGCGGCGGAGCGGAACCAGCACGCCCCG
+
111AAC1DDDDDEE/AA/AEEB@/</////--<<----:..../.--.---
@M00842:106:000000000-AAV5A:1:1101:10851:6404 1:N:0:4
CGGCGATTGCGTACCCGACGACCAAAATTAGGGTCAACGCTACCTGTAGGG
+
>3>>3>2>>FBAEGGGGEFG2EAA222333BBB3FBGHEEAEEHFH5FDG1
@M00842:106:000000000-AAV5A:1:1101:21945:6408 1:N:0:4
AAAAAAAAAAAAAAAAAAAAAAAGACAGACACAAGAAACACAAAGCACAAA
+
>>AAADDDDDDDGGGGGGCEG?///000B>0BB/000B0>0?/0001<B00
@M00842:106:000000000-AAV5A:1:1101:12180:6409 1:N:0:4
AAAAAAAAAAAAAAAAAAAAAAAAAAAAAACAAAAAACACAAACAAAAAAA
+
@ABBBBBBBBBBGEGGEGGGGEEE@/E/><<?/0B/B/?0G/C/F/F0<<@
@M00842:106:000000000-AAV5A:1:1101:25075:6412 1:N:0:4
AAAAAAAAAAAAAAAAGGGGGGGCGGCGGCGACCCCGCCCCCCAGCACCCC
+
A1AAA1>@>A0DAA/////AEC??------9------9-9----9-9-9:-
@M00842:106:000000000-AAV5A:1:1101:24497:6413 1:N:0:4
AAAAAAAAAAAAAAAATGGAATTCTCGGGTGCCAGGAACTCCAGTCACTGA
+
BBBBBBDBBBBBGGGG1BGBBGBD5BAF01>1B5BF1FFBFGBF3BFG3G3
@M00842:106:000000000-AAV5A:1:1101:12923:6418 1:N:0:4
AAAAAAAAAAAAAAAAAAAAAAAAGAAAAACAACACACAGACAACACAAAA
+
1>A?A?DDDDDDEGGEE?EE?@E/??0>B0//??////?01000/////00
@M00842:106:000000000-AAV5A:1:1101:13353:6419 1:N:0:4
AAAAAAAAAAAAAAAAGGGGGGCAGGGGAAGGCCACACCACACACACCACC
+
>>AAA@ADDDDDCEAEF?E//C//////?/......0>.......<C.<C.
@M00842:106:000000000-AAV5A:1:1101:21063:6419 1:N:0:4
AAAAAAAAAAAAAAAAGGGGGGGGGGGCGCGCACGCGACACACAGACAACG
+
>1AAA111>0@@?EEAAAEECG?@@-9-9-9---;--;----;--/;--;-
@M00842:106:000000000-AAV5A:1:1101:20820:6423 1:N:0:4
AAAAAAAAAAAAAAAAAAAAAAAAAAAACAACAACAAAAACAAAGCACAAA
+
ABBBBBBBBBBBGGGGG?EEG/E//>///?F//????0?//??00010000
@M00842:106:000000000-AAV5A:1:1101:18711:6425 1:N:0:4
GAAAAAAAAAAAAAAAGGGGGGCGACGCGCGCCAAGCCCACACAGCAACCC
+
>11AA>110@0>EECAE?EGCCC/>--------.-:......:9..//...
@M00842:106:000000000-AAV5A:1:1101:21018:6428 1:N:0:4
AAAAAAAAAAAAAAAAAAAAAAAAACAAAAACAAAAAAAAAAACAAAAAAA
+
BBBBBDDBBBBBGGGGEEGEGCG@>///F0//??0B?<</>/C/?CG0/@@
@M00842:106:000000000-AAV5A:1:1101:14438:6430 1:N:0:4
AAAAAAAAAAAAAAAAGGGGGGGAGCGAGGAACGCGAACACCACCCAACCA
+
11AAA?1AADDDEGG//EFGGGG;-.;-;-----;9---9--9-;----;-
@M00842:106:000000000-AAV5A:1:1101:18868:6431 1:N:0:4
AAAAAAAAAAAAAAAGGGGGGGCGCGAGACACCCACCCCACCCACCCCCAC
+
A1A11>ADDDDD/E?//AEECG--99-;;--9--9---;-99--;-9----
@M00842:106:000000000-AAV5A:1:1101:8442:6436 1:N:0:4
AAAAAAAAAAAAAAAAGGGGGGGACAGGCCACCGCGACAACCCCACCCGAC
+
A@AAA@DDDDDDEC//AEGCA@--;.........---9---9-----9---
@M00842:106:000000000-AAV5A:1:1101:14111:6439 1:N:0:4
AAAAAAAAAAAAAAAAAATGGACTTCTCGGGTGCCAAGGACCTCCAGTCAC
+
@AAAADDDDDDDGG?EE/FBG11B1D2@>/E/>BBFFGFF0?BGGHFDFBB
@M00842:106:000000000-AAV5A:1:1101:12503:6440 1:N:0:4
AAAAAAAAAAAAAAAAAAAAAAAACAAAAACAAAAAACAAAAAAAAAAAAA
+
A@ABBDBDBBBBGGGGGGGGGG?EEG10B///?0BFE/??FFEB@BC/@GC
@M00842:106:000000000-AAV5A:1:1101:18966:6446 1:N:0:4
AAAAAAAAAAAAAAAAAATGGAATTCTCGGGTGCCAAGGAACTCCAGTCAC
+
AABBABBBBBBBGGGGGG1BGB3B3B5DCFE1>?BD3?FFHH3G@3FEFHF
@M00842:106:000000000-AAV5A:1:1101:4900:6447 1:N:0:4
TAAAGGTGCTTTGACTTATACCGATAGTGCTGGCGACCCTGTTTTGTATGG
+
>>AA1111B1@3BGBB3FFFEGAA0003AA211AAAEEG00BAA0B0D2DA
@M00842:106:000000000-AAV5A:1:1101:22837:6449 1:N:0:4
AAAAAAAAAAAAAAAAGGGGGGGCAGTGCACCCCCACCCCCCCAACCACCC
+
>AAAAA>DDDDDGCC?ECECEC@--.//090/.-------------9--;-
@M00842:106:000000000-AAV5A:1:1101:11029:6450 1:N:0:4
ATCATTACAATCACTAGTTGGCAACCATTGCTACTATAAAAAAAAAAAAAA
+
A>AA133DFF3CGGDGGBBFGFFEHAF11D13DDBA3BBFF1E/E/E/EEE
@M00842:106:000000000-AAV5A:1:1101:19314:6457 1:N:0:4
GAAAAAAAAAAAAAAAGGGGGGAGCGCGCGACCCGAACACCACACACCCAC
+
11AAA1>ADDD@AE?EA/AEEC/<C/<//->----<--:/...........
@M00842:106:000000000-AAV5A:1:1101:22995:6459 1:N:0:4
AAAAAAAAAAAAAAAAAAAAAAACAAAAACACCACAAAAAAAAAAAAAAAA
+
>AABBBBBBBBBGGGGGGGGGGGE1C1111?0/?///0??EEDGG/@@C--
@M00842:106:000000000-AAV5A:1:1101:20349:6462 1:N:0:4
AAAAAAAAAAAAAAACGGGGGGGGCGCACACAAGCCGCAGCAGCGCCCAAA
+
>1AA11>AD@@0/AA//AEEEC---@-----;:-9------9-------9-
@M00842:106:000000000-AAV5A:1:1101:18842:6465 1:N:0:4
GAAAAAAAAAAAAAAAGGGGGGGGACGAGAACACGACGCGCACAGACACAA
+
A111?11>00>00A///AEGGG-----9---//--99----;---;;-99-
@M00842:106:000000000-AAV5A:1:1101:22089:6465 1:N:0:4
ATGTATGCAAGATGTAGTATCTGGAACTTGAGAGATTAAAAAAAAAAAAAA
+
>>>3>55BDDFFDFEGFBBFFFD55FF4DF4444AB555AA3A2A00EAA@
@M00842:106:000000000-AAV5A:1:1101:22114:6467 1:N:0:4
AAAAAAAAAAAAAAAGGGGGGGGAGGCAACATCCAGACCACCACACCGCCC
+
>>AAA@A@?A00//E//E?E?-@-9@A9;-;//;//9--9---:-------
@M00842:106:000000000-AAV5A:1:1101:16440:6471 1:N:0:4
AAAAAAAAAAAAAAAAGGGGGGGCGAGGAACCAAAACACACGAAACACACC
+
>AAAA11DDDDDEEG?EE?FGG--------------;-9-------/9A--
@M00842:106:000000000-AAV5A:1:1101:25043:6472 1:N:0:4
CCATCTGAATGCAATGAAGAAAACCACCATTACCAGCATTAACCGTCAAAC
+
>>AAA5DFFFFFGGGG55FFA4F4A4AFEB5BBB5BGC5D55D3AAEA2DB
@M00842:106:000000000-AAV5A:1:1101:10090:6475 1:N:0:4
CAGAAGGGTAATAAGAACGAACCATAGCAGCGCCTCCAAGCTCACGACGCA
+
>1>>>1111B>@GGC111A1AAA01B111B00AA/BAB1B/B111///A//
@M00842:106:000000000-AAV5A:1:1101:25685:6479 1:N:0:4
AAAAAAAAAAAAAAAAGGGGGGCACGAGCACACACCACCCCACACCCACCC
+
AAAAA1A>D?DAAAE/EEGG/BB/?///<<00<.......-.<..<.....
@M00842:106:000000000-AAV5A:1:1101:7553:6480 1:N:0:4
GAAAAAAAAAAAAAAAAGGGGGCAGCGGCGCGCCACACCCCCCCCACCCAC
+
1>AAA1DD?DDDG?E////EE>E/////////>E/<0////////><////
@M00842:106:000000000-AAV5A:1:1101:19118:6483 1:N:0:4
AAAAAAAAAAAAAAAGGGGGGGCGACGACCCACACCCACCACACACCACGC
+
AAAAAD?DADDAE///EEEGG--9--------9-9-;---9:99AA-9A--
@M00842:106:000000000-AAV5A:1:1101:8777:6486 1:N:0:4
AAAAAAAAAAAAAAAGAGGGGGCGAGGCGGACACACCACCACCCAGACGCC
+
11AAA?1A?ADDCEA//BAECEC///>////>/0B/?<</?<//??/?///
@M00842:106:000000000-AAV5A:1:1101:25471:6488 1:N:0:4
AAAAAAAAAAAAAAAAAGGGGCGCACACGCTGCACCAACACTCAACCACCC
+
>AAAADDDDDDDEEE?A/////>////0>///?0BG0////10010B//?/
@M00842:106:000000000-AAV5A:1:1101:9858:6489 1:N:0:4
AAAAAAAAAAAAAAAAATGGAATTCTCGGGTGCCAAGGAACTCCAGTCACC
+
@BBBCBBBCBCCGGGGGCFGFAGH5FB1?E1>BBFBEB1FF3FFBE3BGGB
@M00842:106:000000000-AAV5A:1:1101:14942:6490 1:N:0:4
ATTGGATGAAAGGCTAGATTTGAAAAGAAAAAAAAAAAAATGGAATTCCCG
+
>>>33B4BFFFFFFGGGBBBGFDD554BA4442AE2EEEG1FG3G33F5B1
@M00842:106:000000000-AAV5A:1:1101:26469:6491 1:N:0:4
AAAAAAAAAAAAAAAAGGGGGGCGGCGGCCACCACCACCCAACACCAACCC
+
AAA?A?DDD@ADAE?/AAEEGGC?<-<----......9;...;..9...9-
@M00842:106:000000000-AAV5A:1:1101:12438:6503 1:N:0:4
AAAAAAAAAAAAAAAAGGGGGGGCGGCAGAACACACACACCCACAAACCAC
+
>1A1A111>0A0EAEAECGAEC99--9---:-/;-----9-;-9-;-----
@M00842:106:000000000-AAV5A:1:1101:11328:6505 1:N:0:4
ATAATAGACGCAACGCGAGCAGTAGACTCCTTCTGTTGATAAGCAAGCATC
+
3AAAAF5DFABBGGGGGAFGEGAA5FG5A335B3DA5BAD5DEHFHFHGFF
@M00842:106:000000000-AAV5A:1:1101:9651:6512 1:N:0:4
AAAAAAAAAAAAAAAAGGGGGGCAGAGGACGAGCAGCCCCACCCAGCCACC
+
1AAAADDDDDDDGEGGCCCGG?//?///0//----00..<.C.<A....<.
@M00842:106:000000000-AAV5A:1:1101:14796:6512 1:N:0:4
GAAAAAAAAAAAAAAGGGGGGGCACGCAGAGCAACACACACACCCCACGCG
+
>11AA11>0>0DEA//CGEGG?--..-;--.///....9-AA----:--9-
@M00842:106:000000000-AAV5A:1:1101:10285:6516 1:N:0:4
GGACTTGGTGGCAAGTCTGCCGCTGATAACGGACAGGATACTCGTGATTAA
+
>1>>>11@111>1BE1F3FGGGA0A0A331A000A//01BBAFE0/A0D21
@M00842:106:000000000-AAV5A:1:1101:9218:6517 1:N:0:4
ATGTTGACGGGATGAACATAATAAGCAATGACGGCAGCAATAAACTCAACC
+
>>>>>5BBADBBGGFGGFGGGFD5ABB4FF53B2AAAEG2D53FFAFACG1
@M00842:106:000000000-AAV5A:1:1101:17672:6520 1:N:0:4
ATTGAGCAAGACGACTGAGCAATCTGAATATATTCACCATGTGAATCTTTG
+
>>A1>1CFFCFFEFE1E1B1AB111D33332222BBDFGGF2FG22F2DB1
@M00842:106:000000000-AAV5A:1:1101:8486:6520 1:N:0:4
AAAAAAAAAAAAAAAAAAAAAAACACGACAACGAAAGAAACACAACACAAA
+
BBBBBDBBBBBBGGGGGGGGGG?1?11>>>///////?03?30?//?///0
@M00842:106:000000000-AAV5A:1:1101:13088:6520 1:N:0:4
TTAAAAGAGCGTGGATTACTATCTGAGTCCGATGCTGTTCAACCACTAATA
+
AAABBF5>CFBAFGGGGGGGGGD5D5AAD4AAAAAAB5BDDFDGEGGGHEA
@M00842:106:000000000-AAV5A:1:1101:9471:6521 1:N:0:4
AAAAAAAAAAAAAAGAGGGGGGGGAGCGGAGCGCGACACCACAAACACACG
+
>>AAADDD@ADDCA//BG/EGG?--------9----9;-AB?-9--9AEB-
@M00842:106:000000000-AAV5A:1:1101:24425:6522 1:N:0:4
AAAAAAAAAAAAAAAAGGGGGGGCGCACGCAGCCCCCACCACCACCACCTC
+
AA@AA?DDDDDAEEA//A//EC-------9-----9;-:-99A---:9---
@M00842:106:000000000-AAV5A:1:1101:6890:6523 1:N:0:4
AAAAAAAAAAAAAAAAAAGGGAATTCCCGGGTGCCAAGGACCTCCAGCCCC
+
BBBBBBBBBBBBGGGGGA1?EGGBBB5B1E/1/B3B3?1B1F2BFCE3//?
@M00842:106:000000000-AAV5A:1:1101:25006:6523 1:N:0:4
AAAAAAAAAAAAAAAAAAAAAACAAGCACACTCAAGCACCCCCACGCAACC
+
AAAAA@DDDDDDGGGCEG@@E@//B0/0FC000B111BB//>/////</<0
@M00842:106:000000000-AAV5A:1:1101:18476:6526 1:N:0:4
GAAAAAAAAAAAAAAGGGGGGGGCGGGGCCAGCACACCCACGACACAACAA
+
11A?A11>00A??E?//AEECG--9-----;---9-----;---@-BA-A-
@M00842:106:000000000-AAV5A:1:1101:25111:6526 1:N:0:4
CAAATAACCCTGAAACAAATGCTTAGGGACTCTATTGGTATCAGGGTTAAA
+
>AABBFFFFBFFGGGGGGGFBFE55BBC4244B55BA3AAFGBGFF2F2D5
@M00842:106:000000000-AAV5A:1:1101:7330:6528 1:N:0:4
GGCCATTAGCTGTACCATACTCAGGCACACAGAACTACTGATCGCAGCCGG
+
AAA>A1@BBB@DFDFGEGDF1FDGBEEF000A11B11BDB221BE0///A/
@M00842:106:000000000-AAV5A:1:1101:25164:6530 1:N:0:4
TGGACGGCATTGTAGATAAGAGCAAGACAACCAAAACAAAAAAAAACGGCA
+
1>1>>11>DA1@AFFGGFGFFFBA0000BA00B00A0A/F0A/AAE/A///
@M00842:106:000000000-AAV5A:1:1101:10937:6531 1:N:0:4
GAAAAAAAAAAAAAAAGGGGGGGGACGACACGACGCCACGAACCAGAAGCA
+
>>>AA111>@DDAEE/AEFGE?-9@----9>--9----9----;---////
@M00842:106:000000000-AAV5A:1:1101:20009:6531 1:N:0:4
AGCTTGGTAAGTTGGATTAAGCACTCCGTGGACAGATTTGTCATTGTGAGC
+
33>>A43BBBFDGGGEGGBABF5F4A4A4B22BBA3BDDFDGFFHHGHFD3
@M00842:106:000000000-AAV5A:1:1101:15429:6532 1:N:0:4
GGACAATCAGAAAGAGATTGCCGAGATGCAACCTGAGACTCAAAAAGAGAA
+
>3>>>CDFFFFFGGGGBBGGGGA2AA2BDBB32BB3AFHEGGAFD22F2A3
@M00842:106:000000000-AAV5A:1:1101:24992:6535 1:N:0:4
AAAAAAAAAAAAAAAAAAAAAACAGCGAAGCGCACCAACCACCACACACAC
+
AA?AA?DBBBBBGGGCAEEEEEEE21/>///>//>/0?E/?/?FF?///?/
@M00842:106:000000000-AAV5A:1:1101:21242:6540 1:N:0:4
TATGGAAAACACCAATCTTTCCAAGCAACAGCAGGTTTCCGAGATTATGCG
+
>>>33BBDCFBFGCGGGFGFGG65BBBBBEAABAB2ADDFEECEFB5BEG2
@M00842:106:000000000-AAV5A:1:1101:24773:6543 1:N:0:4
AAAAAAAAAAAAAAGAGGGGGGCGGCGGGCGCCACGCCACAGAACCACACC
+
>>1AA>DDDDD@C///EFEEGCCC?@----;--.9-.:-9--/99-F----
@M00842:106:000000000-AAV5A:1:1101:19387:6549 1:N:0:4
AAAAAAAAAAAAAAAAGGGGGGGGGAGCCAGTCCGCCCACCCCAGACCCCC
+
1>1>1>1ADDDA/E/AEFF?//-;--;--/;///-----------;9----
@M00842:106:000000000-AAV5A:1:1101:21541:6554 1:N:0:4
AAAAAAAAAAAAAAAAGGGGGGGGAGACCACGCACCACACCACCAACCAAG
+
11AAA@@DDDDDE?/A/AEEGGA-------;-:9-9---------9-::--
@M00842:106:000000000-AAV5A:1:1101:13405:6559 1:N:0:4
CGGTGTTGTTCAAAGAATTAATGCAAAACAACACAACAAAATGGAATCCTC
+
>3>>333>>>BFGGGGGGFGGGDD5AAB4A44B2AB2ABBG3FG3F33B53
@M00842:106:000000000-AAV5A:1:1101:20255:6560 1:N:0:4
TGGTAAGTTGGATTAAGCACTCCGTGGACAGATTTGTCATTGTGAGCATTT
+
>3>>>B4BBDFFGGG5BBAFBGAA4BAEGB245A5D5D5DFF55AFG3E5D
@M00842:106:000000000-AAV5A:1:1101:16441:6560 1:N:0:4
AAAAAAAAAAAAAAAAAAAAAAACAAAACAAAAAAAAAAAAAAAAACAAAA
+
ABB@BBBDBBBBGGGGGG@E@EE1?F1F1?100?////B/C@/<-@.FGEF
@M00842:106:000000000-AAV5A:1:1101:24182:6562 1:N:0:4
AAAAAAAAAAAAAAAAGGGGGGGCGGGGCCCGCACACCCCCACACCACCAC
+
AAAAADDDDDDDE/E//A/AE?-----;---9--9--99@9-;AA-;9---
@M00842:106:000000000-AAV5A:1:1101:13502:6564 1:N:0:4
GAAAAAAAAAAAAAAAGGGGGGGGAGGCACTGCGGCCACCAACACCACCCC
+
A?1A?FDDDDDDGE//AEAAA/---------/;--9---9--9-;------
@M00842:106:000000000-AAV5A:1:1101:16422:6566 1:N:0:4
AAAAAAAAAAAAAAAAAAAAAAAAAAAAAAACAAAAAAAAAAAAAAAAAAA
+
BBBBBDBBBBBBGGGGGGGGGGG??E/E/>>?FGGHHGCGGGCCDGGD@BB
@M00842:106:000000000-AAV5A:1:1101:23381:6568 1:N:0:4
AAAAAAAAAAAAAAAAGGGGGGCGCGGCGCAGCCCCACCCCCCCCGCACCC
+
>AAAADDDDDDDGEE?E?AE?B</------:--:.::;.9?--;-----9-
@M00842:106:000000000-AAV5A:1:1101:9272:6569 1:N:0:4
TTATAACTTTGTAGTCTACAGTTGATCCAAAGATTGTAGGTTTTACAAGTC
+
1>>1AFF@3DFBFGBDBFGFBB3DB3FG1F10A11B1BDF111ADFHFHF1
@M00842:106:000000000-AAV5A:1:1101:22166:6570 1:N:0:4
CAGGACAAGTTTAACTCAAAAAACAACAAAACATGGAATCCTCGGGTGCAA
+
>>>3>>BBFBBDGGFFGGGGDEE2AB4A2BF22BBA3AA3B53EEGAAE35
@M00842:106:000000000-AAV5A:1:1101:18589:6575 1:N:0:4
TAGTTGTTTGGTTTATTATCAAAACAAAACAAAAAAAATGGAACTCCCGGG
+
>>>>>131BCA>11FBGFGGGFFF000A000AB0AE/E0BAF111B1AE//
@M00842:106:000000000-AAV5A:1:1101:6870:6582 1:N:0:4
AAAAAAAAAAAAAAAAGGGGGGAGGCGCGATCAGCACAACCCCACACACAA
+
11>A?1ADADDDCG?A/AEEGC////>----.>1<0.//<..<<.....:.
@M00842:106:000000000-AAV5A:1:1101:10052:6585 1:N:0:4
CTCCGCATGTGCTAGTAGTAGCATTAAGCCTGTCAGGGACTGTATGAATTC
+
>>>A3>A3ABFFGGGFGFBAFGF55D5DBC4FBB5EA2FGCGAD5FA5AFF
@M00842:106:000000000-AAV5A:1:1101:13183:6593 1:N:0:4
GGTAGAAAAAAAAAAAAAAAAATGGAATTCTCGGGTGCCAAGGAACTCCAG
+
>33>3@BBCFBBGGGGFGGGGGGBAA333D5@BF>?>1FBF1F1GG3FHH3
@M00842:106:000000000-AAV5A:1:1101:7290:6594 1:N:0:4
AAAAAAAAAAAAAAAAAAAAAATGGAATTCTCGGGTGCCAAGGAACTCCAG
+
BBBBBBBBBBBBGGGGGGGGGC1BB3BB3B3@??/1/?3BBFFHCG3FBF3
@M00842:106:000000000-AAV5A:1:1101:15279:6596 1:N:0:4
AAAAAAAAAAAAAAAAAAAAAAAAGACAAAACAAACAACAAAAACAACAAA
+
A?ABBBBBBBBBGGGGGGCGCG@/1?1?0000//0/0?//?00//////?0
@M00842:106:000000000-AAV5A:1:1101:24419:6598 1:N:0:4
AAAAAAAAAAAAAAAGGGGGGGGGGCGGACGCACGCGCACCCCAACACACA
+
>AAAA1DDDD00/////AEEGG@--9-----999-;-9--;----------
@M00842:106:000000000-AAV5A:1:1101:10707:6599 1:N:0:4
AAAAAAAAAAAAAAAAAAAAAAAAACACAAACAACAACAAACAAAACACCA
+
CBCCBBBCCCCCGGGGGGGGGGC/E/?0//0/??//?/?/B/0F000/0//
@M00842:106:000000000-AAV5A:1:1101:16537:6603 1:N:0:4
AAAAAAAAAAAAAAAAAAAGGGAAGTCCCGGGCGCCCAGGACACCCCGGCC
+
AAAAADDDDDDDGGGGGC@/?EB0/@11B>>/>>///?/?//<B////<//
@M00842:106:000000000-AAV5A:1:1101:11466:6605 1:N:0:4
AAAAAAAAAAAAAAAAGGGGGGGGGGGGACACGCATGCACACCGACCACCC
+
>A1AAD>DDDDDGE?AAAAEE@9------;-9-----///9---;--9-9-
@M00842:106:000000000-AAV5A:1:1101:22618:6605 1:N:0:4
AAAAAAAAAAAAAAAAGGGGGGGCGAGGGCGCCAACACCCAACCACACCCG
+
A?AAA1AADD@DCEE///?EE/;-@---9----;-9-9----9--------
@M00842:106:000000000-AAV5A:1:1101:4942:6607 1:N:0:4
AAAAAAAAAAAAAAAAAGGGGGCAGACGACGCCACGACACAACACACCAGC
+
AAAAADDDDDDDGCAA/A/EC??E//0>/>////?>/>>>0?</?//</0/
@M00842:106:000000000-AAV5A:1:1101:17223:6608 1:N:0:4
AAAAAAAAAAAAAAAAAAAAAAAAAAAAAAAAAAAAAAAAAAAAAAAAAAA
+
BBBBBBBBBBBBGGGGFGGGGGFE//E@E/</><DG-AD-AFGGD@-;B-9
@M00842:106:000000000-AAV5A:1:1101:18714:6610 1:N:0:4
AAAGGTGTATAATATAACTAATTGGTCGTCGTTATTTTGGAAGCTAGGCAA
+
>>A3344BBBDF6GFGGGFGGF5DF55EA2AAAA2D5BAAFHGHFHHHHG2
@M00842:106:000000000-AAV5A:1:1101:14853:6617 1:N:0:4
AAAAAAAAAAAAAAAAAAAAAAAAAGAAAAACAACAACAAAAAAAACAAAA
+
1>AAADDDDDDDGGGC?E/EE?////>00>0//>//???FHFHG/</F/?F
@M00842:106:000000000-AAV5A:1:1101:24201:6623 1:N:0:4
ATATAGGTGCTGTAATTACGATGTCAAAAGAAAAAAAAAAAATGGAATTCC
+
>1>1>3B1BCDDAFGEFFGFFFB1DBDBBF000BB0AE/AEABBCGHD1FA
@M00842:106:000000000-AAV5A:1:1101:13936:6624 1:N:0:4
AATTTGATCGTCACAAAAAAAAAAACAACAAACGGAACTGGCCGGGGCCCA
+
AAA>>5D5DABAGFFGEG4A2E22222BAA1111B1A0333B1A>00>//1
@M00842:106:000000000-AAV5A:1:1101:15492:6624 1:N:0:4
AAAAAAAAAAAAAAAAAAAAAAAAAACAACAACAACAAAAAAAAAAAAAAA
+
BBBBBBBBBBBBGGGGGFGGCF/>@/??//?//??/??0B/><<<DC@C--
@M00842:106:000000000-AAV5A:1:1101:5602:6626 1:N:0:4
AAAAAAAAAAAAAAAAAAAAAAAGAACCACACGAAAAAAAACAACAAAAAA
+
AAAAADDDDDDDGGGGGGGGGGE//00/>/FE/>///0//////?//00//
@M00842:106:000000000-AAV5A:1:1101:19969:6628 1:N:0:4
AAAAAAAAAAAAAAAAAAAAAAAAACAACAACAAAAAAAAAAAAAACAAAA
+
1AAAADDDDDDDGGGGEC//?E@/////??//?>B0?/</BC@/AC.G.>F
@M00842:106:000000000-AAV5A:1:1101:24296:6629 1:N:0:4
TCGCTTTGAGTCTTCTTCGGTTCCGACTACCCTCCCGACTGCCTATGATGG
+
>>3>>>>FFBFFGGFFFGGGAABBB2EAAGFA3BAFAEEAEGHGFBGAAG3
@M00842:106:000000000-AAV5A:1:1101:4926:6638 1:N:0:4
AAAAAAAAAAAAAAAAAATGGAATCCTCGGGTGCCAAGGAACTCCAGCCAC
+
AAAAADDDDDDDGGGGGE0FGGFB1@B1?///>BFG1/BB0E1B1110?B0
@M00842:106:000000000-AAV5A:1:1101:24587:6639 1:N:0:4
AAAAAAAAAAAAAAAAGGGGGGGAGCGCGCGCAGAGCAACACACACAACCC
+
1>>AA1>ADDDDC/E/AAEAEC--;.;---------9//;-;--9A-----
@M00842:106:000000000-AAV5A:1:1101:6364:6643 1:N:0:4
ATTGAGGATTTGTTGTTTGAAACAAACAAAGCACATGGAACTCCCGGGTGC
+
A1>1>1CFFBDF3FFBGGFB1B10AF000000B0BABGFHE1G1BAE//A/
@M00842:106:000000000-AAV5A:1:1101:9331:6643 1:N:0:4
TGATTAAGCTCATTAGGGTTAGCCTCGGTACGGTCAGGCATCCACGGCGCC
+
33>>AFFFFFFFGGGGGGBBGGAE54BAEFA2BABECBGGGGHGHF2E0E0
@M00842:106:000000000-AAV5A:1:1101:17059:6647 1:N:0:4
AAAAAAAAAAAAAAAAAAAAAAACAAAAACAAACAACAAAAAAAACAAACA
+
AAAAADDDDDDDGGGGGGGCGG///>B0?///0/0?/>>0B?<>////B<0
@M00842:106:000000000-AAV5A:1:1101:8757:6648 1:N:0:4
AAAAAAAAAAAAAAAAATGGAATTCTCGGGTGCCAAGGAACTCCAGTCACC
+
AAAAADDDDDDDGGGEG0BG1B11B2@BC>/>?FF@//0FG1GFFG2FFGB
@M00842:106:000000000-AAV5A:1:1101:13744:6650 1:N:0:4
AAAAAAAAAAAAAAAAGGGGGGCGCGGCAACCACTGCCCCCCCCAAACCAC
+
1>>AAD?DDDDDE?/AE/EEE//>>-----.<../0:/.;--;--..;...
@M00842:106:000000000-AAV5A:1:1101:12793:6652 1:N:0:4
AAAAAAAAAAAAAAAGGGGGGGGCGGCGACCCACGCACACCCCCACACCAG
+
11AAA11A?0D?C/E//EEEGG@;@@-@@----9--9--9-9---9-9-;-
@M00842:106:000000000-AAV5A:1:1101:17034:6653 1:N:0:4
AAAAAAAAAAAAAAAAAAAAAAACAAACAACACAAAAACAAAAAAACACAA
+
AAAAADDDDDDDGGEGGGE?FG////F/0////?/>0/>><B0/<C/?0</
@M00842:106:000000000-AAV5A:1:1101:12722:6654 1:N:0:4
AAAAAAAAAAAAAAAAATGGAATTCTCGGGTGCCAAGGAACTCCAGTCACC
+
BBBBBBBBBBBBGGGFCABG3BB3D5@?B>1>BBB3C?CFH3GHHH3@BG@
@M00842:106:000000000-AAV5A:1:1101:18341:6660 1:N:0:4
AAAAAAAAAAAAAAAAAAAAAAACAAAAGAACGAAGCAAACACGGCCGACG
+
AAAAADDDDDDDGGGGGGGG@E>///000/00/?///101000//</////
@M00842:106:000000000-AAV5A:1:1101:20341:6660 1:N:0:4
GAAAAAAAAAAAAAAGGGGGGGCCGGGAACGCAGCACACACAGCACCCCAC
+
11AAA11>>?>AAA?//EE//A@------.9.-----9A9B------A-9-
@M00842:106:000000000-AAV5A:1:1101:17533:6660 1:N:0:4
AAAAAAAAAAAAAAAAGGGGGGGGCAGCACGACAGACACACGACCAACCGC
+
A?1AA11>?DDDEGGC/AEC?C-------;-----/--9-9-;-----:--
@M00842:106:000000000-AAV5A:1:1101:16054:6662 1:N:0:4
AAAAAAAAAAAAAAAAATGGAATTCTCGGGCGCCAAGGAACTCCAGTCACC
+
AAAAADDDDDD@EGCE/BBFB11BD22>?E/>>>B/?/0BG1G1@12BBFB
@M00842:106:000000000-AAV5A:1:1101:9776:6663 1:N:0:4
AAAAAAAAAAAAAAAAAGGGGGGCGGCCGAGCCACGCCAACCCCGCCACCC
+
>1AAAD?DDDDDGGG//AEGGG//--<-----::/-9..-;9..-9--:..
@M00842:106:000000000-AAV5A:1:1101:24032:6663 1:N:0:4
AAAAAAAAAAAAAAAAGGGGGGGAGGGACAGCGCAGCACAACACCAAAACA
+
>AAAA1ADDDDDCA////EEEC@-;--....------;9--;---9--9;-
@M00842:106:000000000-AAV5A:1:1101:26081:6664 1:N:0:4
AAAAAAAAAAAAAAACAGGGAGCGAGCACTACCACACACCAGCCCCAACCC
+
1A?AA1A1A?DDEC/E/0FC/A//////0110B@1B?/A/>0/?//?>///
@M00842:106:000000000-AAV5A:1:1101:26529:6666 1:N:0:4
AAAAAAAAAAAAAAAAGGGGGGCGGACGGGAGACACAACAGCCACCCGACC
+
1AAAADDDDDDAEGG?///EAC?/--<---.-..://.../9.:9.9-9--
@M00842:106:000000000-AAV5A:1:1101:22595:6667 1:N:0:4
ATAATAGTACAAACTATTCTGCAGTAGCTTTCAAACAAAAAAAAAAAAAAA
+
>>AA1B3@BDFFGGGGFFGDFG3BA1DF3331DDAAA00B0AEAAAEGGC/
@M00842:106:000000000-AAV5A:1:1101:15022:6668 1:N:0:4
AAAAAAAAAAAAAAAAGGGGGGGAGCGCATGCGACACAACAGCAACACCAG
+
11A???11@@@?AE//EEGGGC9-9.9--.-/-;---;--9-----;----
@M00842:106:000000000-AAV5A:1:1101:10725:6671 1:N:0:4
AAAAAAAAAAAAAAAAAAAAAAAAAAAAAACACAAACAAAAAAAAAAAAAA
+
ABBBBBBBBBBBGGGGGGGGGG//E@>//</?0?CGCFHHHADGG?D?DF?
@M00842:106:000000000-AAV5A:1:1101:6485:6674 1:N:0:4
AAAAAAAAAAAAAAAAAAAAAAAAAAAACACAACAAAAAAAAAAAAAAAAA
+
BBBBBBDBBBBBGGGGGGGGCCF/>//>/?0/?/??GGG//<ACCCGG?@D
@M00842:106:000000000-AAV5A:1:1101:24637:6678 1:N:0:4
AAAAAAAAAAAAAAAAAAAAAAACACAACAAAACACAACAACCAAAAAAAA
+
BBBBBBDBBBBBGGGGGGGGGG?1?GG?1?10B0?E/F//?//?//?/B</
@M00842:106:000000000-AAV5A:1:1101:24698:6679 1:N:0:4
AAAAAAAAAAAAAAAGGGGGGGAGGCAGCATCGCACACACCACCACCACCC
+
1>1>>>ADDDDDG/E/AAEE/?A-;.99..0;.9.:9--9-AB-----9--
@M00842:106:000000000-AAV5A:1:1101:22786:6679 1:N:0:4
AAAAAAAAAAAAAAAGGGGGGGGCGAGGACACCGCAAGCACCGCGCACAAA
+
11AAA11>0>@AE/E//AEAC@@-9-----9;------;--9-----;---
@M00842:106:000000000-AAV5A:1:1101:8510:6685 1:N:0:4
CAGAAGGCTGAGAAAGAAAAGGCAGAAAAGCAAAAAAAAAAAATGGAATTC
+
>>>>>44>4BFCGGFGFGFGBFACAA4BB4233B2FAEEEA0A1BFC3B3@
@M00842:106:000000000-AAV5A:1:1101:15469:6689 1:N:0:4
AAAAAAAAAAAAAAAAGGGGGGGGGCGGCAGTCACCGACACACACCACCCG
+
>1>A1D?D?DDDGGC?/EEGGC-@---9--9/////--;9@-A--:-;---
@M00842:106:000000000-AAV5A:1:1101:18004:6694 1:N:0:4
CCTTGATGTCGGTTGCTGTACAACAACACAACAAAAAAAATGGAAATCCCG
+
>>>>1B1DBDA1111BFFBBFFB1A00B000BB00BFE//0B11111D11/
@M00842:106:000000000-AAV5A:1:1101:21267:6696 1:N:0:4
AAAAAAAAAAAAAAAAAAAAAACAACAACAACACAAAACAAAAAAAAAAAA
+
AAAAADDDDDDDGG/EEGE?@E///////?//?/?/0F0//0B//></<</
@M00842:106:000000000-AAV5A:1:1101:19360:6699 1:N:0:4
AAAAAAAAAAAAAAAAAAAAAAAAACAAAAACAAAAAAAAAAAAAAAAAAA
+
ABBBBBBBBBBBGGGGAEE@>E/>>///00//??F0F/</B?C<@D-<C?C
@M00842:106:000000000-AAV5A:1:1101:5959:6704 1:N:0:4
AAAAAAAAAAAAAAAAAATGGAATTCTCGGGTGCCAAGGAACTCCAGTCAC
+
BBBBBBBBBBBBGGGGGEEBGGH3B5DBF?>1>1B33?BE?GBG@FGBFGE
@M00842:106:000000000-AAV5A:1:1101:10265:6705 1:N:0:4
AAAAAAAAAAAAAAAAAAAAAACAAGACTAGACAAAGCAGACAACCACACC
+
1AAAADDDDDDDGGGGGGEE?E/B>B>0B@@B1B000BB0B00B///////
@M00842:106:000000000-AAV5A:1:1101:13352:6709 1:N:0:4
AAAAAAAAAAAAAAAGGGGGGGCGGGGCACGCACCACAACACACACAACAC
+
>?AA?1>A0@DDCA///EEGG?-9--;-;--9----;;--;99AAB-;---
@M00842:106:000000000-AAV5A:1:1101:7312:6711 1:N:0:4
AAAAAAAAAAAAAAAAAGGGGGGCGAGCGCGGCGACGCAACACCAAACCGC
+
>AAAADDDDDDDGG?E///AEE//<<----<::-99---:-..;.---;--
@M00842:106:000000000-AAV5A:1:1101:8320:6717 1:N:0:4
AAAAAAAAAAAAAAAAAAAAAAAAACGCACAACAAAACCAACAAAACCCAC
+
>AAAADDDDDDDGGCGEGGE>F//>////><0///00</?///<<00//?/
@M00842:106:000000000-AAV5A:1:1101:17720:6721 1:N:0:4
GCGAATTACATATTACAATTCAAGGTTAAAACAAAACAAAAAAAATGGAAA
+
>>A>>3>FFFFFGGGGFFFGGF5AB4455DDBB4AFEGEF2F2A2AGGHF3
@M00842:106:000000000-AAV5A:1:1101:8082:6723 1:N:0:4
AAAAAAAAAAAAAAAAAAAAAACAACGAGACCAAACAAAAACAACCACACC
+
AAAAADDDDDDDGGCE/////E>//?//////B//?0/00/?//??/////
@M00842:106:000000000-AAV5A:1:1101:11710:6728 1:N:0:4
ACTTTGTCAAGGGCTGGTGTGTTAGAATAGAGAGAATTGAAAAAAAAAAAA
+
3>>>>45BFFFFGGAEFAFAAB45D555A45552A3BAFABE5FA2E0EEE
@M00842:106:000000000-AAV5A:1:1101:24984:6731 1:N:0:4
AAAAAAAAAAAAAACAGGGGGGCGCGGGGACGCGGCACCACCAACACACAC
+
>AAAA>DDDDDDGG?/BF/EFC<///---------:-9...;....;...-
@M00842:106:000000000-AAV5A:1:1101:26111:6737 1:N:0:4
AAAAAAAAAAAAAAAAAAAAAACAACAACAAACAAAAAAAAAAAAAAAAAA
+
CCCCCCBCCCCCGGGGCGGGGG1B11?FFG1?1FF00/><<C/>/C/<-@@
@M00842:106:000000000-AAV5A:1:1101:8095:6737 1:N:0:4
AAAAAAAAAAAAAAAAAAAAAAAAAAAAAAACACAAAAAACACAAAAAAAA
+
AAAAADDDDDDDGGGGG?ECCG/E////</B/?0?FAGH//F0?/00<<<-
@M00842:106:000000000-AAV5A:1:1101:12667:6739 1:N:0:4
ATTGAAGACTGTTGAAACTACACAAAAAAAAAACAAACAAATGGAATTCCC
+
>>33>B5DFDFBAGGGGGFGGGBB2A44A2222AA1B1B1A5DFFBA3D5B
@M00842:106:000000000-AAV5A:1:1101:10885:6740 1:N:0:4
ATCTTCGGTTAAATCCAAAACGGCAGCAGCCTGAATGAGCTTAATAGAGGC
+
A1A?AD1>>>AFGFGGGG1FGEAE0A00AB0BB0BA2BBGABFG2DFDAB/
@M00842:106:000000000-AAV5A:1:1101:12261:6746 1:N:0:4
GTGGCATTTCTACTCTTTCTCAATCCCCAATGCTTGGCTTCCATAAGCAGG
+
>>>3>>BBBFFFGGFBFGGGGF5FDA4B424ABD5BEGABFHHC5EFH5C2
@M00842:106:000000000-AAV5A:1:1101:8241:6751 1:N:0:4
AAAAAAAAAAAAAAAAGGGGGGGGCGCGACACCCACCCCACCCCACACCAC
+
>AA?ADDDDDDDCECE/AF?EG----9-----9-9--;@-;;-;-ABF--;
@M00842:106:000000000-AAV5A:1:1101:23612:6754 1:N:0:4
AAAAAAAAAAAAAAAAAGGGGGGCGCGACCACAGCACCACACGCCACAACA
+
>>1AADDDDDDDGEE///AA//><-<----<.<..;...:..--.:.....
@M00842:106:000000000-AAV5A:1:1101:7754:6754 1:N:0:4
ATCAAAATATAACGTTGACGATGTAGCTGTAGGTGTCTGTAAAACAGGTGC
+
AAAAAFDDFDFFGG1FGFGEAABB33BB111AA111BBD122DFGCGG1FA
@M00842:106:000000000-AAV5A:1:1101:8503:6756 1:N:0:4
AAAAAAAAAAAAAAAAAAAAAAAACACAAAACAAAAAAAAAAAAAAACAAA
+
?AAAADDDDDDDGGGGGGGGCG>>/>0/?B>0//0B?</<//<@/CC.F<C
@M00842:106:000000000-AAV5A:1:1101:6966:6760 1:N:0:4
AAAAAAAAAAAAAAAAGGGGGGGCGCGCGACACCCGCCGCCCACACACACC
+
>AAAADDDDDDDGEA?/E?EEC@9-----9---9---9---9-----9---
@M00842:106:000000000-AAV5A:1:1101:23711:6761 1:N:0:4
GTTGTCAGCGTCATAAGAGGTTTTACCGCCAGCTGAAGAAATAACATCATG
+
>3>3>BBFFBABGGFCGGGGBB52DEB2AAEA2BBA335BA5DBEEFGGF5
@M00842:106:000000000-AAV5A:1:1101:25349:6768 1:N:0:4
CTTTCGGCGAAAAAAAAAAAAAAAAATGGAATTCCCGGGCGCCAAGGAACC
+
>111>1>ADDDDGGGCGCEEGGE?@/EBF1B1BB1B>E@/>EEEEG/B0B<
@M00842:106:000000000-AAV5A:1:1101:10432:6768 1:N:0:4
CACATAGAAACCAACAGCCATATAACTGGTAGCTTTAAGCGGCTCACCTTT
+
>>>AAF5BDFFFGGECGGGBGG56FDDHHF55B5DAA5BF2EAAEBGGGBA
@M00842:106:000000000-AAV5A:1:1101:26570:6774 1:N:0:4
AAAAAAAAAAAAAAAAAATGGAATTCTCGGGTGCCAAGGAACTCCAGTCAC
+
AAAAADDDDDDDGGEEEA0BGBBB1D22FE//>B0@1F?F0B@FFF12BFB
@M00842:106:000000000-AAV5A:1:1101:19450:6775 1:N:0:4
AAAAAAAAAAAAAAAAAAAAAAAAAAAAAAACAAAAAAAAAAAAAAAAAAA
+
AAAAADDDDDDDGEE?EEG/EE//>/></<//?F00F/A/A-@--<C@C9A
@M00842:106:000000000-AAV5A:1:1101:19050:6782 1:N:0:4
CAAGACAATGTTACTCTCAAAAAAAAAAAAAAAAAATGGAATTCTCGGGTG
+
>>A1>BFFBF@BGG3F3G1BB1A00A0/A/E//>/>0F1@B1BB22?FE//
@M00842:106:000000000-AAV5A:1:1101:15896:6782 1:N:0:4
AAAAAAAAAAAAAAAAAGGGGGACGCGCACCACCGCCACCCACCACCACCC
+
AAAAAD?DDDDDCGG?AEEE?E/>>/////>BF?////<0?<///<F<CF/
@M00842:106:000000000-AAV5A:1:1101:11346:6785 1:N:0:4
AAAAAAAAAAAAAAAGGGGGGGGGCGAGATACGCCGCAAGCCCACCAACCG
+
111>A>1ADADDEE/A/EEGG?=@;----9//--------;----9-----
@M00842:106:000000000-AAV5A:1:1101:16357:6785 1:N:0:4
GAAAAAAAAAAAAAAGGGGGGGAGCGCGGCACCCACCGCACCGCGCCAACA
+
11AAA11A?@@??E//AEFGG@9:.9--9------------9---9-9---
@M00842:106:000000000-AAV5A:1:1101:19942:6789 1:N:0:4
AAAAAAAAAAAAAAAAAAATGGAATTCTCGGGTGCCAAGGAACTCCAGTCA
+
BBBBBBBBBBBBGGGGCFE1BF3@DF5D@1FE?>EFHGHGCFHFHEFHFF3
@M00842:106:000000000-AAV5A:1:1101:19515:6794 1:N:0:4
AAAAAAAAAAAAAAAAAAAGGGAATTCTCGGGCGCCAAGGAATCCAGCCAC
+
@AAAADDDDDDDGGGEEG>/??/0B1B2@BF//>>>?/?FCF1F1DG0/BB
@M00842:106:000000000-AAV5A:1:1101:14500:6795 1:N:0:4
AAAAAAAAAAAAAAAAGGGGGGGGGCGGCGGCGAGCGCCAAACCACAACCC
+
>1A1AD@DDDDDGGG?AAE/AB9@-;---;;9-------------9-----
@M00842:106:000000000-AAV5A:1:1101:24598:6795 1:N:0:4
GAAAAAAAAAAAAAAAGGGGGGCGCCGTGACGCGCGCCACACACAACACCC
+
A?AAACDDDDDDGGGE/A/A/B@//---->F..-----.:....;.9:...
@M00842:106:000000000-AAV5A:1:1101:24507:6798 1:N:0:4
AAAAAAAAAAAAAAAAGGGGGGCGACAGCACCACCCCACCCCCAACACCCG
+
>AAAA1ADDDD?AA/AAECECC/@C---><0<....<<...@C?.:CA:.-
@M00842:106:000000000-AAV5A:1:1101:24950:6803 1:N:0:4
CTTATGGTTACAGTATGCCCATCGCAGTTCGCTACACGCAGGACGCTTTTT
+
BBBA@5BBDFFFGGFFGGFGGGB2A2A25B222AA3F2A2AA2GFCE113A
@M00842:106:000000000-AAV5A:1:1101:18539:6804 1:N:0:4
AGTCTGTGAAAAGCGTGTGGAACATGTACAAAAAAACAAAAAAAAACAAGG
+
>11>>33BDFFFCGC1EAFEB1BA113DADF10AAE/E/A0BEEGG/A/>/
@M00842:106:000000000-AAV5A:1:1101:9802:6811 1:N:0:4
AAAAAAAAAAAAAAAAAAAAAACAAAGCAAACACACACAAAAAAAAAAACA
+
AAAAADDDDDDDGGGGC/>/EE?C/F001010B>F///?/00?//>//>//
@M00842:106:000000000-AAV5A:1:1101:18680:6814 1:N:0:4
AAAAAAAAAAAAAAAAAAAAAAAAAAAACAACAAAACAAAAAAAAAAAAAA
+
BBBBBBBBBBDBGGGGEGGGGGG>/>/>/?//??CG0?FBCGG/A@@DCCG
@M00842:106:000000000-AAV5A:1:1101:5802:6815 1:N:0:4
TCGTGGGGACAATCTGGACAGGACAATAGACAATGAACATAAGTCTACTAA
+
1>>111>>A1AFBF1GDDGGFFCGCG111DFB01B1A1111DBD22DD21A
@M00842:106:000000000-AAV5A:1:1101:14695:6817 1:N:0:4
AAAAAAAAAAAAAAAAAAAAAAAAAAAAAAAACAAAAAAAAAAAAAAAAAA
+
AAAAADDDDDDDGGGGGGGGGG/>///<</<//?/???>@CCGGGGCCG@@
@M00842:106:000000000-AAV5A:1:1101:17929:6819 1:N:0:4
AAAAGAAAAAAAAAAAAAAAAATGGAATCCTCGGGTGCCAAGGAACCCCAG
+
>AAA1>>FFFDDGGGGGGGG?/0BB@G11111>B///B011?>F0B/>>//
@M00842:106:000000000-AAV5A:1:1101:19406:6828 1:N:0:4
AAAAAAAAAAAAAAAAGGGGGGGCAGAGACGTCGCACAACCACACACACCA
+
1>AAA111A?D0AEECC/A/EG---...;9...------;---9-9:9---
@M00842:106:000000000-AAV5A:1:1101:12912:6829 1:N:0:4
AAAAAAAAAAAAAAAAAAAAAAAAAAAAAAACACAAAAAAAAAAAAAAAAA
+
BBBBBBBBBBBBGGGGFGGGGEEE/E//<///??FCF0G/</ACFGGGGGG
@M00842:106:000000000-AAV5A:1:1101:22533:6829 1:N:0:4
GAAAAAAAAAAAAAAGGGGGGGGGAGGACGAGCCGGCACCCAACACACACG
+
AAAA?11>0>AD?/AAEEGEGG>-9;--------------;-:---9----
@M00842:106:000000000-AAV5A:1:1101:17197:6830 1:N:0:4
AAAAAAAAAAAAAAAAATGGAATTCTCGGGTGCCAAGGAACTCCAGTCACC
+
BBBBBBBBBBBBGGGGFAFGFEF3D55B1>1>BBB3AFHFH3FGHF3@FDB
@M00842:106:000000000-AAV5A:1:1101:8078:6833 1:N:0:4
AAAAAAAAAAAAAAAAGGGGGGGCGCGGACGCCACAAACACCACGCCCACC
+
AAAAADDDDDDDCEEAEEE/E@@A-9------;----:;-99-9--99-9;
@M00842:106:000000000-AAV5A:1:1101:24904:6834 1:N:0:4
AAAAAAAAAAAAAAAGGGGGGGGAGCACCACTGACCCACCACCCACCACCC
+
1>AAA@DDDDDDG?///AEE/A999----9-/////--9-;;B9-A9EEA-
@M00842:106:000000000-AAV5A:1:1101:14961:6836 1:N:0:4
AAAAAAAAAAAAAAAAAAAAAAAAGAAGACGCACAGCATGGAACACAACAC
+
A1AAADDDDDDDGGGGGGEEEE/>//0010///><0/B1101<100///?/
@M00842:106:000000000-AAV5A:1:1101:21990:6839 1:N:0:4
GAAAAAAAAAAAAAAAGGGGGGGCGCGGGCCGAGCCCCCACCACGCCCACG
+
A?AAAFDDDDDDEEE///A/EC@@----;----;----9--9-;--9--9-
@M00842:106:000000000-AAV5A:1:1101:24217:6840 1:N:0:4
AAAAAAAAAAAAAAAAGGGGGGGCACGGCAACACAGCACCCCAACCACCCC
+
AAAAA@ADDDDDEAEAA/E/EG--9..------9-----9-----;9----
@M00842:106:000000000-AAV5A:1:1101:12958:6840 1:N:0:4
AAAAAAAAAAAAAAAAAAAAAAAAAAAAAAAAACAAAAAAAAAAAAAAAAA
+
A@BBBDBBBBBBGGGGGGGGGGG/>E/<E<//>/FCGGH/AGGCGGGFDG@
@M00842:106:000000000-AAV5A:1:1101:15201:6841 1:N:0:4
CCAAAAAAAAAAAAAAAAATGGAATTCTCGGGTGCCAAGGAACTCCAGTCC
+
AABBBBBBBBBBGGGGGGA1BF3A33B5@?F>1>EGCFGFFHGGGFEGBF3
@M00842:106:000000000-AAV5A:1:1101:8713:6843 1:N:0:4
AAAAAAAAAAAAAAAAAAAAAAACAAACAAACAAAAAAAAAAAAAAAAAAA
+
AB?ABBBDBBBBGGGGGGGGGGG?GEA11?1/?/0?/><<//>/>//--<<
@M00842:106:000000000-AAV5A:1:1101:25202:6851 1:N:0:4
GCATTCAGATGGATACATCTGTCAACGCCGCTAATCAGGATGTTTCTGCTG
+
>>111B@DFFFFGGFGBAG3FAD33AA0A0A000ABA11111122DAD111
@M00842:106:000000000-AAV5A:1:1101:26110:6852 1:N:0:4
AAAAAAAAAAAAAAAAAGGGGGCGCGCGCGCACGCCCCCACCCCGCCCCAC
+
AAAAADADDDDDGG?EAAEEGE////////<@?/////<///<</<<--..
@M00842:106:000000000-AAV5A:1:1101:9388:6856 1:N:0:4
AAAAAAAAAAAAAAAAAAAAAACAAAACAACACAACAAACACAAAAACAAA
+
AABBBBBDBB@DGGGGGGCGEG1FA1BB11??11//?/?/B0/F00///F0
@M00842:106:000000000-AAV5A:1:1101:8089:6858 1:N:0:4
AAAAAAAAAAAAAAAAAGGGAGCGCGAGGCAACACAGAGCGAACACCCAAC
+
>AA?A?DDDDDDGGGEAA/A/A//>//////0/0/>010B/>/</0///</
@M00842:106:000000000-AAV5A:1:1101:7348:6859 1:N:0:4
CCAAAAACTGCAAAAAAAAAAAAAAACAATGGAATTCTCGGGTGCCAAGGA
+
>>AABAAA4DFFGGGGGGEGGGG0AE1AAGB3B@33D5DBCF?/EGHFHG1
@M00842:106:000000000-AAV5A:1:1101:17786:6860 1:N:0:4
TCTGATTGTCCAGTTGCATTTTAGTAAGCTCTTTCTGATTCTCAAATCCGG
+
>>>3>B@DFFFFFBAFGAFGGG6B5A65B545B55DD5BAA5GH5GFHF?2
@M00842:106:000000000-AAV5A:1:1101:20622:6861 1:N:0:4
GAAAAAAAAAAAAAAGGGGGGGCGGCGAGCGCACACGACCCCCAACACCAC
+
1>AAA1>?AD??EEGC?EE?/;@---99--@---;9--;-;9---;-A---
@M00842:106:000000000-AAV5A:1:1101:24917:6862 1:N:0:4
AAAAAAAAAAAAAAAAAAAAAAAAACAAAAAAAAGACACCCCAAACAACCC
+
AABBBBDBBBBBGGGGGGFGGG/>/E//00///<//2B2?////0/0?///
@M00842:106:000000000-AAV5A:1:1101:10857:6864 1:N:0:4
AAAAAAAAAAAAAAAAAAAAAAACACAAACACAAAAAAAACCAGCAACACG
+
AABBBB?DBBBBGGCGGEGCFC/A?11111B0?/00//////??/2200//
@M00842:106:000000000-AAV5A:1:1101:23450:6864 1:N:0:4
AAAAAAAAAAAAAAAAGGGGGGCGGCGCGCAGCGCCACACCACCCCCCACC
+
>AAAADDDDDDDEA?AEE?FGB/<------------.........9---:-
@M00842:106:000000000-AAV5A:1:1101:13218:6865 1:N:0:4
AAAAAAAAAAAAAAAGGGGGGGCGCGGACAGACACCAGACACACCACCACA
+
?1AAA>@DDDDDCEA/EEEECG--9--99-9/--;----9-9---------
@M00842:106:000000000-AAV5A:1:1101:13890:6866 1:N:0:4
AAAAAAAAAAAAAAAAAAAACAAAGCAATCTCGCCCAGCCCAGACCCCCCC
+
>11>1ADDDDDDCG?E/E/E/F/00010111BB>/?>/0////////////
@M00842:106:000000000-AAV5A:1:1101:9952:6867 1:N:0:4
GAAAAAAAAAAAAAAAGGGGGGCGAGTCGCGACACAACCCACACCCAACCC
+
1>AAAFDDDDDDGE?/EEE/E@/A/--<-<--<<</...;.A...:.:C..
@M00842:106:000000000-AAV5A:1:1101:15558:6874 1:N:0:4
GAAAAAAAAAAAAAAAGGGGGGCAGGCAAGTACAGCACACAACACCCACAC
+
A1AAA1110>0>0//////AAB////</?/1?<1110<0<.<<........
@M00842:106:000000000-AAV5A:1:1101:16863:6875 1:N:0:4
GAAAAAAAAAAAAAAAGGGGGGAGCGCACAGCACAGCACACAGACACAACG
+
1>1A?1A@ADD@ECA/A///A<<>/////>0/>0<0.>F00.01./</CA-
@M00842:106:000000000-AAV5A:1:1101:16453:6876 1:N:0:4
TTTGTATATATTTTGAATAAATAATGGAGAATAAAAGAATGAAAAATCATC
+
>>>3>BBDDFDFDFGFGGFGGGD5DF54A444555D52BBFAB5FCAG35D
@M00842:106:000000000-AAV5A:1:1101:18087:6882 1:N:0:4
AAAAAAAAAAAAAAAAGGGGGGGCGGGACGAACAACCACAAACACACAACA
+
A?AAAD1DDDDDGEGA//EEGG--A-;--9--9--9--9------9-:---
@M00842:106:000000000-AAV5A:1:1101:6904:6884 1:N:0:4
TAAAACCTCTTATGACGCTGACAACCGTCCTTTACTTGTCATGCGCTCTAA
+
>ABBCFCFFFFFGGFGGGEG?GFF42AAAE25DDD5DBABFGBG?EEEEGB
@M00842:106:000000000-AAV5A:1:1101:15736:6887 1:N:0:4
CAAAATAATCAGCGTGACATTCAGAAGGGTAATAAGAACGAACCATAACAA
+
>>ABBFFFFFFFGE2EAFBF5F6D55AAEF445B5A5DFD2AFGHBDG3BA
@M00842:106:000000000-AAV5A:1:1101:25825:6888 1:N:0:4
TGGATTAAGCACTCCGTGGACAGATTTGTCATTGCGAGCATTTTCATCCCG
+
>>3>>BDFFFFFGFGGAFFAF4B4BA5D6DE66B522AEE3D5DDE5FFH2
@M00842:106:000000000-AAV5A:1:1101:25353:6888 1:N:0:4
ACGCTCGGCGCCAGTTTGAATATTAGACATAATTTATCCTCACGTAAGGGG
+
>>1>1>ADADDDCEFGGGA1BF2222AEG1112A222DG2GF/BBF0BBA/
@M00842:106:000000000-AAV5A:1:1101:23934:6889 1:N:0:4
AAAAAAAAAAAAAAAAAAAAAACAAAAAACACCAAAACAAAAAACAAAAAA
+
ABABBDBBBBBBGGGGGGGGGG1?1B11>1?0/??/?0?F00EE/?/B0//
@M00842:106:000000000-AAV5A:1:1101:7768:6889 1:N:0:4
AAAAAAAAAAAAAAACGGGGGGCCGCCGACTCCCACACCCACCACACACAC
+
>>AAA1>DDDDAEAE//ECGE??/<--A---./<<.<::.:A..;.;.:..
@M00842:106:000000000-AAV5A:1:1101:22017:6890 1:N:0:4
AAAAAAAAAAAAAAAAAAAAAAAAAACAACACAAAAAAAAAAAAAAAAAAA
+
AABBBBBBBBBBGGGGGGGGGG?>E>??//?/?/B0//<///>@@C-AC-;
@M00842:106:000000000-AAV5A:1:1101:16451:6894 1:N:0:4
TTTGTATATATTTTGAATAAATAATGGAGAATAAAAGAATGAAAAATCATC
+
>>>1>DBDFFFDDEGFGGGGFGA1AFB10A011B1D1BABEDAF1F0FEBF
@M00842:106:000000000-AAV5A:1:1101:9477:6898 1:N:0:4
AAAAAAAAAAAAAAAAAGGGGGCGAGGCGACCACGCACAAACCACACACCC
+
111?A11AADDDECEAAE/E?EE>E////////?///>/00////??<A//
@M00842:106:000000000-AAV5A:1:1101:16726:6907 1:N:0:4
TTGGTGGCAAGTCTGCCGCTGATAAAGGAAAGGATACTCGTGATTATCTTG
+
>>>3>33CCFAFFFFGGGGAEA45A5D443322A3BF5GD2CHCD55FDDA
@M00842:106:000000000-AAV5A:1:1101:26532:6911 1:N:0:4
AAAAAAAAAAAAAAAAGGGGGGCGCCGAACACCACACACCCCACAACAACC
+
AAAA@DDDDDDDGE///AEEEC//-<<---</....;....:....:.;;.
@M00842:106:000000000-AAV5A:1:1101:13258:6911 1:N:0:4
GAAAAAAAAAAAAAAAGGGGGGCGCGGCACGAGCGCACCCACCACCACACA
+
1>AAACDDDD?DE/A/E?EEE</>/-<-<-..-<--;--...;.....9..
@M00842:106:000000000-AAV5A:1:1101:6515:6914 1:N:0:4
ACTGAATCTCTTTAGTCGCAGTAGGCGGAACACGAACAAGCGCAAGAGTAA
+
AAA3>FFFFFFFGGGGGGGEEE5D44AA2A22FE22AABBGEFAAE2BDGD
@M00842:106:000000000-AAV5A:1:1101:25564:6921 1:N:0:4
AATGGCAAAAAAAAAAAAAAAACAACGGCACTCCACGGGGCCCAAGACACC
+
>A111BFFFFADGGGGGGGGGE//B//>/>/00BB>/>///>///?000B?
@M00842:106:000000000-AAV5A:1:1101:7037:6924 1:N:0:4
AAAAAAAAAAAAAAAAGGGGGGAGCACACGCGAACACCCACACCACACCAC
+
>AAAA1ADDDDDEAAEE/EEE//<//000//----</<<<<C....;C...
@M00842:106:000000000-AAV5A:1:1101:8503:6929 1:N:0:4
CACTGGCGGCAGGCGGAGAAAAATAAAAAAACAAAAAAAACTGGAATCCCC
+
>AAA34>>ADBDEFEEAEAABB113A55B0A1F11B10EE13B3CGD3F31
@M00842:106:000000000-AAV5A:1:1101:18886:6934 1:N:0:4
AAAAAAAAAAAAAACAGGGGGGGCGGACGGCACCACACCAACCACACGACC
+
A?>AA1>ADDD?////0FCGGCG?---;-----9;A----9-----9-;@-
@M00842:106:000000000-AAV5A:1:1101:14245:6943 1:N:0:4
ATAAAAAAAAAAAAAAAAAAAAACAACACACAAACACACAAACAGACATCC
+
??ABBFFBBBBBGGGGGEFGGG/BFDD??F111B?F1?/?/B/0?3023BB
@M00842:106:000000000-AAV5A:1:1101:15868:6947 1:N:0:4
AAAAAAAAAAAAAAAGGGGGGGGCGGAGCGCACCCGCCACCACACAAACCC
+
1>AAA@DDDDDDCEEA//EEC?@;------9;=-9-;----:--A------
@M00842:106:000000000-AAV5A:1:1101:7310:6953 1:N:0:4
AAAAAAAAAAAAAAAAAAAAAAAAACCAAAACACAACAAAAAACAAAAAAA
+
ABBBBBDBBBBBGGGGGGEGGEE/>//???F0C0?F/?FFHE@/CG0GGGD
@M00842:106:000000000-AAV5A:1:1101:11021:6954 1:N:0:4
GAAAAAAAAAAAAAAGGGGGGGGGAACACCAGCCACAGCACCCACACACCC
+
1>A>AC@ADDDDG/A/AAEGC?-9-----------;;----9;-9------
@M00842:106:000000000-AAV5A:1:1101:17115:6956 1:N:0:4
GAGAAATAAAAGTCTGAAACATGATTACACTCCTAAGCAGAAAACCTACCG
+
>>>>>B1FFFFD1B3F1BBBFGB1B3A1BB1A01ADFHHH00FFFEFFHH/
@M00842:106:000000000-AAV5A:1:1101:23579:6960 1:N:0:4
AAAGAAAAAAAAAAAAAAAAAATGGAATTCTCGGGTGCCAAGGAACTCCAG
+
>>>3>BCFFCCBGGGGGGGGGG1BFE333D5D1B>1>EGGF1FFFHBGHF3
@M00842:106:000000000-AAV5A:1:1101:18578:6963 1:N:0:4
AAAAAAAAAAAAAAAAAAAAAAAAAAAAAAAAAAAAAAAAAAAAAAAAAAA
+
CBCCCCBBCCCCGGGGGGGGGGF?E?E@E/><<<DG@C<@AGCFGG@GFG?
@M00842:106:000000000-AAV5A:1:1101:26462:6969 1:N:0:4
AAAAAAAAAAAAAAAAAAAAAAAACGACACACAACACAACAACGAACAACC
+
ABBBBBDBBBBBGGGGEEEGGG?E1>?>//0?/?/F/?/?/////?//0</
@M00842:106:000000000-AAV5A:1:1101:14437:6970 1:N:0:4
AAAAAAAAAAAAAAAGGGGGGGCGCGGAACCCGACGCAACGAGCACAGCCG
+
>1AAA111ADD?AA/AAAECCGG?;;----------;--@---;-;---;-
@M00842:106:000000000-AAV5A:1:1101:15483:6977 1:N:0:4
AAAAAAAAAAAAAAAAGGGGGGGACGCGGCACCGACAGCAAGCACACCCCA
+
>1AAA@@@DDDDEEE/EEEGGCA@:---999-;--;--;----------9-
@M00842:106:000000000-AAV5A:1:1101:16877:6978 1:N:0:4
AAAAAAAAAAAAAAAAAAAAAAAAAAAACAACACAACAAAAAAAAAAAAAA
+
CBCCCCCBCCCCGGGGGGGEGGG/>/></?//?/?F//F0F/BCC//@C-<
@M00842:106:000000000-AAV5A:1:1101:20333:6978 1:N:0:4
AAAAAAAAAAAAAAACGGGGGGCGCACGCGATCGCCCCCCACACCACCCTC
+
1>AAA@ADDDDDGE/AAEEGEC<-<-------.-.:.----9.;..;.;..
@M00842:106:000000000-AAV5A:1:1101:24862:6985 1:N:0:4
AAAAAAAAAAAAAAAAGGGGGGCGCGACGACCAACCCACCCCACCACCCCC
+
AABBB?AADBBAE?F?E?EEEGG>-----<---......:::.9...=.--
@M00842:106:000000000-AAV5A:1:1101:14230:6987 1:N:0:4
ACATTTTCATCATCAACATCATAATTAAAGCCGGAATCATTCAGTGGTCCA
+
AAAABFFFFFFFGGGFGGGGGGG5566B5A542AAAAFG5DGHHDGHDFH3
@M00842:106:000000000-AAV5A:1:1101:25361:6988 1:N:0:4
AAAAAAAAAAAAAACAGCGGGGGACGAGTATCAACACCCCCCCCAGCCCTC
+
1AAAA1A?DDD@EAEA00E//////>///01>>2B1?/?<///<//0/?0/
@M00842:106:000000000-AAV5A:1:1101:13571:6990 1:N:0:4
GAAAAAAAAAAAAAAAGGGGGGCAGAGACACTCCGCACACACCCACCCCAC
+
AAAAA@DDDD@DGEG?E?CEGG/<</<000?10</</--0.C.>.<..<..
@M00842:106:000000000-AAV5A:1:1101:18859:6994 1:N:0:4
AAAAAAAAAAAAAAACGGGGGGGCAGGCGCGCCCGACCCGACCCGACACGC
+
1>AAAA1A>ADDGGCEEFCGGCA@@.--9----;-9;---99---99----
@M00842:106:000000000-AAV5A:1:1101:24759:6999 1:N:0:4
AAAAAAAAAAAAAAAGGGGGGGGCGCACCACCAAGACACCCACACCCACCA
+
>AA1A1A>DD?DC/A//EEGC@-9---;-9-9----9/9-;9---;--;9-
@M00842:106:000000000-AAV5A:1:1101:15781:7001 1:N:0:4
AAAAAAAAAAAAAAAAGGGGGGCGCGCGCGCACCCACACCACACACACACC
+
>1AAA1ADD@DD?E?/A//?CCC?CC--AA--:-;..;.;9A...9.....
@M00842:106:000000000-AAV5A:1:1101:5731:7003 1:N:0:4
CGTGCCGGAAATACAAAAAAAAAAAACAAAATGGAATTCTCGGGTGCCAAG
+
>>>1>A1DDDDDGGGGGGGGGGE/EEAGH0B1BBABB1D2DBF>/>BFGF/
@M00842:106:000000000-AAV5A:1:1101:7599:7006 1:N:0:4
ATTGTTGGCTAAAAAAAAAAAAACAAACTGGAATCCCCGGGTGCCAAGGAA
+
1>>1>3BAFFFFGGGGGGGGGGE/A/B/1B00111B1/AE>?/?BG1B>>0
@M00842:106:000000000-AAV5A:1:1101:22282:7009 1:N:0:4
AAAAAAAAAAAAAAACGGGGGGGCGAGGCGTACGCACCACCACCAACGCCC
+
A1AAAD>DDDDDEEE/////E?9-9-------9-9-9;-----;--:----
@M00842:106:000000000-AAV5A:1:1101:23898:7012 1:N:0:4
AAAAAAAAAAAAAAAAAAAAAACAAACAACACAACAAAAAAAAACAAAAAA
+
ABABBBBBBBBBGGGFGGGGGGGCHH1B1???1?/?/0B?<<EC/??F0F@
@M00842:106:000000000-AAV5A:1:1101:12642:7015 1:N:0:4
AAAAAAAAAAAAAAAAAAAAAAAACACAAAACACAAAAAAAAAACACAAAA
+
ABBBBBBBBBBBGGGGGEGGG?@/111??000?0???FG?@//>/?0?/00
@M00842:106:000000000-AAV5A:1:1101:18466:7016 1:N:0:4
AAAAAAAAAAAAAAAAAAAAAAAAAAAACAAAACAAAAAAAAAAAAAAAAA
+
AA?AAB@DBBBBGGGGGGGGGGC/>>>E///0B0?/0B?>/BD@@@-@-<-
@M00842:106:000000000-AAV5A:1:1101:23093:7017 1:N:0:4
TTGGGTTGGCAATGGATAGAATTGGTAGACACACAAAAAAAAATGGAATTC
+
>3333>>>AFFFGGGGGFBBBF5BF55A55AA42B2F2AAEEGAB33FBBF
@M00842:106:000000000-AAV5A:1:1101:17094:7018 1:N:0:4
GTCGGGTACGCAATCGCCGCCAGTTAAATAGCTTGCAAAATACGTGGCCTT
+
>>>333>>FAAAGCFFFGGGGEA355D55ABAA5BAB5BF3BGHFFFEHB3
@M00842:106:000000000-AAV5A:1:1101:24418:7019 1:N:0:4
TTTCCCATCTTGGCTTCCTTGCTGGTCAGATTGGTCGTCTTATTACCATTT
+
>>>>AFFFFFFFGG4EGGGGGG5BF4FBE55DBABBA2BB2A5AFGGHB55
@M00842:106:000000000-AAV5A:1:1101:26427:7022 1:N:0:4
AAAAAAAAAAAAACAAGGGGGGCGGCGCCCACGAGCCCCCCACACAACACC
+
AAAAA@AADDDAA/C/AAEEE/<>/-----.C-;-;:..-9:C.9....=.
@M00842:106:000000000-AAV5A:1:1101:15590:7023 1:N:0:4
AAAAAAAAAAAAAAAGGGGGGGGGCGCGGCCACACGACACACCCCCACCCC
+
A?AAADDDDDDDGF?/AAEEC@-9-9----;99--;-9-;--9---;9A--
@M00842:106:000000000-AAV5A:1:1101:18696:7028 1:N:0:4
TCCACAAAAAAAAAAAAAAAAAAATGGAATTCTCGGGTGCCAAGGAACTCC
+
3>AABFBFFCCCGGGGGGGGGGG0FBF3@3@3B@BB>1>EGFHHGAFG3FF
@M00842:106:000000000-AAV5A:1:1101:5627:7031 1:N:0:4
GTTAAAAAAAAAAAAAAATGGAATTCTCGGGTGCCAAGGAACTCCAGTCAC
+
>>>>>BDFBBBBGGGGGE1BGBG33B55B101>>B53BFGGH33BFFB3FB
@M00842:106:000000000-AAV5A:1:1101:25745:7032 1:N:0:4
GTTGCATCTCTAGTAAAAAAGACAACAACAATGGAACTCCCCGGAGCCCCG
+
>111>B3BB1BDGGG33F110AA00A0000A1A11111BBA////AA////
@M00842:106:000000000-AAV5A:1:1101:9197:7040 1:N:0:4
ATCGTTATGCGCCTTCGTATGTTTCTCCTGCTTATCACCTTCTTGAAGGCC
+
11>1>1>1BDAAGE1FGBBABB33D3B1BB11121DDFG1BF1DDE1ACGA
@M00842:106:000000000-AAV5A:1:1101:16997:7050 1:N:0:4
CAGTTAAATAGCTTGCAAAATACGTGGCCTTATGGTTACAGTATGCCCATC
+
>>>>>BBBFFFFFGCFB5B4BGBB4B2AB4445BB55BBDGGF5EFHGHHF
@M00842:106:000000000-AAV5A:1:1101:23921:7053 1:N:0:4
CTTTGGGGGCCATATTGATAGGAACACATTTGAATTGAAAGCAGATTTTAA
+
>1>111>1ADDAGGBGFBBBBG1D000B1D2D2122BAABEFGG0BBD1AB
@M00842:106:000000000-AAV5A:1:1101:7951:7055 1:N:0:4
AAAAAAAAAAAAAACTGGGGGGCGACGGACGCCCACCCCCACACACACACC
+
>AAAA>DDAD@AA//1BFGC/CBCC/<-<---<<..<<---;:A:..;C;.
@M00842:106:000000000-AAV5A:1:1101:14965:7060 1:N:0:4
AAAAAAAAAAAAAAAAAAAAAAAAACAAAAACAACAAAAAAAAAAAAAAAA
+
AABBBBBBBBBBGGGGEGEGFGE/@//?C0///?/?EGFH/CG/BFG-CGG
@M00842:106:000000000-AAV5A:1:1101:14609:7060 1:N:0:4
ATAAAAAAAAAAAAAAAAAGGGAATTCTCGGGTGCCAAGGAACTCCAGTCC
+
AABBBFFBBBBBGGGCEEA1AE1?BBD@@B?0?>BEFBFBG3FBFFC3333
@M00842:106:000000000-AAV5A:1:1101:17750:7062 1:N:0:4
AAAAAAAAAAAAAAAAAAAAAAACAAAAAAACAAAACACAAAAAAAAACAA
+
AAAAADDDDDDDEGGGGGGGGGE//?F>?///?<BB0F0??00<///</?/
@M00842:106:000000000-AAV5A:1:1101:21339:7063 1:N:0:4
AAAAAAAAAAAAAAAAAAAAAAAAAAACAAGCAACCAACACACAGACACAA
+
>AAAADDDDDDDGGEEEEC/E/E/>/>///0/000B////////0100<0/
@M00842:106:000000000-AAV5A:1:1101:5215:7063 1:N:0:4
CTTTTCGTATGCAGGGCGTTGAGCTCGATAATGGTGATATGTATGTTGACG
+
A@BBAD>CCFFFGFG?EEAEF4B35BAA32A5DB5BD55BFE5AFDGGGF1
@M00842:106:000000000-AAV5A:1:1101:13206:7064 1:N:0:4
AAAAAAAAAAAAAAAAAAAAAAAAAACAACAAACAACAAAAAACAAAGAAA
+
AAAAADDDDDDDGGGGGEE?EG@/>//>?///</<//<?0FG////<0000
@M00842:106:000000000-AAV5A:1:1101:24143:7067 1:N:0:4
GTTAGGCTGGATTGGAGATGCTGATGTAAATGTTATCGTTATCAAAAAACA
+
>>1>11B1BAFFGAEDGBBFGFDD1D3B33DD3A333B0B0ADF21B0A//
@M00842:106:000000000-AAV5A:1:1101:22167:7067 1:N:0:4
GAAAAAAAAAAAAAAAGGGGGGCGGAGAACTCCACCACCGCAGCCCCACAG
+
>>A1AC1A@DDDEEE///A/AB//-<-<./000//..<;.----:....;.
@M00842:106:000000000-AAV5A:1:1101:20348:7067 1:N:0:4
AAAAAAAAAAAAAAAAAAAAAAAAAACACAAAAAAAGAAAAAACAACAAGG
+
3>ABBDDBBBBBGGGGGGGEEG?>/>//0??0BG/</?B000/////?/0/
@M00842:106:000000000-AAV5A:1:1101:9544:7071 1:N:0:4
AAAAAAAAAAAAAAAAAGGGGGGCAGACAGCACACACCCCCCACCCCCACC
+
1AAAADDDDDDDGC?A/A/E/>>//</00<<>00<..>.<-C-<..:--;.
@M00842:106:000000000-AAV5A:1:1101:6296:7074 1:N:0:4
GGAAAAAAAAAAACCCGGGGGGGCACCGCAACACAGCAACCGCACACCCAC
+
A>AAAF>A>00>EE0////EE@@-9..--9;-.;9---99--;-9------
@M00842:106:000000000-AAV5A:1:1101:8379:7076 1:N:0:4
ATCCAAAAAAAAAAAAAAAAAATGGAATTCTCGGGTCCCAAGGAACCCCAG
+
AABABFFBABBBGGGGEGGGFCFBF33BE5B@B?>1/1BBBG11BG1E1?/
@M00842:106:000000000-AAV5A:1:1101:19838:7083 1:N:0:4
AAAAAAAAAAAAAAAAAAAAAAACAAAACAAGAAAAAAACAAAAAAAAAAA
+
AAAAADDDDDD@EEGEEA>@@/>/?/0>0?/00B000></?/F0<</B//>
@M00842:106:000000000-AAV5A:1:1101:9731:7086 1:N:0:4
AAAAAAAAAAAAAAATGGAATTCTCGGGTGCCAAGGAACTCCAGTCACTGG
+
@ABBBBBBBBBBGGGGFGAABFA55B1E1A1BDB?F1BGFFHHHFHGH3F2
@M00842:106:000000000-AAV5A:1:1101:4404:7088 1:N:0:4
AAAAAAAAAAAAAAAAAAAAAAACAACACAACAACACAAACACACAGCAGA
+
AAAA??>DDDDDGCE/EEEGGG?//////??AFF/?FG/FE<0//?0/000
@M00842:106:000000000-AAV5A:1:1101:22188:7090 1:N:0:4
AAAAAAAAAAAAAAAAATGGAATTCTCGGGTGCCAAGGAACTCCAGCCACC
+
AAAAADDDDDDDGGGGC0BG1BBGAA2BCE/>?0BBGGFCG1FB110/0>0
@M00842:106:000000000-AAV5A:1:1101:6868:7090 1:N:0:4
AAAAAAAAAAAAAAAAGGGGGGGGCGCGGCGACGACAACCACACCACCACC
+
>AAAADDDDDDDGGGE/AAEEC9---9-------9--9-;9--;:--;-9-
@M00842:106:000000000-AAV5A:1:1101:9078:7093 1:N:0:4
AAAAAAAAAAAAAAAAAAAAAAAAAAAAAAAAGACAAAAAAAAAAAAAAAA
+
BBBBBBBBBBBBGGGEGGGGGGC///////<///0?00?/>/--<<-@---
@M00842:106:000000000-AAV5A:1:1101:11911:7095 1:N:0:4
ATTAAGGAATTATTATGTGCTCCTAACATATATACTCCTTTCATATAAAAA
+
?A>AA54BCCCFFGFFFBFGBGBA4D44555666B5BB4BDF5F55G5AA3
@M00842:106:000000000-AAV5A:1:1101:15961:7096 1:N:0:4
AAAAAAAAAAAAAAAAAAAAAAAAAACAAACACAAGAACACACAAAACACC
+
AAAAADDDDDDDGGGGEGECC///E//?/0/00/<000000F//<000/0/
@M00842:106:000000000-AAV5A:1:1101:21515:7097 1:N:0:4
AAAAAAAAAAAAAAAAAATGGAATTCTCGGGTGCCAAGGAACTCCAGTCAC
+
BBBBBBBBBBBBGGGGGC1BGBFBCD@BCF01>ABBGF113FFHHBB3B3B
@M00842:106:000000000-AAV5A:1:1101:24682:7098 1:N:0:4
AAAAAAAAAAAAAAAAGGGGGGCGGCGACAGCACGCCCCAACGACACCACC
+
1>1A?>A1ADDDC/A/AEEGEG//-<<----;/.--.-:.....-;-....
@M00842:106:000000000-AAV5A:1:1101:8402:7102 1:N:0:4
CTGGAAACGTACGGATTGTTCAGTAACTTGACTCATGATTTCTTACCTATT
+
>>>3>BBCABCBGGGEFFBAFFDD6DF65D4A5DBDGD55DADDFFHF5FA
@M00842:106:000000000-AAV5A:1:1101:8174:7109 1:N:0:4
AATTCGGACTTAAATGTTACTATGATCACCACCATTTTTCATCTTAAAAAA
+
AA3>A3CABDFFGGGGFGGGGGGD56FBGC44BAB555DB55FD5G55DAA
@M00842:106:000000000-AAV5A:1:1101:25048:7113 1:N:0:4
AAAAAAAAAAAAAAAAAAAAAACACGAGAACAAAAACAAAACAAACGAACC
+
AAAAADDDDDDDGEGGGG@EEGB/0////?10F0B//>/0BFA/0//?///
@M00842:106:000000000-AAV5A:1:1101:4812:7118 1:N:0:4
AAAAAAAAAAAAAAAAAAAAAAAAAACCACAAAGCACGCACACCCACACAA
+
ABBBBBDBBBDBGGCEEE>0////>/>////?030B0/<//>0/<F/////
@M00842:106:000000000-AAV5A:1:1101:13317:7119 1:N:0:4
AAAAAAAAAAAAAAAAGGGGGGGGCGCGGCAACGGCACCCACCACACACCC
+
AAAAA?@DDDDDGEC//AA//>-99;---9------------9--:A9---
@M00842:106:000000000-AAV5A:1:1101:20638:7125 1:N:0:4
GAAAAAAAAAAAAAAAAAAAAAACACAGAATCAAGAGACCAAACCAGAACA
+
>AAA1?DDD@0AEECA?///>////0?0B11111110B0?>//>F//0<00
@M00842:106:000000000-AAV5A:1:1101:24489:7129 1:N:0:4
AAAAAAAAAAAAAAAAAGGGGGCGCCGCACGCGCGCCCCCCCCCACCCCCC
+
AAAAADDDDDDDGEC?/AEEC>E?//>>/>/<<>//<<//AC-<?C..--:
@M00842:106:000000000-AAV5A:1:1101:15803:7135 1:N:0:4
AAAAAAAAAAAAAAAAGGGGGGGAGCGCGGAGCACCCACACACCACCCCCC
+
1>AAADDDDDDDGCEG///A//9-;.@-----;----------:;A-;9--
@M00842:106:000000000-AAV5A:1:1101:15254:7136 1:N:0:4
AAGCCTGTCAGGGACTGTATGAATTCAAGTTTGCGTATTAATAAATGAAAA
+
>>>>>11@BDD>BFE1ABBABA333DD3B3ADFFEA001AD2A2A2A11D1
@M00842:106:000000000-AAV5A:1:1101:13730:7138 1:N:0:4
AAAAAAAAAAAAAAAAGGGGGGGAGCACGCACACAACACCACAAACACCAC
+
>1AAA@DDDD@DE/EE/AAAEC---...---9-9----9:-99---;-A--
@M00842:106:000000000-AAV5A:1:1101:14887:7140 1:N:0:4
AAAAAAAAAAAAAAAGGGGGGGCGAGCACACACCCCACACACCCACACCCC
+
11>AA?1DDA@DEGCA/E?ECG@;-;---9--9--------;---;99---
@M00842:106:000000000-AAV5A:1:1101:12532:7144 1:N:0:4
AAAAAAAAAAAAAAAAAAAAAAAAAAAAAAAGACAAAAACACCAGAACCCG
+
AAAAADDDDDDDGGGGGEECE//>////<////0?0?0??F0//0000/?/
@M00842:106:000000000-AAV5A:1:1101:9651:7144 1:N:0:4
ATACGCTCAAAGTCAAAATAATCAGCGTGACATTCAGCAGGGTAATAAGAA
+
>>AA3A3AAFDF5BFAD4GFGGD5A4A2B2F55BDDE5BC2AB3B55BDBD
@M00842:106:000000000-AAV5A:1:1101:8622:7149 1:N:0:4
GGAAAAAAAAAAAAAAGAGGGGGGCGCGCAGACGACGCACCGCGACAGGAG
+
1111>111>@0DA///A/B/EE///</---<-.<-<------;---99...
@M00842:106:000000000-AAV5A:1:1101:4749:7150 1:N:0:4
GAAAAAAAAAAAAACAGGGGGGGGCGGCGGAACACGCCAGCCACACCCACC
+
>AA?A1AADDDDE///BAE/A?--------99--9-;---;----------
@M00842:106:000000000-AAV5A:1:1101:18051:7164 1:N:0:4
AAAAAAAAAAAAAAAAAAAAAAAAAAAAAAGCAAAACAAAAAAAAAAAAAA
+
BBBBBBBBBBBBGGGGGGCGGG?>E@><//<0BBGG0F/?FG?/C<<>-<@
@M00842:106:000000000-AAV5A:1:1101:11205:7166 1:N:0:4
AAAAAAAAAAAAAAAAGGGGGGGGCAGCGACACACGACACACAACCAAACC
+
1>>AADDDDDDDEG/EE/AEGC----99---9-;;---;999---AE-9A-
@M00842:106:000000000-AAV5A:1:1101:14854:7166 1:N:0:4
AAAAAAAAAAAAAAAAGGGGGGGGCGCCGGACCAGCGCCACACCACCCCAC
+
>3A?ADDDBBBBGGEEAEAEECA?B?@---99-;.9--;9D..9...9-..
@M00842:106:000000000-AAV5A:1:1101:11805:7166 1:N:0:4
GAAAAAAAAAAAACCGGGGGGGGCGGCGCACGACCACCAGACCCACAACCA
+
1>?AA1>>00A0E?EC?/AE??---------9---;----9----;9-;--
@M00842:106:000000000-AAV5A:1:1101:13301:7166 1:N:0:4
AAAAAAAAAAAAAAAAAAAAAAAAAACAAAACAAAAAAAAAAAAAAAACAA
+
1AAAADDDDDDDGEGGGGGEGGCG/>//?000FEAFH/B/@//><CCC.<<
@M00842:106:000000000-AAV5A:1:1101:18258:7168 1:N:0:4
ATTTTCAGCAAGATGAATATACAGAATAATCTTAGTCGGTACTGATTTTAG
+
ABAAAFFBFFFFGGFGGGGGGFBAD4555555BADDD2A2FEFGEFEB5D3
@M00842:106:000000000-AAV5A:1:1101:16253:7169 1:N:0:4
AAAAAAAAAAAAAAAAAAATGGAATTCTCGGGTGCCAAGGAACTCCAGTCA
+
AAAAADDDDDDDGGGGG/E0BG11@@1@D/>//>EFGB/?0GH111FGEE1
@M00842:106:000000000-AAV5A:1:1101:10874:7170 1:N:0:4
GAAAAAAAAAAAAAAAGGGGGGCGGAGGCGGCGCCACACCACCGCCCCACC
+
1AAAAC1ADDDDGEGA?EFGGG//<---<---9--.....;;..::-----
@M00842:106:000000000-AAV5A:1:1101:14405:7176 1:N:0:4
AAAAAAAAAAAAAAAAGGGGGGCGCGCGCCCACACCACCACCACCCACCAC
+
AAAAAD?DDDDDECEEECFCE///-<--<--...;..:.:C.C..:;;...
@M00842:106:000000000-AAV5A:1:1101:24223:7181 1:N:0:4
ATATATTATGGGTTTGTGCAAAGCCGTATTAGCTAGTACTTTTTATATCTT
+
A3A3ADFFFFFFBFAEFFGBABBB4EA2446ABBABAAD5D553255D5D5
@M00842:106:000000000-AAV5A:1:1101:6282:7182 1:N:0:4
AAAAAAAAAAAAAACCGGGGGGCGGAGCGACGCCCACCCACCCACCCACAC
+
11AA1AAA>A?@/AAEEGEGGGC?<C--;-----;.;.:.;.9.;9....;
@M00842:106:000000000-AAV5A:1:1101:25090:7182 1:N:0:4
AAAAAAAAAAAAAAAAGGGGGGGGGCGGGGCAGCGGCACACACGACCACCC
+
>AAA?@DDDDDDEE//A?EA/@-;9--9--------9-@99---99-@E--
@M00842:106:000000000-AAV5A:1:1101:8268:7185 1:N:0:4
CCGTCGCAAAAAAAAAAAAAAAAATGGAATTCTCGGGTGCCAAGGAACTCC
+
>>>>>3@DBBFBGGGGGGG?EA0E1BEC3@333B?1>1>?F3FGE1GF3FB
@M00842:106:000000000-AAV5A:1:1101:16817:7187 1:N:0:4
AAAAAAAAAAAAAAAAGGGGGGGCAGAGGCCACAAACAAACGACACCACAA
+
>1A?AD1A@DDD??AAA/AEAB999;.....;..-9-------9-;-----
@M00842:106:000000000-AAV5A:1:1101:18339:7189 1:N:0:4
AAAAAAAAAAAAAAAAAAAAAAAAAAAAAAAAACAACAAAAAAAAAAAAAA
+
AAAAADDDDDDDGGGGGGGGGGG//EE//<//</??/<<?0//--A-<-;-
@M00842:106:000000000-AAV5A:1:1101:5473:7189 1:N:0:4
AAAAAAAAAAAAAAAAAAAAAAAAAACAACACACACAAAAACAACACCAAG
+
ABBBBDDBBBBBGGGGGGGGGGFE/>/?G//?//</?/B0?BG/?///?/0
@M00842:106:000000000-AAV5A:1:1101:23710:7189 1:N:0:4
AAAAAAAAAAAAAAAAGGGGGGCGAACAGGCGACCGAACCACAACACCACA
+
>AA>AADDDDDDE?//AE?EE//<----0..<------:-..9......;.
@M00842:106:000000000-AAV5A:1:1101:24636:7191 1:N:0:4
AAAAAAAAAAAAAAACGGGGGGCGCGCGACATCACGCAACCCCACCACACC
+
AAAAADDDDDA0EE/////EEC/--<-<A--:0;:..-:;..9..;99...
@M00842:106:000000000-AAV5A:1:1101:5999:7194 1:N:0:4
CCTGTCAGGGACTGTATGAATTCAAGTTTGCGTATTAATAAATGAAAAGAA
+
>>A11BB@CCAAFFDBBFFEG3D33D333D1A0B012D2DADFDBGEBFAA
@M00842:106:000000000-AAV5A:1:1101:7914:7198 1:N:0:4
TCTCTTTAATAACCTGATTCAGCGAAACCAATCCGCGGCATTTAGTAGCGG
+
>AAAAFDFFFFFGGFGGGGGDF5A22AA4423BB2A2AEAABAA5D5FDEA
@M00842:106:000000000-AAV5A:1:1101:23413:7199 1:N:0:4
AAAAAAAAAAAAAAAAAAAGGGAATTCCCGGGTGCAAAGGAACCCCAGTCC
+
AAAAADDDDDDDGGGEGC//??>B01B1@?>///?1B1F0F0>/?E//1B1
@M00842:106:000000000-AAV5A:1:1101:26657:7203 1:N:0:4
AAAAAAAAAAAAAAAAGGGGGGGAGCGGGCAGAAAAACACACGAACAACAG
+
AA?AA@DDDDDD?/////E///;--.;9-99--//---::----99-9A--
@M00842:106:000000000-AAV5A:1:1101:23206:7207 1:N:0:4
ATTAGTGTCGTCGTCTCTGTTTTCTTACTCTGTCTCTCCTTTGTGTTGCTG
+
>33>3BB5BAABGEFGFGGAEG4B5DAF55D5D55ADFF55AE52A3B535
@M00842:106:000000000-AAV5A:1:1101:13888:7207 1:N:0:4
ATGTAATTCAAAAAAAAAAAAAAACAAATGGCATTCTCGGGTGCCAAGGAA
+
1>>>>B@BFFFFGGGGAEEC/E/F///AAEG00B1D2D?F//>EGFGGGH0
@M00842:106:000000000-AAV5A:1:1101:20019:7214 1:N:0:4
AAAAAAAAAAAAAAACGGGGGGGCAGGAGCACCAGACAGCCACCGACACCG
+
11AAA>@@?>D?AA//E?EGGG?-9.99--9--9--9B---9B---9----
@M00842:106:000000000-AAV5A:1:1101:13032:7214 1:N:0:4
AAAAAAAAAAAAAAAAAAAAAACACAAAAACAAAAAAAACAAAAAAAAAAA
+
AABBBBBBBBBBGEGGCEC?@G1??111B1111B0?E/>/F/0B/>BC/AC
@M00842:106:000000000-AAV5A:1:1101:17881:7225 1:N:0:4
AAAAAAAAAAAAAAAAAAAATGGAATTCTCGGGTGCCAAGGAACTCCAGTC
+
BBBBBBBBBBBBGGGGGGGG1BB3F3@D@@F1>B>?FGHHGFHH3GFB3?3
@M00842:106:000000000-AAV5A:1:1101:23213:7227 1:N:0:4
ATTAGTGTCGTCGTCTCTGTTTTCTTACTCTTTTTCTCCTTTGTGTTGCTG
+
>>>>13BB@A1>EEFFGBFBBG0D13DF3B31311B1DG1BBF2000AF11
@M00842:106:000000000-AAV5A:1:1101:17138:7227 1:N:0:4
ATCATAAATTAAAATTATTTAGAAACCATAACAACACACAACAAACAACTA
+
3AAA?FF@DDFFFE6GFGFGDB4A5B4F444BB44B2B22A222B22B233
@M00842:106:000000000-AAV5A:1:1101:13413:7229 1:N:0:4
AATTGAGGCTGCAGGAATTCCATATGCCTATGTGGCTTCCAACTTTTTTGC
+
>A3>3B44AACAGFGCCGGGGBA5AD5B55FB6D4BB2AGGHGG555BAE3
@M00842:106:000000000-AAV5A:1:1101:4981:7229 1:N:0:4
CGGAAAACGAACAAGCGCAAGAGTAAACATAGTGCCATGCTCAGGAACAAA
+
>>>>ADC4AABBGGGGGGGGEFB5D55BF3A55ADFB5BBAFH3B3GCBAB
@M00842:106:000000000-AAV5A:1:1101:13041:7229 1:N:0:4
AAAAAAAAAAAAAAAAAAAAAAAACACAACACAAAAAAACACAAAAAAAAA
+
1AAAADDDDDDDGGGGGGGGGE/>/>0???//>/B0?/E/?0?CF0FCGCC
@M00842:106:000000000-AAV5A:1:1101:12616:7230 1:N:0:4
AAAAAAAAAAAAAAAAATGGAATTCTCGGGTGCCAAGGAACTCCAGTCACC
+
BBBBBBBBBBBBGGGGE1BGBBFGBD@EFE1>?FEBF1F?GCGHFFBGGH3
@M00842:106:000000000-AAV5A:1:1101:24084:7232 1:N:0:4
CCCTGATGAGGCCGTCCCTAGTTTTGCTTCTGGTGCTATGGCTAAAGCTGG
+
>>>>1>BDFFFAGEAEGGGGBB333B131ABDB1BBBD2FGHFGGHHHEHB
@M00842:106:000000000-AAV5A:1:1101:4437:7235 1:N:0:4
TCCCCTTCGGGGCGGTGGTCTATAGTGTTATTAATATCCAGGTCGAGGAGC
+
1>>>A1CCAAADE??/AEABBG2AB2DB222222D22D2D10A1A///>>/
@M00842:106:000000000-AAV5A:1:1101:13214:7238 1:N:0:4
AAAAAAAAAAAAAAAAAAAAAAAAACAAAACAAAAAAAACACAAACAAAAA
+
AABBBDBBBBBBGGEGGGGCGEE/>/??0FF/F0B/<>C/F0?/0/?<00/
@M00842:106:000000000-AAV5A:1:1101:6986:7239 1:N:0:4
AAAAAAAAAAAAAAAAAAAAATGGAATTCTCGGGTGCCAAGGAACTCCAGC
+
ABBBCCDCCCCCGGGGGGGGG1BCFE3FB3@1?>1>?FDBFFCFG3BGGF3
@M00842:106:000000000-AAV5A:1:1101:16141:7240 1:N:0:4
AAAAAAAAAAAAAAAAAAAAAAAAAACAAAGACAAAAAAAAAAAAAAAAAA
+
AABBBBBBBBDBGGGG?EEECG?@??//?0330?0B0?/>BC/>C--@@@@
@M00842:106:000000000-AAV5A:1:1101:25798:7242 1:N:0:4
AAAAAAAAAAAAAAACGGGGGGCAGCAGACACACACCACACCACACCCAAC
+
>A1AA1>DDDDDEEEE/EFG/</<?/00<0<F0.<<A<<.<..<<.<CC..
@M00842:106:000000000-AAV5A:1:1101:16184:7245 1:N:0:4
GGGGGGTCCCCCCCGCGATAACGCACCCAGCCATGCACTGCACATGACGAC
+
>1A11////B//>///>////1//////?/0/011?1<101111111?///
@M00842:106:000000000-AAV5A:1:1101:19029:7248 1:N:0:4
TTTGATCTGAAATTGAAAGGTTACTGTGCTTTTGACAAAAAAACAAAACAA
+
3>>3>@BBFFFFFFGAB5BFBADFED6DD5554B255542A222A22B2BA
@M00842:106:000000000-AAV5A:1:1101:9703:7248 1:N:0:4
CAAAAAAAAAAAAAAAAAATGGAATTCTCGGGTGCCAAGGAACTCCAGTCA
+
ABBCCCBBCCCCGGGGGCEGBG3E@3@5@B1>1>?GBFGFFFHFHHHGGG3
@M00842:106:000000000-AAV5A:1:1101:17151:7250 1:N:0:4
ACTTTGTCAAGGGCTGGTGTGTTAGAATAGAGAGAATTGAAAAAAACAAAA
+
>A>AA4@DFDFFGFCEGBFAAB4AB5A5B4555A2B3D35F5B2A22A1BG
@M00842:106:000000000-AAV5A:1:1101:8851:7255 1:N:0:4
AAAAAAAAAAAAAAAAAAAAAACAAAACACAACAAAACACACACACAAAAA
+
AAAAADDDDDDDGGGG/E/@EE///BBEAF//?F/00BF0//?/E/?FA0/
@M00842:106:000000000-AAV5A:1:1101:10120:7258 1:N:0:4
AAAAAAAAAAAAAAAAAAATGGAATTCTCGGGTGCCAAGGAACTCCAGTCC
+
BBBBBBBBBBBBGGGGGEE1BG333@@5DF1/1>EGFGGDG3F3FEGFBE?
@M00842:106:000000000-AAV5A:1:1101:11028:7259 1:N:0:4
AAAAAAAAAAAAAAAAATGGAATTCTCGGGTGCCAAGGAACTCCAGTCACC
+
BBBBBBBBBBBBGGGGG1FGCFBGA55??E1>?BBBFFAGHCGGHFBGHH3
@M00842:106:000000000-AAV5A:1:1101:26767:7260 1:N:0:4
AAAAAAAAAAAAAAAAAAAAAAACAACACACGAAAACACAAACAAACAACG
+
BBBBBBDBBBBBGGGFGGGGCFE1EG1FE??/>?//3/0//B/0/0F0/F/
@M00842:106:000000000-AAV5A:1:1101:19647:7266 1:N:0:4
AAAAAAAAAAAAAAACGGGGGGGCCGGCGAGAAACACACCCCACCCCCCAG
+
>AAAA@DD@0ADG?AA/E/E/<-----------///-------;----@=-
@M00842:106:000000000-AAV5A:1:1101:18559:7267 1:N:0:4
AAAAGAAAAAAAAAAAAAAATGGAATTCTCGGGTGCCAAGGAACTCCAGTC
+
>>AA3>BFFFBBGGGGGGGGCBB3BA3D5DA1A1>EFGFGGFEC3GFFHF3
@M00842:106:000000000-AAV5A:1:1101:22345:7270 1:N:0:4
AAAGAAAAAAAAAAAAAAAAAATGGAATTCTCGGGTGCCAAGGAACCCCAG
+
>>A3>BBFFCCCGGGGGGGGGCFBB3333D5@B1>1>B?FBFFF3B1E1>/
@M00842:106:000000000-AAV5A:1:1101:14982:7270 1:N:0:4
GAAAAAAAAAAAAAAAGGGGGCGAGCGAGACAGAGCCAAACACACCACCAG
+
A?AAA11>0ADDEAE/AAEGG/////>>///00B0B000B/00///?///0
@M00842:106:000000000-AAV5A:1:1101:20395:7271 1:N:0:4
CTGCGTTGAGGCTTGCGTTTATGGTACGCTGGACTTTGTAGGATACCCTCC
+
>>>>3>3>>CFAAFEFFAAA4BDBDF5AEAE?BBABABA5D3E5FGHFFH1
@M00842:106:000000000-AAV5A:1:1101:23029:7275 1:N:0:4
AAAAAAAAAAAAAAAAGGGGGGGGCCGGACGCCCCGCCCGCGCCCCACACA
+
1>AAAD1DDDDDGE?//AAECC99--------9---;-9-9----------
@M00842:106:000000000-AAV5A:1:1101:8887:7277 1:N:0:4
GCCAGCAGTCCACTTCGATTTAATTCGTAAACAAGCAGTAGTAATTCCTGC
+
AAAA3AFFFFFFGGGGGABAFG5566BBA4A5BABGECDAF5A555FGDG3
@M00842:106:000000000-AAV5A:1:1101:16562:7279 1:N:0:4
GAAAAAAAAAAAAAAAGGGGGGAGGCAGCAGTACGGCCACACAACAAAACC
+
>>AAA??@@?D?AEA///EGGG?////?C<0111//<-<C0A..<....<.
@M00842:106:000000000-AAV5A:1:1101:15565:7285 1:N:0:4
GAAAAAAAAAAAAAAAGGGGGGCGGGCGACACCGCCGACACCACACCCACC
+
A@AAACDDDDDDGG?AAEE/A@//><-:-:--;-----;--:.--------
@M00842:106:000000000-AAV5A:1:1101:7740:7285 1:N:0:4
AAAAAAAAAAAAAAAAGGGGGGGGCAGAGACACCCCACCCACCACACCCAC
+
>AAAA1ADDDD@E?E/AEEGG@9@<--;--::-----9-;-;--9;-9--:
@M00842:106:000000000-AAV5A:1:1101:14872:7287 1:N:0:4
TTTAAAAAAAAAAAAAAAAATGGAATTCTCGGGTGCCAAGGAACTCCAGTC
+
>>AAAFFFBBBBGGGGGGGGCBB3333@5@FF>1>EGHHHGGHHFHHHG33
@M00842:106:000000000-AAV5A:1:1101:16840:7290 1:N:0:4
GAACGTCAGAAGCAGCCTTATGGCCTTCAACATACATATCACCATTATCGA
+
>>>>3>>3>FFCFACGGGFEGGB4F44BB5D4A5BB55DGGHHHHB55FA2
@M00842:106:000000000-AAV5A:1:1101:16250:7291 1:N:0:4
AAAAATGAATATATGATGGGAATTTGGACTCTGAACGGAAAAAAAAAAAAA
+
ABABBF4BDDFFGGGGGFGGBBBC5DACG444DBBFGEAA2F2AE0AA0>E
@M00842:106:000000000-AAV5A:1:1101:21870:7299 1:N:0:4
AAAAAAAAAAAAAAAAAGGGGGGGCACGACTCAACCACACCAACGAAAAAC
+
>AAAAD1ADDDDGGGG//A/EE/9--...---//---------;-;-----
@M00842:106:000000000-AAV5A:1:1101:9809:7302 1:N:0:4
AAAAAAAAAAAAAAAAGGGGGGAGTGGCGCGACGCCCCACCCCACACCCAC
+
>AAAADDDDDDDGGC//AA/A?C/<0/<>/>-<-----....;...=;...
@M00842:106:000000000-AAV5A:1:1101:9591:7303 1:N:0:4
AAAAAAAAAAAAAAAAAAAATGGAATTCTCGGGTGCCAAGGAACTCCAGTC
+
BBBBABBBBBBBGGGGGGGE1BF3@F3@@B?1>1/?3FB1??EG3FHFF3B
@M00842:106:000000000-AAV5A:1:1101:26538:7304 1:N:0:4
AAAGGTATTAAGGATGAGTGTTCAAGATTGCTGGAGGCCTCCACTATGAAA
+
>AA33BBDFFFFGEDG4FBFBFDD5D44BBAABB4BBEFFEFBGB3FGG5D
@M00842:106:000000000-AAV5A:1:1101:14453:7311 1:N:0:4
ATCAAAAAAAAAAAAAAAAAATGGAATTCTCGGGTGCCAAGGACCCCCAGG
+
>AAA?FFADDDDEEEGE/E/E0B@11@@D2D/B//>E01B>CG0//>>///
@M00842:106:000000000-AAV5A:1:1101:7536:7313 1:N:0:4
AAAAAAAAAAAAAAAAAAAAAAAAAACAAACACAAGACACCAACAAAACAA
+
AAAAADDDDDDDGGGGGGGGGG/E////>>/00?/000B0?////?00<//
@M00842:106:000000000-AAV5A:1:1101:20641:7314 1:N:0:4
CCAACATAAACATTATTGCCCGGCGTACGGGGAAGGACGTCAATAGTCACA
+
>AABBBFFFFFBFGDGGFGGGGE2EAAE2B222A1A1F?BECE5AFFF5F5
@M00842:106:000000000-AAV5A:1:1101:10043:7317 1:N:0:4
AATTGCCAGGACTGAAGAAATATCTCATGTAACAACAAAAAAAAAAAATGG
+
AAAA3DFFCAABEGGGGBB4AA6A6DDEFG66BD44AAB2222A0A001B3
@M00842:106:000000000-AAV5A:1:1101:26523:7319 1:N:0:4
AAAGGTATTAAGGATGAGTGTTCAAGATTGCTGGAGGCCTCCACTATGAAA
+
3AA33BB@DFFFGCDFGGBFBFD65A4B5B4D5B4A2BF3FFBG5GFHD5B
@M00842:106:000000000-AAV5A:1:1101:10573:7327 1:N:0:4
AAAAAAAAAAAAAAAAAAAAAAACAACACAAACCCAACACACACACACACA
+
A?11A@11A0>0E?E////>@E//////>/?0?//?/>E/?/</?EA/?/?
@M00842:106:000000000-AAV5A:1:1101:20843:7330 1:N:0:4
CTCAGCAATCTTAAACTTCTTAGACGAATCACCAGAACGGAAAACATCCTT
+
>>>A3BF4DCBDGFGFABFBAADBAA224B5FBFF2AFEE2AACFEBGFA5
@M00842:106:000000000-AAV5A:1:1101:24856:7332 1:N:0:4
AAAAAAAAAAAAAAAAAAAAAACAGCCACAACACCGCACGCCCACCCACCC
+
AAAAADDDDDDDGGGGEE/>E?/B00/0BB/??>///>>/>/>?///<?A/
@M00842:106:000000000-AAV5A:1:1101:21973:7333 1:N:0:4
AAAAAAAAAAAAAAAAGGGGGGGGCGGGGCCGCCGACGCCACACCACACAC
+
1>AAA>@DDDDDGCC//AEAE/-;--99--------9---;;-;--9AA--
@M00842:106:000000000-AAV5A:1:1101:23109:7333 1:N:0:4
CATGAAGTAATCACGTTCTTGGTCAGTATGCAAATTAGCATAAGCAGCTTG
+
>>>3>BB@D@FF5FABAGFGFG4B5FD6DFAAB5D5AFGFFFFGGFGFBAA
@M00842:106:000000000-AAV5A:1:1101:10590:7334 1:N:0:4
AAAAAAAAAAAAAAAAAAAAAACAAAACAACAAAAAAAAAAAAAAAAAAAA
+
ABB?ADDBDDBBGGGGGGGGGGDAFHF111111BBFEEGEG/BB/@/@D-A
@M00842:106:000000000-AAV5A:1:1101:24266:7338 1:N:0:4
GAAAAAAAAAAAAAAAGGAGGGGGAGAGGCACACCCCACCCAACCACCACC
+
11>AA>DDDDDD?AEEA/0/AA///////?/000//>>?E//?/>//////
@M00842:106:000000000-AAV5A:1:1101:26097:7344 1:N:0:4
AAAAAAAAAAAAAAAAAAAAAACAACAACACAAACAACACCACAACCAACG
+
AAAAADDDDDDDGGGGCE?/@E/B//?//?///0?0//>>/?/?/?/?///
@M00842:106:000000000-AAV5A:1:1101:24059:7346 1:N:0:4
AAAAAAAAAAAAAAAAAAAAAAAAACAACAACAAACAAAAAAAAAAAAAAA
+
BBBBBDDBBBBBGGGGGGGGGG?EG/?CCFA/??0/B/00//</<DC/@--
@M00842:106:000000000-AAV5A:1:1101:25543:7348 1:N:0:4
AAAAAAAAAAAAAAAAAAAAAACACAACACACAACACAACAAAAAAAAACA
+
AAAAADDDDDDDGGGGGEEGGG//>///>?>/>////??///00?///>//
@M00842:106:000000000-AAV5A:1:1101:24721:7349 1:N:0:4
AAAAGAAAAAAAAAAAAAAAAATGGAATTCTCGGGCGCCAAGGAACTCCAG
+
>AAB3>CFFFBBGGGGGGGGGC1B@3B3B@5D??>/>>E?>?FHCG3EG33
@M00842:106:000000000-AAV5A:1:1101:5864:7353 1:N:0:4
AAAAAAAAAAAAAAAAAGGGGGGGAAGCACGACCGACACAACACCAAACCC
+
AAAAA1ADDDDDEG/E//E/A/>--.;;//;.9--;;99-999-;--9;9-
@M00842:106:000000000-AAV5A:1:1101:11051:7355 1:N:0:4
TAAAAAAAAAAAAAAAAAGGGGAATTCTCGGGTCCCAAGGACCTCCAGTCC
+
>AAAAFDDDDDDGGGGGG//E?//>1D22//>///B@0//>0F0@FFB2B1
@M00842:106:000000000-AAV5A:1:1101:24078:7356 1:N:0:4
AAAAAAAAAAAAAAAAGGGGGGGCGCGCGACAACCGCACCCCCACACAACC
+
>>AAAAADDDD0E/E//A/AE@AA--------;;--;--;9------9-;-
@M00842:106:000000000-AAV5A:1:1101:21126:7357 1:N:0:4
AAAAAAAAAAAAAAACGGGGGGGCCGCGCAGCCAGCCACCCCCCCACCCCG
+
>AAAADDDDDDDGEEFCCA/>B9-=A-;-;9-9--9--;--9-9--A----
@M00842:106:000000000-AAV5A:1:1101:4933:7366 1:N:0:4
AAAAAAAAAAAAAAAAAAAAAAAAAACAACAAACACAAACAAAAAAAAAAA
+
AAAAB?ADBBBBGGGEEGGGGCEEEE/?GAG/F??0?/?/BC00?/<///<
@M00842:106:000000000-AAV5A:1:1101:5381:7368 1:N:0:4
GAAAAAAAAAAAAACAAGGGCGAGACGCCGAGCACCTGCGCCGACGCACGC
+
AAAAA1AD>ADDEEF//BAE/A//////////>/>/00>//>/>>/E<E//
@M00842:106:000000000-AAV5A:1:1101:15511:7376 1:N:0:4
TCGTTCAGACAATATTTTTAAAAAAACATAAACACAAAAAAAAAATGGAAA
+
>>>>>BBFFFFFGGGGGGGGGB1B0A0011111B0B0FFCEEE/EFGH1@1
@M00842:106:000000000-AAV5A:1:1101:4915:7379 1:N:0:4
AAAAAAAAAAAAAAAAAAAAAAAGAAAAAACAAAACACAAAAAACAAAAAA
+
BBBBBBDBBBBBGGGGGGFEEFC1?1?E1>//?FC0/BCEB0C//?/F?/<
@M00842:106:000000000-AAV5A:1:1101:15783:7383 1:N:0:4
AAAAAAAAAAAAAAACGGGGCGCGCGGTAGCTCCCACCCCCCCCACACCAC
+
>>>AA11>0A0>EE??/E/?//>/>/////121>/0B//<///</?//<//
@M00842:106:000000000-AAV5A:1:1101:25052:7391 1:N:0:4
AAAAAAAAAAAAAAAAAAAAAACAAAAAAAAGACACAACAAAAACAAAAAA
+
AABBBBDADBBDGEGGEEGGGG1111FC////?2322?//?00//?/B0//
@M00842:106:000000000-AAV5A:1:1101:15119:7391 1:N:0:4
GAAAAAAAAAAAAAAAGGGGGGGAGGCGACCCACGCACACAGCAACACCAC
+
A1>1A11AADDDEGC/E?AEE?@-;;A-;--99-------------:9-9-
@M00842:106:000000000-AAV5A:1:1101:5379:7394 1:N:0:4
AAAAAAAAAAAAAACAGGGGGGACACCACGCGCGAACACGCCCACACCAAG
+
1AAAA1ADDDDDGGCA0/A/A<<//0///////-<-<-/.-.<.<.:C.:.
@M00842:106:000000000-AAV5A:1:1101:7075:7394 1:N:0:4
CAACCAAAAAAAAAAAAAAAAAATGGACTTCTCGGGTGCCAAGGACCTCCC
+
1111AAAAA@DDCGGCEE?EEE/0B1B11112B/>//>?01@FF00?0BF/
@M00842:106:000000000-AAV5A:1:1101:5647:7397 1:N:0:4
TTAAAAAAAAAAAAAAAAATGGAATTCACGGGTGCCAAGGAACTCCAGTCC
+
AAA?ADDDBBBBGGG2EEE1BFG3A3@5B?EC0>EG33B1?G?33FFHFF3
@M00842:106:000000000-AAV5A:1:1101:12608:7398 1:N:0:4
AACCATAAGGCCACGTATTTTGCACGCTATTTAACTGGCGGCGATTGCGTA
+
AA@ABBF4FFCAGGGFC5B6GBBA42AA22A55AD5DFF22AFG0B1BBB1
@M00842:106:000000000-AAV5A:1:1101:21141:7399 1:N:0:4
CTTAGTCGGTACTGATTTTAGAACCAAAAAGCAAAACAAAAATGGAATTCC
+
>>>A3BBADAAAFGCGGGGGBBDBFG444B22AA3B2AF2AB2BB333ADD
@M00842:106:000000000-AAV5A:1:1101:24807:7401 1:N:0:4
AAAAAAAAAAAAAAAAAATGGAACTCTCGGGTGCCAAGGAACTCCAGTCAC
+
BBBBABDBBBBBGGCGEECBGB333B5B>E01>EFF3C?FGG3BB@33BFF
@M00842:106:000000000-AAV5A:1:1101:18556:7401 1:N:0:4
ACCAGAAACAAAACTAGGGACGGCCTCATCAGGGCTAGGAACACTAGAGCC
+
3A?A3BCFFFBFGGFFGGGBFEA2E2B35BFA3B2A2B2ADBG2BAB33F1
@M00842:106:000000000-AAV5A:1:1101:26597:7405 1:N:0:4
AAAAAAAAAAAAAAAAAAAAAAAGAACACACCAACAAACCAACACACAGAA
+
>ABBBBDBBBBBGGGGGCCC?/E111B3B11/////?0//F/////?/0B1
@M00842:106:000000000-AAV5A:1:1101:8970:7407 1:N:0:4
GATGTGAGGACTGAGAACTTATGCAGTTAAATGCAATGAAAGGGCATATGC
+
>>>3>5BBFFBFGGGFGGGGFGBA5B555556DFFA5FG5B5FFFFCFDF5
@M00842:106:000000000-AAV5A:1:1101:20216:7408 1:N:0:4
AAAAAAAAAAAAAAACGGGGGGGCACCGGCACCCGACACCCCCCCACACCC
+
>AAAAD?DDDDDCEC?E?E?E@--9..---9--9-;---;9--9--;-9;-
@M00842:106:000000000-AAV5A:1:1101:9143:7408 1:N:0:4
GAAAAAAAAAAAAAAAGGGGGGCGACGCACATCCAGCCCCACCCACCCACC
+
>>>AA?ADDDDDGG/A/EEE??/>/>A<>--00/<0/....:.;..C..;.
@M00842:106:000000000-AAV5A:1:1101:7071:7412 1:N:0:4
CAACCAAAAAAAAAAAAAAAAAATGGAATTCTCGGGTGCCAAGGAACTCCC
+
>>AABAAABBBBGEFFCFGCEEE1BC3F33D5BB?>1>BG3BEAHGH3GG?
@M00842:106:000000000-AAV5A:1:1101:5658:7413 1:N:0:4
TTAAAAAAAAAAAAAAAAATGGAATTCTCGGGTGCCAAGGAACTCCAATCA
+
>>>AAFFDDDDDGGGGGGE0BFF11A@BBB//>>BFD1>/F0G1FGB11B1
@M00842:106:000000000-AAV5A:1:1101:23631:7418 1:N:0:4
AAAAAAAAAAAAAAAAAAAAAAACGCACAAATCACGACCACCACGCACACC
+
AA?AABDDBBBBGGGGEGGEGG@?/////0B3B33//</////?//>>/B/
@M00842:106:000000000-AAV5A:1:1101:9368:7422 1:N:0:4
CCTGTCAGGGACTGTATGAATTCAAGTTTTCGTATTAATAAATGAAACGAA
+
>>111B@3BCAA1FFFGFB33FDD3D33333ABA0A222AD1BDF1F1AE/
@M00842:106:000000000-AAV5A:1:1101:17891:7423 1:N:0:4
CATAAAGCTTTTTAGCAAAAATGTCCCAACAGTTTATGTTTTGAGACAATG
+
>AAAAF1DDDFFFGCFBBA1AFB3DDBFHA0B33331D2D2AB0AA1B0B1
@M00842:106:000000000-AAV5A:1:1101:24701:7425 1:N:0:4
GCAAAAAAAAAAAAAAAAATGGAATTCTCGGGTGCCAAGGAACTCCAGTCA
+
>>>AAFBCCDCDGGGGGGGGFG3FF3@5@B101>EGCGHGFFGBGHFHFG3
@M00842:106:000000000-AAV5A:1:1101:21650:7426 1:N:0:4
AAAAAAAAAAAAAAAAAAAAAAAAAAAAAAACAAAAACAAAAAAAAAAAAA
+
AAAAADDDDDDDEEAEEEE/EE//>>/</////??<G/FCFGHC/CG@CGC
@M00842:106:000000000-AAV5A:1:1101:13304:7427 1:N:0:4
AAAAAAAAAAAAAAAAAAAAAAAACACAACCTACAACACAGACGAAACACA
+
AABBBBBDBBBBGGGGGGGGGG/E111GF//3?3333?//0?0/</</00/
@M00842:106:000000000-AAV5A:1:1101:5175:7430 1:N:0:4
AAAAAAAAAAAAAAAAGGGGGGGCACGAGCATCCACGACGCCCCCAAACCG
+
1>A1A1>10>0>/A/AEEEAE?---.;;---0/9//-9------9--;---
@M00842:106:000000000-AAV5A:1:1101:21461:7430 1:N:0:4
ATTCTGCAAAAAAAAAAAAAAAAAATGGCATTCTCGGGTGCCAAGGAACTC
+
3>>>>5BDFFFBGGGG?ECCEG0A0BBF1333D5B??>1E?GB31?1?FEF
@M00842:106:000000000-AAV5A:1:1101:18309:7439 1:N:0:4
AAAAAAAAAAAAAAAAAAAAAAAAACAAACAGCAAAAAAAAAAAAAAAAAA
+
AAAAADDDDDDDGEGGGGE/EE////F/B/B00F010//</>/B/<---<-
@M00842:106:000000000-AAV5A:1:1101:10678:7440 1:N:0:4
AAAAAAAAAAAAAAAAAATGGAATTCTCGGGTGCCAAGGAACTCCAGTCAC
+
BBBBBBDDBBDBGGGGGGGFG@FF3@5D?FE1>?BBB1FEHHBFGHH3FGG
@M00842:106:000000000-AAV5A:1:1101:16550:7440 1:N:0:4
AAAAAAAAAAAAAAAAAAATGGAATTCTCGGGTGCCAAGGAACTCCAGTCC
+
BBBBBBBBBBBBGGGGGGGGBG3B33@D@?CE1>EGFHHGFHHBGFGHBD3
@M00842:106:000000000-AAV5A:1:1101:21670:7442 1:N:0:4
TTGAGTGGCAATATAGTTGTTTTTGGCCAAACAACACAAACAAACATGGAA
+
3>>>3B4>AFFCGGEGBGFBAF42AA4F444BB2AA22AB2BACAAAEF33
@M00842:106:000000000-AAV5A:1:1101:20699:7442 1:N:0:4
AAAAAAAAAAAAAAAAAAAAAAAACACACCACAAACACACACGCCACCACG
+
AAAAADDDDDDDGGA/EAE?@E/>//0>//>FC/0/B0///////</0?//
@M00842:106:000000000-AAV5A:1:1101:18615:7443 1:N:0:4
TTCTAATGATTGTTTTCTTGTGGTTTATTTTCTGAAATAATTATTCCCTTC
+
>AAABFBDFFFFFGG4FFFGBFB424455D66DD5A4A5B5DDFGGHFBFG
@M00842:106:000000000-AAV5A:1:1101:13979:7454 1:N:0:4
AAAAAAAAAAAAAAAAAAAAAAAACACAACAAAAACAAAAAAAAAAACAAA
+
?AAAADDDDDDDGGGGEEEG/E/>//0?>///00//>?0B/<B@//A//?0
@M00842:106:000000000-AAV5A:1:1101:27293:7458 1:N:0:4
AAGCCTGAATGAGCTTAATAGAGGCCAAAGCGGTCTGGAACCGTACGGATT
+
>>3AABBCFFFF5BB4GGBGGCFC2F444B42A2AAB3B33AA2FEEEEEB
@M00842:106:000000000-AAV5A:1:1101:13699:7458 1:N:0:4
GCAGTAGGCGGAAAACGAACAAGCGCAAGAGTAAACATAGTGCCATGCTCC
+
>>>3>B5BFBDDGEGGF2AEA2222A2A222D5DDDBD5FA5GHHBGFAG3
@M00842:106:000000000-AAV5A:1:1101:17057:7459 1:N:0:4
GAAAAAAAAAAAAAAACGGGGGCGACGCACATCACACACAGCACACCCCCC
+
>AAAAF1@0>ADGGE//AEEEE/>>/>//</11111B//<0/0000///</
@M00842:106:000000000-AAV5A:1:1101:8062:7470 1:N:0:4
GCAGCTTGCAGACCCATAATGTCAATAGATGTGGTAGAAGTCGTCATTTGG
+
>>>3ABDFBFFFGGF4FCBGBBDD665D5DD5DB45BB5BDDAFFG2DFFF
@M00842:106:000000000-AAV5A:1:1101:10560:7471 1:N:0:4
GAAAAAAAAAAAAAAGGGGGGGCGAGCACGACACGCACCGACCGAACACCC
+
>AA?11110>0>A/A/AEEEC-;?----9----9-9----9-----99;--
@M00842:106:000000000-AAV5A:1:1101:15986:7474 1:N:0:4
GTGTGTAAAGGAAGAGGAACTATGTCTTTGGTAACAAACGAGGAACAAACC
+
>>>>1BBDDFFFGGAGGB1BF1ADBD3B3AFF1DFBBFGE0BE?GFBBBF/
@M00842:106:000000000-AAV5A:1:1101:20809:7483 1:N:0:4
AAAAAAAAAAAAAAACGGGGGGGCGCGGGAGCCACAGCCCCCGCCCCCCCC
+
>>AAA@DDDDDD?EE/ACE?E/-9@-9------/9---9-;--;----;--
@M00842:106:000000000-AAV5A:1:1101:25796:7483 1:N:0:4
AAAAAAAAAAAAAAAAAGGGAATCCCCGGGTGCCAGGGACCTCCAGTCCCC
+
BBBBBBBBBBBBGGGGA1EEA113B3?E0>1/E3B3?111?1B11B3?3B?
@M00842:106:000000000-AAV5A:1:1101:4862:7486 1:N:0:4
AAAAAAAAAAAAAAAAAAAAAAAAAAACACAAAAACAAAAAAAACAAACAA
+
AABBBBDBBBBBGGGGGGGGGGEE/>//?0?/0BF/?FF0/>///?/F/??
@M00842:106:000000000-AAV5A:1:1101:15417:7487 1:N:0:4
AAAAAAAAAAAAAAAAAAAAAAAAAAAACAAAAAAAAAAACAAAAAAAAAA
+
AAAAADDDDDDDCEGGEGGGC>EE/>/>/?/00?<<BC@C/?/FGCCG@@@
@M00842:106:000000000-AAV5A:1:1101:9801:7490 1:N:0:4
AAAAAAAAAAAAAAAAAAAAAAACAAACAACACAAAACAAACAAAAAAACA
+
BBBBABBDBBBDGGGEGGG@GG?1?A11B?1??/?000?/B?G/00?<B//
@M00842:106:000000000-AAV5A:1:1101:22637:7496 1:N:0:4
GAAAAAAAAAAAAAAAGGGGGGCGCGAGGCAGCCCACCCACACCCACCGAA
+
11AAA?@DDDDDEECEEAFECC/@/->-<-..........:...:....--
@M00842:106:000000000-AAV5A:1:1101:10958:7497 1:N:0:4
TGAATAAAAAAAAAAAAAAAAATGGAATTCTCGGGTGCCAAGGAACTCCAG
+
>3>>>DFFFFCCGGGEGGGGCFEBB333B5@@??>1>EFDFGDHHH3GHH3
@M00842:106:000000000-AAV5A:1:1101:8801:7501 1:N:0:4
AAAAAAAAAAAAAAAAGGGGGGGCGCGCACGAACACCCACCCACCCCACCC
+
>>AAADDDDDDDGGGG/AAEGGA-9-9;---;-;-9;-;9;--9---;9--
@M00842:106:000000000-AAV5A:1:1101:5486:7504 1:N:0:4
AAAAAAAAAAAAAAAAAAAAAACACACACGATGACAGCACCACCACACACC
+
AAAAADDDDDDDGEGAA/>//>?/B?/>/////1111/00?FA////?///
@M00842:106:000000000-AAV5A:1:1101:14682:7514 1:N:0:4
AAAAAAAAAAAAAAAAAAAAAAAAAACAAACACAAAAACACAAAAAAAAAA
+
AAAAADDDDDDDGGGGCEEG@E/////?F0/00?/0BF/?BG/B0?/C?@@
@M00842:106:000000000-AAV5A:1:1101:26568:7515 1:N:0:4
AAAAAAAAAAAAAAAAAAAAAACACGAAAAGTACACCACCCAAAACACACC
+
AAAA@?DDDDDDG/EGA/>//>?/B//?//012B2>0/?////0/0/</?/
@M00842:106:000000000-AAV5A:1:1101:12575:7517 1:N:0:4
AAAAAAAAAAAAAAAAAAAAAAAAAAACACAGACAAAAAAAAAAAAAAAAA
+
1>AAADDDDDDDGGGGGEGECE@E/>>/?0/0B0B0F0F/BC/C@@@C<CC
@M00842:106:000000000-AAV5A:1:1101:5386:7525 1:N:0:4
AAAAAAAAAAAAAAAAAAAAAAAAAGACGCGAGAGAGACAGACCCCACACG
+
1AA@A@DDDDDDGGGCE?ECCCC////0/////////?000B0/<//////
@M00842:106:000000000-AAV5A:1:1101:5692:7532 1:N:0:4
AAAAAAAAAAAAAAAAAAGGGAATCCTCGGGTCCCAGGAAACTCCAGCCAC
+
AAAAADDDDDDDGGGGGA/E>/FB1B1B//>F/>>B1//B0B1@GCE0/BB
@M00842:106:000000000-AAV5A:1:1101:13354:7532 1:N:0:4
GAAAAAAAAAAAAAATGGGGGGCGCAGAATCTCCACACACACCAACACACC
+
11AAAF@DDD@D?AA0BGGA/C?///<>0111>>101<.<>.A.....<..
@M00842:106:000000000-AAV5A:1:1101:6806:7535 1:N:0:4
AAAAAAAAAAAAAAAAAAAAAACCACAACCACAACAAAACAAAAACACACA
+
AAAAADDDDDDDGGGGC?EEGG/////?/?//>//?/0B0?/00</?FG//
@M00842:106:000000000-AAV5A:1:1101:22867:7538 1:N:0:4
AAAAAAAAAAAAAAAAAAAAAAAAAAAAACACAAAAACAAAAAAAAAAAAA
+
AAAAADDDDDDDGGGGG?GGGGC/EE//</<0/?00?/?G0GHCCC/CGGC
@M00842:106:000000000-AAV5A:1:1101:7169:7545 1:N:0:4
AAAAAAAAAAAAAAAAAAAAAAAAAACAACAACAACAAAAAAAAAAAAAAA
+
BBBBBBDBBBBBGGGGGG?FGGC@E//???//?FC/??00?/>//</-><-
@M00842:106:000000000-AAV5A:1:1101:25482:7552 1:N:0:4
AAAAAAAAAAAAAAAAAAAAAACAAAACACAAACACAAACAAAAAAAAAAA
+
AAAAADDDDDDDGGAEEGGGGG>>/0B0>>F/B/B0/>>/0/BFG@GGG??
@M00842:106:000000000-AAV5A:1:1101:16286:7559 1:N:0:4
AAAAAAAAAAAAAAAAAAAAAAAAAAAAACACAAAAAAAAAAAAACAAAAA
+
1AAAADDDDDDDEGAEGGEE/>/>//////<0/?00?<B/A/>--.<..<.
@M00842:106:000000000-AAV5A:1:1101:12111:7563 1:N:0:4
AAAAAAAAAAAAAAAAATGGAATTCTCGGGTGCCAAGGCCAGTCACTGACC
+
BBBBBBBBBBDBGGGGAEBGBBAC55D1F01>EGHBG1?G?F@BGG3B3BC
@M00842:106:000000000-AAV5A:1:1101:7614:7564 1:N:0:4
TAGACCACCGCCCCGAAGGGGACGAAAAATGGTTTTTAGAGAACGAGAAGG
+
>>>>AFFBBBBBGGE22AEGGE2A2A2A1AB3551B11BA3DGGGAEEEC1
@M00842:106:000000000-AAV5A:1:1101:12256:7567 1:N:0:4
AAAAAAAAAAAAAAAAAAAAAAAAAAAAAAACACAAAAACAAAAAAAAAAA
+
BABBBBBDBBBBGGGGGEG?//E?E/>E//>/?0?/?0?/?/0?//A@@@?
@M00842:106:000000000-AAV5A:1:1101:6996:7569 1:N:0:4
AAAAAAAAAAAAAAAAAAAAAAAAAACAAAACAAAAACAAAAAAAAAAAAA
+
ABBBBBDBBBBBGGGGGGGGGGG/>////B?0?/B?G/?/?0?C<CG/@CC
@M00842:106:000000000-AAV5A:1:1101:24939:7570 1:N:0:4
AAAAAAAAAAAAAAAAAAAAAACAAAAACACAACACCAAACACAAACCAAA
+
AAAAADDDDDDDGGGGGGGEGC///00?/?0/?/////F//00?/B///?/
@M00842:106:000000000-AAV5A:1:1101:17399:7578 1:N:0:4
AAAAAAAAAAAAAAAAAAAAAAAACAAAAAAAAAAAAAAAAAAAAAAAAAA
+
AAAAADDDDDDDEGG/EEEE@EEE/>G0FE//>/B/<B@CG?@C-C@CCA?
@M00842:106:000000000-AAV5A:1:1101:7232:7578 1:N:0:4
TATGTCGATATGGGGGCTGAAAAAAAGAACAAAAAAGGAAATCCACGGCGG
+
1>>11BAA>A?DFGEEGGE0BB1F0//BB0000BAAA/00011B1AAA///
@M00842:106:000000000-AAV5A:1:1101:5807:7580 1:N:0:4
GGTTTCTATGTGGCTAAATACGTTAACAAAAAGTCAGATATGGACCTTGCC
+
>A>>>BDFFFDFGG1GG1GGGG11AF1D1BB0AADFEG2G2FGHHHFGHF1
@M00842:106:000000000-AAV5A:1:1101:14491:7589 1:N:0:4
GAAAAAAAAAAAAAAAGGGGGGGCGGCGACAACCGCCAACCCGCACCACCC
+
A1>AA1AD?@DDCEC/AA/AE/?@@--9-9-9--9--;-----9---;-9-
@M00842:106:000000000-AAV5A:1:1101:12885:7594 1:N:0:4
AAAAAAAAAAAAAAAAAAAAAAAAAACAAACAAAAAAAACACAAAAAAACA
+
BABBBBDBBBBBGGGGCEGGGE?//>/F/0?0/0B/</BA/<CC00?<///
@M00842:106:000000000-AAV5A:1:1101:4278:7595 1:N:0:4
AAAAAAAAAAAAAAAAAAAAAAACAACAACATCAAAAACACCCCCGCCGAC
+
AABBBBDDBBBBGGGGGEEGGG@11??1111?33B33??/B//////////
@M00842:106:000000000-AAV5A:1:1101:13664:7605 1:N:0:4
AAAAAAAAAAAAAAAAAAAAAAAAAAAACAAAAAAAAAACAAAAAAAAAAA
+
AAAAADDDDDDDGGGGG?E/>//>//////<00/<//<//?/00?---<<C
@M00842:106:000000000-AAV5A:1:1101:13172:7606 1:N:0:4
ACCGCCCCGAAGGGGACGAAAAATGGATTTTAGAGAACGAGAAGACGGTTA
+
>AA1>DDDDDDDGGCEGE00//00BB111B1201A11BA//A/AFGAE>FB
@M00842:106:000000000-AAV5A:1:1101:20404:7612 1:N:0:4
GGAAAACATTATTAATGGCGTCGAGCGTCCGGTTAAAGCCGCTGAATTGTT
+
>1>>>BC1DFFFGF3FGGGGEEA00AE0A0/E/A/12BFG?E/EA1D2G2A
@M00842:106:000000000-AAV5A:1:1101:25089:7614 1:N:0:4
AAAAAAAAAAAAAAAAGGGGGGCGGCAGCAGACCGCCCCACCCCACCTCCC
+
?AAAADDDDDDDCEEAECGGGG</<---<..:;.----9.C9.-..9....
@M00842:106:000000000-AAV5A:1:1101:26978:7619 1:N:0:4
AAAAAAAAAAAAAAAAGGGGGGCGGCGCGACAAACACCACACACACCAACC
+
>A>AADDDDDD@AEE?/AAA?C//--<-;----/...;.C.C.C?.9....
@M00842:106:000000000-AAV5A:1:1101:24082:7620 1:N:0:4
AAAAAAAAAAAAAAAAGGGGGGGCGCGCAGACCACCCACCCACCCACCCCC
+
AA?AA?DDDDDDAAA/EAEEEC9?---9---9-9--;-999-9-----9@-
@M00842:106:000000000-AAV5A:1:1101:11495:7622 1:N:0:4
AAAAAAAAAAAAAAAAAAAAAAAAACAAATCGACAACAACAAGACAAACAA
+
AAAAADDDDDDDGGGGEC/>EE//////B11/0>/////F//0<0000/0/
@M00842:106:000000000-AAV5A:1:1101:22466:7623 1:N:0:4
AAAAAAAAAAAAAAAAGGGGGGGGGCCGCAGTAACCCCCACCAAACCACAA
+
>11>A11ADDD?EEA//AEE?C?-;---99--////-----9-----:9--
@M00842:106:000000000-AAV5A:1:1101:8642:7625 1:N:0:4
CTCGCCATAATTCAAACTTTTTTTCTGATACGCTGGTTCTCACTTCTGTTA
+
>>A1>A?A1DFFGFFGGBDGBBA0AAD2D210AAB/01ABEFGED1212DA
@M00842:106:000000000-AAV5A:1:1101:22349:7631 1:N:0:4
TGGAATTCTCGGGTGCCAAGGAACTCCAGTCACTGACCAATCTCGTATGCC
+
33>>>@BDBDAAGFEFGGCFFABG4AGFFEGGGDFBFGCF3AAGGAAAFBD
@M00842:106:000000000-AAV5A:1:1101:24710:7632 1:N:0:4
AAAAAAAAAAAAAAAAATGGAATTCTCGGGTGCCAAGGAACTCCCGTCACC
+
AA1AADDDDDDDGG/EECBG1111B22?F>//?F@1?>0BF1@G///E>E1
@M00842:106:000000000-AAV5A:1:1101:4684:7634 1:N:0:4
AAAAAAAAAAAAAAAAAAAAAAAAAAAAAAAAAAAAAAACAAAAAAAAAAA
+
ABBBBBDBDBBBGGGGGGGGGGG//>/>/></</A/D-<.<..<.--;D?A
@M00842:106:000000000-AAV5A:1:1101:19638:7641 1:N:0:4
CGCTTGGTCAACCCCTCAGCGGCACACATTACAATTTTTACCGCTTCGGCG
+
>3AAA33BDBDDGGGFG4GGGGA222223555AADBAADCFH?EE1EEF?0
@M00842:106:000000000-AAV5A:1:1101:4521:7641 1:N:0:4
AAAAAAAAAAAAAAAAAAAAAACGAGCGACGACAACACCCACACAACCACC
+
1>AAA?ADDDDDGGG?EA///E>/////>>////>?//<////??/?//?<
@M00842:106:000000000-AAV5A:1:1101:24782:7641 1:N:0:4
ACTATAATGATATATGCATCATCTATAAGACAACACCACACACATGGAACC
+
AA1>1DD3@FDF3F3FGGFGCD3333A33B10000A0BAA000B11B1B1/
@M00842:106:000000000-AAV5A:1:1101:13046:7644 1:N:0:4
GTCCCCTTCGGGGCGGTGGTCTATAGTGTTATTAATATCCAGTTGGGGGAG
+
>>>>AACCFAAAGEEEAEE/B2122D2D222222A22BDAGGAA1FE@@E/
@M00842:106:000000000-AAV5A:1:1101:6528:7645 1:N:0:4
AAAAAAAAAAAAAAAAAAAAAAAACACACAGCACAAAAAACAAAAAACACA
+
AAAAADDDDDDDGCGCEE@/>////?>G>E0>000BB0/>/F/0BF//?B/
@M00842:106:000000000-AAV5A:1:1101:9269:7652 1:N:0:4
AAAAAAAAAAAAAAAAAAAAAAAAAACAAAAACACAAAAAAAAAAAAAAAA
+
AAAAADDDDDDDGGGEGGGGGG///>///B0//?0?/00?<//B/AC-@-A
@M00842:106:000000000-AAV5A:1:1101:11310:7655 1:N:0:4
AAAAAAAAAAAAAAAAAAAAAAAACACAAACAACAAACACACAAAACACAA
+
AAABBBBBBBBBGGGGA?ECE@?@1?1??BA0?/?/?/BBFE//000/0//
@M00842:106:000000000-AAV5A:1:1101:23747:7656 1:N:0:4
AAAAAAAAAAAAAAAAAAAAAACAAAACACGACAGCCCACCACGACCCACC
+
AAAAADDDDDDDGGGGGEGGGG//>000/B/>/>/?/>?/</</////?//
@M00842:106:000000000-AAV5A:1:1101:11039:7669 1:N:0:4
AAAAAAAAAAAAAAAAAAAAAACAAAACAACACAAAACACACAAAGAAAAA
+
AAAAADDDDDDDGEGGGCE@EG/B/F00F////?>0BBG0F/E/00B0000
@M00842:106:000000000-AAV5A:1:1101:24382:7679 1:N:0:4
AAAAAAAAAAAAAAAAAAGGGACTCCTCGGCAGCCACGCCCCCCCAACCCC
+
AAAAADDDDDDDG?FG///?E//00B1>/B///B/00>///>//</////?
@M00842:106:000000000-AAV5A:1:1101:15319:7685 1:N:0:4
AAAAAAAAAAAAAAAATGGAATTCTCGGGTGCCAAGGAACTCCAGTCACTG
+
@ABBBBBBBBBBGGGGGFGBABBB5AAAE1>>BDBBBFCGFHGGEFGFH33
@M00842:106:000000000-AAV5A:1:1101:24576:7691 1:N:0:4
GAAAAAAAAAAAAAAAGGGGGGGGAGGCGAGGCGGCCCGCCGCACAACCAA
+
1>AAA1ADD@DD??A///EE/C-9----;-------;------99--9---
@M00842:106:000000000-AAV5A:1:1101:9201:7691 1:N:0:4
TAGCAGAAAAGGGCAGCTCTGTGTGCTGCTGAACCTGAAAAGATCGTCACC
+
3>>>>4BCFFF2EFFGEFGGFAD5BD5FBGF5BBB2F333B323BGBFGFB
@M00842:106:000000000-AAV5A:1:1101:21875:7693 1:N:0:4
TATGTCGGATTTATATTTTTCTTCAAAGAAACAAAAAAAACATGAATTCCC
+
>>11>B1>A>AFGGGGGGGGGG3DD1310A0B000A00A//A111A2BFDB
@M00842:106:000000000-AAV5A:1:1101:27035:7703 1:N:0:4
AAAGTGCACCGCATGGAAATGAAGACGGCCATTAGCTGTACCATACTCAGG
+
AAA111BFFFDDGEGGGGGGFF1BD0A0AEE01ADF111DGGG21FAGHB0
@M00842:106:000000000-AAV5A:1:1101:9954:7705 1:N:0:4
AAAAAAAAAAAAAAAACGGGGAGCAGCCACACCACCACACCCACACCGCCC
+
1>AAAD?DDDDDEEE/AEFFE////B0/B0B>//>/B////?///>//>>/
@M00842:106:000000000-AAV5A:1:1101:5358:7705 1:N:0:4
AAAAAAAAAAAAAAAAGGGGGGAGCAGCGCTACCGACCACACCCACACACC
+
>>AAADADDDDDGEEC//EE?B/</?0?///->0-.-<-..<.<.<...;.
@M00842:106:000000000-AAV5A:1:1101:4765:7706 1:N:0:4
AAAAAAAAAAAAAAAAAAAAAAAAAAAAACACAAACACACCAAACAAAAAA
+
ABB@BBDDBBBBGGGGGGGGGGC/>//E/</0/?C/B0?//??ACFA<FC/
@M00842:106:000000000-AAV5A:1:1101:10250:7711 1:N:0:4
AAAAAAAAAAAAAAAAAATGGAATTCTCGGGTGCCAAGGACCTCCAGTCAC
+
ABBBBBBBBBBBGGGGG?1BGFGD3D5D1B>F/EFH3?1B1?BB??33B3B
@M00842:106:000000000-AAV5A:1:1101:23592:7717 1:N:0:4
AAAAAAAAAAAAAAAAATGGACGGGTGCCAAGGAACTCCAGTCACTGACCA
+
BBBBBBBBBBBBGGGGGABF3BA>E0>E3FE1?13B3BGFFBFGF3@BFF3
@M00842:106:000000000-AAV5A:1:1101:23475:7718 1:N:0:4
CATAGTCAAAAAAAAAAAAAAAAAACGGAATTCTCGGGTGCCAAGGAACTC
+
>11>1@BDFFFAGG0EGGGGGE//>/>E///1F2BF>/?/?FH1??00B1B
@M00842:106:000000000-AAV5A:1:1101:5034:7722 1:N:0:4
GATGGTGTTAATGCCACTCCTCTCCCGACTGTTAACACTACTGGCTATATT
+
>>>33BB>ADFFFGGFGFGGGG5BB4AEFFF35DDF5FABGEG32AB3B5D
@M00842:106:000000000-AAV5A:1:1101:10298:7723 1:N:0:4
GAAAAAAAAAAAAAACAGGGGGGCGACGTCAACGCCACACTCACACACCCC
+
1>AAAF1>AD@DEE/A/BFEA//////--.>><<-<.<..///<0/.:.:-
@M00842:106:000000000-AAV5A:1:1101:19015:7728 1:N:0:4
AAAAAAAAAAAAAAAAAAAAAAACACAACAAAAAAAAAAAAAAAAAAAAAA
+
BBBBBBBBDBBDGEEEEFE@EEE1?11?>F100?/</>@//>/>-<<CC-:
@M00842:106:000000000-AAV5A:1:1101:23986:7731 1:N:0:4
AAAAAAAAAAAAAAACGGGGGGGCGCCGGCGCCACCCCCACCAACACACCC
+
1>AAAADDDDDDE?E?//AFE/---9-------9:--9@@B---;-A-9--
@M00842:106:000000000-AAV5A:1:1101:20515:7732 1:N:0:4
AAAAAAAAAAAAAAAAAAAAAAAAAACAAACAAACAAACACAACAAAACAA
+
AAAAADDDDDDDGGG?EE/>E/E//>//FF/0/0/</B/00/////0<0//
@M00842:106:000000000-AAV5A:1:1101:4896:7735 1:N:0:4
AAAAAAAAAAAAAAAAAAAAAAAAACGAACAAAAAAAAAAACAAAAAAAAA
+
@BBBBBDBDBBBGGGGGFFGGGE/>//??>E200?//>//A?G/?0?>AC-
@M00842:106:000000000-AAV5A:1:1101:9013:7739 1:N:0:4
GAAAAAAAAAAAAAAAAAAAAAAGAACACACGGCACAAACCGCACACACAA
+
1111A11A@D0D???E/E/E?@///0000?////>>B0>///////0////
@M00842:106:000000000-AAV5A:1:1101:3971:7740 1:N:0:4
CTGGGTTACGACGCGACGCCGAGCCACCAGATATTGCAGCAGAACGCAAAA
+
11>1111>1AA11AA00AAAA////0B0F0B1DABD11110B>BE//>//0
@M00842:106:000000000-AAV5A:1:1101:6464:7740 1:N:0:4
AAAAAAAAAAAAAAACGGGGGGGCGGCAGCGCACCACACGCCACCACCCCC
+
1>AAADDDDDDD?EG/AAECFC-A999---99-9;---:-9--9--9A---
@M00842:106:000000000-AAV5A:1:1101:6986:7742 1:N:0:4
TTAATAATGTTTTCCGTAAATTCAGCGCCTTCCATGCTGAGACAGGCCGTT
+
AAAA?FD3BB@FGGDEFFE1GGDDD100A001BBAF1DA10DFBGEFGGAB
@M00842:106:000000000-AAV5A:1:1101:24290:7745 1:N:0:4
AAAAAAAAAAAAAAAAAAAAAAAAACAAAAAAAAAACAACAAAAAAAAAAA
+
BBBBBBDBBBBBGGGGGG?EGGGG//??0B//<B/<//</?<GGH/>->--
@M00842:106:000000000-AAV5A:1:1101:15146:7746 1:N:0:4
GAAAAAAAAAAAAAAAGGGGGGGCGACCACCACCCCAACCAACACGCACAC
+
AAAAAFDDDDDDE///A/EAE<?------9--;---------9;E------
@M00842:106:000000000-AAV5A:1:1101:24094:7747 1:N:0:4
AAAAAAAAAAAAAAAAAAAAAAAAAAAAAACAAAAAAAACAAAAAAAAAAA
+
BCBBBBBCCCCCGGGGGGGGGGC@CE//>@//?F0//>@///0</>@-<-;
@M00842:106:000000000-AAV5A:1:1101:10097:7754 1:N:0:4
AAAGAGGGACTGTTAGTTGTGTCAAAAACGACCAAAAAAATGGAATTCCCG
+
AAA3>44>AAFAFGGGBGFBFBDDD5442222222222A0133B3B3DAE1
@M00842:106:000000000-AAV5A:1:1101:25862:7758 1:N:0:4
GAAAAAAAAAAAACAAGGGGGGCAGCAAACCACCACCACCACCAACCACCC
+
1>AAA>D@A@>0AA//AAEG?<////0010??///</?/?/?///?/<FF?
@M00842:106:000000000-AAV5A:1:1101:26438:7772 1:N:0:4
AAAAAAAAAAAAAAAAAAAAAAAAAGAACACGACCGCAACAACACCACACG
+
AAAAADDDDDDDGGGGGGGGEG/E//?000B?E///<//<</F//?///</
@M00842:106:000000000-AAV5A:1:1101:21342:7773 1:N:0:4
AGAGGATAAATACGCCTGATGCCACTGCAAGAGGACATTAATGACTATACC
+
>1>111BBFFBFGFFGGG11BGF1B1AFB1A0B00BBAD11DD2FD1ABF2
@M00842:106:000000000-AAV5A:1:1101:5336:7775 1:N:0:4
AAAAAAAAAAAAAAAAATGGAATGCTCGGGTGCCAAGGAACTCCAGTCACC
+
AAAAADDDDDDDGGGGE0FEGF11A2D/>E/>?F11>>BFG@FGF12BB@@
@M00842:106:000000000-AAV5A:1:1101:21122:7777 1:N:0:4
GATGAGGATGGAGATGGTTATGATGAAGCAGATGAACAAAAACAAAAAAAA
+
>>>3>44BB@AFFF4FGBBAFB56D55A4444BBB555222B222B222AA
@M00842:106:000000000-AAV5A:1:1101:22405:7777 1:N:0:4
AAAAAAAAAAAAAAAAAAAAAAAAAAAAAAAAAACAACAACAAAAAAAAAA
+
1AAAADDDDDDDGGGGGCCEGG//////////<</?G/<G/?/GCA@<@@-
@M00842:106:000000000-AAV5A:1:1101:13275:7779 1:N:0:4
TGATAATAAAATATAATATTAATGCTCAAACAACAAACACAAACATGGAAA
+
33>>>FDFFFFFGDGGG5BGF6DDB5FEBF44444444B2B2B2233AB33
@M00842:106:000000000-AAV5A:1:1101:26169:7779 1:N:0:4
TTACCGTCTTTCCAGAAATTGTTCCAAGTATCGGCAACAGCTTTATCAATA
+
>>>>A3>AFAFFGGFGFCFGF55AFF5BBD6A2AA2AAB2F3B555DD5D5
@M00842:106:000000000-AAV5A:1:1101:6885:7789 1:N:0:4
CTCATGTCGGGAATTGTAGAGTTATGAGTATGGCTAAAGCTTATTGCATCC
+
>>AA>13@>ADDGCFGGFGBBBD3AD3DD3AD0BBABABFBB1A2F1DFD0
@M00842:106:000000000-AAV5A:1:1101:12772:7789 1:N:0:4
AAAAAAAAAAAAAAAAAATGGAATTCTCGGGTGCCAAGGCACTCCAGTCAC
+
BBBBBBBBBBBBGGGGEE1BGBF33D5BEDF1>EFF3GA1BG2GEFB3FE@
@M00842:106:000000000-AAV5A:1:1101:19198:7795 1:N:0:4
GAAACAAAACTAGGGACGGCCTCATCAGGCTTAGGAACATTAGAGCCTTGA
+
>>>AAFAFFFBF1AEGFEGGCCBB1B2BF000BB11ABE11A111BFA1B1
@M00842:106:000000000-AAV5A:1:1101:12255:7795 1:N:0:4
ATATTAAAGAAGTAGAATGTGAGAGACAAACAACAAACACAAATGGAATTC
+
1>AA1FFFFFFF3BFGFGFBBAD3B10B000000A000BAF0A1DG1A1AF
@M00842:106:000000000-AAV5A:1:1101:8788:7796 1:N:0:4
TGGAATTCTCGGGTGCCAAGGAACTCCAGTCACTGACCAATCTCGTATGCC
+
33>>>BBBBFA>EAEEGG4AF44E4EG4BFE3FDFAFCC233ABBAE3FFA
@M00842:106:000000000-AAV5A:1:1101:8970:7796 1:N:0:4
AAAAAAAAAAAAAAAAAAAAAAAAAAACACACAAACACACACAAAAAAACA
+
A@BBBBBBBBDBGGGGGGGGCFE/E///?0////B/?0?//<DFA0/<C?/
@M00842:106:000000000-AAV5A:1:1101:13268:7797 1:N:0:4
ACACCAGAAGCAGCATCAGTGACGACATTAGCACTATCCTATGCAGTAGCG
+
AABBBB?FFFFFFGGGGGGFF5AAAA2A55A3B3335DAB55BFGFB5BF2
@M00842:106:000000000-AAV5A:1:1101:22653:7797 1:N:0:4
AAAAAAAAAAAAAAAAAAAAAAAAAACCAAACAAAAACAAAAAACACAACA
+
AAAAADDDDDDDGGGGGE@E?////>//?///0/B0<//<0<///<0?///
@M00842:106:000000000-AAV5A:1:1101:17675:7798 1:N:0:4
AAAAAAAAAAAAAAAAAAAAAAAAACAACAAAAAAAAAAAAAAAAACAAAA
+
AAAAADDDDDDDEGGEAEEE?E?///???E/00?/<>@/>@@@C@<.<<.<
@M00842:106:000000000-AAV5A:1:1101:9456:7800 1:N:0:4
AAAAAAAAAAAAAAAAAAAAAACAACACGACACACCACACCGACACACCAA
+
AAAAADDDDDDDGGGGGG/EEE/>//>/>>///0//?/////////0////
@M00842:106:000000000-AAV5A:1:1101:6804:7808 1:N:0:4
AAAAAAAAAAAAAAAAATGGAATTCTCGGGTGCCAAGGAACTCCAGTCACC
+
BABBBBBBBBBBGGGGGGFGBB33A5B?BE1>?BBBFACCF3GHHGBGFH3
@M00842:106:000000000-AAV5A:1:1101:12917:7809 1:N:0:4
AAAAAAAAAAAAAAAAAGGGGGGCGCGGAGTGCCGCCAACCAACACCACCC
+
111>>@?DDDDDEE//AAEE/EB/-<<--<..00-----:;..;.;9.9;.
@M00842:106:000000000-AAV5A:1:1101:26405:7810 1:N:0:4
GAAAAAAAAAAAAAAAGGGGGGGCGGCAGACAGCAGACACGCCCACAGCCC
+
>AAA1C>>DDDDGCE/A//EE?--A----:------/9-----9;---:--
@M00842:106:000000000-AAV5A:1:1101:16089:7816 1:N:0:4
TTATTGTAAAAAAAAAAAAAAAAATGGAATTCTCGGGTGCCAAGGAACTCC
+
>AAAA5BDFFFFGGGGGEEGE?E0BBF333355D?B>1>EHHHHE1EHGHH
@M00842:106:000000000-AAV5A:1:1101:9224:7819 1:N:0:4
TTGTGTATATATTAATAATCTCAGTGGAGTAGAGCAAAAAAAAAAAAAAAA
+
1>>>1>BBDDFDFGFFGGGGGG3D3DB1BB013DDBA10B0AA/A/A/>>>
@M00842:106:000000000-AAV5A:1:1101:17353:7820 1:N:0:4
CAAAAAAAAAAAAAAAAAATGGAATTCTCGGGTGCCAAGGAACTCCAGTCC
+
AAAAAADDDDDDGGGGGGG0BG11B@@@D>FE/>ECGHCGAGHGHGFHGG1
@M00842:106:000000000-AAV5A:1:1101:22896:7824 1:N:0:4
AAAAAAAAAAAAAAAAAAGGGAATTCTCGGGTGCCAAGGACCTCCAGTCAC
+
BBBBBBBBBBBBGGGGGAA?EF11@D5B??/F/E3F31?B1?FF1FE3B3B
@M00842:106:000000000-AAV5A:1:1101:9671:7830 1:N:0:4
AAAAAAAAAAAAAAAAAAAAAAAAAACAACACAACAAAAAACAAAAAAAAA
+
ABBBBBBBBBBBGGGGGFEGGGE/////?/?/??/?F0G/B/?FF?GCB/C
@M00842:106:000000000-AAV5A:1:1101:20853:7832 1:N:0:4
GAAAAAAAAAAAAAAAGGGGGGGGCGCGGCGACGACCACGCCCCACCAACC
+
AAAAA>>DD@DDE?/AEEGGEC@;?--------99-9--9A--;-AA--:-
@M00842:106:000000000-AAV5A:1:1101:5936:7833 1:N:0:4
AAAAAAAAAAAAAAAAAAAAAACAAAAAAACCAACCACAAAACAAAACACA
+
AAAAADDDDDDDGGGGC/>@/E//B0B?////>?////?<0B0?/0B0<0/
@M00842:106:000000000-AAV5A:1:1101:26039:7838 1:N:0:4
AAAAAAAAAAAAAAAAAATGGAATTCTCGGGTGCCAAGGAACTCCAGTCAC
+
AAAAADDDDDDDGGGGGEABG1111D@@FAE/>BBBFFE0>B1BF11BF1B
@M00842:106:000000000-AAV5A:1:1101:22530:7842 1:N:0:4
AATATCGGTATAAGTCAAAGCACCTTTAGCGTTACGGTACTGAATCTCTTT
+
111>>B1>>>AD3FDB333FFFFE0AA111A0B00AB0AEGB2A2FADD2D
@M00842:106:000000000-AAV5A:1:1101:24180:7846 1:N:0:4
AAAAAAAAAAAAAAAAGGGGGGGCGCGGCACGCACACCCCCACCCCCCCCC
+
>A1>ADDDDDDDE?E?A?EEGG;---9-9-------------9;-9--9--
@M00842:106:000000000-AAV5A:1:1101:20141:7849 1:N:0:4
AAAAAAAAAAAAAAAAAATGGGATTCTCGGGTGCCAAGGAACCCCAGGCCC
+
AAAAADDDDDDDGGGGEGFBG001BF2DF>>/>/BBFGG0E0/?EEF////
@M00842:106:000000000-AAV5A:1:1101:10943:7852 1:N:0:4
AAAAAAAAAAAAAAAAAAAAAAAAAAAAAAACAAAAAAAAAAAAAAAAAAA
+
BBBBBBBBBBBBGGGGGGGGGGC/>>////</??<0FCFCCC@-D@FCG-B
@M00842:106:000000000-AAV5A:1:1101:5938:7855 1:N:0:4
AAAAAAAAAAAAAAAAAAAAAAACAAAACGAGCAAAAACACAAACAAAAAA
+
AAAAAD>DDDDDGGGGCEEE/E>//?000///>>B10//?FG/0/FC0BF/
@M00842:106:000000000-AAV5A:1:1101:18279:7857 1:N:0:4
AAAAAAAAAAAAAACAGGGGGGACGAACACACACACCCCACCCACCCACCC
+
>AAAA@A>>DDDGGA/0/AEEG/B<//><0?////..<<<.<.<....<..
@M00842:106:000000000-AAV5A:1:1101:22995:7860 1:N:0:4
GAAAAAAAAAAAAAAAAAAAAAACAACAAAACAAAAACAAAAAAAAAAAAA
+
3>>3AF?DBBBBGGGGGGGGGGG?AF?E?11B??1BG//?0?E/>B@@C@C
@M00842:106:000000000-AAV5A:1:1101:5752:7863 1:N:0:4
AAAAAAAAAAAAAAAAAAAAAAACAACAACAACAAAACAAAACACCACACA
+
BABBBBDBB@DBGGGGGAEEEC/1??1?E?1//?/000/??00/0?/?///
@M00842:106:000000000-AAV5A:1:1101:9578:7869 1:N:0:4
AAAAAAAAAAAAAAAAAAAAAAACAACAAAAACAACAAAAAAAAACAAAAA
+
BBBBBBBBBBBBGGGGGCEGGGG1?E1111B?/??/?/BB/<//@BF/?0/
@M00842:106:000000000-AAV5A:1:1101:13683:7873 1:N:0:4
AAAAAAAAAAAAAAAAATGGAATTCTCGGGTGCCAAGGAACTCCAGTCACC
+
@BBBBBBBBBBBGGGEFGFGBB3BA5D1B>1EEHGFGC?3F3FGFFFGGHB
@M00842:106:000000000-AAV5A:1:1101:7109:7874 1:N:0:4
AAAAAAAAAAAAAAAAAAAAAAACACAACTCAACCACACCACAACACACAA
+
AAAAADDDD?DDGGGGAA@@/>/?>0/>/111100/>/?//</<<FF////
@M00842:106:000000000-AAV5A:1:1101:21607:7875 1:N:0:4
AAAAAAAAAAAAAAAAAAAAAAACAACAAACGAAACACACACAACAAAAAA
+
AAAAADDDDDDDEECGG/FEGC//?F/?/B////>/B0F///?F/F/FG//
@M00842:106:000000000-AAV5A:1:1101:26399:7876 1:N:0:4
AAAAAAAAAAAAAAAAAAAAAACACAACAAATAAACAACAAAAAAAAAAAA
+
ABBBBBDBBBBDGGGGGCECFG1FCA11?113BB33B?/?/00?/</B@@D
@M00842:106:000000000-AAV5A:1:1101:10856:7883 1:N:0:4
AAAAAAAAAAAAAAAAAAAAAAAAAAACAACACAAAAAAAAAAAAACAAAA
+
ABCCBCBBCCCCGGGGGGGGGGG/>EEAFF///?/F0/BDC</>-<.F.00
@M00842:106:000000000-AAV5A:1:1101:7184:7884 1:N:0:4
AAAAAAAAAAAAAAAATGGAATTCTCGGGTGCCAAGGAACTCCAGTCACTG
+
BBBBBBBBBBBBGGGGAFGFBF3D5AABE1>1BD@??C3F3BGHEBF3F3B
@M00842:106:000000000-AAV5A:1:1101:7780:7885 1:N:0:4
TGAAAAAAAAAAAAAAGGAATGGCACTCCCGGGCGCCAAGGAACTCCAGTC
+
>>>>>@CDDDDDGGGGEEB01BF001000AB/>/>>@?/>/EEF1B1@@2B
@M00842:106:000000000-AAV5A:1:1101:13079:7894 1:N:0:4
AAAAAAAAAAAAAAAAGGGGGGGCGGCGCAGTACAGACACACCCCCCCCAC
+
1>AAAD@DDDDDG/E/AAEGGC@A-----;--/;/:9;FBBA------9--
@M00842:106:000000000-AAV5A:1:1101:4160:7895 1:N:0:4
TTCAGAATCAGAATGAGCCGCAACTTCGGGATGAAAATGCTCACAATGACA
+
>>AA3@B5FFFFGFGGGGGGGG?A45BAAA2A23D5B5BFBFFGB33BAG3
@M00842:106:000000000-AAV5A:1:1101:10584:7899 1:N:0:4
AAAAAAAAAAAAAAAAAAAAAAAAACACAAAACACAACAGCGCCAGCCACG
+
AAAAADDDDDDDGGGGGEEEG?//E//0//>B0?0//?/00///?//C0?/
@M00842:106:000000000-AAV5A:1:1101:23066:7899 1:N:0:4
AAAAAAAAAAAAAAAAGGGGGGGCGGCGTACACACGCCACCCCCAGCAGCC
+
>>A?AD>DDDDDGGG/AAE/E/99@?------/9:-9:--;-9---;--9-
@M00842:106:000000000-AAV5A:1:1101:6631:7900 1:N:0:4
AAAAAAAAAAAAAAAAAATGGAATGCCCGGGTGCCAAGGAACTCCCGCCCC
+
AAAAADDDDDDDGGGEEECGG@D11B1B/>>E>BE@CG/00B1BF///>/>
@M00842:106:000000000-AAV5A:1:1101:17357:7903 1:N:0:4
AAAAAAAAAAAAAAGAGGGGGGAGCGAGAGACACAACCCACCACACCAACC
+
1>AAA@AD000A?C//BCE?E////>/////0<<0.<.>.....<<C..<.
@M00842:106:000000000-AAV5A:1:1101:16895:7906 1:N:0:4
AAAAAAAAAAAAAAAAAAAAAAAGAAAACTCAGCAGCGCAGGCAACCCACC
+
BBBBBBBDDBBBGGGGGGGEGGG1F1323333333?F///////0/B//?/
@M00842:106:000000000-AAV5A:1:1101:16072:7909 1:N:0:4
CTTGCGCGGGCCTCCCAAAAAAACACAAACAACTGGAATTCTCGGGTGCCA
+
>>A1>1AADDDDFGGGFABFG///A0/AB/B//1BB01FBF2DFGE//BG1
@M00842:106:000000000-AAV5A:1:1101:14232:7911 1:N:0:4
AAAAAAAAAAAAAAAAATGGAATTCTCGGGTGCCAAGGAACTCCAGTCACC
+
ABBBBBBBBBBBGGGG?1BGA33BB5D1BE1>?BFBCF1BG3@FGF3FFG@
@M00842:106:000000000-AAV5A:1:1101:7598:7912 1:N:0:4
AAAAAAAAAAAAAAAAAAAAAAACAACAAAAACAAAAAAAAAAAAAAAAAA
+
AAAAADDDDDDDGGG?FEGGGGG/>E/F/0>?/?F>GC@/B/C/<//--<<
@M00842:106:000000000-AAV5A:1:1101:26577:7914 1:N:0:4
TTGAAAAAAAAAAAAAAAAAATGGAATTCTCGGGTGCCAAGGAACTCCGGC
+
>>3>>BFFCCCCGGGGGGGFCGBF33@3@5BB1/1>?FB31E1FF3B@1>/
@M00842:106:000000000-AAV5A:1:1101:11062:7919 1:N:0:4
AAAAAAAAAAAAAAAAGCGGGGCGCAGAGGACCGCACCCCCCCCCCCCACC
+
AAAAADDDDD@DGCCCF0/AEC/////>//0///</<//</>//--<<<C.
@M00842:106:000000000-AAV5A:1:1101:5164:7921 1:N:0:4
AAAAAAAAAAAAAAAAAAGGGGCGACACGCATCACCAACGCCCCACCAACC
+
1AAAA?DDDDDDGGGCE/A?EE///>//>///>1B01></<////</////
@M00842:106:000000000-AAV5A:1:1101:6934:7923 1:N:0:4
GCTTGCAAAATACGTGGCCTTATGGTTACAGTATGCCCATCGCAGTTCGCC
+
>>>>3>FFDFFFGGDEFGGGG45BF5DFBFFAB66F3FG3GEG222DFAE2
@M00842:106:000000000-AAV5A:1:1101:19502:7929 1:N:0:4
AAAAAAAAGAAAAAAAAATGGAATTCTCGGGTGCCAAGGAACTCCAGTCAC
+
?AAAADDDAAFFGGGG/AGFGB111A2DAAE/AABFEA/0BGFFFEHFGBF
@M00842:106:000000000-AAV5A:1:1101:26102:7930 1:N:0:4
GACAGCTTGGTTTTTAGTGAGTTGTTCCATTCTTTAGCTCCTAGACCTTTA
+
A>AA3>4DFBDAGG2GGBFBGB5DD4BDAA6A655BBDBFF3BGFHG33A5
@M00842:106:000000000-AAV5A:1:1101:26122:7931 1:N:0:4
GACAGCTTGGTTTTTAGTGAGTTGTTCCATTCTTTAGCTCCTAGACCTTTA
+
>1>>1>BDFA@AGFFCFAG3BB3D30AFE333333A1D1FFAFFFGHBF11
@M00842:106:000000000-AAV5A:1:1101:20200:7934 1:N:0:4
AAAAAAAAAAAAAAAAAAAAAAAAAAAACAAAAAAAAAAAAAAAAAAAAAA
+
AAAAADDDDDDDGGG?EE/EE@/>>//>/?/0<F/<><//-AC--<CC-9@
@M00842:106:000000000-AAV5A:1:1101:5257:7936 1:N:0:4
AAAAAAAAAAAAAAAAAAAAAAAAAAAACAAACAAAAAAAAAAACAAACAC
+
BBBBBDDBBBBBGGGGGGGGGGG?/E>E?//0?0/B0?//////..<<.00
@M00842:106:000000000-AAV5A:1:1101:25496:7938 1:N:0:4
AGAGATGAGATTGAGGCTGGGACACGATACTGTAGCCGACGCTTTGGCGGC
+
>>>1>@B@CDFFG1FBFGGGG00A0B0BAEEHD22FG0AEE/B//BBBAA/
@M00842:106:000000000-AAV5A:1:1101:9259:7945 1:N:0:4
AAGCATTTGGCGCATAATCTCGGAAACCTGCTGTTGCTTGGAAAGATTGGG
+
>>>>>BBDFFFBGGGGFGGGGGF222AG3AAAB53BF3DFE3FF2ABGGHA
@M00842:106:000000000-AAV5A:1:1101:5272:7946 1:N:0:4
AAAAAAAAAAAAAAAAAAAAAAACAAAAAAAAACAAAAAAAACACACAACA
+
AABBBBDBBBBBGEEGGGGGGG/1?1B1?>/>////00/>B/CG0C??//?
@M00842:106:000000000-AAV5A:1:1101:24832:7948 1:N:0:4
AAAAAAAAAAAAAAAAGGGGGGCGCCGAGACAGCGCCACCACCACCCACAC
+
?AAAA@DD@@@@EE//AEAE/C?/---<--.//.--;.:C..:C.C?AA..
@M00842:106:000000000-AAV5A:1:1101:17278:7957 1:N:0:4
AAAAAAAAAAAAAAAAAAAAAAACAAAAAAACAAAAAAAAAAAAAAAAAAA
+
AAAAADDDDDDDGGGGGGGCEG>///BF//>/?/0B///<///A/-@----
@M00842:106:000000000-AAV5A:1:1101:21847:7959 1:N:0:4
AAAAAAAAAAAAAAAAGGGGGGGGCGCGCGCGACCCCCACCCCACCCCACG
+
>1AAAD@DDDDDCG?AAE?FGG@------9;------9-----9-99@---
@M00842:106:000000000-AAV5A:1:1101:5299:7960 1:N:0:4
AAAAAAAAAAAAAAAAGGGGGGGCACGCAAAGCAACCACAACACACAACAA
+
ABABBDD2>2ADEECE11AAA@??-..-;--;.//:99..;.;A.;DF...
@M00842:106:000000000-AAV5A:1:1101:17234:7961 1:N:0:4
ATGCGCTCTAATCTCTGGGCATCTGGCTATGATGCTGATGGAACTGACCAC
+
>>>>1>11>FFFGBBAFGGGA0B1DF1B1FB33D11B11DB0FFFFGFH1/
@M00842:106:000000000-AAV5A:1:1101:24006:7962 1:N:0:4
TATAATATTTTTAATGTATAATCAGAATATTTACAGATTTTTGCAACAAAA
+
>>3>ADDB@55DGGBFBFDFGGD5B45555666D5B5AAA5BAG5A3B2FA
@M00842:106:000000000-AAV5A:1:1101:7583:7969 1:N:0:4
ACCAGCAAGAGCAGAAGCAATACCGCCAGCAATAGCACCAAACATAAATCC
+
>1>>1>C>FFFFGGBCGGGFFFBF0AAE0FC01B11FFG0//BCD1D1ED1
@M00842:106:000000000-AAV5A:1:1101:16281:7970 1:N:0:4
AAAAAAAAAAAAAAAAAAAAAACAAACACACACAACACAACACCACAAACC
+
AAAAADDDDDDDGGGGEEEG?E/>?0/B0?/??>/??////?C/?///0//
@M00842:106:000000000-AAV5A:1:1101:24069:7971 1:N:0:4
AACCGTCAGGATTGACACCCTCCCAATTGTATGTTTTCATGCCTCCAAATC
+
ABBB33>>AFFCFGFGFGFECGEB4445B55DD55BADBDFGHBGHE3GDE
@M00842:106:000000000-AAV5A:1:1101:26181:7974 1:N:0:4
AAAAAAAAAAAAAAAAGGGGGGGCGCAACGCACCACCACCACACAAACACC
+
1A?AA?DDDDADEE///AEEAC@--9-------------9:--;---;-9-
@M00842:106:000000000-AAV5A:1:1101:8361:7975 1:N:0:4
AAAAAAAAAAAAAAAAAAAAAAAACAGAACACAAAAACAAACACACAAAAA
+
BBBBBBBBBBBBCGGC0EEE/@/>??133030//B0////0/B0E?E/0?/
@M00842:106:000000000-AAV5A:1:1101:14659:7977 1:N:0:4
AAAAAAAAAAAAAAAAAAAAAAAAAAAAACAACAAAAAAAAAAAAAAAAAA
+
AABBBBBBBBBBGGGGGEGGGGEG///>E<?//???FCFGGGGGCGG@ACD
@M00842:106:000000000-AAV5A:1:1101:23818:7978 1:N:0:4
AAAAAAAAAAAAAAAAAAAAAACAAAACACAAAAAAACCAAAAAAACAAAA
+
ABBBBBBBBBBBGGGEGGGGGGC1FE11?1?1111>>///??FG/</?F0?
@M00842:106:000000000-AAV5A:1:1101:14322:7986 1:N:0:4
TCCAAAAAAAAAAAAAAAAATGGAATTCTCGGGTGCCAAGGAACTCCAGTC
+
>AAAAFABBBBBGGGGGGGGGBF33@3@5D1101>1BFB111GHFGFGFFB
@M00842:106:000000000-AAV5A:1:1101:24166:7987 1:N:0:4
ATCGCGAGTGGTCGGCAGATTGCGATAGACGGTCACATTAAATTTAACCTG
+
1>>1>1>A>AAFGGGEGE0B1F1AE///1B/EABAGA2D11BF212AFHF0
@M00842:106:000000000-AAV5A:1:1101:24321:7991 1:N:0:4
AAAAAAAAAAAAAAAAAAAAAACAAAAACAACCACACACAAACACCACCAG
+
AAAAADDDDDDDGGGGEGEC/E///0>?//?//?///////0/<0////?0
@M00842:106:000000000-AAV5A:1:1101:5397:7992 1:N:0:4
AAAAAAAAAAAAAAAAAAAAAAAAACAACGACAAAAAAAAAAAAAAAAAAA
+
ABBBBDDBBBBBGGGGGGGGGG/////?//?></B0?/></>/AC?F??C@
@M00842:106:000000000-AAV5A:1:1101:23335:7993 1:N:0:4
AAAAAAAAAAAAAAAAGGGGGGGGACGGGCACCACCACCCCCACCCCACAC
+
AAAAADDDDDDDCE/AE/EEEC@>@-----9--99------;--;-;----
@M00842:106:000000000-AAV5A:1:1101:18342:7999 1:N:0:4
TCCTACAGGTAGCGTTGACCCTAATTTTGGTCGTCGGGTACGCAATCGCCG
+
>AAAAFFFFFFDFEAEEFGGGGB01333AAA1AAAAAABAGGG/EEGFGG/
@M00842:106:000000000-AAV5A:1:1101:9718:7999 1:N:0:4
AAAAAAAAAAAAAAAAAAAAAAACAACAAAACCAAAAAAACAAAAAAAAAA
+
BB@BBBBBBBBDGGGGGG0@GGEAFA1111B0/?/?//>@//?CG/B@//A
@M00842:106:000000000-AAV5A:1:1101:10972:8001 1:N:0:4
AAAAAAAAAAAAAAAAAAAAAAAAAACAACAACCACACAAACAAAAACACA
+
AAAAADDDDDDDGCGGEG/EEE/>/>////?<//?<F/<?C/G/B0///0/
@M00842:106:000000000-AAV5A:1:1101:8618:8001 1:N:0:4
GTTATGGTTTCCGTTGCTGCCATCTCAAACACATTTGGACTGCTCCGCTTC
+
>>>>>54BBBFFGGGCGGGGGG5B5DFF444AB455DFBHHFFBHHCG2EA
@M00842:106:000000000-AAV5A:1:1101:22732:8002 1:N:0:4
AAAAAAAAAAAAAAAAAAAAAAACAAAAACACCAAAAAAAAAAAACAAACA
+
AABBBBBDBBBBGGGGGCGGGG??1?1111?0/?/?///<>/<<B/?/?/0
@M00842:106:000000000-AAV5A:1:1101:11990:8002 1:N:0:4
ATCAAATAAATATATAGTTGATGCAACAAACAACAAAAACGGAATTCTCGG
+
@ABBBFFFFFFFFFGFFBFFBFDFAB4B4B4444B442B2AA22BBF5DF2
@M00842:106:000000000-AAV5A:1:1101:5276:8005 1:N:0:4
CTTTCAAAAAAAAAAAAAAAAATGGAATTCTCGGGTGCCAAGGAACTCCAG
+
>>AA>DDFFBBBGGGGFEGGEFFBF333355@B?01>B?BBFF1EG3GHH3
@M00842:106:000000000-AAV5A:1:1101:9936:8006 1:N:0:4
AAAAAAAAAAAAAATAGGGGGGCGCGGCCCGCCCCCCCACACCCACAACCC
+
>AAAADDDDDADEE01AFEEE/B/<//-------<-;--..;A..;.:...
@M00842:106:000000000-AAV5A:1:1101:10647:8008 1:N:0:4
GAAAAAAAAAAAAAAAGGGGGGGGAGACGCGCGACGCCCCACGCACAACAG
+
>>AAA11ADDDDGCE///AE/B@-;;---;-----;----99---;-----
@M00842:106:000000000-AAV5A:1:1101:25217:8009 1:N:0:4
AAAAAAAAAAAAAAAAGGGGGGCGAGGACGCACCACCCACCAACCACCCCC
+
1AAAA1ADDDDDEAA/EEEGG?C/A---.-<---..;C.:A...;.C..;-
@M00842:106:000000000-AAV5A:1:1101:22172:8012 1:N:0:4
AAAAAAAAAAAAAAAAAAAAAAACAACAACAAACAAAACACCATCACCACG
+
AAABBBBDBBBBGGGGEGGGGG?1??11?11/0?B?000??//333?23//
@M00842:106:000000000-AAV5A:1:1101:16574:8014 1:N:0:4
CATGTTGGACCTGTAAACTTAAAAACAACAACAAAACAATGGAATCCCCGG
+
>>>1>@3>FFFBBABGGFBGGFB1BAC000A000BA0A0ABAB1A1B1A//
@M00842:106:000000000-AAV5A:1:1101:14294:8014 1:N:0:4
TTGGAAAGTTAAAGGTTAGATCATTCGGAGTTGCAAAAAACCACAAAAACA
+
>>>1>BB>B@DFGFA1BBBBBF11333B0A0BDDB3BB000/B/FFH0A//
@M00842:106:000000000-AAV5A:1:1101:24248:8014 1:N:0:4
AAAAAAAAAAAAAAAAGGGGGGACGCAGAAGCACCCGCCCACCACACACAC
+
AAAAA1A>ADDDCA//AEGG?>//>//@/01110.<---<<<.CC<A.;..
@M00842:106:000000000-AAV5A:1:1101:14980:8014 1:N:0:4
GAAAAAAAAAAAAAACGGGGGGCGCGCCAAGACGCCACACCACCACCCCCC
+
1AAAAFDDDD0A0////A?EE?@-<@<-.-.</.--.:..:CHCC...--9
@M00842:106:000000000-AAV5A:1:1101:8717:8023 1:N:0:4
TTTGAAGAGTAAAAAAAAAAAAAATGGAATTCTCGGGTGCCAAGGAACTCC
+
>>>11B1BCDFFGGGGGGEAECE/BBF11B11DD/AAA>EF1BGE0>F1GF
@M00842:106:000000000-AAV5A:1:1101:26882:8025 1:N:0:4
AAAAAAAAAAAAAAAAAAAAAAACAACACACGAACACAAACACTACCCACC
+
ABBBBBDBBBBBGGGGEGGCGGE1?GG1?1//>//>B/?0/B0333202//
@M00842:106:000000000-AAV5A:1:1101:23899:8026 1:N:0:4
AAAAAAAAAAAAAACGGGGGGGGCGGGAGCGCCGGCACCACCACCACACAC
+
AAAAA1AA@ADDEA//AAEGGG-@---9----9--------;----A-:--
@M00842:106:000000000-AAV5A:1:1101:25268:8027 1:N:0:4
TGAATAAAAAAAAAAAAAAAAAATGGAATTCTCGGGTGCCAAGGCACTCCC
+
3>>>>BDFFFBBGGGGGGGGGC0FBF3@@35@B?FF1>EFFEGA1BFBFH1
@M00842:106:000000000-AAV5A:1:1101:11136:8027 1:N:0:4
TGTGAGGATTGTTGATCAAAAAAAAAAAACACAAATGGAATTCCCGGTGCC
+
3333>54B45B45FFBGFGFGG?E22E201B1AAA5DCCG33D5BE0>>>3
@M00842:106:000000000-AAV5A:1:1101:10752:8032 1:N:0:4
AAAAAAAAAAAAAAAAAAAAAACAAAGCGACACAAACAACACACACACAAA
+
A>AAAD1ADDDDGGGGEE>EE///>000///>/0?0/B//<?////?E//0
@M00842:106:000000000-AAV5A:1:1101:22362:8033 1:N:0:4
AAAAAAAAAAAAAAAACGGGGGGCGGAGACCACGCACCCCCCGACACCACC
+
11>AADDDDDDDEEC?/AE?EC?/<--:-..;...:--.-:---9;-----
@M00842:106:000000000-AAV5A:1:1101:12716:8046 1:N:0:4
CTTGATTATTCATAGCAAAAAAAAAGAAAAACAATGGAATTCTCGGGTGCC
+
>>>3>BBDFFFFGGFGGGGCGC2E2A22AA22AAFGH3GDGDEGEFE1EEC
@M00842:106:000000000-AAV5A:1:1101:18069:8047 1:N:0:4
ATAGGATTGAGATGTTGTTGAGCTCTGCAAACAAAAAAAAAAAAATCGCAA
+
>AA33B@@CFFBBFBFFBGGFGB5A5AFFA5BB4BB2AA2AAE0013?1?B
@M00842:106:000000000-AAV5A:1:1101:17088:8048 1:N:0:4
AAAAAAAAAAAAAAAAAGGGAATCCCCGGTTGCCAAGGACCCCAGGCCCCC
+
AAAAADDDDDDDEGGE//AEA00@1F/>E///B@F1E/B0??E////////
@M00842:106:000000000-AAV5A:1:1101:4851:8051 1:N:0:4
AAAAAAAAAAAAAAAAAAAAAAAAAACAACGAGCAGCCAGCACAGAGACAC
+
AAAAA1ADDDDDGGGGGGGGCEE//>///////>>00/00/0B001000?0
@M00842:106:000000000-AAV5A:1:1101:24053:8052 1:N:0:4
AAAAAAAAAAAAAAAAGGGGGGGGGCGGGGGCGGCAGACCCACAGACCACG
+
>A?333A2DDDA?2AA1E1EEG@?;-;--9-------:..9.9;.9.;B..
@M00842:106:000000000-AAV5A:1:1101:8751:8056 1:N:0:4
AAAAAAAAAAAAAAAAGGGGGGAGCGGCGCGCGCAGACGCCCCAACCACCC
+
>>1>>>1A@DADE/A//AEAEG<>///><--------.-999-..;..:..
@M00842:106:000000000-AAV5A:1:1101:8246:8058 1:N:0:4
AAAAAAAAAAAAAAAAAGGGAACTCTCGGGTGCCAAGGACCTCCAGTCACC
+
AAAAADDDDDDDGGGGE/AEA0/F@F1/>>/>?FDEH/B0?0B>0F2BFG@
@M00842:106:000000000-AAV5A:1:1101:8525:8060 1:N:0:4
AAAAAAAAAAAAAAAATGGAATTCTCGGGTGCCAAGGAACTCCAGTCACTG
+
ABBBBBDBBBBBGGGG1BFB3B3DBBA1A?E1BD3F?BFHBGFFF333B33
@M00842:106:000000000-AAV5A:1:1101:23632:8061 1:N:0:4
AAAAAAAAAAAAAAAAGGGGGGCGCGGGGCCACACACGCCCACACACACCC
+
>A1AADDDDDDDGCG/EEGG?///->---:-.;;...-;C;....9C.C..
@M00842:106:000000000-AAV5A:1:1101:24444:8065 1:N:0:4
AATTTTGGTCGTCGGGTACGCAATCGCCGCCAGTTACATCGCTTGCAAACA
+
BAAABFFDAFBDFEGEAEGFGF22A2A22AA0A3A55DD5BEB1FHHGG11
@M00842:106:000000000-AAV5A:1:1101:19362:8065 1:N:0:4
AAAAAAAAAAAAAAAAAAAAAAAAAAAAAACAAAAAAAAAAAAAAAAAAAA
+
AAAAADDDDDDDGEGGGCE@/E/>/>/>/<??/0B/>BC/<A@-<@-AC-A
@M00842:106:000000000-AAV5A:1:1101:14583:8065 1:N:0:4
ACCTTGCGTGTACGCGCAGGAAACACTGACGTTCTTACTGACGCAGAAGAA
+
3AAAA5CDAAAFGGEFGEEGCGGFGCFGFCA22B2DBGDFHHGGGGAAFFA
@M00842:106:000000000-AAV5A:1:1101:5599:8066 1:N:0:4
AAAAAAAAAAAAAAAAAAAAAAAAAAACACACAAAAGAAAAAAACAAAAAC
+
BBBBBDDBBBBBGGGGGGGGGGG?E?EE/??/??002/02B0///</00//
@M00842:106:000000000-AAV5A:1:1101:20604:8069 1:N:0:4
AAAAAAAAAAAAAAAAAAAAAAAGAGAAACACACGAGCACAAGCAACCACA
+
AAAAADDDDDDDGGEEGC/FE/>//0011000///////B000/0000///
@M00842:106:000000000-AAV5A:1:1101:22301:8070 1:N:0:4
AAAAAAAAAAAAAAACGGGGGGGGCAGCAGCTCCCCCACACACCACCCCCC
+
1>AAA@1@DDDDEEGGCECCCC-;9------//:---9A-9--AA----9-
@M00842:106:000000000-AAV5A:1:1101:7090:8074 1:N:0:4
AAAAAAAAAAAAAAAAATGGAATTCTCGGGTGCCAAGGAGCTCCAGTCACC
+
BBBBBBBBBBBBGGGGFCFGBBF3D55?BE10BBBFGFFAH1GHHEDGHH3
@M00842:106:000000000-AAV5A:1:1101:22193:8075 1:N:0:4
AAAAAAAAAAAAAAAAAAAAAACAAAAGACACAAACACACAAAACACCACA
+
AAAAADDDDDDDGGGGGGGG?////>00?0B00/0/0>////B00?0/?//
@M00842:106:000000000-AAV5A:1:1101:14571:8078 1:N:0:4
AAAAAAAAAAAAAAAAAAAAAAAACAAAACAGAAAAAAAACAAAAAAAAAA
+
1AAAADDDDDDDGGGG?EEGE>EEEA/FF0/00B>BBE/B/?F<FGCG//>
@M00842:106:000000000-AAV5A:1:1101:13846:8080 1:N:0:4
AAAAAAAAAAAAAAAAGGGGGGGCGGCACTCGCACGCGCCACCCACCCTCC
+
>AAAADDDDDDDGGG?ECCAE/?-;-----/-;-9-;---9:9-;------
@M00842:106:000000000-AAV5A:1:1101:18490:8080 1:N:0:4
TATAACCAGTAGTGTTAACAGTCGGGAGAGGAGTGGCATTAACACCATCCC
+
A?AAAFFFADFFFA33F3B3BB11A0000000B0BBB01111FGHFG1BGA
@M00842:106:000000000-AAV5A:1:1101:11210:8083 1:N:0:4
AAAAAAAAAAAAAAAAAAAAAAAAAAACAACAAAAAAAAAAACAAAAAAAA
+
AAAAADDDDDDDGGG?A/EEGG?//>////</<0B//>/////<?0FA--@
@M00842:106:000000000-AAV5A:1:1101:10835:8086 1:N:0:4
AAAAAAAAAAAAAAAAAAAAAAAAAACAAGCACAAAAAAACACAAAAAACA
+
AAAABDDBBBBBGGGGGGGGGG/>/>///0/B0?00BF/>/?0?/<0?///
@M00842:106:000000000-AAV5A:1:1101:9282:8088 1:N:0:4
AAAAAAAAAAAAAAAGGGGGGGCGGTGCAGAGCACCCACCCCCACACAACC
+
>AAAA1>A@AADGC///EGEG?------;//-;/---9-:-----:-----
@M00842:106:000000000-AAV5A:1:1101:23734:8088 1:N:0:4
CAATGACAAATCTGTCCACGGAGTGCTTAATCCAACTTACCACGCTGGGTT
+
>>A>3BBFFFFFGGBGGGGFGEA2B5A5B55ADA3B35AGGH32BAAAA32
@M00842:106:000000000-AAV5A:1:1101:19938:8092 1:N:0:4
AAAAAAAAAAAAAAAGGGGGGGGGCGAGCAACGGCACACACAGCCCCACCC
+
1>A111>ADDDDG?//A/AEG-;--;---9/-----9-;-9--:---;---
@M00842:106:000000000-AAV5A:1:1101:12867:8093 1:N:0:4
AAAAAAAAAAAAAAAAATGGAATTCTCGGGTGCCAAGGAACTCCAGTCACC
+
ABBBBBBBBBBBGGGGECBGBABAD5@?1E1>?FDBFAF3GFGHHGFGGGB
@M00842:106:000000000-AAV5A:1:1101:4089:8100 1:N:0:4
AAAAAAAAAAAAAAAAAAAAAAACAACAGAGTACACCGAACAACGCACACA
+
ABBBB?DBBBBBGGGGGGCEEE@1??1123333BB33/>///2////>/0/
@M00842:106:000000000-AAV5A:1:1101:4741:8103 1:N:0:4
GGTAAAAAAAAAAAAAAAAATGGAAGTCTCGGGTGCCAAGGAACTCCAGTC
+
>>>>>BDFBBBBGGGGGGGG1BGF33B@@@FA>1>BEF31?FCGFGHCGBB
@M00842:106:000000000-AAV5A:1:1101:15860:8105 1:N:0:4
TAATAACCTGATTCAGCGAAACCAATCCGCGGCATTTAGTAGCGGTAAAGG
+
AABBBFFFFFFFGGBGGF2A2ABAA4B42222AAA3B5BDADGA01BAA53
@M00842:106:000000000-AAV5A:1:1101:20192:8111 1:N:0:4
AATAACCTGATTCAGCGAAACCAATCCGCGGCATTTAGTAGCGGTAAAGTT
+
AA>AAFFBFFFDFFFFFAA0AGE01B00000/AA1BABD22FAE/EEBG22
@M00842:106:000000000-AAV5A:1:1101:14201:8120 1:N:0:4
AACGTCAGAAGCAGCCTTATGGCCGTCAACATACATATCACCATTATCGAA
+
3>>3>>>AFFFFGGGGGGFGGG44A2ABAFG3ABA555DEGHHFG55FAF3
@M00842:106:000000000-AAV5A:1:1101:26493:8120 1:N:0:4
AAAAAAAAAAAAAAAAGGGGGGCGCGGAGACCACCCCCCCCCCACACCCCC
+
>AAAA1AADDDDE?E/E/EEECB/<@-<--../...-;--@-999------
@M00842:106:000000000-AAV5A:1:1101:14693:8122 1:N:0:4
AAAAAAAAAAAAAACAGGGGGGCACGGCACACCACCACCACACCCCCCCCC
+
>>AAA>>>DDDDE?//0AAE/>/</?//>/??////..<.<<.AA--<::-
@M00842:106:000000000-AAV5A:1:1101:27473:8125 1:N:0:4
AAAAAAAAAAAAAAAAGCGGGGGACAGACACGACGACCACACCCCACAACC
+
AA@AADDDADDDGGGC/0A/E////>/000>/>//<>/>//////?<//?/
@M00842:106:000000000-AAV5A:1:1101:4373:8128 1:N:0:4
AAAAAAAAAAAAAAAAAAAAAAAAACAACAAACAAAAAAACAAAAAAAAAA
+
BBBBBDDDBBBBGGCGEGGGGEF/>//??EHA/FGH0?E////B0FD///<
@M00842:106:000000000-AAV5A:1:1101:16251:8128 1:N:0:4
AAAAAAAAAAAAAAAAGGGGGGGAGCAGAGCGCACCACGCCCCACACACAC
+
1>A1>11A?>?0/E///AECEC;99../9;/-9-9;---------9A--9-
@M00842:106:000000000-AAV5A:1:1101:4392:8131 1:N:0:4
AAAAAAAAAAAAAAAAAAAAAAAAAACAAAGAAAAAAACAAAACAAAAAAA
+
AAAAADDDDDDDGGGGG?GGG?///>//>00B0<00>////0B0F<?C/<>
@M00842:106:000000000-AAV5A:1:1101:20900:8132 1:N:0:4
AAAAAAAAAAAAAAAAAAAAAAAAAACAAACAAAAAAAAAAACAAAAAAAA
+
AABBBDBBBBBBGGGGFGGCFGE/>//?/F/?/?B/>//>@D///?0?->-
@M00842:106:000000000-AAV5A:1:1101:14197:8139 1:N:0:4
AACGTCAGAAGCAGCCTTATGGCCGTCAACATACATATCACCATTATCGAA
+
3>A3>>3ADFFFFGGGGGEGGG442AFEADA3BB3B5DFGGHHCFFGGHG3
@M00842:106:000000000-AAV5A:1:1101:20163:8143 1:N:0:4
AAAAAAAAAAAAAAAAAAAAAAAAAAAAAAACAAAAAAAAAAAACAAAAAA
+
BBBBBBBBBBBBGGGGGGGCG>E>///<//</??0?/>@@->-<.<.GF.;
@M00842:106:000000000-AAV5A:1:1101:15584:8146 1:N:0:4
CCACTGCAACAACTGAACGGACTGGCAACACTGGTCATAATCATGGTGGCC
+
>AAA11BFFFFAEEGDBFFE1A0B00AB0B0BBBBDA222BDF21A11BB0
@M00842:106:000000000-AAV5A:1:1101:19161:8147 1:N:0:4
GAAAAAAAAAAAAAAAGGGGGGGCGAGGCATACGACACCCCACCACCCCCC
+
11>AA11>>0A?A/A//AECEC--------/9;-9--9-----9----;--
@M00842:106:000000000-AAV5A:1:1101:12686:8147 1:N:0:4
AAAAAAAAAAAAAAAAAAAAAAAAAAAAACACAAAAAAACAAAAAAAACAA
+
BBBBBBBBBBBBGGGGCGGGGG/>>///>//0?/?FGGG/?/<F/>@C.>F
@M00842:106:000000000-AAV5A:1:1101:11354:8148 1:N:0:4
CCTCGGCAGCAAGAACCATACGACCAATATCACGAAAATCGTCACGCAACG
+
>>>>11>@AAFFFAEGCGG1BF0EA?0112D2DA//B/D1BBFCEEFEC//
@M00842:106:000000000-AAV5A:1:1101:7283:8149 1:N:0:4
TGCCAATGATGTTTATCCTTTGGATGGTCGCCATGATGGTGGCTATTATAC
+
1>1>1B@CFFFBDDBEGGGBBBF11FCAD0AEABBBEE11AB00B1B2B2A
@M00842:106:000000000-AAV5A:1:1101:25570:8149 1:N:0:4
AAAAAAAAAAAAAAAAATGGAATTCTCGGGTGCCAAGGAACTCCAGTCCCC
+
BBBBBBBBBBBBGGGGE1BGBBBBBADFF01>EGB3FF13B3BGGG3B3B?
@M00842:106:000000000-AAV5A:1:1101:19786:8151 1:N:0:4
AAAAAAAAAAAAAAAAGGGGGGCAGAGGGCCGCGCGCACCCACCCCACCCC
+
AAAAA?DDDDDDGGG?/EEC?@//<//////-<-<-----....:@A...-
@M00842:106:000000000-AAV5A:1:1101:4406:8155 1:N:0:4
GCTGTTGGTTTCTATGTGGCTAAATACGTTAACAACAAGCCAGATATGGAC
+
>1>1>1BA>>>DDFBE3BGF1FB13BBF100BEDA0A0F0BGFCF12DFH1
@M00842:106:000000000-AAV5A:1:1101:7481:8159 1:N:0:4
AAAAAAAAAAAAAAAAAAAAAAAAAACAAAAAAAAACAAAAAAAAAAAAAA
+
AAAAADDBBBBBGGGGGGGGCE//>>/?/0??>////?/0<//<@C@-<-?
@M00842:106:000000000-AAV5A:1:1101:21693:8164 1:N:0:4
CTCATTTTCCGCCAGCAGTCCACTTCGATTTAATTCGTAAACAAGCAGTAG
+
AAABAFFFFFAAGEFFGGBGGGB554A4B52555DD2BABBFBF2G2GGA5
@M00842:106:000000000-AAV5A:1:1101:25079:8165 1:N:0:4
AAAAAAAAAAAAAAAAGGGGGGGCACGACACTCAGCAACCCCCACACCCAC
+
>AAA>@ADDDDDF?E//AE/A/9999..9-9////;/-:;-;9-9-;-;--
@M00842:106:000000000-AAV5A:1:1101:25491:8175 1:N:0:4
AAAAAAAAAAAAAAAAAAAAAACAACACAACAAACAAAAAACAACAAAACC
+
AAAAADDDDDDDGGAEEG?E/F/?>/?/??E/?0/0/>>/E/GA/<<0G0/
@M00842:106:000000000-AAV5A:1:1101:5880:8176 1:N:0:4
AAAAAAAAAAAAAAAAGGGGGGAGCAGAAGCAGCAACCCACCCCCCCACCC
+
AAAAADDDDD?DGCG/AE//A////?00<1?1000><>C..><-----..;
@M00842:106:000000000-AAV5A:1:1101:12851:8176 1:N:0:4
CTCCGGTTATCGCTGGCGACTCCGTCGAGATGGACGCCGTTGGCGCTCTCC
+
>>1>11>>>DFAEEEECEAE0EB000A/A//BB0B/E?F//A0EAEEE/FG
@M00842:106:000000000-AAV5A:1:1101:7475:8177 1:N:0:4
AAAAAAAAAAAAAAAAAAAAAAAAAAACAAAGACCAAAAAACACAAAAAAA
+
AAAAA@A1ADDDGGGGGGGG?F/>//>/??00B<0B<F/?///0??0F/B>
@M00842:106:000000000-AAV5A:1:1101:7163:8178 1:N:0:4
AAAAAAAAAAAAAAAAGGGGGGCGGCGCGGCCACAAACACCCACACCCACC
+
AAAAA1AADDD@E/A//AA/EG@?<-<------;...9.9C.......9.-
@M00842:106:000000000-AAV5A:1:1101:24286:8178 1:N:0:4
AAAAAAAAAAAAAAAAAAAAAACAACAAAAAAAAAACAAACACAAAAAAAA
+
BBBBBBDBBBBBGGGGGGGGGG1E1F??1B?/>>E//?/B/B0C/0F/>//
@M00842:106:000000000-AAV5A:1:1101:5409:8179 1:N:0:4
ACCAGATATTGAAGCAGAACGCACAAAGAGAGATGACATTGAGGCTGGGAA
+
>11A1B@BBDDFGFGGGF1FAA00AB000A0A0D1D1B22AF1BB/AA/A1
@M00842:106:000000000-AAV5A:1:1101:13012:8193 1:N:0:4
GAAAAAAAAAAAAAAAGCGGGGGCGCTACCGACCACACCGCCACACACCCC
+
A1>A1CA@DDDDEG//A0AE?C/////<>0<////??////>/?0</?<</
@M00842:106:000000000-AAV5A:1:1101:10790:8194 1:N:0:4
AAAAAAAAAAAAAAAAAAAAAAACAAGACAACAAACAAACACAAAAACAAA
+
BBBBBBDBBBBBGGGGGGGGGGE1??2?23BGH/?/F/F/BCCAF0////0
@M00842:106:000000000-AAV5A:1:1101:11988:8195 1:N:0:4
TTGATATTTTTCATGGTATTGATAAAGCTGTTGCCGATACTTGGAACAATT
+
>>>>>BBBFFFFGGGGB33EF3A331BBBEABBFDEAE?EDEFF1BGBFGB
@M00842:106:000000000-AAV5A:1:1101:23558:8198 1:N:0:4
AAAAAAAAAAAAAAAAGGGGGGCAGACGGCACCACACCACCCCCAACCCAC
+
>AAAADDDDDDDAA//AAC?EC/<<?0///-<.<>.<C.<..---..;...
@M00842:106:000000000-AAV5A:1:1101:18090:8199 1:N:0:4
AAACAGGCAAAAAATTTAGGGTCGGCATCAACAGCAATATCAGCACCAACA
+
BBBBB44AA4BFCEEGGGFGGF4A2EEAGC33BBFG2B55FGHGBGGHA?1
@M00842:106:000000000-AAV5A:1:1101:9503:8200 1:N:0:4
AAAAAAAAAAAAAAAAGGGGGGCCGCGCGCTCCCCACCCCACCACACCCCC
+
>AAAA1ADDDDDGG?EE?//ACC///<----.<../<.:-.:.......;-
@M00842:106:000000000-AAV5A:1:1101:23758:8200 1:N:0:4
GAAAAAAAAAAAAAAAGGGGGGGGGAGGGACGCGACCCCCACACCACACAC
+
1AAAA?DDDDDDGA//EAEGCCA-------;----9--9@-:--9-;-AA-
@M00842:106:000000000-AAV5A:1:1101:23518:8207 1:N:0:4
AAAAAAAAAAAAAAAAAAAAAACGAAGCACATCAACACCAAACACAAAAAC
+
AAAAADDDDDDDGGGGGE?//>///?//10011110B//?///<BF/00//
@M00842:106:000000000-AAV5A:1:1101:16495:8208 1:N:0:4
ATGCGCGCTTCGATAAAAATGATTGGCGTATCCCACCTGCAGAGTTTTAAC
+
>AAA1A1@AAA0AA0A1B1FBA2BD00AA//AD1ABB0000BBA12F221D
@M00842:106:000000000-AAV5A:1:1101:23457:8209 1:N:0:4
AAAAAAAAAAAAAAAAAAAAAAACAACAAAACACAAACAAAAAAAAAAAAA
+
BBBBBBDBBBBBGGGGGCGGGGG11???1110?0/?0?GA0BG/></>C//
@M00842:106:000000000-AAV5A:1:1101:21168:8211 1:N:0:4
AAAAAAAAAAAAAAACGGGGGGGGCGCAGACCGCCCCAACACCCCCCACCA
+
>>AAA?@DDDDDGGC/AECEGC?@@----;----9----;--9----99--
@M00842:106:000000000-AAV5A:1:1101:24439:8212 1:N:0:4
AAAAAAAAAAAAAAAAAAAAAACAAAAACACTAAACAAAAAAAAAAAAAAA
+
1AAAADDDDDDDGGGGGGGGGG//?0B//?01>BG11C0BEE<E?/@C/</
@M00842:106:000000000-AAV5A:1:1101:17251:8218 1:N:0:4
AAAAAAAAAAAAAAAAGGGGGGCCGCAGCGCACACACACGCCGACACAACC
+
1A1AA111>ADD/AE/AE?E///////------<<.<.<--:---:@/...
@M00842:106:000000000-AAV5A:1:1101:5201:8219 1:N:0:4
AAAAAAAAAAAAAAAAAAAAAAAAAAAAAAACAAAAAAAAAAACAAAAACA
+
CCCCCBDBCCDDGGGGGGGGGGGCE?/E?///?/FH/>CGC@-.<<.CG.<
@M00842:106:000000000-AAV5A:1:1101:18084:8220 1:N:0:4
AAACAGGCAAAAAATTTAGGGTCGGCATCAACAGCAATATCCGCACCAACC
+
AABBB44AAFFFGGFFGGGGGE42AEGAGE33ABGFF355D51F0EFFGE1
@M00842:106:000000000-AAV5A:1:1101:7507:8220 1:N:0:4
GTTGGTTCCAAGGAGAAATCAATAAAGGGGAAACAAGGTTTGACCAACAAA
+
>1>11>>B@DFFFGGGGGFGGF3A11ABA000AABACG11ABEGHFHAAFB
@M00842:106:000000000-AAV5A:1:1101:7227:8228 1:N:0:4
ATTTAGACATGGCGCCACCAGCAAGAGCAGAAGCAATACCGCCAGCAATAG
+
AABBB5CFFFFFGGFGGGGCGGH4A4BFBA33BBBB3FGH?EGGGGGGBE5
@M00842:106:000000000-AAV5A:1:1101:14072:8229 1:N:0:4
AAAAAAAAAAAAAAAAGGGGGGCGGGCGACCGCACCACCCCCCCACACCCC
+
>>AAADDDDDDDGEEEECCE?C?@---::-------....9--9-A-A-:-
@M00842:106:000000000-AAV5A:1:1101:22393:8229 1:N:0:4
GAAAAAAAAAAAAAAAGGGGGGCCGGCGAGAGCCACCACCCACCAACAACC
+
1AAAA?1AADDDCGECAAEEGG////<<---<.<//<....<.;.CF:CC.
@M00842:106:000000000-AAV5A:1:1101:4473:8230 1:N:0:4
AAAAAAAAAAAAAAAAAGGGGGAGACGGAGACCCACAACGCCACACCACCC
+
>AAAA1AD0A@DEEE/A//A//E>>////////??/?/?/>///B/</?/?
@M00842:106:000000000-AAV5A:1:1101:20038:8231 1:N:0:4
GAAAAAAAAAAAAAACGGGGGGCGAAGGCAACGAACAACAAACCAACCCAC
+
1>AA>1>10>000////EEEEC?@---....<-..-<;...;..:::..:.
@M00842:106:000000000-AAV5A:1:1101:18536:8234 1:N:0:4
AAAAAAAAAAAATGGAATTCTCGGGTGCCAAGGAACTCCAGTCACTGACCA
+
ABCBBBBCCCCCCGGGGGGGFGABE1A1BDC1A1BB3FFFHHHHHFHHHH3
@M00842:106:000000000-AAV5A:1:1101:25731:8249 1:N:0:4
AAAAAAAAAAAAAAAAATGGAATTCTCGGGTGCCAAGGAACTCCAGTCACC
+
BBBBBBBBBBBBGGGGGGFGBB335AD?FE1>B?BB1?1?FFGHGHEF3B3
@M00842:106:000000000-AAV5A:1:1101:8604:8254 1:N:0:4
ACAAACTTGGTTCTCTGGTTAATTTACAAGTTCGATCGTTGGTGCTTTAAA
+
@ABBBBFFFFFAGGFGGGBBB5666DD55B5BDBADFE22BE2BFBDAEFA
@M00842:106:000000000-AAV5A:1:1101:15328:8255 1:N:0:4
GCAAGGCCACGACGCAATGGAGAAAGACGGAGAGCGCCAACGGCGTCCATC
+
>>>>11AAAADDGGGFAEBGBF1B1A0A0////A//AAAAEAE?EEEGGGF
@M00842:106:000000000-AAV5A:1:1101:3697:8263 1:N:0:4
GGCGGAAAACGAACAAGCGCAAGAGTACACATAGTGCCATGCTCAGGAACC
+
>A111>ADF11AFGEGGAEE00A0A1D12AF1AB2AAFG1AA1FGGFBGG/
@M00842:106:000000000-AAV5A:1:1101:12692:8266 1:N:0:4
TAGGACTCCGCATGTGCTAGTAGTAGCATTAAGCCTGTCAGGGACTGTATG
+
3>>3>B>BFAABEFDFGGFBBADB6BFFD555DBB3FAFEGHF2FBG3FB5
@M00842:106:000000000-AAV5A:1:1101:26593:8268 1:N:0:4
AAAAAAAAAAAAAAAAAAGGGAATTCTCGGGTGCCAAGGACCCACAGTCCC
+
BBABADDBBBBBGGGGG?1?E?G1B555B1/1>BF33?1B1?11?113?33
@M00842:106:000000000-AAV5A:1:1101:15917:8271 1:N:0:4
GCTAAAACTTACAGATGGTTGGACTTTGATAGTATAAAAGTGAGATTGATA
+
>>3>>DBDF5FFGGGGGGBBEEBF445B556AB666D5DD3DAFE5EB35D
@M00842:106:000000000-AAV5A:1:1101:15989:8272 1:N:0:4
AATAGATGTGGTAGAAGTCGTCATTTGGCGAGAACGCTCAGTCTCAGGAGG
+
3>>A3B@DDFFFGFGBBBFEAFH466DA4A22223ABAEECFGBGHHHBA1
@M00842:106:000000000-AAV5A:1:1101:7793:8276 1:N:0:4
AAAAAAAAAAAAAAAAAGGGGGGAGCACAGGCCCCCGACCCAGCCCCCACC
+
>>>AAADDDDDDGECE/EAEC><////000<...-------..;:..--..
@M00842:106:000000000-AAV5A:1:1101:12201:8278 1:N:0:4
AGAGGTTAAATACGCCTGATGCCACTGCAAGAGGACATTAATGACTATACA
+
33>33@BDFFFFGGGGGGBBFGGBF4AGH444B22BBAD5ADFGHHEFDG5
@M00842:106:000000000-AAV5A:1:1101:9632:8279 1:N:0:4
AAAAAAAAAAAAAAAAAGGGGGCGCCGCGGCCCACGCCACACGACACACCC
+
AAAAAD?ADDDDGGG//AAEEC@///>///////////<<0C////A0/</
@M00842:106:000000000-AAV5A:1:1101:23669:8287 1:N:0:4
AAAAAAAAAAAAAAACGGGGGGCGGAGAACACCCCCCCCCCCCCCCCCACC
+
1AAAADDDDDDDGCC/A??A?@<-----.///;.-:99--;-;@-9-----
@M00842:106:000000000-AAV5A:1:1101:24917:8292 1:N:0:4
AAAAAAAAAAAAAACAGGGGGGCGGCGAGCCCGCCCCACCGCCCACACCCC
+
AAAAA1AA@A?AE?//B/CEGG//<<-----.-:-;-.;9.-;-.9..9.-
@M00842:106:000000000-AAV5A:1:1101:23057:8295 1:N:0:4
AAAAAAAAAAAAAAAAGGGGGGGCGCGACCACCCGCCACACACCAGCCACC
+
>>AAA?@ADDDDGE//AAF?E@--9-------;--------9------9:-
@M00842:106:000000000-AAV5A:1:1101:19768:8295 1:N:0:4
AAAAAAAAAAAAAAAAAAAAAAAACACACAACCCGCCACCGACCCCCCCCC
+
AAAAADDDDDDDGGGGGEEE/@/>/>0>?///?//>>E/E/</</////--
@M00842:106:000000000-AAV5A:1:1101:9140:8296 1:N:0:4
ATACGTGGCCTTATGGTTACAGTATGCCCATCGCAGTTCGCTACACGCAGG
+
>>>A3@4>DFFFFGGGBFGGGFG5DD5BGG442BAB2DDFFAEFHHGGEC0
@M00842:106:000000000-AAV5A:1:1101:9769:8298 1:N:0:4
TTCTATGAGAAAAATTTCAGTTTCCTATCAAAAAACAAAAAAAAAAATGGA
+
>>>?>55BDFFFGFFFBGFGBB5ABA5ABF54BA2ABEG222AE0001333
@M00842:106:000000000-AAV5A:1:1101:5205:8301 1:N:0:4
AAAAAAAAAAAAAAAAGGGGGGGGAGCGACGCCACCCACCACCCACACAGC
+
>AAA?>ADDDDDECEA//EEEC----99--99-9--9--9-9;-?A9----
@M00842:106:000000000-AAV5A:1:1101:8593:8307 1:N:0:4
AAAAAAAAAAAAAAAAAAAAAAAAAAACAAAGAAAAAAAAAAAACAAAAAA
+
BBBAADDDBBBBGGCGGGGGGGEE/>//?/?3BBBBF?/B/AAC.<C00F<
@M00842:106:000000000-AAV5A:1:1101:7708:8308 1:N:0:4
AAAAAAAAAAAAAAACGGGGGGAGGCGACAGCACACCACCCCACACCCCCC
+
>1AAADDDDDDDGGC///AE@C//<?-----</</...C..;......:-:
@M00842:106:000000000-AAV5A:1:1101:18407:8309 1:N:0:4
AAAAAAAAAAAAAAAGGGGGGGGCGAGAAGACACCACACCACCACACAACC
+
11AA?>1>>0@??EC//AEEGG@@99---////---9A--9----------
@M00842:106:000000000-AAV5A:1:1101:17198:8309 1:N:0:4
AAAAAAAAAAAAAAAAGGGGGGGGCGCACGACACGAAAACAGACACCAAAG
+
>1AAA?1AADDDG?/E?EG/A/--9@-9--9@9------/--/---9--9/
@M00842:106:000000000-AAV5A:1:1101:6660:8318 1:N:0:4
AAAAAAAAAAAAAAAAGGGGGGGCCGGGCACGCACACCCCACCACCACAAC
+
AAAAADDDDADDE////AEEGGG----9;-------;--9-9----9A---
@M00842:106:000000000-AAV5A:1:1101:20344:8319 1:N:0:4
AAAAAAAAAAAAAAAAAAAAAAAACAACAAAAAAAAACAAAAAAAACAAAA
+
AAAAADDDDDDDGEEE/FC?E/E?/?//>/00>/>/</?/0B///>///?0
@M00842:106:000000000-AAV5A:1:1101:7801:8320 1:N:0:4
AAAAAAAAAAAAAAAAGGGGGGGGCACAGTGTACCACCCCACCACACCACC
+
>AAAADDDDDDDCEEEAAEGG/;-9----9///9///-99-;9-A-:9:9-
@M00842:106:000000000-AAV5A:1:1101:14350:8323 1:N:0:4
AAAAAAAAAAAAAAAAAAAAAAAACAAAACAAAACAAAAAAAAAAAAAAAA
+
AAAAADDDDDDDGGGGEGGGGG/E//>0B0/?0B0??F0F/B/<CCG/<CC
@M00842:106:000000000-AAV5A:1:1101:17817:8325 1:N:0:4
AAAAAAAAAAAAAAAAAATTCTCGGGTGCCAAGGAACTCCAGTCACTGACC
+
BBBBBBBBBBBBGGGGG?GGF5D?FE1>1CG3?BCGGBG3B3BFGH3FFHG
@M00842:106:000000000-AAV5A:1:1101:15429:8327 1:N:0:4
AAAAAAAAAAAAAAAAAAAAAAAAAAAAAAAGAACACAAAAACAACACGAA
+
1?AAAD?DDDDDGGGEEEEEGC/E/>/>/<///?00<?/?<<//?////</
@M00842:106:000000000-AAV5A:1:1101:12539:8329 1:N:0:4
GAAAAAAAAAAAAAAGGGGGGGGCGGAGCAGCGCACCACGCGACACACAAG
+
>>>AA>1>0@@@E??AEFGGG@;-@@----/--;----9--------:---
@M00842:106:000000000-AAV5A:1:1101:22312:8330 1:N:0:4
GAAAAAAAAAAAAAAGGGGGGCGCGAGGAGCGCCACGCCACCCGACACCCA
+
A1>AA11>A@ADCA//AAE?C?</><-@-<.--<..-<:...:-::--:..
@M00842:106:000000000-AAV5A:1:1101:5614:8330 1:N:0:4
AAAAAAAAAAAAAAAAATGGAATTCTCGGGTGCCAAGGAACTCCAGTCACC
+
AAAAADDDDDDDGGGGG0FG1F11D2D/?E/>EBFBCF0>GFBGHF@FFH1
@M00842:106:000000000-AAV5A:1:1101:24879:8331 1:N:0:4
AGTCTCAGGAGGAAGCGGAGCAGTCCAAATGTTTTTGAGATGGCAGCAACG
+
>>>>3BDDCFAAGGGEGGAEG4BABGF5A3D5BAAAA2AADEHF3EEEBG0
@M00842:106:000000000-AAV5A:1:1101:9302:8334 1:N:0:4
AAAAAAAAAAAAAAAAGGGGGGGGGTGACAGCCACACACCACCCAACACCC
+
>AAAAD?DDDDDGG/E/AE?EC-;----///9-99A-;-;9B---99-9--
@M00842:106:000000000-AAV5A:1:1101:24209:8335 1:N:0:4
AAAAAAAAAAAAACAGGGGGGGCGGGGAGCACCCCGCCCCCCGACACCCCC
+
1A?AA1DDD@D@A/A0FCEEC?@------9----9-99---;--9-99-9-
@M00842:106:000000000-AAV5A:1:1101:22450:8335 1:N:0:4
CTTTGTACAGTTTGTAGTTGGGGATACTGTTGTATGTTAGCATATTCATGG
+
>>333B5BFFBBGGGFBBBFGGE22FGBF65AAABD5DDFHGGBA5FGFGA
@M00842:106:000000000-AAV5A:1:1101:19775:8336 1:N:0:4
TAAAACTTAGTTGTTCACTGGTTGTCTATGATGGGCTTGCTCTGTAACGGG
+
3AABBFBFFBB5EF4BBFGFGB4BAB56DB5DDBABBAEED5BFF5F5AE2
@M00842:106:000000000-AAV5A:1:1101:17084:8339 1:N:0:4
TAGGTCGGGTCTTGTGGGGAATGCCTGTTGGCATGGGCTAGGTTGCAACTC
+
3>>3>B3>D>ABEGFGGFGAABB5A5F35BABBBBBABBAFG55FHGHHHG
@M00842:106:000000000-AAV5A:1:1101:11578:8342 1:N:0:4
AAAAAAAAAAAAAAAGGGGGGGAGGAGAGTGCCCACCGAACCCCAAACCAG
+
A??A111A>0ADEE//AE/E/9-:;C9../000/0..--9---:9------
@M00842:106:000000000-AAV5A:1:1101:21833:8343 1:N:0:4
AAAAAAAAAAAAAAAAAAAAAAAGAACAACACAAAACAAACAGACACAACG
+
BBBBBBDBBBBBGGGGECGGGGC1F12?2???/?00??/B/023?2BB///
@M00842:106:000000000-AAV5A:1:1101:12085:8346 1:N:0:4
CCATGGAAGTAGAATAGTACATAGTATAATTTGTAACATGAGACAATTTGG
+
>>AA34BBC4DDGGGGFBBFBDABD6666666DD6D55DGFBDGHBF5AFA
@M00842:106:000000000-AAV5A:1:1101:16421:8346 1:N:0:4
AAAAAAAAAAAAAAAAAAAAAAAACAAACAAGAAAAAAAAAAAACACACAG
+
B?ABBDBBBBBBGGGGGGGGG?EE1110/0/2B33B0<///>@//?0<//0
@M00842:106:000000000-AAV5A:1:1101:10538:8351 1:N:0:4
AAAAAAAAAAAAAAAAGGGGGGGACGCAGCGACACCACAACCCACACCCAG
+
1>AAA?DDDDD@EEEGCECEEC-;-9--9----9--;-9-------;--:-
@M00842:106:000000000-AAV5A:1:1101:7309:8353 1:N:0:4
AAAAAAAAAAAAAAAAAATGGAACTCGAGGGTGCCAAGGAACTCCAGTCAC
+
AAAAADDDDDDDGGGGE?0BF@B11@//B>/B>BFF1>?00B@BB112B1>
@M00842:106:000000000-AAV5A:1:1101:5291:8356 1:N:0:4
AAAAAAAAAAAAAAAAAAAAAAAAAAGAACACAAACAAAAAAAAAAAACAA
+
AAB3ADDBBBBBGGGFEFCGGG//>/??02??/?FC0?0?/<</>//-...
@M00842:106:000000000-AAV5A:1:1101:25489:8357 1:N:0:4
GTTTGCTGATGAACTAAGTCAACCTCAGCACTAACCTTGCGAGTCATTTCC
+
>>>>3BDFFFFFGGFGGGFGGGBB4BGFFFH4BBBB5BBFEAFGGB5BAA5
@M00842:106:000000000-AAV5A:1:1101:22727:8360 1:N:0:4
AAAAAAAAAAAAAAAAAAAAAAACAACACCACAGACCACACCGCGCCCCCC
+
AAAAADDDDDD@EGGGGAEE?/E?FF/>>/?//010/0?FA//////////
@M00842:106:000000000-AAV5A:1:1101:22379:8363 1:N:0:4
AAAAAAAAAAAAAAACAGGGGGCGTACGCCCACCCCCCCCCCACCCCCCAC
+
1>1AADDD@DDDCEC//0A/EGC////>//////?//</>////<//<--.
@M00842:106:000000000-AAV5A:1:1101:26091:8374 1:N:0:4
AAAAAAAAAAAAAAAGGGGGGGCGACAGAGCTGACCAGCACACACCCAAGC
+
1>>AA1>A@0A0AEC///AA@A---;--//;//9-:/-;---9-9------
@M00842:106:000000000-AAV5A:1:1101:15800:8377 1:N:0:4
AAAAAAAAAAAAAAAAAAAAAACAACAAACAAAAAACACAAAAAACAAAAA
+
AAAAADDDDDDDGGGGEG/E/E//>//>0F0/00/>>F0F<00/>///00/
@M00842:106:000000000-AAV5A:1:1101:13008:8378 1:N:0:4
GCTTTCCTGCTCCTGTTGAGTTTATTGCTGCCGTCATTGCTTATTATGTTC
+
>A3>3DFBFFFFGFGFGFBBA5D655ABB5B42BAA2DGFAD5555DBA5A
@M00842:106:000000000-AAV5A:1:1101:8022:8379 1:N:0:4
AAAAAAAAAAAAAAAAGGGGGGCCGCGACGACCCACACACCCACAACCACA
+
1>AA@DADDDDDEFEAA//EEC/>/<-><-<<-;;.;..:...;...9.;.
@M00842:106:000000000-AAV5A:1:1101:17132:8380 1:N:0:4
AAAAAAAAAAAAAAAAAAAAAAACAAAACAAGCAAACCAAAAAAACAAAAA
+
AAAAADDDDDDDGGGGGGEEGG//?/0B0//B/>B>0/??/?///<//00/
@M00842:106:000000000-AAV5A:1:1101:9214:8380 1:N:0:4
GAAAAAAAAAAAAAAAGGGGGGCACAGACCACACACCACCCCCCCCCACCC
+
1AAAAFDDDD@DCCCAAAEEE?///00<0/0<////?.<..---<-;-...
@M00842:106:000000000-AAV5A:1:1101:20515:8387 1:N:0:4
ATCTATGAAATGTATTGTTATTGTGGCAAAAGAAAAAAAAAAGTGAAACTC
+
AAAAAF5BBDDFAFEBBBBBEG56DAAA4BAA2B4FH2A22AA3D555A5B
@M00842:106:000000000-AAV5A:1:1101:25169:8387 1:N:0:4
AAAAAAAAAAAAAAAAAAAAAAGAGACGAACAACGGCCGCCCACGACACAC
+
AAAAADADDDDDGGGGGGGGGG//000/////0///>//>//??/////?/
@M00842:106:000000000-AAV5A:1:1101:22703:8395 1:N:0:4
AAAAAAAAAAAAAAAAAAAAAAACAAGACAACCACCCCCGCACACCACACG
+
AAAAADDDDDDDGGGGG/E/E?E//?0000B>//////////><<CE//?/
@M00842:106:000000000-AAV5A:1:1101:25199:8404 1:N:0:4
ATGGAATGGTAGGGCTCTGCAAATGCATGATATTATTCAAAACACAAAAAA
+
>111>B1B@BD@FFFFEFFG3111DDGFF1D333333D3A2B0A0A0CCAA
@M00842:106:000000000-AAV5A:1:1101:16631:8404 1:N:0:4
ATTTCTGTCGTGAGGGTAGATTCGCTGTGCACATAAACAAAACAAAAAACA
+
>AAAA333D>>AFA1AA1FAFFAAA0B0BDFFB1B11B1A0ABC/0B////
@M00842:106:000000000-AAV5A:1:1101:16857:8406 1:N:0:4
AAAAAAAAAAAAAAAAAAAAAAAAAAAAAAACAAAACAAAAAAAAAAAAAA
+
AAAABBBBBBBBGGGGGEGCGG//>>>E/B<??/?<0C??GC/@C--A?-@
@M00842:106:000000000-AAV5A:1:1101:9716:8408 1:N:0:4
AAAAAAAAAAAAAAAAGGGGGGAGACGCGCAGCCGGCCCCCCAACCAACAA
+
11AAA?AD@DDDGG?///EEE<B////<<<--<.----:----..;CAB..
@M00842:106:000000000-AAV5A:1:1101:8276:8410 1:N:0:4
AAAAAAAAAAAAAAAAAAAAAAACAACAGCACAGAGCACACCAACACCACC
+
AAAA1DDDDDDDGG?EE/EEE//?>/F/000G0010B1>0B?///??E//?
@M00842:106:000000000-AAV5A:1:1101:13107:8419 1:N:0:4
GAAAAAAAAAAAAAAAAAAAAAAAAAAAAAGAACAAAGACAAACAAACAAA
+
1>AAAFDDDDDDGGGGGG?EGGG?///<////00B0B0B0B0F/?FC/0<?
@M00842:106:000000000-AAV5A:1:1101:24593:8420 1:N:0:4
AAAAAAAAAAAAAAAAGGGGGGGCGAGCGACTAACACCCGCCCCGACCACC
+
>A1A?@ADDDDD?CEEAECEGCA--9---9---///;-9-;>-;-------
@M00842:106:000000000-AAV5A:1:1101:17862:8421 1:N:0:4
GGATGAAAATGCTCACAATGACAAATCTGTCCACGGAGTGCTTAATCCAAC
+
>3>>3BBDFFFDBFGGFBFG5FF5454DFG5FAFE22B2BFAD55EFHFE3
@M00842:106:000000000-AAV5A:1:1101:14504:8426 1:N:0:4
GAAAAAAAAAAAAAACGGGGGGGCCGCGCGCACCTCCCCACACAACGACAC
+
A?AAA>AD?DDDEEG/AEGC?<-9--;--;--;-/--:--;9---;-9---
@M00842:106:000000000-AAV5A:1:1101:6268:8426 1:N:0:4
AAAAAAAAAAAAAAAGAGGGGGAGAGCGAACGCGACCCACCCCACACACCA
+
>1AAADDDDDDDGCC//0AEEA////////>//>////?/////?</////
@M00842:106:000000000-AAV5A:1:1101:15275:8428 1:N:0:4
AAAAAAAAAAAAAAAAAAAAAAAAACAAAAAAAAAAAAAAAAAAAAAAAAA
+
3AAABBBBBBBBGGGGGGGGGGE/>/??00?</>>/<B/@->@CC?CG-B?
@M00842:106:000000000-AAV5A:1:1101:7160:8429 1:N:0:4
AAAAAAAAAAAAAAAAAAAAAAAAAAAAAAACAAAAAAAAAAAAAAAAAAA
+
ABBBBBDBBBBBGGGGGGGGFGGEEF/</C/??<FH/<@/-->CCG?-@B@
@M00842:106:000000000-AAV5A:1:1101:8152:8431 1:N:0:4
AAAAAAAAAAAAAAAAAATGGAATTCTCGGGTGCCAAGGAACTCCAGTCAC
+
AABBBBBBBBBBGGGGGGGFG@FFFD5DF1E1>EGFGDBFEGBGHFB3FHF
@M00842:106:000000000-AAV5A:1:1101:3804:8431 1:N:0:4
AAAAAAAAAAAAAAAAAGGGGGAGCAGAGTCACGCACAAACCCGACCACAC
+
AAAA1>>ADDD0ECCE/AAA///>//00B11@1/0//>00>////////?/
@M00842:106:000000000-AAV5A:1:1101:12122:8433 1:N:0:4
GAAAAAAAAAAAAAAAGGGGGGACGACGAACGACAAGCACAGCCGGACCAC
+
1>AAA@1>A?DDC/EA//EE?B/@B//</-<C.---..<///<<----:..
@M00842:106:000000000-AAV5A:1:1101:20074:8435 1:N:0:4
AAAAAAAAAAAAAAAAAAAAAAAAACCAAAAAAAACACAACAAACAAAAAA
+
AAAAADDDDDDDGGCEGGCCE///>//??/?//>///0?//?/0/?/?0</
@M00842:106:000000000-AAV5A:1:1101:21343:8436 1:N:0:4
AAAAAAAAAAAAAAAAGGGGGGGCCGGGAGGCCCGCACCCCACCCCACCGC
+
>AAAA@?DDDDDG?/A/AEE/B;-9--9--9-;;-9-9-;-9-9--:----
@M00842:106:000000000-AAV5A:1:1101:14765:8437 1:N:0:4
AAAAAAAAAAAAAAAAAAAAAAAAAACAAGACAAAAAAAAAAAAAAAAAAA
+
ABBBBBBBBBBBGGGGEG?EEG/////?/00BBB0FGE@C/C@?-@@CC-C
@M00842:106:000000000-AAV5A:1:1101:7537:8442 1:N:0:4
AAAAAAAAAAAAAAAGGGGGGGGCAGGCGCACACCAGCCAAGCCAACACGG
+
>>A1A1>>0>>0AA//A/EGC@--9A--9-9-;--9-;--9-99-99----
@M00842:106:000000000-AAV5A:1:1101:24412:8444 1:N:0:4
CCAAGAGATGGGGTCGTGTGACCTGCACCAAGAAACAAAAAAAAAAACGGG
+
>>>A34BCBB44A2AAAEAABBB5B423F222BBB3AA2F2A0EEAE1011
@M00842:106:000000000-AAV5A:1:1101:12368:8444 1:N:0:4
AAAAAAAAAAAAAAAAAAAAAAAAAACAAACCACAAAAAAAAAAAAACCAA
+
A?AAADDDDDDDGGGGGGGGGC@/>>///0//?/?<0<?@///<C/<..<.
@M00842:106:000000000-AAV5A:1:1101:18378:8448 1:N:0:4
AAAAAAAAAAAAAAAGGGGGGGGCGCGACCGCGCGGCACCCACAGCCACCC
+
1>1A1>1A?A@AEE?//EE?C@9-;99----------;;A--;9-9---:-
@M00842:106:000000000-AAV5A:1:1101:24655:8448 1:N:0:4
AAAAAAAAAAAAAAAAGGGGGGCAGACGAGGCACCCCACACCCCACCAACG
+
>AAAADDDDDDDGAE?//EEE<<///0<//--.0..-....<<-.....;.
@M00842:106:000000000-AAV5A:1:1101:16503:8448 1:N:0:4
AAAAAAAAAAAAAAAAAAAGGGAATCCCCGGTTCCAAGGGAACTCAAGCCA
+
BABBADDBBBBBGGGGGG0???1B2@G31/>>11B3B3??F0?BBB333/2
@M00842:106:000000000-AAV5A:1:1101:25438:8450 1:N:0:4
AAAAAAAAAAAAAAAAATGGAACTCTCGGGTGCCAAGGACTCCAGTCACTG
+
AAAAADDDDDDDGGGGGAFG1A11ADBEFC/>BFBB/B0FBBBBGBBGHB1
@M00842:106:000000000-AAV5A:1:1101:18846:8451 1:N:0:4
AAAAAAAAAAAAAAAAGGGGGGGCGGAGTGACGCACACCGCCCACCCAACC
+
>AAAA@@DDDDDEGG//AEEFC@?------9/----------9---99-9-
@M00842:106:000000000-AAV5A:1:1101:14862:8456 1:N:0:4
ATTGAAGCAGAACGCAAAAAGAGAGATGAGATTGAGGCTGGGCAAAGTTAC
+
>AA1>B1CFFFFGGEEAABFA0B0B0BB1A11DB11AFBAEF/B/BFDDGD
@M00842:106:000000000-AAV5A:1:1101:10485:8460 1:N:0:4
AAAAAAAAAAAAAAAAAAAAAAACAGACAACTCAGGACAAACACCAACCAC
+
1AAAAD@DDDDDGGGGEE?//>//?>B0B0/@11101?000/00/////?/
@M00842:106:000000000-AAV5A:1:1101:23773:8460 1:N:0:4
AAAAAAAAAAAAAAAAGGGGGGGAGCGCGCAGCCACACACACAACACCCAC
+
1A?>A@DDDDD@EEE///AAE@--:.A----;----9-;---9-:9;A?--
@M00842:106:000000000-AAV5A:1:1101:9522:8464 1:N:0:4
AAAAAAAAAAAAAAAAGGGGGGGGCGCCGAGCGCCGCCCCACCCCCCACCC
+
1>AAAA@DDDDDGGG/AAEEGC---;--9----9;---@--9---9---9-
@M00842:106:000000000-AAV5A:1:1101:6083:8464 1:N:0:4
TTACTCCAGCTTCTTCGGCACCTGATCTACAGACACCTAAAGCTACATCGG
+
1>>AAFFBFFFBGG1BFFE?E0AB011DD111DA00B01BB1B1BBA1GE/
@M00842:106:000000000-AAV5A:1:1101:8235:8474 1:N:0:4
GAAAAAAAAAAAAAAAAAAAAAACAACAACACCAAACAAAAAAAACAAAAA
+
1>AAA1ADDDDDGGGGCEEEEG//?//?//?//?G//>?B0//<@/?/BGG
@M00842:106:000000000-AAV5A:1:1101:4733:8475 1:N:0:4
CCAAGAAAAGCGGCATGGTCAATATAACCAGTAGTGTTAACAGTCGGGAGA
+
>1>A1BFFFCF1AEEEGGBFE1333B21FFCFEE202A22DDGBFBEA/E/
@M00842:106:000000000-AAV5A:1:1101:27439:8478 1:N:0:4
TAGTAATCCACGCTCTTTTAAAATGTCAACAAGAGAATCTCTACCATGAAC
+
>>3>AFDFFFFAEEAAEGGGGG5DB6DA6A44B4B2B3F5DAFGHHFHFE5
@M00842:106:000000000-AAV5A:1:1101:9916:8478 1:N:0:4
AAAAAAAAAAAAAAAAAAAAAACAAAAAACACCAACACAGACGACCACACA
+
>>AAADDDDDDDGGGGGAE@/E>//B0///?B/>//?>G010/<////<//
@M00842:106:000000000-AAV5A:1:1101:18512:8481 1:N:0:4
TTACGCTTGCCTTTAGTACCTCGCAACGGCTGCGGACGACCAGGGCGAGCG
+
>>AA3A3AAAFDBFFGBGGGFG2AEE2E2222AAA2AEEFGGHCEEEGGG/
@M00842:106:000000000-AAV5A:1:1101:5547:8481 1:N:0:4
TAGGTTGGACTTGGAACGAGATTAAAAAACAAGAAAAAAACAAAAAAAATG
+
1>>111B>FC@CBGGFGEAEAA11F31BA0A000B0B0/A/F/B0GE/EB1
@M00842:106:000000000-AAV5A:1:1101:19119:8482 1:N:0:4
AAAAAAAAAAAAAAAAATGGAATTCTCGGGTGCCAAGGAACTCCAGTCACC
+
BBBBBBBBDBBBGGGGGABG3ABEA5@??E?EEHGBE1?FGCFGF33B@G3
@M00842:106:000000000-AAV5A:1:1101:5882:8484 1:N:0:4
TCTCCCGACTGTTAACACTACTGGCTATATTGACCATGCCGCTTTTCTTGG
+
>>>>AFAAD2AB5FGFGFFGG54B444466ADDFGBBBGEEEA2A3D55DA
@M00842:106:000000000-AAV5A:1:1101:23480:8486 1:N:0:4
AAAAAAAAAAAAAAAAGGGGGGGCGCGGACCCAGCGCCCACACACACACCC
+
AAAA@?ADDDDDGEE/EACEGC:A----9---;-;--9--;9B--9A----
@M00842:106:000000000-AAV5A:1:1101:25383:8487 1:N:0:4
TACAGTAGAGTCAATAGCAAGGCCACGACGCAATGGAGACAGACGGAGAGC
+
>>>A3@BDFFDFGB6GGG55BFBG4AA2A2A2A2BB3B322BEBE1AA0B1
@M00842:106:000000000-AAV5A:1:1101:14683:8488 1:N:0:4
AAAAAAAAAAAAAAAAAAAAAAAAACAAAAAAAAACAAAAAAAAAAAAACA
+
?AABBBBBBBBBGGGGGEE?EGC/E??F00/><B</?GCG/><<A-ADG.<
@M00842:106:000000000-AAV5A:1:1101:22673:8489 1:N:0:4
AAAAAAAAAAAAAAAAGGGGGGGGAGCGGCACCGAACCCACAGACACAACG
+
>1A?A@?DDDDDEE/A//E/EC-999--9--9--------9-9/--9--9-
@M00842:106:000000000-AAV5A:1:1101:15427:8496 1:N:0:4
AAAAAAAAAAAAAAAAGGGGGGGGGGCGACGCCCCACACACACCAACACCC
+
1AAAADDDDDDDGG?EAAGE/B--------------99A-9--------;-
@M00842:106:000000000-AAV5A:1:1101:8857:8496 1:N:0:4
AAAAAAAAAAAAAAAAAAAAAAAACGAACACAAAACACAAACACACAAACA
+
3AA3ADDDBBBBGGGGGGEGGG/>1//?/>0?/000/B//0/B0?/??F/0
@M00842:106:000000000-AAV5A:1:1101:14701:8496 1:N:0:4
AAAAAAAAAAAAAAAAAAAAAAAAAAAAAAACAAAAAAAAAAAAAAAAAAA
+
11AAADDDDDDDGGGGGGGGG/EE/?/>>/<//?<???CGGCGGGC?C-;;
@M00842:106:000000000-AAV5A:1:1101:20736:8499 1:N:0:4
AAAAAAAAAAAAAAAGGGGGGGGGCGGACGCCACAGACACCAACCACAAGG
+
A?A@?11>@@D??/A//EEEC??=--------9-;-/-9---9--------
@M00842:106:000000000-AAV5A:1:1101:13689:8502 1:N:0:4
CTCCTCATCCAACGCGTCAGTTTTTGACAGAATCGTTAGTTGATGGCGAAA
+
>>AA>CFBFFFFGGEEAEEEBF5D2AFGF333DBB2B2BAAFEBFHCEAEE
@M00842:106:000000000-AAV5A:1:1101:11409:8506 1:N:0:4
AAAAAAAAAAAAACAAGGGGGGGCAGAGACCGCCAACCCACACCCAACCCA
+
11AAA1AD@?DDG///AAAEEC@-?9..9/.--9--..--9------9---
@M00842:106:000000000-AAV5A:1:1101:9756:8516 1:N:0:4
ATAAATGATTGTCGGCAAAAAAAAAAACAAAACATGGAATTCTCGGGCGCC
+
@AAAA33B3@B@BE?EEEFBGEG0AA///A000ABBBBEBBDDBFF//>E/
@M00842:106:000000000-AAV5A:1:1101:12391:8517 1:N:0:4
AAAAAAAAAAAAAAAAAAAAAAAAAAAAAACAACACAAACAAAAACAAGAA
+
11AAADDDDDDDGGGGGGG?EE?/////</////<///?/0/<F//?G0<0
@M00842:106:000000000-AAV5A:1:1101:25502:8518 1:N:0:4
GAAAAAAAAAAAAAAAGGGGCGACACGCGACTCACCACCCCACCCCCCACC
+
AAAAACDDDDDDEEEEFEGG/>//>E?//////1101?>>@/<//////?/
@M00842:106:000000000-AAV5A:1:1101:11121:8519 1:N:0:4
AAAAAAAAAAAAAAAAGGGGGGGCGCGCGACAGCACCCAACCCACAACACC
+
1>AAA1>DDDDDECE?AFCEGC?----;9--------99----;B?---;-
@M00842:106:000000000-AAV5A:1:1101:19550:8525 1:N:0:4
AAAAAAAAAAAAAAAAAAAAAAAAACACAAACAACAAAAACACACAAAAAG
+
AAAAADDDDDDDGGGGCGC/EE//>/>0//0/0/<F/BB//<0?/?/00//
@M00842:106:000000000-AAV5A:1:1101:18014:8527 1:N:0:4
AAAAAAAAAAAAAAAAAAAAAAAACAAAAAACACAAAAAAAAAAAAAAAAA
+
AABBBBBBBBBBGGGGGGGGGGGC1?FF0/>/?0?F0B/>BCBDAF/>@<@
@M00842:106:000000000-AAV5A:1:1101:4913:8533 1:N:0:4
AAAAAAAAAAAAAAAAATGGAATTCTCGGGTGCCAAGGAACTCCAGTCACC
+
BBBBBBBBBBBBGGGGG1FGGFHBD55?CE1>?BBBE1G3GBGHEG3BBG3
@M00842:106:000000000-AAV5A:1:1101:5154:8539 1:N:0:4
AAAAAAAAAAAAAAAAAAAAAAACAACACAAACAAAAAAAAAAAAAAAAAA
+
BBBBBBDDBBBBGGGGGGGGGGG?AGFG?FFB/BCF?/<E/B/>@GG---<
@M00842:106:000000000-AAV5A:1:1101:15524:8539 1:N:0:4
AAAAAAAAAAAAAAAAAAAAAAAACCAAAACAGAGCAACACACCACACCCA
+
AAAAADDDDDDDGGGGEGGGGG@@///?//0/00>01><0///////////
@M00842:106:000000000-AAV5A:1:1101:3739:8544 1:N:0:4
AGAGGATAAACAAAAAAAAAAAGACACAACAGAAGTCTAGGAACACAAGCA
+
>>>1111@BF1BFFF11A0AE?A/0B00///001111A2DA1100B/A0/0
@M00842:106:000000000-AAV5A:1:1101:7035:8553 1:N:0:4
AAAAAAAAAAAAAAAAAAAAAAAAAAAAAAAAAAAAAAAAAAAAAAAAAAA
+
BBBBBBDBBBBBGGGGGGGGGG/>>>>//<///>/<@@@-<-AC?-;??B@
@M00842:106:000000000-AAV5A:1:1101:7330:8555 1:N:0:4
AAAAAAAAAAAAAAAAGGGGGGCGCGCACCAGCCACACCCCCCACCCACCC
+
>AAAADADDDDDGEAEEEGEECCC-->---..<<.<.A.;C---.......
@M00842:106:000000000-AAV5A:1:1101:19046:8555 1:N:0:4
AAAAAAAAAAAAAAAAGGGGGGGGAGGGCAGCGCGGAACACACCCCACACC
+
1>AAA?@DDDDDGCEE?/?EEC9-9----:9-----;-9------9;----
@M00842:106:000000000-AAV5A:1:1101:10497:8558 1:N:0:4
AAAAAAAAAAAAAAAAAAAAAAAAAACCACACCAAAAAAAACAAAAAAAAA
+
>>AAADBBBBBBGGGECEEEE?@//>///??///////>/<///?0CCC@-
@M00842:106:000000000-AAV5A:1:1101:26791:8559 1:N:0:4
CTGCAAAAAAAAAAAAAAATGGAATTCTCGGGTGCCAAGGAACTCCAGTCA
+
>>1AAFFFADDDGGGGGGC0BGF111D2D/B//>EGCFFFFHH@GHHHFG1
@M00842:106:000000000-AAV5A:1:1101:24959:8559 1:N:0:4
GAAAAAAAAAAAAAAAGGGGGGGGGCGGCACACAGCACACACCCCCACCCC
+
>AAA?1>DDADDEE/AAEGGEG-9@---9--------;-;----;---9--
@M00842:106:000000000-AAV5A:1:1101:11700:8559 1:N:0:4
GAAAAAAAAAAAAAAAGGGGGGGGAGCAGAGCGGACCAGCGCACGACACAG
+
A1AAA11>>@@>0/A///A/AC?-?9--//-/;-9-;9----9;9--;99-
@M00842:106:000000000-AAV5A:1:1101:27757:8560 1:N:0:4
AAAAAAAAAAAAAAAAAAATGGAAGACTCGGGCGCCAAGGAACTCCAGCCC
+
AAAAADDDDDDDGGGGGGG0FFGB00B1@/////>E?/?>FGGBFEG10?/
@M00842:106:000000000-AAV5A:1:1101:14967:8561 1:N:0:4
ATATGGTGGAGGCTGTAGAAGAAGGTGAGGACATGTAGTTATATATTGAAA
+
>AAA1131>AAAECEGGFA3B10BB111001F0BB2ADAD2222D2DA211
@M00842:106:000000000-AAV5A:1:1101:8105:8562 1:N:0:4
CTGCCGTCATTGCTTATTATGTTCATCCCGTCAACATTCAAACGGCCTGTC
+
>>>AB?>DAFFFGGBGFGGGFB6DA5FF4AAEABBB35DFDFFEDCG2BAB
@M00842:106:000000000-AAV5A:1:1101:23736:8565 1:N:0:4
AAAAAAAAAAAAAAAAAAATGGAATTCTCGGGTGCCAAGGAACTCCAGTCC
+
AAAAADDDDDDDGGGGGCGCFG1B11@BB////>EGGGCCGHH1FGFB2F1
@M00842:106:000000000-AAV5A:1:1101:25611:8570 1:N:0:4
AAAAAAAAAAAAAAAAATGGAACTCTCGGGTGCCAAGGCACTCCAGTCACC
+
BBB@@DBBBBBBGGGGGEFG3A335D3B1E10?FB3EF1BG2FCGB3BGG3
@M00842:106:000000000-AAV5A:1:1101:6954:8579 1:N:0:4
AATGCCGTACTAAATAAAGATAGAAAAAAAACAGAATTTTTAAAAAACAAA
+
>A>1>B1>A>1FGGGGGGBBBFB1A30BAA///AA1D122D/B1DG//BEF
@M00842:106:000000000-AAV5A:1:1101:14033:8583 1:N:0:4
AAAAAAAAAAAAAAAAAAAAAAAAACACACACACACACCACACAAGAAACA
+
AAAAADDDDDDDGGGGGE/EE>//>//>//////?/////////<0<0000
@M00842:106:000000000-AAV5A:1:1101:27934:8584 1:N:0:4
AAAAAAAAAAAAAAAGGGGGGGGCGAGAGTACACCAAACAACCACACAACA
+
>A?A?@DDDDDDCEE//A/AB@-99@9--///;9/-9----9;AEAA-:9-
@M00842:106:000000000-AAV5A:1:1101:24508:8585 1:N:0:4
ATAACCTTACGATGAAACTTGTTATTTATGAAGTGCTATAGAACCTCTTCC
+
A3AABFDFFFABAFGGGGDGFB55555A6D56A5BF65DAB5DGGBGBBF5
@M00842:106:000000000-AAV5A:1:1101:16579:8589 1:N:0:4
AAAAAAAAAAAAAAAAGGGGGGGAGCGGACCACCGACCACACACCACACGC
+
>AAAA?1D?ADDEE?/EEFCEG---9-----;----;--9--;-:------
@M00842:106:000000000-AAV5A:1:1101:21571:8596 1:N:0:4
AAAAAAAAAAAAAAAAAAAAAACCAACAAAAACAAAAAACACAAAAAAACA
+
AAAAADDDDDDDGGEGCCGGC?//?/>//00//F/00///?0?/0B/B///
@M00842:106:000000000-AAV5A:1:1101:3877:8596 1:N:0:4
AAAAAAAAAAAAAAAAAAAAAACAAAAAAAAACAAAACAAAACAAAAAAAA
+
AAAAADDDDDDDGGGGGGGGGG//>00//>/>/?G0G0?G0B0/?F0F//>
@M00842:106:000000000-AAV5A:1:1101:3854:8598 1:N:0:4
AAAAAAAAAAAAAAAAAAAAAAACACAACAAAAAACACAAAAAAGAAAAAA
+
AAA11>ADDDDDGGEAEGE?E////B/>///00//?/0?<00///<0000>
@M00842:106:000000000-AAV5A:1:1101:20124:8599 1:N:0:4
AAAAAAAAAAAAAAAAAAAAGGGACTGCCCGGGGGCCCAGGAACGCCCGCC
+
AAAAADDDDDDDGGGEEGCE/EEC/0B0B/>///<///////B0//<//</
@M00842:106:000000000-AAV5A:1:1101:8511:8599 1:N:0:4
AAAAAAAAAAAAAAAAGGGGGGCAGCGACACGCCACACCCACGCACCACCA
+
AAAAAD@DDDDDEEGGGGFGGG///?>>/--.>...<...<C-.---....
@M00842:106:000000000-AAV5A:1:1101:8211:8600 1:N:0:4
GAAAAAAAAAAAAAAAGGGGGGCGGCGACCGGACCAGCACCCACCCACCCC
+
11AAAFDDDDADEA/A/AAE////>>--------99.;9.;C.....9..-
@M00842:106:000000000-AAV5A:1:1101:13221:8602 1:N:0:4
TAGGACGGTAGAAGGAGTTTAATTAAAAACACACAAAAAAAACGGAATTCC
+
>>>3>B3>2>AFGGGCFBABB55665A5F2F2A2BFEFEAAE10A1F1BBD
@M00842:106:000000000-AAV5A:1:1101:17816:8604 1:N:0:4
AAAAAAAAAAAAAAAAAAATGGAATTCTCGGTTGCCAAGGAACTCCAGTCA
+
BBBBBBBBBBBBGGGGGG@1BF3BB35DD??11>BBG311B3G3GGCC@B3
@M00842:106:000000000-AAV5A:1:1101:14285:8604 1:N:0:4
AAAAAAAAAAAAAAAAAAAAAAAAAAAAAAAAAAAAAAAAAAAAAAAAAAA
+
BABBBBBBBBBBGGGGGGGG?FC@@//>/////>/>A@<D-A@-BFGG@FB
@M00842:106:000000000-AAV5A:1:1101:14514:8605 1:N:0:4
AAAAAAAAAAAAAAAAAAAAAAAACAGAAACACACAAAAACAAAAAAAAAA
+
A?AAADDDDDDDGGGGGG?E@GCC//0BB10BB?/?F0<GA//B0//>///
@M00842:106:000000000-AAV5A:1:1101:26964:8606 1:N:0:4
GGCTAATGATTCACACGCCGACTGCTATCAGTATTTTTGTGTGCCTGAGTA
+
>AA>>@BDFFFFGGGGGGGGEGEBAAE5FFGDD555D5A222BFGFFHE5D
@M00842:106:000000000-AAV5A:1:1101:17168:8607 1:N:0:4
AAAAAAAAAAAAAAAAAAAAAAAACAAAAAACAAAAAAAAAAAAAAAAAAA
+
BBBBBDBBBBBBGGGGGGGGGGG@1FEGHG>/?FGACE/BGGGG?DCCF@C
@M00842:106:000000000-AAV5A:1:1101:22537:8608 1:N:0:4
AAAAAAAAAAAAAAACGGGGGGGCTGCGACCCCAGCCCACCCAACCCACCG
+
>>AA?11>ADDDEEE?EFCG>B-A-..------------9--9--------
@M00842:106:000000000-AAV5A:1:1101:5090:8609 1:N:0:4
AAACCAACATAAACATTATTGCCCGGCGTACGGGGAAGGACGTCAATAGTC
+
BBBCCBBBCFFFGGGGEGGGBB4AA22AAAAAA2A01AACGFEGFGBFF5F
@M00842:106:000000000-AAV5A:1:1101:15181:8610 1:N:0:4
AAAAAAAAAAAAAAAAAAAAAAAAAGAAAAAAAAAAAAAAAAAAAAAACAA
+
1>AAADDDDDDDGGGGEGGGGEE/>//B000</>//<B/A@<@@@-C-.:.
@M00842:106:000000000-AAV5A:1:1101:20564:8614 1:N:0:4
AATTGATTGTCGTTCTTGTTTGGGATCTTAAGAAAAAAAAAAAAAAATGGG
+
>>111B3BBBFAA1AAFBBBABFE0B0A3331A1B0B0E/AE//>E/0B@0
@M00842:106:000000000-AAV5A:1:1101:25655:8615 1:N:0:4
AAAAAAAAAAAAAAAAATGGAATTCTCGGGTGCCAAGGACCTCCAGTCACC
+
BBBBBBBBBBBBGGGGE1BGB3F3DDDF1>1>EGG3?1B1B2FGFG3BGGB
@M00842:106:000000000-AAV5A:1:1101:6690:8621 1:N:0:4
AAAAAAAAAAAAAAAAAAAAAAACAAAAGCACACACCACCCCGACACCAAG
+
AAAAADDDDDDDGGGGAEEEE@EE//0B0B@B0>/////?///<//<///0
@M00842:106:000000000-AAV5A:1:1101:11107:8625 1:N:0:4
GAAAAAAAAAAAAAAAGGGGGGGGCGGACAGACACACCACCCCACACCACC
+
>>AAA11>>0>>E?//EEFEEC?-=-9----/----;--------:-9---
@M00842:106:000000000-AAV5A:1:1101:15041:8625 1:N:0:4
TTCTTGGGAAGTAGCGACAGCTTGGTTTTTAGTGAGTTGTTCCATTCTTTA
+
AABBB54A>CBFGGGG2EAEGG4BB4AB222B5D5B5BD5AFHGBFDDBG5
@M00842:106:000000000-AAV5A:1:1101:15709:8625 1:N:0:4
CTATCATACTTAGCATGATTCAAACAAACACAAACAAATGGAATTCTCGGG
+
>AAAAFFDFDDFGGGFFBBFGF5FFA4B4BF42BA4F25FAEAAFG5EFF2
@M00842:106:000000000-AAV5A:1:1101:21873:8628 1:N:0:4
AAAAAAAAAAAAAAAAAAAAAAAAAACAAAACACAAACAACAACAAAAGAG
+
AAABBBBBBBBBGGGEG?EEGGG//>?//000?0//B/??/F?///0?0/0
@M00842:106:000000000-AAV5A:1:1101:15480:8634 1:N:0:4
CTTTCGGCGAAAAAAAAAAAAAAATGGAATTCCCGGGTGCCAAGGAACCCC
+
>AAAA33>DDBBGGGGGGGGGAEE1@BF3B3@33?>@1/1BB3EFFFFFE?
@M00842:106:000000000-AAV5A:1:1101:18645:8639 1:N:0:4
TCCTAGACAAATTAGAGCCAATACCATCAGCTTTACCGTCTTTCCAGAAAT
+
>>AAA5@FFFFFGGGFGFGGGGBEGH5FFB45A5DDFEAEBBADHHGFH35
@M00842:106:000000000-AAV5A:1:1101:17701:8641 1:N:0:4
AAAAAAAAAAAAAAAAAAAAAAACAAACAAAAAAAACAAAAAAAAAAAAAA
+
BBBBBBBBBBBBGGGGEGGGGG/1?1111110?/>E/E/BBCBFCCCD---
@M00842:106:000000000-AAV5A:1:1101:20112:8644 1:N:0:4
GAAAAAAAAAAAAAAAGGGGGGGCGCAGCAGCCCGCACCCCCACCACCACC
+
1>AAAF@DDDDDEAEE/AECEB---------9------------:--9-9-
@M00842:106:000000000-AAV5A:1:1101:21670:8647 1:N:0:4
AAAAAAAAAAAAAACGGGGGGGGGGAGGCAAGCACAACAACACCCACCCGC
+
AAAA1>11>@D0A///A/AE<?;999--9-----:-;;----9---:----
@M00842:106:000000000-AAV5A:1:1101:24983:8648 1:N:0:4
AAAAAAAAAAAAAAAAGGGGGGGAGGGGACGCGCCCCACCCCCAACCACCC
+
>AAAA@DDDDDDGEE?//AEEC--9---.------------9---;:AEE-
@M00842:106:000000000-AAV5A:1:1101:3827:8650 1:N:0:4
AAAAAAAAAAAAAAAAATGGAATTCTCGGGTGCCAAGGAACTCCAGTCACC
+
CCCABBBCCCCCGGGGG1BGGFGCA5DCFF1>1B3B??FGF3FFFHFGBG3
@M00842:106:000000000-AAV5A:1:1101:12519:8651 1:N:0:4
AAAAAAAAAAAAAAAAAAAAAAAACACAAACAACAAAAACAACAAAAAAAA
+
1>AAADDDDDDDGGG/EE?EE/>>//0??0?B>/F/F0?EGE<FF0B/>BC
@M00842:106:000000000-AAV5A:1:1101:16299:8653 1:N:0:4
CTTTGGCTGATGTAGAGATAAAAAGAAAAGAACAAAAAAAAAAAAAAAATG
+
>>>11111>F1@3BGGGBBBF1F1A00A00000B00AB0A/F/EAEEC/01
@M00842:106:000000000-AAV5A:1:1101:15934:8654 1:N:0:4
AAAAAAAAAAAAAAAAAAAAAAAGACAAACAACACAAAAAAAGAACAGCAA
+
>AAAADDDDDDDGGGGGGGGCG///0FFE/0?>>///0B//>//00B0000
@M00842:106:000000000-AAV5A:1:1101:23637:8655 1:N:0:4
AAAAAAAAAAAAAAAAGGGGGGGCGGCGGCACCGCGCACACCAACACCACC
+
1AAAADADDDDDGEEG/AEGGC@@--9-------;;--;-99--99-;-;-
@M00842:106:000000000-AAV5A:1:1101:17137:8656 1:N:0:4
AAAAAAAAAAAAAAAAAATGGAATTCTCGGGTGCCAAGGAACTCCAGTCAC
+
BBBBBBBBBBBBGGGGGGCFGFFBF@5FE1@1>>BDFG1FHH3GHFFBEGF
@M00842:106:000000000-AAV5A:1:1101:16354:8664 1:N:0:4
GTTCGATCGTTGGTGCTTTAGAAAAAACACACAAAACACTGGAATTCCCGG
+
>>>>1>3BABAFG1AFBBFFFB3300A0BAB00AB00B0BBBA1B1D11A/
@M00842:106:000000000-AAV5A:1:1101:12532:8664 1:N:0:4
AAAAAAAAAAAAAAAAAAAAAAAAAACAAAAAACAAAAAAACAAAAAAAAA
+
BBBBBDDBBBBBGGGGGGGGGG/@@E/F?0?/>/??GGH?</?/<?GD/CC
@M00842:106:000000000-AAV5A:1:1101:4880:8676 1:N:0:4
AAAAAAAAAAAAAAACGGGGGGCGAGAGCACAGCCACCCACACCACCAACC
+
>AAAAAAADD@DGGGE/A//EC/<----././/..</:;.;..:.;C....
@M00842:106:000000000-AAV5A:1:1101:14212:8677 1:N:0:4
AAAAAAAAAAAAAAAGGGGGGGGGGCACAGCGCACGAACACACCACACACA
+
11>AAD?@DDD??/A/AE/AC?@-@9---9-9------;@-A--A-:A---
@M00842:106:000000000-AAV5A:1:1101:25179:8677 1:N:0:4
AAAAAAAAAAAAAAAAAAAAAACACACACAGCACACCACACAAACACCCCC
+
AAA1ADADDDDDGG?EEEEC?C//0//>>/0/>B0B//?////0?00E/>/
@M00842:106:000000000-AAV5A:1:1101:17733:8677 1:N:0:4
AAAAAAAAAAAAAAAAAAAAAAAAAAACAAACAAAAAAAAAAAAAACAAAA
+
AAAAADDDDDDDGGGGGGGGGG///>>///0/B/B0/>//BC/A<C.CC..
@M00842:106:000000000-AAV5A:1:1101:16440:8678 1:N:0:4
AAAAAAAAAAAAAAAAAAAAAAAAAAAAAACGAAAAAAAAAAAACAAACAA
+
AAAAADDDDDDDGG?FGGGGGE@E>/>/>///</?>0<C/<@CG.<.<...
@M00842:106:000000000-AAV5A:1:1101:4255:8679 1:N:0:4
AAAAAAAAAAAAAAAAAAAAAAAAACAAAAACAAAAACACAAACAAAAACA
+
BBBBBBDB@DBBGGGGGGCF?G////??0?//?F00?/?0?/B/0/BG/??
@M00842:106:000000000-AAV5A:1:1101:18730:8679 1:N:0:4
AAAAAAAAAAAAAAAAAAAAAAAACAAAGACACAACACAGAACAAACAGCC
+
BBBBBB?DBBBBGGGGEEEECE/E1?103B03B0///?/0330300/B00/
@M00842:106:000000000-AAV5A:1:1101:8143:8680 1:N:0:4
AAAAAAAAAAAAAAAAAAATGGAATTCTCGGGTGCCAAGGAACTCCAGTCC
+
AAAAADDDDDDDGGGGGG?0BGF111B2B>/E/>EGFFFEF0F1FGFFBD1
@M00842:106:000000000-AAV5A:1:1101:20448:8681 1:N:0:4
AAAAAAAAAAAAAAAAGGGGGGGCAGGACACCAGACACACACCACCACACA
+
AAAAA@1ADDDDCEE??AAEE/;--.-../.;;.---------9--9-9;-
@M00842:106:000000000-AAV5A:1:1101:24992:8682 1:N:0:4
AAAAAAAAAAAAAAAGGGGGGGGCGGAGGACGGACGCCAGCGCAGCCACCG
+
1A?AA@DDDDDD?A////EECG--9-;@-9B>-9------9-;>--99-9-
@M00842:106:000000000-AAV5A:1:1101:15396:8686 1:N:0:4
AAAAAAAAAAAAAAAAGGGGGGGGCGCAGGGCAGCACCCAACCCAGCACCC
+
>1AAA@DDDDDDEEECAA//E@;9-9-9-9--9-----;-------9----
@M00842:106:000000000-AAV5A:1:1101:14177:8686 1:N:0:4
AAAAAAAAAAAAAAAAATGGAATTCTCGGGTGCCAAGGAACTCCAGTCACC
+
BBBBBBBBBBBBGGGGEABGBBF355DEFE1>?BB@1F1GHFHHFFBGGH@
@M00842:106:000000000-AAV5A:1:1101:11586:8687 1:N:0:4
AAAAAAAAAAAAAAAAAAAAAAAAAAAAAAAAACAAAAAAAAAAAAAAAAA
+
AABBBBBBBBBBGGGGGGGGGCE>>//<//////?F0<?/><-<-<-:-:9
@M00842:106:000000000-AAV5A:1:1101:13134:8688 1:N:0:4
AAATTAAAATTTTTACCGCTTCGGCGTTATAACCTCACACTCAATCTTTTA
+
BBCCBFFFFFFFGGFGGGGEEEAA2A2A225DAB5FCGFHCHGGFFG5GF5
@M00842:106:000000000-AAV5A:1:1101:10940:8688 1:N:0:4
AAAAAAAAAAAAAAAAAAAAAAACACGACAACAAAACAAACCAAAAACACA
+
AAAAADDDDDDDGGGEE?//>E//>0//>///?/000</<///?/<//F0/
@M00842:106:000000000-AAV5A:1:1101:20810:8689 1:N:0:4
AAAAAAAAAAAAAAAAAAAAAACAAATACAATAAAAACACAACAAAAAAGC
+
>1AAADDDDD?DGGGGEAG?/E//?0111B11@1@11>/F/////00///0
@M00842:106:000000000-AAV5A:1:1101:18642:8691 1:N:0:4
AAAAAAAAAAAAAAAAAAAAAAAACAAAACACAAAAAAAAAAAAAACACAA
+
BBBBBBBBBBBBGGGGEGCGGGGECF10F0?0//BF/</<</CC?C/>0<.
@M00842:106:000000000-AAV5A:1:1101:23873:8691 1:N:0:4
AAAAAAAAAAAAAAAGGGGGGGCGAAGGCACCACAGACCAGACACACACCC
+
1AAAA1DDDDDD?A///AEAB--------A------/--:------99A--
@M00842:106:000000000-AAV5A:1:1101:6089:8694 1:N:0:4
CGACCCTGTTTTGTATGGCCACTTGCCGCCGCGTGAAATCTCTATGAAGGG
+
3>>AABBCCFFFGG6GGGG4FFB5AD42A22222AB15D5ADD5A5F5GH1
@M00842:106:000000000-AAV5A:1:1101:11395:8697 1:N:0:4
AAAAAAAAAAAAAAAAAAAAAACACAACAAACACACAAAAACAAAAAAACA
+
1AAAAD@DDDDDGCGGAEC//E/B0/?//?0/B0>E?FE0F/??00/E///
@M00842:106:000000000-AAV5A:1:1101:7461:8698 1:N:0:4
AAAAAAAAAAAAAAAGGGGGGGCGGCGCGACCCAACCCCCCCCCACCACAC
+
>AAAADDDDDDDCE//EEEEGG@?@-@----;9-----99-----;--;9;
@M00842:106:000000000-AAV5A:1:1101:15783:8698 1:N:0:4
CTTGAGCGGACTGAAAGCTGTGAGCATTTATGTACCATGTCTAAATAATGG
+
>AA3>4CAADA>FFDFGGFGBF5ABAA555DB5D555DBDDF5B5A5A555
@M00842:106:000000000-AAV5A:1:1101:5937:8698 1:N:0:4
AAAAAAAAAAAAAAAAAGGGGGACGGCGACACCCACACACCGCCCCCCAAC
+
AAAAADDDDDDDGGCE?//AA>/>/////>//////?<////////>///?
@M00842:106:000000000-AAV5A:1:1101:11375:8699 1:N:0:4
AAAAAAAAAAAAAAAAAAGGGAATTCTCGGGTGCCAAGGAACTCCAGTCAC
+
BBBBBBBBBBBBGEGGAE1?E?B?3@5@B1>1>1B@B1?1FG3@EFB3BBB
@M00842:106:000000000-AAV5A:1:1101:22337:8700 1:N:0:4
AAGTCAGAAAACTGTATGTGAGGATATTGAAAGAACTTGTAATGAGAATTT
+
>>>3>B5BDFFFEGFGGBBBBBB44456D5A5A4BB5BA55AFDDGB5F5D
@M00842:106:000000000-AAV5A:1:1101:26941:8705 1:N:0:4
AAAAAAAAAAAAAAAAAAATGGAATTCTCGGGTGCCAAGGAACCCCAGCCC
+
AAAAADDDDDDDGGGGGGE0BFG11BD2D/FE/>>FG1?FFGH/?EG?0?/
@M00842:106:000000000-AAV5A:1:1101:14581:8706 1:N:0:4
AAAAAAAAAAAAAAAAGGGGGGGGGGGGGACGCAGCACACAACAACCACAC
+
11>AA?1DDDDDGC?A/ECEE@-------------;-99---------9--
@M00842:106:000000000-AAV5A:1:1101:16512:8707 1:N:0:4
AAAAAAAAAAAAAAAAAAAAAAAAAAAAACACAAACAAAAAAAACACAAAA
+
AAABBBBBBDDD22AEECGGE?E/@///</?0//0/0?00?/<A//0?/?0
@M00842:106:000000000-AAV5A:1:1101:10848:8707 1:N:0:4
GCGCTGAATTTACGGAAAACATTATTAATGGCGTCGAGCGTCCGGTTAAAG
+
>>A>>3>DDFFFGGEFFEEFGG556666DFB4AAAA2AEEBEEGG0A1FH5
@M00842:106:000000000-AAV5A:1:1101:10936:8709 1:N:0:4
GACGCGTTGGATGAGGAGAAGTGGCTTAATATGCTTGGCACGTTCGTCAAG
+
>>>1>1>1>CFFFGFGGEA0B3BBA0011222DBD2BBGGHGAAFEEFHE1
@M00842:106:000000000-AAV5A:1:1101:8160:8710 1:N:0:4
AAAAAAAAAAAAAAAAAAAAAAACACAAGCACAAAACAAAGAAAAACACAG
+
ABBBBBDBBBBBGGGG?G?@EE/?FF1?11B22?BB0/?03BB3B0<C0/0
@M00842:106:000000000-AAV5A:1:1101:19947:8713 1:N:0:4
AAAAAAAAAAAAAAAAATGGAATTCTCGGGTGCCAAGGAACTCCAGTCACC
+
ABBAADBBBBBBGGGGGABGBB3B555?FE1>>B@BEFCCHFGHHHFGFH3
@M00842:106:000000000-AAV5A:1:1101:11075:8715 1:N:0:4
AAAAAAAAAAAAAAAAAAAAAAAAAAAACACCAAAAAAAAAAAAAAAAAAA
+
AAAAADDDDDDDGGGGGGGGGG//>/////0//?/?/>CGC/CC--@-CG-
@M00842:106:000000000-AAV5A:1:1101:15689:8716 1:N:0:4
AAAAAAAAAAAAAAAAAAAAAAAAAACAACAACACCAAAAAACCACACAAA
+
AABBBBBBBBBBGGGCEEGEC?/>/>>??////?//?//?/>A/?//</<0
@M00842:106:000000000-AAV5A:1:1101:16637:8716 1:N:0:4
AAAAAAAAAAAAAAAAGGGGGGGCGAGGGCACGAACCAAAGACCGACCACC
+
AAAAA?1DDDDDGCAE/A/A?/??9-;-------;-;--:/;-----;-E-
@M00842:106:000000000-AAV5A:1:1101:5039:8717 1:N:0:4
AAAAAAAAAAAAAACAGGGGGGGCAACGACACCACCCACCCACACACAAGC
+
1AAAADDDDDDDEE?A0CE/A@?AA..-.A-9;....-9-;A---9;----
@M00842:106:000000000-AAV5A:1:1101:23528:8725 1:N:0:4
AAAAAAAAAAAAAAAAGGGGGGCGTGAGACACACGCCCCCCACCCACCCAC
+
AAAAADDD?DDDEEG?/AAEAC//--..11000.--.<--:-...::CC.9
@M00842:106:000000000-AAV5A:1:1101:21629:8730 1:N:0:4
TAGGACTCCGCATGTGCTAGTAATAGCATTAAGTCTGTCAGGGACTGTATG
+
3>>3>B4BCAADAE5AGFFFBB666AFF5555ABDBDDFGHHHFFBGBFE5
@M00842:106:000000000-AAV5A:1:1101:20714:8733 1:N:0:4
AAAAAAAAAAAAAAAAAAAAAAAACAAAACGCACAGAAAACACAAAAACAA
+
AAAAADDDDDDDGGGGCGCGCG////?B00//>//0111B0?0/?00////
@M00842:106:000000000-AAV5A:1:1101:23580:8737 1:N:0:4
GAAAAAAAAAAAAAAAGGGGGGAGAGCCGCAACACGCCCACACCACACCCC
+
AAAAA1D?DD?DECEA//E/E<//?//0//A/-0<.-<>.C<.<<A..<.-
@M00842:106:000000000-AAV5A:1:1101:21923:8738 1:N:0:4
GAAAAAAAAAAAAAACGGGGGGAGCACGGGACCGCGACCCACACGACAGCC
+
1>1>A11>>0AAEEEE/EEE?C/>C/0//-.-.----<-:.:.:-;A--9.
@M00842:106:000000000-AAV5A:1:1101:21246:8740 1:N:0:4
AAAAAAAAAAAAAAAAAAAAAAAAACAAGAGAAAAAAAAAAACAAAAAAAA
+
AAAAADDDDDDDGGGGEECEG///>?/?00001B00</</>B/F/00//--
@M00842:106:000000000-AAV5A:1:1101:18420:8742 1:N:0:4
AAAAAAAAAAAAAAAAAAATGGAATTCTCGGGTGCCAAGGAACTCCAGTCA
+
BBBBBBBBBBBBGGGGCGE1BG3@@@@5B?1/1>1?B31FCFHFGFC33B3
@M00842:106:000000000-AAV5A:1:1101:12183:8746 1:N:0:4
ATAACAGGTAGCTTTAAGCGGCTCACCTTTAGCATCAACAGGCCACAACCA
+
>>1>A111BB1BFFGBGGGGGG0AA1A1111AD12B11BAF/AEEG0FE?/
@M00842:106:000000000-AAV5A:1:1101:18401:8747 1:N:0:4
AAAAAAAAAAAAAAAAAAAGGGAATTCTCGGGTGCCAAGGAACTCCAGTCC
+
AAAAADDDDDDDGGGG?E>/?//00@F@@/?//>?011//00B1B11>BB1
@M00842:106:000000000-AAV5A:1:1101:21945:8756 1:N:0:4
CTAAAGGAATGGTGGAACTAAACTTTGATGGTTAATGGCTGAACACTAAAC
+
>>>AA11BC1CF3BEFEFF11BB313BABFF11113DEFAFCFGFHFGGHF
@M00842:106:000000000-AAV5A:1:1101:26150:8758 1:N:0:4
AGAGGAAAAAAAAAAAAAAAAAATGGAATTCTCGGGTGCCCAGGAACTCCC
+
>>>33BBBCFBBGGGGGGGGGGF1B@3333@5BBB>1/E?33?F1FF@BE1
@M00842:106:000000000-AAV5A:1:1101:15775:8759 1:N:0:4
AAAAAAAAAAAAAAAAAAAAAACAACAAAACAAAAAAAAAAAAAAAAAAAA
+
AAAAADDDDDDDGGGGC?EG/E/BB>>?BB0//B0F/E/E/CC/<</<<@C
@M00842:106:000000000-AAV5A:1:1101:13695:8762 1:N:0:4
CAAGAAGTCCTTTACCAGCTTTAGCCATAGCACCAGAAACAAAACTAGGGA
+
>>A3>B4@DFFFGGGGGGGFFG5BAGH54BEBBAFE23ABBB2BFCGHGA3
@M00842:106:000000000-AAV5A:1:1101:8113:8762 1:N:0:4
AAAAAAAAAAAAAAAAAAAAAAAACACAAAACAAAACAAAAAAAAAAAAAA
+
AAAAADDDDDDDGGGGGGGG?E>>/?0?/B00?/BG0><FEGGGCGGGCCC
@M00842:106:000000000-AAV5A:1:1101:17643:8768 1:N:0:4
AAAAAAAAAAAAAAAAAAAAAAAAAAACACACAAAAAAAAAAAAAAAAAAA
+
BBBBBBBDBDADGEGE?EEC@EC>/>E/F0?/?/FC?BCCCCG@DC-<<:C
@M00842:106:000000000-AAV5A:1:1101:14012:8769 1:N:0:4
GAAAAAAAAAAAAAAAGGGGGGGGAGAGCCGACCACCACCCAACACAACAC
+
11>AAF@DDDD0A//A/EEECC-=----9--------;--:----;E--9-
@M00842:106:000000000-AAV5A:1:1101:21617:8769 1:N:0:4
AAAAAAAAAAAAAAAAAAAAAAAAAAAAAAAAACAAACAAAAAAAAAAAAA
+
AABBBBBDBBBBGGGGGCGGFGG/EE///<//</FF</?F?FG/AF-CGCD
@M00842:106:000000000-AAV5A:1:1101:19472:8773 1:N:0:4
AAAAAAAAAAAAAAAAAAAAAAAACACAAATAAAAAAAACAAAAAAAAAAA
+
A@AAADDDDDDDG/E/AEE////>/>0G/0B1B1B1/>>//<<FC@////<
@M00842:106:000000000-AAV5A:1:1101:15486:8774 1:N:0:4
AAAAAAAAAAAAAAAAAAAAAAAAACAACAAAAACAAAAAAAAAAAAAAAA
+
AAAAADDDDDDDGGGG/FCEEE?////?///00??<GC0</></C@/C-CC
@M00842:106:000000000-AAV5A:1:1101:26185:8777 1:N:0:4
AGGTGTCTGTAAAACAGGTGCCGAAGAAGCTGGAGTAACAGAAGTGAGAAC
+
>>3>3BBDFFFFGGFFGG4FGGA22A244BFGA2F3BGEDE33E5FFBFGA
@M00842:106:000000000-AAV5A:1:1101:20866:8777 1:N:0:4
ACTGAACGGACTGGAAACACTGGTCATAATCATGGTGGCGAATAAGTACGC
+
>>>3>B@CABD>FGECGGFGFFFFFE5A5AB5ADB5BAFEAE22D55DGC1
@M00842:106:000000000-AAV5A:1:1101:26372:8778 1:N:0:4
AAAAAAAAAAAAAAAAGGGGGGCGGCAGCACACGCGCCGCCCCACCCCCAC
+
AAAAADDDDDDDGCE?AEEEGGC/--<AA..;;---------9...;----
@M00842:106:000000000-AAV5A:1:1101:25457:8783 1:N:0:4
GCTCGGCGCCAGTTTGAATATTAGACATAATTTATCCTCAAGTAAGGGGCC
+
>>1>11ADDDADGGFGFFGFGG2DBBG11A22D22FH2GF1FFE2F10AEE
@M00842:106:000000000-AAV5A:1:1101:4856:8785 1:N:0:4
AAAAAAAAAAAAAAAAGGGGGGGCACAGGACACCACACCACCCACACACAC
+
AAAAADDDDDDDGGGC/EEGG/9A-.//.;A/.C.:--:-----9-;--:9
@M00842:106:000000000-AAV5A:1:1101:9275:8787 1:N:0:4
AAAAAAAAAAAAAACAGGGGGGCCGGAGATCACACCGCAACCCACACAACC
+
>1AAA?D@DADDG??/FAFAA@/<<//</011<11.-<-<<.<...<<.<.
@M00842:106:000000000-AAV5A:1:1101:12955:8789 1:N:0:4
AAAAAAAAAAAAAAAAAAATGGAATTCTCGGGTGCCAAGGAACTCCAGTCA
+
AABABBBBBBBBGGGGGEGABG3BB@@5D?FE1>EFBFGDHHHFHHHHFE3
@M00842:106:000000000-AAV5A:1:1101:16551:8791 1:N:0:4
AAAAAAAAAAAAAAAACGGGGGCGCAGCACACCCCCACCACCACCCCCCAC
+
A>AAADDDDDDDCGGCAAEE/>//////B0B0<///</??CF/G///////
@M00842:106:000000000-AAV5A:1:1101:7548:8793 1:N:0:4
AAAAAAAAAAAAAAAAAAAAAAAAAAAAAAACAACAAAAAAAAAAAAAAAA
+
BB@BABDBBBBBGGGGEGEEGGE@/>>E<@>DGF/?/0F/>@A@CG?DCDA
@M00842:106:000000000-AAV5A:1:1101:17282:8795 1:N:0:4
AAAAAAAAAAAAAAAAAAAAAAAACAAAACACAAAAAAAAAAAAAAAAAAA
+
BBBBBBDADBBBGAEGEECGFGEE11??00/0//BB?/EDG/B//A->---
@M00842:106:000000000-AAV5A:1:1101:25667:8799 1:N:0:4
GCGGACACTTCCTACAGGTAGCGTTGACCCTACTTCTGGTCGTCGGGTACG
+
>>33>>AC@DFFD5FFGGBBFGAB2ABBC23223555535DEAFEE01AB1
@M00842:106:000000000-AAV5A:1:1101:11158:8800 1:N:0:4
AAAAAAAAAAAAAAAAGGGGGGGGAGCCGAGACACACCCACCCACACCCAC
+
AAAAADDDDDDDGG//A?EGGG?-9@---@---------9-;--;--9;--
@M00842:106:000000000-AAV5A:1:1101:14627:8801 1:N:0:4
CCATGAGTGGATCGAAAAGGTCTCGCGAAGCCGGTAATCCTTTGTCCAAGG
+
>>A11B1@B>F1FEEGEGFF1B13B0A00AA0AAAAB2EDD2DA2FGFHH/
@M00842:106:000000000-AAV5A:1:1101:8318:8806 1:N:0:4
AAAAAAAAAAAAAAAAGGGGGGCGGGCGCACAGCAACCACCCAACAGCCCC
+
AAAAADDDDDDDG/A/AEAE/<?/----:-;-/9//:C.;.9..;.9;.;:
@M00842:106:000000000-AAV5A:1:1101:9153:8808 1:N:0:4
TAGGACTCCGCATGTGCTAGTAGTAGCATTAAACCTGTCAGGGACTGTATG
+
>>>1>B1>BAAD1E1BFFBFBFDB3AFF3313DAF0FBGHHCCGGCG1BF2
@M00842:106:000000000-AAV5A:1:1101:20576:8812 1:N:0:4
AAAAAAAAAAAAAAAAAAAAAAAAAAAAAACAAAAAAAAAAAAAAAAAACA
+
AABBBDBBBBBBGGGGGGGCGG//>//>/>/?/00?<B@>-A<C-<:CG.9
@M00842:106:000000000-AAV5A:1:1101:18144:8815 1:N:0:4
CAAGAGCAGAAGCAATACCGCCAGCAATAGCACCAAACATAAATCACCTCC
+
3>A3>4>CFFFBFAEGBFFFGE2AFGB3ABF5BB22ABF3F55DFFHAB21
@M00842:106:000000000-AAV5A:1:1101:21512:8817 1:N:0:4
AAAAAAAAAAAAAAAAAAAAAAAAAAAAAAAAAAAAAAAAAAAAAAAAAAA
+
AAAAADDDDDDDGCGGGEGGGG?//>//<<>>//>/>-<-<-::@@??A@?
@M00842:106:000000000-AAV5A:1:1101:14384:8818 1:N:0:4
AAAAAAAAAAAAAAAAAAAAAAAACAAAAAAAAAAAAAAAAAAAAAAAAAA
+
AABBBBBBBBBBGGGFEGGGGGC/11?B0///////>B/@@CCC-<CC---
@M00842:106:000000000-AAV5A:1:1101:19052:8819 1:N:0:4
AAAAAAAAAAAAAAAAAAAAAAAAAACAAAAAAAAAAAAAAAAAAAAAAAA
+
BBBBBBBBBBBBGGGEEGGEEE//>//?/B0/>/><<>C/A@@CGGCC-9B
@M00842:106:000000000-AAV5A:1:1101:11815:8820 1:N:0:4
AAGAAGTCCTTTACCAGCTTTAGCCATAGCACCAGAAACAAAACTAGGCAC
+
>>>>>4BBFFFFGGGGGGFBGDBAFG54BGGHA4B4BABBF2BBGHHH3F2
@M00842:106:000000000-AAV5A:1:1101:23978:8820 1:N:0:4
AAAAAAAAAAAAAAAAGGGGGGGCGACGGCAGCAAAACACCACACACCCAC
+
1>>A>>ADDDDDCAA/AECEEC99-----;9----/-9:9A-----;--9-
@M00842:106:000000000-AAV5A:1:1101:6987:8821 1:N:0:4
GAAAAAAAAAAAAAAAGGGGGGCGGCGACTGCCGCCACACACACAGACCCC
+
1>A>>BAADD??E/AE///E/<B/--<:--.//---9:AC?C..../9.9.
@M00842:106:000000000-AAV5A:1:1101:4986:8821 1:N:0:4
AAAAAAAAAAAAAAAAGGGGGGACAAGCGAGCACAACCAACCCCAACCACC
+
>1AAADDDDDDDEECA/AEE?////?0?////-000.<.><<....<...<
@M00842:106:000000000-AAV5A:1:1101:20517:8823 1:N:0:4
GAAAAAAAAAAAAAAAGGGGGGGGGGAGACAGCGCAGACACACCACCAGCC
+
>AAAA>1AADDDCEC/AE?EE<---;---;B-A-----:-:--;:----9-
@M00842:106:000000000-AAV5A:1:1101:5545:8823 1:N:0:4
AAAAAAAAAAAAAAAAGGGGGGCGAAGAGCACCCAACGACACACAACACAC
+
AAAAADDDDDDDG/AA/AAAE/>@--<.001..<....<---;....;C..
@M00842:106:000000000-AAV5A:1:1101:4290:8824 1:N:0:4
GCAGGAGAAACATACGAAGGCGCATAACGATACCACTGACCCTCCGCAATC
+
>>>3333>FFFF4FFFAAEFGE2E22BBAC2BABAF333AFE3F11BAAAF
@M00842:106:000000000-AAV5A:1:1101:24078:8824 1:N:0:4
AAAAAAAAAAAAAAAGGGGGGGCGGCAACAGCAACCCGACACCCAACAACG
+
AAAAA1DDDDDAE?///AEEG@-99---------9------;-9-9;A-;-
@M00842:106:000000000-AAV5A:1:1101:11600:8824 1:N:0:4
AAAAAAAAAAAAAAAAAAAAAAAACAAAAAAAAAAAAAAAAAAAAAAAAAA
+
AABBBBBBBBBBGGGGEGGGCG/>>G10?////<B/>/>/A--AC?CG-AB
@M00842:106:000000000-AAV5A:1:1101:21880:8827 1:N:0:4
AGCTACCAGTTATATGGCTGTTGGCTTCTATGTGGCTAAATACGTTAACAA
+
>1>1>CFBFFFFGGFGGGGGBABB110AA3FD3DBABBBF2FHHEFFGHHB
@M00842:106:000000000-AAV5A:1:1101:12127:8828 1:N:0:4
AATAAACAGTGCATTTGATAATGCCTGACAGAATTTTTTTAATCGGCTGTG
+
3A>AAFFFFBDFGGFFFBB6BGDABABFGF4445A5AA2A23FGFDE2EB3
@M00842:106:000000000-AAV5A:1:1101:6939:8834 1:N:0:4
AAAAAAAAAAAAAAAAAAAAAAAAAAAAAAAAACAAAAAAAAAAAAAAAAA
+
ABBBBBDBBBBBGGGGEGGGCE/>//>//<B/<?GGH0F@-<CC-AD?D@D
@M00842:106:000000000-AAV5A:1:1101:10484:8837 1:N:0:4
AAAAAAAAAAAAAAAAGGGGGGCAGGGCGGCAACACACACCACACAACCAC
+
>11AADADDDDDGGC///ECGC///////----.<..;.:...CA....9.
@M00842:106:000000000-AAV5A:1:1101:12651:8837 1:N:0:4
CTGGGCTGAGATCTCTTTGTTGCAAACAACGACAAAAAATGGAATTCTCGG
+
33>33>4>FFFDGFBBBFBABBBB5B44B42A22AE2AA2BE3B33A5DF1
@M00842:106:000000000-AAV5A:1:1101:4474:8839 1:N:0:4
ATAACCTGATTCAGCGAAACCAATCCGCGGCATTTAGTAGCGGTAAAGTTA
+
A>AABFF?FFFFGGFEEAEEGGGCC4A2222A2B5D55DDGEE1EF55BA5
@M00842:106:000000000-AAV5A:1:1101:18340:8841 1:N:0:4
AAAAAAAAAAAAAAAAGGGGGGGGCGGCGCCCACACCCCCACCACCCACAC
+
AAAA?@1A?DDDEEE/E?EGGG-----9-9;-------------;-9----
@M00842:106:000000000-AAV5A:1:1101:3518:8844 1:N:0:4
AAAAAAAAAAAAAAAAAAAAAAAAGAACAATACAACCAACCGCCACAACAA
+
AAAAADDDDDDDGGGGGGECEE?/>/000011BB11/?//////>/0////
@M00842:106:000000000-AAV5A:1:1101:26699:8849 1:N:0:4
AAAAAAAAAAAAAAAAGGGGGGGCAGGCCGACACACACACAAACCACAACC
+
AA@AADDDDDDDCE//EEGGEC?:-9-..:---9--9;-------;AA---
@M00842:106:000000000-AAV5A:1:1101:18297:8852 1:N:0:4
AAAAAAAAAAAAAAAAAAAAAAAAAAAAAAACAAAAAAAAAAAAAAAAAAA
+
CCDCCBBBCDDDGGGGGGGGGGGEE>@E//>/??FFFC@DGGGGGGCGGGG
@M00842:106:000000000-AAV5A:1:1101:10385:8859 1:N:0:4
AGAGCGGTCAGTAGCAATCCAAACTTTGTTACTCGTCAGAACATCGAAATC
+
11>1>111>>CDGFF3B1BFB1BA113B3AA22AB0B001A00FFEG0//D
@M00842:106:000000000-AAV5A:1:1101:11844:8859 1:N:0:4
GATGCAAAATGAGACTCAAAAAGAGATTGCTGGCATTCAGTCGGCGACTTC
+
>>>1>BBFFFFFGGFFGFE1A1B0AAD1B1DG1EG1AGHFFFE?CAEGEED
@M00842:106:000000000-AAV5A:1:1101:16700:8860 1:N:0:4
AAAAAAAAAAAAAAAAAAAAAAAAACAAAACAAAAAACAAACAAACCAAAA
+
3ABBAD@DBBBBGGGGGGFGGG/>//??B00//0B/////B/?/B//?/?/
@M00842:106:000000000-AAV5A:1:1101:18191:8860 1:N:0:4
AAAAAAAAAAAAAAAAAAATGGAATTCTCGGGTGCCAAGGAACTCCAGTCC
+
CCCCBBCCCCCCGGGGGGG1BG3DB@55D?E/1>EFFFDFFHH3GFHHGH3
@M00842:106:000000000-AAV5A:1:1101:24133:8861 1:N:0:4
AAAAAAAAAAAAAAAAGGGGGGGCGCGACACTCGGCCCCCTACACACCACC
+
11>AA@DDDDDDE/EA//A/A/--9-;--9-/;---:-;---9/-/-;---
@M00842:106:000000000-AAV5A:1:1101:13636:8862 1:N:0:4
ATTGGGAGGGTGTCAATCCTGACGGTTATTTCCTAGACAAATTAGAGCCAA
+
>>33344>>D>AEBGGFGGGGBBAF2223A55D5BDAFDA2B5BCAFHHH2
@M00842:106:000000000-AAV5A:1:1101:9086:8865 1:N:0:4
AAAAAAAAAAAAAAAAAAAAAAGCAAGACACAGCCGGCAAAGCACAAAACA
+
A?AAADDDDDDDGGGGGCE>///01>0000000////>E/000B0000B0/
@M00842:106:000000000-AAV5A:1:1101:16170:8866 1:N:0:4
AAAAAAAAAAAAAAAAAAAATGGAATTCTCGGGTGCCAAGGAACTCCAGCC
+
?AABBBBBBBBBGGGGGCGEA@B33B3B3BB1>1>?CEGHGG?G3FFF33?
@M00842:106:000000000-AAV5A:1:1101:15209:8866 1:N:0:4
AAAAAAAAAAAAAAAAGGGGGGGACGCAGCACGCGCGACAGCCCACACACA
+
>1AA@@1@DDDDGEE/AAEAEB;--;----9--------;----9-9----
@M00842:106:000000000-AAV5A:1:1101:25556:8870 1:N:0:4
AAAAAAAAAAAAAACAGGGGGGCGACAGCAGCACCACCCCCCACCACACCC
+
1AAAADDDDDDDGCGAG/CC?C?@<//<.0<000>0.<<--<-.;.;C:;.
@M00842:106:000000000-AAV5A:1:1101:12404:8872 1:N:0:4
AAAAAAAAAAAAAAAAAAAAAAAAAACAAACACCAAAAAAAAAAAAAAAAA
+
AAAAADDDDD?DGGGGGGE@E@EE/>/>?0?B0/???/?/>B/<<CGC-<@
@M00842:106:000000000-AAV5A:1:1101:7805:8875 1:N:0:4
AAAAAAAAAAAAAAAAAAAAAAACAAAAAAACACAAAAAAAACAAAAACAA
+
BBBBBBDBBBBBGGGGFFFGGGCDG11F1>//?0?C00?/B?/???FF/??
@M00842:106:000000000-AAV5A:1:1101:10931:8875 1:N:0:4
AAAAAAAAAAAAAAAAGGGGGGGGAGGAGAGCAACACCAGACACAACCACA
+
11AA??@DDD?DA?///AE/A@-@-99-----//-:---:-;---;--99-
@M00842:106:000000000-AAV5A:1:1101:10380:8882 1:N:0:4
AAAAAAAAAAAAAAACGGGGGGCGAGCCACGACGACACACCCACACCCACC
+
1>AAA@@DDDDDGC?EAEGC?C@??---</--<-----/.9:..99...9.
@M00842:106:000000000-AAV5A:1:1101:19203:8883 1:N:0:4
AAAAAAAAAAAAAAAAAAAAAAAAAACACAAAAAACAAAAAAAAAAAAACA
+
AAAAADDDDDDDGCEEGEC/E/>//>/?0F/00///?/00<<</<</A-.<
@M00842:106:000000000-AAV5A:1:1101:8334:8884 1:N:0:4
AAAAAAAAAAAAAAAAAAAAAAAAAGCAATGAAGAACACACAGACACAACA
+
1AAAADDDDDDDGGGCGG@EGE////0101111110000///010B0</</
@M00842:106:000000000-AAV5A:1:1101:7349:8885 1:N:0:4
AAAAAAAAAAAAAAAAAGGGGGCAGGGAAGCGCACACACGAACCCACCAGC
+
>>A1A?DDDDDDGG/EA///A>/////>0////>/>B///>/////?//B/
@M00842:106:000000000-AAV5A:1:1101:11357:8885 1:N:0:4
TTAAGCCACTTCTCCTCATCCAACGCGTCAGTTTTTGACAGAATCGTTAGG
+
>>AB3BFFFFFFGGGGGGGGGGC4A2AAAEE5BDBAAFGFF3FDEG2FCF2
@M00842:106:000000000-AAV5A:1:1101:27308:8889 1:N:0:4
AAAAAAAAAAAAAAAGGGGGGGGCGCGCCGCGCACCACACACACACAACAC
+
1A?AA>AADDDDEE///AEEC@---------9-9---;;----;9----9-
@M00842:106:000000000-AAV5A:1:1101:6607:8891 1:N:0:4
AAAAAAAAAAAAAAAAAAAATGGCATTCACGGGCCCCAAGGAACCCCAGCC
+
AAAAADDDDDDDGGEGEEEE0BB0011B2B?/>///>E??A00B>E?/?0F
@M00842:106:000000000-AAV5A:1:1101:25657:8892 1:N:0:4
AAAAAAAAAAAAAAAAAGGGGGGGCGGCGAGCGCCCCACCCACGCCCCCAC
+
>AAAAADDDDDAEE/E/A/E?E/A@-99;-;-----99;9AAF---9@---
@M00842:106:000000000-AAV5A:1:1101:8504:8896 1:N:0:4
GGATAAATTATGTCTAATATTCACACTGGCGCCGAGCGTATGCCGCATGAC
+
>3>>>BB@FFFFFF6A5F5GGG655BFGF4A22A2AE?AAAFGF?EE1EG3
@M00842:106:000000000-AAV5A:1:1101:11877:8899 1:N:0:4
AAAAAAAAAAAAAAAGGGGGGGCGGCGCGACAGCAAACACACCAGACACGG
+
11>1>>1>00>>A?/EE?EE?A-9---;---9-::-/---9A----:-BA-
@M00842:106:000000000-AAV5A:1:1101:23499:8900 1:N:0:4
GCTTGGTAAGTTGGATTAAGCACTCCGTGGACAGATTTGTCATTGTGAGCC
+
>>>>334BFFFFGGGCGGFBGGB4B4A4BA2GBA3B55DDFDBA5DGGHG3
@M00842:106:000000000-AAV5A:1:1101:24078:8902 1:N:0:4
AAAAAAAAAAAAAAAAGGGGGGAGCGGAGCGCAGCCCAACCAGCACAACAC
+
>A?AA@DDDDDDG/E/EEGGEC?/////<---<--C.<.<...:/.//...
@M00842:106:000000000-AAV5A:1:1101:13357:8902 1:N:0:4
GTCAGTGAGAAAGGGACTGTTGTTGAAGAAGATTGAGAAATATAGATTTGG
+
>>>>1@3BDFFFFGGGGGFBBB00B3311001D1B1B01AB12FF2D2DF1
@M00842:106:000000000-AAV5A:1:1101:20673:8914 1:N:0:4
CCGAGATGCAAAATGAGACTCCAACAGCGCTTGCTGGCATTCAGTCTGCGC
+
>>>11>11DDDFG111B1B1B1111000000ABFABBA0A1D222A1D1A/
@M00842:106:000000000-AAV5A:1:1101:22758:8915 1:N:0:4
CTGTCAACGCCGCTAATCAGGTTGTTTCTGATGGTGCTGATATTGCTTTTG
+
>>>>>BBDADDDF0EAGGDFG11B0002BD2DDB1BFFGD1A22DEBD111
@M00842:106:000000000-AAV5A:1:1101:3588:8917 1:N:0:4
CCGCTTTTCTTGGCACGATTAACCCTGATACCAATAACCTCCCTCAGCATT
+
1>1>1111DB3BFBGGFAFF?1DFF0A013DCB11AFAB1BGFB0B1B1A2
@M00842:106:000000000-AAV5A:1:1101:14345:8917 1:N:0:4
AAAAAAAAAAAAAAAAGGGGGGGGGCGGGCGACAGCCACCCACGCACAGAC
+
>1AA?A1DDDDDCC//A//AEC@;9;--=@;-9---;9--9-9-9----/-
@M00842:106:000000000-AAV5A:1:1101:26263:8919 1:N:0:4
AAAAAAAAAAAAAAAAGGGGGGCGGCGCCGGCGCGGCACACACAACCCCCG
+
>AAAA@DDDDDDE?/EEEFGGC//<<@---:-9----;----:-----9;-
@M00842:106:000000000-AAV5A:1:1101:19395:8922 1:N:0:4
AAAAGAGATTGCTGGCATTCAGTCGGCGACTTCACGCCAGCATACGAACGA
+
>>3A3>44FFDB5B4A4BEG6FED2222AA22DABAAAE0125AF111AA1
@M00842:106:000000000-AAV5A:1:1101:10147:8924 1:N:0:4
AGATAGTAATCCACGCTCTTTTACAATGTCAACAAGAGAATCTCTACCATG
+
33>>A5@BDFFFGGGGEEGGGGA4DAAF5FGFFBC422BFBGFE55FHFG5
@M00842:106:000000000-AAV5A:1:1101:4001:8924 1:N:0:4
AAAATGTGACTCATATCTAAACCAGTCCTTGACGAACGTGCCAAGCATAAT
+
AAAA113BDB@BF3BB3BGDFGF1B1BG33BBB0A0AE0A0A11//AD112
@M00842:106:000000000-AAV5A:1:1101:20021:8926 1:N:0:4
CCAAGCATATTAAGCCACTTCTCCTCATCCAACGCGTCAGTTTTTGACAGA
+
>>>11>FFDFFFBGFGBFBFGBBD1ABABF1BG0A0AE/E2AA2/A/FEF0
@M00842:106:000000000-AAV5A:1:1101:25207:8929 1:N:0:4
AAAAAAAAAAAAAAAAGGGGGGGACGAGCACCACACCCACCCACGCCCACC
+
1AAAADAADDDDGEE/ACECEG-------;.--9--;9---9---;-----
@M00842:106:000000000-AAV5A:1:1101:16415:8930 1:N:0:4
AAAAAAAAAAAAAAAAAAAAAAAAAAAAAAAAAAAACACCAAACGCACGAG
+
AABBBDDBBBBBGGGGEGCGGGGC?>/>//////><CF0......<A--.-
@M00842:106:000000000-AAV5A:1:1101:5751:8933 1:N:0:4
AAAAAAAAAAAAAAAAAAAAAAAAAAAACAAACAAAAAAAAAAAAAAAAAA
+
ABBBBBDBBBBBGGGGGGGGGGGE>/>//??F/B?0B/C@/@/>@CG-F-:
@M00842:106:000000000-AAV5A:1:1101:4797:8940 1:N:0:4
AAAAAAAAAAAAAAAAGGGGGGACAGCACAGCAGACCACAACCACACAACA
+
AAAAA@DDDDDDGA/E?E//E//<///00<0/0000.0>....<..<<.<<
@M00842:106:000000000-AAV5A:1:1101:11166:8952 1:N:0:4
AAGGCTCTAATGTTCCTAACCCTGATGAGGCCGTCCCTAGATTTGTCTCTG
+
>>>1>1BBFFDFA3BAGGGFFG1B0AD3BA00A0AAB1FF1222A222A21
@M00842:106:000000000-AAV5A:1:1101:21163:8953 1:N:0:4
TGAACACTCATCCTTAATACCTTTCTTTTTGGGGTAATTATACTCATCGCG
+
>3>>ABCFFFFFGGCEEGGFGGF5A55D54A2AA2A355BBGHCHHEHHG2
@M00842:106:000000000-AAV5A:1:1101:3461:8954 1:N:0:4
GAAAAAAAAAAAAAAAAGGGGGAGACGCAAGCACAGAAACCACACACACGC
+
1>>111>>>ADDEC?A/A///>/EAF///>/>0000111>0//>?>//?//
@M00842:106:000000000-AAV5A:1:1101:8210:8957 1:N:0:4
AAAAAAAAAAAAAAAAGGGGGGCGCGGAGCACACACACACCCACCCCACAC
+
>AAAA?DDDDDDGEE//AAAE@/@----<-.</<...:AAA....;;9C.;
@M00842:106:000000000-AAV5A:1:1101:17276:8958 1:N:0:4
GCCAACGGCGTCCATCTCGAAGGAGTCGCCAGCGATAACCGGAGTAGTTGG
+
>A>AAA1AD?ADEEFGFGG10AA0BB0/AEA/AAA/ABGGGE/E/FE@2F1
@M00842:106:000000000-AAV5A:1:1101:11511:8964 1:N:0:4
CTAGGAAATAACCGTCAGGATTGACACCCTCCCAATTGTATGTCTTCATGC
+
3>>33@5C@FFFGGFEEEGB4BB4BBGAE4BAA2B2B3D5AD555ABB5A5
@M00842:106:000000000-AAV5A:1:1101:20361:8966 1:N:0:4
AAAAAAAAAAAAAAAAATGGAATTCTCGGGTGCCAAGGAACTCCAGTCACC
+
BBBBBBBBBBBBGGG?EEBGBA3B5ABFCF1>?BBBFF13?@FGHH3BDGB
@M00842:106:000000000-AAV5A:1:1101:8627:8968 1:N:0:4
GGATTTGAGAATCAAAAAGAGCTTACTAAAATGCAACTGGACAATCAGAAA
+
>3>>>B5BABFFGFGFGGEAFG44BF555446BDDAFBGFGHFGDGFFA5B
@M00842:106:000000000-AAV5A:1:1101:20062:8970 1:N:0:4
AAAAAAAAAAAAAAAAAAAAAAAAAACACACAAGAAAAAAAAAACACAAAA
+
AAAAADDDDDDDGGGGCEGCGG/>>//?0F<//000<0B/<B/</?0?/<0
@M00842:106:000000000-AAV5A:1:1101:15365:8972 1:N:0:4
AAAAAAAAAAAAAAAAGGGGGGGCACGACAGACAGGACACACCACACACAG
+
1>AAADDDDDDDGC?CCA/EEC;--...---99---:---9AB---;;A--
@M00842:106:000000000-AAV5A:1:1101:4713:8981 1:N:0:4
AAAAAAAAAAAAAAAAAATGGAACTCTCGGGTGCCAAGGACCTCCAGTCAC
+
AAAAADDDDDDDGGGGGGAGGGF11@1@E///>?GHBG/>0/0BGFF2F1B
@M00842:106:000000000-AAV5A:1:1101:27855:8982 1:N:0:4
AAAAAAAAAAAAAAAAAAAAAGAGAACACGCGCAGACCACAAACACACCCA
+
AA@AADADDDDDGGGGGGCEG/?B01@>0//>/>/>0?0?C?F/00?////
@M00842:106:000000000-AAV5A:1:1101:9367:8983 1:N:0:4
AAAAAAAAAAAAAAAAGGGGGGCGAAGCGCGACACACAAACACACACACCG
+
>AAAAD@DDDDDE?///AAEE///<----------/.:..::C.;A....-
@M00842:106:000000000-AAV5A:1:1101:17561:8986 1:N:0:4
AAAAAAAAAAAAAAAATGGAATTCTCGGGTGCCAAGGAACTCCAGTCACTG
+
BBBBBBBBBBBBGGGGGGGFABEA5D11A1>1BD@B1BFHFGHHHGHHHD3
@M00842:106:000000000-AAV5A:1:1101:25455:8988 1:N:0:4
AAAAAAAAAAAAAAAAAAAAAACAACAAAAACAAAAAAAAAAAAAAAAAAA
+
BCCCCBBCCCCCGGGGGGGGGG1FCA??F1??FE0?/>//<B/D//@FG-<
@M00842:106:000000000-AAV5A:1:1101:14699:8988 1:N:0:4
AAAAAAAAAAAAAAAGGGGGGGGAGGAGCGCCAAGCCGCACACCCGCCCCC
+
1>AAADDDDDDDGGG/AA/E@?9----9-------9----9----------
@M00842:106:000000000-AAV5A:1:1101:15529:8989 1:N:0:4
GAAAAAAAAAAAAAAAGGGGGGGGCGCCGCTCCACCCAACCACCACACCCC
+
11>>ACDDDDDDGGG?EEGCG/-9----9----;--;--9--999------
@M00842:106:000000000-AAV5A:1:1101:19977:8993 1:N:0:4
CTAAAAAAAAAAAAAAAAAATGGAATTCTCGGGTGCCAAGGAACTCCAGTC
+
>>AAAFFBBBBBGGEGG0E0FBB33B3D55??>1>>FGBGE1BG@GFBG3B
@M00842:106:000000000-AAV5A:1:1101:7975:8995 1:N:0:4
AAAAAAAAAAAAAAAGGGGGGGGGCACGCGAGCGCCCACACAACCACGACA
+
>AAAADDDDDDAAA//AAAEC@@--------------:-;9-;-9------
@M00842:106:000000000-AAV5A:1:1101:24714:8997 1:N:0:4
AAAAAAAAAAAAAAAAAAAAAAAAAAACACACAAAAAAAAAACAAAAAACA
+
AAAAADDDDDDDGGGGGGGCGG////>/<0//?/00/>/<<</?/??F-.<
@M00842:106:000000000-AAV5A:1:1101:26760:8998 1:N:0:4
AAAAAAAAAAAAAAAAAAATGGAATTCTCGGGTGCCAAGGAACCCCAGCCC
+
CBABA@BCCCCCGGGGGGE1BCBB@3D5D1?/1>E3B3111GF1EEAE0//
@M00842:106:000000000-AAV5A:1:1101:14950:8999 1:N:0:4
ATCTCGGCAATCTCTTTCTGATTGTCCAGTTGCATTTTAGTAAGCTCTTTT
+
?AA?A43>DBFFGGBGGGFGAB5DADGFF55BFB6A55DF5F5FH5GBA5D
@M00842:106:000000000-AAV5A:1:1101:14029:9004 1:N:0:4
AAAAAAAAAAAAAAAATGGAATTCTCGGGTGCCAAGGAACTCCAGTCACTG
+
AABBBBBBBBBBGGGGGFGB3B3D55BAE1>1BDB??B?GGFHHHFGFHF3
@M00842:106:000000000-AAV5A:1:1101:24551:9005 1:N:0:4
GAAAAAAAAAAAAAAAGGGGGGGGGCGGGACAGCGACCCACCCACACCACC
+
AAAAAFADDDDAEAA/A/ACEG-99-------::9;9----;-----A---
@M00842:106:000000000-AAV5A:1:1101:15970:9008 1:N:0:4
AAAAAAAAAAAAAAAAGGGGGGGGCGCGACACTCCCGCCACCCACCCACCC
+
AAAAADDDDDDDA/E/AAAEE/9--9-;----//------9---9--9:--
@M00842:106:000000000-AAV5A:1:1101:16445:9011 1:N:0:4
AAAAAAAAAAAAAAAAAAAAAAACACAACAACAAAACAAAAAAAAAAAAAA
+
BBBBBBBBBBBBGGGG?GGGGGG1?1?F?A1???GG0F/BFFECGCCGGCG
@M00842:106:000000000-AAV5A:1:1101:5205:9019 1:N:0:4
GAAAAAAAAAAAAAAAGGGGGGAGAGCAGATACGAGCCAGCGCCCACCAAC
+
>>1>>1>1>D?>E/E/A/A/A</////10011?FC//<00.-<--......
@M00842:106:000000000-AAV5A:1:1101:17099:9021 1:N:0:4
AAAAAAAAAAAAAAAAAAAAAAACAAAAAAACAAAACACAAAACAACAAAA
+
BBBBBBBBBBBBGGGFGGGGGGG1??FC1?E/?/?00?0??GF0CG/?F00
@M00842:106:000000000-AAV5A:1:1101:22218:9021 1:N:0:4
TATTGGTGTTTTGGGTTCTTTTTGTAACTATGGTGAATTTGTAATGGAATG
+
1>11111>1>B1F1EAAFABAF1AB3DF31GFB2B1B22DBDBBGHH11B1
@M00842:106:000000000-AAV5A:1:1101:22163:9022 1:N:0:4
AAAAAAAAAAAAAAAATGGAATTCTCGGGTGCCAAGGCACTCCAGTCACTG
+
BBBBADDBBBBBGGGC1BG3B3355BB101>?B53?B1BG2BFHH3F3@33
@M00842:106:000000000-AAV5A:1:1101:5148:9022 1:N:0:4
AAAAAAAAAAAAAAAAAAAAAAAAAACACAACAAAAAAAAAAAAAAAAAAA
+
BBBBBDDDBBBBGGGGGGGGGGE/EFGD0??/??GGH/<??C/<ACDGCGD
@M00842:106:000000000-AAV5A:1:1101:16866:9023 1:N:0:4
AAAAAAAAAAAAAAAAGGGGGGGCGCGCCGCGCCCACACACACACCCACCC
+
>AAAADDDDDDDCGGE///ECC@-9---9-------:-----9--------
@M00842:106:000000000-AAV5A:1:1101:22353:9023 1:N:0:4
GAAAAAAAAAAAAACAGGGGGGGCGCACCGCACGACCCAACCACAGAGACC
+
1AAAAF1DDDDDCG?/0//AEGG-:-------99-------9-9--/:-;-
@M00842:106:000000000-AAV5A:1:1101:23310:9025 1:N:0:4
TCTTGATTTGTGATGATCCTGAGTATGCAAAGAAGCTGGCTGAAGCAACAC
+
>>>11BB3@B@BGGGFBGGGBBB1B3DDDB10B0BBBBBE0F0EF1B0F0/
@M00842:106:000000000-AAV5A:1:1101:12269:9026 1:N:0:4
AAAAAAAAAAAAAAATGGGGGGGAGGCCAGCACGAACCCACAGCACACACG
+
A?AAA1>AA?D>E?E0B1BEGC99--..9.;/9-..--A-----;------
@M00842:106:000000000-AAV5A:1:1101:6976:9028 1:N:0:4
ATAGATTAAACACGGGATAAATAATTACCCTCGAAAGATAACACAACAAAA
+
A>A1A3FDFFFFGGGGC?GGGG3B33DAFB10A0A0AB1BFA11AF/ABFF
@M00842:106:000000000-AAV5A:1:1101:25943:9029 1:N:0:4
AAAAAAAAAAAAAAAAAAAAAAAAGAAACAACAAAAAAAAAAAAAAAAACA
+
BBBBBBBBBBBBGGGGGGGGGGEC1FB333/??/00////>B/>/A-A@..
@M00842:106:000000000-AAV5A:1:1101:17459:9029 1:N:0:4
CGAAGGCGCATAACGATACCACTGACCCTCAGCAATCTTAAACTTCTTAGC
+
>3>>33A@DDBBFGGAG2EGAFEB3FGB3BF3BBAABAD55FFG5ED5FG3
@M00842:106:000000000-AAV5A:1:1101:8650:9031 1:N:0:4
TTGAAAAAAAAAAAAAAAAAAATGGAACTCTCGGGTGCCAAGGCACTCCAG
+
>>>>>BDFBDDBGGCCAE0EG?1B@3B33333??>1>E3@F11?FFBFHF3
@M00842:106:000000000-AAV5A:1:1101:13619:9033 1:N:0:4
AAAAAAAAAAAAAAAAAAAAAACACACAACACACAAAAACAAAAACAAAAA
+
AAAAADDDDDDDGGGEECEGEC/B0>/?>//>/>>?00?/F/0BG/?/0FC
@M00842:106:000000000-AAV5A:1:1101:27313:9036 1:N:0:4
AAAAAAAAAAAAAAAAAAAAAAAAAGCACGCAAGCCAAACACACCAATCAA
+
AAAAADDDDDDDGGGGCA@E////>/0B0/>/</?/000?BAF////1011
@M00842:106:000000000-AAV5A:1:1101:10932:9039 1:N:0:4
TATGGCGGAGTACTACAATAAATTGACCATTACATTGGTCTATAGAATAAA
+
1>111>1>D>0BBABGGGFGGG22DAFGH1121B2DDA1BDE22F2D2F11
@M00842:106:000000000-AAV5A:1:1101:9620:9042 1:N:0:4
CAAAGCAAGGGCTGATGTAAGAAGACGCGTGACGGGGCGATTTGTCAAAGC
+
>AAA3CCFFBABFGGGGBFBBB5ABA2AA2E22A2A2AAEAA1DDFFG5D2
@M00842:106:000000000-AAV5A:1:1101:21644:9044 1:N:0:4
AAAAAAAAAAAAAAAAGGGGGGGCACGCGCGCCACCCCCACCCCCCCCCAC
+
1>AAADDDDDDDGEEA/AE/E/---..-;9---99;-@--9-9-@--;---
@M00842:106:000000000-AAV5A:1:1101:20732:9044 1:N:0:4
CAATATCTGGTTGAACGGCGTCGCGTCGTAACCCAGCTTGGTAAGTTGGAG
+
AABBAFFFFFFFGGGFGGGGEFA2E22AA1BAFCFDH3AFEB55B5DDGF3
@M00842:106:000000000-AAV5A:1:1101:28186:9050 1:N:0:4
AAAAAAAAAAAAAAAAAAAGGGAATCCACGGTTCCCAAGAAACCCAAGCAA
+
BBBAADBBBBBBGGGGGG01?E11F3B3B1>B11B33311BFC1?//?/23
@M00842:106:000000000-AAV5A:1:1101:10209:9050 1:N:0:4
AAAAAAAAAAAAAAAAGGGGGGGAGAGCGTACCACGGCACACACACCCACG
+
A?AAAD?DDDDDGEE/A/AE//--9...:..9-/;-----;;---:---A-
@M00842:106:000000000-AAV5A:1:1101:18809:9052 1:N:0:4
CTCCATTGCGTCGTGGCCTTGCTATTGACTCTACTGTAGACATTGTTACTT
+
>>AAADBFFAAAEAAEFGFFFG5555BDG553DDAB5ADBFDGF5FBGAD5
@M00842:106:000000000-AAV5A:1:1101:13367:9053 1:N:0:4
AATGGATTGCTGTTGAAGATGATAAAACACAAAAAACAAAATGGAATTCCC
+
>>111B11BDFDFFGGFFBBB33331D1B000000E0AF0B1B1F111D1A
@M00842:106:000000000-AAV5A:1:1101:26838:9053 1:N:0:4
AAAAAAAAAAAAAAACGGGGGCCCGCGACCAACACCACCACCCACACCCCC
+
1AAAADDDDDDDEEE//AEGE//>>////>/?//?/?//???<///C//>/
@M00842:106:000000000-AAV5A:1:1101:26888:9055 1:N:0:4
AAAAAAAAAAAAAAAAAGGGGGGAGAGCACGCAGCCACCAACCACACCCAC
+
AA?AADDDDDDDG?EGA///A//<C///1?-><--.>0=...<<.<A.;..
@M00842:106:000000000-AAV5A:1:1101:27395:9059 1:N:0:4
AAAAAAAAAAAAAAAAAAAAAAAAGAAACAACAACACACGAACCAAACACA
+
AAA?ADDDDDDDGGGGGGGGCC/E//0000/?>/?///</<///0/?<<B/
@M00842:106:000000000-AAV5A:1:1101:27819:9059 1:N:0:4
AAAAAAAAAAAAAAAAAAAAAAACAAGACAACAACAAACAAAAAAAAAAAA
+
BBBBBBBBBBBBGGGGGGEGEG/1?G2??321?///?F/?F0EE?///>//
@M00842:106:000000000-AAV5A:1:1101:27012:9059 1:N:0:4
CTGGTCAGTATTTTACCAATGACCACATCAACGAAATGACTCGCAAGGTTA
+
>>33>BDC5B5DGGGGGDGFGGBBB444BA44A22A2BGH5F2EAA2F3B5
@M00842:106:000000000-AAV5A:1:1101:11750:9061 1:N:0:4
AAAAAAAAAAAAAAAAAAAAAAAACAACAACAACAAAAAAAAAAAAAAAAA
+
AAAAADDDDDDDGGGEEGCEG//E/>>/?//??/?F00?/>/<BCCCGC-<
@M00842:106:000000000-AAV5A:1:1101:9001:9062 1:N:0:4
AAAAAAAAAAAAAAAAGGGGGGGCGGGCGAGACAAGCCGCCCCCACAACCG
+
>AAAAAA@AADDG?A/EC?CE@-@--9--------9---9----9:---;-
@M00842:106:000000000-AAV5A:1:1101:6558:9063 1:N:0:4
GAAAAAAAAAAAAAAAAGGGGGACGGGACGACCCCGCACGCCGCACACCCC
+
1>AA?CAADDDDEA///AAE/E/////B//>>E///>///><//<//?//<
@M00842:106:000000000-AAV5A:1:1101:16684:9064 1:N:0:4
AAAAAAAAAAAAAAAAAAAAAAACAAAAAAAAACAAAAAAAAAAAAAAACA
+
1>AAADADDDDDGGGGC?>>E?E/>/0B//>/</?<0<?/><</>C-<-..
@M00842:106:000000000-AAV5A:1:1101:17346:9065 1:N:0:4
AAAAAAAAAAAAAAAAAAAAAAAAAAAACAACAAAAAAAAAAAAAAAAAAA
+
BBBBBBBBBDBBGGGGGGGGGGG?E//</?F///B?/<///><<@G-C@--
@M00842:106:000000000-AAV5A:1:1101:23062:9067 1:N:0:4
AAAAAAAAAAAAAAAAAAAAAAAAAACAAAAAAAAAAAAAAAAAAAAAAAA
+
AAAAADDDDDDDGGGGGGGGGGE//>/?/B</>/>/BC@CCCCA-CCGG@A
@M00842:106:000000000-AAV5A:1:1101:27756:9068 1:N:0:4
TCTCGTTCTCTAAAAACCATTTATCGTCCACTTCGGCGCGGCGGTCTATAG
+
>11>1>1B>@DDGFGGGGGGGG333B0BBA111BB000AAA////>/1222
@M00842:106:000000000-AAV5A:1:1101:8777:9069 1:N:0:4
AAAAAAAAAAAAAAAAGGGGGGGGCAGACGACCACGACCAAGCCACAACGC
+
>>AAAD1DADDDE?E/A//E?C@-9-9--;--------------;:99---
@M00842:106:000000000-AAV5A:1:1101:14645:9070 1:N:0:4
AAAAAAAAAAAAAAAAAAAAAAAAAACAAAAAAAAAAAAAAAAAAAAAAAA
+
AAABCDDBCCCCGGGGGGGGGGGEG>/?F00//><<BDDGGGCCGCDCF?B
@M00842:106:000000000-AAV5A:1:1101:18240:9071 1:N:0:4
CTGGGAAAAGTTACTGTAGCCGACGTTTTGGCGGCGCAACCTGTGACGACA
+
>3>33BBACF4@GF5FBGGGGG?EE22B22A3AAAAAAAEGGH5B@GGFE/
@M00842:106:000000000-AAV5A:1:1101:8362:9077 1:N:0:4
AAAAAAAAAAAAAAAAAGGGGGCGCGAGAGCCACACACCCCCACACACACC
+
1?AAADDDDDDDGE////A/E@/E///////000BE</?//>>B///</<?
@M00842:106:000000000-AAV5A:1:1101:24981:9079 1:N:0:4
AAAGTCAAAATAATCAGCGTGACATTCAGAAGGGTAATAAGAACGAACCAT
+
AAA3>BDFFFFFGGFGGGGAEEBD55DDA55B4A2A3D55B55FEEAEGF3
@M00842:106:000000000-AAV5A:1:1101:15405:9080 1:N:0:4
ACTCCGCATGTGCTAGTAGTAGCATTCAGCCTGTCAGGGACTGTATGAATT
+
3A3>A3A@A>BDGGFGBFFBBBD5555ABFF4BABDFGAFF2F3D5D5A55
@M00842:106:000000000-AAV5A:1:1101:14246:9080 1:N:0:4
AAAAAAAAAAAAAAAAAAAAAAAAAACACAACAAAGAAAACAGAACCCCCG
+
AAAAADDDDDDDGGGEEEEGGG?/>>E?0?////0B000BF/0010?////
@M00842:106:000000000-AAV5A:1:1101:27754:9089 1:N:0:4
TCTCGTTCTCTAAAAACCATTTGTCGTCCCCTTCGGGGCGGTGGTCTATAG
+
1>1>1>>BAFFFGGGGGGG11F3GDAAF0A000BBA0/A////>/B212B2
@M00842:106:000000000-AAV5A:1:1101:14144:9089 1:N:0:4
AAAAAAAAAAAAAAAAAAAAAAAAACAAAAAGCAACAAAAAAACAAAACAA
+
A1AAADDDDDDDGGGGEEEGG@/>>//?00?/0B00BF00///<<?F00?/
@M00842:106:000000000-AAV5A:1:1101:12990:9090 1:N:0:4
AAAAAAAAAAAAAAAAAAAAAAAAAAAAAAACACAAACACAAAAAAAAAAA
+
AAAAADDDDDDDGGGGGGGGGGC////</<//FFGFAFF0?<<0G/@-<--
@M00842:106:000000000-AAV5A:1:1101:16840:9092 1:N:0:4
AAAAAAAAAAAAAAAAAAAAAAACAACAAAAAAAAAAAAAAAAAAAAAAAA
+
BBBBBBBBBBDBGGGGFGGGGGE1??1??11/>>EE@C<@DGGGGG?DG-C
@M00842:106:000000000-AAV5A:1:1101:27678:9094 1:N:0:4
AAAAAAAAAAAAAAAAAAGGGGAACTCGGGTGACCAGGGACACCCGGACCC
+
AAAAADDDDDDDGGGGGAEEE///>1B?>>/>/B@B0/////BF>//>/<<
@M00842:106:000000000-AAV5A:1:1101:15169:9094 1:N:0:4
ACCGATGGAAGTTGACACTTCACTGTTGATGGATTTATTTTCTGAGTCTTT
+
3AA3>33>FFFBEGGGDGAAFAB5D55B5DF44B335555DDDDEGFEA55
@M00842:106:000000000-AAV5A:1:1101:10417:9095 1:N:0:4
AAAAAAAAAAAAATGGAATTCTCGGGTGCCAAGGAACTCCAGTCACTGACC
+
BBBBBBBBBBBBGFFGC3EFGADABE1AAFEFE1B3B3FGBFFGHH5DGFB
@M00842:106:000000000-AAV5A:1:1101:15337:9095 1:N:0:4
AAAAAAAAAAAAAAAGGGGGGGCGCGCGCCGCACACACCACACCACAACCC
+
>1AAA@ADDDDDGEE//AAECGG------------9--;-----;A--;--
@M00842:106:000000000-AAV5A:1:1101:13996:9096 1:N:0:4
AAACAGAGAGAGAAATCCCTTGGGGCAGTTCTTGAATTTGAAAGATATCTA
+
ABBAB4CCFAAAFGFBGGGCGFGA2A2E3555DD535B5D5AABAB55D55
@M00842:106:000000000-AAV5A:1:1101:8601:9097 1:N:0:4
AAAAAAAAAAAAAAAAGGGGGGAGGGGAATCCGCAAAACAACCACAACACC
+
>1AAA@A?AD?D?A//AEEEG?/A///?.011.>-<-/<..<.CEA..:..
@M00842:106:000000000-AAV5A:1:1101:23997:9101 1:N:0:4
AAAAAAAAAAAAAAAAGGGGGGCGAAGCGAGACCACACACCCGACACCCCG
+
>>?AA?DDDDD>A?////E?/BG/-->--=--..<.<<..;C--;-:.9--
@M00842:106:000000000-AAV5A:1:1101:6604:9102 1:N:0:4
CATTGGGATATATTCAAAAAAAACACAACAACACTGGACTTCCCGGGTCCC
+
>>>A11>A1C3FGFGFDGGG00F0BG0000A///1BF001ADDFEEEA//B
@M00842:106:000000000-AAV5A:1:1101:21295:9108 1:N:0:4
ATGATTGAATCGCGAGTGGTCGGCAGATTGCGCTCAACGGTCACATTACAA
+
>>>>131DDFFCFA1EAFF11E0EA001DB1/////1B//AEEF122DA11
@M00842:106:000000000-AAV5A:1:1101:23792:9111 1:N:0:4
AAAAAAAAAAAAAAAAGGGGGGGCGCGGGCAGCGCCCCCACACACACACCC
+
>AAAADDDDDDDCEE/AEGEGC?-;-=-----:--9-9@9A-9:9----9-
@M00842:106:000000000-AAV5A:1:1101:27714:9119 1:N:0:4
GGATATTTCTGATGAGTCGAAAAATTATCTTGATAAAGCAGGAATTACTAC
+
>>>>>BBFFFFFGGGGGGFAAAE00113D3BDD1D3DBBABF0B11FGGGD
@M00842:106:000000000-AAV5A:1:1101:25225:9119 1:N:0:4
TGTGTCGGCATTGAACAGTTCCCTCTTCAGGACTGACGGTCAGAAGGCTGG
+
>>>3>B>ADDDFGGGGFGGFGBB54B5D5BA3AAF33A2AB2BB5BAF3B1
@M00842:106:000000000-AAV5A:1:1101:25490:9122 1:N:0:4
AAAAAAAAAAAAAACAGGGGGGCGCGCCCACTCCCGCCCCCACCCCCCCAC
+
AAAAADDDDDDDG?AAGAFF?>////---.<000<<<-<-;-:..-;-;-.
@M00842:106:000000000-AAV5A:1:1101:20983:9123 1:N:0:4
AAAAAAAAAAAAAAAAAATGGAATTCTCGGGTGCCAAGGAACTCCAGCCAC
+
?AAABDBDBDDDGEEEAAAFG3BF3D5DFF0?>EFG3FF13FFGFF33?1B
@M00842:106:000000000-AAV5A:1:1101:25209:9128 1:N:0:4
TGTGTCGGCATTGAACAGTTCCCTCTTCAGGACTGAAGGTCAGAAGGCTGG
+
>>>3>B>?DBDFGGGGGGBFGFB5B45DAB43FBF333BABFFD5BFFCG2
@M00842:106:000000000-AAV5A:1:1101:14345:9128 1:N:0:4
AAAAAAAAAAAAAAAAGGGGGGCACGCGACGGCCAGCACACCCGCCACCAC
+
>1AA1AD@@DDDECE/AA?EEGC/C?//-------.</:/...-:A-....
@M00842:106:000000000-AAV5A:1:1101:17657:9130 1:N:0:4
AACCAACCAGAACGTGAAAAAGCGTCCTGCGTGTAGCGAACTGCGATGGGC
+
3AABAABBAAFFFEAFA2F5AE4BAAEA33A2BAADDAAAEGBGE0AEAC1
@M00842:106:000000000-AAV5A:1:1101:26456:9130 1:N:0:4
AAAAAAAAAAAAAAAAAAAAAAAAACAAACACACAAAAAAAAAAAACAACA
+
BBBBBBDBBBBBGGGGFGGGGG/>E/?GF/B0??E/0?E//>@C/@/FF<.
@M00842:106:000000000-AAV5A:1:1101:4790:9134 1:N:0:4
AAAAAAAAAAAAAAAAAAAAAAACACAAAAACAAACACACCAACACAAGAC
+
BBBBBBADBBBBGGGGGGGFGG>1?11?G11/??F/0B/?//???///022
@M00842:106:000000000-AAV5A:1:1101:10672:9139 1:N:0:4
AAAAAAAAAAAAAAAATGGGGGGCGAGCGCGACAGGCCAACCCACGACCAC
+
>AAA1DDDDDD@A///01A0E/<</<-->-<-<--..;.......--9--.
@M00842:106:000000000-AAV5A:1:1101:27634:9139 1:N:0:4
AAAAAAAAAAAAAAAAAGGGGCGCGCCGCACCACCAACCACACCCACCACC
+
AAAAADDDDDDDGEEAAA?/E?>/////>///>////?EAFA/////C/?/
@M00842:106:000000000-AAV5A:1:1101:25431:9141 1:N:0:4
GCGACGCCGTTCAACCAGATATTGACGCAGAACGCAAACAGAGAGATGAGG
+
>>1>>1>AA>0CGGGGGGEBBE2D21AA/A/0FACEAA000AA0AE1FFA0
@M00842:106:000000000-AAV5A:1:1101:9448:9144 1:N:0:4
TCAATAGCAGGTTTAAGAGCCTCGATACGCTCAAAGTCAAAATAATCAGCG
+
>>3AAF5BFFABAGGFGFFFGEAB24BE2A2AAB3DADDDF3AE55FGFH2
@M00842:106:000000000-AAV5A:1:1101:7525:9145 1:N:0:4
TCATCGTCACGTTTATGGTGAACAGTGGATTAAGTTCATGAAGGATGGTGG
+
>AAAA4>AABCFGGCFGGFGGGB5F5B44A445D5DDFGGBDFBGBEE3F2
@M00842:106:000000000-AAV5A:1:1101:16890:9145 1:N:0:4
TCTACTCTTTCTCAATCCCCAATGCTTGGCTTCCATAAGCAGATGGATAAC
+
>>>AADF5FFFFGGGGGGGGFE4BAB5BE4B44BB6AB5GFGHHHGBFFF3
@M00842:106:000000000-AAV5A:1:1101:17777:9147 1:N:0:4
AAGCAGGAATTACTACTGCTTGTTTACGAAGTAAATCGAAGTGGACTGCTG
+
>>>>111>>CCDFFGGGGG3BB110DF000003D22DABA0BABAG1/A11
@M00842:106:000000000-AAV5A:1:1101:5445:9149 1:N:0:4
AAAAAAAAAAAAAAAAAGGGGGCGACGGGCGCGCCACACCCGCACCACAAC
+
1AAAADDDDDDDGGGC/AAEE@/>EE/////<////<0?///</<C<////
@M00842:106:000000000-AAV5A:1:1101:17596:9158 1:N:0:4
AAACAAAGAAAAAAAAAAAAAAACAATGGCATCCTCGGGTGCCAAGGAACC
+
BBBBBBFFFFFFFEGGGEGG?001A1AB31A33B@B1>0B>??DG1?F3F?
@M00842:106:000000000-AAV5A:1:1101:15897:9159 1:N:0:4
GCTACTAAATGCCGCGGATTGGTTTCGCTGAATCAGGTTATTAAAGAGCTT
+
>>>>ACFFFFFDGFEFG2AEGG5B25AAAA23DDBFB5B5BB5EF5BE2BB
@M00842:106:000000000-AAV5A:1:1101:10934:9160 1:N:0:4
AAAAAAAAAAAAAAAAAAAAAACAAAACAACAAAAAAAAACAAAAAAAACA
+
AAAAADDDDDDDGGGGGEEE?E/>/0B0>////BB/>?/</<?0<<B/B//
@M00842:106:000000000-AAV5A:1:1101:7421:9162 1:N:0:4
GAAAAAAAAAAAAAAAGGGGGGACGGGACAGACACAACCCACAACACCCAG
+
>>AAA1D1DDDDAA//A/AE?@/<///////00>00<....<<.C...<..
@M00842:106:000000000-AAV5A:1:1101:12756:9162 1:N:0:4
AAAAAAAAAAAAAAACGGGGGGGCGGGCACCCACGCACACAACAACAACAA
+
>1AAAD@DD@DDEEEEAEGCG/;-@>-------;---;-;--9;----;--
@M00842:106:000000000-AAV5A:1:1101:10045:9162 1:N:0:4
GCAATCTTAAACTTCTTAGACGAATCACCAGAACGGCAAACATCCTTCATA
+
>>>>>C1DDFFFBFFBBBF1FE100B1B0B00BB0000ABB01BF1AB12D
@M00842:106:000000000-AAV5A:1:1101:23055:9166 1:N:0:4
TTGGAACAAAAAAAAAAAAAAACCAATGGAATCCTCGGGTCCCAAGGAACC
+
1>>1>BBBFFCAEGGEG/EEGG//A/1BB11A1B1BEE>//B>10G/00B?
@M00842:106:000000000-AAV5A:1:1101:5342:9172 1:N:0:4
AAAAAAAAAAAAAAAAAAAAAAAAACAAACAACAAAACAAAAAAAACAAAA
+
>ABBADDBBBBBGGGGCGGGGGGCE>?/F/0///FFG0G?00///>/<?FF
@M00842:106:000000000-AAV5A:1:1101:10595:9173 1:N:0:4
AAAAAAAAAAAAAAACAGGGGGCGGACGGACCGCACCACCACACACACCAG
+
1>?AADDDDDDDGGG//BAFEE/////////>/////0///??//CAA//0
@M00842:106:000000000-AAV5A:1:1101:9766:9175 1:N:0:4
AAAAAAAAAAAAAAAAGGGGGGGCGAGCGGGCGCACCCACACCACAACCCC
+
1>AAA>@DDDDDGCE//AECEC-----9-----9-9--------;----:-
@M00842:106:000000000-AAV5A:1:1101:17626:9178 1:N:0:4
AAAAAAAAAAAAAAAATGGAATTCTCGGGTGCCAAGGAACTCCAGTCACTG
+
@ABBBBBBDDBAEEE01BGBAB3AA51AE1>1BDB?113B3BGHFBGFHD3
@M00842:106:000000000-AAV5A:1:1101:6645:9180 1:N:0:4
TTTTAAAATGTCAACAAGAGAATCTCTACCATGAACAAACTGTGACTCATA
+
>ABAAFFFFFFFGGGFGGBFAAAB5B6FDGHBF4DBD4B2BB5DFGFHHB5
@M00842:106:000000000-AAV5A:1:1101:19469:9183 1:N:0:4
AAAAAAAAAAAAAAAAAATGGAATTCTCGGGTGCCAAGGAACTCCAGTCAC
+
ABBBBBBBBBDDGGGGCEGBGB3B@@5DE101>BFFGAF1BFBGHHHGGGG
@M00842:106:000000000-AAV5A:1:1101:23934:9184 1:N:0:4
AAAAAAAAAAAAAAAAAAAAAAACAACAACACAACAAAAACAAAAACAAAG
+
ABBBBBDBBBBBGGGGGGGGGGCC1??FE11???//?00F/??00?//??2
@M00842:106:000000000-AAV5A:1:1101:7786:9189 1:N:0:4
AAAAAAAAAAAAAAAAAAAAAAACACAACAACCACAACACAAACACAAACG
+
AAAAADDDDDDDGGGGGE@E/>///0/??//////?/>////</0<F/BF/
@M00842:106:000000000-AAV5A:1:1101:22427:9191 1:N:0:4
AAAAAAAAAAAAAAAAGGGGGGGGAGGGCGAGCCGACGCGACAAACGAACG
+
>1AA111>ADDDE////A/AE@-@--@-9--9---999-------;-;9--
@M00842:106:000000000-AAV5A:1:1101:9178:9192 1:N:0:4
GAAAAAAAAAAAAAAAGGGGGGGAGACGACAGGACGCACCACCACACCGAG
+
1>AAA1>@DDDDGGG//AEEA<;-:9..----..--;-------9------
@M00842:106:000000000-AAV5A:1:1101:24840:9194 1:N:0:4
TTATTGGTATCAGGGTTAATCGTGCCAAGACAAGCGGCATGGTCAATATAA
+
1>AAA3BBDFFFFFCA1FE3FF1B0B11A0000AAB0AA/A01D2BF2222
@M00842:106:000000000-AAV5A:1:1101:13829:9199 1:N:0:4
ACGCTTGCCTTTAGTACCTCGCAACGGCTGCGGACGACCAGGGCGAGCGCC
+
3>>>>>>AFFFFGGFGGGGGFGGCAA2AA222AAAAAEEECCE?@>>EEEE
@M00842:106:000000000-AAV5A:1:1101:23794:9205 1:N:0:4
TTATAATGCGTGTTGAGGTCTCGTCTGTGTGTCTGATAAAGAGTTTATACT
+
>3>3AFDDFB>AEGGFFG4B5FB2A4B5D5BBFDF5D5BD55F55B55G5B
@M00842:106:000000000-AAV5A:1:1101:24287:9206 1:N:0:4
AAAAAAAAAAAAAAAAGGGGGGCGGCGCACGACCAGCACCCCCACACCACC
+
>AAAADDDDDDDGEGE?CFGGG//-@---;-.---.;;9.9-;-..;9...
@M00842:106:000000000-AAV5A:1:1101:8332:9209 1:N:0:4
AAAAAAAAAAAAAAAAGGGGGGGCGAGGACGCCGCCACACACAAACCGACG
+
>1AAA?DDDDD@EE/AEECEEG@-:-@---;9-----9-;----9-:--9-
@M00842:106:000000000-AAV5A:1:1101:12909:9211 1:N:0:4
CGCTGAATCAGGTTATTAAAGAGATTATTTGTCTCCAGCCACTTAAGTGAG
+
>3>>3>@5DFFFFGFGGFGGBAB4B55565DDD5DGFGHGFHCFHDF5DB3
@M00842:106:000000000-AAV5A:1:1101:6291:9212 1:N:0:4
AAAAAAAAAAAAAAAAAATGGAATTCTCGGGTGCCAAGGCACTCCAGTCAC
+
AAAAADDDDDDDGGGGGGCFG@1B1D2@F/E/>EEFFAF/GH0FGHB2B1B
@M00842:106:000000000-AAV5A:1:1101:26505:9216 1:N:0:4
AAAAAAAAAAAAAAAAAAAAAAAAACAAACAAAAAACAAACACACAAAAAA
+
ABBBBBDBBBBBGGGGGGGGGG//>>?/0/0/B0/>/?/B/B0?/?/F0?/
@M00842:106:000000000-AAV5A:1:1101:4733:9217 1:N:0:4
AAAAAAAAAAAAAAAAGGGGGGCGAACACAGTACACACCGCAACCACACCC
+
AAAA1@>DDDDDGGG?/EG?/<//--<-0..000000CC-<--::;:C...
@M00842:106:000000000-AAV5A:1:1101:9905:9220 1:N:0:4
ATTAACTAGCATCTTGGTGTGGACATGGCAAGGACTGCTTTTGGTTTGGAG
+
AAAABFFDFFFFGFDGGBFAEE44B4FBEB42A2BBAGAA5AFC22AEF33
@M00842:106:000000000-AAV5A:1:1101:16209:9222 1:N:0:4
AAAAAAAAAAAAAAAAGGGGGGCGCGGTAGCACACAAACACACACCACTAC
+
>1AA?D1>AAD@EC//EEEEEC?/-<-...<00/....<..:...:..///
@M00842:106:000000000-AAV5A:1:1101:20526:9224 1:N:0:4
TCTGAGGATGATGAGTAGAATACTTTCGTTCTTCTGAGCTGTTCCATGCGG
+
>>>1>11@B1FFGFEGEFA3B1BA33DAB0003BDD3F1DFABFGHGFHE/
@M00842:106:000000000-AAV5A:1:1101:25370:9224 1:N:0:4
GAAATGCAGCAGCAAGATAATCACGAGTATCCTTTCCTTTATCAGCGGCAG
+
>>AAA5DFDFFFG4CFGGGGGGBBA2A245D5555DA55D5AFGFH2AE20
@M00842:106:000000000-AAV5A:1:1101:19213:9224 1:N:0:4
AAAAAAAAAAAAAAAAAAAAAAAAAAAAAAAAAAACAAAAAAAAAAAAAAA
+
AAAAADDDDDDDGEEEEE@E///>////////<>A/?/G0.>-<-A:@--;
@M00842:106:000000000-AAV5A:1:1101:14566:9224 1:N:0:4
AAAAAAAAAAAAAAAAAAAAAAAAAACAAAAACACAAAAAAAAAAAAAAAA
+
ABBBBBBBBBBBGGG?FGGGGF/@E//?/B0//?0?/GAC<B<<DCCGG?C
@M00842:106:000000000-AAV5A:1:1101:4888:9225 1:N:0:4
AAAAAAAAAAAAAAAAAGGGGGCGACGAGCGTCGAGACAACACCCCGACCC
+
>AAAA@DDDDDDGEEAA/AAE>@//E////////////0<?/?/B////>>
@M00842:106:000000000-AAV5A:1:1101:24493:9227 1:N:0:4
AAAAAAAAAAAAAAAAGGGGGGGAGACGCGCACCGCCCCCCCCCCCACCCC
+
>AAAADDDDDDDCE///AEGG?--9..;--------;--9-;----99-9-
@M00842:106:000000000-AAV5A:1:1101:4598:9229 1:N:0:4
AAAAAAAAAAAAAAAAAAAAAAACAACAGAGTACAACCCACACACACCACC
+
BBBBBBDBBBBBGGGG?AEE/>/?11???33B3B333///?></?/</?//
@M00842:106:000000000-AAV5A:1:1101:16431:9230 1:N:0:4
AAAAAAAAAAAAAAAAAAAAAAAAAAAAAAAAAAAACAAAAAAAAACAAAA
+
AAAAADDDDDDDGGGGECEECGE//>>//>/<</>A/<<<<.>-@C.;C.:
@M00842:106:000000000-AAV5A:1:1101:12659:9231 1:N:0:4
AAAAAAAAAAAAAAAAGGGGGGCGGGCGCGCCACACACGCCACCACACCCA
+
>>AAADDDDDD@E?//EAE/EB//-<---:--:9...;--.....;9----
@M00842:106:000000000-AAV5A:1:1101:26384:9238 1:N:0:4
GAAGACGGCCATTAGCTGTACCATACTCAGGCACACAAAAATACTGATAGC
+
>>A3AFAABBBFGGGGGGFFFGG5BF5BDFEA2B2BABBB22FFGHDGDHB
@M00842:106:000000000-AAV5A:1:1101:26192:9241 1:N:0:4
CGCCTACTGCGACTAAAGAGATTCAGTACCTTAACGCTAAAGGTGCTTTGG
+
1>>A1>>11@ADEEEGFGFGFG1DBF3FFD21BBB0E00/1BB1AF1DD10
@M00842:106:000000000-AAV5A:1:1101:24939:9241 1:N:0:4
AAAAAAAAAAAAAAAAATGGAATTCTCGGGTGCCAAGGAACTCCAGTCACC
+
BBBBBBBBBBBBGGCGEGBGBB3ADDDEF>10EB@3???FF3FG333@3BB
@M00842:106:000000000-AAV5A:1:1101:5199:9246 1:N:0:4
AAAAAAAAAAAAAAAAAAAAAAAAAACCAACACAACAAACAAAACGACCAC
+
BBBBADDBBBBBGGGGGFEEGGF/>E////?///?/?/0/0/000//////
@M00842:106:000000000-AAV5A:1:1101:13488:9247 1:N:0:4
AAAAAAAAAAAAAAAAAAAAAAAACACTACACACAACCAGCAAGCACACAA
+
AAAA?D1ADDDDGCGEECE/F?////01B0101?////</?000/000B?/
@M00842:106:000000000-AAV5A:1:1101:14242:9248 1:N:0:4
AAAAAAAAAAAAAAAAGGGGGGGCGGCGACGACCCCAGCCCAACCCCACCC
+
>>AAA?1ADDDDGGG/A?///B9-------9-;;------9-;;-----;-
@M00842:106:000000000-AAV5A:1:1101:5630:9249 1:N:0:4
AAAAAAAAAAAAAAAAAAAAAAAAAAAAACACAAACAAAAAAAAAAAAAAA
+
CCCCCBDBCCCCGGGGGCGGGG@/E?///<C0/?F/0?FF/BGCGGGGG-A
@M00842:106:000000000-AAV5A:1:1101:23221:9250 1:N:0:4
GAAAAAAAAAAAAAAAGGGGGGGCGGCCAGCGCGACACACCCACCCACCCC
+
1>>AAFDDDDDDE/A/AEEC/>A-99----------------------:--
@M00842:106:000000000-AAV5A:1:1101:26261:9254 1:N:0:4
AAAAAAAAAAAAACAAGGGGGGCAGCGGAACAGCAGCCACGACACAACCCG
+
1>>AA1A@@@ADC?//BFCEACCCGF////>000000/0>---A><....-
@M00842:106:000000000-AAV5A:1:1101:26180:9254 1:N:0:4
CGCCTACTGCGACTCAAGAGATTCGGTCCCTTAACGCTACATGTGCTTTGG
+
1>1A1>BCFBADEE111F1B011DA000AB111A10E/BA11222DA1110
@M00842:106:000000000-AAV5A:1:1101:10630:9256 1:N:0:4
AAAAAAAAAAAAAAAAAAAAAACACAACACCACAACAAACACAAAACACAA
+
AAAAADDDDDDDGGGGGGEEGG>>0?F/C//F/FC/?FA/>0/?<00<0?/
@M00842:106:000000000-AAV5A:1:1101:18686:9257 1:N:0:4
AAAAAAAAAAAAAAAAAAAAAAAAGAAAACACACAACACAAAAACACCACG
+
1AAAA?DDDDDDGG/E/AEC/EE>//0000?B>?>?/<///00///<////
@M00842:106:000000000-AAV5A:1:1101:9579:9262 1:N:0:4
AAAAAAAAAAAAAAAAAAAAAAAGAGCCGATCGAGCAACAACAAACACCAC
+
ABBBBBDDDBBBGGGGGGEE@EE1?1B1>////?///3?0?/?/0/00/?/
@M00842:106:000000000-AAV5A:1:1101:21319:9262 1:N:0:4
GTGGATTACTATCTGAGTCCGATGCTGTTCAACCACTAATCGGTAAGAAAA
+
>>>3>BBDFFFFGGFBGFGGG22BA5F5AAB5DBAFCG3532A22AF5532
@M00842:106:000000000-AAV5A:1:1101:5642:9263 1:N:0:4
AAAAAAAAAAAAAAAAAAAAAAACACAAACAAAAAAACAAAACAAAAAACA
+
BBB@BDADDBBBGFGGGGGGGGGE1111111/00?>EEHCAC0/?BGHG/F
@M00842:106:000000000-AAV5A:1:1101:13358:9269 1:N:0:4
AAAAAAAAAAAAAAAAAAAAAAAAAACAAACAACAACAACAAAAAAAAAAA
+
AAAAADDDDDDDGGGGGEGGGG?E/>EG>>/0<FGG//?/F/B<FBGC/CC
@M00842:106:000000000-AAV5A:1:1101:27169:9271 1:N:0:4
AAAAAAAAAAAAAAACGGGGGGGGCGCACCACACCACACCCACACCCCACC
+
111>111>>AD0///A/A///<-;----9----9--;99AA----;;--A-
@M00842:106:000000000-AAV5A:1:1101:17750:9272 1:N:0:4
CAGGAAATGCAGCAGCAAGATAATCACGAGTATCCTTTCCTTTATCAGCGG
+
>>>3>BCBDDF5BFFGA4F4FGF5DGBA2AE4DBAA55AAD5BAAFA5GA2
@M00842:106:000000000-AAV5A:1:1101:23659:9275 1:N:0:4
AAAAAAAAAAAAAAAAGGGGGGGCGAGAACAGCGCCACCGCCACCACCCCG
+
>AAAADDDDDD@E???///A?<A@@@-9-99/A--9-;:-;-----9--9-
@M00842:106:000000000-AAV5A:1:1101:16628:9279 1:N:0:4
AAAAAAAAAAAAAAAAGGGGGGGCAGCGAGAGCCCCAGCACCCCCCACCCC
+
A>AA?1ADDDDDGGGE/AEE?>-9:;.-----------:---------:--
@M00842:106:000000000-AAV5A:1:1101:20886:9281 1:N:0:4
AAAAAAAAAAAAAAAAAAAGGGAATTCTCGGGTGCCAAGGAACTCCAGTCC
+
BBBBBBBBBBBBGGGGGGE1?E1?F3@B3?B/1>?3B3FF1FG3FFFH3?3
@M00842:106:000000000-AAV5A:1:1101:4786:9282 1:N:0:4
GTCATTGCTTATTATGTTCATCCCGTCAACATTCAAACGGCCTGTCTCATC
+
>>>>>BBDFFFFGFCFBFGGG5B4ABEE2AB45DDA5BEEE?22A3AAFAB
@M00842:106:000000000-AAV5A:1:1101:11597:9284 1:N:0:4
TAGTTGTTTGGTTTATTATCAAAAAACAAACAACAAATGGAATTCTCGGGG
+
3>>>>5B>BCA4EGGGGFGGB5444A2A4B2B22AB25FEF333D5DFEC0
@M00842:106:000000000-AAV5A:1:1101:21516:9285 1:N:0:4
GCAGCAAGAACCATACGACCAATATCACGAAAATAGTCACGCAAAGCATTG
+
>>>3AB>FFFFBFGGGGAEGEF445DFFA222253BDGGHGHCEAFHFGHD
@M00842:106:000000000-AAV5A:1:1101:24026:9286 1:N:0:4
AAAAAAAAAAAAAAAAGGGGGGGCGAGCGACCACCGCAGACCCACACACCC
+
>>AA1>A@DDDDE?//AECEEGG-;--;----99--;--------------
@M00842:106:000000000-AAV5A:1:1101:13211:9286 1:N:0:4
AAAAAAAAAAAAAAAAAAAAAACACACAACCCACAAACACAACACCAACAA
+
AAAAADDDDDDDGGGGCG?EGC/B0//>??////>C0>00>//?/??//?/
@M00842:106:000000000-AAV5A:1:1101:7547:9288 1:N:0:4
AAAAAAAAAAAAAAAAGGGGGGGCGCGCGCACCACGACCCACACACCCCAC
+
AAAAADDDDDDDEEA?E/AE/B?-@---999------99-;;-;A--;--9
@M00842:106:000000000-AAV5A:1:1101:9108:9288 1:N:0:4
AAAAAAAAAAAAAAAAGGGGGGGCGGACGGACCACGCCCCACCAACACCCC
+
11AAA?DDDDDDGGC//EEE?C;---9-----------------:9-----
@M00842:106:000000000-AAV5A:1:1101:24576:9290 1:N:0:4
AAAAAAAAAAAAAAAAGGGGGGGCGCGGCAGCCCACCCCCCCCACACCCCC
+
>1AAA@ADDDDDGECG/EEGC/---------9--9----;-9--A-B--;-
@M00842:106:000000000-AAV5A:1:1101:11122:9305 1:N:0:4
AAAAAAAAAAAAAAAAAAATGGAATTCTCGGGTGCCAAGGAACTCCAGTCA
+
BBBBBBBBBBBBGGGGGEC1BG33335BD1C/1>13BFG?EGGFFCHHFF3
@M00842:106:000000000-AAV5A:1:1101:8856:9305 1:N:0:4
AAAAAAAAAAAAAAAAAAAAAAAAAACACACACAAAAAAAAAAAAAAAAAA
+
ABB@BBBBBBBBGGGGGGGGGGC/>E//0F/?/?/BE/CGG?CGG<C@DCC
@M00842:106:000000000-AAV5A:1:1101:9410:9305 1:N:0:4
AAAAAAAAAAAAAAAAAAAAAACAAACACAACACCACAACAACAACACAAA
+
AAABBBBBBBBBGGGEGG?E?E1F1F111111?1//??//?/////??//0
@M00842:106:000000000-AAV5A:1:1101:26049:9308 1:N:0:4
AAAAAAAAAAAAAAAAAAAAAACAGCAAACACAAACAACACCAACACCACA
+
AAAAADDDDDDDGGGGGGG?EE/>0>>>10>0?/0?0/////?/??//<//
@M00842:106:000000000-AAV5A:1:1101:27089:9309 1:N:0:4
AAAAAAAAAAAAAAAAAAAAAAACAAAAAAACAACAAAAAAAAAAACAACA
+
AAABBBDBBBDBGGGGGGGGGGE11E1B1>>/F?/?G00FD/@/<@/<F//
@M00842:106:000000000-AAV5A:1:1101:11919:9309 1:N:0:4
AAAAAAAAAAAAAAAAAAAAAAAACACAAACCAAAACAAAAAAAACAAAAA
+
AAAAADDDDDDDGGGGAE//E/>//?0?/0//>/?/0<?0<//BB/?/0?/
@M00842:106:000000000-AAV5A:1:1101:5495:9310 1:N:0:4
GTTCTTACTGACGCAGAAGAAAACGTGCGTCAAACATTACGTGCAGAAGGG
+
>>>>>BDDDFF4EEE?FGGGGF4BA4442AE?2A32A5DG222B2FF3311
@M00842:106:000000000-AAV5A:1:1101:7830:9310 1:N:0:4
AAAAAAAAAAAAAAAAGGGGGGGCGCGGCAGCACACACACCCAACCACACC
+
1AAAA?DDDDDDE?A/AEFEC<-9;----;----9----9--:A-9---99
@M00842:106:000000000-AAV5A:1:1101:7794:9316 1:N:0:4
AAAAAAAAAAAAAAAAGGGGGGCGAGGGAGAACCACCACGCAACACACAGC
+
A?AAA@DDDDDDG?AEE/AEECB/----<.<.<...<<<..---.:.C:..
@M00842:106:000000000-AAV5A:1:1101:3654:9316 1:N:0:4
TTGAAAACAATATTTGAAAAAAACAACAAAAACATGAACTCCTCGGGACCC
+
11>AAFDFAA@D3BBFGGGGGGEACFC000BA001BBD11AF1BA////AA
@M00842:106:000000000-AAV5A:1:1101:26973:9321 1:N:0:4
CAGGGCGTTGAGTTCGATAATGGTGATATGTATGTTGACGGCCATAAGGCC
+
>>333>A>ABAFGGFF4FAAGBF5B555DDF5DD5D5DFEEEGGHFGFGH1
@M00842:106:000000000-AAV5A:1:1101:10521:9324 1:N:0:4
AAAAAAAAAAAAAAAAAAATGGAATTCTCGGGTGCCAAGGAACTCCAGTCC
+
ABABBBBBBBBBGGGGGGE1BGF33@D5DCF/B>EEFEGFHBGFDGHG3?3
@M00842:106:000000000-AAV5A:1:1101:26594:9324 1:N:0:4
AAAAAAAAAAAAAAAAAAAAAAAACACACACAAAAAAAAAAACAAAAAACA
+
AABBBBBBCCCCGGGEGGGGGC@EE1B/??E??0??E/B//B/?=G0/CD/
@M00842:106:000000000-AAV5A:1:1101:26143:9326 1:N:0:4
AAAAAAAAAAAAAAAAAGGGGGGGCGGGCGCTCGCCCACCCCCCACACACC
+
1A1AADDDDADDGEG?/A/E/E/----9--------------;--;;9-9-
@M00842:106:000000000-AAV5A:1:1101:23070:9328 1:N:0:4
AAAAAAAAAAAAAAAAATGGAATTCTCGGGTGCCAAGGAACTCCAGTCACC
+
BBBBBBBBBBDBGGGEAFFGBBF3A5B??E1>BB@B1FA?GCHHHGHHGF@
@M00842:106:000000000-AAV5A:1:1101:10865:9328 1:N:0:4
AAAAAAAAAAAAAAAAAAAAAACAAAAAAAAACAAAAAAAACAAAAAAAAA
+
BBBBBBBBBBBBGGGGGGGGGG>F??11/>/</?/0BCC/B/F/F<CCCCC
@M00842:106:000000000-AAV5A:1:1101:3873:9329 1:N:0:4
AAAAAAAAAAAAAAAAGGGGGGGCGAGCACGACCACCACGCGCCACACGCC
+
>AAAADDDDDDDGGC//A/EE?--9-----9-9>9---;----;;BFB-9-
@M00842:106:000000000-AAV5A:1:1101:20555:9334 1:N:0:4
AAAAAAAAAAAAAAAAAAAAAAAAAACACAAACACACAACAAACAACACAA
+
AAAAADDDDDADGGG?EEE////////?0//0/00</////?0/0//?///
@M00842:106:000000000-AAV5A:1:1101:9406:9334 1:N:0:4
AAAAAAAAAAAAAAAATGGAATTCTCGGGTGCCAAGGAACTCCAGTCACTG
+
BBBBBBBBBBBBGGGGAFGBBF3A55B1E1>1B@@?B1GHFHGHHEGHHF3
@M00842:106:000000000-AAV5A:1:1101:11398:9334 1:N:0:4
AAAAAAAAAAAAAAAAAAGGGAATTCTCGGGTGCCAAGGCACTCCAGTCAC
+
AAAAADDDDDDDGGGGEA/?E?001@22BB?/>BBF@///BGEE0FC2B11
@M00842:106:000000000-AAV5A:1:1101:5978:9335 1:N:0:4
AAAAAAAAAAAAAAAAAAAAAAAAAACAAGAACAACGCAACCCCACGAAGC
+
AAAAADDDDDDDGGGGGGGGGGG//E/>/B00000//////B/////////
@M00842:106:000000000-AAV5A:1:1101:10570:9339 1:N:0:4
AAAAAAAAAAAAAAAAGGGGGGCGAGAGGTACGCGCGCCCCCAACCACACC
+
>A?>?D>ADA@D?AE/AE??C//<--<-.11<..---:---9-....;.C.
@M00842:106:000000000-AAV5A:1:1101:16411:9339 1:N:0:4
AAAAAAAAAAAAAAAAAAAAAAAAAAAAACACAAAAAAAAAAAAAAAAAAA
+
BBBBBDBDDDDBEGGGFGGGGGGE/EEE///0?/BB?C</@<@A-<-@?-9
@M00842:106:000000000-AAV5A:1:1101:19558:9341 1:N:0:4
AAAAAAAAAAAAAAAAATGGAATTCTCGGGTGCCAAGGAACTCCAGTCACC
+
ABABBBBBDABBGEEAA1BG33BCB5B1CE1>BFGBFFC3FGFGHHFFFHB
@M00842:106:000000000-AAV5A:1:1101:16099:9347 1:N:0:4
AAAAAAAAAAAAAAAAATGGAATTCTCGGGTGCCAAGGAACTCCAGTCACC
+
BBBBBBBBBBBBGGGG?1BFB3AGD5B?B01>EEFBF?13FGGBGH3BBGB
@M00842:106:000000000-AAV5A:1:1101:3158:9355 1:N:0:4
CGCCTTTACGCTTGCCTTTAGTACCTCGCAACGGCTGCGGACGACCAGGGC
+
>>>A>>BBDAA>AAAGG5ABGB6DG542AE2AA2AAAAAAA000A0EC?11
@M00842:106:000000000-AAV5A:1:1101:24148:9356 1:N:0:4
AAAAAAAAAAAAAAAAAAAAAAAAACAAACACACAAAAAAAAAAAAACAAA
+
AAAAADDDDDDDGCEGGGGGGG/E//?>0/0B>///BF/<///></A<..0
@M00842:106:000000000-AAV5A:1:1101:21766:9360 1:N:0:4
AAAAAAAAAAAAAAAAAATGGAATTCTCGGGTGCCAAGGAACTCCAGTCAC
+
ABBBCCCBBCCCGGGGGFGFGB3B@55DC1E1>?GFBFFA3FGGHGHGHHE
@M00842:106:000000000-AAV5A:1:1101:13870:9361 1:N:0:4
TAGGCATGGGTGATGCTGGTATTAAATCTGCCATTCAAGGCTCTAATGTTC
+
>>>1>B1CFACAGGFFFGGBAB33D33D3D3BBA1DD3F1GFGGF1BF2BD
@M00842:106:000000000-AAV5A:1:1101:14833:9365 1:N:0:4
CAATTCATCCATTAACTTCTCAGTAACAGATACAAACTCATCACGAACGTC
+
AAA?ADFFFFFFGGGG5FGFG6DBA5ADA455D544B4BFFGFFD2EFCAB
@M00842:106:000000000-AAV5A:1:1101:18664:9369 1:N:0:4
GGTGCTGATATTGCTTTTGATGCCGACCCTAAATTTCTTGCCTGTTTGGTT
+
>3>3>B5@DFFFGGAFGGBABF54AEAAA3A2A555555DEGEFA5AFFA2
@M00842:106:000000000-AAV5A:1:1101:4081:9372 1:N:0:4
AAAAAAAAAAAAAAAAAAAAAAACAACAGATCACAACAAAACACAGCCCAC
+
AAAAA?AADDDDGGGEC?E>E//>////001B101B?/>00B?0?0/////
@M00842:106:000000000-AAV5A:1:1101:9953:9382 1:N:0:4
AAAAAAAAAAAAAAAAAAAAAAAAAACCACACCACACAAACAAAAAACAAA
+
AAAAADDDDDDDGGGEGGEEEG//EE/////////?/<?CA0<F0/<///0
@M00842:106:000000000-AAV5A:1:1101:9494:9385 1:N:0:4
AAAAAAAAAAAAAAAAAAAAAAACACAACAGACACACAAACACAACAAAAA
+
AAAAADDDDDDDGGCAF//>/E//?0/>/?000000/>/0/0B??///00/
@M00842:106:000000000-AAV5A:1:1101:20630:9388 1:N:0:4
AAAAAAAAAAAAAAAAGGGGGGCAGCCGCACAAGCACCCGCGCCGCGACCC
+
11AAA?1DDDDDCG?E?/A/E>/@?//>//--<>.0<..----<-;-----
@M00842:106:000000000-AAV5A:1:1101:6794:9394 1:N:0:4
AGAAAAAAAAAAAAAAAAAAAACACAGCAACAAAAAAACAACAAACAAAAA
+
>3>3>CCDDBDBGEEGGGCAEG?1B111?111?11?/E/?E//F0?0AFG/
@M00842:106:000000000-AAV5A:1:1101:18746:9397 1:N:0:4
AAAAAAAAAAAAAACACGGGGGGCGGCGCAAGGCAGCACACGCAGCAAACA
+
AAAAA>1AADDDE?//0AEEEE@@@---;---.;:..;.;.-----9//;.
@M00842:106:000000000-AAV5A:1:1101:8752:9399 1:N:0:4
AAAAAAAAAAAAAAAAAAAAAACAAACAAAACAACAACAACAACAACAAAA
+
1AAAADDDDDDDGGGGEEEEEE///BFG>000?>/>/?F?/////??//00
@M00842:106:000000000-AAV5A:1:1101:10058:9402 1:N:0:4
AATGGATTGCTGTTGAAGATGATAAACCACACAAAAAAATGGAATTCTCGG
+
>>333B5BCFFFGFEGGFBFFB66DD4BF2BEAAEF22AAFF3ABFF5FC1
@M00842:106:000000000-AAV5A:1:1101:15527:9406 1:N:0:4
TCCTGTTTTATTAGCATCTGACGGGTTCCACCAAAAAAAACAAAAAAAAAA
+
>>>>3B@BCFDFGFGGGGGGBGAAE224B54G2A22A2AA1B11BFE00>>
@M00842:106:000000000-AAV5A:1:1101:27489:9410 1:N:0:4
TGGAATTCTCGGGTGCCGAGGAACTCCAGTCACTGACCAATCTCGTATGCC
+
>>3>ABCFFFAAC4AEG2AEE22B3B33GFFDDDDFGH3B33ADFBA3AD3
@M00842:106:000000000-AAV5A:1:1101:6790:9411 1:N:0:4
AAAAAAAAAAAAAAAAAAAAAAAAAAAAAACCAAAAAACAAAAAAAAAAAA
+
ABBBBBBBBBBBGGGGEGGGCE@E////>@/?/?GH/C//?FGHGGG-ACC
@M00842:106:000000000-AAV5A:1:1101:20590:9411 1:N:0:4
AAAAAAAAAAAAAAAAAAAAAAAAAAAACAACAAAAAAAAAAAAAAAAAAA
+
AAAAADDDDDDDGGGGGGG?EEE/>//>??//<FFF/C//CCC-A@C-;CG
@M00842:106:000000000-AAV5A:1:1101:12845:9415 1:N:0:4
AAAAAAAAAAAAAAAAAAAAAAAAAACAAACCAAAAAAACAAAAAAAAAAA
+
AAAAADDDDDDDGCGGGGGGGG/////?/B////?F//</F/<F/C@C@CC
@M00842:106:000000000-AAV5A:1:1101:20992:9421 1:N:0:4
AAAAAAAAAAAAAAAAAAAAAAACAACAAAACAAAAAAACCAGCGACCAAG
+
AAAAADDDDDDDGAEEAEE///>/F//G/0B0/?00/////?////////0
@M00842:106:000000000-AAV5A:1:1101:21980:9428 1:N:0:4
AAAAAAAAAAAAAAAAAAAAAAACAAAAAACACACAAAACAAAAGAACACG
+
BBBBBBBBBBBBGGGGGEEE?C/1?111?///??///??0/?003/0000/
@M00842:106:000000000-AAV5A:1:1101:7006:9430 1:N:0:4
AGTCACACAGTCCTTGACGGTATAATAACCACCATCATGGCGACCATCCAA
+
>>>>>DFFBFFFGGGGGGFGA426A65DFB4FFGBFF5DFCEEGGGBGHH3
@M00842:106:000000000-AAV5A:1:1101:26581:9432 1:N:0:4
AAAAAAAAAAAAAAAAAAAAAAAAAAGAAACCAGGACACCCGAGCAACCCC
+
BBBBADDBBBBBGGGGCECE/E//////0330?////00/?/////?00//
@M00842:106:000000000-AAV5A:1:1101:20258:9442 1:N:0:4
AAAAAAAAAAAAAAACGGGGGGCGCAGGCACAACCCCCCCCACCCACCCCC
+
>>AAA1>>AD@DC//AEE/A//@-----...//..<.--9;-9.9.C.;--
@M00842:106:000000000-AAV5A:1:1101:14143:9444 1:N:0:4
AAAAAAAAAAAAAAAAAAAAAAAAAACAAGAGAAACAACACAGCACACGCG
+
>AAAAD@DDDDDGGGGCE/@?/E@/>/?/0000B10B??/F/0/F00F///
@M00842:106:000000000-AAV5A:1:1101:5251:9444 1:N:0:4
AAAAAAAAAAAAAAAAGGGGGGCGCGGATCAGCCAACGCGCCGAACAGCCC
+
AAA@1>>DADDDGE?//////>><-<-<--.00/./..::-----9:/;9.
@M00842:106:000000000-AAV5A:1:1101:25494:9445 1:N:0:4
TCTTTCATTGAAATTTAGATGATAACAGAGAATTTTACAGTACAAAAAACA
+
>>333BDBBDFFGGDGFGBGGB66DA4444444D5B6BDF6B5A5B22A22
@M00842:106:000000000-AAV5A:1:1101:24489:9446 1:N:0:4
AAAAAAAAAAAAAAAAGGGGGGCCGGAGCGACCCCGCACCCCCACCACACC
+
1AAAADDDDDDDGGG////ACC//A//>--->--.<-::-.-;-.9CC99.
@M00842:106:000000000-AAV5A:1:1101:14571:9449 1:N:0:4
GAAAAAAAAAAAAAACGGGGGGGCGGCGACGCCAGCCCACCAGCCGAACCG
+
A?AAA11DDDDDG?E///EA><--9--9-9-----9-------------;-
@M00842:106:000000000-AAV5A:1:1101:25140:9452 1:N:0:4
AAAAAAAAAAAAAAAATGGAATTCTCGGGTGCCAAGGACCTCCAGTCACTG
+
AAAAADDDDDDDGGGG0FGB1F1D2DEF?/>/B1BB/F0BBBGGF2F@G21
@M00842:106:000000000-AAV5A:1:1101:8350:9452 1:N:0:4
AACGGCGTCCATCTCGAAGGAGTCGCCAGCGATAACCGGAGTAGTTGAAAT
+
A?A33A@>DBBFGGEGA4FE2F2B2AAFA2A221BAF0A0AAFG5DDADF5
@M00842:106:000000000-AAV5A:1:1101:25342:9453 1:N:0:4
AAAAAAAAAAAAAAAAAAAAAACAAAAAAAACACAACACAAAAAAAAAAAA
+
BBBBBBDBBBBBGEEGGGGGCG1??1B?//>/?0F//?/?/??F/<CCC/-
@M00842:106:000000000-AAV5A:1:1101:16481:9454 1:N:0:4
GACTTCTACCACATCTATTGACATTATGGGTCTGCAAGCTGCTTATGCTAA
+
>>>11B3DFDFFF1BBBBEFABD33AAD1CA0BBDD1BFBBE1DA1FF2AD
@M00842:106:000000000-AAV5A:1:1101:12727:9455 1:N:0:4
AAAAAAAAAAAAAAAATGGAATTCTCGGGTGCCAAGGAACTCCAGTCACTG
+
@BBBBBBBBBBBGEGEFFGBAB3B55BFE1>1BDBEF1FHFGGC3BFDGB3
@M00842:106:000000000-AAV5A:1:1101:22931:9457 1:N:0:4
AAAAAAAAAAAAAAAAAAAAAAACAACAACAAAAAAAAAAAAAAAAAAAAA
+
AABBBBBDBBDBGGEGGCGFEG?1??11F?1/B0?/>/</<B></A-CGGF
@M00842:106:000000000-AAV5A:1:1101:20416:9461 1:N:0:4
AAAAAAAAAAAAAAAAAAAAAAAAAAAAAAAAAAAAAAAAAAAACAAAACA
+
AAAAADDDDDDDGEGGGGCG?E//>//<</</>//<->@<-CC?.;:CG.E
@M00842:106:000000000-AAV5A:1:1101:8101:9462 1:N:0:4
AAAAAAAAAAAAAAAAAAATGGAATTCTCGGGTGCCAAGGAACTCCAGTCC
+
@AAAADDDDDDDGGGGGGEFBG1B1B@2D?FE/EEGGFEGAGGGHHFFFH1
@M00842:106:000000000-AAV5A:1:1101:26383:9465 1:N:0:4
AAGCAGCTTGCAGACCCATAATGTCAATAGATGTGGTAGAAGTCGTCATTT
+
>A3A>4CCFFBFGGGGGGGBGGD6DB665A5DD5DB4DE5DBDFEAFGABD
@M00842:106:000000000-AAV5A:1:1101:19049:9465 1:N:0:4
ACCTCACTTAAGTGGCTGGAGACAAATAATCTCTTTAATCACCTGATTCAG
+
>AAAAFAFFFFFGGGFBFG1B1B000111333D3A12B22AFFGG0BDGG2
@M00842:106:000000000-AAV5A:1:1101:4714:9469 1:N:0:4
TAATTATACTCATCGCGAATATCCTTACGAGCGCGTTCAGCAGCCAGCTTG
+
>AA?AFFFFBFFGGFEEE2AFBDB55A322A22AA00BGFEGAFFA1FBBA
@M00842:106:000000000-AAV5A:1:1101:12512:9473 1:N:0:4
AAAAAAAAAAAAAAAGGGGGGGGCGAGGAACTACAGCCCCCGCAACAACAC
+
1AAAADDDDDDDG/E/EEEECA9-@------//;://-9-----9>F-A--
@M00842:106:000000000-AAV5A:1:1101:12925:9475 1:N:0:4
GTGCATGCTGTAGCTTTGGGAGGAACAACAACACAACAACAATGGAATCCC
+
>>>>>33B@DBFFGBEGFGGAFE0BAF00A00A0B00AA0B/1BFE1A1BB
@M00842:106:000000000-AAV5A:1:1101:26611:9477 1:N:0:4
AAAAAAAAAAAAAAAAAAAAAAAAAAAAAAACAAAAAAAAAAAAAAAAAAA
+
A1AAADDDDDDDGGGGGCECGG/>///></</F?<CGCGCG<<C?-:@CG@
@M00842:106:000000000-AAV5A:1:1101:5306:9480 1:N:0:4
AAAAAAAAAAAAAAAAGGGGGGGCAGGACATCCCACACCACGCCCCCCACC
+
>1AAADDDDDDDGE///AE?EG---.-../099.99-;9-----9--9-:;
@M00842:106:000000000-AAV5A:1:1101:15413:9483 1:N:0:4
CAAAAAAAAAAAAAAAAAATGGAATTCTCGGGTGCCAAGGAACTCCAGTCC
+
AAAAAADDDDDDGGGGGEE0BG1B1F1DEF//?>EGFFGFGCG1EGGF2D1
@M00842:106:000000000-AAV5A:1:1101:3735:9490 1:N:0:4
AAAAAAAAAAAAAAAAGGGGGGCGAGCACGCACCAACCCACACCACAACCC
+
>AAAADADDDDDGEGCCA/EEC/<----0-<--<...<;;C.A.:::..:.
@M00842:106:000000000-AAV5A:1:1101:18149:9491 1:N:0:4
ATTAAGCCTGTCAGGGACTGTATGAATTCAAGTTTGCGTATTAATAAATGA
+
ABABB5FFCCDCFFGGFFGGAG6D565AD55B5D6DDEBA2AG55AAAFA5
@M00842:106:000000000-AAV5A:1:1101:27411:9493 1:N:0:4
AAAAAAAAAAAAAAAAAAAAAAACAAAAAACCAAAAAAAACAAACAAAAAA
+
BBBBBBDDDDDBGEGGGGGGE//>?GA11/?/?/?FGG/B/?/F/FCHFEB
@M00842:106:000000000-AAV5A:1:1101:6884:9494 1:N:0:4
AAAAAAAAAAAAAAAAGGGGGGCGGCGGCGCACCACCACCACCGACCCCCC
+
>>>AA@DD>DDDEEAA///A?B//----;-;---:....9.------;---
@M00842:106:000000000-AAV5A:1:1101:19392:9496 1:N:0:4
CCTGCAAATGGGATCTTAAGGACATATTAATGTGGTGCTGAATGTGAACGG
+
>>>3>BDFFFBFCCABF56BGABB455666AD6DB4B4BD5AAE5F5B3A2
@M00842:106:000000000-AAV5A:1:1101:8954:9497 1:N:0:4
TTGATGCTTTTAAGAGAAAAAAACAACCACCACACGGGAATTCCCGGGCGC
+
1>>AA3B1@@DDGFGG1FBB1A00A000AB000AB/////01D1BA/A///
@M00842:106:000000000-AAV5A:1:1101:19374:9502 1:N:0:4
CCTGCAAATGGGATCTTAAGGACATATTCATGTGGTGATGAATGTGCAAGG
+
>>33>CFFFFFFGCABBB6BG4B4455666AA6DB4AAAF5AD55D555B2
@M00842:106:000000000-AAV5A:1:1101:5565:9504 1:N:0:4
AAAAAAAAAAAAAAAAAAAAAAAAAACAAAACAAAAAAAAAAAAAAAAAAA
+
BBCCCCBBBBCCGGGGGGGGGGGE>E/?/??0/?00?/B/C?@@CF?CD-:
@M00842:106:000000000-AAV5A:1:1101:16148:9504 1:N:0:4
AAAAAAAAAAAAAAAAAAAAAAAAAACAACAAAAACAAAAAAAAAAACAAA
+
AAAAADDDDDDDGGGGEGCG?E/>///?>///0B/??G0FF/@B@CC//FF
@M00842:106:000000000-AAV5A:1:1101:11503:9505 1:N:0:4
AAAAAAAAAAAAAAAAATGGAATTCTCGGGTGCCAAGGAACTCCAGTCACC
+
CCCCCCCBBCCCGGGGFGFGBB33D5D?CE1>?BBBFAF3GGHHHGGGFH@
@M00842:106:000000000-AAV5A:1:1101:13334:9508 1:N:0:4
CTGCAAGCTGCTTATGCTAATTTGCATACTGACCAAGAACGTGATTACTTC
+
>>>>>B4ABFFFGFFGGGD5FF6DDF6DFFEGGF4444BFA2BA3DEFFGF
@M00842:106:000000000-AAV5A:1:1101:15475:9510 1:N:0:4
AAAAAAAAAAAAAAAAAAAAAACAACAAACGCAACACAAACAACAACAACG
+
AAAAADDDDDDDGGGG/A>EE>//>///>/?///>0/?/0<B/G//?////
@M00842:106:000000000-AAV5A:1:1101:8152:9510 1:N:0:4
AAAAAAAAAAAAAAAAAATGGAATTCTCGGGTGCCAAGGAACTCCAGTCAC
+
ABBBBBDBBBBBGGGGEECBGFE@3D5D1FE1>EGFBG1FBGGHHHHHHGF
@M00842:106:000000000-AAV5A:1:1101:4494:9517 1:N:0:4
AAAAAAAAAAAAAAAAAAAAAACAACAACCACAAACACAAAAGAAAAACAC
+
BBBBA?ADBBBBGGGAEE@EEG1?B11?111?110??0E/B03?032?//0
@M00842:106:000000000-AAV5A:1:1101:4409:9518 1:N:0:4
AAAAAAAAAAAAAAAAAGGAGGGCACACGAGCGCCCGCAGCGCCACAAGAC
+
AA?AADAD@D0AEG?/A/A0//>/B/00/>///////>//>//<//0/000
@M00842:106:000000000-AAV5A:1:1101:14861:9519 1:N:0:4
AAAAAAAAAAAAAAAAGGGGGGCGACTGGAGCGCCCGCCACACCCCACCCC
+
11>AAADDDDDDGC?/AEAE/?//---..00>--------..:..::::.-
@M00842:106:000000000-AAV5A:1:1101:5412:9520 1:N:0:4
AACGTCAGAAGCAGCCTTATGGCCGTCAACATACATATCACCACTATCGAC
+
AAA11>>AFFCCGFG11BB3FF00A0AA0EB01BA2DBDB2B1/1BDFAA/
@M00842:106:000000000-AAV5A:1:1101:6711:9521 1:N:0:4
TGCTACTGACCGCTCTCGTGCTCGTCGCTGCGTTGAGGCTTGCGTTTATGG
+
>>>>>DFFFFFCGGECGGAGGFB22A2AAA22A2A23BB130FEB1AFFDG
@M00842:106:000000000-AAV5A:1:1101:24131:9523 1:N:0:4
AAAAAAAAAAAAAAAAAAGGGGCGGGAGCGACGCCCCACCCAGCACCACCC
+
1AAAADDDDDDDGEE?/AAEE?>///<<?B//</////////<?00/0><.
@M00842:106:000000000-AAV5A:1:1101:4728:9524 1:N:0:4
GGTAGAAAAAAAAAAAAAAAAAAAATGGAATTCGCGGGCGCAAAGGAACCC
+
>A>>35BFFFBBGGGGGGGGGGE@/1BFB333B1>EE@/<E///F2B2B/?
@M00842:106:000000000-AAV5A:1:1101:4161:9529 1:N:0:4
TACGGTCAGGCATCCACGGCGCTTTACAATAGTTGTTATAGATATTCAAAT
+
>3A?3B>3CFFAGGFFGGGGGG222D5A55AB55A5B5B5F5B5BDDDDD5
@M00842:106:000000000-AAV5A:1:1101:25799:9533 1:N:0:4
ACTGGTAGCTTTAAGCGGCTCACCTTTAGCATCAACAGGCCACAACCAACC
+
>>>33BBDFFFFGGGGGGGAFGBF445BADG5BB3BBBBFFDFEAAEFBEF
@M00842:106:000000000-AAV5A:1:1101:18516:9540 1:N:0:4
CCTTGTTGGATTGTAAGACTCTTCCAAGAAATGGAATAATACAAGCAGAAA
+
>>>A3B@BAFDFFGGGGFGFFF5AFG544445BA4B4A555FFGFHHHH33
@M00842:106:000000000-AAV5A:1:1101:23174:9540 1:N:0:4
AAAAAAAAAAAAAAAAAAAAAACAAGAGAAGTCACGCACACCACACCCCCG
+
1>AAADADDDDDGGGGCGGGGE>>>00001B1B2@/>/>/0///<//////
@M00842:106:000000000-AAV5A:1:1101:23306:9544 1:N:0:4
GAAAAAAAAAAAAAAAAGGGGGCGGCAGACCCCGCGCCGCCCCCCACCACC
+
>1>AAFDDDDDDGE?E/AACEE?///>//0//////>///////<-...<.
@M00842:106:000000000-AAV5A:1:1101:11365:9549 1:N:0:4
AAAAAAAAAAAAAAAAGGGGGGACGGCGCCGCGCGCCCACACCCACCAACC
+
>AAAADDDDDDDGEGE//A/A/</AC/------<-:--.:.CA...=..9.
@M00842:106:000000000-AAV5A:1:1101:26280:9549 1:N:0:4
AAAAAAAAAAAAACATGGGGGGGGGCACACACACAACACCCAACCCAACCC
+
1AA?11>A@DDD?EFDC0/AE/---9---;--9-;--9--9-;;---:---
@M00842:106:000000000-AAV5A:1:1101:4760:9552 1:N:0:4
AAAAAAAAAAAAAAAAAAAAAAAAAAACAAGAACCAACGACCACCAGACAC
+
BBBBBBBBDBBBGGGGGGE>EG/>//////?030/?////</<///00/<0
@M00842:106:000000000-AAV5A:1:1101:21733:9553 1:N:0:4
AAAAAAAAAAAAAAAAAAAAAAACAACAACACACAAAAAAAAAAAACAACA
+
AAAAADDDDDDDGEG/EEEGG/E//??/F/?/F/>/0B///>///>/?F//
@M00842:106:000000000-AAV5A:1:1101:27022:9554 1:N:0:4
TTTGTATCTGTTACTGAGAAGTTAATGGCTGAATTGGCACAATGCTACAAT
+
>AA3>DFFFFFFGFDGAG5BBB5556DF4BA445644BAFEF3FGDGHBF5
@M00842:106:000000000-AAV5A:1:1101:6478:9557 1:N:0:4
TCACCATTTATGTTGCATCCCTCCGTAATTTCTCTACTGCTTACAAATTTT
+
>>AABFFFFFFFGGFGGGGGGGB2AAB226656D5DDAAF55FGBD35D5D
@M00842:106:000000000-AAV5A:1:1101:4228:9558 1:N:0:4
GGGGAAGGACGTCAATAGTCACACAGTCCTTGACGGTATAATAACCACCAT
+
>AA3>>AAFFBAGGEGDGFGGG5BEGFFF5BBBF2AA2A5DDFFFFFFGH3
@M00842:106:000000000-AAV5A:1:1101:27155:9558 1:N:0:4
AAAAAAAAAAAAAAAATGGAATTCTCGGGTGCCAAGGAACCCAGTCACTGA
+
BBABBBBBBBBBGGGCGGGCDF3D5D1BE101B@@B1BCGFGFHGHHH3FB
@M00842:106:000000000-AAV5A:1:1101:5960:9561 1:N:0:4
TACCTTTAGACATTACATCACTCCGTCTGCACGTAATTCTTGACGCACGTC
+
>>>A131B1CFFFFFGFAB11BBB10B0ADBE00B0022221DB0E/A/0/
@M00842:106:000000000-AAV5A:1:1101:9739:9563 1:N:0:4
AAAAAAAAAAAAAATGGAATTCTCGGGTGCCAAGGAACTCCAGTCACTGAC
+
BBBBCCCBCCCCGGGGGBABGGBBAFE1AAADBAF1?GCFHFFGHHHFHH3
@M00842:106:000000000-AAV5A:1:1101:7828:9564 1:N:0:4
GGCGTGTGAATCATTAGCCTTGCGACCCTCGGCAGCAAGAACCATACGACC
+
>A>333>AFFFFGGGDGGGGGGAA2AAE3A2AA2AEB22B3BGCFHHFFEG
@M00842:106:000000000-AAV5A:1:1101:22364:9565 1:N:0:4
AAAAAAAAAAAAAAAAAAAAAAAAAAACACTCAACAAGCACACACACAACC
+
AAAAADDDDDDDGGGGGGGGGC//////?0100101?0/0B0B<?A///?/
@M00842:106:000000000-AAV5A:1:1101:17375:9568 1:N:0:4
ATCTGTCGGTACATGCAAAAAAACACAAAATGGAATTCTCGGGTGCCAAGG
+
3AAB3BBADDAAGGBGB5B4AEE2A2B2B2AAB3BB35BFFDG1EEHE3G1
@M00842:106:000000000-AAV5A:1:1101:10552:9571 1:N:0:4
ATTTGAATATCTATAACAACTATTGTAAAGCGCCGTGGATGCCTGACCGTA
+
>>>A3BDFFFFBGGGGGGGGGGDE56A56B52AAA2AAAACGGGHHHHGG1
@M00842:106:000000000-AAV5A:1:1101:24813:9575 1:N:0:4
AAAAAAAAAAAAAAAGGGGGGGGGGCAGCACACCCGCCACCCCACACACCC
+
>AAAA@DDA???AAEAFFEECA9----;9--9-----;------9------
@M00842:106:000000000-AAV5A:1:1101:4223:9576 1:N:0:4
GGGGAAGGACGTCAATAGTCACACAGTCCTTGACGGTCTACTCACCACCAC
+
AA?3AA33BC2AEGEFGGBFGG5BEHEFB5BBBF22222B553DB23GGF1
@M00842:106:000000000-AAV5A:1:1101:12222:9578 1:N:0:4
AAAAAAAAAAAAAAAAAAAGGGAATTCCCGGTGGCCAGGGACCTACAGCCC
+
BBBBBBBBBBBBGGGGEA0??E1123B33B/>/1??@1?1E1EF3G3F3?/
@M00842:106:000000000-AAV5A:1:1101:11834:9584 1:N:0:4
ATAAGCAGATGGATAACCGCATCACGCTCTTGGAAGAGATTCTGTCTTTTC
+
>>>A1BFC>DFFGGGGGGGGAEAB10B000BA111000B11DDDDF222DD
@M00842:106:000000000-AAV5A:1:1101:5022:9588 1:N:0:4
AAAAAAAAAAAAACAAGGGGGGGCGAAGACAACGCACCACAGCCGAACCCC
+
>AAAADDDDDDDAE/FEEEC?C-;9--;.;//;-;--;F---99--;@--9
@M00842:106:000000000-AAV5A:1:1101:9336:9593 1:N:0:4
AAAAAAAAAAAAAAAAAAAAAAAAAAACAAACAAAAAAAAAAAAAAAAAAA
+
ABBBBBBBBBBBGGGGGGFGFG@EE/>/?/B/??F0F@DFC/>AC-A-@CC
@M00842:106:000000000-AAV5A:1:1101:3097:9595 1:N:0:4
GAGGAACTAAGAAAAACAAAAAAAGGCAGTGCCCACACACCACACAATCCG
+
>1111111@111B111AA111000000B0011101///////////A110/
@M00842:106:000000000-AAV5A:1:1101:5676:9596 1:N:0:4
CACCAGAAGCAGCATCAGTGACGACATTAGAAATATCCTTCGCAGTAGCGC
+
>AAAA4CFCFFCGGGGGGAGFGBAEE255B55555D5D5552BEE2BBFGA
@M00842:106:000000000-AAV5A:1:1101:15380:9599 1:N:0:4
AAAGAAAAAAAAAAAAAAAAAACTGGCATTCTCGGGTGCCAAGGAACTCCC
+
1>A1>BCFFDDDGGGGEGGGEE/1BB/0@1@2BBF//>BFG1CFC0FBGC/
@M00842:106:000000000-AAV5A:1:1101:6802:9599 1:N:0:4
AAAAAAAAAAAAAAAAGGGGGGCGACACGCGACGCACCCACCACAACCGCC
+
AAA@A1ADDD0>E?E///AEGC>/<--->---@-::-:..;.;..9.9-:-
@M00842:106:000000000-AAV5A:1:1101:8314:9600 1:N:0:4
GTTTGCTGATGAACTAAGTCAACCTCAGCACTAACCTTGCGAGTCATTTCT
+
>>>>3BDFFFFFGGGBGGBG55B44B44FFFA44BB5BBBE2AABF5A5D5
@M00842:106:000000000-AAV5A:1:1101:10610:9601 1:N:0:4
TTTGAAGGCAAAAAAAAAAAAAAAAAACTGAAATCCCGGGGACCCAGGGAC
+
1>11>B1BAFCFGGGCEEE/EAA///>/1B11121B1/>///>//F/>/>/
@M00842:106:000000000-AAV5A:1:1101:10390:9602 1:N:0:4
AAAAAAAAAAAAAAAAAAAAAAAAAAACAAGAAAAAAAAAACAAACAAAAA
+
BBABBBBBBBBBGGGGGGGC?E/EEE//?/0?3?B?/</>C/?G0/?F0FC
@M00842:106:000000000-AAV5A:1:1101:22800:9604 1:N:0:4
AAAAAAAAAAAAAAAAGGGGGGGCGCGCGCACCCGCCCCCCACCCACCACC
+
1>AAA@A@DDDDGE?/A/EEE/----9--9--9--;-;-9@---;-;--;-
@M00842:106:000000000-AAV5A:1:1101:21607:9605 1:N:0:4
GAAAAAAAAAAAAAAAGGGGGGCGCGACACACCCCACACGACACCACCAAC
+
1>A>1C?DDDDDGE////A//<///<<--<<...<.<.=-----;......
@M00842:106:000000000-AAV5A:1:1101:10959:9607 1:N:0:4
GTCAAGGCTAGTGTATTGGTTTGTCTGCTCTGACTTGTCTTTGTTAACTTT
+
>>>>>1111BC1B3BBFBGBAB1A33D131DB1D13B1AD2ADDB2FGADD
@M00842:106:000000000-AAV5A:1:1101:11673:9607 1:N:0:4
TGGACTTTGTAGGATACCCTCGCTTTCCTGCTCCTGCTGAGTTTATTGCTG
+
>3>>>@BBFFFFGBGGGGGAGGA2425B5AB4BBBB33B5BB5A5DAFF55
@M00842:106:000000000-AAV5A:1:1101:8845:9609 1:N:0:4
AGTCCAAATGTTTTTGAGATGGTAGCAACGGAAACCATAACGAGCATCATC
+
33>>ADFFFFDFGGCEAFAFGG45ABFFCA222AABBEH3FAFDGEFHHHF
@M00842:106:000000000-AAV5A:1:1101:26278:9610 1:N:0:4
TCAATAAAAAGATAGAAGACAGGGTGACACAAAAAAAAAAAAAACACTGGA
+
3>AA?FFFFFABDGGGGGFGGGFF4ABG54F2BB2222A0A00>1B13B23
@M00842:106:000000000-AAV5A:1:1101:3121:9614 1:N:0:4
GAACAAAGAAAAAAAAAAAAAAACTGGAATTCTCGGCAGCCAAGCAACTCC
+
AABBBFF>FFFFGGFEEEFGGC01BBAB33355D111001BE2F1?CGBFF
@M00842:106:000000000-AAV5A:1:1101:24515:9614 1:N:0:4
AAAAAAAAAAAAAAAAAATGGAATTCTCGGGTGCCAAGGAACTCCAGTCCC
+
AAAAADDDDDDDGGGG/EGFG11@1D2F/FE/>EGEFGA0BFBGGHH@F11
@M00842:106:000000000-AAV5A:1:1101:22921:9623 1:N:0:4
AAAAAAAAAAAAAAAAAAAAAAAAAACAACACAAAAAAAAAAAAAAAAAAA
+
AAAAADDDDDDDGGG?ECEGGG/>/>/F//?//<<0?///</>@-@C---:
@M00842:106:000000000-AAV5A:1:1101:23723:9626 1:N:0:4
AAAAAAAAAAAAAAAAAAAAAACAAACAACAAAACAACAAACAACAAAAAA
+
BBBBBBDDBBBBGGGGFCGCGGEGAG11?111111//?GD0/BFC//F0//
@M00842:106:000000000-AAV5A:1:1101:24002:9635 1:N:0:4
GTCAATCTCAGTATGTTAAACTTAATAAATCTCTTGTGCTCTTTTAGAACA
+
>>>>A@D1DFF3FFEBGGFDFA1113331B33ADAB1BF3F3BA1D0BG1B
@M00842:106:000000000-AAV5A:1:1101:4686:9635 1:N:0:4
AAAAAAAAAAAAAAAAGGGGGGCGCGAAGTACCCACCCCCCCACACACCGC
+
AAAAADDDDDDAEEE//AECE?<<-<<<-.000<0...--:9@ACA...-;
@M00842:106:000000000-AAV5A:1:1101:9179:9639 1:N:0:4
AAAAAAAAAAAAAAAAAGGGGGGGGCGCAGCTGCTGACACACACCCACCCC
+
11AAADADDDDDGGG///E/E//--;--;;-//////-;9;--A-9AB---
@M00842:106:000000000-AAV5A:1:1101:17653:9642 1:N:0:4
AAAAAAAAAAAAAAAAAATGGGATTCTCGGGTGCCACGGAACTCCAGTCAC
+
BBBBBBBDBDDDAEEGE?GFG1B3?B5DFAE1>EGG3/>ECE3FH333F3B
@M00842:106:000000000-AAV5A:1:1101:19297:9642 1:N:0:4
AAACCAACCATCAGCATGAGCCTGTCGCATTGCATTCATCAAACGCTGAAC
+
AAAABAABBA4CBFBBAGBGGGGBF42FEEBFDB5BFEDGDFBFEF?22A3
@M00842:106:000000000-AAV5A:1:1101:17212:9646 1:N:0:4
AAAAAAAAAAAAAAAAAAAAAAAACACACACAACAACAAAAACAAAAAACA
+
BBBBBBBDBDBBCGGGGEECEGE/1?1///>///??/?/0B//?/00?///
@M00842:106:000000000-AAV5A:1:1101:6930:9647 1:N:0:4
GAAGTAGATCATGCACTCTATTGTACAGCTCCCAATTTCCTTAATATTTAA
+
>>A11BFDBFFFGGGGBGF13DD3DAGEE11BBBB013DF12D122D22AA
@M00842:106:000000000-AAV5A:1:1101:5609:9647 1:N:0:4
AAAAAAAAAAAAAAAAGGGGGGAGACAGAGCACAGACAGCAACAATACGAC
+
AAAAA1AD@@DDCG/E?/AAE/////000001000<<00.0000.11<..<
@M00842:106:000000000-AAV5A:1:1101:15939:9654 1:N:0:4
AAAAAAAAAAAAAAAATGGAATTCTCGGGTGCCAAGGAACTCCAGTCACTG
+
?AAAADDDDDDDGGGGABG11BAAD2FAE/>/BDB>B0FGCGHB1@FBGB1
@M00842:106:000000000-AAV5A:1:1101:4868:9655 1:N:0:4
TGACGGCCATAAGGCTGCTTCTGACGTTCGTGATGAGTTTGTATCTGTTAC
+
>>>A33DDBFFFGGFFGGGGGGDFDE22AA2A33A5BADABBBDFDABDFF
@M00842:106:000000000-AAV5A:1:1101:23766:9656 1:N:0:4
AAAAAAAAAAAAAAAAAAAAAAAAAACAACACCACAAAAAAAAACACCACA
+
AAAAADDDDDDDGGGGGGGGGG?/>>/?///F/<?//00///<//<0/?//
@M00842:106:000000000-AAV5A:1:1101:27492:9660 1:N:0:4
AAAAAAAAAAAAAAAAAAAAAAACAAAACACCAACACAAAAAAAAAAAAAA
+
?ABBBB>DBBBBGEGGCEGGE@/?111F111?/////??BCF/>/>CD/A@
@M00842:106:000000000-AAV5A:1:1101:7838:9662 1:N:0:4
AAAAAAAAAAAAAAACGGGGGGGCGACGCTGCCCACCACGCCAACCAACAC
+
1>AAA1DDDDDDGCEG/A/??C:A?--;------/-9---;9--9A-9:-;
@M00842:106:000000000-AAV5A:1:1101:11365:9663 1:N:0:4
AAAAAAAAAAAAAAAAATGGAATTCTCGGGTGCCAAGGAACTCCAGTCACC
+
ABBBBBBBBBBBGGGGE1BGBBFBA5B?B@1>?FFFGA13FFGHHGGGEFB
@M00842:106:000000000-AAV5A:1:1101:20474:9668 1:N:0:4
AGAGGTTAAATACGCCTGATGCCACTGCAAGAGGACATTAATGACTATACC
+
>3>334BBFFFFGGGGGG4BBGGFGCBFB4444B2BB3D55DBAGF5D5F5
@M00842:106:000000000-AAV5A:1:1101:3482:9669 1:N:0:4
AAAAAAAAAAAAAAAAAAATGGACTTCTCGGCACCCAAGGAACTCCAGCCC
+
AABBBBABBBBBGGGGEE>1FFG3BB553BFC//?1?FG1?BF3BG333?/
@M00842:106:000000000-AAV5A:1:1101:17321:9671 1:N:0:4
TATCGGTATAAGTCAAAGCACCTTTAGCGTTAAGGTACTGAATCTCTTTAG
+
>>>A11>AAFDBFB3BAFGBGG01B11AE0000DB1AFGHHEAF2DD2BG1
@M00842:106:000000000-AAV5A:1:1101:28409:9675 1:N:0:4
GGTAAAAAAAAAAAAAAAAAATGGAATTCTCGGGTGCCAAGGAACTCCAGG
+
>A>>>BFFBBBBGGGGGGGGG1BBBF@3D55F1E1>EGDFC113B3BGC33
@M00842:106:000000000-AAV5A:1:1101:24056:9678 1:N:0:4
AAAAAAAAAAAAAAAAGGGGGGCGGTCGCACACAGACCCCCACACACCACC
+
AA11A@DDDDD@E///A/A/ECC<----<-::C../;...:;..9.;....
@M00842:106:000000000-AAV5A:1:1101:19012:9678 1:N:0:4
TAATAACACTATAGACCACCGCCCCGAAGGGGACGAAAAATGGTTTTTAGG
+
ABBABFDFFFFFFGGGG4GFGGGG2A2222B22AA0A1A11BG55BF1F33
@M00842:106:000000000-AAV5A:1:1101:4893:9683 1:N:0:4
AAAAAAAAAAAAAAAAAAAAAAACACAAACAGAACAACAACACACAAAACA
+
ABCCBBDBCCCCGGGGGGGGGGGCC1E1FE?23B2??//?/?/F/?/000?
@M00842:106:000000000-AAV5A:1:1101:6565:9684 1:N:0:4
TATCTTGCTGCTGCATTTCCTGAGCTTAATGCTTGGGAGCGTGCTGGTGCC
+
>3A>3555DFFBGFBFGFEGGF54B5455DD55D424A2B22BB2A33BB3
@M00842:106:000000000-AAV5A:1:1101:6624:9684 1:N:0:4
AAATGCAACTGGACAATCAGAAAGAGATTGCCGAGATGCAAAATGAGACTC
+
AABB3FFFFFFFGGGFGGGGBE4B444DBB4422A2ABFFBBB3BFBGHFF
@M00842:106:000000000-AAV5A:1:1101:23814:9685 1:N:0:4
GAAAAAAAAAAAAAAAGGGGGGGAGGCAGCACGCGACCCCCCACCAACGCC
+
1>>AA1DDDDDAAA//E//EGB----9.....9-9--;----9-9-99---
@M00842:106:000000000-AAV5A:1:1101:23567:9686 1:N:0:4
AAAAAAAAAAAAAAAAAGGGGGGCGCGGTCGCCCCGCACCCCCACCTCCCC
+
AAAAADDDDDDDGEE//AAEA@/<C?--.---.::-;-??.9@-CA..;..
@M00842:106:000000000-AAV5A:1:1101:4436:9692 1:N:0:4
AAAAAAAAAAAAAAAAAAGGGGCACACGCACTCAGCCACCCACAACCCCAA
+
AAAAADADDD?DEEG///A//>///0B/>///>01100BFE/?//>/??//
@M00842:106:000000000-AAV5A:1:1101:21728:9697 1:N:0:4
AAAAAAAAAAAAAAAAAAAAAACACAGAAGACTCACAGACCCCGACGCCGC
+
AAAAADDDDDDDGGGCE/E>EE//0?01111011@1111B/?//////<//
@M00842:106:000000000-AAV5A:1:1101:8570:9697 1:N:0:4
AAAAAAAAAAAAAACAGGGGGGGGCGCGACCACACACCCCCCACCCCACAC
+
>1AAA@?D@DD?CAA/FAFEGC?=@=;--9--A----9---9------9--
@M00842:106:000000000-AAV5A:1:1101:26595:9698 1:N:0:4
AAAAAAAAAAAAAAAAAAGGGGGAGAGGGAGCACAACACAAACCACACAAA
+
1>1111DDDDDD??CA////?>>///////?/?>>0//?//0////////0
@M00842:106:000000000-AAV5A:1:1101:6805:9701 1:N:0:4
GAAAAAAAAAAAAAAAGGGGGGCGCCGAGCGACAACACCGCCACACCGCAC
+
>AAAA1DDDDD0A///AEF/FC>/@?---<--A--.:CA-;:-..99----
@M00842:106:000000000-AAV5A:1:1101:15019:9702 1:N:0:4
AAAAAAAAAAAAAAAAGGGGGGGGCGCGCAGCCACAGCCACACCACACCAC
+
>>A1ADDDDDDDGGGA/CEG?/=-9---------;--;--9-;--;ABAE?
@M00842:106:000000000-AAV5A:1:1101:5635:9706 1:N:0:4
CATTAGTCGGAATCAAATGAATAAAGAAAAATCATAATGCTCAACACAAAA
+
>A3>A55BA2DBFGGGGGGGGFAB555BB444BB55D5DFDFFF2B2BF2A
@M00842:106:000000000-AAV5A:1:1101:4400:9707 1:N:0:4
AAAAAAAAAAAAAAATGGAATTCTCGGGTGCCAAGGAACTCCAGTCACTGC
+
ABABCCDBCCCCGGGGGGFFFGB5D1BE1A1BB@B1?3FBGGGHHHDGFG3
@M00842:106:000000000-AAV5A:1:1101:5365:9708 1:N:0:4
AAAAAAAAAAAAAAAAAAAAAAAACACAACAAAAAAAAAAAAACAAACACA
+
ABBBBBDBBBBBGGGGGGGGGGGC1???F/GABGGG?//<>CCAE/<<0F>
@M00842:106:000000000-AAV5A:1:1101:5485:9710 1:N:0:4
TGGCCGTCTTCATTTCCATGCGGTGCACTTTATGCGGACACTTCCTACAGG
+
>>>AA3>ACAFFGGBGGGGGGGE22A4G3335DDB2AAEEGB5GBDGHGE3
@M00842:106:000000000-AAV5A:1:1101:18460:9715 1:N:0:4
AAAAAAAAAAAAAAAAAAAAAAAAAAAAAAAAAAAAAACACAAAAAACAAG
+
AABAABBBBBBBGGGGGGGGGCG/>//E//////<<->.><<..C.-.<./
@M00842:106:000000000-AAV5A:1:1101:26204:9718 1:N:0:4
AAAAAAAAAAAAAACAGGGGGGCCGGCGACCTAACACACACCCCCCCGCCC
+
>AAAA?DD?ADDEE/A0GC/AC/<//>A---.11/<<.<....---:-9--
@M00842:106:000000000-AAV5A:1:1101:15188:9721 1:N:0:4
AAAAAAAAAAAAAAAAAAAAAAAACACACAACAAAACACACAAAAAAACAA
+
?ABBBBDBBBBBGGGGGGCGCG?/1?1?E>//??0?0?FG//?00/B</</
@M00842:106:000000000-AAV5A:1:1101:7797:9725 1:N:0:4
TTAAAAAAAAAAAAAAAAAATGGAATTCTCGGGTGCCAAGGAACTCCAGTC
+
>AABBFFBBBBBGGGFEGFFCBB33B3D5B?1>1>?FGFHFFFFFHHFGFF
@M00842:106:000000000-AAV5A:1:1101:8160:9727 1:N:0:4
AAAAAAAAAAAAAAAAGGGGGGCGCCACACACCCACACCACCACCCACCCC
+
>AAAADDDDDDDGEEEFEEECC/@--..0><.<<.<.<..<C..;..:.;;
@M00842:106:000000000-AAV5A:1:1101:8013:9729 1:N:0:4
AAAAAAAAAAAAAAAAAAAAAAAAAAGAAAAAAAAACAAAAAAAAAACAAA
+
AAAAADDDDDDDGGGGGGEGGG//>///B>00///</?G0?FCC/CC.F.0
@M00842:106:000000000-AAV5A:1:1101:14065:9729 1:N:0:4
CATGTCGGCACAAAATGATAAGGAGACTGTTCTTTGAAAAAAAAAAAACAA
+
>AA3>B4>DBBFGGFFFBBBABB4A4BBF355BA5D55A5222A000>1B1
@M00842:106:000000000-AAV5A:1:1101:23960:9732 1:N:0:4
AAAAAAAAAAAAAAAAAAAAAAACACGACAAAACACACAAACACAAAACAA
+
ABBBBDDBBBBBGGGGGGCEFCE?11?//E/20B?0?<E/0/B0??000//
@M00842:106:000000000-AAV5A:1:1101:26913:9742 1:N:0:4
AAAAAAAAAAAAAAAAAAAAAAAAAAGAGAGCAAAACACAACACCCACAAA
+
AAAAADDDDDDDGGGGGGG@E//////>0>/?1B100?B/FCG///<//<0
@M00842:106:000000000-AAV5A:1:1101:8926:9744 1:N:0:4
AAAAAAAAAAAAAAAAGGGGGGGCGAGCGCGACCCTCCACCCACCACCCCC
+
A1AAADDDDDDDEE//A///E/-9---9----9--/-9----AA----:--
@M00842:106:000000000-AAV5A:1:1101:16670:9745 1:N:0:4
TTTTCCAAAGGATTATAATTCATTTGCAACAACAAACAAAAAAATGGAATA
+
>>AAAFFFFFFF4FFGGGGCFG666ADDF44A444442ABAGEG2B33B33
@M00842:106:000000000-AAV5A:1:1101:15348:9747 1:N:0:4
AAAAAAAAAAAAAAAAAAAAAAAAAACAACCACAAAAACAAAAAACAACAA
+
BBBBBBBBBBBBGGGGGE@EECE?/>//??/?/?/00//?/B0///<<///
@M00842:106:000000000-AAV5A:1:1101:5016:9747 1:N:0:4
AAAAAAAAAAAAAAAAAAGGGGCACACCGACACCCACAACCACCCACACCC
+
>AAAADDDDDDDEEGA//A/////>00////>////?//////?EEE/???
@M00842:106:000000000-AAV5A:1:1101:23915:9751 1:N:0:4
AAAAAAAAAAAAAAAAAAAAAAACACAAACACACAACAAAAAAAAAAAACG
+
BBBABDADBBBBGGGGGGGGGGGD11?1B1B0?//?>//00?/////////
@M00842:106:000000000-AAV5A:1:1101:19549:9752 1:N:0:4
AAAAAAAAAAAAAAAAAAAAAAAAACCACAACAAAAACAAAAACAAAAAAA
+
AAAAADDDDDDDGEAAEA/>//>////>?/?/><00?//?0<F/?/0<///
@M00842:106:000000000-AAV5A:1:1101:19186:9754 1:N:0:4
AAAAAAAAAAAAAAAAAAAAAAAAAACAAACAAACAAAAAAAAAAAAAAAA
+
AAAAADDDDDDDGGGG?ECG@E@/>//>/F/0/B<B/B0/>//<//@?--<
@M00842:106:000000000-AAV5A:1:1101:22044:9754 1:N:0:4
TATATATGATCGTTGGAATTTAGATAATCCAACACAACAACAAAAAAATGG
+
>>1>>B3FF3B>A1BFFFFBGFDA3313DFG11BA0A0A00BG00A/A0B1
@M00842:106:000000000-AAV5A:1:1101:21843:9754 1:N:0:4
AAAAAAAAAAAAAAAAGGGGGGCGGGCGGCACCACCACACGCCACACAACC
+
11>AA?@1ADD?EA/EAEEAE/</--:-----9;..9...-;--;-A----
@M00842:106:000000000-AAV5A:1:1101:27392:9755 1:N:0:4
AAAAAAAAAAAAAAAAGGGGGGGCGCGGCATCGACGCCCCACACCACACAC
+
AA1AADDADDDDG///AEGG?@--;@----;9;/9--9----;-;;9----
@M00842:106:000000000-AAV5A:1:1101:27746:9755 1:N:0:4
ATTAAAATAAGATTGCCTTCAAACAACAGAACAACAAATGGCATTCCCGGG
+
AAAABF@FFFFFBF4FG5GGFDFGAA4F4A444BF22BA53233AF532A2
@M00842:106:000000000-AAV5A:1:1101:25399:9755 1:N:0:4
CTAAAAAAAAAAAAAAAAAGGGAATCCCACGGCGCCCAGGAACCCCCGTCC
+
AAAAAFFDDDDDEGCGE?A//E/0011110>//>/>/?///B0/?/>//E/
@M00842:106:000000000-AAV5A:1:1101:17498:9758 1:N:0:4
AAAAAAAAAAAAAAAAAAAAAAAACAACAAATACAACACACGCACCCAACC
+
?AAAADDDDDD?EEEAA/E>F/>////>/?0B1B1B>/>/?////</////
@M00842:106:000000000-AAV5A:1:1101:6016:9758 1:N:0:4
AAAAAAAAAAAAAACAGGGGGGGCCACAACGACGCCACCGCACACCCCACC
+
AAAAADDDDDDDE?EEAGGE/<-;-....:-9;-------;9-----;---
@M00842:106:000000000-AAV5A:1:1101:23677:9759 1:N:0:4
AAAAAAAAAAAAAAAAGGGGGGGGCACCACGCACCGCCACCCCACACACAC
+
>A?AA1DDDDDDG?///A/EEG--------9---9-;--99----A;-9--
@M00842:106:000000000-AAV5A:1:1101:6951:9765 1:N:0:4
TTAAAAAAAAAAAAAAAAAATGGGATTCCCAGGTGCCCAGGAACCCCCGGC
+
>AAAAFFDDDDDGGGGGGGGABB0>1B1@B1@/1B1B0B//>00//?///>
@M00842:106:000000000-AAV5A:1:1101:5152:9769 1:N:0:4
AAAAAAAAAAAAAAAAGGGGGGACACCGCACCACACCCCACACCCACACGC
+
AAAAA1ADDDDDEEEA/AAEEB/<?<//<</-0.....>.A<.<<C<.<-:
@M00842:106:000000000-AAV5A:1:1101:17971:9769 1:N:0:4
AATCGGGAAAAGTATAGGGACGAATTAGTAAGCAAGCAAAAAAAAAAAAAA
+
>>3A333>AAFFBBGGGGGBFE22225ADA55353BFBBBB2A0AA0>>>@
@M00842:106:000000000-AAV5A:1:1101:18048:9773 1:N:0:4
AAAAAAAAAAAAAAAAAAAAAAAAAAAAACATAAAAAAACAAAAAAACAGA
+
AAAAADDDDDDDGGGGG??EGGE?//>///<111B11/<///<0/<//<00
@M00842:106:000000000-AAV5A:1:1101:25418:9773 1:N:0:4
AAAAAAAAAAAAAAACGGGGGGCGCGCAGAGCCAGCACCCCACACCCCACC
+
AAAAA?DDDDDDG///A/EEEC<--@----</::.;/:..-.:...=9...
@M00842:106:000000000-AAV5A:1:1101:8275:9778 1:N:0:4
TAGGGTCAACGCTACCTGTAGGAAGTGTCCGCATAAAGTGCACCGCATGGG
+
1>>11BBCFFADEGGFGG1BBG11B1BBD300AB0B1B2DGGHF?E/BEG/
@M00842:106:000000000-AAV5A:1:1101:27539:9779 1:N:0:4
AGCCTGTCAGGGACTGTATGAATTCAAGTCTTTGTATTAATAAATGAAACA
+
>AAB34@CFF4BFFAEFGGGFB56DD5D55A65A5D666D5D55FEFHD3B
@M00842:106:000000000-AAV5A:1:1101:16892:9780 1:N:0:4
GAAAAAAAAAAAAAAGGGGGGGGCGATGCGATACACCACCCCCACACACCC
+
11>AA11>@>DAAA/AAAE/B-;-9---------//9---9-----;--;-
@M00842:106:000000000-AAV5A:1:1101:11646:9782 1:N:0:4
ATCCTTGCGCAGCTCGAGAAGCTCTTACTTTGCGACCTTTCGCCATCAACC
+
>>AA>B5CDDDBGGFEAEAAFG4A53AF555BAAAEE23BA1EFGFFGBF1
@M00842:106:000000000-AAV5A:1:1101:26653:9783 1:N:0:4
GAAAAAAAAAAAAAAGAGGGGGACGCGGCGACAGGCACACACACAACGACA
+
>A1111>1A?DDE/A//AA/EEE//>////>>/////B00/<//A/?////
@M00842:106:000000000-AAV5A:1:1101:5755:9787 1:N:0:4
AAAAAAAAAAAAAAAAGGGGGGCCACGCAGCACAACCAAACCACCCCACCC
+
>AAAA@DDDDADEE??AAEEAB/</?/?@/-0F<0..<..<...<.-....
@M00842:106:000000000-AAV5A:1:1101:11317:9788 1:N:0:4
AAAAAAAAAAAAAAAAAAAAAAAAAACAAAACACAAAAACAAAAAAAAAAA
+
AAAAADDDDDDDGGGGGEGCG@>//>///000?<?/00?/?/0B</<>A/-
@M00842:106:000000000-AAV5A:1:1101:11675:9791 1:N:0:4
GAAAAAAAAAAAAAATGGGGGGGGGCGGACGCCACCCCTGCCGCACACACC
+
>1>A?1>ADD?DCA/0BGF/ECC---9-;@9----:-------9-99A---
@M00842:106:000000000-AAV5A:1:1101:10296:9792 1:N:0:4
CGGAGAACTCTGGAGGAGGCGAAGTAGCGAATGAACGTGACAATGTTGAAG
+
>3>>3>CF5FFFGGGE?FGGGA2AB5BA222AB3BAB1BAF5BFF5DFF55
@M00842:106:000000000-AAV5A:1:1101:16672:9794 1:N:0:4
AAAAAAAAAAAAAAAAAAAAAAACAAAAAAAAAAAAAAAAAAAAAAAACAA
+
BBBBBBBBBBBBGGGGGGGGCFG11?C1?>>/</>B<<<@@FCCG-::.;:
@M00842:106:000000000-AAV5A:1:1101:20145:9795 1:N:0:4
AAGTTTGAATTATGGCGAGAAATAACAGTCTGAAACATGATTACACTCCTA
+
>>>>>B5BBFFFGGFGGAFAAB55A44B5BDDADBBBFF3DBH3BGEHGH3
@M00842:106:000000000-AAV5A:1:1101:24252:9797 1:N:0:4
AAAAAAAAAAAAAAAAAAAAAAAAACAAAAACAAAAAAAAAAAAAAAAACA
+
BBBBBBDBBBBBGGGGGGGCGG/>E//?00?EG/E0/<@//</C@D-AD..
@M00842:106:000000000-AAV5A:1:1101:25791:9799 1:N:0:4
AAAAAAAAAAAAAAAAGGGGGGGGCGGGCACGCCCCCACCCCCCCCACCCC
+
>AAAADDDDDDDEEA/AAEF?C?9@----9------;9;;99--9--;A--
@M00842:106:000000000-AAV5A:1:1101:16762:9801 1:N:0:4
TAGTTCTACATCAAGTTATAATACCGAAGCATACAAACAAACATGCAACTC
+
>1>>1BBDFF3FAEE3F3F3BADGBB00001111B110BAA0BBB1B110B
@M00842:106:000000000-AAV5A:1:1101:21678:9803 1:N:0:4
TACCGATATTGCTGGCGACCCTGTTTTGTATGGCAACTTGCCGCCGCGTGG
+
1>>A1>>>>@BB3A1AE0EEG0B11B0BF22DBBBAFFFFHH?E?EFE>//
@M00842:106:000000000-AAV5A:1:1101:20410:9803 1:N:0:4
AAAAAAAAAAAAAAAAAAACAAAAAACACAGACACAACGCCACGAACCACA
+
AAAAA?DDDDDDG/AE/E>/?F00////0/>10000//////?/>/</0//
@M00842:106:000000000-AAV5A:1:1101:11501:9804 1:N:0:4
GCATGGAAATGAAGACGGCCATTAGCTGTACCATACTCAGGCACACAAAAA
+
>>>>34BBDFFDGGFFGGGGEFD5BABFAADGEEDGFF5CGHAGGG?A2BA
@M00842:106:000000000-AAV5A:1:1101:16350:9813 1:N:0:4
AAAAAAAAAAAAAAAAGGGGGGCGAGCACACAACAACACGCGCCCACCCAC
+
>1AAA@>A?ADD?/E//AAEGGCC---->0......<<..----;...:..
@M00842:106:000000000-AAV5A:1:1101:10002:9818 1:N:0:4
GAAAAAAAAAAAAAAAGGGGGGGCAGCCGAGACGCGCCACACCCCCCCACC
+
1>AAA?1AADDDG?EAA/AAE/--9:.;?---.-----9;AB9A--;--:-
@M00842:106:000000000-AAV5A:1:1101:6826:9820 1:N:0:4
AAAAAAAAAAAAAAAAAAAAAAACAAGAACAAACACACAACACGAACCAAC
+
ABBBBBDBBBBBGGGGGGEGGGC1FF2B3232B/?0///?/?//>///?//
@M00842:106:000000000-AAV5A:1:1101:20488:9826 1:N:0:4
AAAAAAAAAAAAAAAAAAAAAAAACACAAAACAAACAAAAAAAAAAAAAAA
+
1AAAADDDDDDDGGGGGGGEGC/@/F0/?C0EG/B/B/BF//<</>///>-
@M00842:106:000000000-AAV5A:1:1101:14056:9833 1:N:0:4
TTTAAAGTTCTGCCTGTAAAACTACATTGAATAGGTACAAATAGAAATCCC
+
1AAAAF1@BDDDFGFGF3333BA1113DF113ABB13DD311BD1A1DFFH
@M00842:106:000000000-AAV5A:1:1101:25322:9833 1:N:0:4
AAAAAAAAAAAAAAAAAATGGAATTCTCGGGTGCCAAGGAACTCCAGTCAC
+
BBBBBBBBBBBBGGGGG?EFG@3@FD5DFF01>EGF@GFF3FBGGB3FG@F
@M00842:106:000000000-AAV5A:1:1101:22883:9835 1:N:0:4
AAAAAAAAAAAAAAAAAAAAAACAAAGAACACAAACACAAAAAAAAAAACA
+
AAAAADDDDDDDGEAEC?EGG////B00>0>0//0/B0?/00?//B//B//
@M00842:106:000000000-AAV5A:1:1101:26209:9836 1:N:0:4
CAGAAAAAAAAAAAAAAAAATGGAATTCTCGGGTGCCAAGGAACTCCAGTC
+
>>3>>4CFDBBBGGGCGGGGGBA3F33D55?1>1>EGHFEF13GFGHHF@B
@M00842:106:000000000-AAV5A:1:1101:13064:9844 1:N:0:4
CGGCAAAAATTAAAATTTTTACCGCTTCGGCGTTATAACCTCACACTCAAT
+
>3>>>>BCAFFFGG5FGGGGGG4AAA2A222A2222B5DGGHGGBGFHAF5
@M00842:106:000000000-AAV5A:1:1101:10396:9845 1:N:0:4
TGTGAATGGTTGTGAATTTCTGGAAAAACAAAAAACACAAACTGGCATCCC
+
11>1>B3BC@@>1AGGGFGFGFF1B1000A000B00B0ABGC1BB/BBBGF
@M00842:106:000000000-AAV5A:1:1101:8622:9845 1:N:0:4
TCCCAAGAAGCTGTTCAGAATCAGAATGAGCCGCAACTTCGGGATGACAAA
+
>>AABF4CFFFFGGBGGFABBF5B45AB4B442AAAEF5FBEE2ACG3BA2
@M00842:106:000000000-AAV5A:1:1101:10644:9860 1:N:0:4
ATTGGTATCAGGGTTAATCGTGCCAAGAAAAGCGGCATGGTCAATATAACC
+
>>>33BBDFFFFGBEGGGGGFGAFG4A4444AB2AAAAFGGGHHB5AFGHH
@M00842:106:000000000-AAV5A:1:1101:13116:9862 1:N:0:4
ATTGGACCTACACGATGACAAGGCCAAGAAACAGGCCCTGAACGCAGTTTC
+
3>333BB>BCFFGFGCFFGABFA4FG444A3332A2FEDH2F3BE2EABAF
@M00842:106:000000000-AAV5A:1:1101:14912:9870 1:N:0:4
AAAAAAAAAAAAAAAAAAAAAAAACACACGTCGCCGCCAGCACACGCACCC
+
AAAAADDDDDDDGGGGEEEG?//>/?B///B/>////</><0000/>/B?/
@M00842:106:000000000-AAV5A:1:1101:13694:9876 1:N:0:4
AAAAAAAAAAAAAAAAAAAAAAAACAAAAACAACACACAAAAAAAAAAAAA
+
AABBBDBBBBBBGGGEECE@EE//A1?0??/??EH/?/?/00///><>/<-
@M00842:106:000000000-AAV5A:1:1101:13508:9878 1:N:0:4
CTCCGCATGTGCTAGTAGTAGCATTAAGCCTGTCAGGGACTGTATGAATTC
+
>>>A3>A3ADFFGGFGGFB6BGG5555DAA4GBBFGC2FFAGB5DG5AFFF
@M00842:106:000000000-AAV5A:1:1101:23099:9886 1:N:0:4
AAAAAAAAAAAAAAAAAAAAAAACAAACACAGACGCGCCACCAACACAAAC
+
AAB@BBDDDBBBGGGEGCEGGG@1?1B111F030>//<//?0///////0/
@M00842:106:000000000-AAV5A:1:1101:10099:9888 1:N:0:4
AAGCTCTTACTTTGCGACCTTTCGCCATCAACTAACGATTCTGTCAAAAAC
+
3>>>>C@DFFFFGGFEAEGGGGDAAEA2GFGA5ABB22BBDDGGGGAF3AA
@M00842:106:000000000-AAV5A:1:1101:13315:9890 1:N:0:4
AAAAAAAAAAAAAAAAAAAAAAAAAAAAAACAGGAAACACAAAAAAAAACA
+
ABBBBBBBBBBBGGGGGAGEGG?E////>@DA0/00B0?0?/?0///>A.<
@M00842:106:000000000-AAV5A:1:1101:4773:9890 1:N:0:4
AAAAAAAAAAAAAAAAAATGGAATTCTCGGGTGCCAAGGAACTCCAGTCCC
+
AAAAADDDDDDDGGGGGG0FGGF@BD@B>F//>BFF@GBFHGBGHGF@11B
@M00842:106:000000000-AAV5A:1:1101:9747:9890 1:N:0:4
AGTGTAAAAAAAAAAAAAAAAATGGAATTCCCGGGGGCCAAGGAACCCAAG
+
11>1>BBFFFDDGGGGGGGGGC0BB1B11111B>//>>/?///B0</E///
@M00842:106:000000000-AAV5A:1:1101:15906:9892 1:N:0:4
CTATTACTCTAAATCATCCCAAACTTGCAACAAACAAACAAAAAGGAATCC
+
AAAAAFFFFFFFFFFFGGGG444B45DFFD444A4BAB2B2B222223333
@M00842:106:000000000-AAV5A:1:1101:7922:9895 1:N:0:4
GTCAATCTCAGTATGTTAAACTTAATAAATCTCTTGTGCTCTTTTAGAAAA
+
>>>>>5DDDFFBGGGFGGFFFG5455555A55D65B5ABDFDBD5AF3EAB
@M00842:106:000000000-AAV5A:1:1101:12224:9898 1:N:0:4
AAAAAAAAAAAAAATGGAATTCTCGGGTGCCAAGGAACTCCAGTCACTGAC
+
ABBBBBBBBBBBGGCGGBEFGG55BAE1AAC5BAC1?G@GHHBFGDGFHHB
@M00842:106:000000000-AAV5A:1:1101:25069:9899 1:N:0:4
AAAAAAAAAAAAACAAGGGGGGCGCCACGTCCCCGCCCCCCCCAACCCGCG
+
1>>AA1A1>0D??///AFEEGC?//////</..<<>---A-=--...9-;-
@M00842:106:000000000-AAV5A:1:1101:9460:9900 1:N:0:4
CAGACCGGCCAAAAAAAAAAAAAAAATGGAATTCTCGGGGGCCAAGAAACC
+
>>>1>11>>DDAGGGGGGCGEGG?>>0BF1111B22BF//>>>EGH00BFB
@M00842:106:000000000-AAV5A:1:1101:4219:9901 1:N:0:4
AAAAAAAAAAAAAAAAAAAAAAACACCACAACAAACACCAACAACCAAACC
+
AAAAADDDDDDDGGGGGEGGE?>>/0//FF>/?/B/00/??EC//?/?/?/
@M00842:106:000000000-AAV5A:1:1101:13766:9903 1:N:0:4
TCAATAATAACCTGCTATGATTTTGATAAGTAGCGACTTAAGCTTAAACTG
+
1>AA1DFDFFFFEFBFAGF3BB33D1333AA3D3AAAAB1AB1D111D1D1
@M00842:106:000000000-AAV5A:1:1101:3597:9904 1:N:0:4
GGTTGATATAATCAAAAAAAAAAAACATGGAATTCTCGGGTGCCAAGGACC
+
>A>>113BDFFFGGFGFCCGG0A////BFB11A1BDFEBE/EBA11F/G0F
@M00842:106:000000000-AAV5A:1:1101:14365:9910 1:N:0:4
AAAAAAAAAAAAAAAAAAAAAAAAACCACACCAAAAAAAAAAACACAAACA
+
AAAAADDDDDDDGGGG?A/E@@//>//?/G///<///<//<////0?/0?0
@M00842:106:000000000-AAV5A:1:1101:23431:9910 1:N:0:4
AAAAAAAAAAAAAAAAAAAAAAACAAAAAAAACAAAACAACAAACAACAAA
+
AAAAADDDDDDDGGGGGEEGGG?///00?////</<F0/?/?/</0//?/0
@M00842:106:000000000-AAV5A:1:1101:7881:9912 1:N:0:4
AAAAAAAAAAAAAACAGGGGGGCCGCGGGCACACAACACCCACAACACCCC
+
1AAAADDDDDDDG/A/B/FECB/><@//-<-</<<<<..;..:..:..;.:
@M00842:106:000000000-AAV5A:1:1101:5131:9913 1:N:0:4
AAAAAAAAAAAAAAAAAAAAAAACAAAAAAACAAAAAAAACAACAACACAA
+
BBBBBBDBBBBBGGGGGGGGCGC1F11B1>////BB///<//?/??/F/?/
@M00842:106:000000000-AAV5A:1:1101:17481:9916 1:N:0:4
AAAAAAAAAAAAAAAAGGGGGGGGCGCACAATCCAACACACAACGCCCACC
+
>>AAAD@DDDDDGGE/EE?E/@--;-9-9--//;/99-;-9--9--9--9-
@M00842:106:000000000-AAV5A:1:1101:19013:9920 1:N:0:4
CCTTGTTGGATTGTAAGACTCTTCCAAGAAATGGAATAATACAAGCAGAAA
+
>>>>3B5CAFFFFGGFFBGFGF55FB5A444ABB44B355DFB3BGFHA33
@M00842:106:000000000-AAV5A:1:1101:5811:9921 1:N:0:4
AAAAAAAAAAAAAAAATGGAATTCTCGGGTGCCAAGGAACTCCAGTCACTG
+
BBBBBBBBBBBBGGGGBGGGGG3D5D1BE1>1B5B?B?FG3FHHGGGHHE3
@M00842:106:000000000-AAV5A:1:1101:26262:9926 1:N:0:4
GAAGGGCAAAGGCAACAATAATGATGGGAAGAACGGAAAAAACAAAAAACA
+
>>>333>ABFFFGGCFGGGBDGD55D4A4422BBAE2B222A2A1BB1E11
@M00842:106:000000000-AAV5A:1:1101:8755:9927 1:N:0:4
AAAAAAAAAAAAAAAAAAAAAAACACACAACACACGCCCACCCCCCCCACC
+
AAAAADDDDDDDGGGGCEE?GCC//0//////////////////<//////
@M00842:106:000000000-AAV5A:1:1101:19976:9930 1:N:0:4
AAAAAAAAAAAAAAAACGGGGGGCGCCGAGGACCCGCACCAACCACCCACA
+
A1A>>@>1DDDDCCE///AAE///><--<---:..----9.9.99.9.:9.
@M00842:106:000000000-AAV5A:1:1101:8003:9932 1:N:0:4
GGCGAGCGCCAGAACGTTTTTTACCTTTCGACATTACATCACTCCTTCTGC
+
>A>1>1>1>1ADGGCEABBEEA0B11D11/BFB/2AD12DGHAFG11BA1D
@M00842:106:000000000-AAV5A:1:1101:12153:9935 1:N:0:4
AAAAAAAAAAAAAAAAGGGGGGGCGAGCACGGCCCCCCACCCCACGCCCCC
+
1>AAADDDDDDDG//AEA/A//--9--------9---;-9--;----;---
@M00842:106:000000000-AAV5A:1:1101:17564:9938 1:N:0:4
AAAAAAAAAAAAAAAAAAAAAAAAACACACACACAAACAACAACACAACCA
+
AAAAADDDDDDDGGGCCEG??EE/>//0?//??/?/0/0<//<////////
@M00842:106:000000000-AAV5A:1:1101:6313:9945 1:N:0:4
AAAAAAAAAAAAAAAAGGGGGGGACCACAGACCCACCGCCCCCGCCACCCC
+
>AAAADAADDDDEC////EF/B@--.....;:..9.;-9--------;---
@M00842:106:000000000-AAV5A:1:1101:23964:9945 1:N:0:4
GTTCTGCTTCAATATCTGGTTGAACGGCGTCGCGTCGTAACCCAGCTTGGG
+
>3>>>5B@DFFFGGBFGGGBFF4ABF22E222AAAA0A1BEHHGFHGFHEA
@M00842:106:000000000-AAV5A:1:1101:24279:9950 1:N:0:4
AAAAAAAAAAAAAAAAGGGGGGGGGCAGCACGCCACCCACCACAACACCAC
+
AAAAA1AADDDDG/A//AEEEC@------------:-9----9--:-:---
@M00842:106:000000000-AAV5A:1:1101:3527:9952 1:N:0:4
GCAAGCTGCTTATGCTAATTTGCATACTGACCAAGAACGTGATTACTTCAT
+
>>>>3A4CFBBBFGBFG5BFGFBD6DGDBDFE4A44BFB2BA35DG55FG5
@M00842:106:000000000-AAV5A:1:1101:3658:9955 1:N:0:4
GTCCCCTTCGGGGCGGTGGTCTACAGTGCTATTAATAGCAAGTTGGGGGAG
+
>>>>>A1>FAAAGGEEAEE/12A1DF2B12222B22A2BDDB1211//>//
@M00842:106:000000000-AAV5A:1:1101:18180:9962 1:N:0:4
CTGTTTGGTTCGCTTTGAGTCTTCGTCGGTTCCGACTACCCTCCCGACTGC
+
>>>>>B1AAAFDEEAEG3FBFF3B00A0E0A0B/BEAEGBCBG/FCEGEE0
@M00842:106:000000000-AAV5A:1:1101:16242:9962 1:N:0:4
AAAAAAAAAAAAAAAAAATGGAATTCTCGGGTGCCAAGGAACTCCAGTCAC
+
BBBB@BBDB@DBEGGG0A1FG@3@3D5BF1>?EE?@31?13F3F3BF3F3B
@M00842:106:000000000-AAV5A:1:1101:11864:9962 1:N:0:4
TTCATGTTGGACCTGTAAACTTAATATTTTACACAAAAAAAACACCAACGG
+
>>AA?5B5BAFFGGGFGGGFBE45556D6664D4B2B442A22B22A1110
@M00842:106:000000000-AAV5A:1:1101:20717:9965 1:N:0:4
AATAATAAAAGACGGCACATGGTGGAGAAAGCAACAAAAACAACAAATGGG
+
3A3AABFFFFDAGA2EAEBBBG5BB4A323A33322A2A22AA2A2A55A1
@M00842:106:000000000-AAV5A:1:1101:27802:9966 1:N:0:4
CTTTGTACAGTTTGTAGTTGGGGATACTGTTGTATGTTAGCATATTCATGG
+
>>AA3BBFFFDFFGGFGFGFGGE224BAF65A456D55DDGHBF5DDBDGB
@M00842:106:000000000-AAV5A:1:1101:8860:9968 1:N:0:4
GCAGATGGATAACCGCATCAAGCTCTTGGAAGAGATTCTGTCTTTTCGTAT
+
>>>3>45BCFFFGGGGGEFCGFB4A54B445322A55D5FDF5ADDDFCF3
@M00842:106:000000000-AAV5A:1:1101:20349:9971 1:N:0:4
TTAATGGCGTCGAGCGTCCGGTTACAGCCGCTGAATTGTTCGCGTTTACCC
+
1>>A131B>>A>EAAEAEEFG0E?11BAA//AA/AD2B2DD/E?/AE/FG>
@M00842:106:000000000-AAV5A:1:1101:22043:9976 1:N:0:4
AAAAAAAAAAAAAAAAAAAAAAAAAACAACACAAAAAAAAAAAAAAAAAAA
+
AAAAADDDDDDDGGGGGGGGGGE//>//FGF//?00?/<<B@CC-ACCG?C
@M00842:106:000000000-AAV5A:1:1101:20138:9976 1:N:0:4
GAAAAAAAAAAAAAAAGGGGGGGCGTGCGAGCACCCACACCCCCCACCCCC
+
1>AA?CDDDDDDGGGEAAEEGCA--9--9-99-9-----9---;----9--
@M00842:106:000000000-AAV5A:1:1101:14535:9979 1:N:0:4
AAAAAAAAAAAAAAAAATGGAATTCTCGGGTGCCAAGGAACTCCAGTCACC
+
@ABBBBDBBBBBGGGGABBGBBD3D5@1?E1>>BBBFF1GGGGHHGGFEG3
@M00842:106:000000000-AAV5A:1:1101:16248:9982 1:N:0:4
AAAAAAAAAAAAAAAAAATGGAATTCTCGGGTGCCAAGGAACTCCAGTCAC
+
BBBABBBBBBBBGGGGGGAFC333@@5D1BE1>?BFB1?FFHEDGHF3GH3
@M00842:106:000000000-AAV5A:1:1101:5222:9985 1:N:0:4
CTAAAAACCAAGCTGTCGCTACTTCCCAAGAAGCTGTTCAGAATCAGAATG
+
AAAACFDABBBFGGFDGGGEEFG5DBFB4223BBBF5BDFGGHGGGBG5F5
@M00842:106:000000000-AAV5A:1:1101:6192:9985 1:N:0:4
CTAAACTAAGATCATGGAATGAAGTAGAGTGCTAACTGCTTCACTTCAAAC
+
>1A>AFFFFFFFGGBDGBAFBB1BD3B3D3B13ADBDDGA11B12DBA121
@M00842:106:000000000-AAV5A:1:1101:9437:9985 1:N:0:4
AAAAAAAAAAAAAAAAAATGGAATTCTCGGGTGCCAAGGAACTCCAGTCCC
+
BBBBADDBBBBBGGGGGEFFG3@335BB?FE1>BF@3??BFH3GHFFG333
@M00842:106:000000000-AAV5A:1:1101:20356:9986 1:N:0:4
AAAAAAAAAAAAAAAAATGGAATTCTCGGGAGCCAAGGAACTCCAGTCACC
+
AAAAADDDDDDDGGGEECBG1B11B2@B??/>>BF>/?00B1FGFG@GGGB
@M00842:106:000000000-AAV5A:1:1101:7727:9988 1:N:0:4
AGAGGTTAAAAAAAAAAAAAAAAATGGAATTCTCGGGTGCCAAGGAACTCC
+
>>>11B1BFFFFGGGGGGGGGG//0BF1B111DD/B>/>BFGFGFCGG1BB
@M00842:106:000000000-AAV5A:1:1101:14976:9990 1:N:0:4
CAAAAAAAAAAAAAAAAAGGGGACTTCGCGGGCCCCAGGAAACCACGGCCA
+
A?AAAADDDDDDGGGGA///AEE/01D//>////////?/00B0////<</
@M00842:106:000000000-AAV5A:1:1101:6725:9994 1:N:0:4
AAAAAAAAAAAAAAAAAAATGGAATTCTCGGGTGCCAAGGAACTCCAGTCC
+
BBBBBBDBBBBBGGGGGGE1BF3BB3@5D1F/1>>BB3F1?3B3B3FG?B3
@M00842:106:000000000-AAV5A:1:1101:6208:9996 1:N:0:4
AGAGCCTTGAATGGCAGATTTAATACCAGCATCACCCATGCCTACAGTATT
+
3>>3AFFDFFFFFGFFEFFGFF55DF4CBEC5BBBBBEBFGH5FG3GF55A
@M00842:106:000000000-AAV5A:1:1101:27026:9996 1:N:0:4
AAAAAAAAAAAAAAAAAAAAAAAAAAGCGACCAACACACAAACACAACCAA
+
AA@ABDDBBBBBGGGGGGGGGGE?/E/0///<//<//////0/B0?C/<</
@M00842:106:000000000-AAV5A:1:1101:5588:10001 1:N:0:4
AAGCAGAAAACCTACCGCGCTTCGCTTGGTCAACCCCTCAGCGGCAACAAT
+
>3>>>4BFFFFBGGGGECGGEEA2A22AE3BGAAFAE2BB3FAEEEA1AF3
@M00842:106:000000000-AAV5A:1:1101:5854:10009 1:N:0:4
AAAAAAAAAAAAAAAAAAAAAAAAAACAAAAACAAAAAAAAAAAAAAAAAA
+
AAAAADDDDDDDGGGGGGGGGG//>E/F/00///?BF/@C/>//ACGGGCC
@M00842:106:000000000-AAV5A:1:1101:9298:10009 1:N:0:4
AAAAAAAAAAAAAAAAAAAAAAAAAAAAAAAACAAAAAAAAAAACAACACA
+
AAABBBBBBBBBGGGGGFGGGGG/>E>//<<>/?F00F/DGG-A.<G.G..
@M00842:106:000000000-AAV5A:1:1101:16484:10011 1:N:0:4
AAAAAAAAAAAAAAAAGGGGGGGCGGACGCCCCACCCCCCCACCCACCCCC
+
AAAAADDDDDDDGG?/AAEE/C@-A------------9--------;-9--
@M00842:106:000000000-AAV5A:1:1101:14097:10012 1:N:0:4
AAAAAAAAAAAAAAAAAAAAAAAAAACACACAAAACAACAAAACACACGCG
+
AAAAADDDDDDDGGGGEGCG/>>//>>?0//</B<0E//?<00<?0/?<//
@M00842:106:000000000-AAV5A:1:1101:5627:10024 1:N:0:4
AAAAAAAAAAAAAAAAAAAAAACAACCACAAGAAAAACAAAACAAACACAA
+
AAAAADDDDDDDGGGGGECEGG//F//?/>/00B000/>/BG0//EFC0/<
@M00842:106:000000000-AAV5A:1:1101:19475:10029 1:N:0:4
GTTCATCAGCAAACGCAGCATCAGCGGTATGGCTCTTCTCATCTTGGCGCC
+
>>>>>3DFFFFFFGCE1E00BB1B1B0A0010B0B0B1BF2212DDGF/E/
@M00842:106:000000000-AAV5A:1:1101:9942:10038 1:N:0:4
AAAAAAAAAAAAAAACGGGGGGGCGTGCGGCGCCGCCGCCCCACCCCCCCC
+
>AAAADDDDDDDCE?A/A?/E?;-99-;---9-9--;----9-9-9-9---
@M00842:106:000000000-AAV5A:1:1101:26083:10040 1:N:0:4
AAAAAAAAAAAAAAAAGGGGGGGGGCGACAAGACCCCCACCCCACCCCCCC
+
>11AADADDDDDCEA?EEEE/@A-;>>----------9;--A9-----9--
@M00842:106:000000000-AAV5A:1:1101:10311:10041 1:N:0:4
ATCTTAAACTTCTTAGACGAATCACCAGAACGGAAAACATCCTTCATAGAA
+
?ABBCFFFFFFFGGFDGGG2AFBBGG4A4AF2B22A2AFEFFBBGGG5F5D
@M00842:106:000000000-AAV5A:1:1101:4203:10043 1:N:0:4
AAAAAAAAAAAAAAACGGGGGGGGCAGGAGCCCGCACCCCCGCACCCCCCC
+
>AAAA1DADDD@EE//A//EEC--;-;-------9--9--;-;9@;----9
@M00842:106:000000000-AAV5A:1:1101:9826:10045 1:N:0:4
AATTGAGGCTGCAGGAATTCCATACACCTATGTGGCTTCCAACATTCTTGC
+
>A?A3B4>AAFAEFFGF4FGGG6AB4BBB4BF6ABF2BFHFEG2A5555D5
@M00842:106:000000000-AAV5A:1:1101:4602:10050 1:N:0:4
TTGTTTCACAAACATTTTTATTTGAGTTTTTATTAACAACAATACAAAACA
+
11>>>1BDFFFFGG1FFGGGGGBD3B1D1D00333DB3BGAFB11B1BF0B
@M00842:106:000000000-AAV5A:1:1101:13873:10051 1:N:0:4
AAAAAAAAAAAAAAAAAAAAAAAACACAGAACCACCAAAAAAACACACACA
+
1AAAADDDDDDDAEEG/AE@//>EAFF?0110/B//?////<<//0?/<//
@M00842:106:000000000-AAV5A:1:1101:14331:10052 1:N:0:4
GAAAAAAAAAAAAAAAGGGGGGGGCTCCGCCACAGACACCAAACACACAAA
+
111AA11>0ADDE?E//AEEEC?--9-----9;--/-99-----;---9--
@M00842:106:000000000-AAV5A:1:1101:28607:10053 1:N:0:4
TTAATGATATGATTAAGAAAACTAAACACAACAAAAAAAAAGGCAATCCCC
+
>1AA?3@BFFDFDGGGFBBBBB1B111A00FAH0BBC0A/////B011BA/
@M00842:106:000000000-AAV5A:1:1101:7299:10054 1:N:0:4
AGGAAACACTGACGTTCTTACTGACGCAGCAGACAACGTGCGTCACACCTT
+
AAAAAFFFF1BFFE1AAF3ABDDDB0BEA000000BBA/ABE/AA/B1/01
@M00842:106:000000000-AAV5A:1:1101:20589:10054 1:N:0:4
AAAAAAAAAAAAAAAGGGGGGGGCGGCGCAGGCCGGCACGACACCACAACA
+
A11>A11>>0>>//?/A?EAB9-9;-9-9-9-9;----@-B;-9-;9A-;-
@M00842:106:000000000-AAV5A:1:1101:28315:10056 1:N:0:4
AAAAAAAAAAAAAACAAGGGGGCGCCAAGACAACACAACACACACAAAACA
+
AA?AADDDDDADAE?//0/AEAE>/////>>B0///???////?///0B0/
@M00842:106:000000000-AAV5A:1:1101:27991:10058 1:N:0:4
AAAAAAAAAAAAAAAAAAAAAAACAAGACACAAAAAAACAAAAACCAAACA
+
A1>AAD?ADDDDGAEGGGGGC?///>00B000/0B////</BG///////0
@M00842:106:000000000-AAV5A:1:1101:9703:10065 1:N:0:4
AAAAAAAAAAAAAAAAAAAGGGAGACCCCGGGGGCCAAGCAACCCCAGCAC
+
AAAAADDDDDDDGGGGGE>/?//////?/>////E<E///0BF0<C?/000
@M00842:106:000000000-AAV5A:1:1101:16628:10068 1:N:0:4
AAAAAAAAAAAAAAAAGGGGGGGGGAGCGACACCCATGCACACACACCCAC
+
1>>A?>110>ADCG?//EFEGGG----9-----9--/////9:-----;--
@M00842:106:000000000-AAV5A:1:1101:11188:10070 1:N:0:4
AAAAAAAAAAAAAAAAAAAAAGAGAAGGAGCTGCACCCACACCACACCAAA
+
>>AA?DDDDDDDGGGGC/>////B0@000//0B1010///>//?>/?////
@M00842:106:000000000-AAV5A:1:1101:15520:10072 1:N:0:4
AAAAAAAAAAAAAAAAAAAAAAAACCACACACAAACAAAAAAAAAAAAAAA
+
3AABBBBBBBBBGGGGEGGG/@EE11?//>?//F0/BFGH/</B/>//<<-
@M00842:106:000000000-AAV5A:1:1101:12967:10074 1:N:0:4
AAAAAAAAAAAAAAAAATGGAATTCTCGGGTGCCAAGGAACTCCAGTCACC
+
AAAAADDDDDDDGGGGEABGBB11DA2?>E/>BBFFAFGCHCGFHFBFGGB
@M00842:106:000000000-AAV5A:1:1101:25853:10076 1:N:0:4
AAAAAAAAAAAAAAAAGGGGGGCGGGCGCGCGACCCCACCCACACACCACC
+
AAAAADDDDDDDGEGE/A?FC?<@------;-----;.;:--;-A-9--;-
@M00842:106:000000000-AAV5A:1:1101:17949:10079 1:N:0:4
TTGCCGAGATGCAAAATGAGACTCAACAAGAGATTGCTGGCATTCAGTCGG
+
>>>>>1>A>AFD1FGGCF1G1B1B1EB10000BDDABDB1E0B1FGGDGE/
@M00842:106:000000000-AAV5A:1:1101:16915:10083 1:N:0:4
AAAAAAAAAAAAAAAGGGGGGGGCGGACGAACGCGCACAGCCCCACCAACA
+
A1AA111A?0ADCAC//EEE@@;9>9-------------------9--;--
@M00842:106:000000000-AAV5A:1:1101:8226:10084 1:N:0:4
AAAAAAAAAAAAAAAAAAAAAAAAAACACAGCACAAACAGACACAGCGACC
+
AAAAADDDDDDDGGGGC?E@?E///>/F0E0/<00B<FC00B0000/////
@M00842:106:000000000-AAV5A:1:1101:20436:10087 1:N:0:4
GTTTGTCCCGTGTTTGTGTTCTTTCTGCAATGTATTGGGTGCTAAGAAAGC
+
>>3>3>BDFD>?44BFBBBBFA55A5BD5FDFDA6ADBA2B23FAF3G3B3
@M00842:106:000000000-AAV5A:1:1101:15006:10090 1:N:0:4
AAAAAAAAAAAAAAAAATGGAATTCTCGGGTGCCAAGGAACTCCAGTCACC
+
AABBBBBBBBBBGGGEA1BGB33F55D1B>1>?BBB?11GGFFHHGFGGGB
@M00842:106:000000000-AAV5A:1:1101:19816:10091 1:N:0:4
GGTAGAAAAAAAAAAAAAAAAAATGGGATTCCCGGGTGCCCAGGGACCCCC
+
>3>>3BBBFFBBGGGGCGGGAF013B1B3?BFD1EE?/EH3FGD1FF/>E/
@M00842:106:000000000-AAV5A:1:1101:27812:10092 1:N:0:4
AAAAAAAAAAAAAAAAAAAAAAAAAACAACACAAAAAACAAAAAAAAAAAA
+
AAAAA?ADDDDDGGGGGGGEG@////?F/>//?/0<?C/FF0F<<//<<->
@M00842:106:000000000-AAV5A:1:1101:23109:10093 1:N:0:4
GGACACTTCCTACAGGTAGCGTTGACCCTAATCTCGGTCGTCGGGTACGCC
+
>A>>>CB1DDFFGGGFBFFFF000FGGB00F1121BA0BAAFF///AFEE/
@M00842:106:000000000-AAV5A:1:1101:21860:10097 1:N:0:4
AAAAAAAAAAAAAAAAAAAAAAAAAACACGAAAAACAAAAAACACAAAAAA
+
AAAAADDDDDDDGGG?EECE/?>/////0/////0/?/0BFC/F0CFHF/C
@M00842:106:000000000-AAV5A:1:1101:18950:10097 1:N:0:4
AAAAAAAAAAAAAAAAAAAAAAAAGAACAAGAAGCACACGCAGACACACAG
+
AAAAADDDDDDDGEGCEE///>////000B00001B00>//<//0000//0
@M00842:106:000000000-AAV5A:1:1101:20393:10098 1:N:0:4
GAAAAAAAAAAAAAAAGGGGGGGATGCAGACAAGCGACACCGACCAACAGG
+
1111A11100>?0///AEAECC?99.9;99.//...9-9---;9-------
@M00842:106:000000000-AAV5A:1:1101:10059:10101 1:N:0:4
TTTGGGCAAAAAAAAAAAAAAAAAATGGAATTCTCGGGTGCCAAGGACCTC
+
>>>111BCAFFAGGG0EGGG/AE/E0B11111B2B/B/B>EF11/?F0?EG
@M00842:106:000000000-AAV5A:1:1101:20423:10101 1:N:0:4
GTTTGTCCCGTGTTTGTGTTCTTTCTGCACTGTATTGGGTGCTAAGCCAGC
+
>>>>1BBFFD>A1FGFGBBBFG33BBAF31BFD32DB100BAB22B01A0/
@M00842:106:000000000-AAV5A:1:1101:25182:10105 1:N:0:4
AAAAAAAAAAAAAAAAAAAAAACACCAACACAAAAACAAACACAACAACCG
+
AAAAADDDDDDDGGGECCE?>>//0///?>//?0B///?0/00?//<?///
@M00842:106:000000000-AAV5A:1:1101:13140:10105 1:N:0:4
AAAAAAAAAAAAAAAAAAAAAACACACAAACGAAAAACAAAAACACAACAA
+
AABABDDBBBBBGGGGEEE0EC??1111?111?///0/?/00?/?0//E//
@M00842:106:000000000-AAV5A:1:1101:7525:10111 1:N:0:4
CATAAGGCAATGTAGAAATGAAAACTTGATCTACATTAAGAAAAAAAAAAA
+
3A>AB5BCFFFFFGGGGGGFBB55B45D4A5555D5655AD5AB2AE2AEE
@M00842:106:000000000-AAV5A:1:1101:14884:10114 1:N:0:4
AAAAAAAAAAAAAAAAGGGGGGAGAGGACGCTCAGACGCAAACCAGCACAA
+
111>A@?@0DD?/AE//EE?AC/><?/?//-..>0<<-----<...<<C//
@M00842:106:000000000-AAV5A:1:1101:27848:10117 1:N:0:4
TTTGTACATTTTAAGATTACTGAACTGCTATCAGTTTTGGAGTCTGTATTA
+
>3>3>BFFFFFFGGGGGFFGGB5FBFF4D55BDG56554A3F3B5FBD55D
@M00842:106:000000000-AAV5A:1:1101:4493:10119 1:N:0:4
AAAAAAAAAAAAAAAAAAAAAAAAAACAAAAGCAAAAAAAAAACAAAAACA
+
AABBBBDBDBBBGGGGGGGGGGG/>E/?/0B30B332F/<<C?BHCGAG/?
@M00842:106:000000000-AAV5A:1:1101:4143:10120 1:N:0:4
GGCGTTATAACCTCACACTCAATCTATTATCACGAAGTCATGATTGAATCG
+
>A>3>>>>FFFFFGGGGGFFFG5B5566A6D5D2A2BBFADGEFFBGF5F2
@M00842:106:000000000-AAV5A:1:1101:21927:10121 1:N:0:4
AAAAAAAAAAAAAAAAGGGGGGGCGCCGCGCCCGCCCCACCCCGCCCCCCC
+
>>AAA@1ADDDDGEC/AEEGCC@-;---------;------9---------
@M00842:106:000000000-AAV5A:1:1101:17437:10123 1:N:0:4
AAAAAAAAAAAAAAAAAAAAAAAACACAACAAAAAAAACACACACACACAA
+
AAAAADDDDDDDGGGGGCGCGC///?0/////00?/<//?0//<A?CC?//
@M00842:106:000000000-AAV5A:1:1101:8880:10126 1:N:0:4
AAAAAAAAAAAAAAAAAAAAAACAAACAACAGAACACCAACCACACACAGG
+
>AAAADDBBBBBGGGGGE>EEC1?1B11???13@B3B////?///?///0/
@M00842:106:000000000-AAV5A:1:1101:17100:10127 1:N:0:4
AAAAAAAAAAAAAAAAAAAAAAAAAAAAAACCAAAACAAAAAAAAAAAAAA
+
BBBBBBBBBBBBGGGGGGGGGGGE/>>//<//??GH0?<FCHGG@C->CGC
@M00842:106:000000000-AAV5A:1:1101:18820:10130 1:N:0:4
AAAAAAAAAAAAAAAAAGGGGGGCGCGCGACAGCCGAACAACCAACACACC
+
>1AAA@DDDDDDGGC//AEAEG/<-A-------..-:---/:.........
@M00842:106:000000000-AAV5A:1:1101:5374:10132 1:N:0:4
AAAAAAAAAAAAAAAAGGGGGGCGAGGCAGACCACGACCCCCAGCCCCCCC
+
AAAAADDDDDDDGGG?/EAAACC/-->-...../<.-:--:--.:...9--
@M00842:106:000000000-AAV5A:1:1101:9111:10132 1:N:0:4
AAAAAAAAAAAAAAAAGGGGGGGGAGCGAAGACGACACACACAGCCCCACC
+
11>A>1>ADDD@A?E/A/EEG?-;-;------/--;-9-;-99-9------
@M00842:106:000000000-AAV5A:1:1101:23318:10136 1:N:0:4
AAAAAAAAAAAAAAAAAAAAAAACAACAACACAAACACAACAACCAACCAC
+
AAAAADDDDDDDGGGGGCGGGGG//?//?//?/?0?>EGE<CF///</??/
@M00842:106:000000000-AAV5A:1:1101:6201:10138 1:N:0:4
TTATCCATCTGCTTATGGAAGCCACGCATTGGGGATTGAGACAGAGTAGAA
+
>>AAAFFDFFFFGGFGFGF4FGBA4A2A2244BA2BBFH3ABFG3FAFD5A
@M00842:106:000000000-AAV5A:1:1101:11330:10140 1:N:0:4
GAAAAAAAAAAAAAAAGGGGGGGGAGCGCACAGCCCCACCAACCACAGACC
+
11AAA?DAD?DD?/E/A?EGGC---;-9----9---;-------9---/--
@M00842:106:000000000-AAV5A:1:1101:22004:10143 1:N:0:4
CCGCTACCTTGCCAATTTTACCATGAATAAATTATAGTTTCATGTGTATGG
+
>>>>1>AC13BBGGGGFGGGGGFGD1133A13313AD2ADDFGG2DDAAFB
@M00842:106:000000000-AAV5A:1:1101:6316:10144 1:N:0:4
AAAAAAAAAAAAAAAAAAAAAAACACAACGACACACACACCAACCACCACA
+
AAAAADDDDDDDGGGG?EGEEE//?0/F///>>>F///?</EE//?</??<
@M00842:106:000000000-AAV5A:1:1101:16326:10146 1:N:0:4
AAAAAAAAAAAAAAAAAAAAAAAAGACAGCGAGGCAACCACACCGCCACCG
+
>AAAADDDDDDDGGGGC?>//////?000/>/////0/0??////////0/
@M00842:106:000000000-AAV5A:1:1101:26362:10147 1:N:0:4
AAAAAAAAAAAAAAAAAAAAAAAACACAACACACACAAAACCAAAAAAACA
+
AAAAADDDDDDDGAAFEEGG?E@//?0>??G/>/?/?/000/?/////>//
@M00842:106:000000000-AAV5A:1:1101:28638:10147 1:N:0:4
CTTGTCGGATGATATGTTTTTTTAACAAAAGGCATTCTAGATTAATGAAAT
+
>3>3>BADBBBFBGCFBBFBFE223A5A2A3ABBA3D5DFF555DADBG55
@M00842:106:000000000-AAV5A:1:1101:19506:10152 1:N:0:4
AAAAAAAAAAAAAAAAAAAAAAAAAACAGAACAAAAAAAAAAAAAAAGACA
+
AAABABBBBBBBGGGCCFGCCCE/>/>?2B323?0?/</</<///<@.<//
@M00842:106:000000000-AAV5A:1:1101:15844:10152 1:N:0:4
CACCAGAACGGAAAACATCCTTCATAGAACTTTCACGCGGCGGCAAGTTGC
+
>AAAA1BFFA1>AEGGEFGGEBAB33B1111ADADG0GA/AA/E/>C1BFB
@M00842:106:000000000-AAV5A:1:1101:2895:10153 1:N:0:4
AAAAAAAAAAAAAAAAAAAAAACACAAACGAGACAACAACAACAACACCAC
+
ABBABBADBBBBGGGGE?@EGGGCGGG11111/>B2/?/F//E//?E?<//
@M00842:106:000000000-AAV5A:1:1101:8315:10155 1:N:0:4
AAAAAAAAAAAAAAAAATGGAAGTCTCGGGCGCCAAGGCACTCCAGGCACC
+
AAAAADDA@DDDGG?A/BFG1ABB12D0/////>//>//0B0B01B0>FF/
@M00842:106:000000000-AAV5A:1:1101:25918:10158 1:N:0:4
GCACCAAACATAAATCACCTCGCTGAAGTAGCTGGCGACAACTAATCTCTC
+
A1AAAFAAAF1FFD3FFCCAE100001AA3D12B0000A///111DB2DA1
@M00842:106:000000000-AAV5A:1:1101:25774:10161 1:N:0:4
AAAAAAAAAAAAAAAAAAAAAAAAACAAAAAAAAACAAAACACAAAAAAAA
+
AABBBBDBBBBBGGGGGGGGGG/>>/?/??///>B//FFC0F0C/0F/<<@
@M00842:106:000000000-AAV5A:1:1101:21873:10162 1:N:0:4
AAAAAAAAAAAAAAACGGGGGGCGCCGCACTGCGACCCCCGCGCCCCCACC
+
>>AAADDDDDDDGC////A///<-A--<--</0.-;--.--;9------;-
@M00842:106:000000000-AAV5A:1:1101:3742:10163 1:N:0:4
AAAAAAAAAAAAAAAAGAGGGGCACGCGACACCAGCACCGCACGACCAACG
+
>AAAA@@AADADEEEAA/0AAE?/?/////////0>0B?////////>/?/
@M00842:106:000000000-AAV5A:1:1101:19260:10165 1:N:0:4
AAAAAAAAAAAAAAAAAAAAAAAAAACACAAACAAAAAAAAAAAAAAAAAA
+
AAAAADDDDDDDGGGG?G@@/>//>//?0?/0/BF0BG/<<BC@CGC@-<A
@M00842:106:000000000-AAV5A:1:1101:20401:10165 1:N:0:4
AAAAAAAAAAAAAAACAAATGGAATTCTCGGGTGCCACGGAACTCCAGTCC
+
AAA11A?DA@0>/AE/AC01BF1111AAD//A/>>F11>//BE11@BFFG1
@M00842:106:000000000-AAV5A:1:1101:5904:10169 1:N:0:4
AAAAAAAAAAAAAAAAAAAAAAAAAACAACAGCAAAAAAAAAACACAAACA
+
AABBBBDBBBBBGGGGGGGGGGGEFGF/?/?202B3F?/</C///0/????
@M00842:106:000000000-AAV5A:1:1101:5578:10177 1:N:0:4
TAAGGATTGACAGACTGAGAGCTCAATTATTGTCTAATAAAAAAAAAAAAA
+
>>A33B4@BFFFEGGAGFGFGG4B4456A6D5B5AAA65BBFF2AA?EE00
@M00842:106:000000000-AAV5A:1:1101:28628:10179 1:N:0:4
AAAAAAAAAAAAAAAAAAAAAAACAAGACACAAACAACCAACAAAAAAAAA
+
>AABBBDDBBBBGCGGGGGGGGEE112B2322?0/B////?/?G0BEC///
@M00842:106:000000000-AAV5A:1:1101:20610:10180 1:N:0:4
AAAAAAAAAAAAAAAAAAAAAAAAAAAACAAAAAAAAAAAAAAAAAAAAAA
+
AAABBBDBBBBBGGGGGGFCGG?////>/?/F0FCD/C/A->@-<@F-@?B
@M00842:106:000000000-AAV5A:1:1101:12933:10182 1:N:0:4
AAAAAAAAAAAAAAAAAAAAAAAACACAAGACAAAAACAAAACAAGACCAG
+
1AAAADDDDDDDGGGGEEEC??E//>0?>0B0B0B0?/??000/<0B0000
@M00842:106:000000000-AAV5A:1:1101:14898:10184 1:N:0:4
CACAAGTCGGGAACAAAAATAAGAGCAAAATTCAAAAAAAAAAAAAAACAA
+
>>>AA45B>AADGGGGGCFFGGB5BFBAB233DDD5B2AAEAEE0EEG1G1
@M00842:106:000000000-AAV5A:1:1101:12798:10185 1:N:0:4
AAAAAAAAAAAAAAAAGGGGGGGCGGCGAGCCACACACACCCAGCAACCAC
+
>A1AA@DDDDDDGGG///AEE@9------;@9/---99---99-;---;9-
@M00842:106:000000000-AAV5A:1:1101:25565:10186 1:N:0:4
AAAAAAAAAAAAAAAAAAAAAACAACACAAAGCACACACCCCAGCCCCACG
+
AAAAADDDDDDDGGGGGGCEEE////>/??0001B0B///////0/<?///
@M00842:106:000000000-AAV5A:1:1101:27032:10189 1:N:0:4
AAAAAAAAAAAAAAAAAAAAAAACAGAACAGCACCAAACACACAAAAACCA
+
1AAAADDDDDDDGGGGAG/EE/>//0B@FF00F0/0/?/00?///B0/?//
@M00842:106:000000000-AAV5A:1:1101:7450:10189 1:N:0:4
AAAAAAAAAAAAAAAAGGGGGGCGCAGCAGACACCACCCACCACCACCCAC
+
1>AAA@D@DD0ACAE?ECEAEC/><---<00</<..<.<..<:.....;CA
@M00842:106:000000000-AAV5A:1:1101:7188:10190 1:N:0:4
AAAAAAAAAAAAAAACGGGGGGGGCGAGAACCCCCACACCACACCAACCCC
+
AAAAA?DD?DD?C/AAAEAEEC--9-----/-9-9------9------9--
@M00842:106:000000000-AAV5A:1:1101:12520:10192 1:N:0:4
AAAAAAAAAAAAAAAAGGGGGGGCGCGAGAGCAGCACACACACACACGCCC
+
11AAADDDDDDDGEE/AAAAEC?-----9---9/---9----;-9---;--
@M00842:106:000000000-AAV5A:1:1101:4770:10193 1:N:0:4
AAAAAAAAAAAAAAAAAAAAAAAACACACAAAACAAACACAAAACACAACA
+
BBBBBBBBBBBBGGGCEEGGGG?/1??F///000?/0??0?/000?0?///
@M00842:106:000000000-AAV5A:1:1101:23779:10198 1:N:0:4
AAAAAAAAAAAAAAAAGGGGGGCGCGCGAAGACCCAACACCCAACCCACCC
+
1>AAADADDDDDG?E/AE/?//<<----<--.::.;.;;.:...;.9.9..
@M00842:106:000000000-AAV5A:1:1101:9655:10199 1:N:0:4
AAACGCGAACAATTCAGCGGCTTTAACCGGACGCTCGACGCCATTAATAAT
+
>AAA3>2>ADBFBGFFGGGGGE23ABFG2A0A0A1B0AEEEGGAGB33E33
@M00842:106:000000000-AAV5A:1:1101:11404:10202 1:N:0:4
CTTTCGCCATCAACTAACGATTCTGTCAACAACTGACGCGTTGGATGAGGG
+
>>>>A3ABBCFFGGFGGGFAAFDADDFED4A2FGGGHDEGAAEHBFGFCG1
@M00842:106:000000000-AAV5A:1:1101:9782:10202 1:N:0:4
CTGGTGGGTATGGACTCTTAGAACACACAAAAAAAAAAAACGGAATCCCCG
+
>>>1111>1B1BBGGAGFGGFB31B0000A0000/A/////A?F//1BGE/
@M00842:106:000000000-AAV5A:1:1101:22868:10205 1:N:0:4
GAAAAAAAAAAAAAAGGGGGGGCGGCGGACAACCAACCACGCACCAACCCG
+
1>A1111A00?AAAE//AE?CA@---;---9--------9-----;--9--
@M00842:106:000000000-AAV5A:1:1101:19743:10207 1:N:0:4
GAAAAAAAAAAAAAAAGGGGGGGGCGCGACGACGCCACCCCACCCCCACAC
+
1>AAA?ADDDDD0A//AAA/E/-9-----;--;----:----9;--;----
@M00842:106:000000000-AAV5A:1:1101:16451:10210 1:N:0:4
AAAAAAAAAAAAAAAAAAAAAAAAAAAAAAACAAAAAAAAAAAAAAAAAAA
+
BBBBBBBBBBBBGGGGGGGGGGC/>/EG/C//??F0/C@/A@--<<-@C--
@M00842:106:000000000-AAV5A:1:1101:8879:10212 1:N:0:4
AAAAAAAAAAAAAAAAAAAAAAAGAAAAACAACAGACAACACAAGAAAACA
+
BBBBBBBBBBBBGGGGGGEE@@@1?13B11?/??23?22///?/0B33BC/
@M00842:106:000000000-AAV5A:1:1101:21896:10214 1:N:0:4
CCAAAAAAAAAAAAAAAAAAAAATGGAATTCTCGGGTGCCAAGGAACCCCC
+
>AABBBBBBBBBGGGGGGGGGG/1BB@333BF3FA/1>?FF3GFG3F/?E/
@M00842:106:000000000-AAV5A:1:1101:7535:10215 1:N:0:4
AAAAAAAAAAAAAAAAAGGGGGGGCCGCGCCGCCACAACACACCACCCAGC
+
AAAAA?DDDDDDGGGG?E/A/>/:A-9------;--9--::--9---9:--
@M00842:106:000000000-AAV5A:1:1101:6081:10217 1:N:0:4
GAAAAAAAAACAAAAAGGGGGGACGAGGAGTCCGACGCCACCCCGCCCGAC
+
AAAAAF>A>D0AFACAE0AAEE///<//B/B0?////<///0/>-----<-
@M00842:106:000000000-AAV5A:1:1101:3913:10217 1:N:0:4
CGTTTGATGAATGCAATGCGACAGGCTCATGCTGATGGTTGGTTTATCGTT
+
>>3>>3BDFFFDGGGGBGFGEGAA2A4BBDAA5DA3B33BAA222F5DF2A
@M00842:106:000000000-AAV5A:1:1101:5640:10223 1:N:0:4
GCAGGAGAAACATACGAAGGCGCATAACGATACCACTGACCCTCAGCAATC
+
A>A33>AAFFFFBGFGFGGGGFAA2AFFAF2BA3BB3FGHFG3GGHHH2FF
@M00842:106:000000000-AAV5A:1:1101:5321:10227 1:N:0:4
GGCGTTATAACCACACACTCAATCTCAGATCACGAAGTCATGATCGAATCG
+
>A1111>>DFFF1FGFCEFGB1D11333B31BFE00B0DD2DA21A/B1A0
@M00842:106:000000000-AAV5A:1:1101:9339:10229 1:N:0:4
AAAAAAAAAAAAAAAAGGGGGGCGAGCGAACCGCCACCACACACAACCACG
+
1>AAA>>1A@?DEGAEGCGGGGGC?->-<<------..;..;.....;;..
@M00842:106:000000000-AAV5A:1:1101:18551:10231 1:N:0:4
TAATGTTTATGTTGGTTTCATGGCTTGGTCTAACTTTACCGCTACTAAATG
+
>>AA1B@DFFF3GFFAGFGEGGB1A0AE1B3ADBA32DFFEEEEEGF21F2
@M00842:106:000000000-AAV5A:1:1101:23839:10234 1:N:0:4
AAAAAAAAAAAAAAAAGGGGGGGCGCCGGCAGCGCACCAGCCACCACCGAC
+
AAAAADDDBBBBEAEEEEGGGC?B--------.----;..9..99.;A.--
@M00842:106:000000000-AAV5A:1:1101:15311:10234 1:N:0:4
AAAAAAAAAAAAAAAAGGGGGGGCGGGACGACCACCGACAAGCGCACCACC
+
>1AAA1?@@A?D?AA/AEFEG?------9---;----;9-9---;9-99E-
@M00842:106:000000000-AAV5A:1:1101:9427:10235 1:N:0:4
AAAAAAAAAAAAAAAAAAAAAAAAAACCAACAAAACAAAAACAAAAAAAAA
+
AABBBBBBBBBBGGGGGGGGGG?/>>//??///BFGHHFACCGHAG/>BDC
@M00842:106:000000000-AAV5A:1:1101:15599:10245 1:N:0:4
AAAAAAAAAAAAAAAAGGGGGGGCGGCACGAACCACAACACCACCGACCCC
+
11>AAD1A>ADDGECE//AEGG@?A99--9----;---;9B:----;99--
@M00842:106:000000000-AAV5A:1:1101:24686:10247 1:N:0:4
AAAAAAAAAAAAAACAGGGGGGCGAGCGACATGACCCCCCCCCACGCACAC
+
AAA>ADDDDDDDEA//B/AE?C<A//-<-<-.0<<//<--::--C-99?-.
@M00842:106:000000000-AAV5A:1:1101:17940:10250 1:N:0:4
GGGGAAGGACGTCAATAGTCACACAGTCCTTGACGGTATAATAACCACCAT
+
>3A?>>3>BFDAEAEF5FBFBG5BEGFGF5DABFAEAA2F55FGHHGGGH3
@M00842:106:000000000-AAV5A:1:1101:22146:10251 1:N:0:4
AAAAAAAAAAAAAAAAAAAAAAACAACAAAAAAAAAAAAAAAAAAAAAAAA
+
@ABBBBBBBBBDGGGGGGGGGGC1?F11111///<E/</>//@C-A@-ADC
@M00842:106:000000000-AAV5A:1:1101:9897:10253 1:N:0:4
ACTTAAGTGGCTGGAGACAAATAATCTCTTTAATAACCTGACTCAGCGAAA
+
3>>>AB5BDFA>F?GFFG4BCG5A5B5A6B55555DBGEAG35DCFHDA2A
@M00842:106:000000000-AAV5A:1:1101:21767:10258 1:N:0:4
CGATTGAGCATTCAGAAAAATTATAGATCTGTTAAACAAGAAAACAAAAAA
+
>1>111BBFFFDFFDFFGFCGF133A3DAAD3D3A3BBBE0B0ABA0B0/A
@M00842:106:000000000-AAV5A:1:1101:14414:10259 1:N:0:4
AAAAAAAAAAAAAAAGGGGGGGCGCCGAGCACACCGCACACACCACACACC
+
11>AA@1@0AD0E/EEAEEE/?---;---9--;-9-9;--;-;-;EA--9-
@M00842:106:000000000-AAV5A:1:1101:23237:10276 1:N:0:4
AAAAAAAAAAAAAAAAAAAAAAAAAACAACACAAACACAAAAAAAAAAAAA
+
AABBBBDBBBBBGGGGGGGGGG/>>>/?G?EFGFH/F0FFHADG/CCCGGC
@M00842:106:000000000-AAV5A:1:1101:23501:10278 1:N:0:4
AAAAAAAAAAAAAAAAATGGAATTCTCGGGTGCCAAGGAACTCCAGTCACC
+
BBBBCBBCCCCCGGGGGGFG3BFAD5@F?E1>?FBB?FA3GBFGHF@FFG@
@M00842:106:000000000-AAV5A:1:1101:19596:10278 1:N:0:4
AAAAAAAAAAAAAAAAAAAAAAAAAAAAAACAAACAAAAAAAAAAAAAAAA
+
AAAAADDDDDDDEEE?EE@/////>>///>///B/0<00</<<C----<-@
@M00842:106:000000000-AAV5A:1:1101:23664:10281 1:N:0:4
AAAAAAAAAAAAAAAAAATGGAATTCTCGGGTGCCAAGGAACTCCAGTCAC
+
ABABBBDBBBBBGGGGGGGFGB333D5D11>?>EHHHDA1FG3FGFHFFHE
@M00842:106:000000000-AAV5A:1:1101:27141:10283 1:N:0:4
CGCCTCTATTTATTATTGTTTAAAAACACACCAACAAATGGAACTCCCCGG
+
1>>A1ACF@@3F3BFAFFABGF31D10B0A00FH0AEF11B1B1BB1B///
@M00842:106:000000000-AAV5A:1:1101:25269:10284 1:N:0:4
AAAAAAAAAAAAAAACAGGGGGGCGCCGCGTCCCCGCCCCCCACCCACACC
+
>A?AADDDDDDDGEGF/AE/////@/-<----<<<;;:-;C@-9...:.;.
@M00842:106:000000000-AAV5A:1:1101:14823:10298 1:N:0:4
AAAAAAAAAAAAAAAAAAAAAAAAACAAAAACAACAAAAAAAAAAAAAAAA
+
>ABBBBBBBBBBGGGGGGGGGGGG///FH0?/??/?FGGH/B//><CF--<
@M00842:106:000000000-AAV5A:1:1101:7866:10304 1:N:0:4
ATATGTATGTTGACGGCCATAAGGCTGCTTCTGACGTTCGTGATGAGTTTG
+
>>AA3BB@FFFFGGGGGGGGGGB4A4AA455BDAFE2AFEAFGCGBGDF5B
@M00842:106:000000000-AAV5A:1:1101:25219:10307 1:N:0:4
AAAAGAAAAAAAAAAAAAAAAAATGGAATGCTCGGGTGCCAAGGAACTCCC
+
ABBB3>FFFFBBGGGGGGGGGG013B33@3B5DEE??/?F33FFC3F3B@/
@M00842:106:000000000-AAV5A:1:1101:7992:10313 1:N:0:4
GGCATTTAGTAGCGGTAAAGTTCGACCAAACCATGAAACCAACACAAACAT
+
>A>3>B5BDFFFCEEA2AGGAB6AABEAA2A2B3BADBECA2B22AA1F13
@M00842:106:000000000-AAV5A:1:1101:27044:10313 1:N:0:4
CGGACTGAAAGCTGTGAGCATTTATGTAAAATGTCTAACTAATGCACAAAA
+
1>1>>>>BFFFFCG1AEFGE1G33DD3A333BBDBAAD11111F1DFAAG0
@M00842:106:000000000-AAV5A:1:1101:6988:10314 1:N:0:4
AAAAAAAAAAAAAAAAGGGGGGAGCGCGACCGCCCCAACCCCCACCACACG
+
>AAAADDDDDD@AEEE//AAC@C/?/</---<-<-;.;:;.;-;A....;-
@M00842:106:000000000-AAV5A:1:1101:20447:10324 1:N:0:4
AAAAAAAAAAAAAAAAAAAAAAAAACAACACAAAACAAAAAAAAAAAAAAA
+
BBBBBBBBBBBBGGGGEGGGGG>/>/??/?/?/BF0?FFH/B/<<C/C@@C
@M00842:106:000000000-AAV5A:1:1101:16707:10325 1:N:0:4
AAAAAAAAAAAAAAAAAGGGGGGGAACGGCGCAGAAACCGCGACACAACAC
+
11AAAD?DDDDDGCGG/AAAEC/--..9.------///----;--;---;-
@M00842:106:000000000-AAV5A:1:1101:28492:10325 1:N:0:4
AAAAAAAAAAAAAAAAAAAAAAAACAAAAAACAAAAACAAAAAAAAAAAAA
+
BBBBBBDBBBBBGGGGGGGGGG/E1??G0/>/FFB0?/?/B0?///@D/<C
@M00842:106:000000000-AAV5A:1:1101:24745:10326 1:N:0:4
AAAAAAAAAAAAAAAAAAAGGGAATTCTCGGGTGCCAAGGAACTCCAGCCC
+
AAAAADDDDDDDGGGGCG?/?F/BB1B@B>F/B>EBGEE?CFECG1>10//
@M00842:106:000000000-AAV5A:1:1101:10999:10328 1:N:0:4
AAAAAAAAAAAAAAAAAAAAAAAAAAACACAAAAAAAAAAAAAAAAAAAAA
+
AAA111>DDDDDGAAEE?/EEGE/E/@/F0?C0BG/CCGGG/CGCCGGGGG
@M00842:106:000000000-AAV5A:1:1101:18659:10328 1:N:0:4
AAAAAAAAAAAAAAAAGGGGGGGCACAGACACACCACCCACACACACACAC
+
1>>1>A1>@DDD/E//AAE/E/---.///:/9:..-------?---:-;--
@M00842:106:000000000-AAV5A:1:1101:18233:10329 1:N:0:4
AAAAAAAAAAAAAAAAGGGGGGCCGCGAGCGCCGACCACACACCCACCCCG
+
>>AAADDDDDDDGCC//EE/A<<>//><----------..::...99.:--
@M00842:106:000000000-AAV5A:1:1101:10698:10329 1:N:0:4
GAAAAAAAAAAAAAAGGGGGGGAGCGCGCAGCGACCGCCACCCAGCCACCA
+
1>>A111>AD@A?/E///E/C??:.----------;-;--;:-----;---
@M00842:106:000000000-AAV5A:1:1101:24925:10331 1:N:0:4
AAAAAAAAAAAAAAAAAAAAAAAAACAAAAAAAAAAAAAAAAAAAAAAAAA
+
AAAAADDDDDDDGGGGGGGGGG//>/?FBB//><</<C@@CC-<@@-AC@A
@M00842:106:000000000-AAV5A:1:1101:7988:10332 1:N:0:4
GGCATTTAGTAGCGGTAAAGTTAGACCAAACCATGAAACCAACATAAACAT
+
>A>>>@5DFFFFGGGFGGGGAF5DD4FF4F4FEBBF5BFGGDE23GGEGD3
@M00842:106:000000000-AAV5A:1:1101:6966:10332 1:N:0:4
AAAAAAAAAAAAAAAAGGGGGGGCAGCGACGACCACACCGCCACACCAGCC
+
11AAADADDD@@AAE/A//AEC;--;.-----99-9--;-;--A-9A;-:-
@M00842:106:000000000-AAV5A:1:1101:26241:10334 1:N:0:4
AAAAAAAAAAAAAAAAGGGGGGCGGCGACGCCACCCCCACCCCACACACCC
+
AAAAADDDDDDDGC/?EFGGGGG/------:-.=CC-;-;.;999.9.9--
@M00842:106:000000000-AAV5A:1:1101:24099:10341 1:N:0:4
AAAAAAAAAAAAAAAAGGGGGGGGGCGACGCGCACCCACCCACCCGACCGC
+
>A11>11>ADDDG/A/EEEA//--9--;-9--99--;9A-;---;--;@--
@M00842:106:000000000-AAV5A:1:1101:28086:10354 1:N:0:4
CTCACAATGACAAATCTGTCCACGGAGTGCTTAATCCAACTTACCAAGCTG
+
1>>AAFFDFFFFGG1BBFAFG31A00A0BB33D1DDFBFGBGHEGFBCF11
@M00842:106:000000000-AAV5A:1:1101:13601:10360 1:N:0:4
AAAAAAAAAAAAAAACGGGGGGGCGGGGCGAGCCACGCCACCCCACCCGCC
+
1AAAADDDDDDDGE/AEEFGG@;-9-------9-/9-;------:9-----
@M00842:106:000000000-AAV5A:1:1101:13902:10362 1:N:0:4
AAAAAAAAAAAAAAAATGGAATTCTCGGGTGCCAAGGACCTCCAGTCACTG
+
AAAAADDDDDDDGGGC0FG11B112DF/E/>/B1B>>B0BBBG01@@1B@1
@M00842:106:000000000-AAV5A:1:1101:20119:10364 1:N:0:4
GAAAAAAAAAAAAAAAGGGGGGGCGCGGGAGTAGCCACCGCACCCACACCG
+
1AAAA1>1>0>0AEC//AFCGC--;9----9-99//:-;-@9-;-AA-;--
@M00842:106:000000000-AAV5A:1:1101:13510:10365 1:N:0:4
AAAAAAAAAAAAAACGGGGGGGGCGACGACGCGACCCACCCCCCACCACAG
+
11>AAD@>??D?/////AEEG@@?>---9-;--9---;---9--9--;99-
@M00842:106:000000000-AAV5A:1:1101:25871:10365 1:N:0:4
AAAAAAAAAAAAAAAAGGGGGGCGAAGCGACACACCCACCACCACACCAGG
+
1>A1>1ADDDDDGE//A/AAA</>--><-.-<<<..;:A...;.C..;C..
@M00842:106:000000000-AAV5A:1:1101:15238:10366 1:N:0:4
AAAAAAAAAAAAAAAAGGGGGGGAGGCGAGGCACGCAACACACCACCCCCC
+
>1>1>11>@DDDCAEAE/E?AC:-9-.9--9---:@---:----:9--9--
@M00842:106:000000000-AAV5A:1:1101:23785:10366 1:N:0:4
AAAAAAAAAAAAAAAAGGGGGGGCGACGGAACCACCACCACCCCACATCCC
+
1>AAADDDDDDDG?/AEEGEGB9@?@------------;----;;--//9-
@M00842:106:000000000-AAV5A:1:1101:17521:10368 1:N:0:4
GTTAGTGCTGAGGTTGACTTAGTTCATCAGCAAACGCAGCCTCAGCGGTAG
+
>>>>3B5DDFBFGBBA4BFD5B5BDA5FFEFGA4B2AA2222BFECFE2A1
@M00842:106:000000000-AAV5A:1:1101:15532:10368 1:N:0:4
AAAAAAAAAAAAAAAAGGGGGGGGAGGGACCACCGCGACACCACCCCACCC
+
1AAAA?AD@DDDGCG?EFGG??:----;9A--9--;--;;@9-----;-:-
@M00842:106:000000000-AAV5A:1:1101:5427:10371 1:N:0:4
CTGGACCGGTGCTCTCTGGATCTTATTTATAAGTACTTTTGTTTGAACAAA
+
>1>1>BF>>1>>1B3B1BGF1F13AA332222DDDF2DA11BAAFGHFGFA
@M00842:106:000000000-AAV5A:1:1101:7718:10373 1:N:0:4
AAAAAAAAAAAAAAAAAAAAAAACAAAAAAACAGCCACCCACGCGACCCAC
+
AAAAADDDDDDDGGGEFA///>/?//0B//>?/00/000////////<///
@M00842:106:000000000-AAV5A:1:1101:7436:10373 1:N:0:4
AAAAAAAAAAAAAAAAAAAAAACAGACAATACACAACAACACAAGACACCA
+
AAAAADDDDDDDGGGGGGGEG//>F00001B1@11>/>/>//>?0B000//
@M00842:106:000000000-AAV5A:1:1101:12876:10374 1:N:0:4
AAAAAAAAAAAAAAAAGGGGGGGAGACGGAGAACAGCAAACCAAACCACAG
+
11>>A1>A?DDD?A////AA/B--;9...;9-9///;-B/---------9-
@M00842:106:000000000-AAV5A:1:1101:16930:10380 1:N:0:4
AAAAAAAAAAAAAAAAAAAAAAACAAAAAAAAAAAAAAAAAAAAAAAAAAA
+
BBBBBBBBBBBBGGGGGGGGGGG1F1EF1EEE/>>D<B/<@CC-<@@C-B?
@M00842:106:000000000-AAV5A:1:1101:3134:10385 1:N:0:4
AAAAAAAAAAAAAAAAAGGGGGAGCAGAGGCGCAACCACACAACCCAGCAC
+
A@AAA@DDDDDDEE//////A///?/00/////>//0?//>///<?//000
@M00842:106:000000000-AAV5A:1:1101:13185:10385 1:N:0:4
AAAAAAAAAAAAAAAAAAAAAAAAAAAGAGACACACACGCCGGAGCAACAG
+
AAAAADDDDDDDGGGCECGGCEG/////<B00000/<//////<<</?000
@M00842:106:000000000-AAV5A:1:1101:7234:10387 1:N:0:4
CTATGGCTTAGTTACTGATAACACAACAAACAAAATGGAATTCTCGGGTGC
+
>1>>11>1BCF3FGFBFAABE1ABCAF00000A001AB111112DFEC/E/
@M00842:106:000000000-AAV5A:1:1101:16229:10389 1:N:0:4
GAAAAAAAAAAAAAAAGGGGGGGGAGGAGCCGACCAGCACCCACCACACAA
+
11AAAC1>DDD@E//AECGGGG?;----9-99---9-;-------9-;;9-
@M00842:106:000000000-AAV5A:1:1101:26062:10392 1:N:0:4
AAAAAAAAAAAAAAAAGAGGGGCGCCGACACAAAACAAACACCACAAACGA
+
1AAAA1>1AD@ACAA/E/0////>///>/>/0/B0B//0/<</?E??B/?/
@M00842:106:000000000-AAV5A:1:1101:10289:10393 1:N:0:4
AAAAAAAAAAAAAAAAAAAAAAAAAAACATCACCAGGAACACAACAAACAA
+
AABBBBBDBBBBGGCGGGGGGG/>>EE/?333?2B0//202??////0/0/
@M00842:106:000000000-AAV5A:1:1101:17566:10395 1:N:0:4
AAAAAAAAAAAAAAACGGGGGGGCGCGACCACACACCACCCACACCCCCCC
+
111>ADDD?A@DEE////AE//--9@@--------99-9-;--9-;-----
@M00842:106:000000000-AAV5A:1:1101:26977:10401 1:N:0:4
AAATATGTAATATTTAGTGTATTGTATCGTATTGTATTTTATTTGATGAGC
+
AAA@BBFFFFDFFGGGGBFBBA6D666BEB44BD6A6D66A5DDBGDBEG3
@M00842:106:000000000-AAV5A:1:1101:11472:10410 1:N:0:4
GTTTGTTTCTTGGCCACACTAAGTTTGTTTTTCAGTGATTCATGATGATTA
+
>>3>3BB4B@DFFGGFGGGCFBB5A6D44B42B5D5B5B5FDFDBBEFD5D
@M00842:106:000000000-AAV5A:1:1101:26962:10411 1:N:0:4
AAATATGTAATATTTAGTGTATTGTATCGTATTGTATTCTACTTGATGAGC
+
BBBAA5BFDFDD6GGGG5FBAGFDAB6D24B4AB6D6666D5AD5FD5F33
@M00842:106:000000000-AAV5A:1:1101:27323:10412 1:N:0:4
AAAAAAAAAAAAAAAAAAAAAAACAACACAACAACAAAAAAAAAAAAAAAA
+
BBBBBBDBBBBBGGGGGGGGGG@1FGDGFH1/FF/?F00?<EDC@DCDCFD
@M00842:106:000000000-AAV5A:1:1101:27734:10413 1:N:0:4
GAAGCTCTTACTTTGCGACCTTTCGCCATCAACTAGCGATTCTGCCAACAA
+
>111>1BBD3B@E3BBF1AEEG1A0E0A0FFDGEE1BEA//12D1BBB///
@M00842:106:000000000-AAV5A:1:1101:17022:10414 1:N:0:4
AAAAAAAAAAAAAAAAAGGGGGAGCGCGCGAGCAACGACAACGACAACACA
+
>>>A111DDDDDCC?A////A//>////>E>///B0/?///</////////
@M00842:106:000000000-AAV5A:1:1101:24808:10415 1:N:0:4
AAAAAAAAAAAAAAAAAGGGGGGAGCAGCAGCACCCACACCCCCACCAACC
+
>A?AA>ADDDDDGAA///AAAE/////?0<0<00.>...<<<--<AC..;.
@M00842:106:000000000-AAV5A:1:1101:26212:10421 1:N:0:4
AAAAAAAAAAAAAAAAGGGGGGGCGCCGACGACCGCCAACCACACCAACAC
+
A?AAA1AADADD////A///A/--;----;9-----;-----9-A---:--
@M00842:106:000000000-AAV5A:1:1101:12996:10421 1:N:0:4
AAAAAAAAAAAAAAAAAAAAAAACAAAAAACACAAAACAAAAAAAAAAAAA
+
AA@A?DDDDDDDEGGE/E/@@>E?F/00?E//>?FGG0?<GFA/</<</>A
@M00842:106:000000000-AAV5A:1:1101:16421:10430 1:N:0:4
AAAAAAAAAAAAAAAAAATGGAATTCTCGGGTGCCAAGGAACTCCAGTCAC
+
BBBAABBBBBBBGGGGGE1BFFFBBD@B?F0FEEGF@C?BFG@EEFH3BGF
@M00842:106:000000000-AAV5A:1:1101:7241:10437 1:N:0:4
AAAAAAAAAAAAAAAAAAAAAAAAACGCAAACAAAAAACCACACAAACAAA
+
AAAAADDDDDDDGGG?CE>E/>/>>>//>//00/0BF///?/?/?/GAH/?
@M00842:106:000000000-AAV5A:1:1101:14006:10440 1:N:0:4
AAAAAAAAAAAAAAACGGGGGGGCGCGGCGCGCACGACCACCCACCCACCC
+
1>AAA>A@A@DDE/E/EEEG?/;9----;-9-999-;----999A---AA-
@M00842:106:000000000-AAV5A:1:1101:18240:10441 1:N:0:4
AAAAAAAAAAAAAAAAATGGAATTCTCGGGTGCCAAGGAACTCCAGTCACC
+
BBBBBBBBBBBBGGGGGEBGFFAGD5D?1E1>?BFBCFFHHFHFFF3EGH3
@M00842:106:000000000-AAV5A:1:1101:26317:10442 1:N:0:4
AAAAAAAAAAAAAAAAGGGGGGGAACAAGCACCAACCCACGCACACACCAG
+
>A1A11A@>AA@/AA?//AAA/9-9.///;//;9.99----9-9=-;--9-
@M00842:106:000000000-AAV5A:1:1101:12081:10444 1:N:0:4
AAAAAAAAAAAAAAAAGGGGGGGAGCGGCCGGCGAGCCCACGCCGCCCGCC
+
AAAAAD@DDDDDGGC/E/EEGC?--.;9--9-9-----9-:-9----9-9-
@M00842:106:000000000-AAV5A:1:1101:9136:10450 1:N:0:4
TCAAAAAGAGATTGCTGGCATTCAGTCGGCGACTCCACGCCCGAACACGCA
+
1>AAAFAAACF111BBFGE11ADDF3DA000AA//BAFAEF///A/AFA//
@M00842:106:000000000-AAV5A:1:1101:21100:10451 1:N:0:4
AAAAAAAAAAAAAAAAAAAAAAAACAAAACAACACAAACCAAGCACAACAA
+
AAABBBBBBBBBGGGCEEEE?E/>111000?//?///?//?/0/B000?//
@M00842:106:000000000-AAV5A:1:1101:14636:10452 1:N:0:4
AAAAAAAAAAAAAAAAGGGGGGGGGACGGACACCACCACACCCAACCACCC
+
11AAAD@DDDDDGGE??/AEE@??@--;--9-----;A----:----;9--
@M00842:106:000000000-AAV5A:1:1101:23179:10455 1:N:0:4
TTTAAATTCAATTTCAGTTGAAATTACAACAATAATATGATAATAGCAATC
+
>11>AF33DFFBEFGFGBFF3B131BABABA01113AAEGFFF2EHHGHGF
@M00842:106:000000000-AAV5A:1:1101:11766:10457 1:N:0:4
AAAAAAAAAAAAAAAAATGGAATTCTCGGGTGCCAAGGAACTCCAGTCACC
+
@ABBBBBBBBDBGGGGEGBGB3FE5BDFF?1>EGGGGG1BB3BFGF3FGH3
@M00842:106:000000000-AAV5A:1:1101:3363:10461 1:N:0:4
AAAAAAAAAAAAAAAAAAAAAAACCAAACAACAAAACAACAAAAACAACAA
+
AAAAADADDDDDGGGGGG@EEEE//?F//0///?000>?/?/00//?//?/
@M00842:106:000000000-AAV5A:1:1101:8421:10464 1:N:0:4
AAAAAAAAAAAAAAAAAAAAAAAAAAAACAACAAAAAAAAAAAAAAAAACA
+
AAAAADDDDDDDGGG?EGGGGEE////>/?<<?/<F<@C/<C/C-C@@C.;
@M00842:106:000000000-AAV5A:1:1101:5997:10465 1:N:0:4
AAAAAAAAAAAAAAAAGGGGGGCGCAGGGACACCCGACACACCACACAACC
+
>AAA?1ADDDDDGCE?//EEEC?@-<---F.<...-<<-:/...;..:.9.
@M00842:106:000000000-AAV5A:1:1101:18963:10469 1:N:0:4
AAAAAAAAAAAAAAAAGGGGGGGCGCGCCCAGACGCAACCACCACCAACCG
+
1>1AAD@D?DDDC?//EE?EAB?------9--9:-9-9=A--9--99-:--
@M00842:106:000000000-AAV5A:1:1101:7347:10471 1:N:0:4
AAAAAAAAAAAAAAAAAAAAAAAAACAACAAAACAAAAAAAAAAAAAAAAA
+
CCCCCCDBCCCCGGGGGGGGGGE/>//?/FEF?0?CGHAEDGGGCC@@C-<
@M00842:106:000000000-AAV5A:1:1101:12189:10473 1:N:0:4
GAAAAAAAAAAAAAAAGGGGGGGCCGCGCGCCGCGCGCACCCCACACAACC
+
AAAAAFDDDDDDGEC//A?/E/9---99-;---;-----9-:9-;----;-
@M00842:106:000000000-AAV5A:1:1101:19897:10479 1:N:0:4
GAAAAAAAAAAAAAACGGGGGGCGGGGCGAGCCCCCCCCCGCCCCACACCC
+
1>AAAFDDDDDDEEEGGCEECCC---;-9-9--.-----;---9--:--;-
@M00842:106:000000000-AAV5A:1:1101:13483:10487 1:N:0:4
AAAAAAAAAAAAAAAAGGGGGGGGGCAGAGACGCAAGACCAACGACACCAC
+
1AA?ADDDDDDDGEE/AEEGGG999-;---9;-9;-------------;;-
@M00842:106:000000000-AAV5A:1:1101:20277:10488 1:N:0:4
AAAAAAAAAAAAAAAAGGGGGGCGGGCGACGCAGGCCACCCCGCCCACCCC
+
>A>AAD1DDDDDGCE/E/E?EC//A----------.9..9.--;----;--
@M00842:106:000000000-AAV5A:1:1101:23717:10489 1:N:0:4
GAAAAAAAAAAAAAAAGGGGGGGGGGGGCAGCGACGCCCACCCACCACCGA
+
1A1AA1DDDDDD?C//E/E?EG---9---9------;---9--9;-9----
@M00842:106:000000000-AAV5A:1:1101:14466:10491 1:N:0:4
AAAAAAAAAAAAAAAAGGGGGGGCAGCAAGCTCCCAAAACCCACCGCCACC
+
A?AAA?>1@AADEEAAEEEEG/--9...//9/0/.//----;;--------
@M00842:106:000000000-AAV5A:1:1101:21872:10493 1:N:0:4
AAAAAAAAAAAAAAAAAAAAAAACAAAAAAAAACAAAAAAAACAAAACACC
+
BBBBBBBDDBBDGGGGG?EGGCE1?1111/>//<?/B0//<//?/000?0/
@M00842:106:000000000-AAV5A:1:1101:8944:10495 1:N:0:4
AGAAGGGTAATAAGAACGACCCATCAACACGCCTCCAAGCTTTGGCGGCAC
+
11>>1111BB@DDAAGGEA0AAA0AB1BGAA0BAAAAAB/1A1AF1AAAE/
@M00842:106:000000000-AAV5A:1:1101:20861:10498 1:N:0:4
AAAAAAAAAAAAAAAAAAAAAAAAAAAAAAACAAAAAAAAAAAAAAAAACA
+
>AAAADBBBBBBGGGG?EEECE//>///<</<?<00<B//<@--<--:-..
@M00842:106:000000000-AAV5A:1:1101:21129:10509 1:N:0:4
AAAAAAAAAAAAAAAAATGGAATTCTCGGGTGCCAAGGAACTCCAGTCACC
+
ABBAADDBBBBBGGGGGCBGBBD3B5@?FE1>?BBBFFAFHFHHHHEGHHB
@M00842:106:000000000-AAV5A:1:1101:24054:10512 1:N:0:4
AAAAAAAAAAAAAACTGGAATTCTCGAGTGCCAAGGACCTCCAGCCCCTGC
+
AA1A?DDDDDDDGG/1BFB11112AB1/1/1B1A//B0B0FG010/B////
@M00842:106:000000000-AAV5A:1:1101:18970:10514 1:N:0:4
CATTTGGCGAGAAAGCTCAGTCTCAGGAGGAAGCGGAGCAGTCCAACTGTT
+
ABBAA55CDADBC4BFAGBFFF5D5A44A222AAAA2AEBGFHHHH3AF55
@M00842:106:000000000-AAV5A:1:1101:9142:10515 1:N:0:4
GAAAAAAAAAAAAAAAGGGGGGCGGTGACCACCCACCCCCCCCCAACCCAC
+
1AAAA>>DDA@?EAE/A??E?CB?<--.00/.......-:-----.;A...
@M00842:106:000000000-AAV5A:1:1101:9300:10517 1:N:0:4
AAAAAAAAAAAAAAAAAAAAAAAAAAACAAAAAACAAAAAAACAAAAAAAA
+
BBBBBDBBBBBBGGGGGGGGGGG?/>EEH/0BFC/F/BGFC//<?0?GDCC
@M00842:106:000000000-AAV5A:1:1101:9243:10519 1:N:0:4
AAAAAAAAAAAAAAAAAAAAAAAAAACAAACAACAAACAAAAAAACAACAA
+
AAAAADDDDDDDGGGGGA@/EE/>///>F0/0//?/0/B?C0//<</C///
@M00842:106:000000000-AAV5A:1:1101:22075:10520 1:N:0:4
GATTGGTGTTTTCCATAATAGACGCAACGCGAGCAGTAGACTCCTTCTGTT
+
>3>>345>>>CCFGGDD4FGFFAAAAAEA2A2AA2BA55ADAGGFFB3DD5
@M00842:106:000000000-AAV5A:1:1101:26700:10522 1:N:0:4
AGGGATTTTATTGGTATCAGGGCTAATCGTGCCAAGAAAAGCGGCATGGTC
+
[truncated: 30,779,322 more chars]
