# Supplementary material for: Post-transcriptional regulation of several biological processes involved in latex production in Hevea brasiliensis
Source: PeerJ. 2020 Apr 29;8:e8932. doi: 10.7717/peerj.8932 (PMC7195832; doi:10.7717/peerj.8932)
Supplement: Supplemental Information 12 — Raw data from MiSeq [file peerj-08-8932-s036.gz › latex_S5_L001_R1_001.fastq]

@M00842:106:000000000-AAV5A:1:1101:15723:1538 1:N:0:5
GAGAAGAAAAAAAAAAAAAAAAGAACAAGAACAGAAGCAACAAGAACACAA
+
>>>>>1@1BB>A1EAE0A////AAFCBB>B0F0B0B11FB00F0B0BF0/?
@M00842:106:000000000-AAV5A:1:1101:18443:1639 1:N:0:5
CAAGCCGGCAAAAAAAAAAAAAAAACGGAACCCCCGGCCCCCACGGACCCC
+
>1A1>A11>>AFFFAAA//AA/AE//>>/?//>?EE/>>/>>?/////<AB
@M00842:106:000000000-AAV5A:1:1101:18039:1644 1:N:0:5
CCCCCCCCCCCCCCCCCCCCCCCCCCCCCTCCCCCCCCCCCCCCCCCCCCC
+
>>>AADAA@>A?AA>////><</</>----....:@@@@??-9-@---->9
@M00842:106:000000000-AAV5A:1:1101:16062:1663 1:N:0:5
CCCCCCCCCCCCCCCCCCCCCCCCCCCCCCCCACCCCCCCCCCCCCCCCCC
+
>AAAADA@A>>>AE>>///>/</<B?-<--::-;9.??A@@@?=@=@-9-9
@M00842:106:000000000-AAV5A:1:1101:15719:1693 1:N:0:5
AAAAAAAAAAAAAAAAAAAAAAAAAACAGCAACAAACAACCGCGCACACCG
+
A?AA1@1ADD@DC??A/////////>/?000000/0/0//////////0//
@M00842:106:000000000-AAV5A:1:1101:16049:1698 1:N:0:5
ACAAAAAAAAAAAAAAAAAACGGAACACACGGGCGCCACCGAACCCCAGCC
+
A1A111AAD?@00/?A/A///>B///0B/B>/////>>>0//></EEC/0?
@M00842:106:000000000-AAV5A:1:1101:15855:1704 1:N:0:5
CAAAAAAAAAAAAAAAAAAACGGAACACACGGGCGCCAAGGCACCCCAGCC
+
11AAA@1DDDDDCEEEA////>?///0>//>>>/////>//?00/?EC/0?
@M00842:106:000000000-AAV5A:1:1101:17051:1721 1:N:0:5
CCCCCCCCCCCCCCCCCCCCCCTCCCCCCTCACCCCCCCCCCCCCCCCCCC
+
>A1>ADDDD?/>AA///////</?////</?0?<CC><@C?-:;-?-@>-9
@M00842:106:000000000-AAV5A:1:1101:15913:1761 1:N:0:5
AAAAAAAAAAAAAAAAAAAAAAAAAACAGACTAGAGACAAGACAACACAAA
+
A?A3332A@?2222000000///>//?/2303B333B22202B22/????0
@M00842:106:000000000-AAV5A:1:1101:18372:1762 1:N:0:5
AAAAAAAAAAAAAAAAAAAAAAAAAAAAAAAAAACAAAAAAAAAAAAAAAA
+
A?A????DDDD??E?AA?///E///>//<///<<///?0<ACC?-AC-@-?
@M00842:106:000000000-AAV5A:1:1101:18380:1780 1:N:0:5
AAAAAAAAAAAAAAAAAAAAAAAAACAACACAAAAAAAACAAAAAAAAAAA
+
33A?332@??222200A0>0/>//>//F//??/00?////??FF/>D/><<
@M00842:106:000000000-AAV5A:1:1101:18857:1787 1:N:0:5
AAAAAAAAAAAAAAAAAAAAAAAAAAACAAACACAAAACAAAAAAAAAAAA
+
3AA?A3@DDD@D??C?A000>E@E@?E/?/0/B0//0B0?/B?F<BC/<@A
@M00842:106:000000000-AAV5A:1:1101:17214:1841 1:N:0:5
AAAAAAAAAAAAAAAAAAAAAAAAAAAAGACCAACAAACAAAAACAACAAA
+
>3>3332A@D?@22000000/>/>/>>///222//?/B/0/BB////?/<0
@M00842:106:000000000-AAV5A:1:1101:13962:1843 1:N:0:5
AAAAAAAAAAAAAAAAAAAAAAAACACAACACGAACAACACACACGACACA
+
A1111111>>0>A//////////>>/>/>////>///0//<?////////0
@M00842:106:000000000-AAV5A:1:1101:14025:1844 1:N:0:5
AAAAAAAAAAAAAAAAAAAAAAAAAAAAAGAAAAGACCCAAGAACAAAAAA
+
>33333222?2222000000///////<///??22/?2////02<<<F0?/
@M00842:106:000000000-AAV5A:1:1101:18649:1847 1:N:0:5
AAAAAAAAAAAAAAAAAAAAAAAAAAAAGAAACAAAAAAAAAAAAAAAAAA
+
>333332A?D2222000000///>>E/@/?BB33?BBGFGDCC>>@C-<--
@M00842:106:000000000-AAV5A:1:1101:15417:1851 1:N:0:5
AAAAAAAAAAAAAAAAAAAAAAAAAAAAAAACAAGAAAAAAAAAAGAAAAA
+
>33333222@2222000000///>>/>//<///?22<22FD//->.<0/<.
@M00842:106:000000000-AAV5A:1:1101:17213:1859 1:N:0:5
AAAAAAAAAAAAAAAAAAAAAAAACAAAAACACACAAAAAAAAAAAAAAAA
+
>1111111@000/////////////>F0G///0////BB?>B<<</</---
@M00842:106:000000000-AAV5A:1:1101:19291:1870 1:N:0:5
AAAAAAAAAAAAAAAAAAGGGAACCCTCGGCTGCCAAGGAACCCCAGCCAA
+
1111111>0?00///////?E/0//BB>>E//>/0B1//0>>//>//0/B0
@M00842:106:000000000-AAV5A:1:1101:13484:1905 1:N:0:5
AAAAAAAAAAAAAAAAAAAAAAAAAAAAAGAAAAAAAAAAAAAAAAAAAAA
+
>33333222@2222000000/////>><///?B2B//<>/<<-------9-
@M00842:106:000000000-AAV5A:1:1101:18147:1907 1:N:0:5
AAAAGGAAAAAAAAAAAAAAAATGGAACTCCCGGGCGCCAAGGGACCCCAG
+
>3>3334B>BCA?E2EA220A013B33B35311>>/>>E1/111??//?E/
@M00842:106:000000000-AAV5A:1:1101:14774:1929 1:N:0:5
AAAAAAAAAAAAAAAAAAAAAAAAAACAGAAGAGAGACAACAAGAAAAGAA
+
33>333222@2222000000////>///03B3B0?//0B0///000?00/0
@M00842:106:000000000-AAV5A:1:1101:15286:1929 1:N:0:5
GAGGAAAAAGAAAGAGAGAGGAGCAGCACCAAGCAAGCCAGGGACGGAAAG
+
11>11B1B>1>1111A111A00B0ABB000B0B000B//0AAAA//////0
@M00842:106:000000000-AAV5A:1:1101:15324:1943 1:N:0:5
GAGGAAAGAGAAAAAAGAGAAACGGACACAACAAGACCAAGACAAAAAAAA
+
>1>1111>111111A10000110BBE0000A00AB0000/A000A00////
@M00842:106:000000000-AAV5A:1:1101:17303:1945 1:N:0:5
AAAAAAAAAAAAAAAAGGGGGGGCGAGCATCCAACAGACACAACACACACA
+
111111110000////A////<--;--;-;/////--/----;9-9-----
@M00842:106:000000000-AAV5A:1:1101:18441:1967 1:N:0:5
AAAAAAAAAAAAAAAAAAAAAAAAAAAGAGCAACAAAACAAAGAGAAAAAA
+
11>?111A??@?///////////>>/>//0B10<0/0B0?/<0<0BB100/
@M00842:106:000000000-AAV5A:1:1101:12259:1967 1:N:0:5
GAAAGAGAGGGAAAGTAGGAAGGCAAGAGTGAGCATCAACAAAGGAAAAGA
+
>>>1111>>11111B333B1100000A003B1B1111A10100000000B/
@M00842:106:000000000-AAV5A:1:1101:13147:1980 1:N:0:5
AAAAAAAAAAAAAAAAGGGGGGAAGCGAGACAAAAGACAACGAACAACACA
+
>1>1111>0000//////A/A>///?>//</00000.>><.-..--<....
@M00842:106:000000000-AAV5A:1:1101:16172:1993 1:N:0:5
AAGAAAAAAAAAAAAGGGGGGGGAGGGAAGACAGGAACCGAAGAGAGACGG
+
>1111111110000//A//A@:=9-99----9/---9----------9---
@M00842:106:000000000-AAV5A:1:1101:17814:2019 1:N:0:5
AAGGAAAAAGCAAGAGAGAGGAGCAGCACTAAGCCAGCCAGGGACTGCATG
+
>1>111111111111BB11A00A0ABB001BBF010B0/0BAE/ABA0112
@M00842:106:000000000-AAV5A:1:1101:17580:2019 1:N:0:5
AAAAAAAAAAAAAAAAAAAAAAAAAGAACACAAAAAAAAAAAAAAAAGAAA
+
33333322222222000000///////023?//B0/<///////<--.../
@M00842:106:000000000-AAV5A:1:1101:12404:2019 1:N:0:5
AAGAGGAAGAAAGAGGAGAGGGGCAAGTGATAGACAGCGAAAAAAAAAAAA
+
11>111111>1111A1111A0AE00A01D22D2111B/A////0///////
@M00842:106:000000000-AAV5A:1:1101:16484:2029 1:N:0:5
AAAAAAAAAAAAAAAAGGGGGGGAGGTGAAGTAAACAGAAAAAAGAGAACG
+
111111110000//////A//<;---.9009000000-9//-------//-
@M00842:106:000000000-AAV5A:1:1101:17774:2041 1:N:0:5
GAAAAAAAAAAAAAAAGGGGGGGAGGGGCTGAGGAGCAACCACAGGGGAGG
+
>3>33422>>22222011A00>99@-----...9/.:./........-.--
@M00842:106:000000000-AAV5A:1:1101:15449:2049 1:N:0:5
AAAAAAAAAAGAAAGGGAGGGGGCAAAAAAAAAAAAAAAAAAAGGAAAACA
+
11>111110000001BE00//AA///00/////////>///////0000</
@M00842:106:000000000-AAV5A:1:1101:16914:2058 1:N:0:5
AGAAAAAAAAAGAAAGAAGGAGGACGCACGAGAACGCGAAAAAAAAAAAAA
+
>1111>111000000B00BB0AEE/A///A/A//B//A////0////////
@M00842:106:000000000-AAV5A:1:1101:11624:2079 1:N:0:5
AAAAAAAAAAAAAAAAAAAAAAGAAGAAGCAGCAGAGACAAAAAGAAAACA
+
>1>111>1ADDA?/E/////////B01>01100000>000000//?0000/
@M00842:106:000000000-AAV5A:1:1101:18419:2088 1:N:0:5
GAAAAAAAAAAAAAAAAAAAAAAAAAAAAAAAAGAAAGAGACGGAAAGAAA
+
1111111>0???0//////////////</</////?010000/////0000
@M00842:106:000000000-AAV5A:1:1101:12605:2102 1:N:0:5
AAAAAAAAAAAAAAAAAAAAAAAAAGAAACACAAAAAACAAAAAGAGAAAA
+
11A?1111@D@D??E?//////>///>>B000//B0</?/?00?/<00110
@M00842:106:000000000-AAV5A:1:1101:13816:2110 1:N:0:5
AAAAAAAAAAAAAAAAAAAAAAAAACAAGAAAAAAAAAAAAAAAAAAAAAA
+
333333222@???2000000///>////22?3B0///////>/--------
@M00842:106:000000000-AAV5A:1:1101:14481:2132 1:N:0:5
AAAAAAAAAAAAAAAAAAAAAAAAAAAAAAACAAAAAAAAAAAAAAAAAAA
+
>3>333222?2222000000///>//////////00////----<------
@M00842:106:000000000-AAV5A:1:1101:16099:2140 1:N:0:5
AAAAAAAAAAAAAAAAAAAAAAAAAAAAAAAACAAAAAAAAACACAAAAAA
+
33>333222@2222000000////>/>//>//?/<00?//--<.0.>0..-
@M00842:106:000000000-AAV5A:1:1101:15929:2153 1:N:0:5
GAAAAAAAAAAAAAAAAGGGGGGGGGGAGAGGAGAAGGAGAAAGAGGAAGG
+
1111111100000//////////9---------9--/-----/9/------
@M00842:106:000000000-AAV5A:1:1101:20271:2153 1:N:0:5
GGTTAGGAACATTAGAGCCTTGAACGGCAGATTCAATACCAGCATCACCCA
+
>33>344@@B4B55B5GFBA4BAB44B2E2C3555D5AA33FGC5BF3B2A
@M00842:106:000000000-AAV5A:1:1101:19396:2158 1:N:0:5
TTCCAGCAGAGCAAAGGATCAGCTGTCACTAGTATTCAAAAAAAAAAAAAA
+
11>>11>B>11>EB1BB11111B1B11AD3D1DD332D22BAEEEEAAEE@
@M00842:106:000000000-AAV5A:1:1101:12543:2164 1:N:0:5
AAAAAAAAAAAAAAAAAAAAAAAAAAGAAGAAAAAAAAAAAAAAAAAAAAA
+
A3A3332ADDD@EC?A?000/////>//?B3B320@</<//</----<-:-
@M00842:106:000000000-AAV5A:1:1101:14968:2177 1:N:0:5
AAAAAAAAAAAAAAAAGGGGGGAGAGGAATGCAAGAACAAGAGAAAGACAA
+
11111111>>00////A/A/A/////?001111110000<0<0011<<<//
@M00842:106:000000000-AAV5A:1:1101:14165:2179 1:N:0:5
AGGCAAACAATCTAGACAGGGCGCCACCAGCAAGAGCAGAAGCAACACCGG
+
111>11111>B113B311BAF0A0000AA00A000BB1BA0FB1000//A/
@M00842:106:000000000-AAV5A:1:1101:12181:2211 1:N:0:5
AAAAAAAAAAAAAAAAGGGGGGGGAGGCACAGAACGAAAGAACACAGACAA
+
>1>1111A?A?D??//////A/-999------//-;----/--/---9---
@M00842:106:000000000-AAV5A:1:1101:15874:2216 1:N:0:5
AAAAAAAAAAAAAAAAAAAAAAGAAGAAAAGCAAGAAGAAGACAGAAAGAG
+
111111110000////////////00100>0010000B100100B011100
@M00842:106:000000000-AAV5A:1:1101:19118:2218 1:N:0:5
GAAAAAAAAAAAAAAGAGGGGGGGACACGCACGACACAAGAGCAACAGCAA
+
>1>A11>>0@0@0/A//0/////-;-...9-99.;--;--9-;B9----;-
@M00842:106:000000000-AAV5A:1:1101:17957:2232 1:N:0:5
AAAAAAAGAAAGAAGAAAGGGGGAAGCGGCGCAAGAAACAAAGAAGGAAAA
+
>1111111>1>1000100B000AAA//AA/A////0>00B/B000>0B000
@M00842:106:000000000-AAV5A:1:1101:11462:2240 1:N:0:5
AAAAAAAAAAAAAAAAAAAAAAAAAAAAAAAAAAAAAAAAAAAAAAAAAAA
+
A?A3332ADDDBGC??0000////E//>///><<//@>-<-::@A???---
@M00842:106:000000000-AAV5A:1:1101:17921:2241 1:N:0:5
GAAAAAAAAAAAAAAAAAAAAAAAACATAAAGAAAAAACAAACAGAGCGAA
+
A1?11111>@D00//////////////@111110000/?//0/00000/</
@M00842:106:000000000-AAV5A:1:1101:19676:2254 1:N:0:5
AAAAAAAAAAAAAAAAAAAAAAAAGAACAACAAAAAAAAAAAAAAAAAAAA
+
11?AAD1ADDDDCCEC??///>////0000?F/0GE<E/<<////<-<-@-
@M00842:106:000000000-AAV5A:1:1101:19489:2260 1:N:0:5
AAAAAAAAAAAAAAAAAGGGGGGGACACGGTGAAGAGAGAAAGCAGAAAAA
+
11>1111>0>00//////////>---..9-.--/;:-:--/////////--
@M00842:106:000000000-AAV5A:1:1101:11047:2280 1:N:0:5
AAAGAAGGAAAGAAAGAGGAGGCAGACGACAACATAAAAAAGCAGAGCTAG
+
1>>11111>11111111BA1A0A000B000AE//011111//01B0A0111
@M00842:106:000000000-AAV5A:1:1101:20124:2286 1:N:0:5
AAAAAAAAAAAAAAAAAAAAAAGACAAAACATAAAAAAAGAAAAAGAAAAG
+
33>A332ADDDBCCCAC000//11B31111?333333>/??0300//0300
@M00842:106:000000000-AAV5A:1:1101:12664:2290 1:N:0:5
AAAAAAAAAAAAAAAAAAAAAAAAAACAACAAAAACAAAAACAAAAAAAAA
+
11AA?11AD@DDCECA/A/////////?/>?/0<////0</<?/0B/////
@M00842:106:000000000-AAV5A:1:1101:19347:2292 1:N:0:5
AAAAAAAAAAAAAAAAAAAAAAAAAAAAAGGCAAGAACAGAAGGCAAAAGA
+
A?AAA11@@DDD??/A////////>/>/>///00?000000110/00000/
@M00842:106:000000000-AAV5A:1:1101:13236:2294 1:N:0:5
AAAAAAAAAAAAAAAAAAAAAAACAAGACACACAAAAACAAAAAAACAAAA
+
A?A3A?2ADBBDGGGE??00/?>1??111B11///?B/??F00F///??B0
@M00842:106:000000000-AAV5A:1:1101:20122:2306 1:N:0:5
AAAAAAAAAAAAAAAAAAAAAAAAGATAACGATAGAGAAAGAAAGAGACAA
+
>111111>>000?/////////>//?1111?////1111110001000B00
@M00842:106:000000000-AAV5A:1:1101:17412:2309 1:N:0:5
GCGCCGGCTTTCTCCAGTGCGTCGCAGCATAGCTACGGACGATAATGGAGA
+
11>AA11>>0BB3ABB1BBFEA0A////0111A221/AAA/////221@01
@M00842:106:000000000-AAV5A:1:1101:13643:2309 1:N:0:5
GAAAAAAAAAAAAAAAGGGGGGGAGGGAAGAAGAGAGAAAAAAGAAGAGAG
+
111111110000A///////A/--9--....9//./--//------//9--
@M00842:106:000000000-AAV5A:1:1101:13114:2335 1:N:0:5
AAAAAAAAAAAAAAAAAAAAAAAAAAGAAAGAAAAAAAAAAAAAAAAAAAA
+
33A3332>@@?@C??00000////>//?BF3B0B20>/<//>/<----<--
@M00842:106:000000000-AAV5A:1:1101:17620:2340 1:N:0:5
AAAAAAAAAAAAAAACAGGGAAACCTAGGGCGCGAAGGCACTCAAGGCACA
+
A?AA11ADDDDDGGG//FGCA0/00B1B0A0////////B00>B111>00>
@M00842:106:000000000-AAV5A:1:1101:20027:2347 1:N:0:5
AAAAAAAAAAAAAAAAAAAAAAGAGAGGCAACACACGCACGCGCACCACAG
+
AAA@ADDDDDDDGGG/EEE/>>//00>?//>/0?>////////////0//0
@M00842:106:000000000-AAV5A:1:1101:20551:2354 1:N:0:5
AAAGGAGAGCCGCCCAAAGCTACCAGACAGATGGCTGATGGTTGCCACGAG
+
>111111>1>C1EA000BBA11F0BF00B001BBB0F0111B1/B1AAA//
@M00842:106:000000000-AAV5A:1:1101:15194:2357 1:N:0:5
AAAAAAAAAAAAAAAAGGGGGGAGGGAGAGGAGAAAAAAAAAAGAAGAAAA
+
111111110000///////A/<//<@///.>0..0100-----.:./////
@M00842:106:000000000-AAV5A:1:1101:12979:2390 1:N:0:5
AAAAAAAAAAAAAAAAAAAAAAAAAGTAAGCACAAAGAACAGACAAGACAA
+
A?>3>3>ADBBDEGG?A00>///>//3333330B00B300B3300000000
@M00842:106:000000000-AAV5A:1:1101:20591:2390 1:N:0:5
AAAAAAAAAAAAAAAAAAAAAAAGAACAACCCACAGAAAGACGAGAACACG
+
AAAAA?1DDDDDGGE/EA/E////?0B00/////>01111B0/<</?100/
@M00842:106:000000000-AAV5A:1:1101:13019:2404 1:N:0:5
GAAAAAAAAAAAAAAAAAAAACAGAGAAGAACAACAAGAGAAGACGAGCCG
+
11A1111A?@DDCC?E///////>0001>1>000//>0000B010///>//
@M00842:106:000000000-AAV5A:1:1101:17162:2407 1:N:0:5
GAAAGGAGAGCCGCCCAAAGCGACCAGCCACACGGCTGGAGGGCAACAAGG
+
>111111>>1>>AA10000BB000AAB//A0B/AAA/A/00AA////0/0/
@M00842:106:000000000-AAV5A:1:1101:20579:2416 1:N:0:5
AAAAAAAAAAAAAAAAGGGGGGGGCAGCAGCGCGAAGCAAAAAAGCGCAAG
+
11A1111>0A??//////?ECC?-;-;---B----;99///------99--
@M00842:106:000000000-AAV5A:1:1101:20185:2430 1:N:0:5
AAAAAAAAAAAAAAAAAAAAAAAAAACAAACAAAAAAAAAAAAAAAAAAAA
+
BBC@AD@DBCCCGGGGFCGCE@/EE>?C?F/?/0B?E@?<BGCC-<<-<D?
@M00842:106:000000000-AAV5A:1:1101:13462:2435 1:N:0:5
AAAAAAAAAAAAAAAAAAAAAAAAAGAAAAAAAAGAAAAAAAAGAAAGGAA
+
>3A3332>@D?DCC000000////>/?0320////?0B20<////001000
@M00842:106:000000000-AAV5A:1:1101:19791:2439 1:N:0:5
CAAAAAAAAAAAAAAAAAGGGAATCCCCGGGAGACAAGGAAATCCAGGCAA
+
>3>3342@?@??22200AAAE11B33B?>>E/>1?2?FEEE33333?B/FB
@M00842:106:000000000-AAV5A:1:1101:19652:2447 1:N:0:5
AAAAAAAAAAAAAAAAAAAAAAAAAAAAAAAGCACATAACGAAACAAGACA
+
11>1111>00>?A?E/////>///////////01<0>111////<0/?0?0
@M00842:106:000000000-AAV5A:1:1101:17573:2470 1:N:0:5
GCAGCAAGAACCATACGACCAACAGCACGAACAGAGTCACGCAAAACATTG
+
>1>1>>C>BFFAGA1FGE1000000ABB0000A0BF11AF/G/A/0B/111
@M00842:106:000000000-AAV5A:1:1101:16093:2480 1:N:0:5
AAAAAAAAAAAAAAAAAGGGGAAGCCAGGGTGCCAAGGAAACCAAACCACA
+
A3>3332A@D?@??E0AAAE01??11B11?2??333111333??11111?/
@M00842:106:000000000-AAV5A:1:1101:11292:2500 1:N:0:5
AAAAAAAAAAAAAAAGGGGGGGGGAGAGACAGAGAACAAAAAAAACAACAA
+
111111110>0>/////A//B--;-;A---9-//-///--------9----
@M00842:106:000000000-AAV5A:1:1101:12640:2535 1:N:0:5
AAGAAGGAGAAAAGGAGAGGGAAAAAGAAACAAAAGACGGAAGCCAGGGCG
+
>11111111>1B11A1F11AE00A000AA0BB00B00BA/////A00////
@M00842:106:000000000-AAV5A:1:1101:15916:2540 1:N:0:5
AAAAAAAAAAAAAAAAAAAAGGGAACGCCGGGGGGAAAGGGAACGCCAGGA
+
A3A3332>AD?A22000000??A1B1B1//>>//--...;..;9..-.;..
@M00842:106:000000000-AAV5A:1:1101:11811:2541 1:N:0:5
AAAAAAAAAAAAAAAAAAAAAAAGACAAAGAGAGACGACCAAACGAAACAA
+
>3>??32ADBBBFCG?E?>?E/>1123223322//B////////////>2/
@M00842:106:000000000-AAV5A:1:1101:18019:2552 1:N:0:5
AAGGAAGAAAAGAGCAAAAAAAAAAAAAAAAACGGAAACCCAGGGAGACAA
+
>3>33444444>2A444444222222A0000>1>?A?/31B??1E111110
@M00842:106:000000000-AAV5A:1:1101:13437:2561 1:N:0:5
GAAAAAAAAAAAAAAAGGGGGGGCGAGGGGAAGGCACAGACCACAAAACCA
+
>1>>111>>>@D?/////AA//--99@------------/----:--9---
@M00842:106:000000000-AAV5A:1:1101:17177:2589 1:N:0:5
AAAAAAAAAAAAAAAAAAAAAAAAGAGAGAGAAGAAAGGAGAGCAGAAAAA
+
3333332>222222000000////1110////33333300////3333100
@M00842:106:000000000-AAV5A:1:1101:10143:2592 1:N:0:5
GAAAAAAAAAAAAAAAGGGGGGGGGAGGGAGAGAGAGGAAAAGGAGACAGA
+
11>1111>00000/////AAA/-99--------------;/-9-;9----/
@M00842:106:000000000-AAV5A:1:1101:13658:2593 1:N:0:5
AAAAAAAAAAAAAAAAAAAAAAAGAAGAACAAACAGACAAAAGAAAAAAAA
+
A?A?A?1DDDDDGGEGE/////>?E00B0000B/00B000BB0/00<0/>/
@M00842:106:000000000-AAV5A:1:1101:13102:2594 1:N:0:5
AAAAAAAAAAAAAAAAAGGGGGAGGGAAGAGAGAGACGACAAAGCAAGAGA
+
>1>11111>>0>?/////////>>/>/0?000////0//>//000100000
@M00842:106:000000000-AAV5A:1:1101:11921:2595 1:N:0:5
AAAAAAAAAAAAAAAAAAAAAAAGAAAAAACAAAAAAACAAAAAAACACAA
+
A3AAA3@DBBBBGFFECF?CEE/11132B////?B?///??0FG/>//0//
@M00842:106:000000000-AAV5A:1:1101:13063:2599 1:N:0:5
AAAAAAAAAAAAAAAAGGGGGGGGAAGAACGAGAGAGGAAAGACACAGAGG
+
11>11111>>00A/A//AA/A/------9--;:---:---/-;-/9--//-
@M00842:106:000000000-AAV5A:1:1101:19402:2599 1:N:0:5
AAAAAAAAAAAAAAAAAAAAAAAGAACATAACAGCGCACGAGGAACAGCAG
+
AAAAA?>>DDD0E?EECC?@/E///0001111110/////////0000000
@M00842:106:000000000-AAV5A:1:1101:11670:2618 1:N:0:5
GAAAAAAAAAAAAAAAGGGGGGAGGAGAAGAAAGAAGAAAAAGAAAAGGAG
+
>111111>000A??////A//>/</?C/?010010<?1><C0..00>0./.
@M00842:106:000000000-AAV5A:1:1101:14596:2629 1:N:0:5
AAAGAACAGACCCAGGAGGAAGCGGAGCAGTCCAAACGTACACGAGACGGG
+
>1>111BB111111AA1FE00F0AA0E0AB1AA111/A00//1BAA//BA/
@M00842:106:000000000-AAV5A:1:1101:19635:2633 1:N:0:5
GCCCCCCACCCCCACCCCCCCCTCGAGACACGCCACACCCACCCCCTCACC
+
1>1>>>>>>A>@E0AA000AA/AB////A0B////?0////?/////>B>B
@M00842:106:000000000-AAV5A:1:1101:15012:2643 1:N:0:5
AAAAAAAAAAAAAAAAAAAAAAAAAGAAAACAAAAAAAAGAGAAGAAAAGA
+
11>1111>DD?DECEE??////////?0000//B0//>//?0BB01<000/
@M00842:106:000000000-AAV5A:1:1101:18053:2659 1:N:0:5
AAAAAAAAAAAAAAAAAAAGGGAACTACAGGGTGCAAAGGAACCCAAGACA
+
A3A3332>@@2222000001?E?A13333BB12B1B33B?23?111/?023
@M00842:106:000000000-AAV5A:1:1101:19047:2661 1:N:0:5
AAAAAAAAAAAAAAAAAAAAAAGACACGACAAAAAAAAAAAAAAGAAAAAA
+
>AA?A11A@DDDGEEE?//E////000/>///>>//<<<</<////<0?0-
@M00842:106:000000000-AAV5A:1:1101:12159:2664 1:N:0:5
GAAAAAAAAAAAAAAAGGGGGGAGCGAGGACGCAACGCACCAAGCAAACAC
+
>1AAAC1A?>A0E/E//AA/A//</</////------<---....//::..
@M00842:106:000000000-AAV5A:1:1101:16632:2675 1:N:0:5
AAAGGGAAGAAAAAAAGAAGGGGACAAGCAGTAGAAACACACGAAGAAGAA
+
>111111B1>B111A0E00AF0A000A0/AA1BD2A1000B/A/B//0010
@M00842:106:000000000-AAV5A:1:1101:11469:2678 1:N:0:5
GCGCAACACCAACACAGACAACACAATGCACACCATCACGTGCCAACCAAC
+
>>A>>1>11111E110B100000000111111000111B/0///11//A//
@M00842:106:000000000-AAV5A:1:1101:19668:2678 1:N:0:5
AAAAAAAAAAAAAAAAAAAAAAGACAGAAGAAAACAAAAAAAAAGAAAGAA
+
1111111>0?00////////////0000B110000//>0//<//?C00100
@M00842:106:000000000-AAV5A:1:1101:19430:2678 1:N:0:5
AAAAAAAAAAAAAAAAGGGGGGGGAAGGACGACAGGGACGAACAAAGAGAG
+
A?A3332>2>22220011AAE/---.9...-;---....-----..//.9.
@M00842:106:000000000-AAV5A:1:1101:18058:2680 1:N:0:5
AAAAAAAAAAAAAAAAAAAGGGAATTCGCGAGCGCCAAGGAAAGCAAGTCA
+
A3A?332ADBDBCGCC?00111?1BB311>////>//>//?GB0F3B03?3
@M00842:106:000000000-AAV5A:1:1101:12052:2691 1:N:0:5
GATGGAGTTAATGCCACTCCTCTCACGACTGCTAACACCACTGGTTATAAA
+
>1>1111@>B@BBFC1BBAB1B1A11AAAAB0AD201B00B1BB1111D22
@M00842:106:000000000-AAV5A:1:1101:14292:2700 1:N:0:5
AAAAAAAAAAAAAAAAAAGGGAAGGCAAGGGAGCAAAGGAAACACAGCAAA
+
A333332>@D?????000A?E1111B11B?E1B1133BC2C33B11B/223
@M00842:106:000000000-AAV5A:1:1101:17501:2703 1:N:0:5
GAAAAAAAAAAAAAAAAGGGGAGGGAAGATAAGAAGAGAGGAGAAAAGAAG
+
>111111100000//////////>>/0B>111@11010B//>//0B00/00
@M00842:106:000000000-AAV5A:1:1101:16884:2703 1:N:0:5
AAAAAAAAAAAAAAAAAGGGAAGACACGGGTGCAAAGGAACACGAGACAAA
+
A3333322>@2222000AEE1111B32B>>/>1333B223B221/>//222
@M00842:106:000000000-AAV5A:1:1101:19645:2719 1:N:0:5
AAAAAAAAAAAAAAAAAAAAAAAACACAACACAAAACAAAAAAAGGAGAGG
+
?AA?A1@DDDDDCGGCE?@@?CE///>//?//?/000<E00<////0////
@M00842:106:000000000-AAV5A:1:1101:14172:2719 1:N:0:5
AAAGAAGGAAAAGAAAAAAAAACATGATAAGTACGAAGAGAAGGAAAGGAG
+
>1111111>BB111111B000000B1122AA222B//BAB01BB000AB0/
@M00842:106:000000000-AAV5A:1:1101:16883:2722 1:N:0:5
AAAAAAAAAAAAAAAAAGGGAATGCACGGGAGCCAAGGAACACAAGCCACA
+
A3A3332A@@?@??AA01AA1113553?0>1>?1321?13?1B11B1?000
@M00842:106:000000000-AAV5A:1:1101:16453:2722 1:N:0:5
AAAAAAAAAAAAAAAAAAAAAAAAAAAAACAAAAAAAGAAAAGAAAAAAAA
+
3333332>222222000000/////////?/?00//<//02<2/0000/--
@M00842:106:000000000-AAV5A:1:1101:20034:2723 1:N:0:5
AAAAAAAAAAAAAAAAAAAAAAAAAAGAACAGAAGGGAAAGACAGAACAAA
+
33>3332>@DD@??E00000////>>EF0?3?33B0//0/000000100?0
@M00842:106:000000000-AAV5A:1:1101:20622:2733 1:N:0:5
AAAAAAAAAAAAAAAAAAAAAAAAAAGAAACAACACAAACCAAACAACAGA
+
>1AAA1ADDD0DEEAE/E@@@?E////?B000<//<//0////?/B<//00
@M00842:106:000000000-AAV5A:1:1101:20980:2738 1:N:0:5
AAAAAAAAAAAAAAAAAAAAAAAAAAAAAGCAAAAAAAAAAAAAGAAAAAA
+
33A33322@@?22?000000//>/>///>/022?2////</<-<...//.-
@M00842:106:000000000-AAV5A:1:1101:20637:2743 1:N:0:5
AAAAAAAAAAAAAAAAAAAAAAAAAAAAAAAAAAAAAAAAAAAAAAAAAAA
+
33A3332>??2222000000////>/>///<///</-<-------9-----
@M00842:106:000000000-AAV5A:1:1101:16251:2747 1:N:0:5
AAGGGGGTGGTCTAACTGTACCGCTACTAAATGCCGCGGACTGGATTCGCG
+
11>11111>>0B312F11B2ABA00/A11D12FG1A/AA//>??011B?E/
@M00842:106:000000000-AAV5A:1:1101:13336:2748 1:N:0:5
AAAAAAAAAAAAAAAAAAAAAAACAGACATGCGAAGAAAAGAAGACAACAG
+
AAA1>1ADDDDDGGGGCE///>>/?0>00@11/////0000/001B<0//0
@M00842:106:000000000-AAV5A:1:1101:9784:2754 1:N:0:5
AAAAAAAAAAAAAAAAAAAAAAAAAAAAAGAGAAAAAAAAAAAAAAAAAAA
+
A3?3332>ADDDCC0A0000////>>///</22?22?//>/>----<--:-
@M00842:106:000000000-AAV5A:1:1101:16229:2755 1:N:0:5
AAAAAAAAAAAAAAAGGGGGGGAGGAGAGCAGAGAAAAACACAAAGAGACG
+
11111111000A/////A/A/--9-.....;999/://-------//----
@M00842:106:000000000-AAV5A:1:1101:15646:2772 1:N:0:5
AAGAGAAAAAAAAAAAGAAGGAGGAAAGATGACAAAAGCAAAAAAAAAAAA
+
>1>11111>>110AE0//0000/BA00BA1BD11100001010////////
@M00842:106:000000000-AAV5A:1:1101:12442:2778 1:N:0:5
AAAAAAAAAAAAAAAAAAGGGAATCCTCGGGAGCCAAGGAACGCCAGTCAC
+
AAAAADDDDDDDGGGGGG/?/?001B1@?B///?/0B>/B0B/?//>1111
@M00842:106:000000000-AAV5A:1:1101:14354:2782 1:N:0:5
AAAAAAGGAAAAAAGGAAGGGATGCAGCACAACGAAAAAAAAAAAAAAAAA
+
>3333322444442AA44B2A22B2353222B2AA220100000///////
@M00842:106:000000000-AAV5A:1:1101:16785:2790 1:N:0:5
AAAAAAAAAAAAAAAAAAAAAGGAAAGCACGGGAGCCAAGGAAAGAAAGAA
+
11A?11@DDDDDCCEA/////?BC00B010>////?/0B>CB0<0000100
@M00842:106:000000000-AAV5A:1:1101:11441:2795 1:N:0:5
AAAAAAAAAAAAAAAAAAAAAAAAAAGACGTCGAGACAAGACAAAGAACAA
+
11AAA11ADDDDGGGCE?////>>>>?/B////>///0B00000000<000
@M00842:106:000000000-AAV5A:1:1101:18649:2812 1:N:0:5
AAAAAAAAAAAAAAAAGGGGGGGGAGAGACACAGACAAAAAAAAGAGAGAG
+
11>111110>00/A///A/AAC---999-9-9--/9-------------;-
@M00842:106:000000000-AAV5A:1:1101:18292:2830 1:N:0:5
AAAAAAAAAAAAAAAAGGGGGAGGGAAGGCGAGAGAGAACAAAAGAAGAAA
+
11A1A11>000?//////////>///0///>/>//?//1B00B00/00100
@M00842:106:000000000-AAV5A:1:1101:12916:2842 1:N:0:5
AAAAAAAAAAAAAAAAGGGGGGGGGAGCAGGACAGGAGCAAAAGAAGAGAA
+
1111111>>00>//////A/AC-------/----------99-/-9//--/
@M00842:106:000000000-AAV5A:1:1101:16750:2842 1:N:0:5
ACAAGAGGGAGAAAAGGGAAGGCAAACAAGCGAACGACAGGACACAGAAAG
+
>11111111>1>1111AE000AA0A0000B000AAA///A/0/00001A11
@M00842:106:000000000-AAV5A:1:1101:20360:2843 1:N:0:5
AAAAAAAAAAAAAAAAAAAAAAGAGAGGAGGACGCAGAGAAAGAAAAAGAA
+
>AA@11?DDDDDG?CA////////00//0/?>///////011100000//0
@M00842:106:000000000-AAV5A:1:1101:19270:2846 1:N:0:5
AAAAAAAAAAAAAAAAAAAAAAAAAAGAACAAGAAACAAAGAAAGCCAGAG
+
AAAAADDBDBDDGCC?E000////>>/??2??223B3B/F330222020B/
@M00842:106:000000000-AAV5A:1:1101:11154:2855 1:N:0:5
AAAAAAAAAAAAAAAAAAAAAAAAAAAAAAAGAAAAAAAAGGGACGAGGAA
+
11A111@DDDDDGCCAC/////>///>//////0000/<////..----</
@M00842:106:000000000-AAV5A:1:1101:22022:2866 1:N:0:5
TGCGTCATGGAAGCGATAAAACTCTGCAGGTTGGATACGCCAATCATCTTT
+
33>3>>A4DFF4BF2E42255A4BDABG4A2A2A335ACBE223BE5555A
@M00842:106:000000000-AAV5A:1:1101:14276:2871 1:N:0:5
AAAAAAAAAAAAAAAAAGGGGGGGGGGAGGAAGAAGAAAAAAGAGAGAAGG
+
1111111>>@@>A?/////AA>/-------;---:////----:----//-
@M00842:106:000000000-AAV5A:1:1101:10362:2871 1:N:0:5
AAAAAAAAAAAAAAAAAAAAAAAACGAGACAGAAACAAAAACAAAAAAAAA
+
A1A?111A>>@?ECE/??/////>//////>001100/0B///<00///</
@M00842:106:000000000-AAV5A:1:1101:10380:2872 1:N:0:5
AAAAAAAAAAAAAAAAAAAAAAAAACAACAGAGAACACACACAGAGAAGAA
+
>1>1ADDDDDD0EEAAE///E//>////>/000B1100<E/</0100B010
@M00842:106:000000000-AAV5A:1:1101:11174:2881 1:N:0:5
TAGAGATGAAAAAAAAAAAAAAATGGAATTATCGGGAGCCAAGGAACGCCA
+
11>1111BFFFFFCC?000////0BBGH1112BBAE/>//B0?FFF>//>/
@M00842:106:000000000-AAV5A:1:1101:15282:2886 1:N:0:5
AGGAGCAAAAAGCCTGTCAGGGACTGCACGAATTCAAGCACGCGCACGAAA
+
>1>111111B>11A1A113BFGCF0B0B10B000A12D100A/A/A/////
@M00842:106:000000000-AAV5A:1:1101:9552:2894 1:N:0:5
AAAAAAAAAAAAAAAAAAAAAAAACGAAACCAAAGCACAACCAAACACAGA
+
>AAAA1@DDDDDG/E//A/>/EE/E//?>/0///001000/?////00/01
@M00842:106:000000000-AAV5A:1:1101:20676:2897 1:N:0:5
AAAAAAAAAAAAAAAAAAAAGAACAAAACAGAAAAGCAACACGAACAGAGA
+
>AAAAD?DDDDDGCGG?/////0000B>0/0011B00B0B0///?/>0000
@M00842:106:000000000-AAV5A:1:1101:15074:2898 1:N:0:5
GGAACACGACCAGAAAACTGGCCTAACGACGTATGGTCAGCTCCACCAACA
+
>3>3>44>>>>>C4BB4B4BFAB444BEE2A225BB5D5F35AB32B11A1
@M00842:106:000000000-AAV5A:1:1101:9374:2904 1:N:0:5
AAAAAAAAAAAAAAAAAAAAAAAAGAGAACACAAAACAAAAACAAAAAAGG
+
11>1A11A@D?DEAE?/////>///?0B>100/?>0B//00////0B////
@M00842:106:000000000-AAV5A:1:1101:19162:2904 1:N:0:5
AAAAAAAAAAAAAAAAAAAAAAAAAAAAAGAAAAAAAAAAAAAAAAAAAAA
+
A?A3332@DD@D????0000//>///>/<//0B2B</<</-<-<--:----
@M00842:106:000000000-AAV5A:1:1101:11326:2914 1:N:0:5
AAAAAAAAAAAAAAAAAAGGGGCGCGCAGCGAGTCAACACACAACACAGAA
+
>1>1?@@DDDDDGCGAA/A////>//////>///012B1///?/?//F011
@M00842:106:000000000-AAV5A:1:1101:19166:2922 1:N:0:5
AAAAAAAAAAAAAAAAAAAAAAAAAAAAGAACAAAAAAAAAAAAAAAAAAA
+
1AAAAAADDDDDGGGGGGCEECE/>E///<00<00<?///><@-@-<ACC?
@M00842:106:000000000-AAV5A:1:1101:19948:2933 1:N:0:5
CATTTGTCGGATGAGTGAGAACAGCACAGTATAAAAAAAAACAAAACAGGG
+
AA3>A5B5>@>>AFA5BBFABE4B4B44F4555A55BAA2A1AF1E11AA1
@M00842:106:000000000-AAV5A:1:1101:10574:2935 1:N:0:5
TAGGACACCGCATATGCTAGTAGTAGCATTAAGCCTGTCAGGGACTGCACG
+
>1>11B1>1>>A1A33F33F1AB33DGF33B3DBBBB1BF10BFG0F0A1/
@M00842:106:000000000-AAV5A:1:1101:14164:2947 1:N:0:5
GCGGAGCGAACTGCGATGGGCACACTGCAACCATAAGGCCACGTATCGCGG
+
>1>1111>ADD>BFAA0AEF0000B0B1BA1B/1BBFFCB//A/B10//A/
@M00842:106:000000000-AAV5A:1:1101:21464:2951 1:N:0:5
AAAAAAAAAAAAAAAAAAAAAAAAAACAAGAAAAAAAAACAAACAAAAAAA
+
AAA?A?DDDDDDGGGGGGCEGG/>////>00B000>B??/?<G/0/FC/><
@M00842:106:000000000-AAV5A:1:1101:19738:2952 1:N:0:5
AAAAAAAAAAAAAAAAAAAAAATCACGCAGCAAACAAAAAAAAAAAAAAAG
+
1>A1A1110@D?AE/////>//0111/0>//00>0B>BF/<</>//<//<.
@M00842:106:000000000-AAV5A:1:1101:16367:2956 1:N:0:5
AAAAAAAAAAAAAAAAAGGGAAAGAGCGGGCGCAAAGGAACACACGCCAAA
+
11>1111>@?00/////AAA/0/0>00>/>/>>>/>BFB0>0B//////<0
@M00842:106:000000000-AAV5A:1:1101:17737:2969 1:N:0:5
AAAAAAAAAAAAAAAAAGGGAACGCTCGGGAGACAAGGAACCACAGTAAAA
+
A1>1111>0@00/////AAE/0/////>>>/>//00BC0>B/0?/B12222
@M00842:106:000000000-AAV5A:1:1101:15097:2971 1:N:0:5
GAAAAAAAAAAAAAAAGGGGGGAGGGGACGAGAGAAGAAGAAGAAAAAGAA
+
1111111100000///AE/A/</>//</<-<<<-.1/</////////....
@M00842:106:000000000-AAV5A:1:1101:12797:2975 1:N:0:5
AGGAATTCTCGGGTGCCAAGGAACTCCAGTCACACAGTGATCTCGTATGCC
+
11>1111B3B>AE1AEB11FFB0C1B1BB2B1A1AAF1BB2D2DF/A0B21
@M00842:106:000000000-AAV5A:1:1101:21457:2977 1:N:0:5
AAAAAAAAAAAAAAAAAAAAAAAACAAAAACAAAAAAAAAACAACAAAAAA
+
>1AA1>>ADDDDGGG?EE@E///>/E/00/?//0B///>/////??<F0//
@M00842:106:000000000-AAV5A:1:1101:19871:2981 1:N:0:5
AAAAAAAAAAAAAAAAAAAAAAAAAAAAACACAAAAAAAAAAAAAAAAAAA
+
AAAAADDDDDDDGGGGGC?EE@/////////0/?B0/</B/A--<C--;:-
@M00842:106:000000000-AAV5A:1:1101:21128:2981 1:N:0:5
AAAAAAAAAAAAAAAAAATGGAAGTAGCGGGTGCCAAGGACACCCAGACAC
+
BBB@BBDBB?BBGGCCAA1BF333355@>0//>1?B3?111B1/?????GB
@M00842:106:000000000-AAV5A:1:1101:9243:2982 1:N:0:5
CAAAAAAAAAAAAAAAAGGGAATGCCGGCCAAGGAACCCCAGCAACACAGG
+
ABBAABDDBBBBGGGG?1A1AEEBB30>>>/1?11311?E11111BF1/C/
@M00842:106:000000000-AAV5A:1:1101:9222:2984 1:N:0:5
GAAAAAAAAAAAAAAAAGGGAAGCACGGCCACGACGAACAAACCTAGCCGA
+
1>111B1>DDDDGA?/AE?//0//10//>///>///////00//0B>B0//
@M00842:106:000000000-AAV5A:1:1101:18699:2984 1:N:0:5
AAAAAAAAAAAAAAAAGGGGGGGAGGAGGAATAGAAGAAGAGAAGACAGAA
+
111111110000////////A/;---..../000///://9--////;-9/
@M00842:106:000000000-AAV5A:1:1101:12776:2985 1:N:0:5
GAACCTGACTATTCCACTGCAACAACTGAACGGACTGGAAACACTGGTCAA
+
AAABB44BFBF5BFFFGBBGFGBB4F44FGBBAAAABA33AB32BBEAFG3
@M00842:106:000000000-AAV5A:1:1101:10317:2985 1:N:0:5
AAAAAAAAAAAAAAAGGGGGGGGGCACAGCACGACAAGAAAAAGACAGACG
+
>1>111110000/////A///---9--;---;-:----;;/-9---9-/--
@M00842:106:000000000-AAV5A:1:1101:9702:2990 1:N:0:5
AAAAAAAAAAAAAAAAAAAAAAAACAACACGCAAAAAAAAAAAAAAAAAAA
+
AABBAD@DBBBBGFGGGCCEE?E/111////>/>>2?>B<@//>/>A-<@:
@M00842:106:000000000-AAV5A:1:1101:16543:2992 1:N:0:5
AAAAAAAAAAAAAAAAAAAAAAAAAAAAAGATAGAGGAAAGCGAGAAGAGA
+
33333322@?2222000000//////>///?11111000000/////0100
@M00842:106:000000000-AAV5A:1:1101:21574:2994 1:N:0:5
AAAAAAAAAAAAAAAAAAAAAAGACAAAAAAGAACAAAAAAAAAGAAGAAA
+
??A?A?DDDDDDEEE/?E?//@//0B00B/>/>0000B>//>////00<00
@M00842:106:000000000-AAV5A:1:1101:19865:2997 1:N:0:5
AAAAAAAAAAAAAAAAAAAAAAAAAAAGAAAAAAAAAAAAAGAAAAAAAGA
+
B@B@?3@DBCCCGGGGCC??CC?//>>/?03B?//<////<..0000-<..
@M00842:106:000000000-AAV5A:1:1101:9848:2997 1:N:0:5
AAAAAAAAAAAAAAAAAAAAAAACAAGAACACAAAAAAAAAAAAAAAAAAA
+
A?ABA?DBBBBBGGGGCCFGC@>>?F22B2?B//00?/>/D/>B//>A-C@
@M00842:106:000000000-AAV5A:1:1101:12828:3002 1:N:0:5
AAAAAAAAAAAAAAAAAAAAAAAAAAAAACAACACAGAGAAAGGAAACAAG
+
11>1111@DDDDCCC?A//////>/>//<///////010<111000000/0
@M00842:106:000000000-AAV5A:1:1101:14128:3007 1:N:0:5
AAAAAAAAAAAAAAAAAAGGGGACAGCAGACAAACACAAGCAACACAAACA
+
>1>11>1>>>0DA?//////>/?//BBF0B0B00>0B/?0/B000??/>/0
@M00842:106:000000000-AAV5A:1:1101:10352:3023 1:N:0:5
AAAAAAAAAAAAAAAAAAAAAAACCAAAACACCAACAAAAAAAAAAAAAAA
+
>AA?3A@DDBBBGGGGGGECEE/111?F1?1B//?//??0?////@////>
@M00842:106:000000000-AAV5A:1:1101:22008:3038 1:N:0:5
AAAAAAAAAAAAAAAAAAAAAAAAAAGACAAAAAAAAAAAAAAAAAAAAAA
+
A>AA3@2DDBBBGGCCA000/>//>>/?2B220/>CCC</<@-@@@C?@C@
@M00842:106:000000000-AAV5A:1:1101:14867:3039 1:N:0:5
AAAAAAAAAAAAAAAAAAAAAAAAAAAAAAAGAAAAAAAAAAAAAAAAAAA
+
33>33322@D??????0000//////E/>BC/?0220///-----<-----
@M00842:106:000000000-AAV5A:1:1101:18992:3039 1:N:0:5
AAAAAAAAAAAAAAAAAAAGGGAATTCACGGGTGCCAAGGAACCCCAGGAA
+
A3AAAB@>ADDBGCGGGC?E?EF123B33BB//>13B3??B30/?//?//2
@M00842:106:000000000-AAV5A:1:1101:10312:3042 1:N:0:5
AAAAAAAAAAAAAAAAAAAAAAAAGAAGACACAAACAGAAAAAAAAAAAAA
+
>AAAA32DDBBBGGGEECCG@E/>1113B3?00??/?033300//<///A@
@M00842:106:000000000-AAV5A:1:1101:12063:3043 1:N:0:5
AGAGGACAAAAAAAAAAAAAAACGGAAGAAGAGGGCGACACGGAACGCCAG
+
>111111B1CCA1E0AE//////AB///00010>A//>>/>/>////////
@M00842:106:000000000-AAV5A:1:1101:16885:3044 1:N:0:5
AAAAAAAAAAAAAAACAAAAAAAAAACACAGAAAAACAAACACAAACACAA
+
1>AA?@11A@D0EGG///0B/AA>///>B/B@11B0/F/0/0B>F0/0F//
@M00842:106:000000000-AAV5A:1:1101:12506:3045 1:N:0:5
GAAAAAAAAAAAAAAAAAGGGGGGGAAAGTGGCGACGAAAAACGAACACAA
+
>1>AA11ADDDDGE??A///////-;...000.-9--9---9-----9---
@M00842:106:000000000-AAV5A:1:1101:18990:3057 1:N:0:5
AAAAAAAAAAAAAAAAAAAGGGAAGTCTCGGCTGCAAAGGAACGCAAGCAA
+
A333332@DDD?????0001?1F113333B?11>?333?B?311?>///B3
@M00842:106:000000000-AAV5A:1:1101:10099:3058 1:N:0:5
ATACAAAAAAAAAAAAAAAAAATGGAATCCACGGGAGCCAAGGAACTCCAG
+
AAABAFFFBBBBGGCFF?E0001BB3FB333B1//1>>?CEC1?3B3FEG3
@M00842:106:000000000-AAV5A:1:1101:13669:3059 1:N:0:5
AAAAAAAAAAAAAAAGAGGGGGGAGGGAGCGGACAGGAAGAAGGAGAAGAA
+
11>1111100@??////0A//A////<///-----.../..//..<<.://
@M00842:106:000000000-AAV5A:1:1101:14714:3061 1:N:0:5
AAAAAAAAAAAAAAAAAAAAAAAAGGAACGACAAGGGGAAGAGGGAAAACA
+
A3AA3??ADBBBGCEC?000///>112B0//>//0///<//B0///0??2/
@M00842:106:000000000-AAV5A:1:1101:19735:3081 1:N:0:5
AAAAAAAAAAAAAAAAGGGGGGGTGGACACACAGACACAAAAAGCAAAGGA
+
1111>11>0>0A?E?////A//---99/0./---/--;-9-----////--
@M00842:106:000000000-AAV5A:1:1101:22314:3083 1:N:0:5
AAAAAAAAAAAAAAAAGGGGGGCGAGAACAGAAACAAAAAAAAAAGAAAAA
+
11>1111>0000//A//A/A/>/>---.<000////.<..<----.../:.
@M00842:106:000000000-AAV5A:1:1101:12806:3090 1:N:0:5
CGGCTTTAACCGGACGCTCGACGCCATTAATAATGTTAGCCGTAAATTTAG
+
>3>>3>>BDFFBGFGGEAEEAAA2AA25DA5DD5D5555BBBABFF555D5
@M00842:106:000000000-AAV5A:1:1101:13716:3090 1:N:0:5
AAAAAAAAAAAAAAAAAAAAAAAAAAAAACAAAAAAAAAAAAAGGAGAGAA
+
A?A3??DDDBBCGGGGCC???CE////E@/F/B0?<////->-../....0
@M00842:106:000000000-AAV5A:1:1101:10232:3094 1:N:0:5
ACGACATTAGAAATATCCTTTGCAGTAGCGCCAATATGAGAAGAGCCATAC
+
AAAAAD>5DFFFGBG6GDBBFBBDB5A55222AA3A5BG5DEGFHHHG5F2
@M00842:106:000000000-AAV5A:1:1101:10316:3096 1:N:0:5
AAAAAAAAAAAAAAAAAAAAAAACAAGAGCAAAAAAAAAAAAAAAAAAACA
+
A?AAA32DADDBGG?EEEC0>?E1?12212B33?///</</<///>@--.<
@M00842:106:000000000-AAV5A:1:1101:11870:3101 1:N:0:5
AAAAGAAAAAAAAAAAATGGAATTCTCGGGAGCCAAGGAACCCCAGTCACA
+
ABBB3>CCFFBBGGEGEBGG3333B5B1AA00ABEBF1AFC11BE13BFE3
@M00842:106:000000000-AAV5A:1:1101:13835:3101 1:N:0:5
AAAAAAAAAAAAAAAGGGGGGGGAGAGGCACAACGACAAGCAGGAAACAAG
+
11AAA@A@?DDDC/E///AAC@@?@-----;----------;/-9;F//--
@M00842:106:000000000-AAV5A:1:1101:9264:3103 1:N:0:5
GACCAGCAAGGAAGCCAAGAGGGGAAAGGTCATGCGGCATACGCGCGGCGC
+
>11>>1AFFB1CG1FFFGFC0AEEFAG0B11B21A0A/A/AFG?///A/E/
@M00842:106:000000000-AAV5A:1:1101:11137:3105 1:N:0:5
GAAAAAAAAAAAAAAAGGGAGGGAGGGAGCGCCGAGCAGAACGAGACGCAG
+
>1>>A11>0ADDGGG//A//////////////>/////00>>///////</
@M00842:106:000000000-AAV5A:1:1101:14161:3107 1:N:0:5
AAAAAAAAAAAAAAAAAAAAAAAGAGAGAAACGAGAACAAGGAAACCAAAG
+
>1>1111>>A@DG?E///////>??BG/?11B//>//1000/B<000///0
@M00842:106:000000000-AAV5A:1:1101:9070:3117 1:N:0:5
AAAAAAAAAAAAAAAAAGCGGGCCGAGACACACACACACACAGCACACAAA
+
A1AAA1AD@@?DEAAAA/0A////>////B00?/??>/>?//0/0B00/<0
@M00842:106:000000000-AAV5A:1:1101:11362:3118 1:N:0:5
AAAAAAAAAAAAAAAAAAAAAAAAAAAAAAAACAAAAAAAAAAAAAAAAAA
+
BAAABDDDBBBCGGGGGFCCFGG/>>E/<</>//??0?@<@---<<@@:@?
@M00842:106:000000000-AAV5A:1:1101:10472:3122 1:N:0:5
TGGAATTCTCGGGTGCCAAGGAACTCCAGTCACACAGTGATATCGTATGCG
+
11>11111@@>AC1AAB11FF0001BBBADBA1110A1AAA22BB000B2/
@M00842:106:000000000-AAV5A:1:1101:16971:3128 1:N:0:5
GAAAAAAAAAAAAAAGGGGGGGAGGACGGAGAAGAAGGAGAAGGAGAGCAA
+
>1>>111>0000A////A//<---9..--..-./9//----9/-9----//
@M00842:106:000000000-AAV5A:1:1101:12297:3130 1:N:0:5
CAACCCCTCAGCGGCAAAAATTAAAATGTGTACCGCTTCGGCGTTATAACC
+
>3AABCB>AFFFEGAEEFFG2ABA5F53555DDAB2A2BABEE00BBA5AB
@M00842:106:000000000-AAV5A:1:1101:9560:3131 1:N:0:5
TGGTCAGTATGCAAATTAGCATAAGCAGCTTGCAGACCCATAATGTCAACA
+
33>3>54@B@DFGGGABAGGGB5A5B5FEEDFAF4FA222BFDA55BA533
@M00842:106:000000000-AAV5A:1:1101:19747:3131 1:N:0:5
AAAAAAAAAAAAAAAAGGGGGGGCGGGAGCGAGCGCAAAACAAACAGAGAG
+
11A?A11@ADDDEE?////A//9-----;99@-9-9-9-:-------;/--
@M00842:106:000000000-AAV5A:1:1101:17932:3133 1:N:0:5
AAAAAAAAAAAAAAAAAAAAAAGAAGACAGAGAAAAAAAGAAAGAAAAAGA
+
A3>A332D@B?D220A0000>/1B?333313313310>>//03330300//
@M00842:106:000000000-AAV5A:1:1101:14199:3135 1:N:0:5
AAAAAAAAAAAAAAAAAAAAAAAAAGAAACACACACAAGAAAGAAGAACGA
+
33>3A>@DDADBGGGA000@?////>F03330/?/?/?00B333B0B00/?
@M00842:106:000000000-AAV5A:1:1101:19933:3135 1:N:0:5
AACTGGCGGCGATTGCGTACCCGACGACCAAACTTAGGGTCACCTCTACCC
+
11AA>1>>1>000F0BA/AEFF////A//A///111D100B01@1B1BFF0
@M00842:106:000000000-AAV5A:1:1101:9046:3136 1:N:0:5
AAAAAAAAAAAAAAAAAAAAAAAAAAAAAAACAAACAAAAAAAAAGACAAA
+
A3A?3?2DDBBDGGGCECC0E////>>//>////?/0/00//</<..0<00
@M00842:106:000000000-AAV5A:1:1101:15672:3143 1:N:0:5
AAAAAAAAAAAAAAAAAAAAGGGAATTCTCGGGCGCCAAGGCAACCCAGCA
+
A3>3332@DD?DC?C?0000??ECF23333B1>/>///>?//?0/0//?0?
@M00842:106:000000000-AAV5A:1:1101:10453:3145 1:N:0:5
GAAAAAAAAAAAAAAAAAAAAAAACAAGACACAAAAAAAAAAAAAGAAAAA
+
11>1>11>ADDDCCECC/////////>000>00/>0///</</////0000
@M00842:106:000000000-AAV5A:1:1101:12550:3147 1:N:0:5
AAAAAAAAAAAAAAAAAAAAAAAAAGAAACAAAAAACAAAGAGGGGAAACG
+
33>3332ADDDDGGGCC?00////>//F3?F/00?////B00B//////0/
@M00842:106:000000000-AAV5A:1:1101:15652:3151 1:N:0:5
AAAAAAAAAAAAAAAAAAAAGGGAAGACTCGGGTGCAAAGGAACTGCAGCC
+
A33333?DBDDDG?AE0E@01>B1B11B33?>/1>?33B3223B33BB33/
@M00842:106:000000000-AAV5A:1:1101:16233:3159 1:N:0:5
AGGAAAAAAAAAAAAAAAAGGGAATTGCGGGGCGCAAACGAAGACAGGGCA
+
11>1111B@AD???/////AE/C00111//>//>////0?////<B0//?/
@M00842:106:000000000-AAV5A:1:1101:15052:3162 1:N:0:5
AAAAAAAAAAAAAAAAAAAAAAAAACACAACACAAAAGAACAACAAAAACA
+
33>>332>DD2DC?E00000/>/////0//>////0B3?0030///00///
@M00842:106:000000000-AAV5A:1:1101:11275:3164 1:N:0:5
AAAAAAAAAAAAAAAAAAAAAAAACACAACACAAAACAAAAAAAAACAAAA
+
B@BBBD>DBBBBGGGAE?FEE//>>?1???G///BF0//B0/>/<//?/?C
@M00842:106:000000000-AAV5A:1:1101:16454:3167 1:N:0:5
GAAAAAAAACAAACAAGGGGGGAACGACGACGCAAGAACCAACAGACGAGG
+
>11>A11>0000A000A0AAE?E//////<//////000?0///000/---
@M00842:106:000000000-AAV5A:1:1101:10462:3170 1:N:0:5
AAAAAAAAAAAAAAAAAAAAAAAACAACACAAGAAAAAAAAAAAAAAAAGA
+
1>AAA?>DDDDDGEEG/EEGGG//?>?//?//0B0B00<EC/////>@?.<
@M00842:106:000000000-AAV5A:1:1101:17801:3176 1:N:0:5
AAAAAAAAAAAAAAAAAAAAAAAAAAGAAAGAGAGAAAACACCAAAAGAAA
+
11>11@1ADDDDGGCC?//////////?FG100B//1<<0/<///</0?00
@M00842:106:000000000-AAV5A:1:1101:13959:3177 1:N:0:5
AAAAAAAAAAAAAAAAAAAAAAAAAAAAAAAGAAACAAAAAAAAGAAAAAA
+
11A??11ADDDDGGGGC?/////>//>//<<//0000<00////.<0000-
@M00842:106:000000000-AAV5A:1:1101:19773:3179 1:N:0:5
GCCCCCCCCCCCCCACCGCCGTCGCCGCGCGCGCCCCAACGCCCCCCACCC
+
1>11>D>000>DEAE////>/>/////>/>///</<<</?//////</.>.
@M00842:106:000000000-AAV5A:1:1101:22313:3183 1:N:0:5
AAAAAAAAAAAAAAAAGGGGGGGGGGAGGCGACACGAAAAGAGCAAAGAGG
+
>11111110000/////AAEEC?--;-;---9--9---;-/---/;//;--
@M00842:106:000000000-AAV5A:1:1101:13432:3184 1:N:0:5
AAAAAAAAAAAAAAAAGGGGGGGGGGGAGGAACAAAGACAAAGAACAAGAA
+
>1AA?11>0A@DCCEE//ECEC?@-9--;-----;9/9-9--/;-9/---/
@M00842:106:000000000-AAV5A:1:1101:17982:3186 1:N:0:5
AAAAAAAAAAAAAAAAAGGGAAGACGCGGGAGCCAAGGAACCCAAGCAAAA
+
A1A1111A@D???////AAE/0/0>//>>E/>?/00>?C0>////??0<10
@M00842:106:000000000-AAV5A:1:1101:19943:3186 1:N:0:5
AAAAAAAAAAAAAAAAGGGGGGGGAGGGAGACACAAAAAAGAGCAGCGAAG
+
1111111100>0/////A/A/<------:9A------9--99--//---9-
@M00842:106:000000000-AAV5A:1:1101:21938:3189 1:N:0:5
AAAAAAAAAAAAAAAAAAGGGGGAGGAGGATCAGGAAACAGAACAACAGGG
+
111111110000//////A//>>E//////00011B0000001000//0//
@M00842:106:000000000-AAV5A:1:1101:21150:3191 1:N:0:5
AAAAAAAAAAAAAAAACGGGGGGAGAGGACCACAAGGAAAACACACAAAGG
+
>1A111>DDDDDG?E//AAA?E/A<...0>....<..<////<...:..//
@M00842:106:000000000-AAV5A:1:1101:16698:3197 1:N:0:5
AAAAAAAAAAAAAAAAAAAAAAAAAAAACAAAAAAAAAAAAAGAAAAAAAA
+
A3>3332@DD@D??0A0000//////>E/?/0B/</////--..0000<--
@M00842:106:000000000-AAV5A:1:1101:15405:3198 1:N:0:5
GAGGGAGGAGGAAAGAGGAAGAACAACGGATTAAAACAACGTAAAAAAAAA
+
>1>1111>>A?11111A000B000000AA00011111///A/00/21////
@M00842:106:000000000-AAV5A:1:1101:13538:3205 1:N:0:5
AAAAAAAAAAAAAAAGAGGGGGGACGGAGCAGCACAAACAAACACAACCAG
+
A1AAA>?DDDDDEEE//0A/A/<<//</?/F000000<<0.>..<.<.<..
@M00842:106:000000000-AAV5A:1:1101:16761:3207 1:N:0:5
AAAAAAAAAAAAAAAAAAAAAAAAGAAAAAGTGAAGAACAGAGACAAAGCG
+
A?AA1DDDDDDDGGGGC/@//>///>0000/11221B0>00B0<00B00B/
@M00842:106:000000000-AAV5A:1:1101:16585:3209 1:N:0:5
GGGGGAGCTTTAAGCGGCTCACCTACAGCATCAACAGGCCACAACCAACCA
+
1>>1111111B13BEEG00A11B110BBFH1F11AD0F/A//C//B//BE/
@M00842:106:000000000-AAV5A:1:1101:14143:3217 1:N:0:5
AAAAAAAAAAAAAAAAGGGGGGGAGGAGAAGAACAAAAAGAGAAGAAAGAG
+
A1A?1111>@0>A//////AA/?---....;////---9---9////9//-
@M00842:106:000000000-AAV5A:1:1101:8719:3217 1:N:0:5
AACAGCTTTATCAATACCATGAAACATATCAACCACACCAGAAGCAGCATC
+
AABB?F@BFFFFGGCGGGF5FBGB4B4A5DG5BA2A4AEEAFGFGHGHH5B
@M00842:106:000000000-AAV5A:1:1101:11495:3234 1:N:0:5
GGCCGTTTGAATGTTGACGGGATGAACATAATAAGCAATGACGGCAGCAAA
+
>3>>33>BAFFDGBABFGEGGA2BBF5G5B55DDBFDF3BEGE2EEGGFF3
@M00842:106:000000000-AAV5A:1:1101:10452:3242 1:N:0:5
AAGAAAAAAAAAAAAAAAAAAAAAAAACACACAAAAAAAAAGAACAAAAAA
+
>111111CDDDDGCEE???//>/>/>///B////00/</////0000?0//
@M00842:106:000000000-AAV5A:1:1101:9720:3248 1:N:0:5
AAAAAAAAAAAAAAAAAAAAAAAAAAACACGCAAAAGAAACGAAACAAAAA
+
33>3>32ADDDDEEECEA?0//>?>/>?/0/////0?/0BB/////0/00/
@M00842:106:000000000-AAV5A:1:1101:10343:3250 1:N:0:5
AAAAAAAAAAAAAAAAAAAAAAAACAAAACAGAAAGGAACAGGCAGGGAGG
+
AAAAA1?DDDDDGGECE?////>//?/0BF>0>1B1000000//<//////
@M00842:106:000000000-AAV5A:1:1101:13732:3250 1:N:0:5
CAATAAAAAAAAAAAAAAAATGCAATGCTCGGGCGCCAAGGAACTCCAGTC
+
>>A3>DDFFBBBGGGGGGCE1B5AF53B5AA000>//>E1FFHH33B3BB3
@M00842:106:000000000-AAV5A:1:1101:11056:3253 1:N:0:5
AAAAAAAAAAAAAAAAGGGGGGGGCGAGAGGCGCAGAGAAAAGAGGAGCAG
+
11>1111>0AD0/AA////A/<A-9-;9-9-----99--9/-/:------/
@M00842:106:000000000-AAV5A:1:1101:21969:3253 1:N:0:5
TGGAATTCTCGGGTGCCAAGGAACTCCCAGTCACACAGTGACCTCGTATGG
+
>3>33@BDBDABGAEEG54FFC4AA54ABBBB355A2E3BB55DAA2BBF2
@M00842:106:000000000-AAV5A:1:1101:20175:3268 1:N:0:5
AAAAAAAAAAAAAAAAAGGGGGGAGGAGAGATAGAGCAAAGAAGAGAGAGG
+
>11111110000///////AA>///>/CG>.1111<11010<0//./.<<.
@M00842:106:000000000-AAV5A:1:1101:19008:3271 1:N:0:5
AAAAAAAAAAAAAAAAAAAAAAAAAACAAGAACGGAGAAGAAAGAAAGCAA
+
33A3332>D?D?E?0A0000///>////?22?2//?//0222B2?022222
@M00842:106:000000000-AAV5A:1:1101:9177:3271 1:N:0:5
AAAAAAAAAAAAAAAAAAAAAAAACAAACAAAAAAACAAAAAAAAAAAAAA
+
A@AAA?ADDDDDGGGGGCC////>/>?0/B?>0?E/<?/0F/@//>@@C@@
@M00842:106:000000000-AAV5A:1:1101:12688:3274 1:N:0:5
GGGAATTCTCGGGTGCCAAGGAACTCCAGTCACACAGTGACATCGTATGCC
+
>1>>111BBDAAGAAEE1EGGF0F1BFBABF1111BF1BB11DBB/B0A21
@M00842:106:000000000-AAV5A:1:1101:12184:3279 1:N:0:5
CGACGCCGTTCAACCAGATATTGAAGCAGAACGCAAAAAGAGAGATGAGAA
+
>3>>3>>A>>CFGGGGGE4BB6DB5BFFB3B2EBA2A2ABAF2EF5BFGF5
@M00842:106:000000000-AAV5A:1:1101:16713:3280 1:N:0:5
GAAGAGGATTAAAAAAAAAAAAAAAACGGAATTCGCGGGCGCCAAGGAAAA
+
>111111>>11131110000////A//AB>E/1D//>>///>/</?C00B0
@M00842:106:000000000-AAV5A:1:1101:14954:3281 1:N:0:5
AAAAAAAAAAAAAAAAAAAAAAACACAAAAAAAAAAAAAAAAAAAAAAAAA
+
A3AA?32ADBBBGGEG0000///>11?1B11/>/>///<///<-<<A-A:9
@M00842:106:000000000-AAV5A:1:1101:13088:3282 1:N:0:5
AAAAAAAAAAAAAAAAAAAGGGAACGACGCGGGGACCAAGGAACGAAAGGG
+
A1>111>@DD?DGEE/////?E/B/B////>/////<</0/0C0/?/?<0/
@M00842:106:000000000-AAV5A:1:1101:20894:3283 1:N:0:5
GAAAAAAAAAAAAAAAAGGGGGGCGGAGGGCACGCGAGAGCAGAGGAGGAG
+
>11>?11>0A000////AAE/>//<-----;:..------.///..9....
@M00842:106:000000000-AAV5A:1:1101:17666:3291 1:N:0:5
AAAAAAAAAAAAAAAAGGGGGGGGGAGGACACAGAGAAGAAAGGACAAAGA
+
111111110000/AA/A/AA/>-9--9-------//-////9;---9--//
@M00842:106:000000000-AAV5A:1:1101:9475:3295 1:N:0:5
AAAAAAAAAAAAAAAAAAAAAAACAAAAAAAGAAAAAAACAAAAAAAAAAA
+
A?AAA?DDDDDDGGGGGEG?>E?//?GA/E>//BG00/B//F00//BCCCC
@M00842:106:000000000-AAV5A:1:1101:14583:3295 1:N:0:5
AAAAAAAAAAAAAAAAAAAAAAAAAAAAACAAAAAAAAAAAAAAAAAAAAA
+
33>3332>DD?DECC?0000///>//>/>/?/0B//////<--<--:----
@M00842:106:000000000-AAV5A:1:1101:15061:3300 1:N:0:5
AAAAAAAAAAAAAAAAGGGGGGGGAGAACACAAGAAAAGGAGAAAAAGAGA
+
A11111110>0>E/A/A///A/-99;--//-----/9-/----9/9;----
@M00842:106:000000000-AAV5A:1:1101:9503:3306 1:N:0:5
AAAAAAAAAAAAAAAAAAAAAAAAGACAACACAACAAAAAACACAACACAA
+
AABB@DDDBBBBGGGGAEEEEE/E11?3B/??//?/?B0//</0///??//
@M00842:106:000000000-AAV5A:1:1101:15428:3310 1:N:0:5
AAAAAAAAAAAAAAAAGGGGGGGGGAGAGAAGGAAAGAAAAGAAAAGAGAA
+
111111110000A///A/////----;---99--//-/-/9/--/-/:99/
@M00842:106:000000000-AAV5A:1:1101:14818:3316 1:N:0:5
AAAAAAAAAAAAAAAAAAAAAAAAGAAAAAGAAAAAAAAAAAAAAAAAAAA
+
11>1111ADDDDGCCEC///?//>/?F>BB/?BCCCE??/B/B@/-<-<--
@M00842:106:000000000-AAV5A:1:1101:13963:3316 1:N:0:5
AAAAAAAAAAAAAAAAGGGGGGAGGAGAAGAGAGAAAAGGAGAGAGAAAGG
+
1111111>0@0?A?////AA//<<//?/0010?..1100.<...<..///.
@M00842:106:000000000-AAV5A:1:1101:17102:3328 1:N:0:5
AAAAAAAAAAAAAAAAAAAAAAAAAAAAAAAAAAAACAAAAAAAAAAAAAA
+
A?A3???DBB@DCECC0000////////<///<<///.<0<.-<--;-:9-
@M00842:106:000000000-AAV5A:1:1101:11314:3337 1:N:0:5
AAAAAAAAAAAAAAAGAGGGGGGCAGACGCAACCAGAGACACGGAGAACAG
+
11A1A11>AD?DCEG//0//AA>/<?/0/<//-0..0.0<<0.-<.-.///
@M00842:106:000000000-AAV5A:1:1101:12195:3338 1:N:0:5
AAAAAAAAAAAAAAAAGGGGGGGGGGACGCGAGGAGACAAGAGAAACAGCG
+
1>A1111>?AADG/E/E//AA<------9-------;-------/://---
@M00842:106:000000000-AAV5A:1:1101:20919:3338 1:N:0:5
GACATGGCGCCACCAGCAAGAGCAGAAGCAATACCGCCAGCAATAGCACCA
+
>>>>344B>ABBGGGGEGFGEGB4B43A33B3BBBB2A2EE2F3EGDFHH1
@M00842:106:000000000-AAV5A:1:1101:13690:3339 1:N:0:5
AAAAAAAAAAAAAAAAGGGGGGGAGCGAGCACGAACAAAAACAGCAACGAG
+
>1A1111@?DDDCEA/A/AAE@-A;.--;-9--------9--9--9-----
@M00842:106:000000000-AAV5A:1:1101:22090:3341 1:N:0:5
TGAGAGATATGGTACTGTAAACTTGTGAATGTTTGAACTCTGAAAGACCTG
+
1111111@@@@13333BA333A31D1B3ADD333BB1A313DADFHFGH10
@M00842:106:000000000-AAV5A:1:1101:17601:3342 1:N:0:5
AAAAAAAAAAAAAAAAAAAAAAAAAAGACAAAAGAAAAGAAGAGGAGAAAG
+
33>>3@?DDDDD2??A0000>>///>/?0B000B/03?3/?0?0/0/?011
@M00842:106:000000000-AAV5A:1:1101:21649:3343 1:N:0:5
AAAAAAAAAAAAAAAAAAAAAAGAACAGAAGTAAGCAGGACACGGGAGACG
+
3>AA?A?DDD@DGGGGCE00//1B1BB33333333BB3///20//////?/
@M00842:106:000000000-AAV5A:1:1101:19811:3350 1:N:0:5
ATTAAGCCTGTCAGGGACTGTATGAATTCAAGCTAGCGTAGTAATAAATGA
+
A11>A1BB1>1BAAFFFFBABB3D3D33DB3B111B1A0BA0DD2DD12D1
@M00842:106:000000000-AAV5A:1:1101:11842:3352 1:N:0:5
AAAAAAAAAAAAAAAAAAAAAAAAAAGAAAAAGAAACAAGAGAGAAAACAA
+
AABB@DDDBBBBGGGG0A?EEE/>////?30B//?333?0B00/?11?0//
@M00842:106:000000000-AAV5A:1:1101:10263:3354 1:N:0:5
AATCCAATCCTTGATGTCGGTTGCTGTATAAAAAACAAACAAAAAAAATGG
+
>11>ADF3CF33FG1F3BGG1AAB1B3D3D3ADF0AGGHECBFG//AA0B1
@M00842:106:000000000-AAV5A:1:1101:11716:3356 1:N:0:5
AAAAAAAAAAAAAAAAAAAAAAAAACACAGACAAGAGAACAGACAAAAAAA
+
A3AAADDBBBBBGGGGGG?EFCC////0?0B0B2020233FBC02BB0?//
@M00842:106:000000000-AAV5A:1:1101:12220:3356 1:N:0:5
AAAAAAAAAAAAAAAAAAAAAAAGAACAACACAAGAGAGAAAAAAAAGGAA
+
>1>1>1>ADDDDGCECAC??//E//0000//?//0000//B100//<//00
@M00842:106:000000000-AAV5A:1:1101:10341:3361 1:N:0:5
TTTAGTAGTGGACGGAATTCTGGCTGAACATATTTTATGCTATGCAGAATG
+
>>>>3@B@BBCDG2EGFEGGFG4BBB4BF555555555DBAB5BGHF5FA5
@M00842:106:000000000-AAV5A:1:1101:17771:3362 1:N:0:5
AAAAAAAAAAAAAAAAAAGGGGGAGAGACAACAAGACAACACACAAAGAAA
+
11>AA11DDDD@ACA////////>//?/000//?00B00///?//?00000
@M00842:106:000000000-AAV5A:1:1101:16231:3365 1:N:0:5
AAAAAAAAAAAAAAAAAAAAAAAAAAAAACACAAAAAAAAAAAAAAAAAAA
+
A3A3332A@D2?22000000/////////</0/?00/<///>---------
@M00842:106:000000000-AAV5A:1:1101:11588:3367 1:N:0:5
AAAAAAAAAAAAAAAAAAAAAAAAAAAACAAAAAACAAAAAAAAAAAAACA
+
1>AAA11>DDDDGGG?AE?E/>/?/>/>///0B<///?B0?>//>-<@-.<
@M00842:106:000000000-AAV5A:1:1101:18998:3367 1:N:0:5
CATTTTAGGATAGTCTGAGTGTATGAACATAACATTCCTGATTGGTGTTAA
+
1>>AAFF1CFFFGBBB3BGBBBD33FGDF1111B33D3AFH12DB1AABA2
@M00842:106:000000000-AAV5A:1:1101:16073:3370 1:N:0:5
AAAAAAAAAAAAAAAAAAAAAAAAAAAAACAGAAAAAAAAAAAAGACAAGG
+
A1AA?@?DDDDDGGGG?////////>>/<//001100>///<--..<<0..
@M00842:106:000000000-AAV5A:1:1101:22480:3379 1:N:0:5
AAAAAAAAAAAAAAAAAAAAAAGAAGAAACGACGGGAACAAGAAGAAACAG
+
A@AA?D?DDDDDGGGEE/>/>//B>0100>/////////0B00001<0B00
@M00842:106:000000000-AAV5A:1:1101:21624:3380 1:N:0:5
GAAAAAAAAAAAAAACGGGGGGAGCGAGAGATAGACACGAAAACAGACACG
+
>1111>11>?@?A/A//AA?/</>//<---.1=1111<.-..-<<//./:.
@M00842:106:000000000-AAV5A:1:1101:19955:3382 1:N:0:5
TGTGAAGGAGAGAGAGAAGTAGTACGATGAGGTGTGTCGTAATGTATTGTC
+
>1>1131BCAAACEFEC1F33333DBA0B1BF0B1B02B0BBAB2B2D222
@M00842:106:000000000-AAV5A:1:1101:16237:3383 1:N:0:5
AAAAAAAAAAAAAAAAAAAAAAAGACAACAACAAAAAAAGAAAAAAAAAAA
+
A?AAAA@DBBBBGGGGCC??@E/?12B2??1???B0?/E//BF20/B/>//
@M00842:106:000000000-AAV5A:1:1101:19300:3384 1:N:0:5
GGTGTGACTATTGACGTCCTTCCCCGTACGCCGGGCAATAATGCTTATGTG
+
>3>3>3@55DBBFFBEAAAA5D4A4A2AEA22AA2AEF3BF5D5D5A5B55
@M00842:106:000000000-AAV5A:1:1101:11592:3386 1:N:0:5
AAAAAAAAAAAAAAAAAAAAAAAAAAAAACAAAAAAAAAAAAAAAAAAACA
+
AABBBDDDBBBBGGGGGGFCE/EE/>>//<//B0F/<B//<C--@C-A-..
@M00842:106:000000000-AAV5A:1:1101:10652:3387 1:N:0:5
AAAAAAAAAAAAAAAAAGGGGGAGGGCAGCGCCAACGAACAACAACAGCAG
+
>AA?A1ADDDDDGGCCAE//A?/>///???E?/////////0/?//?0000
@M00842:106:000000000-AAV5A:1:1101:8937:3388 1:N:0:5
AGCGGGAAAGTTAGACCAAACCATGAGACCAACATAAACATTATTGCCCGG
+
>1>111>>>C3@F3F11GA0GC01D1BD1BA0A001111AAAFB2D111A/
@M00842:106:000000000-AAV5A:1:1101:9981:3395 1:N:0:5
AAAAAAAAAAAAAAAAAAAAAAAACAACACGAAAACAAACACACAAACCCA
+
AAAAADDDDDDDGEGGEEE//>//////?//>/>>CHAGEA0?/B<B////
@M00842:106:000000000-AAV5A:1:1101:19112:3398 1:N:0:5
AAAAAAAAAAAAAAAAAAAAAAACAAAAAAGAAAAGAGAAAAAAAAGAAAA
+
33AA332ADBDBGC?EA000///??1?B1//?03B3/2?33?0<////022
@M00842:106:000000000-AAV5A:1:1101:19949:3399 1:N:0:5
TGTGAAGGAGAGAGAGAAGTATGACGATGAGGTGTGTTGCAATGTATTTTC
+
11>1>D1BF1A1AEFGGFGBAD3DFE0A0A1F0A1B00A1BF2BDA22ADA
@M00842:106:000000000-AAV5A:1:1101:9805:3405 1:N:0:5
AAAAAAAAAAAAAAAAAAAAAAAACAACACAACAAACAAAAAAAAAAAAAA
+
ABAABBBDBBBBGGGGGGGGGGGG1?F/?//?///F/B?FGAGGG/>>@GD
@M00842:106:000000000-AAV5A:1:1101:22403:3409 1:N:0:5
CTTGAGGAAGAAGAAAAAGAGATCAGACAGGATAAAGAAAAAGCGAGTCAA
+
1>11111BC11>AAFFFAEAFB1BB1B10AE01B1D11B0BFF0BEEAB12
@M00842:106:000000000-AAV5A:1:1101:19113:3416 1:N:0:5
AAAAAAAAAAAAAAAAAAAAAACAGAAAACGCAAGAAAAAACACAAAACAG
+
AAAAADDDDDDDGGEGCEC/E>/F001100//>//B0>G0///0/<000<0
@M00842:106:000000000-AAV5A:1:1101:14182:3418 1:N:0:5
AAAAAAAAAAAAAAAAGGGGGGGAGAAAGCAGAACAACGAACCACGACAAA
+
11>1111>>A@D/AE///AAE/---.:///:/9//;-9------9-@--9-
@M00842:106:000000000-AAV5A:1:1101:19698:3418 1:N:0:5
AAAAAAAAAAAAAAAAAAAAAAAAAACAACGAAAAAAGAAAAAAAAAAAAA
+
>?AA?11ADDDDEC?EE?////////////////<0///<000//>//-<-
@M00842:106:000000000-AAV5A:1:1101:21977:3420 1:N:0:5
AAAAAAAAAAAAAAAAGGGGGGGCGCAGCAACAGAGACCAACGAAAACAAG
+
A?A@1>1>@@??EE?////EEC?---------:9//----9--;--9/---
@M00842:106:000000000-AAV5A:1:1101:9672:3422 1:N:0:5
AAAAAAAAAAAAAAAAAGGGGGAGACAGGCCACACACCACAGCACAGGCAA
+
>>AAAD??@?DDGG?A/EEAEE//B/00////?0?/?////0/0BB0///0
@M00842:106:000000000-AAV5A:1:1101:10673:3422 1:N:0:5
CTGGATGGACAAGTTAGTAATGAATGAATAGCTGCATTTTAGATGGCACAA
+
1>>1111>FFFFG1FGGBBFFFG133F1331BD1BB1333DBBF2EFHH0B
@M00842:106:000000000-AAV5A:1:1101:13169:3429 1:N:0:5
AAAAAAAAAAAAAAAAAAAAAAAGAAAAAAAACAACAAAAAAAAAAAAAAA
+
B@BBBDDBCCCCGGGGGFCCCEF111BBC//<?/?/??0GACCC>@D?<<<
@M00842:106:000000000-AAV5A:1:1101:11487:3434 1:N:0:5
AAAAAAAAAAAAAAAAGGGGGGGCGGAGGAGAACACAAACACGAACGAACG
+
11>AA1@AADDDGEEA/AE?C?---9------://-;----------:---
@M00842:106:000000000-AAV5A:1:1101:14726:3441 1:N:0:5
AAAAAAAAAAAAAAAAAAAAAAAAAGAACAAGAAAAAAAGAAAAAAAAAAA
+
>3>3332ADDDBGCCE0000//////?02B222B?2?///?0B??B?//>-
@M00842:106:000000000-AAV5A:1:1101:18202:3442 1:N:0:5
GCACCACAAACGTGACGATGAGGGACACACACAGCAAAAACGTCGACAGTA
+
>AAAAF1>AFAA1AFFEA0A1BGBEAF0B0A0AB0BBAA/AA0AAA//EB2
@M00842:106:000000000-AAV5A:1:1101:17534:3444 1:N:0:5
GCTGAGGATGGTACAGCTAATGGCCGTCCTCATGTCCATGCGGTGCACTTT
+
1>>1111BB@11AFGG1B113BA00A0000AB11A2D22D1BE/AE11111
@M00842:106:000000000-AAV5A:1:1101:16524:3446 1:N:0:5
AAAAAAAAAAAAAAAAAAAAAAAAAAAAAAAGAAAGAAAGGAACAAAAAAA
+
11>A???DDDDDGGCGC??/////>///>////<010001000<0?00/>-
@M00842:106:000000000-AAV5A:1:1101:12800:3449 1:N:0:5
GCGCATGACAAGTAAAGGACGGTTGTCAGCGTCATAAGAGGTTTTACCTCC
+
>>A>>33BCFFFFGGGGGCGFG22AABFE3E2BE2AD5FEG3252BBG5FA
@M00842:106:000000000-AAV5A:1:1101:21437:3453 1:N:0:5
AAAAAAAAAAAAAAAAAAAAAAAAAGAAAACAAAAAGAGCACGGAGCAAAG
+
A?A?A@ADDDDDGGGGC///>/>>@//0000//B0//?0010//////010
@M00842:106:000000000-AAV5A:1:1101:19494:3453 1:N:0:5
ATACGCTCGGCGCCAGTTTGAATATTAGACATAATTTATCCTCAAGTAAGG
+
B?BB?A3>A>>>EEEGB5BB55A55A55FEG5B5A5B55DA5FAFF5D5F3
@M00842:106:000000000-AAV5A:1:1101:16472:3466 1:N:0:5
AAAAAAAAAAAAAAAAAAAAAAAAAAAAACAAAAAAAAAAAAAAAAAAAAA
+
33AAADDBBBBBGGGGC??0@E//>>/<<///B?FCC@>@C@CG?CDCCG?
@M00842:106:000000000-AAV5A:1:1101:17600:3471 1:N:0:5
AAAAACGGACCAAAAAAAAAAAAAAAAAAAACGGAAGGAGCGGGAGACAAG
+
>1>11111>>AAAAC0000///////>//>//>>/F/?0/>><//</<000
@M00842:106:000000000-AAV5A:1:1101:19744:3472 1:N:0:5
TGGAATTCTCGGGTGCCAAGGAACTCCAGTCACACAGCGATCGCGTACGCC
+
33>>>B4BBB>AE4AEGFFFFG4BBEFEBDGB55BAF2AA2222AAA0AA0
@M00842:106:000000000-AAV5A:1:1101:13347:3474 1:N:0:5
AAAAAAAAAAAAAAAAAAAAAAAAAAAAACGAACAAAAAAACACGAGAAAG
+
B@ABA??DBBBBGGFGC??@?C/>///<<//?///2B?/>/?/0////.11
@M00842:106:000000000-AAV5A:1:1101:19271:3475 1:N:0:5
CTCATGTCGGGAATTGTAGAGTTATGAGCATGGCAAAGGCTTATTGAACTA
+
>1A111@3>@>DG11BAA3AB3BD31AEB1B1BBABBG0C101BD1FD111
@M00842:106:000000000-AAV5A:1:1101:10556:3478 1:N:0:5
AAAAAAAAAAAAAAAAAAAAAAAAGAAAACAGAAACAAAGAAAAACACAAA
+
>1>A>A1DDDDDGG?A/AE/>@/>//00>>?00F100?F0BG00<//<?/0
@M00842:106:000000000-AAV5A:1:1101:11814:3478 1:N:0:5
AAAAAAAAAAAAAAAAAAAAAAAAAGAACAAAAAAAAAAAAAAAAAAAAAA
+
33AAA3ADDBBBGGGE?A00>///>/?B0B0?0?//<///<//-----::-
@M00842:106:000000000-AAV5A:1:1101:20626:3479 1:N:0:5
AAAAAAAAAAAAAAAGGGGGGGGAGCGAGACACACACAGAACAACAAAGAA
+
AAAAA?1>ADDDGGE///EEG-;-99----9-;;9--9-//-/-;---9/-
@M00842:106:000000000-AAV5A:1:1101:10576:3485 1:N:0:5
AAAAAAAAAAAAAAAAAAAAAAAACAAAACACAAAAAAAAAAAAAAAAAAA
+
AAA@ADDDDDDDGGGGGGGEEG/E/??GFA>B/FBF?EEC?CCCCGGGCCC
@M00842:106:000000000-AAV5A:1:1101:17320:3488 1:N:0:5
AAAAAAAAAAAAAAAAAGGGGGAGAGCGACAGAACACAAGAAACAGAAGAG
+
>1>1>>1>@00@?////A///>/>//////>>F1000//00000>0011<0
@M00842:106:000000000-AAV5A:1:1101:11321:3488 1:N:0:5
AGCAGAAGCATTAAGCCTGTCAGGGACTGTATGAATTCAAGCCTGCGTATT
+
>1>>11B1BF13BGBFF1B1AFDAFFF0BAA3ADA32BFFG101BAABF/1
@M00842:106:000000000-AAV5A:1:1101:22859:3489 1:N:0:5
TAGAGCACATAAGGCTAGAGGACAGAAAGAAAAAAAGGGGTAGACCTAAAA
+
>1>1111BCB1@ADF11B1BG10AAB1AA0B0A0AABEAE/AFBDA1B1A1
@M00842:106:000000000-AAV5A:1:1101:19738:3489 1:N:0:5
TGGAATTCTCGGGTGCCAAGGAACTCCAGTCACACAGTGATCTCGTATGCC
+
>3>>3BCFFFAAFG2AFGBFFFEG4BAACFHFA53EB3BB555DAAAAFB3
@M00842:106:000000000-AAV5A:1:1101:19046:3490 1:N:0:5
AAAAAAAAAAAAAAAAAAAAAAAAACAACGACAAAAAAAAAGCCGAACACG
+
??AA@@@DDDDDGGC/A/E/////>///////</0B///<</00/////0/
@M00842:106:000000000-AAV5A:1:1101:21450:3492 1:N:0:5
AAAAAAAAAAAAAAAAGGGGGGGGGGAAGAGCACGAAAACACAGAGAAGAA
+
>>AA111AD0ADE/A///////9-9>--9-9-/------/----;/-//9/
@M00842:106:000000000-AAV5A:1:1101:13537:3494 1:N:0:5
AAAAAAAAAAAAAAAAAAAAAAAAAGAGACGAGAGAAAAAAAAAAAAAAAA
+
A?AABDAADBBBGGGGGGC?ECG///?2B2/>/?//3B2?///////----
@M00842:106:000000000-AAV5A:1:1101:14003:3496 1:N:0:5
AAAAAAAAAAAAAAAAGGGGGGGAGGAAAGAGCAAAAAACAAGACAAAAGA
+
11AAA11>>AAD?EA/EEEAEC@G@-./9.;B///;--;----9-/9--/-
@M00842:106:000000000-AAV5A:1:1101:15197:3506 1:N:0:5
AGAAAAAAAAAAAAAAAAAAATGGAATGCTAGGGTGCCAAGGAACCCCAGG
+
A3A3344DBBDBGFFG??0001B@3E33@33BBB3B>333?FEFG1?1/?/
@M00842:106:000000000-AAV5A:1:1101:13845:3507 1:N:0:5
GTGGAGGACGGAATTCTGGCTGAACATGTCACATGCTATGCAGAACGAGGG
+
>1>1111>1>>AF1113BFA0AE11F1B2221A2BBAA2BBFGD00B//E/
@M00842:106:000000000-AAV5A:1:1101:15663:3512 1:N:0:5
AAAAAAAAAAAAAAAAAAAAAAAAAAAAAAAAAAAAAAAAAAAAAAAAAAA
+
A3AA332ADBBCGCEG?E0>?/@/?>>>E///B></A-<-@--:9---:--
@M00842:106:000000000-AAV5A:1:1101:20623:3513 1:N:0:5
AAAAAAAAAAAAAAAAAAAAAACAAACAACAGAAAAAAAACAAAGCGAGCA
+
AAAAA?@DDDDDGG?/EA/EE////0/B>?/0>11B0>///?/<00/////
@M00842:106:000000000-AAV5A:1:1101:11549:3516 1:N:0:5
AAAAAAAAAAAAAAAAAAAAAAAAAGAGACTACAAACACGCAACGAGACAA
+
33AAA@@DBBBBGGEGGC?E@>>>/EE0?033B33?/00////////?/00
@M00842:106:000000000-AAV5A:1:1101:20982:3518 1:N:0:5
AGCCGTTGCGAGGTACTAAAGGCACGCGTAAAGGCGCTCGTCTTTGGCATG
+
A1AA1111>1A1AA1B3B31FGBB0A0A/A//DBCE//AE/A//2AB1B10
@M00842:106:000000000-AAV5A:1:1101:10197:3522 1:N:0:5
AAAAAAAAAAAAAAAAAAAAAAAAAAACACACAACACAAAAAAAGAAACAA
+
AAAAADDDDDDDGGEGGGGGCEE//>//?0//?////?/00?/>//?0?0/
@M00842:106:000000000-AAV5A:1:1101:12553:3523 1:N:0:5
AAAAAAAAAAAAAAAAAAAAAAAAAAACACGAAAAAAAAAAAAAAAAAAAA
+
C@BBB@DBCCCCGGGGGGGFGGGG?EE/?0?>/?>BBCCDFCGC@C?--:-
@M00842:106:000000000-AAV5A:1:1101:10500:3523 1:N:0:5
CCATCCAAAGGATAAACATCATAGGCAGTCGGGAGGGTAGGCGGAACCGAA
+
>AAAACCFFFFBBGGGG5FB4BDFFFBAAA22A2AA22BF2BAEGGGGG00
@M00842:106:000000000-AAV5A:1:1101:20523:3525 1:N:0:5
AAAAAAAAAAAAAAAAAAAAAAAAAAAAAACAAAAAAAAAAAAAAAAAAAA
+
AAA?>DDBBBDAEGGGGGGGGG?E/>>/<///?F0?<<<AC?-AC@@DGGG
@M00842:106:000000000-AAV5A:1:1101:10391:3528 1:N:0:5
AAAAAAAAAAAAAAAAAAAAAAGACACAATATCATAACAACAAGCAACGAA
+
1A?A?@ADDDDDGGG?EEEE>/>F>0B0?11222222111//?0/000///
@M00842:106:000000000-AAV5A:1:1101:10980:3532 1:N:0:5
CTACAATGTGCTCCCCCAACTTGATATTAATAACACTATAGACCACCGCCC
+
1>AAAF3B33B@FGFCGEGFEADB1A33AA3AD1AABFA2FDGFHGEF/EE
@M00842:106:000000000-AAV5A:1:1101:15655:3532 1:N:0:5
AAAAAAAAAAAAAAAAAAAAAAAGAGAAACACAAAAAAAACAAAAAAACAG
+
3>>AA32ADBBBGGGGE?0>/?/1?BBFF331//00?/E@///00?////0
@M00842:106:000000000-AAV5A:1:1101:19711:3534 1:N:0:5
GTTGACGGCCATAAGGCTGCTTCTGACGTTCGTGATGAGCTTGTATCTGCG
+
>3>3>B3>DDDBGDGGGBBF4BBBD55B222B2BA3A5B353B2AA5DD50
@M00842:106:000000000-AAV5A:1:1101:20493:3535 1:N:0:5
GAAAAAAAAAAAAAAAGGGGGGGGCGGAAGCCACAAGAACAACAGAAAAAG
+
11AAAC1DA@ADEECE/AEEEC?-=9---9--;-----/-;----///---
@M00842:106:000000000-AAV5A:1:1101:10023:3537 1:N:0:5
AAAAAAAAAAAAAAAAAAAAAAAAGGAACAGCGAAGACCACGAGAGCCACA
+
AAAAADDDDDDDGGGGCEC/>/////000B00>//</000//>////0000
@M00842:106:000000000-AAV5A:1:1101:17561:3541 1:N:0:5
AAAAAAAAAAAAAAAAAAAAAACAAAAAAAGTAACAAAAAGAAAGAACAAA
+
?1AAADDDDDDDGGCEE///EE/>/00/>//12221100</?<01000000
@M00842:106:000000000-AAV5A:1:1101:8312:3544 1:N:0:5
AAAAAAAAAAAAAAAAAAAAAAAACAAAAACAAAACAAAAAAAACAAAAAA
+
BBBBB?ADBBBBGGGGAEEEGE/>E?10B/E/F0B??/00?<C//?C00?<
@M00842:106:000000000-AAV5A:1:1101:17500:3545 1:N:0:5
AAAAAAAAAAAAAAAGAGGGGGGGGGAGACGCACGAGACAAAGGAAACAAG
+
11>A>11>A?DD?////0AEEE/9--;---;--9-;-----;/-9////9-
@M00842:106:000000000-AAV5A:1:1101:23025:3547 1:N:0:5
AAAAAAAAAAAAAAAAAAAAAAAAACAAAGACAACACAAAAAAAAAAAAAA
+
B@ABBDBBBBBBGGGGGGFC/>>/>///03B23B??/??F0FB//<<//<@
@M00842:106:000000000-AAV5A:1:1101:19352:3549 1:N:0:5
TCTAATGTTCCTAACCCTGATGCGGCCGTCCCTAGCTTTGTTTCTGGTGCC
+
1>>>AD1B@BD3BGGGGFGBBF10A00AA00/BBB1B21BD0BB22B1010
@M00842:106:000000000-AAV5A:1:1101:9202:3554 1:N:0:5
AAAAAAAAAAAAAAAAGGGGGGAGCAGAACACACGCGCAAACACGAAGAGG
+
11AAA@@ADDDDGA?E////A/////<00000//----<-<C...-.....
@M00842:106:000000000-AAV5A:1:1101:19794:3557 1:N:0:5
AAAAAAAAAAAAAAAAAAAAAACACGAAGCTCACAACACAAAAACAAAAAA
+
>1AA?>1ADDDDGGGCECEC??A/B////>11111B/>//>00//</B0?<
@M00842:106:000000000-AAV5A:1:1101:19593:3559 1:N:0:5
AAAAAAAAAAAAAAAAAAAAAACACACAACGCAGACAACAACAAAGCAACG
+
ABBA?DDBDBBBGGGEGEEEE/>11?11?1//>//B00//////030330/
@M00842:106:000000000-AAV5A:1:1101:20089:3560 1:N:0:5
AAAAAAAAAAAAAAAAAAAAAAAAAAAAAACAAAAAAAAAAAAAAAAAAAA
+
A@BB@DDBBBBBGGCE?ECGGC/@E////////0B?////>---<-;-;--
@M00842:106:000000000-AAV5A:1:1101:14568:3561 1:N:0:5
AAAAAAAAAAAAAAAAAAAAAAAAAAAACAAAAAAAAAAAAAAAAAAAAAA
+
33>3332ADDDBGCC?0000//////>/??/0B/>//@//--A@--;----
@M00842:106:000000000-AAV5A:1:1101:10510:3563 1:N:0:5
CACTCGGAAATATTGGCTGTTACTCAGAAGTCTTACCTTCCATTAAAACAA
+
>A1>A11AA11B3331FAF0AGD3D1AA1BD3A3D1B11B0BA2B1A11/A
@M00842:106:000000000-AAV5A:1:1101:12762:3564 1:N:0:5
AATTAATGGCGTCGAGCGTCCGGTTAAAGCCGCTGAATTGTTCGCGTTTAA
+
1>>>>D3DFFDAEEEGEGAEEFA0/BBEA10///AAB2AB22DEEG///>2
@M00842:106:000000000-AAV5A:1:1101:8165:3568 1:N:0:5
AAAAAAAAAAAAAAAAAAAAAAACAGAAACAAAACAACAGAACCACAACAC
+
A@AAADDDDDDDGGGGGC?@G///?0>E100/B>0/?//0010/B//?E//
@M00842:106:000000000-AAV5A:1:1101:22171:3575 1:N:0:5
ATTGAACAAATTTAATTTGGTGATTGGTGGTAGTAGGAGACAAAAAAAAAA
+
>11111CFFFBB1F3B33BF1A1D3DB1BB03B13DBEA0FC0F0AAC///
@M00842:106:000000000-AAV5A:1:1101:22440:3579 1:N:0:5
AAAAAAAAAAAAAAAAAAAAAAAGCAAAAAGAACACACAACAGACACCACA
+
?AAAADDDDDDDGGEEE?E@?E@/0BB10//?0B00>/?><F0B00</</<
@M00842:106:000000000-AAV5A:1:1101:11918:3579 1:N:0:5
AAAAAAAAAAAAAAAAAAAAAACAAAAACAAAAAAAAAAAAAAAAAAAAAA
+
AAABCDBBCCCCGGGGGGGGGC1BG1BF1111BFE>/<BC<B><CCCC@DC
@M00842:106:000000000-AAV5A:1:1101:23087:3581 1:N:0:5
CAAAAAAAAAAAAAAAAAAAGGGAATGCCGGGTGCCCAAGAAACCCAGGTC
+
1>A?AADDDDDDGGGGGCE/?E//0B1@1/>E>/>001//0BB00??//B1
@M00842:106:000000000-AAV5A:1:1101:8932:3588 1:N:0:5
AGCTGGAGTAACAGAAGTGAGAACCAGCGTATCAGAAAAAAAGTTTGAATT
+
>33>344BBCFFGGGCF5BFGB5FCAB42A22BDD3DBBAA2BB55D5B55
@M00842:106:000000000-AAV5A:1:1101:17841:3590 1:N:0:5
AAAAAAAAAAAAAAAAAAAAAAAAAAAAAAAAAAAAAAAAAAAAAAAAAAA
+
33>3>32DBB@D?EC??000//E/>///<>///>/<<<-<-:---99--9-
@M00842:106:000000000-AAV5A:1:1101:21791:3592 1:N:0:5
AAAAAAAAAAAAAAAAAAAAAACAACAGACGGAACCAAAAAAAAAAAAAAA
+
AAAAAD?D?DDDCG/EECE/////>//0>0>//?>/0//?////B/<///-
@M00842:106:000000000-AAV5A:1:1101:9268:3598 1:N:0:5
AAAAAAAAAAAAAAAAAAAAAAAAGCAACAAACACCACACAAAAAGACACA
+
AAAAADDDDDDDGCEG?EECEE///0@00BFG/>0??//??/0B//?0<00
@M00842:106:000000000-AAV5A:1:1101:16405:3599 1:N:0:5
AAAAAAAAAAAAAAAAAGGGGGGAGGGAACGGAAAGGAAGAACAGACCACG
+
11A11>1AA?AACEE///////></</.0..<>.-0.//.<////<../..
@M00842:106:000000000-AAV5A:1:1101:16172:3600 1:N:0:5
AAGGAAAACGAAAGCAGAAAAAAAAAAAAAAAAGAAGGGAAACCACGGGAG
+
>1>1111111111A11B10100000/A//AA/>/?0>B/?A/00//>////
@M00842:106:000000000-AAV5A:1:1101:16282:3602 1:N:0:5
AAAAAAAAAAAAAAAAAAAAAAAAAGAAGACGCAGAGCAACACAAACAACA
+
11>AA@?DDDDDGGGC?//////////0010?/////B1000///0?F///
@M00842:106:000000000-AAV5A:1:1101:17826:3603 1:N:0:5
AAAAAAAAAAAAAAAAAAAAAAAAAAAAGAAAAAAAAAAAAAAAAAAACAA
+
B?AAADDBBBDBGGGE??C0/>///>EF/?032?//</</<-<----@.:.
@M00842:106:000000000-AAV5A:1:1101:12664:3604 1:N:0:5
AAAAAAAAAAAAAAAAAAGGGGGCAGTCACAGCAAACAACACAGAAACACG
+
1?AAADADDDDDGGC?//A//>////011B1@?001B0//?/?011B00B/
@M00842:106:000000000-AAV5A:1:1101:16747:3605 1:N:0:5
AAAAAAAAAAAAAAAAAAAAAAAAAAAAAGAACAAAAACAAAAAAAAAAAA
+
>333332DDDDDCC?E?000//>/>/>>E//022B0B////<?//<<-<?-
@M00842:106:000000000-AAV5A:1:1101:11200:3606 1:N:0:5
AAAAAAAAAAAAAAAAAAAAAACAGAAGACGAGAAAAAAAAAAAACAAAAA
+
1>AAADDDDDDDGGGGGEGC///B00@1B0/>/>/BB0/<E</C///?00/
@M00842:106:000000000-AAV5A:1:1101:10902:3610 1:N:0:5
GAAAAAAAAAAAAAAGAGGGGGAGGAAGACTCACAAGACAAAACGAATGGG
+
11AA111ADD@D?AEA/BFEAC/>>/000011@111000B000B////110
@M00842:106:000000000-AAV5A:1:1101:9688:3614 1:N:0:5
AAAAAAAAAAAAAAAAAAAAAAAAAAGACATGAAGGAACAACAGAAAAAAG
+
AAAAADDDDDDDGGGGGGC@>?E//>//00111111B00<0//001100//
@M00842:106:000000000-AAV5A:1:1101:11179:3615 1:N:0:5
AAAAAAAAAAAAAAAAAAAAAAAACAGAACACACACAAACAACAGAAAAAA
+
>3>333>A@@ADGCFGC0E0////?G???232/??///0/B//?233320<
@M00842:106:000000000-AAV5A:1:1101:22918:3617 1:N:0:5
AAAAAAAAAAAAAAAAAAAAAAAACAGCAAACAAGCAAGAAAACGAAAAAG
+
AAAA@ADDDDDDECGCCA@?/E//??0B>0100/0>0B0B0000/?/?/0/
@M00842:106:000000000-AAV5A:1:1101:18640:3617 1:N:0:5
ATGAGAAGAGCCATACCGCTGATTCTGCGTATGCTGATGAACTAAGTCAAA
+
>1>111@BCFFFGACGBAA0AA1B33D1A0A0B22D11DB1F11BG22221
@M00842:106:000000000-AAV5A:1:1101:9036:3619 1:N:0:5
AAAAAAAAAAAAAACAAGGGGGCAGGACGACTCGGCGCACACACACAACAG
+
11AA1>A?ADDDGCE//0A/AE////?/>////////>>/>0///?////0
@M00842:106:000000000-AAV5A:1:1101:11715:3619 1:N:0:5
AATGACCTTACTTCGCTTTGTATGATTGTTGGGCTGTTGACTCTGAGCTGG
+
>>11>BC1@BF@BBFE1AAB3B3DB33D13AAAF0BA1BDF111DDGFAF0
@M00842:106:000000000-AAV5A:1:1101:8759:3620 1:N:0:5
AAAAAAAAAAAAAAAAAAAAAAAAAAACAAACAAAAAAAAAAAAAAAAAAA
+
>A?AADDDBBBBGGGGGGGEGCGEF/>/?/?/B?F0?BC/CCCG-CGCC?D
@M00842:106:000000000-AAV5A:1:1101:19060:3621 1:N:0:5
TATGATGGGTTATGTAGAAACGAAAAAAACAAAAAAAATGGAATTCTCGGG
+
>>>1>33BA1>>11BGGDGFGFEA000EA00AFCGGEECFFHHF1F22BF/
@M00842:106:000000000-AAV5A:1:1101:16754:3623 1:N:0:5
AAAAAAAAAAAAAAAAAAAAAAAAAAAACAGAACAACAAAAAAAAAAAAAA
+
A>AAA1ADDDDDGGG?E/@/E///>/></?0FH0FG/FC0<?////A-<-<
@M00842:106:000000000-AAV5A:1:1101:14918:3625 1:N:0:5
AAGGACAAGAAGAAACAAAAAAAAAAAAAAAAAAAGGGAACACGAGGGGGG
+
>1>111111B11E11B11110000A/A/A/A//E@>?>CA/00//>>>//-
@M00842:106:000000000-AAV5A:1:1101:16465:3626 1:N:0:5
AAAAAAAAAAAAAAAAAAAAAAAAAAAGACACAAAAAAAAAAAAAAAAAAA
+
3?AAABCCCCCCGGGGGCCE?E?E/EE/?232B?FFF?DG/><D---<-A@
@M00842:106:000000000-AAV5A:1:1101:14739:3634 1:N:0:5
AAAAAAAAAAAAAAAAAGGGGGGAGAGGCCGCACAGAAAAAAAGCAAAAAG
+
11>1111>ADDDEC///A////</<CC//<-->-<///</.<:..////..
@M00842:106:000000000-AAV5A:1:1101:19027:3634 1:N:0:5
CTAATTAACAAAAAAAAAAAAAAAAATGGAATTCTAGGGCGCCAAGGAACC
+
>AAA133DFFFFGGGGCCCCGGEC/A0B1@1B1B22D1/0>/>E/>?CFH/
@M00842:106:000000000-AAV5A:1:1101:11584:3641 1:N:0:5
AAAAAAAAAAAAAAAAAAGAGGAGAGAAGCCAACAAGACACACCAAAAACG
+
>1AAA@DDDDDDGGGE?///0/>//?B101000///0B00B0///?//?//
@M00842:106:000000000-AAV5A:1:1101:11076:3644 1:N:0:5
GGTTGAGGTCGTTGAAGAAGAAGAAGAAGAAAAAAAAAAAAAAATGGAAAA
+
>3>>3B4B>BDAEGGGGDGGFFA4444444B3BBAA2AAAE>EE1FFHH32
@M00842:106:000000000-AAV5A:1:1101:8576:3654 1:N:0:5
ACTTATACCGATATTGCTGGCGACCCTGTTATGTATGGCAACTTGCCGCCG
+
AA>AAF5DFBBAFE6FFBFGGGEE2ABB3555D5DAFGHEBG35FBG?E?0
@M00842:106:000000000-AAV5A:1:1101:19604:3656 1:N:0:5
ATTATGGTCGTCGACTGGTTTGCTGGAAACACAAAAAAAAAAATGGAACTC
+
AAAA1313B>>>1AAAEGBB0ADABE01B000AF0B/EEA//A0B1B1111
@M00842:106:000000000-AAV5A:1:1101:19953:3657 1:N:0:5
AAAAAAAAAAAAAAAAAAAAAAACAAAAACTAAAAAACAAAAAAAAACCAG
+
1AAAADDDDDDDGGGGGGGE@@?/??>0/?11>>11>///0<?////////
@M00842:106:000000000-AAV5A:1:1101:11744:3657 1:N:0:5
GCTCCCAAGCATTAAGCTCAGGAAATGCAGCAGCAAGATAACCACGAGTAA
+
>>3>>?FBAAFBAFBGFABGGG4FG4BAAB44BB22AB3DB3B3BAEEAA5
@M00842:106:000000000-AAV5A:1:1101:15365:3662 1:N:0:5
AAAAAAAAAAAAAAAAAGGGAAAGAGCGGGAGCCAAGGAACCCCAGACAAA
+
A1AAA??DDDDDGGGCE/AE/0/0000>>/>/?FCB>FB>B>/???/?B00
@M00842:106:000000000-AAV5A:1:1101:14859:3663 1:N:0:5
AAAAAAAAAAAAAAAGGGGGGGAAGGAAGAATCACACAAAAAGAAAAAAGG
+
11>1111>0>>0/////EE/@@-.;A.:..9000/0/:9CA99B-/9----
@M00842:106:000000000-AAV5A:1:1101:12886:3665 1:N:0:5
AAAAAAAAAAAAAAAAAAAAAAAAAAAAACAAAAAAAAAAAAAAAAAAAAA
+
B@BBBDDBCCCCGGGGGGCGCE?FGEE/E/??CF/B/<>/><<-<--:-A9
@M00842:106:000000000-AAV5A:1:1101:22327:3665 1:N:0:5
AAAAAAAAAAAAAAAAAGGGGGGGGAGTGGAGAGAGAAAACAAACAGACCG
+
1>AA11@DD?DD?AE?//////<---9---/-/----//-/9---;-;---
@M00842:106:000000000-AAV5A:1:1101:9657:3667 1:N:0:5
AGTTCCATCAACATCATAGCCAGATGCCCAGAGATTAGAGCGCATGACAAG
+
>1>>AFFFFFFFGGGG3FDGBDBB1B1A0AA0AB1ADB1FBEEEAEHHFB0
@M00842:106:000000000-AAV5A:1:1101:21046:3668 1:N:0:5
TATGAGGATCAAAGAAGTACAAATCTTGCTGTAGATAATCTGAACGGCGCA
+
1>11>11B1BFFGFGGGB3F3G111D3D11BADFD3DF3D2DFGHHECG//
@M00842:106:000000000-AAV5A:1:1101:21364:3669 1:N:0:5
AAAAAAAAAAAAAAAAAAAAAAAAAACAAGACCCACAGAGGCGCGCAGACA
+
ABBBBBDDBBBDGGGGFGCEFCC?>>/?E2B22?///033/</>/////00
@M00842:106:000000000-AAV5A:1:1101:10040:3669 1:N:0:5
CATAAAATGATTTGGGATTGGGTTGTGCGGCTGGAGATAATTACCATATGG
+
>A1AAFF3DFD@A1GAFFGFGG00A00A0A0AAB0BB0F122DGGBAG2F1
@M00842:106:000000000-AAV5A:1:1101:15894:3674 1:N:0:5
GAAGAGGAAAAAAAAAAAAAAAAATGGAACTCTCGGGAGCCAAGGAACTCC
+
>1>1111BCFFFGGGGC???A??E0BBBG1111B?>>/>?/0>FCFGH111
@M00842:106:000000000-AAV5A:1:1101:20778:3675 1:N:0:5
CTTCGTGATAAAAGATTGAGTGTGAGGCTATAACGCCGAAGCGGTAAAAAA
+
1>1>111BBBD11A1B1B1BBB3D31B0A113DD0A0?/AEE/?EEGFF1/
@M00842:106:000000000-AAV5A:1:1101:8282:3675 1:N:0:5
AAAAAAAAAAAAAAAAAAAAAACAAAAAAACAAACAAAACAAAAAAAAAAA
+
BBBBBBDBBBBBGGGGGGGGEG1E1B11/>//?0/0/?C?//BGE@/>/@>
@M00842:106:000000000-AAV5A:1:1101:20486:3678 1:N:0:5
TAAAATAGTTGTTATAGATATTCAAATAACCCTGAAACAAATGCTTAGGGG
+
>>AABFBDBFFDGFGFFFBFADDAA55AA4B4BBE4B4EFFAADA5GFHE2
@M00842:106:000000000-AAV5A:1:1101:17913:3688 1:N:0:5
AAAAAAAAAAAAAAAAAAAAAAAAAAAAACACAAAAAAAAAAAAAACAAAA
+
A@AAADDDBBBBGGGGGC0E?CE///>/>?/?/?FGH/C@?/>C-@..<..
@M00842:106:000000000-AAV5A:1:1101:11683:3689 1:N:0:5
AAAAAAAAAAAAAAAAAAAAAAAAAAACAGGACAACAAGAAACAACACGGA
+
AAA?1@DDDDDDGCGECAEEE//E/////0/B/00//?0<000B///////
@M00842:106:000000000-AAV5A:1:1101:8641:3689 1:N:0:5
TGGAATTCTCGGGTGCCAAGGAACTCCAGTCACACAGTGATCTCGTATGCC
+
3>>>ABFDFFABGG2EGGGGGCHG4ACGF5FGB53EG3B5555D22B3BAB
@M00842:106:000000000-AAV5A:1:1101:13165:3696 1:N:0:5
AAAAAAAAAAAAAAAAGGGGGGGGGGAGACAGAGAACAACAACAAGAGCAA
+
11A11>>DDDDDAE?/////AB-9--------//-/;/---;-------//
@M00842:106:000000000-AAV5A:1:1101:14021:3696 1:N:0:5
AAAAAAAAAAAAAAAAAAAAAAAAGAAAACACACACACACACAAAAAAACA
+
A3AAADDDDBBBGGEGGCG?E?E@1?B323?0///?///?//<??B/C</<
@M00842:106:000000000-AAV5A:1:1101:21759:3696 1:N:0:5
AAAAAAAAAAAAAAAAGGGGGGAGCGGGACCTACACAACCAGACGACAAGG
+
>1>A11>100A??A////AEAC/>////--.01>1<=...<...-----..
@M00842:106:000000000-AAV5A:1:1101:22020:3701 1:N:0:5
AAAAAAAAAAAAAAAAAAAAAAAAAAAAAAGAAAAAAAAAAACAAAACAAA
+
1>1AADDDDDDDEGGGEGGGC/EE@>@E//<?0BB0/B@@<<.<.>00<C.
@M00842:106:000000000-AAV5A:1:1101:8196:3701 1:N:0:5
AAAAAAAAAAAAAAAAAAAAAACAAAAACACAACCACGACAAGAACACAGC
+
AAAAADDDDDDDGGGEEEEC??/>/00///B////>//>>//000000?0/
@M00842:106:000000000-AAV5A:1:1101:14812:3701 1:N:0:5
AAAAAAAAAAAAAAAAGGGGGGGGGAAGACACAGAAGGAAAACAAGAAAGG
+
11>1111>0@@@E/A///AA/<99=--;-/99--///-;//-/----///-
@M00842:106:000000000-AAV5A:1:1101:18306:3703 1:N:0:5
GAAAAAAAAAAAAAAAAGGGGGGGGAAGGCGCAGGAGAACGGAACGAAACA
+
>1?AA11>>ADD0////A///>>----9--9-;9---:;/--;------;/
@M00842:106:000000000-AAV5A:1:1101:17528:3705 1:N:0:5
AAAAAAAAAAAAAAAAAAAAAAAACAAAGAAAAAAAAAAAAGAAGGAGACA
+
A3AAA3@DBBDDGCGCC?0>///>111?330?B0/////////000?///0
@M00842:106:000000000-AAV5A:1:1101:15984:3707 1:N:0:5
ACAAGACGGGTAAAAAAAAAAAAAACAAACGGGACTGCCCGGCAGCCAAGG
+
111111B11@1>FG3FEGC?E?E/A//A0///>//0B00/>E//>EG0>>/
@M00842:106:000000000-AAV5A:1:1101:10617:3709 1:N:0:5
AAAAAAAAAAAAAAAAGGGGGGGACGAAACGCCACCCCACACACACACACA
+
>1>A>1DDDD??AEGA/A/EAC:;9:9-.;.---:-;-;;---9-9-;---
@M00842:106:000000000-AAV5A:1:1101:13099:3712 1:N:0:5
AAAAAAAAAAAAAAAAAAAAAAAAAAAAAACAAAAAAAAAAAAAAAAAAAA
+
A?AAA@ADBBBBGGGGGGCEGGEE/E/E@//?/BB/><AC?CC-A@C-A@-
@M00842:106:000000000-AAV5A:1:1101:9966:3712 1:N:0:5
AAAAAAAAAAAAAAAAGGGGGGCGCGAGAGAACAGCGCACACCGACCACCG
+
A?AAA1>A0DDDGGGG/AA/E<//<<--<-.//</<-::@C..-;---...
@M00842:106:000000000-AAV5A:1:1101:8050:3712 1:N:0:5
AAAAAAAAAAAAAAAAAATGGAATTCTCGGGTGCCAAGGAACTCCAGTCAC
+
AAAAADDDDDDDGGGGGE0BGFG11@DDFFE/>?BG1//FGF1B1BF2BGD
@M00842:106:000000000-AAV5A:1:1101:23363:3712 1:N:0:5
ATTGGCACAATGCTACAATGTGCTCCCGCAACTTGACATTAACAACACTAC
+
>1A11BDFFFD1F3AGEA3F3FD3DB00A0A001D11122D11DBA/AFAB
@M00842:106:000000000-AAV5A:1:1101:9246:3714 1:N:0:5
AAAAAAAAAAAAAAAAAAAAAAAAAAAAAAAGAAACAAACAAACAGAGACA
+
>>33>3ADBBBBGGGGGCGGG?EE///</////?2?2<0/0/0/?0?0000
@M00842:106:000000000-AAV5A:1:1101:10951:3719 1:N:0:5
AAAAAAAAAAAAAAAAAAAAAAAACAACAAAAAAAAAAAAAAAAAAAAAAA
+
?ABABBBBBBBBGGGGGGGFEG?EEGF/?/0B/><E/C</>>AC-CG?CGC
@M00842:106:000000000-AAV5A:1:1101:20264:3720 1:N:0:5
TTGGTTGGATTGGTAAAAAAAAAAAAAAAAATGGAATTCTCGGGCGCCAAG
+
>>>1111>B11BF1BFGG1AEE0/AEAAA>>0BF1B11B2B?FE/>/EAE/
@M00842:106:000000000-AAV5A:1:1101:12823:3720 1:N:0:5
AAAAAAAAAAAAAAAAAAAAAAAAACACACAGACGCCGAACAGACGCACAG
+
B@BBBBBBBBBBGGGGGGGGGE//E/?0/??030////////220////>0
@M00842:106:000000000-AAV5A:1:1101:12015:3721 1:N:0:5
AAAAAAAAAAAAAAAAAAAAAAAACAAAACAAAAAACAAAAAAAAAAAAAA
+
AAAABB@DBBBBGGGGGGGGGGGE?F?0B0/??0?<??CC0FD?/B<?>A@
@M00842:106:000000000-AAV5A:1:1101:11630:3722 1:N:0:5
AAAAAAAAAAAAAAAAAAGGGGGGAGGAGCATACAGCAAAAAGACAACAAG
+
>1AAADDDDDDDCGCE/////>>///-....11<1110<//.../</<../
@M00842:106:000000000-AAV5A:1:1101:11998:3730 1:N:0:5
AAAAAAAAAAAAAAAAAAAAAAAAAAAAACAAACAAGAAAAAAAAAAAAAA
+
AAABADDDDB@BGGGGGG0EC?/>>>E//?F/B?0?0BB000>//<---<-
@M00842:106:000000000-AAV5A:1:1101:13568:3731 1:N:0:5
AAAAAAAAAAAAAAAAGGGGGGCGAGCGCGAGACGTAAAACAGGCAAGAAA
+
1>AAA1>1>AD@AEG?A////<@@-@@---<-:..:...00;/.....://
@M00842:106:000000000-AAV5A:1:1101:17841:3736 1:N:0:5
AAAAAAAAAAAAAAAAAAAAAAAAGAAGACAGAGCAGAGCAAGACACAACA
+
11AAA@?DDDDDGCEE?/////////0BB0B0000100/0B00<<000<//
@M00842:106:000000000-AAV5A:1:1101:19953:3740 1:N:0:5
ATCATGTTGGACCTGTAAACTTAATATTCAAAAAAAAAACACACAAAGGAA
+
BAABA5@5B4CBGACFGGFGBGB55D66DDDD4BA22AE?H11111B3223
@M00842:106:000000000-AAV5A:1:1101:12012:3740 1:N:0:5
AAAAAAAAAAAAAAAAAAAAAAAAAAAAACAAAAAAAAAAAAAAAAAAAAA
+
AAABBDDDBBBDFGEGGEEEGGE>EE//>EA/B0?/>@CDCC?--@-@D-9
@M00842:106:000000000-AAV5A:1:1101:17290:3741 1:N:0:5
AAAAAAAAAAAAAAAAAAAAAAAAAAAAAAAAAAAAAAAAAAAAAAACACA
+
A?A@A@2DBBBBGGGEC0?0ECEG//>>>/////>@----<:--;?-.9..
@M00842:106:000000000-AAV5A:1:1101:16121:3752 1:N:0:5
AAAAAAAAAAAAAAAAAAAAAAAAAAGAACAAAGAAGCACGGACGACACAA
+
11AAA@ADDDDDEAEC///////>>///00F000000110/////>///</
@M00842:106:000000000-AAV5A:1:1101:10010:3755 1:N:0:5
ATTTGGCGCATAATCTCGGAAACCTGCTGTTGCTTGGAAAGATTGGTGTTT
+
?AAA?BFDBBBCGGGBGGGGAEBCG4BBF53BB3ABE3B3BAAFDGAF2AB
@M00842:106:000000000-AAV5A:1:1101:19118:3758 1:N:0:5
AAATAACCACCATCATGGCGACCATCCACAGGATAAACATCAGAGGCAGAG
+
1>AAAFBFFAAABBG31GAEAE0A1BF111A0B1A1D1A1B111B/AFF//
@M00842:106:000000000-AAV5A:1:1101:12865:3765 1:N:0:5
AAAAAAAAAAAAAAAAAAAAAACAAAAAACAGAAAACAAAAAAAAAAAAAA
+
BA@BABBBBBBBGGGGGGGGGG1?1B1FE?G0B3BB3FFF0?/>/<>C//<
@M00842:106:000000000-AAV5A:1:1101:10605:3766 1:N:0:5
AAAAAAAAAAAAAAAAAAAAAAAACAAAACACAAACAAAAAAACAACAGGA
+
BABBA??DBBBBGGGGAE@?EE/>E110??/0?/0/0/00//////??2/0
@M00842:106:000000000-AAV5A:1:1101:15149:3767 1:N:0:5
AAAAAAAAAAAAAAAAAAAAAAAAAAAAACAGAAAAAAAAAAAAAGAAAAA
+
A3A????DBCBCGGGG????//E/>/E///?2BB220<<@/<<<<.<<//.
@M00842:106:000000000-AAV5A:1:1101:22417:3768 1:N:0:5
AGTGTCGGCAGCTTAAGTTATCAACCACAATAAACAAACTGGACTACCCGG
+
>111>B11>A>>ABFFCA3FFF3300A0A01111110ABAA0A010B0A//
@M00842:106:000000000-AAV5A:1:1101:11272:3769 1:N:0:5
AAAAAAAAAAAAAAAAGAGGGCGACACGACACAGAACAAACAAACGCAACA
+
AAABA?2ADDBBGCE?A1AA1AA00001//>/?13313111110?//>//?
@M00842:106:000000000-AAV5A:1:1101:9372:3774 1:N:0:5
ATTGTCGGCGCCTGAGATTCATATTTGTCTTCAAAAAAAAACAAACAACGG
+
>>>11B1>D@DD0FGGGGEFGG22222D222A2AD1AAAAE/B/F/BC/>/
@M00842:106:000000000-AAV5A:1:1101:15592:3779 1:N:0:5
AAAAAAAAAAAAAAAAAAAAAAAAAAAACAGTAGAGAGAGACAAACACGAG
+
A3AA?@2DBBBBGGGGC??C///////>//2?B3B2?///?22?2/00///
@M00842:106:000000000-AAV5A:1:1101:15927:3780 1:N:0:5
AAAAAAAAAAAAAAAGGGGGGGGGGGAGACAGACCGAACACAAAACACAAG
+
11>A1>11>>0A//A///EC@?;--9---;--/-------:--9----:E-
@M00842:106:000000000-AAV5A:1:1101:14882:3780 1:N:0:5
GAAAAAAAAAAAAAAAAAAAAAAAAAAAACATAAAAACAAAAAAACAAAAA
+
11>1A1>ADDDDGCE///////>/>/><E//11BB11///00//////00/
@M00842:106:000000000-AAV5A:1:1101:13291:3787 1:N:0:5
GAGAAAAAAAAAAAAAAGGGGGGCGGGTACGCAAGCGGCACAAGATAAAGA
+
>>>>>1>>D?DDEEE?/////A</<---<<A..--;.--9-//9/00;000
@M00842:106:000000000-AAV5A:1:1101:15297:3789 1:N:0:5
AAAAAAAAAAAAAAAAAAAAAAAAAAAAACACAAAAAAAAAAAAAAAAAAA
+
A?A??32DBCBBGGGCCC??//@?E/>//??B/F0?/>///<<<--<@?--
@M00842:106:000000000-AAV5A:1:1101:11488:3794 1:N:0:5
AATCGAAATCATCTTCGGTTAAATCCAAAACGGCAGAAGCCTGAATGAGCC
+
>A>>3B4AADFDGA5BGGA2AGG6DG4A5AA2BAAAFECGH3FGBAG3GHA
@M00842:106:000000000-AAV5A:1:1101:19110:3798 1:N:0:5
AAAAATGGTTTTTAGAGAACGAGAAGACGGTTACGCAGTTTTGCCGCAAGG
+
ABBBB@4BBBBAFGFGGFFGEEB22BAEED22AFFEEEAD5BBE3EE?AA1
@M00842:106:000000000-AAV5A:1:1101:10530:3800 1:N:0:5
CTATGTGCTGATGATTCTGAGGGTAAAAACACAAAACATGGAATTCTCGGG
+
>>AA3B555BDDGGD6FGB5FGE2B4D54244BAEF2A3F2GGF3F55AF2
@M00842:106:000000000-AAV5A:1:1101:14073:3803 1:N:0:5
AAAAAAAAAAAAAAAAAAAAAAAAAAAAAAACAAAAACAAAAAAAACAGAA
+
B@BBADDDCCCCGGGGFGCC??@/>/>E//</?/00?/?/0==@/<.<001
@M00842:106:000000000-AAV5A:1:1101:23402:3809 1:N:0:5
AAAAAAAAAAAAAAAAGGGGGGCGGGGCACGAGCACAACAAAACCACACAG
+
AAAA?@DDDDDDGE/A/AAAE<//<--:-.9C-;-.//;..;.......--
@M00842:106:000000000-AAV5A:1:1101:8518:3810 1:N:0:5
AAAAAAAAAAAAAAAGAGGGGGGGCGGAGCAACGAGAGACGAAAAGGGACG
+
A11>>>>D@D?DE/A//0A//E/9------;/---9;9-------/-----
@M00842:106:000000000-AAV5A:1:1101:13991:3812 1:N:0:5
AAAAAAAAAAAAAAAAAAAAAAAAAAAGAAAAAAAAAAAAAAAAAAAAAAA
+
A?AAA@DDBBBBGGGGCC00///E////?B32B///<<<<A@D@@D-@@--
@M00842:106:000000000-AAV5A:1:1101:16376:3813 1:N:0:5
ACCAACAACAACATAGCCAGAGGCCCAGAGATCAGAGCGCACGACAAGAAA
+
1>1>11>AAA1>FBBFB11FF0A0B0B000011BBFFE0/E/AEEEGH0A0
@M00842:106:000000000-AAV5A:1:1101:21145:3817 1:N:0:5
AAAAAAAAAAAAAAAAAAAAAAACGACACAACACACAAAGAGCACCGACAA
+
A??A111>ADDDGCE///E//////////0/?//////0000010//>///
@M00842:106:000000000-AAV5A:1:1101:11564:3818 1:N:0:5
AAAAAAAAAAAAAAAAAAAAAAAAAGAACCAAAAGAAAACAAAACAAACAA
+
AAAAADDDDDDDGGEGGGEG/EE/@/?>0/G//?0/B0B0//0B0/?0/</
@M00842:106:000000000-AAV5A:1:1101:19672:3819 1:N:0:5
AAAAAAAAAAAAAAAAAAAAAAAACTACGCGCCACAAAAACAAAAAAAAAA
+
AAAAADDDDDDDGCGCCAC@///>>111////>//0/<0F/FAG0?/</<A
@M00842:106:000000000-AAV5A:1:1101:12367:3820 1:N:0:5
CAAGGCCACGACGCAATGGAGAAAGACGGAGAGCGCCAAAGGCGCCCACAC
+
11>111>AADD11EEC0BGFGB01A0A0?///AAAAE//BB0A?/A/>/B/
@M00842:106:000000000-AAV5A:1:1101:17340:3827 1:N:0:5
AAAAAAAAAAAAAAAAAAAAAAAAAAAAGAAAAAAAAAAAAAACAAAAAAA
+
3>A3A@DBBBBBFGGC?000////>//<?/0320>///<<<@-<.<...--
@M00842:106:000000000-AAV5A:1:1101:22467:3828 1:N:0:5
AAAAAAAAAAAAAAAAAAAAAAAAAACAAAACACCAAAACACACAAACCAG
+
AAAAADDDDDDDCGGCE?>E/E//>/?E/B0B/0/?F//0/0///?0/<//
@M00842:106:000000000-AAV5A:1:1101:18164:3829 1:N:0:5
GCGACAAAAATGAATGGCGTAGCCAAGCTGCAGAGTTCTATCGCAACCAAG
+
>>>>1>1F>A11B133BFEAA001BA0ABB10B1A1212D2DBA///BB/0
@M00842:106:000000000-AAV5A:1:1101:18956:3830 1:N:0:5
AAAAAAAAAAAAAAAAAAAAAAAGAAAGACAAACAAAAAAAAGAAAAAAAA
+
B?AAADDBBBBBGGCFF?00//E??1333232B/0/0B?</</?C2FACC@
@M00842:106:000000000-AAV5A:1:1101:16002:3830 1:N:0:5
AAAAAAAAAAAAAAAAAAAAAACAAAAACAGAAAAAAAAAAAAAAAAAAAA
+
3333332?D@D@E?C?0000//11B?1?11233320/><///</@//@-<-
@M00842:106:000000000-AAV5A:1:1101:15423:3831 1:N:0:5
AAAAAAAAAAAAAAAAAAAAAAAGACACAACAAACAAAAAAAAAGACAAGA
+
A?AAA?@DDBBBGGGGGGC?@E>?F232B??/?B/0/B0?E//>/?2<?02
@M00842:106:000000000-AAV5A:1:1101:13668:3833 1:N:0:5
AAAAAAAAAAAAAAAAAGGGGGGCGCGGCGAGGCGGCGAAACACCACGAGG
+
A?AAAD>D0DDDGGCG///A////--------------9---/-----9--
@M00842:106:000000000-AAV5A:1:1101:12376:3836 1:N:0:5
CAAGGCCACGACGCAATGGAGAAAGACGGAGAGCGCCAACGGCGTCCATCC
+
>>A33AABCDBCGGGGABGFG3F3AA2B22A2A2A0AE0F1E0E>>EE5G1
@M00842:106:000000000-AAV5A:1:1101:8549:3836 1:N:0:5
AAAAAAAAAAAAAAAAAAAAAACAGAAGAACAAAGGCGACAAAGCACAACG
+
BABAADDBBBBBGGGGGCE@>?1FGG33332?21BB/>//>/23?3222?/
@M00842:106:000000000-AAV5A:1:1101:9692:3837 1:N:0:5
CAAAGGGTGCCAAGGAACTCCAGTCACACAGTGATCTCGTATGCCGTCTTC
+
>AAB343B>AFFGGGGGGGGGFBBBBB5CEA4BBD55BFBEAFFBEAE2BD
@M00842:106:000000000-AAV5A:1:1101:17076:3838 1:N:0:5
GTAAGAAATCATGAGTCAAGTTACTGAACAATCCGTACGTTTCCAGACCGC
+
>>>33@5CBBD5BGCBFBFGBBAD5D5B4AG4BBB2BBE2333DDFFEAE2
@M00842:106:000000000-AAV5A:1:1101:8799:3839 1:N:0:5
TGGATGAGGAGAAGTGGCTTAATATGCTTGGCACGTTCGTCAAGGACTGGG
+
>3>334BBFFABGGFGGGBFGG556DAABBE44BB22BE2EEEBGGF3ACA
@M00842:106:000000000-AAV5A:1:1101:14584:3839 1:N:0:5
ATCACCAGAAGGCGGTTCCTGAATGAATGGGAAGCCGTCAAGAAGGTGATA
+
>1>1AFDFFFFFGGC00AB3B1F2D1ADAB00BA/B//A/AEAGHH1BF22
@M00842:106:000000000-AAV5A:1:1101:11940:3839 1:N:0:5
AAAAAAAAAAAAAAAAAAAAAAAAGCAACCAGGAGCGAGCAAGCGCAGCAA
+
>1AAADDDDDDDGGGG/EEEG?/>/01B00??/?/?>E///00<//>//00
@M00842:106:000000000-AAV5A:1:1101:21827:3840 1:N:0:5
AAAAAAAAAAAAAAAAGGGGGGGCGCGCGCTACAACGCCAACCGCGCACGG
+
>>AAAD1ADDDDGACAE?AEE/;@---------/:/-----99--------
@M00842:106:000000000-AAV5A:1:1101:10921:3840 1:N:0:5
TTTATTTATGGAAGTCTGGGTTTGCTGTAGTGCTGGAAAACAACAAAAACA
+
>>1A?@DB3@BFG11BBFGGBA10D3BD1AA0D3DB0BB00AF00A0BE//
@M00842:106:000000000-AAV5A:1:1101:11801:3842 1:N:0:5
AAAAAAAAAAAAAAAAAAAAAAAAAAAAACAGACAAGAGCAGAAAAATCAA
+
33ABBBBDBBBBGGGGGG?EGEEECE>/>//2B0B20?0222222?00222
@M00842:106:000000000-AAV5A:1:1101:18816:3843 1:N:0:5
AATCCCGGGTGCCAAGGAACTCCAGTCACACAGTGATATCGTATGCCGTCG
+
>11>1B1>>>>AGFFGGABF1BB1B3B1111BF1BB2A2AB0B0BD1AB//
@M00842:106:000000000-AAV5A:1:1101:8777:3843 1:N:0:5
GGGATGAGGAGAAGTGGCTTAATATGCTTGGCACGTTCGTCAAGGACTGGG
+
33>>>3@BCFBBGFAGGA44BG5D6D565BEEBBE2BBEAEGGHBCGAGH2
@M00842:106:000000000-AAV5A:1:1101:18490:3843 1:N:0:5
AAAAAAAAAAAAAAAAAAAAAAAAAAAGAAACAAAGCAAGAAAAGCAGAAG
+
A3AAADBDBBDDCEECE?00/>/>//>/??333/032322222220B2222
@M00842:106:000000000-AAV5A:1:1101:18399:3844 1:N:0:5
AAAAAAAAAAAAAAAAAAAAAAAAGAAAAACACGGGCAGAGAAAAAACAAA
+
11AAA1>DDD?DGGCCE///>////?0000>/B///>////01100//?/0
@M00842:106:000000000-AAV5A:1:1101:17334:3844 1:N:0:5
GAAAAAAAAAAAAAAAAAAAAAAAACAAACGAAAACAACAAAAAACACAAA
+
3>AAA>DDBBBDGGG0EEGGCEC@/1??B////?>3/?/?/?0////0//0
@M00842:106:000000000-AAV5A:1:1101:19662:3846 1:N:0:5
AAAAAAAAAAAAAAAAGGGGGGGGGGGCGCGTAGGCAAACAACGGTCACAG
+
>1A11?>ADDDDCE/A/EA/E/-----9-------//---9----9--;//
@M00842:106:000000000-AAV5A:1:1101:9169:3848 1:N:0:5
AAAAAAAAAAAAAAAAAAAAAAAAAAACACACAACACAAAAAACACAAAAA
+
AAAAADDDDDDDGGGGEEGGCEC//>//?E/?<?///</<0//?/0</0</
@M00842:106:000000000-AAV5A:1:1101:8907:3849 1:N:0:5
AAAAAAAAAAAAAAAAAGGGGGACACGGCCACACACACAAAACACGACGGG
+
>>AA11@DD?A>E//A/A///>/>/0///>>/0??//?//00>/0//<///
@M00842:106:000000000-AAV5A:1:1101:18949:3850 1:N:0:5
AAAAAAAAAAAAAAAAAAAAAACACAGAAACGCAGGCAAAGAAAAGCAACA
+
1AA?A1>DDDDDGGCGC//>>///0/>B110/////>/0B0B0<000B000
@M00842:106:000000000-AAV5A:1:1101:22133:3851 1:N:0:5
AAAAAAAAAAAAAAAAAAAAAAAAAAAACAAAACAAAAAAAAAAAAAAAAA
+
AAAAA?DDDDDDGGGGGGGGCE/>>>></?FCG0?CF0C/CCGGCCCGCGG
@M00842:106:000000000-AAV5A:1:1101:8553:3854 1:N:0:5
AAAAAAAAAAAAAAAAAAAAAAAAAACAAACCAGCAACAGCGGCCAAACAC
+
ABBBBBBDBBBDEGGCEEEGG?//>//?/B/////000000///<//0/00
@M00842:106:000000000-AAV5A:1:1101:11876:3857 1:N:0:5
TCACATTTTGTTCATGGTAGAGATTCTCTTGTTGACATCTTAACAGAGCGG
+
1>>>>BBDFFFFFFBGGABFBGAB1D3B33A11BDGF31B3DF1FBCCGG/
@M00842:106:000000000-AAV5A:1:1101:23193:3859 1:N:0:5
AAAAAAAAAAAAAACACGGGGCGACAGCAGACCCCAACCACACACCACACC
+
>A1>A?DDD0DD??/F0/////>E////>000?////??//////>/////
@M00842:106:000000000-AAV5A:1:1101:13842:3861 1:N:0:5
AAAAAAAAAAAAAAAAAAAAAAAAAAGACAACGAAGCAGCGCAAAAACACA
+
BAABBBBDBBBBGGGGCFCG?C//////030//////330/>///<///0/
@M00842:106:000000000-AAV5A:1:1101:18077:3862 1:N:0:5
GATGGCTGTTGGGTTCTATGGGGCTAAATACGTTAACAAAAAGTCAGATAA
+
11>11B1>1B@A111BB3ABABBA00BG3D1B10B0DBE0ECE1DFH12D1
@M00842:106:000000000-AAV5A:1:1101:10098:3864 1:N:0:5
TTAAGCCTGTCAGGGACTGTATGAATTCAAGTCTTTGTATTAATAAATGAA
+
1>>A1@B1B@BFBFGGGFG1BBD33B3DA3DD13ADB3222D22D212B1A
@M00842:106:000000000-AAV5A:1:1101:18329:3866 1:N:0:5
AAAAAAAAAAAAAAAGGGGGGGGGAGAGAGACACACCAAACACAGAAGCAG
+
A1AAA@DD?>A?////A/A/<99---------9------;9---9:///9/
@M00842:106:000000000-AAV5A:1:1101:8354:3867 1:N:0:5
GAAACCAACATAAACATTATTGCCCGGCGTACGGGGAAGGACGTCAATAGA
+
3AABBFBBBBCFFGGFABF6BBA44222AAAE22AA0A1ABAE1B1A5D55
@M00842:106:000000000-AAV5A:1:1101:11131:3869 1:N:0:5
CCTTGATGTCGGTTGCTGTATAAAAAAAGACAAAACAAAAAAAAAAAAAGG
+
>>>>1B1B@BAD1A1B1BBA3A3BG10A0B00ABB0ABG0AA/EE>EE/>/
@M00842:106:000000000-AAV5A:1:1101:12711:3869 1:N:0:5
CATGCCTAAATTGTTTGGAGGCGGTCAAAAAGCCGCCTCCGGTGGCATTCA
+
>>111B3BFFFFGFGBFFFGGGEE0AEGAA/AB0AAE/BF/E//AAGAAD2
@M00842:106:000000000-AAV5A:1:1101:13588:3874 1:N:0:5
AAAAAAAAAAAAAAAAAAAAAAAAGAAAGCGACCGAGAGAGCGCAACAACA
+
1AAAADDDDDDDGGGGGGGGGG/E/?B010/////////</////</0<//
@M00842:106:000000000-AAV5A:1:1101:14253:3877 1:N:0:5
AAAAAAAAAAAAAAAAAAAGGGGAAGCGCGGGGGCCAAAGAACACCAGGCA
+
A?AA?@?DBBBBGGGG?001??>E1A1/>>/////>?/2?0F0<0/<0///
@M00842:106:000000000-AAV5A:1:1101:10930:3880 1:N:0:5
AAAAAAAAAAAAAAAAAAAAAAAACGACACGACGAGCACAAGAACAACAAA
+
AAAAADDDDDDDGEGGGGG?EE///>////><//////00000000<///0
@M00842:106:000000000-AAV5A:1:1101:18919:3882 1:N:0:5
AAAAAAAAAAAAAAAAAAAAAAAAGAAAGCAAAAAAAAAAAAAAAAAAAAA
+
A?AAADDBBBBBGGGE?E00//>/111?33333B?//<<CC@//A-C@-<-
@M00842:106:000000000-AAV5A:1:1101:19366:3883 1:N:0:5
AAAAAAAAAAAAAAAAAAAAAACGAAACAGGAACGGCAACAGAACACACAC
+
1>AAADDDAD@DGGGCEGGGGC/////>00/>00//////B001B00/?</
@M00842:106:000000000-AAV5A:1:1101:23754:3885 1:N:0:5
AAAAAAAAAAAAAAAAAAAAAACACGAGACACAAAAACACACACACCGACA
+
>AAAADDDDDDDGGGGEGC/@@/?0/////0B0/00///0/?/?///////
@M00842:106:000000000-AAV5A:1:1101:10738:3889 1:N:0:5
AAAAAAAAAAAAAAAAAAAAAACAGAGAACAGAAACAAACACATGACACAA
+
BBBBBD?DBBDDGGGE?AE@//?F1B3BFEF33BBBCCB/?0/33333BB?
@M00842:106:000000000-AAV5A:1:1101:17023:3889 1:N:0:5
AAAAAAAAAAAAAAAAAAAAAACACAAAACAAGAAACAACAAACAAAAGAA
+
AAAAA11DDDDDGGGC/A//@?//0>/0BF//000000////0/0/0B0?0
@M00842:106:000000000-AAV5A:1:1101:14402:3892 1:N:0:5
AAAAAAAAAAAAAAAAAAAAAAAAAAAAACGAAAGAAGAGGAGAAACACGG
+
AAA1A?@DDDDDGGGGC??////>E/>/>//////B00?0/?//01000//
@M00842:106:000000000-AAV5A:1:1101:13967:3893 1:N:0:5
AAAAAAAAAAAAAAAAAAAAAAAAAAAAACAACAAAAAAAAAAAAAAAAAA
+
11AAAD1DDDDDGGGCA?@?//@//>>>////?/?0<<//<//----<:--
@M00842:106:000000000-AAV5A:1:1101:11250:3893 1:N:0:5
AAAAAAAAAAAAAAAAAAAAAAAAAAAAACTAAACAAAAACAAAAAAAAAA
+
?AAAADDDDDDDGGGGGCGG?/>E//////1B1111/0BF/?F0<<///<-
@M00842:106:000000000-AAV5A:1:1101:12746:3908 1:N:0:5
AAAAAAAAAAAAAAAAAAGGGAAGCCTCGGGTGCCAGGGAACCACAGCCAA
+
AAAAADDDDDDDGGGGE?EEAC0/>BB0?///>/0B1?/?FFF0/?0//B0
@M00842:106:000000000-AAV5A:1:1101:15761:3909 1:N:0:5
GAAAAAAAAAAAAAAGGGGGGGAGGAGGCGACAAGCAGAAAGCAAAGAAAG
+
111>111>00>>AEE/AA?AC@@?9:C..--;9---:/;/////////-//
@M00842:106:000000000-AAV5A:1:1101:23356:3909 1:N:0:5
TTGATGTCGGTTGCTGTATAAACACAAACACAAAAATGGAAATCTCGGGAG
+
>11>133@>11>AAAFAB3ADF110AFA00A0000B01B1A1BD2DA/E//
@M00842:106:000000000-AAV5A:1:1101:22065:3909 1:N:0:5
TATTAAGCTCATTCAGGCTTCTGCCGTTTTGGATTTAACCGAAGATGATTT
+
>>>>>D5DBCCBBFGGGGBAFFB54A2242BA3333DFGHCE?A2DBGFAA
@M00842:106:000000000-AAV5A:1:1101:20097:3910 1:N:0:5
AAAAAAAAAAAAAAAAAAAAAAAAAAAAAAAAAAAAAAAAAAAAAAAAAAA
+
BBBBBDDBBBBBGGGGGGGEGC?/E/@EE?<<>A@CC<-<@CCGB@BGGGB
@M00842:106:000000000-AAV5A:1:1101:12533:3911 1:N:0:5
AAAAAAAAAAAAAAAAAGGGGGGGGCGCGCAAGACGCACCAACGACACCAG
+
1>AAADDADDDDGGEE/A//A?/--------------9----9--------
@M00842:106:000000000-AAV5A:1:1101:8663:3912 1:N:0:5
GTTAGGCTGGATTGGAGATGCTGATGTAACTGTTATAGCTATCAAAAAAAA
+
>>>>1111CAF11BGGGAAFF1D11D3DD3DD3D3AAD12D2FFF1AAAAA
@M00842:106:000000000-AAV5A:1:1101:22147:3915 1:N:0:5
CAGCTCGAGAAGCTCTTACTTTGCGACCTTTCGCCATCAACTACCGATTCC
+
>1>A1B1A1AA1BBBB1AFBB3B10AAF011A00AB/A1BE2E1B/EAA12
@M00842:106:000000000-AAV5A:1:1101:15876:3916 1:N:0:5
AAACCAAAAAAAAGGGAGCAGATGATGGATTGTAATGAGAATGGACGAACA
+
A?A1AAAAAADDC00A0A00FA1BF2DEC11B1DD2DADDE1B1F1AEFE/
@M00842:106:000000000-AAV5A:1:1101:22632:3916 1:N:0:5
AAAAAAAAAAAAAAAAAAAAAAGACAGACACAAGAGACAAACAAACCACAA
+
AAAAA1ADDDDDGGGGAAEEG///000B000>/00000000/B/0///?//
@M00842:106:000000000-AAV5A:1:1101:11946:3918 1:N:0:5
AAAAAAAAAAAAAAAAAAAAAACAAAGCACATCAAAAAAAAAAAAAAACAA
+
A?AAADDDD0DDGGGGGGCGC?/C/G00100111BBB//></</<//A/<<
@M00842:106:000000000-AAV5A:1:1101:13076:3921 1:N:0:5
ATTAGAAGAAATATTGGATGCAAGAAAAACACAAAACTGGAATTCCCGGGG
+
11>11BBFFFF@GA3FGFBFFFB110FC0AB0BFGF01B0FH11D11BFC/
@M00842:106:000000000-AAV5A:1:1101:9987:3923 1:N:0:5
AAAAAAAAAAAAAAAAAAAAAAAAAAAAAGACAAACACGCACAGACAGAGA
+
ABBBBDDBB2ADGGGAEEEGCGE>//>////0?00/?0/><//010?00<0
@M00842:106:000000000-AAV5A:1:1101:20235:3929 1:N:0:5
TTGGACAGAAATGCCATGTTAAGAACAAAGATATCAGGAAATTCCTTGATG
+
1>>1>BBAFFF1ADGFBB3BA3BDB00E0AA1D3DDEAAB0111B2ABB12
@M00842:106:000000000-AAV5A:1:1101:21049:3930 1:N:0:5
AAAAAAAAAAAAAAAAAAATGGAATTCTCGGGTGCCAAGGAACTCCAGTCA
+
@BBBBBBBDBBBGGGGGCE1BG33335@5B1>1>1FBBE11GH3FFGG?FB
@M00842:106:000000000-AAV5A:1:1101:15896:3935 1:N:0:5
AACGTGAGAGTGTCAAAAACGATAAACCAACCATCAGCATGAGCCTGTCGG
+
>3>3344>DFBBBBFGBFAEAA4BF5A4EA2223BEHHF5BFG3BAB3BE2
@M00842:106:000000000-AAV5A:1:1101:21909:3936 1:N:0:5
AAAAAAAAAAAAAAAAAAAAAAGAGATACCAGAGACAGACGCGGCGCGAAG
+
1AAAADDDDDDDGGGGCE/EG///B0BB1B1B>/000000//<>///////
@M00842:106:000000000-AAV5A:1:1101:13848:3937 1:N:0:5
ATCAGGAGTGTATTCATGCTTTAAAAAAAAAAAAAAAAACAGGAACTCCCG
+
11>>11@>1>3B33BFBBFAB3AAA1FA0A0AE/EAEEE//0/BF01B1>/
@M00842:106:000000000-AAV5A:1:1101:8139:3937 1:N:0:5
AAAAAAAAAAAAAAAAAAAAAAACAAAAAACAAACACACAAAAAAAAACAA
+
BBBBBBDBBBBBGGGGGGEGFEG111B1?>???B/00///?B0?D///?<?
@M00842:106:000000000-AAV5A:1:1101:8952:3947 1:N:0:5
AAAAAAAAAAAAAAAAAAAAAAAACAAAACACAACAAAACAGCGAGAAAAA
+
ABBBBDBDBDBBGGGGGCGCEEE?1GHA0B/0//>//000?0?////<1F0
@M00842:106:000000000-AAV5A:1:1101:21310:3951 1:N:0:5
AAAAAAAAAAAAAAAACGGGGGGGCAGAGCCGACACAACCACGCGCACCAC
+
>AAAA?@DDDD@CCFE/AA/AE<------/----9------------;---
@M00842:106:000000000-AAV5A:1:1101:20333:3951 1:N:0:5
ATAGTTGTTATAGATATTCAAATAACGCTGAAACAAATGCTTAGGGATTTT
+
>>>33B5@>BBDGGGFFAFBGG555G2A2A24BABBBBGCA5DFHFF2A3B
@M00842:106:000000000-AAV5A:1:1101:21842:3956 1:N:0:5
AAAAAAAAAAAAAAAAAAAAAAAACACACGACACACACAGAGGAAAACAAG
+
AABBADDBBDBDECGFECEEEF/>111///>///2<///0B2/02B22?/2
@M00842:106:000000000-AAV5A:1:1101:15312:3956 1:N:0:5
AAAAAAAAAAAAAAAAAAAAAAAAAAAACACAAAAGACGACAGAAAGAAAA
+
?3AAA@ADDBBBGGGEC?0>///>///</?0//000/?/<///?1<1<000
@M00842:106:000000000-AAV5A:1:1101:7941:3956 1:N:0:5
AAAAAAAAAAAAAAAAAAAAAACACAAAACCCACCAAACCAACACACACCA
+
AAAAA@DDDDDDGGGGGGEG////BEE000/?//?///>?////F/?////
@M00842:106:000000000-AAV5A:1:1101:13239:3956 1:N:0:5
CTTGACCGATGAAGACTTCTTGATGGAGTATCAATACACGACATGAAACAA
+
1>11>B@DD>11B1BGA3B31BD1DB0B10DEA21B111A///A1B1D1BA
@M00842:106:000000000-AAV5A:1:1101:8590:3956 1:N:0:5
CTTGACGGTATAATAACCACCATCATGGCGACCATCCAAAGGATAAACATC
+
>AA3>F3>>AAFGGDFGGDFGGBFFDFF4A2EAA3BGB35BF2333AEF3B
@M00842:106:000000000-AAV5A:1:1101:23598:3958 1:N:0:5
TAGGACTCCGCATGTGCTAGTAGTAGCATTAAGCCTGTCAGGGACTGCATG
+
>>11>C>CFAADAA1AFFBFABD33BFHA313DBFAAABDDB0AF0F0BA2
@M00842:106:000000000-AAV5A:1:1101:12619:3960 1:N:0:5
ATGTAACAGAACAGTACTAGCGGAACCGATTTGAGTAACTACTAGTATATA
+
>1>>>BBFFFFFGGBFG3FGGFE00A0A0000DAF1BF22DABFD2DA22A
@M00842:106:000000000-AAV5A:1:1101:21055:3972 1:N:0:5
CTTTAATCAGGATTGTGGGCTTGGGTCAAACAACAACAACAAACATGGAAA
+
AAAAAF3BFD1CB1B1BEGGB1EEGE00131B00A0CC00B/FAF110BA1
@M00842:106:000000000-AAV5A:1:1101:12071:3973 1:N:0:5
CATGATGGATTGGTGATGTGACTAAAAAACAAAAAAAAAAAGGAACTCCCG
+
>>>1>33BB1@>BBAGFB3BABAFF1AB000A00AAAEG//B/0B01BBC/
@M00842:106:000000000-AAV5A:1:1101:15662:3976 1:N:0:5
AAAAAAAAAAAAAAAAAGGGGGGAGAGAACGAAAACAAAGCGAGAGAAAAG
+
A1AA?1>@DDDDCCE//A/////><///11....-0..0//..---.//;/
@M00842:106:000000000-AAV5A:1:1101:8824:3976 1:N:0:5
AAAAAAAAAAAAAAAAAAAAAAAACAACAAGACGAGGAGACAACAGGCAGG
+
>>AAA?@DBBBBGGCEGC@>E//>111/?/0F0/>//>/??00//0/////
@M00842:106:000000000-AAV5A:1:1101:18605:3978 1:N:0:5
AAAAAAAAAAAAAAAAAGGGGGGGAGGGGCACAAGACACACAAACAAACAG
+
11AAAAADD?DDGCAAA/AAAE/9@----------99/:------9---9-
@M00842:106:000000000-AAV5A:1:1101:20626:3981 1:N:0:5
GCCAGTTAAATAGCTTGCAAAATACGTGGCCTTATGGTTACAGTATGCCCC
+
>>>>3B@DFFFFGF5BBFF5FG4BAF4B2244BB5BB55DAGH5DDFGHC2
@M00842:106:000000000-AAV5A:1:1101:15050:3984 1:N:0:5
AAAAAAAAAAAAAAAAGGGGGGAGAGGACGACAAGAGAAAAAAAGCAGAAA
+
11AA?11>AD@DEAE?/AAAEC/</?/0</----0<001//.-<..:/://
@M00842:106:000000000-AAV5A:1:1101:11192:3986 1:N:0:5
AAAAAAAAAAAAAAAAAAAAAAAACAAAACAAAAAAAAAAAAAAAAAAAAA
+
BBBBBBBBBBBBGGGGGGGGGGFE1?1BFA/?0BFEGGCGCF@DGGCGGG?
@M00842:106:000000000-AAV5A:1:1101:23088:3987 1:N:0:5
TTTAGAAGAAATATTGGATGCAAACAAACAACACACATGGAAACCCCGGGG
+
>>>>1@DDFFF1F33ADG1FGFEG100B0A00B000A11011100////A/
@M00842:106:000000000-AAV5A:1:1101:16454:3990 1:N:0:5
AAAAAAAAAAAAAAAAAAAAAAGAAAAGAGCGAAAGGAAAGAGAGGACAAA
+
?3>3A3@DDBBBGGGC??00//1?BB23122/////0B330?22//0?202
@M00842:106:000000000-AAV5A:1:1101:15245:3993 1:N:0:5
AAAGACGGGAAAGGGATAGGGGGAGGCATGATCTGGACAACCGGGAGAACG
+
111111111A1>11EG001B00A0EEA/1B12BDDDGFBCG/AA///?BG/
@M00842:106:000000000-AAV5A:1:1101:8751:3994 1:N:0:5
GCCAGCTTGCGGCAAAACTGCGTAACCGTCTTCTCGTTCTCTAAAAACCAT
+
>>>>3A4DFBDDFFGGGGEGGE2BE23AA222D5BAABA1F5GD53BEEE3
@M00842:106:000000000-AAV5A:1:1101:17554:3996 1:N:0:5
AAAAAAAAAAAAAAAGAGGGGGCAGGAGAGAGAGCGAGACAGGCCAACACG
+
1>AAA?@ADD?@ECG//0AA////>>FE/B///////>E/00////?////
@M00842:106:000000000-AAV5A:1:1101:10964:4001 1:N:0:5
ATGTCTAAAGGTAAAAAACGTTCTGGCGCTCGCCCTGGTCGTCCGCAGCCG
+
3>>>>55@DDBBFGDGGEGE4B4ADB42B2AA2222BABDEEF1E0AAEG0
@M00842:106:000000000-AAV5A:1:1101:20055:4003 1:N:0:5
TACCATACTCAGGCACACAAAAATACTGATAGCAGTCGGCGCGTGCATCAA
+
>>AAA@DCDDF@FFGGGGEABGA4BBEGA555DDA5BA2A222AE1F5EG3
@M00842:106:000000000-AAV5A:1:1101:21948:4003 1:N:0:5
AAAAAAAAAAAAAAAAAAAAAAAAAAAACAGCAACACACACAGGAGACAAG
+
AAAAADDDDDDDGCCGC?E?////>//>//<00000//////0/0///000
@M00842:106:000000000-AAV5A:1:1101:15262:4006 1:N:0:5
AAAAAAAAAAAAAAAAAAAAAAAAAGAAAAATCAAGGAGGAAAAAAAAAGA
+
?3AAA?2DDBBBGGGG?A00///E?/?030B03B3330///0300//>///
@M00842:106:000000000-AAV5A:1:1101:9478:4008 1:N:0:5
GTTAAGGTACTGAATCTCTTTAGGCGCAGTAGGCGGACAACGACCACGCGC
+
>1111111@B3BGDGF3BAB3A11A0AEE0131100AA/0A///AE/////
@M00842:106:000000000-AAV5A:1:1101:23787:4010 1:N:0:5
GAAAAAAAAAAAAAAAAGGGGGGCAGGAGTCTCACAGCAAAAAGACACACG
+
1>A?11DD@DDDGC//AE/A//>////?/0011?111>00<0.<.<///.-
@M00842:106:000000000-AAV5A:1:1101:8729:4010 1:N:0:5
GCCAGCTTGCGGCACAACTGCGTACCCGTCGTCACGTTCTCTACAAACCAC
+
>>1>1>1@1>A@E00ABE1BGEEBEB1A0///A/BE00AA2A21B1B/EE/
@M00842:106:000000000-AAV5A:1:1101:17097:4013 1:N:0:5
AAAAAAAAAAAAAAAAAAAAAAAAAAAACAGAAAAAAAACAACAAAAAGAA
+
11AAADDDDDDDGGGG?A//E@@//>>EE?0F<1B0//<//?///00//<0
@M00842:106:000000000-AAV5A:1:1101:20616:4014 1:N:0:5
CTCCGCATGTGCTAGTAGTAGCATTAAGCCTGTCAGGGACTGTATGAATTC
+
>1AA1AD1>1@B3FEBGG3BFG333A3B1BFFABEGBAFFA01D2DFHAEF
@M00842:106:000000000-AAV5A:1:1101:16260:4017 1:N:0:5
GAGGTGCCAAGGAACTCCAGTCACACAGCGATCTCGTACGCCGTCTTCTGG
+
>3>334@BDFAAFBGABG4FBB4554AF4AA222DBAB2ABAEAABAADD3
@M00842:106:000000000-AAV5A:1:1101:10964:4019 1:N:0:5
ATGTCTAAAGGTAAAAAACGTTCTGGCGCTCGCCCTGGTCGTCCGCAGCCG
+
>>>>>BDFFFFDFGGG4EEGBBB2D4422222AAAAB23DA0BE?GG0EC0
@M00842:106:000000000-AAV5A:1:1101:17067:4024 1:N:0:5
AAAAAAAAAAAAAAAAAAAAAAAAGAAAAAAAAACAAAAAAAAAGAACGAG
+
A?AAADD@DBDDCCCC?000////>F132B//<///?00///////00/..
@M00842:106:000000000-AAV5A:1:1101:17691:4027 1:N:0:5
AAAAAAAAAAAAAAAAAAAAAAAAAAAGAAAGGAGGCAACAGACAAAAAAA
+
>AAAA3>DDBBBGGGGC?E0>>/>//>/?0330?////0/0B?00?00///
@M00842:106:000000000-AAV5A:1:1101:10627:4030 1:N:0:5
ATTGAAACAGAGGCCAAGAAAAATAATTGTTTTGGTACTTTCGAATGTGAG
+
>>>3>BDFFFFFFGGGGFBBBC44B556D5544BA2DG5D55BBFBGAD55
@M00842:106:000000000-AAV5A:1:1101:18975:4031 1:N:0:5
AAAAAAAAAAAAAAAAGGGGGGCGAGAGGCATAGAAGAAACAACAGAACGA
+
>1>1111>0@DDCE//A/AEE@//->--...<00=00/<///..:////..
@M00842:106:000000000-AAV5A:1:1101:13725:4038 1:N:0:5
ACCATCTCGAAGGAGTCGCCAGCGATGACCGGAGTAGATGAAATGGTAATA
+
11>A1B1BCFFAFGCBFEEGGE0A000DFF0//ABA122A11FDA11D22D
@M00842:106:000000000-AAV5A:1:1101:11462:4039 1:N:0:5
AAAAAAAAAAAAAAAAAAAAAAAAAAAAAAAAAAAAAAAAAAAAAAAAAAA
+
AAAAADDDDDDDGGGGGGGGGG///>E<E//>/<CCC@@CC:C--@@?A@;
@M00842:106:000000000-AAV5A:1:1101:23481:4039 1:N:0:5
TGCGTGTAGCGAACTGCGATGGGCATACTGTAACCATAAGGCCACGTATTT
+
>>>3>3>BBDDBGGAFGGE4EEA2B2BGHGH5AAAE3BABDF2BFE1B5BA
@M00842:106:000000000-AAV5A:1:1101:8499:4040 1:N:0:5
AAAAAAAAAAAAAAAAAAAAAACAAGAACACGAAAAAAAAAAACAGCCAAA
+
AAAAADDDDDDDGGGGGC/>E?/?/000000//>//0///////?00??00
@M00842:106:000000000-AAV5A:1:1101:17408:4041 1:N:0:5
GGAGAGGAGTGGCATTAACACCATCCGTCATGAACGTAATCCACTGCTCAC
+
>1>1>11B1111AG11ABGBFF01BA00BA0D2AB00BB0DF1G1B11BB1
@M00842:106:000000000-AAV5A:1:1101:10641:4042 1:N:0:5
ATTGAAACAGAGGCCAAGAAAAATAATTGTTTTGGTACTTTTGAATGTGAG
+
>333AFDFFBFC2EFGGGBCAFF44B56D55B4AA2BFAB5ABFFEE5DG5
@M00842:106:000000000-AAV5A:1:1101:18817:4042 1:N:0:5
AAAAAAAAAAAAAAAAAAAAAAAAAAAAAAAAAGAAAAAAAAGAAGAAAAA
+
?3A?A@?DBCCBGGGGCC00/@//>/><E///</?00?0/-<..<0>0//.
@M00842:106:000000000-AAV5A:1:1101:12542:4042 1:N:0:5
AAAAAAAAAAAAAAAAAAAAAAAAAAAAACAAAAAAAAAAAAAAAAAACAA
+
BABBBBBBBBBBGGGGGGGGGE//E>/<>EAF00?</B?D-C@--@CF.::
@M00842:106:000000000-AAV5A:1:1101:22722:4045 1:N:0:5
AAAAAAAAAAAAAAACAGGGGGAAGCATGACAGACAACACCGCAGACATGC
+
11A1AD?DDDDDCAE/A0/F?EE/?/1111111000B/?///////00111
@M00842:106:000000000-AAV5A:1:1101:7648:4046 1:N:0:5
AAAAAAAAAAAAAAAAAAAAAACAAACAAACAAACAAAAAAAAAAAAAACA
+
AAAAADADDDDDGGGGGGG?EE?//B/B/GGC/F/0/B0/>/E////><</
@M00842:106:000000000-AAV5A:1:1101:23409:4051 1:N:0:5
AAAAAAAAAAAAAAAAAAAAAAAAAAAAAACCAAACAAAAAAACAACAGCG
+
AABBBBBBBBBBGGGGGGGGGGGCF//<<//<???/0/?<F//C/??<0?-
@M00842:106:000000000-AAV5A:1:1101:23662:4051 1:N:0:5
AAAAAAAAAAAAAAAAGGGGGGGCGCAGCGCGCGCGACCCACAGCCAGACC
+
AAAAA1AADDDDA/EAC//EEC@A-9-----------9-9-9BF?-9--;-
@M00842:106:000000000-AAV5A:1:1101:7433:4052 1:N:0:5
AAAAAAAAAAAAAAAAGGGGGGCGCAGCAGGCCCGCAAACCAGCACCAGAG
+
AAAAA@>A>AAAA/A///AEECC/-AA-0>>...-----.:..;/..;C..
@M00842:106:000000000-AAV5A:1:1101:8517:4055 1:N:0:5
AAAAAAAAAAAAAAAAAGGGAATTCTCGGGTGCCAAGGAACTCCAGTCACA
+
BBBBBBDBBBBBGGGGG1EECA13D5BBE>1>1BB3FFFHH3@GHF3F@@3
@M00842:106:000000000-AAV5A:1:1101:19853:4060 1:N:0:5
GAAAAAAAAAAAAAACGGGGGGGAGGGAAGGACAAGCAAGAGGAGCAAGAG
+
A?AA1C11@@0>0///A/ECEC-?---..---;-----/--9-9-9-9---
@M00842:106:000000000-AAV5A:1:1101:10652:4066 1:N:0:5
AAAAAAAAAAAAAAAAAAAAAAAACAAAACAAAAAAAAAAAAACAAAAAAA
+
@AA@BBDDBBBBGGGGGGGGGGGGEA100B?/0B/>E@?/C/>/</GGF@@
@M00842:106:000000000-AAV5A:1:1101:13749:4068 1:N:0:5
GAAAAAAAAAAAAAAAAAGGGAATTCTCGGGTGCCAAGGAACTCCAGTCAC
+
1>>AAFDDDDDDGGGGGC?EEGG0@@2D>B//>?>11//B0F1B11B2BB1
@M00842:106:000000000-AAV5A:1:1101:18178:4080 1:N:0:5
AAAAAAAAAAAAAAAAAAAAAAAAAAAAAAATAAAACAAAAAAAAAAAAAA
+
A3AAAD@DBBBBGGGGGFCF@E/>/>>E>//02???2/?0</A//>-<---
@M00842:106:000000000-AAV5A:1:1101:7459:4084 1:N:0:5
AAAAAAAAAAAAAAAAAAAAAACACAGAAAGAGAAACAACAAAACAGACCG
+
AAAA@DDDDDDDGGEECE>/>/??0?0@111>0B1100/??/0>0/0F0//
@M00842:106:000000000-AAV5A:1:1101:11452:4086 1:N:0:5
AAAAAAAAAAAAAAAAAAAAAAAAAAAAAACAAAAAAAAAACAAAAAAAAA
+
AABBBBBDBBBBGGEGGGGGGC@//>>E/<///0B/<CCCC.><FAAC<-:
@M00842:106:000000000-AAV5A:1:1101:13356:4087 1:N:0:5
AAAAAAAAAAAAAAAAAAAAAAAGACAAGCAAAAAAAAAAAAAAAAAAAAA
+
B?ABB@DBCCCCGGGGGGGGGGG1?23?1123F2?>/</<@///<>-<C-:
@M00842:106:000000000-AAV5A:1:1101:23060:4091 1:N:0:5
CTAGAGGACGTGAAAAAAGCTCTGACGAAATTCTCGCTTACTTTATACCAA
+
11>1>11B>>1>FFGGCCEF1AABD1B00A01122B////1122DD2FDF1
@M00842:106:000000000-AAV5A:1:1101:14843:4092 1:N:0:5
AAAAAAAAAAAAAAAAAGGGGGGAGGCGACAGAGAGAAAGACACAGCAACG
+
?1>A?1?DDDDDGCE/////A>///</--<-<///..<//<////..//.-
@M00842:106:000000000-AAV5A:1:1101:19498:4099 1:N:0:5
GATTGTGGATAAATATGTTTAGAACTTGTTTAAAAAAAAAAAAAAAAAAAG
+
>>>>113>F1DFGBFDG3BFGBGFBD3D1103D1B1A0A/AAA/A/>>@//
@M00842:106:000000000-AAV5A:1:1101:20579:4099 1:N:0:5
AAAAAAAAAAAAAAAAAAAAAAAGAAAAAAAGAAACAAAGCAGAGCACGAG
+
BABBBBDBBBBBGGGEGGGGGCE1?B3B1///?B33B/030?33/?10///
@M00842:106:000000000-AAV5A:1:1101:13321:4100 1:N:0:5
CAATGGAAGAATGAACTTTGAAAGCCAAACAACAAAAAAAAATGGAATCCC
+
>3>>34BDBFFDGGDG55BBAB5B4F4BB44B4BA2AGCGGG1BCEH33BB
@M00842:106:000000000-AAV5A:1:1101:12064:4103 1:N:0:5
AAAAAAAAAAAAAAAAAAAAAAAAAGAAAACACAACAAAACAAACAAAAAA
+
AABBBDDDBBBBCCGGGGGGGG>/>//0B23/0///??0B0???/0?C0//
@M00842:106:000000000-AAV5A:1:1101:23043:4107 1:N:0:5
CTAGAGGACGAGAAAAAAGCTCTGATGAAATTTTCGTTTATTTTATACCAC
+
>>A1>11BA@11AEGGGCEGBF1B12DA1121122A00//1D2221D2GEB
@M00842:106:000000000-AAV5A:1:1101:11311:4107 1:N:0:5
ACAAGCGCAAGAGTAAACATAGTGCCATGCTCAGGAACAAAGAAACGCGGC
+
AAAA?A3AADDFGFAGGGGDGG6D5FG5AA5DBB33BCABFGBGHHG2EE0
@M00842:106:000000000-AAV5A:1:1101:22511:4110 1:N:0:5
AAAAAAAAAAAAAAAAGAGGGGCGCCGAGCACAACCACACACACAAAAACA
+
AAA1A??>AD?D?E////AAEA////>/>//000//?/?//E/<//B0///
@M00842:106:000000000-AAV5A:1:1101:10098:4110 1:N:0:5
CCGCCAGTTAAATAGCTTGCAAAATACGTGGCCTTATGGCTACAGTATGCC
+
>>>>>>1BBBFFGGGFBGFGBB101BAF1BA0BB11DB1001BGG2DA2HB
@M00842:106:000000000-AAV5A:1:1101:10692:4114 1:N:0:5
AAAAAAAAAAAAAAAATGGAATTCTCGGGTGCCAAGGAACTCCAGTCACAC
+
BBB@ADDBBBBBGGGGABGBB3BD55BAE1>1BD@1FAGH3GCC@BBGFG3
@M00842:106:000000000-AAV5A:1:1101:14306:4117 1:N:0:5
AAAAAAAAAAAAAAAAAAAAAAAAAAAAACAAAAAAAAAAAAAAAAAAAAA
+
A3AAAD?DBBBBGGGFCC?0@/@/E>><</??C0?/>B//>@@-A?CCC@?
@M00842:106:000000000-AAV5A:1:1101:19822:4122 1:N:0:5
AAAAAAAAAAAAAAAAAAAAAAAAAAAAACACAAAAAAAAAAACAAAAAAA
+
AAAAADDDDDDDGGGEGAC/EGGC///<<EF<<?FGC/>/>@-..>00>-@
@M00842:106:000000000-AAV5A:1:1101:13559:4123 1:N:0:5
AAAAAAAAAAAAAAAAGGGGGGAGCGGCGCGACACGACAACACAGAAGACA
+
>1AA?@1AAADDCAE/EEEEEC//////>-<<C@:.--;-.:.../;/9//
@M00842:106:000000000-AAV5A:1:1101:9543:4123 1:N:0:5
AAAAAAAAAAAAAAAAAAAAAAAAAACAACAAAACAAAAAAAAAAACACGA
+
>>AAADDDDDDD//EFEGGEE////>>/>//<0B0<?FFH//B/CC/?0/<
@M00842:106:000000000-AAV5A:1:1101:9857:4126 1:N:0:5
ATTGGTCGGTGCAAAAAAAAAAAACAAAAATGGAATTCTCGGGTGCCAAGG
+
1>111@B>A1ADGFGGGGGGEEAECA/0B/B1BBA11D2DFEE/>/>DFG/
@M00842:106:000000000-AAV5A:1:1101:14982:4127 1:N:0:5
AAAAAAAAAAAAAAAAGGGGGGGGAGCAGAAACAAAACAAACAAAGGAAGG
+
11A1111AADD0EC/////AA<------//9///----9----9-/--/--
@M00842:106:000000000-AAV5A:1:1101:15369:4133 1:N:0:5
AAAAAAAAAAAAAAAAAAAAAAAAAGAAGACAGAAGAAAGAAAAAAAAAAA
+
33AA?D?DBBBCGGGG?C0???@@E/F03B3B23B333333032?</////
@M00842:106:000000000-AAV5A:1:1101:13641:4134 1:N:0:5
CTAGAGTGAGATATGGTACTGTAAACTTGTGAATGCTAGAACTCTGAAAGA
+
>>>1113BDFFDGAFGBFGBFBD33D31D1B33AD133D1FGBF1DGGGH0
@M00842:106:000000000-AAV5A:1:1101:9176:4134 1:N:0:5
AAAAAAAAAAAAAAAAAAAAAAAACAAAAAACAAAAAAAAAAACAAAAAAA
+
BBBBBBBDBBBBGCGGGCG?/E/E1?100///?FA0?/@/B@C?G/?G//-
@M00842:106:000000000-AAV5A:1:1101:7934:4136 1:N:0:5
GGTAAAAATAGAAAACACCATGAAGCCAGCCTAACAACTCTCGACCGACGC
+
>>1>>@3@1B1B13B111111B1AA10000A0B1B1B011A101A/A/A//
@M00842:106:000000000-AAV5A:1:1101:7505:4138 1:N:0:5
AAAAAAAAAAAAAAAATGGAATTCTCGGGAGCCAAGGAACTCCAGCCACCC
+
BBBBADDBBBBBGGGG1FGGFB3D55AFC0>1??2?1BBG3@GH33BCB11
@M00842:106:000000000-AAV5A:1:1101:22998:4139 1:N:0:5
TTTGAAGGTTGTAGACCTGTAATGTGAACATCCGTCTGAAACATGTAATTT
+
>>>1>11BBBB>FEGGFCBBB33D3D3D1D11B00ABBAA1BC11D2F2B2
@M00842:106:000000000-AAV5A:1:1101:15674:4139 1:N:0:5
AAAAAAAAAAAAAAAAAAAAAAAAAGAAAAAGAAAAAAAAAAAAAAAAAAA
+
A1>AA??DDDDDGGGGC/////////?00B>/?<B0<E/>/////A--<--
@M00842:106:000000000-AAV5A:1:1101:11440:4146 1:N:0:5
TGGAATTCTCGGGTGCCAAGGAACTCCAGTCACACAGTGATCTCGTATGCC
+
33>>>@@BBDBBGAAEGGFFGFAF4A4BFFG3B532F3BBD55DB2E3BD3
@M00842:106:000000000-AAV5A:1:1101:22578:4147 1:N:0:5
AAAAAAAAAAAAAAAAAAAAAAAAAAAAACAAAAAAAAAAAAAAAAAAAAA
+
ABBAADBBBBBBGGGGGGGGGG?//>E@//?/0B/<<C/<A?C--<@@@B@
@M00842:106:000000000-AAV5A:1:1101:20522:4152 1:N:0:5
AAAAAAAAAAAAAAAAAAAAAAAAAAGCAGCAAGAGTCAGGAAAAGCAAAA
+
ABBABBBDBBBBGGGGFGGGGF@EE//0B??0B220333323222202?22
@M00842:106:000000000-AAV5A:1:1101:13595:4153 1:N:0:5
TGCGTGTAGCGAACTGCGATGGGCATACTGTAACCATAAGGCCACGTATTT
+
33>333>BBFDBGE4FGGE4AFCGH2BGEFD5DDFB3BG53FGDFGAFA35
@M00842:106:000000000-AAV5A:1:1101:12630:4159 1:N:0:5
AAAAAAAAAAAAAAAAAAAAAAAAAAAAACAAAAAAAAAAAAAAAAAAAAA
+
AABBABBBBBBBGGGGGGGGGGC?E?//E//?0??<>DFCC-<-<ADD-9-
@M00842:106:000000000-AAV5A:1:1101:13127:4161 1:N:0:5
GAATTGTATAAAGAGGTTAATTCAAAAAACAACAAAAAAAAGGAATTCCCG
+
>>>1113BBBFFFGFF111B3ADA33BFEFFE0BAFBFGG/ABBF11D1B/
@M00842:106:000000000-AAV5A:1:1101:17986:4161 1:N:0:5
AAAAAAAAAAAAAAAAAAAAAAAGAAAAAATCACACGCAGAGAAGAACAAA
+
11AAA@DDDDDDGGGGCC??E?/??00B0/0>1111//>///010B<B000
@M00842:106:000000000-AAV5A:1:1101:15001:4163 1:N:0:5
AAAAAAAAAAAAAAAAAAAAAAAAAGAACAACACAACAGAAAGAGACAAGA
+
111>1>1>D@DDGGGG?A/////>///B000///?<//001B1F0B00000
@M00842:106:000000000-AAV5A:1:1101:11119:4163 1:N:0:5
AAAAAAAAAAAAAAAAGGGGGGCGCGGAGCACGACGCACAAGACAACAGAC
+
1>AAA?1>ADDDG?ECCCA//@//<---<<<<-.:---:-/./;//.;//.
@M00842:106:000000000-AAV5A:1:1101:7814:4166 1:N:0:5
GAAAAAAAAAAAAAAAGGGGGGCGACGGAGGAGCGACCAAACCAACACAGC
+
1>AAA1AADDDDGGC//AAE/@@//---..-<<.---::.....:......
@M00842:106:000000000-AAV5A:1:1101:22532:4168 1:N:0:5
TATGAATGGATGGGAGCTTAATTGTACAACAAACAAAAAAAAAAAAAATGG
+
1>11>@3B@F1BAGGFG1AFDF3D3D33A10FB0BAFFGAEGE/AE/E0B1
@M00842:106:000000000-AAV5A:1:1101:22681:4169 1:N:0:5
GAAAAAAAAAAAAAAAGGGGGGCGGCGCAAGCGGCAGATCACGAAGGAGCG
+
AAAAA11>>0@@0E?//EAA?C//----::;..:-;-.0/0/:.......-
@M00842:106:000000000-AAV5A:1:1101:7552:4169 1:N:0:5
TCAGAAACGGCAGAAGTGCCAGCCTGCAACGTACCTTCAAGAAGTCCTTTA
+
>>>3>DF4AADBGFGGAFFGFG2FABCBFGEGGEF55BD5DFBGAFH55D5
@M00842:106:000000000-AAV5A:1:1101:14124:4170 1:N:0:5
AAAAAAAAAAAAAAAAAAAAAAAAAAAAAAAAAAAAAAAAAAAAAAAAAAA
+
A?AA???DCCCCGGGGCC??@/>E@/><</</>@@/CCCCC@ADD@@BF@;
@M00842:106:000000000-AAV5A:1:1101:15056:4171 1:N:0:5
AAAAAAAAAAAAAAAAAAAAAAAAAAAACAAAAAAGAAAAAAAACAAAAAA
+
A3A3A??DBBBBGFGG?000//E>E///<EF0BC//?F220/<</?/0G/-
@M00842:106:000000000-AAV5A:1:1101:21769:4172 1:N:0:5
AAAAAAAAAAAAAAAAGGGGGGGCCGCCGCTCACGCAACCACACGACACAG
+
A1AAA11ADDDDEEEE?/A/E?9:----;----/----9-------;-@9-
@M00842:106:000000000-AAV5A:1:1101:7872:4180 1:N:0:5
ACTTTTGAATGTGAGAGAAGGATTATGTGGCAAAAAAAACAAAAATGAAAT
+
AA>>>DFBFDF5FGGCGFBFGF4545D6DB44444AAAE?GFAC11B55A5
@M00842:106:000000000-AAV5A:1:1101:16824:4180 1:N:0:5
AAAAAAAAAAAAAAAAAAAAAAAAAAGAAAATACAAAAAAAAAAGGAGAAA
+
A3AAA?DDBCCCGFEF?CC??@E/>>/?0323B33330//</////<//01
@M00842:106:000000000-AAV5A:1:1101:15966:4190 1:N:0:5
AAAAAAAAAAAAAAAAGGGGGGGAGAGACAACCGCAAAAAAAGAGACGAAG
+
??AAA1>A@DDDGECE//A/A<--9A;;///..-9------9-9--:----
@M00842:106:000000000-AAV5A:1:1101:20587:4190 1:N:0:5
AAAAAAAAAAAAAAAAAAAAAACAAAACAACAAAAAAAACAACAAAAAAAA
+
AAAAADDDD?0>EEG/E?@EEG/?>FF0??//>B0?/>E/<F/?/<<F?C<
@M00842:106:000000000-AAV5A:1:1101:20702:4191 1:N:0:5
AAAAAAAAAAAAAAAAAAAAAACAAAAAACAAAAACAAAAAAAAACAAAAA
+
AAAAADDDDDDDGGGGGGGEEC///00/>>??B>>//?BFC//<</<<FG/
@M00842:106:000000000-AAV5A:1:1101:8047:4192 1:N:0:5
AAAAAAAAAAAAAAAAAAGGGAATTCTCGGGTGCCAAGGAACTCCAGTCAC
+
BBBBBBBBBBBBGGGGGG1?EFGFC5DBBFF1>BFGFEFBGHCFGCBB@F?
@M00842:106:000000000-AAV5A:1:1101:8221:4195 1:N:0:5
AAAAAAAAAAAAAAAAGGGGGGCCACGCAATACACCACAACAACACAACAC
+
BBBB?3AD@D>D2AE0EA10E?C?/?<///.=<11>.>..>.......<..
@M00842:106:000000000-AAV5A:1:1101:10926:4198 1:N:0:5
TGGAATTCTCGGGTGCCAAGGAACTCCAGTCACACAGTGATCTCGTATGCC
+
>3>>>4BBBFABGAAAFFGGFF4F4AAAFFGBAA32F3F555D5B2B3BA3
@M00842:106:000000000-AAV5A:1:1101:21071:4202 1:N:0:5
TGGAATTCTCGGGTGCCAAGGAACTCCAGTCACACAGTGACCTCGTATGCC
+
>1>11BBB@F>>EAAEGFEGFB0G1BFGGHFGF1CEG1B1111BBAE0FGE
@M00842:106:000000000-AAV5A:1:1101:19419:4203 1:N:0:5
AAAAAAAAAAAAAAAAAAAAAAAAAAAAAAAAAAAAAAAAAAAAAAAAAAA
+
AAAAADDDDDDDGG?/AEE/>EE//>>E/////<>/<-<<-;-A9@A--@?
@M00842:106:000000000-AAV5A:1:1101:7475:4204 1:N:0:5
TGGAATTCTCGGGTGCCAAGGAACTCCAGTCACACAGTGATCTCGTATGCC
+
3>>AA@FFFFBBGGEEGGGGGGGB4BFGGFB3A5AAB35BD5AD2ABFFFB
@M00842:106:000000000-AAV5A:1:1101:12146:4208 1:N:0:5
AAAAAAAAAAAAAAAAAAAAAAAAAACAACAAAAGAGAACAACAAAAACAA
+
BAABCCCBCCCCGGGGGGGGGGGEE/EG////?B3/22?33?/?/00////
@M00842:106:000000000-AAV5A:1:1101:12031:4209 1:N:0:5
AAAAAAAAAAAAAAAAAAAAAAAAACGCACAAACAACACACGACCAACCAA
+
BBABBBBDBDBBGGGGEEGGGG>@>//////20/0////?//<///?////
@M00842:106:000000000-AAV5A:1:1101:20574:4209 1:N:0:5
AAAAAAAAAAAAAAAAAAAAAAAGAGAGACCTAAACAAAAAAAACAAAAAA
+
11AA???1DD@DEG/E?A//>EE//00//0/111B11/00>E/</?GC0/<
@M00842:106:000000000-AAV5A:1:1101:21640:4210 1:N:0:5
AATAAGGCTTATTGGCTAAATAAATCCAATCCTCGATGACGGATGCTGTAA
+
AA1>A11>B>B@3ABF1BABGGAE3AC1A30031BA0D1BA?00AB1D112
@M00842:106:000000000-AAV5A:1:1101:19106:4214 1:N:0:5
GTCCGATGCTGTTCAACCACTAATAGGTAAGAAATCATGAGTCAAGTTACC
+
>>>A333AAFFDGBAGGGFFFFE55BFF5A4A5A5DBAA5GFFF53A5DFA
@M00842:106:000000000-AAV5A:1:1101:14583:4221 1:N:0:5
AAAAAAAAAAAAAAAAGGGGGGGAGACAGCACAACAAGAACACACAGAGAG
+
11>A?@1@>@ADEA/A////A/---..//././/.---:;-/9----//9-
@M00842:106:000000000-AAV5A:1:1101:23997:4222 1:N:0:5
AAAAAAAAAAAAAAAAGGGGGGGGCGAGGCGCACCGCACCACCAAAACACG
+
>A?AA1A@0>@>AAE/AEEAE/----9------99---;------------
@M00842:106:000000000-AAV5A:1:1101:16943:4223 1:N:0:5
AAAAAAAAAAAAAAAGGGGGGGGAGGAACCACAGCACAACAAAACAAGACG
+
A?AAA>>1>>AD////AEAEC@-99--;---;A----9-------------
@M00842:106:000000000-AAV5A:1:1101:21188:4224 1:N:0:5
AAAAAAAAAAAAAAAAAGGGAATTCTCGGGTGCCAAGGAACCCCAGTCACA
+
AAAAADDDDDDDGGGGC/AEAB01D2D/BE/>?BG1BFFGF/?A/>1B111
@M00842:106:000000000-AAV5A:1:1101:19968:4225 1:N:0:5
AAAAAAAAAAAAAAAAAAAAAAAAAAACAAGAAAAAAAACAACAACAGCAA
+
BBBBB@BDBDBDGGGEGGE?@E/>/>///?0?33?0/<//?F/?///0000
@M00842:106:000000000-AAV5A:1:1101:23231:4228 1:N:0:5
AAAAAAAAAAAAAAAAGGGGGGCAGAGCAGTGCCACACCCACACCCCCACC
+
?AAAADDDDDDDGGG?//AAEC/<?//01?11111?0<.>...>..---<.
@M00842:106:000000000-AAV5A:1:1101:10059:4233 1:N:0:5
ATTTGAAGGAGCTTAGACGGAAAAAAAAAAAAAAAAAATGGAATCCTCGGG
+
1>1>1DDBCFAA1BBGFGFG0AAA0A0A/////A>//>0@11BB1B1BAE/
@M00842:106:000000000-AAV5A:1:1101:22833:4233 1:N:0:5
GCCTGACAGGGACTGTATGAATTCAAGCTTGCGTATTAATAAATGAAAAGA
+
>>>111BBB?1AF1ABFDF3BB3DD3D111BA00AAB222BF1ADFAG1B/
@M00842:106:000000000-AAV5A:1:1101:22142:4235 1:N:0:5
ATTAGATGGATGAATGAGAACTGAGATTGAACAAAAAAAAAAACAAAAAAA
+
>>1>133BBFBBGG3BFGB3BBB1B13DB1B110B0AA0/////AAF0FE>
@M00842:106:000000000-AAV5A:1:1101:10632:4236 1:N:0:5
AGCCTGTCAGGGACTGTATGAATTCAAGCTTGCGTATTAATAAATGAAAAG
+
11>A111BFFFCFF1FBFFGFG33DD3D111BAAA00A22FE2EFGFHBG0
@M00842:106:000000000-AAV5A:1:1101:23815:4238 1:N:0:5
AAAAAAAAAAAAAAAAAAGGGGGCGCAGCGTGACAGAGAGAAAAACACAGG
+
1A?AA@DDDDDDECEE///>/>//>//>/>/?//11000//1100??0/0/
@M00842:106:000000000-AAV5A:1:1101:12291:4238 1:N:0:5
AAAAAAAAAAAAAAAAGGGGGGGGCAGCACAACCACGCAACAACAGAAGAA
+
?AAAA?DDDDDDEECEE?EGEC-9@-;-----9-;99---@--;A-/;///
@M00842:106:000000000-AAV5A:1:1101:15211:4240 1:N:0:5
AAGGGCCAAGAAAAAAAAAGGGAAACTATCTGCCTAGCAAAAAAAAAAAAA
+
>1>111>>>1BFG1F???00E0G0/01121121111BFB1AABA//>////
@M00842:106:000000000-AAV5A:1:1101:17940:4240 1:N:0:5
AAAAAAAAAAAAAAAAAAAAAAAAAAGACAAGCAACAAAAGAAAAGACAAA
+
??A??3ADBBBBGCG?0000/@///>??0B00?03?0/003/00?0/0000
@M00842:106:000000000-AAV5A:1:1101:8708:4247 1:N:0:5
CAATATGAGAAGAGCCATACCGCTGATTCTGCGTTTGCTGATGAACTAAGG
+
ABAABF5DFFDFFFGGGFGGGGA2A2B5A5F5AA2ABD5B5FFGGHFF3F3
@M00842:106:000000000-AAV5A:1:1101:15651:4251 1:N:0:5
AAAAAAAAAAAAAAAAAAAAAAAAACAAGAAAAAAAAAAGAAAACAAAAAG
+
A3AAA??DBBBBGGGG?C00//>E///?0B3300>/>////0000?/00//
@M00842:106:000000000-AAV5A:1:1101:16639:4252 1:N:0:5
AAAAAAAAAAAAAAAAAAAAAAAAAAAAAAAAAAAAAAAAAAAAAAAAAAA
+
AABAADDBBBBBGGGGCE?@CF//>>E////<>/<>-@C-A-C-@?@@9B9
@M00842:106:000000000-AAV5A:1:1101:14393:4270 1:N:0:5
AAAAAAAAAAAAAAAAAAAAAAAGAAGGACGGAGGGAGAAGAAAGAAAAAA
+
A?AAAD@DBBBBGGGGCCC0///111?1B1/>//////?03300100000/
@M00842:106:000000000-AAV5A:1:1101:23681:4272 1:N:0:5
GAAAAAAAAAAAAAAAAGGGGGGAGCGGAGCACCCAACCCACCGCACCACC
+
1>1AAF?DDDDDGCA/AA/E/E>/////-->.<....<<.....<-:-.C.
@M00842:106:000000000-AAV5A:1:1101:16887:4273 1:N:0:5
AAAAAAAAAAAAAAAAAAAAAAAAAAAACAGAAAAAAAAAAAAAAAAAAAA
+
A?ABCBDBCCCCGGGGGGFCEGCGCE/</?2BF3F?<@C@/A@@CC?G@C:
@M00842:106:000000000-AAV5A:1:1101:19757:4274 1:N:0:5
AGCAGAAGCAATACCGCCAGCAATAGCACCACACATAAATCACCTCACTTA
+
>11>11>BC1F1FC1EAEEAFF01BD11B000B00B1A1AEDG01B1FD1D
@M00842:106:000000000-AAV5A:1:1101:19531:4275 1:N:0:5
ACTTGTCCGGCTGATAGAAGAAAGAGTGGTATATTTTCTTTGCAAAAAAAA
+
3A3>3BBDA@A>AFGGGFFGBF4B4B5BBAB5B55AAA5D5DFGGGH22EE
@M00842:106:000000000-AAV5A:1:1101:13338:4275 1:N:0:5
GAAGAAGACTCAAAGCGAACCACACAGGCAAAAAATTTAGGGTCGGCATCA
+
>3>3>>4CFDCFGGGGGEEEGG24A2BFAAABBAA23DDFGFABA?FGEG3
@M00842:106:000000000-AAV5A:1:1101:19885:4275 1:N:0:5
GCCCGGCGTACGGGGAAGGACGTCAATAGTCACACAGTCCATGACGGCATA
+
>>1>11>>>>A00AEA0AEBBEEEF?2A12BGD1B/F11B12DFH?C/>/1
@M00842:106:000000000-AAV5A:1:1101:12344:4276 1:N:0:5
AAAAAAAAAAAAAAAAAAAAAAAAAAAACAAAAAAAAAAAAAAAAAAAAAA
+
BBBBBBBDBDBDGGGGFGGGGEC?/EE@/?/B0/<<>CFG?-><-<-;-;A
@M00842:106:000000000-AAV5A:1:1101:19740:4277 1:N:0:5
AGCAGAAGCAATACCGCCAGCAATAGCACCACACATAAATCACCTCACTTA
+
33AA34CFFFFBGGF?EEEGGGG455BE3F222AA3BA55D3G23B3G5AD
@M00842:106:000000000-AAV5A:1:1101:19950:4277 1:N:0:5
TGGAATTCTCGGGTGCCAAGGAACTCCAGTCACACAGTGATCTCGTATGCC
+
>3>>>BBFDFABG4EEGGGGGF4GBBGGFGFAA53AF3BFD5DDFBBBB53
@M00842:106:000000000-AAV5A:1:1101:20385:4278 1:N:0:5
AAAAAAAAAAAAAAAAAAAAAACGAGAAGATAAGCAAGACAAGAGCAAAGA
+
>AAA1ADDDDDDGGGGCEEGEC//////011111110000000BF010B00
@M00842:106:000000000-AAV5A:1:1101:19077:4279 1:N:0:5
CTTGGTACTGTTGATGCTGCAAAAAAAAAAAAAAAATGGAATTCACGGGCG
+
>>>1111B@B33BG3FGBFGGB1BCA0AE/A/AFG@0BBGF11D1DFE///
@M00842:106:000000000-AAV5A:1:1101:12367:4281 1:N:0:5
AAAAAAAAAAAAAAAAAAAAAAACAACAACAAAAACAAAAAAACAAAAAAA
+
AAA11>>@ADDDCEGEG?EEGG///?/F/>//B0//F>0F/<>/<?00/<<
@M00842:106:000000000-AAV5A:1:1101:9043:4283 1:N:0:5
TGGCGAATAAGTACGCGTTCTTGCAAATCACCAGCAGGCGGTTCCTGAATG
+
>1>>1>@>AFD3BFFFG0AAADDFFG11BFB0AB/0A//AA///B2BF1D2
@M00842:106:000000000-AAV5A:1:1101:9859:4285 1:N:0:5
CTAGTTTTGAAATTGCGGGACATGCAGCATTTGCTCTTTTCTTAACAGTCG
+
>3A3>B@DFBFFFFBFFGGEGFHBGBDGH555DDFFDBA5D5A5DFFH5F2
@M00842:106:000000000-AAV5A:1:1101:24233:4286 1:N:0:5
AAAAAAAAAAAAAAAAAAAAAAAAAGACACAAAAACAAAAAAACAAAAAAA
+
AAAAA3ADBBBBGGGG00EEECE/E/?BB00/0?////0B////?/0?//<
@M00842:106:000000000-AAV5A:1:1101:23373:4288 1:N:0:5
AAAAAAAAAAAAAAAAAAAAAAACGCAACGCAAGAAACACGAGCCGAAACA
+
A1AAAADDDDDDGCEGEE@/EEE////>>/////0<0B0<//////////0
@M00842:106:000000000-AAV5A:1:1101:9841:4289 1:N:0:5
CATTAAGCCTGTCAGGGACTGTATGAATTCAAGCTTGCGTATTAATAAATG
+
AA3>AF5DF4CBGFDFGAFBABBBB5656DF5D4B5BFAAA235B5D5D55
@M00842:106:000000000-AAV5A:1:1101:13233:4289 1:N:0:5
AATGAATCTAGGACAGCGCTTTGCATAGACAATACATGTAGTTCAAAAAAA
+
>>11>@3BBDFFGGGFGGCA0ABDF33A111B1BBEAF2DF2DDFG2GFEE
@M00842:106:000000000-AAV5A:1:1101:23390:4295 1:N:0:5
AAAAAAAAAAAAAAAAAAAAAACACAAACAGAAAACACCACAAGACAACAG
+
1>AAADADDDDDGGGCAA>EE??/0>?0/000110B/0//?//0><00E/0
@M00842:106:000000000-AAV5A:1:1101:18256:4296 1:N:0:5
AAAAAAAAAAAAAAAATGGAATTCTCGGGTGCCAAGGAACTCCAGTCACAC
+
B@B@AD@BBBBBGGGG1BF33B3A5AAFE1>1B@@EFGGH3BFFGBFDGG3
@M00842:106:000000000-AAV5A:1:1101:21188:4297 1:N:0:5
AAAAAAAAAAAAAAAAGGGGGGGGACAGGGATCACGGAACACACGACACAG
+
1AAAA@DDDDDDGGGC/A/EA/----9-------/---9-;-9-----9B-
@M00842:106:000000000-AAV5A:1:1101:12825:4298 1:N:0:5
AAAAAAAAAAAAAAAAGGGGGGGCGCGACACACCGACCAACACACAACAGG
+
>1AAA@ADDDDDGGCA///AE@9;-9----@---;9------;9--9----
@M00842:106:000000000-AAV5A:1:1101:21668:4307 1:N:0:5
AAAAAAAAAAAAAAAAAAAAAAAAAAAAAAGAAAAAAACAAAACAAAAAAA
+
BBBBBBBBBBBBGGGGGGGGECE?>>>//<?/0220>//?<F00/F?</<-
@M00842:106:000000000-AAV5A:1:1101:9036:4307 1:N:0:5
CCTTGATGTCGGTTGCTGTATAAACAGACAGAAAACATGGAATTCCCGGGG
+
>>1>1B1FBDA@AE1BAF3BFGFH110B0F001BB0A110BF11D11BEE/
@M00842:106:000000000-AAV5A:1:1101:7827:4308 1:N:0:5
AAAAAAAAAAAAAAAAGGGGGGGAGCGCGGACAACCAACCACCACACACAC
+
AAAAADAADDDDCE?/EAEEE?--:.-------:9----9--9-;------
@M00842:106:000000000-AAV5A:1:1101:24191:4315 1:N:0:5
AAAAAAAAAAAAAAAAAAAAAAGAAAAACATAACAACAACCCAAAACACAA
+
AAAAADDDDDDDECGEECEGCE/>0000??111B11/?FG///?0?0/0//
@M00842:106:000000000-AAV5A:1:1101:17724:4315 1:N:0:5
AAAAAAAAAAAAAAAAAAAAAAAAGAAAAAAAAAAAAAAAAAAAAAAAAAA
+
?3AABDDBBBBBGGGGGC?0>@/E1??G0?>/>B<<C?/>A-@C?A@----
@M00842:106:000000000-AAV5A:1:1101:18068:4317 1:N:0:5
AAAAAAAAAAAAAAAAAAAAAAAAAAACGCAGAGAGGAAGAAAGAGAGAAA
+
33AAA@DDBBBBGGGGC????@E//>////>/</B//0?002B2<2?//22
@M00842:106:000000000-AAV5A:1:1101:19390:4321 1:N:0:5
CTTTGTGATTTGGGGAATAAGAACTTGTGCTAACTTAAAAAAACAAAAAAA
+
>>>>354B@B@BF2EFGGBGBB5B55D5B555D4553D5AFEC2FEF2AAA
@M00842:106:000000000-AAV5A:1:1101:21856:4321 1:N:0:5
AAAAAAAAAAAAAAAAAAAAAAACACAACACGAGAAAACAAACAAAAGAAA
+
AAAAADDDDDDDGGGGCCEE?E//?0>?/?//>//?1B0?/0/0/0B0?00
@M00842:106:000000000-AAV5A:1:1101:16618:4322 1:N:0:5
CCAAACCATGAAACCAACATAAACATTATTGCCAGGCGTACGGGGAAGGAG
+
3>AAABBB4BFFGGGAEEF4EDGF545D6AD5A5BBA2AAAEF2A0AAEG1
@M00842:106:000000000-AAV5A:1:1101:8938:4326 1:N:0:5
AAAAAAAAAAAAAAAAAAAAAAAACAAAACAACAACAAAAACAAAAAAAAA
+
AABBBBBDBBDBGGGGFGGGEGGE1?F0G0?E/?G/FGF?G/?GG0?</CC
@M00842:106:000000000-AAV5A:1:1101:23489:4327 1:N:0:5
AAAAAAAAAAAAAAAAAAAAAAAAACACACAGACAAACACAACCAACACAC
+
AAAAADDDDDDDGGEEEEE>@//>///0///0>0B0</00//?///C/?//
@M00842:106:000000000-AAV5A:1:1101:22461:4330 1:N:0:5
AAAAAAAAAAAAAAAAAAAAAAAAAAAAAACGAAAAAAAAAAAAAAAAAAA
+
AAB@ADDBBBBBGGGGFGGGGGGECE/>////???CFC@CDCD@CF?@D@B
@M00842:106:000000000-AAV5A:1:1101:8969:4335 1:N:0:5
TGGAATTCTCGGGTGCCAAGGAACTCCAGGTCACACAGTGATCTCGTATGC
+
33>>>BBDDFBBGFEEGGGGFFAG4BFGFHFFAB5FEGBFD555FGFFBF5
@M00842:106:000000000-AAV5A:1:1101:15475:4338 1:N:0:5
AAAAAAAAAAAAAAAAGGGGGGGGACGGACAGCCAACAAACAAGCACGCGG
+
11A??>1AADDDGEE///E/AB-;-9------------;------9-----
@M00842:106:000000000-AAV5A:1:1101:12381:4342 1:N:0:5
ACAAGAAGGACTGTGCAACGCAACAAAACCAAAAAACAAAAAGGGAACGCC
+
1>>A1BC1CFF1AAAFGFGGG00000BB00B000BA/B/B0A/A//0////
@M00842:106:000000000-AAV5A:1:1101:22684:4349 1:N:0:5
AAAAAAAAAAAAAAAAAAAAAAAACAGACACGAACAACAACACCAGACAAA
+
AAAAADDDDDDDGGGGGC@@EEE///0B000/////B/</////?00/B00
@M00842:106:000000000-AAV5A:1:1101:19053:4351 1:N:0:5
AAAAAAAAAAAAAAAAAAAAAAAGAAGAAAGAGAACGAAGCACCGAGACAA
+
AAAAADDDDDDDGGGGG/E/>@E//00100100011/??>/10//<///00
@M00842:106:000000000-AAV5A:1:1101:18519:4352 1:N:0:5
GAAAAAAAAAAAAAAGAGGGGGGGAGACAAGCAAGGCAAACAAACAACCAG
+
A11>>11>>A0AE?///0/AA/<9--..//..///.9....--9-------
@M00842:106:000000000-AAV5A:1:1101:20166:4355 1:N:0:5
CGTTGGGGACTGTACAACGATGCGGAGGTATTCCATTATTTGAACGCTGCC
+
>33>343>AD4>BAFGFGGFAA2AE2AA2B555DBD555B5D5AGAE1E?1
@M00842:106:000000000-AAV5A:1:1101:11197:4356 1:N:0:5
AAAAAAAAAAAAAAAAAAAAAAAACAAAACACCACGAAAGACACACAAACA
+
CBBCCCBCCCCCGGGGGGGGGGG?EFFFA0?0////>?E/F2F2B///0/0
@M00842:106:000000000-AAV5A:1:1101:9848:4356 1:N:0:5
ATTGATGGGTGAAGATAATAAAATGGCGATAAATAACGACCAAAAAAAAAA
+
>>>3>55BA>A4BFGFGFFDGGF6BF4A2222BA5BBEFAEEFG22A0EF?
@M00842:106:000000000-AAV5A:1:1101:21396:4358 1:N:0:5
AAAAAAAAAAAAAAAAAAAAAAAAAAAAAACAGAACAGACTGAACGAGCAG
+
AAAAADDDDD?AAGE/E/E//EE/////<//?00100000111110//>>0
@M00842:106:000000000-AAV5A:1:1101:22090:4368 1:N:0:5
AAAAAAAAAAAAAAAAAAAAAAACAAAAACTACAAAAAAAAAACAAAAAAA
+
>AAAA@DBBBDBGGGGCGEGCE?1?11B?133333BFF>///>/?/<</>/
@M00842:106:000000000-AAV5A:1:1101:8910:4368 1:N:0:5
AAAAAAAAAAAAAAAAAAAAAAAAAAAAACAAAAAAAAAAAAAAAAAAAAA
+
AAAAADDDDDDDGEGGEGGG@EE///>/E///<FFG@CC?C@C?@A:@-A@
@M00842:106:000000000-AAV5A:1:1101:20665:4375 1:N:0:5
AAAAAAAAAAAAAAAAAAAAAACAACAGAGCAGAGCAGAGACGACACAACG
+
ABBBBBDDDB@DAEGGA?E?E>E1F11133333B13333/B?/////B?//
@M00842:106:000000000-AAV5A:1:1101:17635:4378 1:N:0:5
AAAAAAAAAAAAAAAAAAAAAAAAAAAAAGAGAAAAAAAAAAAGAAACAAA
+
A3AAA@DDBBBBGGC0A?E0>E/E/>@///?0BBC0A</@/<@.<0<00.0
@M00842:106:000000000-AAV5A:1:1101:7917:4379 1:N:0:5
AGACAAAGGAAGCATAATTCAGAGAGATGGCGGTATCCTAAAAAAAAAAAA
+
>>>>>>CC1FF?1EDGGG333B3B0B01BE000A//BF2211ABE//A/>>
@M00842:106:000000000-AAV5A:1:1101:7740:4380 1:N:0:5
AAAAAAAAAAAAAAACGGGGGGCAGCAACGCAACCACCACCCACACACACC
+
AAAAA@DDDD@DG/E/A/AAE<@//?00>->---<...<...<..::CA..
@M00842:106:000000000-AAV5A:1:1101:16440:4383 1:N:0:5
CAAAGACAAAATAATCAGCGTGACATTCAGAAGGGTAACAAGAACGAACCA
+
3>>A34BBCFFBGGFGFGGGAAEFB55DBB55ABB2BB3DBFEGGGGGGEF
@M00842:106:000000000-AAV5A:1:1101:9470:4385 1:N:0:5
AAAAAAAAAAAAAAAAAAAAAAAACAGAGAACAACGCGACACAAGCATACA
+
AAAA1>1ADDDDGGGGGG?E//E//F0B001B00////<</<0/0/011?1
@M00842:106:000000000-AAV5A:1:1101:11041:4386 1:N:0:5
ACGCAATCGCCGCCAATTAAATAGCTTGCAAAATACGTGGCCTTATGGTTA
+
>AABADACAAB2FFEF4FGG5FABA553BG5523BB23BA2F33B5BFBFA
@M00842:106:000000000-AAV5A:1:1101:13664:4387 1:N:0:5
AGAAAAATATCAACCACACCAGCAGCAGCATCAGCGACGACCGTAGAACTA
+
33>AAB4BB5DFFGGAEGECAF4FAGHAFF5F3B322A2AE001A1AF3D3
@M00842:106:000000000-AAV5A:1:1101:22991:4390 1:N:0:5
ACTGAGGGTCTGGGAACTCTGCCATTTGCTTCAAAAAAAAAAACAAAAAAA
+
>A11>111>>1BAC11A1B3BBFG11D33313B1BA0A/AE?E/FCG0GE/
@M00842:106:000000000-AAV5A:1:1101:15837:4390 1:N:0:5
AAAAAAAAAAAAAAAAAGGGGGGAGGAGAGACACGCAACACACAACACAAA
+
11AAADDDDDDDGGG///////><//??/.<0<0.----......<..;..
@M00842:106:000000000-AAV5A:1:1101:13595:4391 1:N:0:5
GAAAAAAAAAAAAAAAGAGGGGGGGGGACCAACGCAGACACAGAAAACGAC
+
11AAA?1DDDDDGGGA//BAEE?/---9--;---------:--///-/---
@M00842:106:000000000-AAV5A:1:1101:16630:4392 1:N:0:5
AAAAAAAAAAAAAAAAAAAAAAAAAAGAAAAAAAAAAAAAAAAAAAAAAAA
+
A@A?ADDBBBBBGGCGCC00/////>//F300><@CC/>><--<<<-:@9-
@M00842:106:000000000-AAV5A:1:1101:7935:4393 1:N:0:5
ACACCTGTCAACGCCGCTAATCAGGTTGTTTCTGCTGGTGCTGATATTGCC
+
A>A1>11@BDFD1AE00EE0BA1BF11B00B2BD1B110BEBEB12D2DD1
@M00842:106:000000000-AAV5A:1:1101:20675:4394 1:N:0:5
AAAAAAAAAAAAAAAAAAAAAAACAGACAGACGACACAACAGACGAACCAG
+
AAAAADDDDDDDGGGGEGG?E/>/>000B0B0/////0//?00</////0/
@M00842:106:000000000-AAV5A:1:1101:15154:4394 1:N:0:5
AAAAAAAAAAAAAAAAGGGGGGGAAGAAGCGAAAGAAAAACACAGAAAACG
+
11>>A11A00AAEC//AAE?E@@-9;9///-.---/-/-;-----///-/-
@M00842:106:000000000-AAV5A:1:1101:7030:4394 1:N:0:5
CAATATAAGAATGGATTGAGGAACCAAGAACAAAAAAAAAAATGGAACTCC
+
>>A>13BD@FF1ABG1BBBGGFFFC0A0A0BBB00A0EGE//011AB1AB1
@M00842:106:000000000-AAV5A:1:1101:21508:4401 1:N:0:5
TAAGCTCTTTTTGATTCTCAAATCCGGCGTCAACCATACCAGCAGAGGAAG
+
>>A3A@BBDFFFGGBFFBB6BA5B4A22A2EE2FFFBGFFHHHGG3FF1G1
@M00842:106:000000000-AAV5A:1:1101:13428:4406 1:N:0:5
TTGGAATTCTCGGGTGCCAAGGAACTCCAGTCACACAGTGATCTCGTACGC
+
33>3>@44DDDAFG4AEGFFGFCFH4FGEFDFDDBBAG3BB5A5DF2A2A2
@M00842:106:000000000-AAV5A:1:1101:24454:4406 1:N:0:5
AAAAAAAAAAAAAAAAAAAAAAAAAAAAACAAGAGACAAACACAAAAACCA
+
AAABA3DBBBBBGGGGGGCEEGC/E////</?2202?222?0F//0<//?/
@M00842:106:000000000-AAV5A:1:1101:10901:4415 1:N:0:5
CTACCGATAACAATACTGTAGGCATGGGTGATGCTGGTATTCAATCCGCCC
+
>3AAA33>>ADFDBFFBGBFFGBBBEFA3B2BDDA533A555D55F222A0
@M00842:106:000000000-AAV5A:1:1101:16943:4415 1:N:0:5
GCTGAACAGCAAAGCCTCTACGCGAACTCATAGTGGAGGCCTCCAGCAATC
+
>>11>B1B1CFFGCCG1BBAFF0A0000BB11D2AB1BBEF1BAGGBEG11
@M00842:106:000000000-AAV5A:1:1101:20900:4417 1:N:0:5
AAAAAAAAAAAAAAAAAAAAAAACAGAAACACAGAACACACAGCCCACAAG
+
BBBBBBBBBBBBGGGGEECE?E/11133BB31/03303B//?0///??//0
@M00842:106:000000000-AAV5A:1:1101:7112:4421 1:N:0:5
AAAAAAAAAAAAAAAAGAGGGGGCACGACGCGTAGACAACAACAACACAGC
+
A1A@1>ADDDDDF/A///BAEC///??>/////>/?110/?/??/?///0/
@M00842:106:000000000-AAV5A:1:1101:11641:4424 1:N:0:5
AAAAAAAAAAAAAAAAAAAAAAAAAAAAACAACAAAACAAAAACAGACAAA
+
BBBBBBBBBBBBGGGGGGEGFE///>/////???/B00//00///2?02<2
@M00842:106:000000000-AAV5A:1:1101:8211:4424 1:N:0:5
AAAAAAAAAAAAAAAAAAAAAACACAAAAACAAAAAAAAACAAACAAAAAA
+
BAAAA3>DBBBBGGFGGGGGGGGD1?11B11??10/><EE?AFG/??0?/>
@M00842:106:000000000-AAV5A:1:1101:8231:4425 1:N:0:5
AAAAAAAAAAAAAAAAAAAAAAAAAAACACCAAAAAAACAACAAAAAACAA
+
AAAAADDDDDDDGGGGGGGGGG?//>EE?0/<//<F///<//?/?0///??
@M00842:106:000000000-AAV5A:1:1101:20114:4425 1:N:0:5
TTTGTCGTCACAGGTTGCGCCGCCAAAACGTCGGCTACAGTAACTTTTCCC
+
11>1>B1>>AA11A11BEEGGG0F?0BEAA0/AA//ABFG2FGF2221BDF
@M00842:106:000000000-AAV5A:1:1101:17063:4426 1:N:0:5
AAAAAAAAAAAAAAAAAAAAAAAAAAGAAAACACGAGAAGCAAGAGAAAAA
+
AAAAADDDDDDDGGGG?CC?/@///>/>000B?0/////0110000011B0
@M00842:106:000000000-AAV5A:1:1101:16959:4428 1:N:0:5
AAAAAAAAAAAAAAAAAAAAAAAAAAAAACGAGGACGAGCGAGAGACACAA
+
1AAAADD@DDDDEGG//E?CE/E@//>////////?/<///////?0000.
@M00842:106:000000000-AAV5A:1:1101:9733:4429 1:N:0:5
ACTAGTTAGATGATGGCAATAAGCTGAATGTCTCCAAAAAACAAAAAAAAA
+
>A1>13BBDFDDGD3AGFF1FGBB1B1A33B33BGBBBG0E0F00FEEGGG
@M00842:106:000000000-AAV5A:1:1101:10058:4430 1:N:0:5
TGAAGGTACGTTGCAGGCTGGCACTTCTGCCGTTTCTGATAAGTTGCTTGG
+
>3>>344BFBFFGGGGGGBGFG4E44A55A32A2BADDF5DEAD5G5AF32
@M00842:106:000000000-AAV5A:1:1101:14786:4435 1:N:0:5
AAAAAAAAAAAAAAAAAAAAGGAAAGCACGGGTGCCAAGGAACCGCAGCCA
+
A?A?>??DBBBBGCGGC?@0?EG?3133BE>//>1?B3??CC0///////B
@M00842:106:000000000-AAV5A:1:1101:15036:4436 1:N:0:5
AAAAAAATCAACCACACCAGAAGCAGCATCAGTGACGACACTAGAAATATC
+
B@AAA3>4BFFFGGGGEEEGAFBAFE2B5BFD5ABDEEE?03BF3AF5B55
@M00842:106:000000000-AAV5A:1:1101:8221:4441 1:N:0:5
AAAAAAAAAAAAAAAAAAAAAAAACAAAAACAACAAAAACAAACAAAAAAA
+
AAAAADDDDDDDGGGGGGE@EE/////>B/?/?///00?/<?C/0/<F///
@M00842:106:000000000-AAV5A:1:1101:8612:4446 1:N:0:5
CGGTCTGGAAACGTACGGATTGTTCAGTAACTTGACTCATGATTTCTTACC
+
>3>>>>44DFFFGGFGGGAAAF4AD6FADFG5DDBF5FFFDCAD5DDDGHH
@M00842:106:000000000-AAV5A:1:1101:22926:4448 1:N:0:5
AAAAAAAAAAAAAAAATGGAATTCTCGGGTGCCAAGGAACTCCCGCCACAC
+
AAAAADDDDDDDGGGG0BG111112AAFE/>/0D@>/00FBBB///>>>0/
@M00842:106:000000000-AAV5A:1:1101:22210:4456 1:N:0:5
AAAAAAAAAAAAAAAAAAAAAAAAAAAAAAAAAAAAAAAAAAAAAAAAAAA
+
BABAABBBBBBBGGGGGGGGGGCE>EE?/>//>CGGDC-CC@FGGGGB-?B
@M00842:106:000000000-AAV5A:1:1101:13473:4458 1:N:0:5
AAAAAAAAAAAAAAAAAAGGGAATTCTCGGGTGCCAAGGAACCCCAGCCAC
+
AAAAADDDDDDDGGGGGC/?E?001122>////?FGFHC0BG/?E/?0?>0
@M00842:106:000000000-AAV5A:1:1101:9228:4461 1:N:0:5
AAAAAAAAAAAAAAAAAAAAAAAAGAAACAAACACAAAAAAACAAAAAAAA
+
?AAAADDD@DDDCEAEGAEC>/>/?/0000?0/B0/?00//////BF////
@M00842:106:000000000-AAV5A:1:1101:22815:4468 1:N:0:5
CGTACCCGACGACCAAAATTAGGGTCAACGCTACCTGTAGGAAGTGTCCGC
+
>3>>AAFADB@BEGAAGCGFGFBBFBFBBA22AAB3B5BAEF5F3B5AFEA
@M00842:106:000000000-AAV5A:1:1101:8110:4469 1:N:0:5
AAAAAAAAAAAAAAAAAAAAAACACAGAACCCACAAAAACCACACAACCCC
+
AAAAA@ADDDDDGGGGGGGGEEA>0/0110//////B0?E//////??///
@M00842:106:000000000-AAV5A:1:1101:12660:4473 1:N:0:5
TGCTGGTGGATGTAAAAAAAAAAAAAAAATGGAATTCACGGGGGCCAAGGG
+
11>>111B>ACFBGGGGFEEAECEEC/A/0BB@B1@D1DFEE/>EEEHHG/
@M00842:106:000000000-AAV5A:1:1101:16533:4477 1:N:0:5
AAAAAAAAAAAAAAAAAAAAAAAAAGGAACAACGGACAGAGAGAAACAACA
+
11AAA@@DDDDDGGGG////>/>////BB000?//////B0B//1100///
@M00842:106:000000000-AAV5A:1:1101:9901:4481 1:N:0:5
CGTTGGGATGTAGGAAAAAGATTCAAGATTGCTTGGAGACAAACACAAAAA
+
1111111>111BAGGDFEFEFB1DDD31111B31A01BB0B0B000//0B/
@M00842:106:000000000-AAV5A:1:1101:9313:4481 1:N:0:5
AAAAAAAAAAAAAAAAAAAAAAAAACAACAAACAAACAAAAAACAAACAAA
+
AAAAADDDD@DDGG?ECEEGGG/>E?FF///0/BFG/<?G0?B//?F/0/F
@M00842:106:000000000-AAV5A:1:1101:18857:4488 1:N:0:5
AAAAAAAAAAAAAAAAAAAAAAAAAAAGAAGAAGAGAAAGACGAGAGGACG
+
A?AAA@?DBBBDFGGC??00/?@//>//??3B3330232222/</?//0//
@M00842:106:000000000-AAV5A:1:1101:21987:4489 1:N:0:5
AAAAAAAAAAAAAAAAAAAAAAACAAAAAAACAGAAAAAAAAAAAAAAACA
+
AAAAADDDDDDDGGGGGGGCCG//>/BFE///?00B1BCEC////><--.<
@M00842:106:000000000-AAV5A:1:1101:16144:4489 1:N:0:5
AAAAAAAAAAAAAAAAGGGGGGGGAGGGCGAACACGCAAAGAAAGAAGAAG
+
11AA?11>@@DDCE/AAEEEEC->-9-------99-----//-///-//9/
@M00842:106:000000000-AAV5A:1:1101:22155:4489 1:N:0:5
AAAAAAAAAAAAAAAAAAAAAACACAAAAAACAAAAAAAAAAAAAAAAAAA
+
ABBBBBBBBBBBGGGGGGGGGGDC1?1B?1//??00//>><<//>C/A@D?
@M00842:106:000000000-AAV5A:1:1101:8482:4490 1:N:0:5
AAAAAAAAAAAAAAAAAAAAAAAACACACACAACCAAAACAAAAACACGAA
+
AAAAADDDDDDDGGGGCAE?//>/?/B?/?////////?B<G00//?0/</
@M00842:106:000000000-AAV5A:1:1101:23715:4490 1:N:0:5
TAAAATGAAGGAAAAAAAAAAAAAAAAATGGAATTCTCGGGCGCCAAGGAA
+
3>A??5BDFFFFGGFGFCFEE??0EE001B3B333@5D?E//>>/?/?/C3
@M00842:106:000000000-AAV5A:1:1101:14109:4490 1:N:0:5
CAAAGCGAACCAAACAGGCAAAAAACGTAGGGTCGGCATCAAAAGCAATAA
+
>>AA3B3>ADDFGGGGGGFCFCF2E22A2B2F33EAEG0BBFBBGHHF3F3
@M00842:106:000000000-AAV5A:1:1101:14128:4493 1:N:0:5
CAAAGCGAACCAAACAGGCAAAACATCGAGGGTCGGCATCAAAAGCAATAA
+
11>A111>>DDFGGGFGGFC000BA1100B0A/BA/E?/B1BFGGHFH1B1
@M00842:106:000000000-AAV5A:1:1101:17551:4502 1:N:0:5
AAAAAAAAAAAAAAAAAAAAAAAAAAAAAATAAAAACAAAAACAAAAAAAA
+
A?AAADDBBBBBGGG0?A?0?>E///@/<@0??B22//<0<///?FA/>/-
@M00842:106:000000000-AAV5A:1:1101:14504:4504 1:N:0:5
AAAAAAAAAAAAAAAAAAAAAAAAAAAACAAAAAAAAAAACAAAAAAAAAA
+
B?BBBDDDCCCCGGGGGC?CC?EFC@EE///0?C/</<C//=FGCHGG<--
@M00842:106:000000000-AAV5A:1:1101:24468:4514 1:N:0:5
AAAAAAAAAAAAAAAAAAAAAAAAAAAGCACGACACAAACGAAACACAAAA
+
BBBBABADBBBBGFGEG??ECC??EE@/032/?/>/2?0//<///20?/?0
@M00842:106:000000000-AAV5A:1:1101:9452:4519 1:N:0:5
AAAAAAAAAAAAAAAACGGGGGGCGCACCGACACCGCAACACCACCACCCG
+
AA@AADDDDDDDGGGC/A//A>//>@<---<:--.-;;-;.9..9...;9-
@M00842:106:000000000-AAV5A:1:1101:20679:4520 1:N:0:5
AAAAAAAAAAAAAAAAAAAAAAAAAAAAAACCACGGGCAGAGCAAAGCAAC
+
AAAAADD>DDDDGGGGGGGGGGE@///////?//////////010?00100
@M00842:106:000000000-AAV5A:1:1101:10491:4524 1:N:0:5
AAAAAAAAAAAAAAAAAAAAAAAACAGAAGCACACGCACGACAACCAGCAA
+
AABBBBBBBBBBGGCEGGGGEEGG1?133333?00//>//?E//?/?//00
@M00842:106:000000000-AAV5A:1:1101:11273:4525 1:N:0:5
TGGAATTCTCGGGTGCCAAGGAACTCCAGTCACACAGTGATCTCGTATGCC
+
>3>>>B4DDFBBGAAEGFGGGBAF45BGFGG3A5BBF3BBD55AF2B3FD3
@M00842:106:000000000-AAV5A:1:1101:23460:4527 1:N:0:5
AAAAAAAAAAAAAAAAATGGAATTCTCGGGCGCCAAGGACCCCCAGTCACC
+
AABBBBBBBBBBGEGGE1FGF3B3D5@?F00/>>?>??11?11>E/3BB33
@M00842:106:000000000-AAV5A:1:1101:22426:4529 1:N:0:5
GAAAAAAAAAAAAAAAGGGGGGCGGCCAACACCCAGCAACACGCAACACAG
+
>>AAAC?DDDDDG/AAAEACC?</----.<...<...;/:...----....
@M00842:106:000000000-AAV5A:1:1101:19837:4534 1:N:0:5
AAAAAAAAAAAAAAAAAAAAAAGGACACACGCGAAGCAAAGCGAAAAGAAA
+
AAAAADDDDDDDGGGGC?E?>///>0>00////////1010B/////0/B0
@M00842:106:000000000-AAV5A:1:1101:20432:4535 1:N:0:5
AAAAAAAAAAAAAAAAAAAAAAAACAGAAAAACAAAAAAAAAAAACAAACA
+
AAAAADDDDDDDGGGGGCGEGC@/??0011B0/FG00?E@CGG///?F0/0
@M00842:106:000000000-AAV5A:1:1101:7563:4538 1:N:0:5
AAAAAAAAAAAAAAAAAAAAAAAAAAACAACAAAACAGAAGAAAAGAAACA
+
ABBBB3ADBBBBGGGGGEEGE///>>E//?//?0B0?00B1B00?0/00<0
@M00842:106:000000000-AAV5A:1:1101:19385:4538 1:N:0:5
AAAAAAAAAAAAAAAAAAAAAAAACAAGAAGAAAACAAAAAAACACACAAA
+
ABBBBD@BBBBBGGG?EGGGGCGG1?11B33?B30B?/00?////B////0
@M00842:106:000000000-AAV5A:1:1101:20762:4539 1:N:0:5
AAAAAAAAAAAAAAAAAAAAAAAACACGAGCAACACGAACAACCGAACAAG
+
AAAAADDDDDDDGGGAEEE/>///E/0/>>>/00B//////0///////00
@M00842:106:000000000-AAV5A:1:1101:10638:4540 1:N:0:5
AATGACCTTGTTCATATTCCTTGCTGCTACTCTGACCAAATTGGTGATTAA
+
1A11>DF1BD@DFGGGEFGGGGBB1BA1AG11ADDDFCBA1BFF1BFA2FD
@M00842:106:000000000-AAV5A:1:1101:10911:4549 1:N:0:5
CTTTGAGAGGCTGTATACAAAAACCATACGTAAAGGGGCTGCTTGTTAAAA
+
>AAA1D1>BAA>B11BBGAG110BFG1BBFF1A0D1A0A///B11B12221
@M00842:106:000000000-AAV5A:1:1101:20869:4554 1:N:0:5
AAAAAAAAAAAAAAAAAAACAACACACAAGCGACACAAACAAGACAAACCG
+
AAAAADDDDDDDGAEGGGG/FFAG/F/>/0??>///0/0>>/00F000///
@M00842:106:000000000-AAV5A:1:1101:23723:4561 1:N:0:5
GGAAAGAAAAAAAAAGGTGGGGGAGTGAGAGAGACAGAGGACAGCAGGGAG
+
AA1?>1BB111A?00001BFA/////B1B11B//0A0B0/0>B/?B0////
@M00842:106:000000000-AAV5A:1:1101:9185:4562 1:N:0:5
AAAAAAAAAAAAAAAAAAAAAAAACAAAACACAAACAAACACAAGAAAAAA
+
ABBBADBBBBBBGGGGGGGEE///1F1000?0//0/?/B/B0//00?B0F/
@M00842:106:000000000-AAV5A:1:1101:6804:4565 1:N:0:5
CTTGGTGGGTTTCATTCTTACTGGGTAATGAAATATGGTAGCAACAGCTTT
+
>1>111>>>>>>FFB3GBBGGFDAF0A03D3BB212DA2BD1DFG0FG11D
@M00842:106:000000000-AAV5A:1:1101:10708:4566 1:N:0:5
GTAGCTCATGAATTATGAATTATGGTCGTCGACTGGTTTGCTGGATTAAAA
+
>>>1>3BCDFFF3FFFGBF3AFDDF33A00AEEABF11BAF1GGE1EFFFF
@M00842:106:000000000-AAV5A:1:1101:10903:4567 1:N:0:5
CTTTGAGAGGCTGTATACAAAAACCATACGTAAAGGAGCTGCTTTCTAAAT
+
A1>>1D11BAA>FF1FBG3C1B0BEE11ABFB002B0AA01BA1A12AF12
@M00842:106:000000000-AAV5A:1:1101:23218:4568 1:N:0:5
TTGTGTTGGGTGTAGAAAATGATACATGTATAAATTACTTGCTCTTTGAAA
+
>11>11B>A11>AFGGGGGFBB3ABFGF3D3AA332BF2DA11B1BDDFDD
@M00842:106:000000000-AAV5A:1:1101:7627:4570 1:N:0:5
GGACTCCGCATGAGCTAGTAGTAGCATTAAGCCTGTCAGGGACTGTATGAA
+
AAAA1B@>1>>111BBGGBBGB33DG331DA1B1B1BDD0ABFB0B2D2DD
@M00842:106:000000000-AAV5A:1:1101:13060:4571 1:N:0:5
AAAAAAAAAAAAAAAAAAAAAAAAAAAAAACAAAAAAACAAAACAAACAAA
+
AAABBDDDBBBBGGGGGGGGGG//>/>/>//??BB/<B/?C0?0CGH/FC0
@M00842:106:000000000-AAV5A:1:1101:16752:4571 1:N:0:5
AAAAAAAAAAAAAAAAGGGAATGCTCGGGTGCCAAGAACCCCAGTCACACA
+
AAAAADDDDDDDGGGG/AECF01A2D/EC/>/01BF0BG/?//E1BFGDB/
@M00842:106:000000000-AAV5A:1:1101:9528:4573 1:N:0:5
AAAAAAAAAAAAAAAAAAAAAAACAAACAAAACAAAAAAAACAAAAAACAA
+
AAAAADDDDDDDGGGGG/?EEGE/>?0/B/0B0>>0FCE/<///00<<//?
@M00842:106:000000000-AAV5A:1:1101:21311:4576 1:N:0:5
GAGGGAGGACAAGAGTTCAAGAAGGCATGATGAAAATGAAATGGAGCGGAA
+
>>>11>1>>A1>AGEAABB3BB0BBGCFF1DADAB11BA1F2BG1BFGE//
@M00842:106:000000000-AAV5A:1:1101:21569:4576 1:N:0:5
AATGAATGGACTAAAATAATGTAATGAAGAGTAGAACACCAAAAAACAAAA
+
1A>1>D3BCFF1FGFGEGG3BB3FEA31110GD1B3BFGEC0FAGC/AF0B
@M00842:106:000000000-AAV5A:1:1101:20783:4577 1:N:0:5
AAAAAAAAAAAAAAAAAAAAAACAAAAAAGAAAAAAAAAAAAAAAAAAAAA
+
ABBBB@DDBBDDGGGGGGGCFE1FH11F>1/0BGF@EEC@CGCG@@CCG-:
@M00842:106:000000000-AAV5A:1:1101:9332:4582 1:N:0:5
TTGAGATGGCAGCAACGGAAACCATAACGAGCATCATCTTGATTAAGCTCC
+
>>>>3>54BFFAECGGGG2AEFFF44FG222A23BB5D55A5BFF5FGA33
@M00842:106:000000000-AAV5A:1:1101:12038:4586 1:N:0:5
GCTTCTATGTGATTATGAACTGTACTCTGCGACTACTGCAATAAAGTGTGG
+
>>>>>1B3B@DFGGF3BBAG3B3DF3D3D1AEE0AB11BBD2111F2D2D/
@M00842:106:000000000-AAV5A:1:1101:19924:4587 1:N:0:5
AAAAAAAAAAAAAAAAAAAAAAAACACGAACGAAACAAAACAGCAAACCAG
+
>AAAADDDDD@AEEAEGGGCEGG///0/>///>?E/0/0<0/000010///
@M00842:106:000000000-AAV5A:1:1101:17287:4587 1:N:0:5
AAAAAAAAAAAAAAAAAAAAAAAAAAAAACAAAAAAAAAAAAAAAAAAAAA
+
ABBAABDDBBBBGGGGGG0>@E//>/>////?BGC/>/@<<C-<<@-CF?9
@M00842:106:000000000-AAV5A:1:1101:7804:4587 1:N:0:5
GCCTGTCAGGGACTGTATGAATTCCAGTTTGCGTATTAATAAATGAAAAGA
+
>>>11@BB@1>AGFFAFBFFBF3D3BA3AAD1A000AA222FD2DABDDCA
@M00842:106:000000000-AAV5A:1:1101:20657:4587 1:N:0:5
AAAAAAAAAAAAAAAAAAAAAAAAAAAAACAACAAGAGACAAGGGACAAAG
+
CCCCCBDBCCCBGGGGGGGFECF/E/>////?///220222??/<<//022
@M00842:106:000000000-AAV5A:1:1101:15266:4590 1:N:0:5
AAAAAAAAAAAAAAAAGGGGGGAGAGAACAACCACAACAACAAAAGAAACA
+
11A??11>AADDGGC//AAEA@/>/A/<1<0//....><...>0</<.///
@M00842:106:000000000-AAV5A:1:1101:7387:4592 1:N:0:5
AAAAAAAAAAAAAAAAAGGGGGGGCGGCGCCCACCGCCACAACACCCAAGA
+
A1AAA@DDDDDDEEAE/AAAEE/-@-99-----;--9----------;---
@M00842:106:000000000-AAV5A:1:1101:23348:4593 1:N:0:5
AAAAAAAAAAAAAAAAAAAAAAAAAAAACACAAAACAAAAAAAAAAAAAAA
+
AAAAADDDDDDDEGGGGGGGEGE////E/<B/?B00/<<0GC/@CGCCACC
@M00842:106:000000000-AAV5A:1:1101:24010:4593 1:N:0:5
AAAAAAAAAAAAAAAAAAAAAAAACAACACCAAAAAAAAAAAAAAAAACAA
+
AABBBDBBBBBBGGFGEEEEEE?E??1/?///?/?///><</?/@@C-...
@M00842:106:000000000-AAV5A:1:1101:9745:4593 1:N:0:5
AAAAAAAAAAAAAAAAAAAAAAAACAAAGTCACAGCCCACCAGAGGCACCC
+
AAAAADD>AD@DGCGCE/EE?EE////00122B1B///////B0///?0//
@M00842:106:000000000-AAV5A:1:1101:23453:4594 1:N:0:5
TTATGAACTGTACTCTGCGACTACGTCAATAAAGTGCGATGATTTTCTTAA
+
>>A>1@BDD13BGGFFGGEAEE0F00B002211D2D1A0A/122D1DDB22
@M00842:106:000000000-AAV5A:1:1101:22078:4598 1:N:0:5
AAAAAAAAAAAAAAAAAAAAAAAAAACACACAAAACAAAAAAACAAACAAA
+
AAAAADDDDDDDGGGGGG?EEE>/>//>0>/?F0B0FFF0F/B?GFGFG/0
@M00842:106:000000000-AAV5A:1:1101:10372:4598 1:N:0:5
TTTGCGTGACTATTTTCGTGATATTGGTCGTATGGTTCTTGCTGCCGAGGG
+
>>>3A3>>AAFFGGGGGGBFBF666DF55AE2ABB5BA3DAEF5GFEECE?
@M00842:106:000000000-AAV5A:1:1101:17271:4600 1:N:0:5
AAAAAAAAAAAAAAAAAAAAAAAAAAAACAATAAGACGCACAAGCAACGAG
+
A?ABABBBDBBBGGGGGGCCEE////>////333322/////20/220///
@M00842:106:000000000-AAV5A:1:1101:14580:4602 1:N:0:5
AAAAAAAAAAAAAAAAGGGGGGGAGGGGAGGACACAAAAAAAAAAAAACAG
+
A1A1>1>A>DDDEEE//AACA@?--:--;--;-;--;--------------
@M00842:106:000000000-AAV5A:1:1101:11025:4607 1:N:0:5
AAATATAACGTTGACGATGTAGCTTTAGGTGTCTGTAAAACAGGCGCCGAA
+
3AAABFFDFAFFGGFF2AFBFED5B55AF5B4BAFADFBDDHFG22A2EA0
@M00842:106:000000000-AAV5A:1:1101:13236:4612 1:N:0:5
CACGAGAAGCGGAGTAGAAGTGATGGGGATGAAAGAAGCAGGAGCAGAGGG
+
1>>1>1>>1@11E0ABFF3F3BA3DG0B0ABC11B0BEHGF/FF/AE0FC/
@M00842:106:000000000-AAV5A:1:1101:6715:4617 1:N:0:5
GTTCACCATAAACGTGACGATGAGGGACATAAAAAGTAAAAATGACTACAG
+
>>>>AFFFFFFFGG4GGGGEFF54B2AEF355D532BDAB5F235BDBG33
@M00842:106:000000000-AAV5A:1:1101:19166:4619 1:N:0:5
AAAAAAAAAAAAAAAAAAAAAAAAAACAAACAAAAACAAAAAAAAAAAAAA
+
BBBBBBBDBDBDEEGGGGGGGGGE>///?B/0??FA</?B0G>/<<AD-<-
@M00842:106:000000000-AAV5A:1:1101:20958:4622 1:N:0:5
AATTGTCGGCGCCTGAGATTCAACACACACACAACAAAAACGGAATTCCCG
+
3>>>35B>>A2AE2F4BBABBA5532AAEBA22AB22BF11011113DDG1
@M00842:106:000000000-AAV5A:1:1101:9932:4625 1:N:0:5
CATCGCAGTTCGCTACACGCAGGACGCTTCTTCACGTTCTAGCTGGTTGTG
+
AAAA1>1>1BB>EAEE1FGGECAFA0A///11DBGC00B/2B12B00AEA/
@M00842:106:000000000-AAV5A:1:1101:15078:4626 1:N:0:5
AAAAAAAAAAAAAAAAAAAAAAAAAAAAACAAAAAAAAAAAACAGCAAAGG
+
B@BBA?DDBBBBGGGGCCCCC/EE/>/>E///B??///<><<.>00<<///
@M00842:106:000000000-AAV5A:1:1101:10786:4626 1:N:0:5
AAAAAAAAAAAAAAAAAAAAAAAACAACACAACACGAAACAAAAACAACAA
+
ABBBBBBDBBBBGGGGGCGGGGG?1?????/?>??//??/?/00/??//?/
@M00842:106:000000000-AAV5A:1:1101:24284:4628 1:N:0:5
AGTAGATGCATGTAGATCAAAAAAACAAAACAAATGGAATTCTCGGGCGCC
+
>>1>1333BDB@BFGGEFGGGG10A0A0B00BBB1D1FG11D2DAF///A/
@M00842:106:000000000-AAV5A:1:1101:18333:4629 1:N:0:5
AAAAAAAAAAAAAAAAAAAAAAAAAACAAAGAAAAAAAAAAAAAAAAAAAA
+
AAAAADDDDDDDGGGG?C?////////?/B0B<00<</B@?C</@-A-<--
@M00842:106:000000000-AAV5A:1:1101:19209:4630 1:N:0:5
ATTTGGGGGCTATAGGGCTTGTTCTGCTTAAAAAAACAAAAAAACAACGGG
+
>>>>353>>A>CAFFGGGEAA2555D5DA5AA53A21AC1CF0E1AA1001
@M00842:106:000000000-AAV5A:1:1101:14932:4630 1:N:0:5
AAAAAAAAAAAAAAAAAAAAAAAAAACAACACAAAAAAAAAAAACAAAAAA
+
A?AAA??DBBBBGGGGCG?C??E/>/////////B0//>/>/<C/?/00<<
@M00842:106:000000000-AAV5A:1:1101:9991:4633 1:N:0:5
AAAAAAAAAAAAAAAAAAAAAAAACAGAACATCAACAAACACCAAGAAACG
+
BBBBBBBDBBBBGAEEEEGGE/E/1G13BFB33B333/0/BB///00333/
@M00842:106:000000000-AAV5A:1:1101:24410:4633 1:N:0:5
AAAAAAAAAAAAAAAAAAAAAAACAGACACGAGAGGAAACGAAGACCGCAG
+
BBBBBBDBDBBBECGGEA?@E//1?1311B1>///?0033//?//30//</
@M00842:106:000000000-AAV5A:1:1101:11786:4636 1:N:0:5
GCTGCTTATGGAAGCCAAGCATTGGGGATTGAGAAAGAGTAGAAATGCCAC
+
3>33>@BBBDFFGGGGGEGGGA5BFGA22BB3B2B3BAB5DEAGD5GHFHB
@M00842:106:000000000-AAV5A:1:1101:15012:4640 1:N:0:5
AAGAAAAAAAAAAAAAAAAGGGGAAGAAGCGCGACGAAAGGAACCCAGAGG
+
AA>11CFFDDDDGGCA/////A////>00B////>////>0BB0///////
@M00842:106:000000000-AAV5A:1:1101:23818:4642 1:N:0:5
AAAAAAAAAAAAAAAAAGGGGGCGGAGCGCTGCGACACCCCCACCAACCAC
+
AAAAADDDDDDDGEE//AAE/>///////</><//////?//////?//F/
@M00842:106:000000000-AAV5A:1:1101:18578:4649 1:N:0:5
AAAAAAAAAAAAAAAAAAAAAAAAAAAACAAAAAAAAAAAAAAAAAAAAAA
+
A@BBBDDBBBBBGGGGGC??ECF///E@<F?FGC</>/CC?<>----::--
@M00842:106:000000000-AAV5A:1:1101:20266:4649 1:N:0:5
AATCCTTGATGTCGGTTGCTGTATAAAACAAAAAAAAAAAAAGGGAATTCC
+
AA>AAD5FFDF5B4EA2AFBBBD6DA5A44442AAFGGGGEE11BFF?BFD
@M00842:106:000000000-AAV5A:1:1101:16533:4651 1:N:0:5
GGGAATTCTCGGGTGCCAAGGAACTCCAGTCACACAGTGATCTCGTATGCC
+
>3>>3>4BBBAAGAAFGBBGGE4F4AFFFFH3A5B2G3BBA555B2B3BF3
@M00842:106:000000000-AAV5A:1:1101:18962:4652 1:N:0:5
AAAAAAAAAAAAAAAAAAGGGGGGGACGAGAAGGACAGAACAAAGAGAGAG
+
>1AA??DDDDD@EECE/A/>/>//;--99---/9;---;/:/--//-9-9-
@M00842:106:000000000-AAV5A:1:1101:24262:4652 1:N:0:5
AAAAAAAAAAAAAAAAAAAAAAAAACAGACGAAAACAACACCCAAGACCAC
+
BAABBBBDBBBBGGCGEEE?EECE//?BF0>////3/?//?//??/0000/
@M00842:106:000000000-AAV5A:1:1101:21077:4653 1:N:0:5
AAAAAAAAAAAAAAAAAAAAAAAAAACGACGAAAAACAACACGAGAAACAG
+
AAAAADDDDDDDGGGGGGCEG?//////?//<>/<0?////////?/10?0
@M00842:106:000000000-AAV5A:1:1101:20212:4653 1:N:0:5
GTATGATATAATTGGATGTAATGTAATGAAATGAATTTTTTTTTTTTGAAA
+
>>>>3BBDDFFFGGGGGBBBBFDA6DAB55A5FDF56D5D2A2200AAAGA
@M00842:106:000000000-AAV5A:1:1101:10712:4653 1:N:0:5
AAAAAAAAAAAAAAAAAAAAAAAAAAGAATCTGACCGAACACGACAGAGAG
+
AAAAADDDDDDDGGGGG?E/E/////?/01122210/</@?0/<///<00/
@M00842:106:000000000-AAV5A:1:1101:7423:4658 1:N:0:5
TACTGAATGGCGATTGAGAGTTAAAAGAAAAAAAACAAACGGAACTCTCGG
+
1>>11@13@CF@11AFGGAFB3A33110A0000/A/BAE/AAAAA1BABEA
@M00842:106:000000000-AAV5A:1:1101:22791:4658 1:N:0:5
CAGTTGGATCGAGTTGGGTGTGAAAGCTTTTCCATTGCCTGTTCATCTCTG
+
>>>>>11B1BAAGB1FGGAAAE3D3AB11112BA2BDBGDGBBDF2G2FD1
@M00842:106:000000000-AAV5A:1:1101:19650:4664 1:N:0:5
AAAAAAAAAAAAAAAAAAAAAACAAAAAAACAAAAAAAAAAAAAAAAACAA
+
ABABBBBBBBDBGEGGCEGEEC1FAF1?>///?B0/<//<>//>A->@...
@M00842:106:000000000-AAV5A:1:1101:24734:4665 1:N:0:5
AAAAAAAAAAAAAAAAAAAAAAAAAGAGCAGAGAGACACACACAACAACCA
+
AAAAADDDDDDDGGGGGCE/>@/////00100/>//0000/?//?/?/?//
@M00842:106:000000000-AAV5A:1:1101:12959:4666 1:N:0:5
AAAAAAAAAAAAAAAAAAAGGGAAACTCGGGAGCCAAGGAACACCAGACAC
+
A@AAADDDDDDDGGGGGC/?E//0/B11BB>/>/?>G//0>00B?C00>00
@M00842:106:000000000-AAV5A:1:1101:18623:4668 1:N:0:5
AAAAAAAAAAAAAAAAAATGGAATTCACGGGTGCCAAGGAACTCCAGTCAC
+
B@B@ADDBBBBBGGGGGCBBGFG@3DBFFEG/>1B3FGF1EH3FCBF3BG3
@M00842:106:000000000-AAV5A:1:1101:12127:4670 1:N:0:5
AAAAAAAAAAAAAAAAAAAAAAACAAAAAACAAACACACACAGACACAACG
+
AAABBBBBBBBBGGGGGGEGG?/11?11?///?B/00?///<030000/?/
@M00842:106:000000000-AAV5A:1:1101:20387:4673 1:N:0:5
AAAAAAAAAAAAAAACGGGGGGGGAGACAACCCAAACAACAACATACACAG
+
AAAAADDDDDDDEE?///EFGC9--;9--:------;9-:--;;//////-
@M00842:106:000000000-AAV5A:1:1101:7743:4673 1:N:0:5
GCGAATATCCTTAAGAGGGCGTTCAGCAGCCAGCTTGCGGCAAAACTGCGG
+
AAAAA1>3BF33FGFGGGGGGAEBF3DFFGAF0A110B//A/E0BF111B/
@M00842:106:000000000-AAV5A:1:1101:7218:4676 1:N:0:5
AAAAAAAAAAAAAAAAGGGGGGCGGGGAGCCAACGCACACAACCAAACAAA
+
1A?AA1A>ADDDGGE/A/EGGGG/<<A--..//..--9-.....9..----
@M00842:106:000000000-AAV5A:1:1101:18940:4677 1:N:0:5
AAAAAAAAAAAAAAAGGGGGGGGGCGGACGATCCAAAAAAAAAAGAAAAAG
+
11>A111>0AA@EEE/A/EAC9------------///9--------9/---
@M00842:106:000000000-AAV5A:1:1101:15149:4679 1:N:0:5
AAAAAAAAAAAAAAAAAAAAAAAAAGACAAAAAAAAAAAAAAAAAAAAACA
+
A?AA??2DBCCCGGGGC?00////>/?2?220/<//><>BCC---<---..
@M00842:106:000000000-AAV5A:1:1101:13376:4679 1:N:0:5
ATTGCTGATGTAAGGTGATCCTCGTGCACGATACATCCGTTTCGGAATTTC
+
>>11>31B@B3@B3B1BBBBGFB110BABBA000122B00101/AAF/12D
@M00842:106:000000000-AAV5A:1:1101:17510:4682 1:N:0:5
AAAAAAAAAAAAAAAAATGGAATGCTCGGGTGCCAAGGAACTCCAGTCACA
+
A@BAABBBBBBBGCGGC1BFBFF3B55BEE1>BFBF1FFFG@FGHH@3@F@
@M00842:106:000000000-AAV5A:1:1101:24735:4684 1:N:0:5
AAAAAAAAAAAAAAAAAAAAAAAAAGACACACACGGCCCCCACTACACCCC
+
AAAA@?ADDD@DECG?A/////////?0B00/>?//////>B/00?<BF//
@M00842:106:000000000-AAV5A:1:1101:16817:4685 1:N:0:5
AGAAAAATGGAAAAAAAAAAAAAAAAAATGGAATCCTCGGGCGCCAAGGAA
+
11>>>F1111FFGGGGCG??CA/E/EEE01B1B11111BEC/>>EA@FAF0
@M00842:106:000000000-AAV5A:1:1101:23349:4688 1:N:0:5
AAAAAAAAAAAAAAAAAAAAAAAACAAAAAACAAAAAAAAAAACAAAAAAA
+
BBBBBBBBBBBBGGGGGGGGGGG@1CC0B/>///0BF//>////?/<0/@-
@M00842:106:000000000-AAV5A:1:1101:23592:4689 1:N:0:5
AAAAAAAAAAAAAAAAAAAAAAAAAAGAAACGACAAACACACACGACAAAG
+
AABAADDBBBBBGGGGEE?E?E///>/E033/?/>/B/GA/??//</</00
@M00842:106:000000000-AAV5A:1:1101:15221:4689 1:N:0:5
GCAGGAACAAAGAAACGCGGCACAGAATGTATATAGGTCTGTTGAACACGG
+
3>>33>>CCFFFGGGFF2EEGCAE23BBB555D5DBFAD5BA5B5BCBGG0
@M00842:106:000000000-AAV5A:1:1101:9331:4699 1:N:0:5
AAAAAAAAAAAAAAAAAAAAAAAACACACCAACACAACAAAAACAACAAAA
+
ABBBBBBBBBBBGGGGEGG?>EE/11B?//////?/?<C/00?/?CG//00
@M00842:106:000000000-AAV5A:1:1101:8550:4700 1:N:0:5
ATAAGTCTTTGGTGGTGTGTTTTGGATGTGGAATAAAGGGCCAATTGCATT
+
AA?A13BB@3DFAAE1AAABAB0BAF1B1D11B1AA111ECFGH1AFFGE2
@M00842:106:000000000-AAV5A:1:1101:13892:4705 1:N:0:5
AAAAAAAAAAAAAAAAAGGGGGGAGAAGGCAGCAGAGACAACAAACAAGAG
+
11AA>11>AADDCE?A///AA/<<</000<F..000.000>..<..<.//.
@M00842:106:000000000-AAV5A:1:1101:9250:4705 1:N:0:5
AAAAAAAAAAAAAAAAAAAAAAAACAACAAAAAAAAAAAAAAAAAAAAAAA
+
BBBBBBDBBBBBGGGGGGGGGGGE1FC/?/B?/>/>////>/C-C-<<@C@
@M00842:106:000000000-AAV5A:1:1101:12750:4706 1:N:0:5
AAAAAAAAAAAAAAAGAGGGGGCGAGACGCCACGACACGACAGAAAGCGAG
+
11AAADDADDDDGGG//0/A///>>>//?E>///>>/</>///01110/?/
@M00842:106:000000000-AAV5A:1:1101:10353:4707 1:N:0:5
GTCAGTCGGCAGTATTTCAAATTACAAAACAAAAACAAAAAATGGAATCCC
+
>1>A13B1>DD@AF3B3BGFGG311BAF0G0BAA000BCCAEAFE11A1BB
@M00842:106:000000000-AAV5A:1:1101:23520:4709 1:N:0:5
AAAAAAAAAAAAAAAAAAAAAAAAAAAACACCACACACGAGAACCACACCG
+
ABBBBBDBBBBBGGGGGGGGFEG////<?CB///?//?////?2/0?F///
@M00842:106:000000000-AAV5A:1:1101:7488:4714 1:N:0:5
TAGGACTCCGCATGTGCTAGTAGTAGCATTAAGCCTGTCAGGGACTGTATG
+
1>>1>B1BBAADEE1FGFGBBBD33AFG3313BBF1ABFF1CGGFBFAF2A
@M00842:106:000000000-AAV5A:1:1101:12820:4714 1:N:0:5
AAAAAAAAAAAAAAAAAAAAAACAAACACGCACAGACACAACACACACAGG
+
AA?AA??DBDDDGCEEEEGG?E11B?1B1>>E//03?000//?////?/0/
@M00842:106:000000000-AAV5A:1:1101:13969:4716 1:N:0:5
AAAAAAAAAAAAAAAAAAAAAAAAAGAAAGCAGGAGAGACAAAACAAAAAA
+
11AAA@DDDDDDGGGGC/////>E//>001010/////?0000<0</00//
@M00842:106:000000000-AAV5A:1:1101:7423:4724 1:N:0:5
AAAAAAAAAAAAAAAAAAAAAAAAAACAAACAAAAAAAACAAACAAAAAAA
+
AAAAADDDDDDDGGGGGGGGGG??/>/?/E/0?F0/>CG/FGF/GH0GA<@
@M00842:106:000000000-AAV5A:1:1101:10743:4725 1:N:0:5
AAAAAAAAAAAAAAACGGGGGGGGAGGAACGACACACAAACAACGACACAA
+
A@AAA1DDDD?DCEAAEEEEEC-9----;;---;--:-;---9----;;--
@M00842:106:000000000-AAV5A:1:1101:7502:4727 1:N:0:5
TAGGACTCCGCATGTGCTAGTAGTAGCATTAAGCCTGTCAGGGACTGTACG
+
>>>1>C>CFAAD1AAFFBFGB3D33BFF3313DBF1AABD100BBBA1A2A
@M00842:106:000000000-AAV5A:1:1101:9505:4728 1:N:0:5
ACCAGGTATATGCACAAAATGAGATGCTTGCTTATCAACAGAAGGAGTCTA
+
AAAA334BDFFFGEFFGAFGGGBD5ABB5B4AD5BDADFEC33E2GEHF55
@M00842:106:000000000-AAV5A:1:1101:8316:4733 1:N:0:5
CTACTAAATAAAGGATTGAGGCATGTTTCCTTTCGTGTAAGAGCTCTTTGG
+
>>>A3FFFDFFFDDFEGFBGGFF4B565A5555DE4A2BA5FGG3F5BBD3
@M00842:106:000000000-AAV5A:1:1101:9280:4734 1:N:0:5
AAAAAAAAAAAAAAAAAAAAAAAACACACAACAAACAAAAACACAAACAAA
+
ABBBBBBBBBDDEEGGGGGE?E//1F1??/???/0/?/00//?0//B/0?0
@M00842:106:000000000-AAV5A:1:1101:24518:4735 1:N:0:5
AAAAAAAAAAAAAAAAAAAAAAAAAACACAAAACACACAAACCACACACAA
+
AAAAADDDDDDDGGGGGGGEGC///>//0//0<0FFF///B////////?/
@M00842:106:000000000-AAV5A:1:1101:22061:4741 1:N:0:5
AAAAAAAAAAAAAAAAAAAAAAAAAAAAAACAAAAAAAAAAAAAAAAAAAA
+
BBBBADBBBBBBGGGGGGGGGG/EE/E//B/?/00?<<//>--<-AD?-9-
@M00842:106:000000000-AAV5A:1:1101:17627:4742 1:N:0:5
AAAAAAAAAAAAAAAAAAAAAAAAAAAAAAACAAACAACACAAACCAAAAA
+
A?BBBBBBBBBBGGGGGGCCCE?//EF/<////<0/?//////?//<////
@M00842:106:000000000-AAV5A:1:1101:13413:4743 1:N:0:5
GGGGATGTAGCTCAGATGAAAAAAACAAACAAAACGGCAACACCGGGGGCG
+
>1A1>11BBBD3BGGGGFBBFGF?00BCC00B0B0/A/AA/0BA/A/A///
@M00842:106:000000000-AAV5A:1:1101:22288:4743 1:N:0:5
AAAAAAAAAAAAAAAAGGGGGGGCGAGCCACGACCCAACACACCCCCACCG
+
>>>AADDDDDDDGGGG///AA/-9-9=--/9----9---;9----------
@M00842:106:000000000-AAV5A:1:1101:14215:4743 1:N:0:5
AAAAGACGGAACACAGTAGAAAAAAAAACAACAAAAACGGAATCCACGGAG
+
>1>A11>111>@1BFFAAF3ABF00A0AEF///B0BE/A/AF/1B1AA///
@M00842:106:000000000-AAV5A:1:1101:16479:4744 1:N:0:5
AAAAAAAAAAAAAAAAAAGGGAAACTCGCGAGCCAAGGAGCACCAGAGACC
+
AAAAADDDDDDDGGGGG?AE//0/B11>>>/>//00//0///B/000/0</
@M00842:106:000000000-AAV5A:1:1101:13952:4744 1:N:0:5
AAAAAAAAAAAAAAAAGGGGGGGGGAGAGCACAAAGAAAAAGCAGAACAAA
+
A1AAADDDDDDDGC?/AA/AE/----;--:/----//;B----;///9/--
@M00842:106:000000000-AAV5A:1:1101:19036:4746 1:N:0:5
AAAAAAAAAAAAAAAAAAAAAAAGACAGCACGAAGCAAAGAAACAAAAGAA
+
A?AA?1>>AD@DGGGEEC?////>/0B0?B0>////1B1000B0B/000/0
@M00842:106:000000000-AAV5A:1:1101:17887:4747 1:N:0:5
AAAAAAAAAAAAAAAAGGGGGGGGCGGGACGCAGACAAAGCAAAGACGCAA
+
1>A1A111AADD?///////A<9-----;-----9--;-/;9////---9-
@M00842:106:000000000-AAV5A:1:1101:12648:4752 1:N:0:5
AAAAAAAAAAAAAAAAAAAAAAAAAACACACAACACAAACCCACACAAAAG
+
BBBCCCCBCBCCGGGGGGGGGG/EF/>?0//?//////0/////////002
@M00842:106:000000000-AAV5A:1:1101:18655:4753 1:N:0:5
AAAAAAAAAAAAAAAAAAAAAAAAAAAAACACAAAAAAAAAAAAAAAAAAA
+
B?BABDDBBBBBGGGFCC???@E?@/>@E/?B//B?///<</>-----:--
@M00842:106:000000000-AAV5A:1:1101:10211:4758 1:N:0:5
AAAAAAAAAAAAAAAAAAAAAAAACAACACAACAAAGAACACAGAAAACAA
+
BBBBADDBBBBBGGGGEEG@EE/EEE1/?//?///0330232/B3B323//
@M00842:106:000000000-AAV5A:1:1101:17784:4759 1:N:0:5
AAAAAAAAAAAAAAAAAAAAGGGAATTCTCGGGGGCCAAGGAACTCCAGTC
+
CBCCBCCCCCDCGGGGGGGC1??FF23B3B?F/>>>E?AGFF2B22BFF22
@M00842:106:000000000-AAV5A:1:1101:19575:4759 1:N:0:5
AATTGCCAGGACTGAAGAAATATCTCAACACACAAAAAAAAAAAAGGGAAA
+
>A1>1BFFFAAAAAGGGBBFAF3B3D3B01000AB0BGAGE/E?E///>C/
@M00842:106:000000000-AAV5A:1:1101:9214:4760 1:N:0:5
AAAAAAAAAAAAAAAAAAAAAAACACGAAGGTCCACACAAAAAAGACCAAC
+
AA?AADDDDDDDGGGGCGE?EE//FF/////B11111///00///<00<//
@M00842:106:000000000-AAV5A:1:1101:6663:4763 1:N:0:5
AAAAAAAAAAAAAAAAAAAAAACACAGAGCACAACAAAACAAAAAACAAAA
+
BBBBBDBBBBBBGGGGGGFGGC?11?B@333B2BACCFH0//FBE////0?
@M00842:106:000000000-AAV5A:1:1101:13810:4766 1:N:0:5
AAAAAAAAAAAAAAAAAGGGGGAGAGAGCCACGCCACCAACCCAACCACGG
+
1>1AADDDDDDDCEEA//AE??///////00B/??//B////?//>/////
@M00842:106:000000000-AAV5A:1:1101:22662:4766 1:N:0:5
AAAAAAAAAAAAAAAAAAAAAAACAACAACACAAACAAAAAAAACAAAAAA
+
BBBBBBBBBBBBGGGGGGGGGGE111?G?1?///B/B?00//@B/?/00?/
@M00842:106:000000000-AAV5A:1:1101:24381:4768 1:N:0:5
AAAAAAAAAAAAAAAAAAAAAAAAAAAAACATGAACACACAACAACAACAA
+
AA?AADDDDDDDGCCEAEEECE///>>////11BB110///?////?////
@M00842:106:000000000-AAV5A:1:1101:14274:4768 1:N:0:5
GAAAAAAAAAAAAAAAGGGGGAGGGGAGACAGCGACAAAACAGCAAGAAAG
+
11>1A1110>0>0E///AA/A/////////B0//////000/0B0>0B001
@M00842:106:000000000-AAV5A:1:1101:13132:4770 1:N:0:5
ATGTCAGTCGGCAGTATTTCAAATTACAACAACAAAAAAAAGGAAATCCAG
+
>>>>>B5BB>ADEG4GFBBFDG555B55DA42AAFF2BEEA1BBB3BDB33
@M00842:106:000000000-AAV5A:1:1101:10559:4773 1:N:0:5
AAAAAAAAAAAAAAAAAAAAAAAAAAAAACACAAAAAAAAACAAAAAAAAA
+
AAAAADDDDDDDGGGGGGGC/E/>/>><EG/0??0B/>CC//?GFFFC---
@M00842:106:000000000-AAV5A:1:1101:11951:4777 1:N:0:5
TGGAATTCTCGGGTGCCAAGGAACTCCAGTCACACAGTGATCTCGTATGCC
+
11>>>@BBDFAAGAAEGGGGFBFG1BBGGGHGAAAAG1BB2A2DFABBFH1
@M00842:106:000000000-AAV5A:1:1101:21631:4780 1:N:0:5
AAAAAAAAAAAAAAAAGGGGGGCGGCAACTCACGACACAAACAGAGCCAGG
+
11AAAD@DDDDDAEAA//AE/C/?>---./00/..-:-/..;.///9.9..
@M00842:106:000000000-AAV5A:1:1101:17457:4781 1:N:0:5
AAAAAAAAAAAAAAAAAAAAAAAAAAAAACAAAACACAAAAACAAAAAAAA
+
>>AAADBBBBBBGGGGCE?E?EE@/EEE////?00?0/?0?F//<0?F</-
@M00842:106:000000000-AAV5A:1:1101:15098:4785 1:N:0:5
AAAAAAAAAAAAAAAAAAAAAAAAAAACAAACACAAAAAGAACAGAGAAAA
+
B?AA@@DDBBBBGGCG??00>?/>/>////0/00//00///02B2B2?222
@M00842:106:000000000-AAV5A:1:1101:7189:4786 1:N:0:5
CTGTGACTGTATTTGGAACATCTGTTTCATTGATAATAGGACAATATTCGC
+
>1>>1@B3BBD3BAABBEFGEE3D333DD33DD3D33D3FFHHHB1FADF0
@M00842:106:000000000-AAV5A:1:1101:8838:4786 1:N:0:5
AAAAAAAAAAAAAAAAAATGGAATTCTCGGGTGCCAAGGAACTCCAGTCAC
+
AAAAADDDDDDDGGGGGE0BGG@B1@2D/FE/>?EFFEFAGH1GGFF@FE1
@M00842:106:000000000-AAV5A:1:1101:11348:4786 1:N:0:5
AACAGATACAAACTCATCACGAACGTCAGAAGCAGCCTTACGGCCGTCAAC
+
>11A1B1BFFCDF1B13B3BE1E0A0BEA11ABB0B00B11/BAA//A/EA
@M00842:106:000000000-AAV5A:1:1101:13730:4786 1:N:0:5
AAAAAAAAAAAAAAAAGGGGGGGAGAGCGCAACGGGCACACGACAACACAG
+
11>AA>1>ADD@EC//A/E?EG---.9.---9----;-:------------
@M00842:106:000000000-AAV5A:1:1101:13604:4789 1:N:0:5
GTTTTGTTAACGTATTTAGCCACATAGAAACCAACAGCCATATAACTGGTA
+
>AAAB444BDFABFFGGGGGGGFF44A5DFBEAFEFGHHHDGDEGHFGH55
@M00842:106:000000000-AAV5A:1:1101:13051:4791 1:N:0:5
AAAAAAAAAAAAAAAAAAAAAAAAAACAACGACAAAAAAAAAAAAAAAAAA
+
BAABBBBBBBBBGGGGGGGGGCEEEF/FC//?<>>2BFC/>CA/C@GGGCC
@M00842:106:000000000-AAV5A:1:1101:19069:4791 1:N:0:5
CCTTGATGTCGGTTGCTGTAAAAAAAAAACAAAAAATGGAATCCTCGGGTG
+
>>>>3@5D@DAA2AAFBFBBBFB4EA2AAEB1BFG01B3BFD3353BBEB0
@M00842:106:000000000-AAV5A:1:1101:11992:4792 1:N:0:5
AAGGACTGGTTTAGATATGAGTCACATTTTGATCATGGTAGAGATTCTCTT
+
>>>33B4>ADFFFGFBGGGFGBD5EF5D66D2DD5DGFA5GFGEF5DDB5D
@M00842:106:000000000-AAV5A:1:1101:8101:4793 1:N:0:5
AAAAAAAAAAAAAAAAATGGAATTCACGTGTGCCAAGGAACTCCAGTCACC
+
BBBBBBDBBBBBGGGG?1BG3B3BD55B1B31BDD311B3BBF3FGBB3@3
@M00842:106:000000000-AAV5A:1:1101:16939:4799 1:N:0:5
AAAAAAAAAAAAAAAAAAAAAAAAAAAACAAAAAAAAAAAAAAAAAACAAA
+
A3ABBDDBBBBBGGGGGCF??EG/@E?CEFF00FD?C@?C-AD-<--.:..
@M00842:106:000000000-AAV5A:1:1101:22039:4801 1:N:0:5
AAGCATTGGGATTATCATAAAACGCCTCTAATCGGTCGTCAGCCAACGTGG
+
>3>>>@54CA?4GGGFDGBB554A2A4A4B5632B2BAABBAGF2FFEAF1
@M00842:106:000000000-AAV5A:1:1101:17539:4803 1:N:0:5
AAAAAAAAAAAAAAAAAAAAAAGAAGACACAAAACACAAACAAAGAACAGG
+
A@AAADDDDDDDGGG///E/E//B0010000?000/0//>/0/00BB0B0/
@M00842:106:000000000-AAV5A:1:1101:20144:4805 1:N:0:5
GTAGCATTAAGCCTGTCAGGGACTGTATGAATTCAAGCTTGCGTATTAATA
+
>>>3>D5DFFFFGBFBGGGGGAB4B4AAD5656DDDF4A5BAEAEA3AG5A
@M00842:106:000000000-AAV5A:1:1101:17005:4805 1:N:0:5
AAAAAAAAAAAAAAAAAAAAAAAAAAAAACACAAAACACAAAGAACACAAG
+
B@BBBDADBBBBGGGFCF?0E???/>E<///0?/0?0?0//0220222//0
@M00842:106:000000000-AAV5A:1:1101:14265:4807 1:N:0:5
AAAAAAAAAAAAAAAAAAAAAAAAAGAAAAACAAAAAAAAAAAAAAAAAAA
+
B?AAAD@DBCCBGGGGFGCCCCE/E/?B32B>?FG0F/<<<@C/A---<--
@M00842:106:000000000-AAV5A:1:1101:20025:4807 1:N:0:5
CATGAGGATGGAGAAGCTGAGGATGTAATAGATGAAGGTGGAGAGAAGATG
+
>>>3>44@4B>CFGGGG4FBFF44B4B66B55ADBABB3BF2G3BAAGFF5
@M00842:106:000000000-AAV5A:1:1101:6600:4808 1:N:0:5
AAAAAAAAAAAAAAAAAGGGGGCCGCACACCAAGACACACCCCCCCCCCCC
+
AAAAA@DDDDDDGEAA/AEEGEGC//>//0?/>00B0B0?////<///>--
@M00842:106:000000000-AAV5A:1:1101:20874:4810 1:N:0:5
AAAAAAAAAAAAAAAAAAAAAAAAAAACACACAAAACAAAAACAAAAAAAA
+
BBBBBBBDBBBBGGGGGGGGGE///E>/?0?ED/0G0?F?F?/?FF0F/@@
@M00842:106:000000000-AAV5A:1:1101:20602:4816 1:N:0:5
AAAAAAAAAAAAAAAAAAAAAAAACACAACAAAAAAAAAAAAAAAAAAAAA
+
AAAAADDDDD?AEEGEEGGEGG/E/?0///?/BFGE/BC@?C/CGGGG@@@
@M00842:106:000000000-AAV5A:1:1101:11264:4819 1:N:0:5
AAAAAAAAAAAAAAAAAAAAAAAAAAGCAAAAAAACAAAACAACGACAGAA
+
1AAAADDDDDDDGGGGGE/EEG/>/>/010>B/<<//<0BBFCC///</?1
@M00842:106:000000000-AAV5A:1:1101:19349:4820 1:N:0:5
AAAAAAAAAAAAAAAAGGGCGGGACGGAACAGACACACAAACACGCCAAAG
+
AAA@AD1>ADDD/E////AAEE>/>E////B000000?//0/<0/////00
@M00842:106:000000000-AAV5A:1:1101:21573:4828 1:N:0:5
AAAAAAAAAAAAAAAAAAAAAAAAAAGAAATCAAAAAACAAAAAAAAAAAA
+
BBBBBBBBBBBBGGGGGGGGCE//>//?0333BBB?/>///B0/>B/</>@
@M00842:106:000000000-AAV5A:1:1101:20991:4828 1:N:0:5
GATGTCGGTTGCTGTAAAAAAAAAAAAAAAAACGGGAATTCCCGGGCGCCA
+
>>11>B1>>>>BBFFGGGGBEG0E///AA/>/>//>/>01B11/>>/>/E/
@M00842:106:000000000-AAV5A:1:1101:22703:4830 1:N:0:5
TGGAATTCTCGGGTGCCAAGGAACTCCAGTCACACAGTGATCTCGTACGCC
+
>3>>>4B@DDBAGA2EGBGGGEGG45A4BDFFD5BEG3BF5B5DFAA2A2A
@M00842:106:000000000-AAV5A:1:1101:14334:4831 1:N:0:5
AAAAAAAAAAAAAAAAAAAAAAAAAAAAACAAAAAAAAAAAACAAAAAAAA
+
A?AAA@@DBBBBGGGGCC0@C?/>/>>/E///B0/</B@/<<.<<00GDG?
@M00842:106:000000000-AAV5A:1:1101:24670:4831 1:N:0:5
AAAAAAAAAAAAAAAAAAAAAAAAAAAAAATAAAAAAAAAAACAAAAAAAA
+
BBBBCCDBCCCCGGGGGGGGGG//E//<>/0BB2B2<C?/@C.>CFFEC?-
@M00842:106:000000000-AAV5A:1:1101:8157:4835 1:N:0:5
GCCTGTCAGGGACTGTATGAATTCAAGTTTGCGTATTAATAAATGAAAAGA
+
>>>111BDFFFACCFGGGFBB33DD3D333D10B0AB2D2D2DDF1B11B/
@M00842:106:000000000-AAV5A:1:1101:6899:4837 1:N:0:5
CATTGGGGATTGAGAAAGAGTAGAAATGCCACAAGCCTCAATAGCAGGTTT
+
>>>A34>DBBFFGGGGGGFGFG55ADEGDG444BABF3B3B5D5FFGFA3D
@M00842:106:000000000-AAV5A:1:1101:9954:4837 1:N:0:5
AAAAAAAAAAAAAAAAAAAAAACACAAAACAACAAAACAAAAAAAAAAAAA
+
ABBB@DBDBB@BGG?ECEEEEE1BE1?B?1???E/0B0?/?0?///B@>//
@M00842:106:000000000-AAV5A:1:1101:9832:4839 1:N:0:5
CTGGGCTGAGATATCTTTGTTGCAAAAGACGAAACACAAGGAATTCTCGGG
+
>>>11>11BCF3GBFBFAF31BDB31000000A000000A/001BB22///
@M00842:106:000000000-AAV5A:1:1101:22677:4840 1:N:0:5
AGTAGCATTAAGCCTGTCAGGGACTGTATGAATTCAAGTTTGCGTATTAAA
+
>3>>3BDBDFFFGG4GBFFFGGCF4BB6AD565ADDDD555DFEEEAF5D5
@M00842:106:000000000-AAV5A:1:1101:21223:4843 1:N:0:5
AAAAAAAAAAAAAAAAAAAAAAACAACAACAGCACACACACAACACAACAA
+
AAAAA@DA@@DDGGGGGGG/EEE///>////000>0BE/>//////<//?/
@M00842:106:000000000-AAV5A:1:1101:8638:4844 1:N:0:5
CTTTAAGGATCTATGGAAGTGATGTATTACAATGAATTATAGCTAATTGGC
+
>>11AF1BF1C@FBFGFFGBBB3D3D33DFFBBED1AAF3BDGFH1AEFG0
@M00842:106:000000000-AAV5A:1:1101:12621:4847 1:N:0:5
AAAAAAAAAAAAAAAAAAAAAAAAAAAAACGACAAACAAAAAAAAAAAAAA
+
CBBCCCBCCCCCGGGGGGGGGGE/>E/E@//?/><2/?/?F/>@@--<-@-
@M00842:106:000000000-AAV5A:1:1101:23655:4847 1:N:0:5
TGTCAATAGATGTGGTAGAAGTCGTCATCTGGCGAGAAAGCACAGTCTCAG
+
>>1>1BB3DDD3B1EG3F1FFAAA1AA033B1100AA0B1G1BBFFEFFB2
@M00842:106:000000000-AAV5A:1:1101:9850:4847 1:N:0:5
CTCCGCATGTGCTAGTAGTAGCATTAAGCCTGTCAGGGACTGTATGAATTC
+
AAAA1AAA?@3DAG1GFGBEEGG331DBDABF1A3FB0FFBF1DFAG2D2D
@M00842:106:000000000-AAV5A:1:1101:18819:4848 1:N:0:5
AAAAAAAAAAAAAAAAAAAAAAAAAAAAAACAAAACAAAAAAAAGAAAAAA
+
A?ABBDDBBBBBGGGGCE?>///@>/>//<<//000?/00//////00>0-
@M00842:106:000000000-AAV5A:1:1101:19755:4849 1:N:0:5
AAAAAAAAAAAAAAAAAATGGAATTCTCGGCTGCCAAGGAACTCCAGTCAC
+
AAA?ADDDDDDD/EGGG/0BEFE111@BF///>?CBBFE0BGBFFGF2BF1
@M00842:106:000000000-AAV5A:1:1101:22576:4849 1:N:0:5
TTACGGTGGAATGACAGCAAAACACAAACAAAACAAACGGACATCCCGGGG
+
>>>>111>>AD1AABEGGBABFGG000A0A00A0B0B0AA///1BAA////
@M00842:106:000000000-AAV5A:1:1101:13074:4850 1:N:0:5
ATTGAGGAAGAAGCGTAGACTAAGAAAACCAACAAAAAAAATGGAACTCCC
+
>111>11BC1FFFGCAEEAGBFAAADBB00BB00BBCGG?E0BBFF1BB1/
@M00842:106:000000000-AAV5A:1:1101:22599:4851 1:N:0:5
TATTAGCATTAAGCCTGTCAGGGACTGTATGAATTCAAGTTTGCGTATTAA
+
>>>3>5BFDBFFDFFBGAF5FGFFF4BA6AB5D56DB5DA55DE?AE2FED
@M00842:106:000000000-AAV5A:1:1101:17146:4852 1:N:0:5
CCACAAAAAAAAAAAAAAATGGAATTCTCGGGTGCCAAGGAACTCCAGTCA
+
>>AAAAFFADDDGGGGGGC0BG1B11D22BFF/>?FDBGCBEH11FGGBF@
@M00842:106:000000000-AAV5A:1:1101:22664:4853 1:N:0:5
AGTAGCATTAAGCCTGTCAGGGACTGTATGAATTCAAGTCTGCGTATTAAA
+
>3>>3BF5DFFDGG4FBFFGGGGF4FFB6A56D6DDDEA5ADFEAEA3F55
@M00842:106:000000000-AAV5A:1:1101:12695:4857 1:N:0:5
ATAGAGATTCACAATCTAAAGCTCGAGGGATTAGCTACGAAAAAAAAAAAA
+
11>1>1B11BFFGG1BAFFGGF11A0BAE000BBF1FGGAGEEH//EE/E@
@M00842:106:000000000-AAV5A:1:1101:7117:4858 1:N:0:5
AAAAAAAAAAAAAAAAAAAAAACACAAAGACGACACACACACACACACACA
+
AAAAADDDDDDDGGGGG/E?@>/B0?/00B0/>///0>?E/E//<E/CCG/
@M00842:106:000000000-AAV5A:1:1101:19671:4860 1:N:0:5
AAAAAAAAAAAAAAAAAAAAAAAAACAAACAACAACAAACAAGAGACAAGA
+
111AADD?DD0>AE/EAEC@EGE////?>/0//??/?/B?BC000<0B000
@M00842:106:000000000-AAV5A:1:1101:12167:4861 1:N:0:5
GTTTGATGGATTGGATGAGGAAAAACAACAAACAAAATGGAATTCTCGGGG
+
>>1>1B3BCF@BGFGCFFGGBBB000ACA00B0BBA0AAACD11D2AFFE/
@M00842:106:000000000-AAV5A:1:1101:18101:4863 1:N:0:5
AAAAAAAAAAAAAAAGGGGGGGGAGGAGGCGCAACACAAACACAGAAGACG
+
>AAAA?@DDDDDE/A/AAAEC@@-=--------9-------;---///;/-
@M00842:106:000000000-AAV5A:1:1101:21678:4866 1:N:0:5
AAAAAAAAAAAAAAAAGGGGGGCGGCGGCGATAGCACACAAACCACAGACA
+
>AAAADDDD?@DC/A/AAEEEC/>?-------.;000/9...9---9-/--
@M00842:106:000000000-AAV5A:1:1101:24007:4867 1:N:0:5
AAAAAAAAAAAAAAAAAAAAAAAAAAAAACAGAAAAAAAAAAAAAAAAAAA
+
AABCABBBCCCCGGGGGGGGGG/EC/>/>/?2GHGCC/<CCC@D-<-A:@:
@M00842:106:000000000-AAV5A:1:1101:19480:4869 1:N:0:5
AAAAAAAAAAAAAAAAAAAAAAAACAAAAACAAAACAAACAAAAAAACAAA
+
AABBBBBBDBBDGEGEFCECEC/E1?100////B00??0/?/00///?//0
@M00842:106:000000000-AAV5A:1:1101:18955:4870 1:N:0:5
GAAAAAAAAAAAAAACGGGGGGGGCAGACAGCCAACGAAAACAGGAGAGAG
+
11A>A1>A0>>0A/?AAAA/>/;-@----;-----------/-------:-
@M00842:106:000000000-AAV5A:1:1101:18981:4873 1:N:0:5
AAAAAAAAAAAAAAAAAAAAAAAAAAAACGGACAAAAAAAAAAAAGAGAAG
+
33ABADDBBBBBGGGGGGGG/@E/>/>/////>/00??@////<<.<0<//
@M00842:106:000000000-AAV5A:1:1101:10841:4874 1:N:0:5
CTTTGTCGGCTGGATTTGTGAATATGAAGAGTATTAGAAAGGGAGATATGG
+
111>1BB>>DADEGFGFBBB3B333D3311BBD122DBF1BFE0EAFDEF1
@M00842:106:000000000-AAV5A:1:1101:17210:4876 1:N:0:5
ATAAAGGGCCAATTGAATCAAAAACAAAAAAAAAAAAGGGAACACCCGGGG
+
A1AAA11>AAAAA1BFD3B1CFGC0AFG00A0AEE/////BB/0B//>/>/
@M00842:106:000000000-AAV5A:1:1101:23449:4877 1:N:0:5
AAAAAAAAAAAAAAAAGGGGGGGAGAGACGACCACCACACAACCGAAACAG
+
?AAAADDDDDDDC?E/AAEE?/99-...;.A---;-AB-;----9@--;/-
@M00842:106:000000000-AAV5A:1:1101:15790:4878 1:N:0:5
AAAAAAAAAAAAAAAAAAAAAAAAAGAAAAACAAAGAAAAAGCAGCACAAG
+
A?AAA?DDB@DBGGGGCC00@/E/>/?B32?/??03B0320/03B200220
@M00842:106:000000000-AAV5A:1:1101:7156:4879 1:N:0:5
CCAACAGCCATATAACTGGTAGCTGTAAGCGGCTCACCTTTAGCATCAACA
+
1>AAAA1B>FBFGFGGFGGBFFB31D13D100A0B1FG111AADF2FB101
@M00842:106:000000000-AAV5A:1:1101:20731:4883 1:N:0:5
AAAAAAAAAAAAAAAAAAAAAAACAAAAAAAACAAAAAAAAAAAAAAAAAA
+
BBBBBBBBBBDDEGGGFGGGGGF?FG1BA@/>/?FEF/>BCG@/@DCF-<@
@M00842:106:000000000-AAV5A:1:1101:21461:4883 1:N:0:5
AAAAAAAAAAAAAAAAAAAAAAACACAACACGACAAAACAAAGCAAAAAAA
+
>11>AAAA>0ADCAAAAE>/>>>>F0F///////>/<B0?/<0B1010///
@M00842:106:000000000-AAV5A:1:1101:13738:4885 1:N:0:5
AAAAAAAAAAAAAAAAAAAAAAAAAACCACAAAAACAAAAAAACACACAAA
+
AA?AA?DDDDDDGGCEEG/EEEE/E///??/<00?/?/0B//<//0/</?0
@M00842:106:000000000-AAV5A:1:1101:18797:4888 1:N:0:5
AAAAAAAAAAAAAAAAAAAAAAAAAAAACAGAAGAAAAAGAAAAAAAAAGA
+
?1AAAD@DDDDDGGGEC////>////>///00<1B00<B//0000<//<//
@M00842:106:000000000-AAV5A:1:1101:13422:4888 1:N:0:5
CTATTTCTCAAATCAAAAAAAAAAAAAAACATGGAATCCCCGGGAGCCAAG
+
>>>113B3BFFFFGGGGGFGGG0EE/E/A/A1BAB111BB/>>>//E/00/
@M00842:106:000000000-AAV5A:1:1101:6911:4890 1:N:0:5
AAAAAAAAAAAAAAAAAAAAAAAACAAAAACAAACAACACAAAAAAAAAAA
+
AAAAABDDBCCCGGGGGGGFGGEE1?100?/??B/0?/?/?/0B?@///>>
@M00842:106:000000000-AAV5A:1:1101:18012:4891 1:N:0:5
AAAAAAAAAAAAAAAAAAAAAAAAAAAAACAGAAAACAACAAACAAAAAAG
+
A@AAADDDDDDDGGGGE///?/////>/>?/001100///</0/</00/</
@M00842:106:000000000-AAV5A:1:1101:8404:4893 1:N:0:5
AATCATGCTTTGCCTCTCCTTCTTCCTAACTTCTCCCCAACAAAAAAAAAA
+
AA>AAD5BB@5BFG5BBAGEBG45555AFFD5B5BBBEHA2A22B2EEE?E
@M00842:106:000000000-AAV5A:1:1101:19662:4897 1:N:0:5
AGCCTGTCAGGGACTGTATGAATTCAAGTTTGCGTATTAATAAATGAAAAG
+
33>A34BCFDCCFF4FBFFFFFA6DA5D55BDBEBB23D55F55D5F5DF3
@M00842:106:000000000-AAV5A:1:1101:16325:4897 1:N:0:5
AAAAAAAAAAAAAACAGGGGGGGGGGAGCAGACACGACAGAGAACACACGG
+
11AAAD1A>00>/A/A0AAEA<---9--;;B/----9-@-//-///-;---
@M00842:106:000000000-AAV5A:1:1101:10533:4900 1:N:0:5
TTTGACCATTAACTAGTCTGTCGGCCGTAATCTTGGCTCTATTATTCTTAC
+
1>>1>DCF@1DFGFDGBFDGABAA00A0A00222DB0AAA122D2DF22FA
@M00842:106:000000000-AAV5A:1:1101:8318:4901 1:N:0:5
TAACAATACTGTAGGCATGGGTGATGCTGGTATTAAATCTGCCATTCAAGG
+
>>>AAFFDFFFFGGGGGGGGGBB45DA5DFAA566DA6DD5FGHA5DFD5A
@M00842:106:000000000-AAV5A:1:1101:11477:4904 1:N:0:5
ATTTAAACGTTCAGTGATTTTATCAACATTATTGGAAATAACTGTCGGCGC
+
>>3>AFFFABBBGF6FGBBAGF5DE54F4556ADB45B4DF3AD5BEEEG2
@M00842:106:000000000-AAV5A:1:1101:19296:4904 1:N:0:5
AAAAAAAAAAAAAAAAAAAAAAAAAACAACACAAAAAAAAAAGAAACAAAA
+
AAAAADDDDDD?EGGGGGGGGG@//>/?G///FF<<A<</<///0000/00
@M00842:106:000000000-AAV5A:1:1101:10889:4909 1:N:0:5
CAAGGGAGGCATTTTTAGAAAAAACAAAACACAAAAGGGAATTCCCGGGGG
+
>AA333A>AABCABFGGFBDFGHGEG2EGAF22B223BA2B23D5BEEAA0
@M00842:106:000000000-AAV5A:1:1101:13800:4913 1:N:0:5
AAAAAAAAAAAAAAAAAAAAAAAAAGAAAACGACGGCAAGACGACACAACA
+
BAABBBBBBBDDGGEGGGCEEC/E///0B03/////////00///</0///
@M00842:106:000000000-AAV5A:1:1101:8523:4914 1:N:0:5
AAAAAAAAAAAAAAAGAGGGGGGCGGAAGACACCACACCCCACCCGCCCCC
+
AAAAAD@DDDDDGGG//0G/E/B>/---..<//..<.:..:.:..:-----
@M00842:106:000000000-AAV5A:1:1101:18473:4916 1:N:0:5
GTAGAAGCATTAAGCCTGTCAGGGACTGTATGAATGCAAGTTTGCGTATTA
+
>1>11B1BC13BGDGG1BBBBFGGFF0B1D33DD33BBFGD22DAE0BB12
@M00842:106:000000000-AAV5A:1:1101:13633:4920 1:N:0:5
AAAAAAAAAAAAAAAAAAAAAAACAAACAAAACAACAAAAAAACAACCAAA
+
AAAAAD@ADDD@EEEGGGGGG?>/?/0/0/0B0/?//>00/<//<?/////
@M00842:106:000000000-AAV5A:1:1101:21926:4920 1:N:0:5
AAAAAAAAAAAAAAAAAAAAAAACAACACACTGAAAAAAAAACAAAAAAAA
+
AAAAADDDDDDDGEGGGGGGGG?//?/>/F/01B1>10>//</</00////
@M00842:106:000000000-AAV5A:1:1101:13002:4921 1:N:0:5
AAAAAAAAAAAAAAAAAAAAAACAAACACACAACAAAAAAACAAAAAAAAA
+
A@AAADDDDDDDGGGGGGGGCG//>>/B0/////?>B>/EE/FFF0/><C/
@M00842:106:000000000-AAV5A:1:1101:6923:4921 1:N:0:5
CACGTTCTGGTTGGTTGTGGCCTGTTGATGCTACAGGTGAGCCGCTTAAAG
+
1>>1>>B1DF@@EEAAA1EEGG1B11BD2DD1D11AB11A0BE/?/AE111
@M00842:106:000000000-AAV5A:1:1101:9526:4921 1:N:0:5
AAAAAAAAAAAAAAAAAAAAAAAAAACAACACAAAAAAAAAAAAAAAACAA
+
AAAABBBBBBBBGGGGGCGGGCC////?//?//?00/<B////C@-CC.<C
@M00842:106:000000000-AAV5A:1:1101:11151:4923 1:N:0:5
CAAAAAAAAAAAAAAAAAAAATGGAATTCTCGGGTGCCAAGGAACCCCAGG
+
AAAABBBBBBBBGGGGGGGG>1BB3BB3B@3?B/?>??G@CFGHF/?/EE/
@M00842:106:000000000-AAV5A:1:1101:6483:4925 1:N:0:5
AAAAAAAAAAAAAAAAGGGGGGCGCGCGCGCAACCACCAACCCCCCCACCG
+
AAAAADDDDDDD/EEE/AEFE@@<?--<--;--;:....;.9..-9--;.-
@M00842:106:000000000-AAV5A:1:1101:13460:4928 1:N:0:5
AAAAAAAAAAAAAAAAAAAAAAAAAGAAACAAGAAACACACAAGCAAACAA
+
>AABBB?ADBDDGGFGGGGGGGGCE/?03?3?2233330///?0/22?0B/
@M00842:106:000000000-AAV5A:1:1101:17643:4933 1:N:0:5
AAAAAAAAAAAAAAAAAAAAAAAAAAAAACACAAAAAAAAGAACAGACAAG
+
AABAADBBBBBBGEEEE0@@EE?///>//?F0??B0//></?000000000
@M00842:106:000000000-AAV5A:1:1101:12957:4935 1:N:0:5
AAAAAAAAAAAAAAAAAAAAAAAAAAAAACAAAAAAAAAAAAAAAAAAAAA
+
BABBCBCDCCCCGGGGGGGGGGGGGCEG@/???BF</BCFGCCGFGGG-BB
@M00842:106:000000000-AAV5A:1:1101:7884:4936 1:N:0:5
AAAAAAAAAAAAAAAAGGGGGGCGCAGCGCAGCACACCACCACAACCCACA
+
>AAA?DDDDDDDGGG?/A/ECG//--<>-----../.<....:.:..:.:.
@M00842:106:000000000-AAV5A:1:1101:11842:4937 1:N:0:5
AAAAAAAAAAAAAAAAGGGGGGGAGGCAGCACACAACCAGACAGACACCAA
+
1>1AA11AD?DD/A/////A//----.:..9A:-;---9-;99-/------
@M00842:106:000000000-AAV5A:1:1101:16674:4941 1:N:0:5
AAAAAAAAAAAAAAAAAAAAAAAAAAAACAAGAGAACAAAAAAAAAAAAAA
+
AAABBBDBBBBBGGGGCGC?E?E?>/></GE2B0B22220B//////-<--
@M00842:106:000000000-AAV5A:1:1101:8934:4942 1:N:0:5
CATGGCCGGTTGTAATTGAAAAAACATATTCTGAAACTATTTTGACCAAAA
+
>A333CFDB>ABFGGGGGFF5EGF2235555BDFAB3B555D5FFHHHGHA
@M00842:106:000000000-AAV5A:1:1101:24127:4946 1:N:0:5
CATGCCTACAGTATTGTTATCGGTAGCAAGCACATCACCTTGAACGCCACC
+
>>>3>C5DFFCBFDFFFF55BFE242FADAE4AAAB3GF3353A32BEEDF
@M00842:106:000000000-AAV5A:1:1101:12116:4947 1:N:0:5
AAAAAAAAAAAAAAAAAAAAAACAACACAAAAAAAAAAAAAACACAACAAA
+
AAAAA@DDDDDDEGGGGGGGGG//B///>/00///<//BCC?//0/?///0
@M00842:106:000000000-AAV5A:1:1101:16798:4952 1:N:0:5
AAAAAAAAAAAAAAAAAAAGGGAATCGCGGGTGCCAAGGAACGCCAGGCAA
+
A@AAADDDDDDDGGGGCC/EE/>0010/>/E/>/BFG/C0F0/?<EC/?/<
@M00842:106:000000000-AAV5A:1:1101:13982:4958 1:N:0:5
AAAAAAAAAAAAAAAAAAAAAAAAAAAACACAAAAAAAAAAAAAAAAAAAA
+
B?AABDDBBBBBGGGGFCCCCEECCE/</?0/?0F?C///<>@-CF?@CC-
@M00842:106:000000000-AAV5A:1:1101:12422:4960 1:N:0:5
AAAAAAAAAAAAAAAAGGGGGGCGCAGACACACCGAACACCAGAAACACAA
+
AAAAADDDDDD?GCEE/AA/E/B/--->0000.<---<-/....///;;..
@M00842:106:000000000-AAV5A:1:1101:7547:4963 1:N:0:5
GGGCGACTCCTTCGAGATGGACGCCGATGGCGCTCTCCGTCCCACCCCATC
+
1>>A111>AFF1BAGGGFGG0GA0AE//A/0/B/A/BB/A0//1B//>/00
@M00842:106:000000000-AAV5A:1:1101:17431:4971 1:N:0:5
AAAAAAAAAAAAAAAAAAAAAAAAAACAAAAAACAAAAAAAAAAAAAAAAA
+
B@BBBBBDBBBBGGGGGGGGGG//?>??FF??E/??0BF/B/B/@DG?C@@
@M00842:106:000000000-AAV5A:1:1101:13100:4972 1:N:0:5
AAAAAAAAAAAAAAAAAAAAAAAAAAAAACAAAAAAAAAAAAAAAAAAAAA
+
BABBBBBBBBDBGGGGGGGGGGCGEF?/E///?0FB/@CGGFCGCGGF-;@
@M00842:106:000000000-AAV5A:1:1101:18346:4973 1:N:0:5
AAAAAAAAAAAAAAAAAAAAAAAAAAAACAAAAAAAGAAAAAAAAAAAAAA
+
BABAADBBBBBBGGGGGGCCEG?/>>>EE//?B/>B/?022?/</A?@C?-
@M00842:106:000000000-AAV5A:1:1101:21524:4974 1:N:0:5
CTTGGCCGGCTGTTAAAAAAAACAACAAAAACTGGAATTCTCGGGTGCCAA
+
>>>11BCAAD>AB1FGGGGEEA/A//A/B0//BBF0B1BB2DE/E/AEFH1
@M00842:106:000000000-AAV5A:1:1101:20910:4976 1:N:0:5
AAAAAAAAAAAAAAAAAAAAAAACAACAACATAAAACAAAAAAAACAAAGG
+
AAAAADDDDD@DEGGGGGG@EEE/??//?//01BB>1?/B0/////</000
@M00842:106:000000000-AAV5A:1:1101:17222:4976 1:N:0:5
AAAAAAAAAAAAAAAAAAAAAAAAAAAAAAAAAAAAAAAAAAAAAAAAAAA
+
A@BBCBCCCCBCGGGGGGGCFGE?///////>>@C/>@@-<-@C?FG@?-:
@M00842:106:000000000-AAV5A:1:1101:24426:4980 1:N:0:5
TTTAACTGGCGGCGATTGCGTACCCGACGACCAAAATTAGGGTCAACGCTA
+
3>>>AF55>>D@EEG22FGGEEEFAAAECEE???1B33B3@13FFFHFG11
@M00842:106:000000000-AAV5A:1:1101:25005:4981 1:N:0:5
AAAAAAAAAAAAAAAAGGGGGGGACGAGAGCACCGCACAACACACAACACG
+
AAAAA?DDDDDDGGC?E//EA/;-@:--;9./9----@--:--------A-
@M00842:106:000000000-AAV5A:1:1101:22758:4986 1:N:0:5
CAGTAGTGCTATTCGCGTGTATCTAAGGGAGGTTAGGGACTGTCAGGCTAA
+
1>>1>33>B3F3BBEAFAEA0BBA31BB00BA0B1ABBEFBEBFEDGFBG1
@M00842:106:000000000-AAV5A:1:1101:11612:4986 1:N:0:5
AAAAAAAAAAAAAAAAAAAAAAAAAAAAAACACAACAAAACAGAAGAACAA
+
AAAAAD?ADDDDEEEGGGGGGGE///>/////0?////000/00?110000
@M00842:106:000000000-AAV5A:1:1101:24285:4987 1:N:0:5
CTGTAGTCTGGGGCTGAAAATTTGAGTTAATTATTTAAAAAACAAAAAAAA
+
>33>>55BBDFFGGCEFFGGFC5D6B55A566A6A5DBDFGG2GE2F2EEE
@M00842:106:000000000-AAV5A:1:1101:11485:4988 1:N:0:5
AAAAAAAAAAAAAAAAAAAAAAAAAAAACACAAAACAAAAAAAAAAAAAAA
+
AAABBBDDBBBBGECEG?EGG///>//<??0/?0?0??F0//CC/>-----
@M00842:106:000000000-AAV5A:1:1101:12892:4991 1:N:0:5
AAAAAAAAAAAAAAAAAAAAAAAAAAAAACAAAAAAAAAAAAAAAAAAAAA
+
AABCCCBBBBCCGGGGGGGGGGCFFG//>???00?>/C/A-@C?-CG--A?
@M00842:106:000000000-AAV5A:1:1101:17138:4993 1:N:0:5
AAAAAAAAAAAAAATGGAATTCTCGGGTGCCAAGGAACTCCAGTCACACAG
+
B@BBADBBBBBBGG2FGEB3BF55BFG1A1FFB1FFGG3BFGH@3FGG311
@M00842:106:000000000-AAV5A:1:1101:8919:4994 1:N:0:5
CATTAAGCCTGTCAGGGACTGTATGAATTCAAGTTTTCGTATTAATAAATG
+
>A1>AF1BC@>1FEEGGFFBAADA33D33DF3D33DDDA00B1AE2F2F22
@M00842:106:000000000-AAV5A:1:1101:9684:4997 1:N:0:5
GCCTGTCAGGGACTGTATGAATTCAAGTATGCGTATTAATAAATGAAAAGG
+
>>>>3BB5FFFBGFGFGFFFBF6D55D55AD5BAA2355BADDG5AB55B2
@M00842:106:000000000-AAV5A:1:1101:24587:4999 1:N:0:5
AAAAAAAAAAAAAAAAAAAAAAACAGAAAACACAGGAAACACCAGAAACAA
+
AAABBBDDBBBBGGGGGFEGG?/1?2B332?10/0/0B?3?0/?0BBC33/
@M00842:106:000000000-AAV5A:1:1101:22030:5007 1:N:0:5
AAAAAAAAAAAAAAAAAAAAAAAAAAACAAGCAACAAACAAACAAAAACAA
+
AAAAADDDDDDDGGGGGGG/EE//>/E//<0/B000?0/B<A<0/0B//F/
@M00842:106:000000000-AAV5A:1:1101:8042:5009 1:N:0:5
CTTTTAGTAGTGGACGGAATTCTGGCTGAACAACCAAAACAAAAAAAAACG
+
>3>3>D4BBB54AFFEEEFAFFGD4B4F4B3AA22B22A2AF22F0AAE10
@M00842:106:000000000-AAV5A:1:1101:10242:5010 1:N:0:5
AAAAAAAAAAAAAAAAAAAAAAAAAAAAAAAAAAAAAAAAAAACACACACA
+
?AAAADDDDDDDGEGGGGGGEG@E/>/>E/</////--<----.:.;....
@M00842:106:000000000-AAV5A:1:1101:9394:5012 1:N:0:5
GGCGTTTTATGATAATCCCAATGCTTTGCGTGACTATTTTCGTGATATTGG
+
>3>3>>AAFFFFGFDFGGGGGGBBA55B5A2ABBDAB5BBDFBFFGFGHHB
@M00842:106:000000000-AAV5A:1:1101:17763:5012 1:N:0:5
AAAAAAAAAAAAAAAAAAAAAAAAAAAAACGACCAACACAAAGAAGACAAG
+
A?ABABBBDBBBGGGGGGG@EE@E/>///////////////00000<0000
@M00842:106:000000000-AAV5A:1:1101:10990:5012 1:N:0:5
CTTTTTGGATTTCTTAGATTCTGAACTGATAGATAATATTCAATGACAACA
+
AA3AAD3DFDFFGGFGGFFEFBDD5BAF45B55D65556BAB5FEG3AB22
@M00842:106:000000000-AAV5A:1:1101:11003:5025 1:N:0:5
CTTTTTGGATTTCTTAGATTCTGAACTGATAGATAATATTCAATGAAAAAA
+
AAA>>D3AFFFFGGGGGFFFGGD5DBFGD555A6B5A565DFGFGBDFFF2
@M00842:106:000000000-AAV5A:1:1101:20897:5027 1:N:0:5
AAAAAAAAAAAAAAAAATGGAATTCTCGGGTGCCAAGGAACTCCAGTCACA
+
@BABBBBBBBBDGGGEEAFGFGH3DD@?AE1>?BGBE?GGHBGGGH@GHH3
@M00842:106:000000000-AAV5A:1:1101:7391:5028 1:N:0:5
GTCGGCTACAGTAACTTTTCCCAGCCTCAATCTCATCTCTCTTTCTGCGTT
+
>>>33A>AFFFFGGGFGGGGGG4AFE4BAF555DA5B5D5F35A5ADFEAB
@M00842:106:000000000-AAV5A:1:1101:8959:5030 1:N:0:5
TAGGACTCCGCATGTGCTAGTAGTAGCATTAAGCCTGTCAGGGACTGTATG
+
1>>1>C1CFAADAE1BGFGGAFDA3AFFA313BABAFAEEFGFCGAGBFF2
@M00842:106:000000000-AAV5A:1:1101:8132:5031 1:N:0:5
TCAGTCGGCAGTATTTCAAAAAAAGAAAAAAAGGGAATACTCGGGGGCCAC
+
3>>3>BADDDB4FBGBGGGGGGCEAB23B22A1B11123BAF11A0>>/?1
@M00842:106:000000000-AAV5A:1:1101:18362:5031 1:N:0:5
AAAAAAAAAAAAAAAAGGGGGGGAGGGGACGCCGACCAACCAACAAAAGAC
+
A?AAAD>?DDD@EEC/E//E?C------.---------9-9A-A;---/9-
@M00842:106:000000000-AAV5A:1:1101:15451:5033 1:N:0:5
AAAAAAAAAAAAAAAAGGGGGGGGAGAAACAACAAAAGACAAAAAGCAGGG
+
11AAA@1AADDDGEC//AA/A/---9--///-9--9-/:-9--;---9/--
@M00842:106:000000000-AAV5A:1:1101:10901:5035 1:N:0:5
AAAAAAAAAAAAAAAAAAAAAAAACAACACACAACAAAACACAAACAAAAA
+
AAAAADDDDD@DEEGGGECE>@/>EHE/CEF/?////0B0?0/FA/0?0B?
@M00842:106:000000000-AAV5A:1:1101:11933:5037 1:N:0:5
AAGGACTGATTTAACAAAAAAAAAAAAAACAAACAGGGAACCCCCGGGCGC
+
1>>1>C1>F333BGGFGGBGGCAE////ABCC0/00A/B0/BBE///>///
@M00842:106:000000000-AAV5A:1:1101:7958:5039 1:N:0:5
AAAAAAAAAAAAAAAAATGGAATTCTCGGGTGCCAAGGAACTCCAGTCACC
+
AAAAADDDDDDDGGGGE0BGFBA1D22B>E/>?BB@B/0BF1BFGGFFGH1
@M00842:106:000000000-AAV5A:1:1101:7087:5044 1:N:0:5
AAAAAAAAAAAAAAAGGGGGGGCCGACGAGCAAACACACGCACACCCACCC
+
AAAAADDDADDAAEE////AB@?@---:--9;//;;-----;@=-99---:
@M00842:106:000000000-AAV5A:1:1101:22917:5044 1:N:0:5
CTGGGCTGAGATCTCTTTGTTGCAAAAACCATCACAACAAACGGGACTTCC
+
>>>11>1>BF@3B3B3BBFBBFDB310A0A011FF1ABC0B00/A//0BFB
@M00842:106:000000000-AAV5A:1:1101:12320:5045 1:N:0:5
AAAAAAAAAAAAAAAAAAAAAAAAAACACAAACAGAAAAACACCCAAACAC
+
AAAAADDDDDDDGGAEGGEGG?>/>>/?F//B/B00110<?/0//?/0<B0
@M00842:106:000000000-AAV5A:1:1101:23973:5052 1:N:0:5
AAAAAAAAAAAAAAAAAAAAAAAAAATAAAAAAAACACAAACAAAAAAACA
+
AAAAADDDDDDDGGGGGGG?E@E//>011111//>/<0/?GCFCC0C/@//
@M00842:106:000000000-AAV5A:1:1101:24276:5053 1:N:0:5
AAAAAAAAAAAAAAAAAAAAAAAAACATACTACACAAACAACCAAAAACAA
+
AAAAADDDDDDDGGEGGCGCEC/////1B1121B>B/<?0?//?////?//
@M00842:106:000000000-AAV5A:1:1101:6227:5063 1:N:0:5
TAGGTCGGGTCTTGTGGGGAATGCCTGATGGCATGGGCTAGGCTGCAACTC
+
1>>11B1>>>>1BAAFFGGAAAABE1F011BBB1AA/BBA0B010B0BF0B
@M00842:106:000000000-AAV5A:1:1101:6751:5065 1:N:0:5
CGCCTCTAATCGGTCGTCAGCCAACGTGAGAGTGTCAAAAACGATAACCCC
+
>>>AAACFFFFAEEEEEFFFGGF4BE2A225A3BDDDD5AABAEF1F3FG1
@M00842:106:000000000-AAV5A:1:1101:11853:5066 1:N:0:5
AAAAAAAAAAAAAAACAGGGGGGCAGAGCTCGACGCCAACACACACCCGCG
+
>1AAA@ADDDDDEG//A0///A//<//?011/</<-<.>.........---
@M00842:106:000000000-AAV5A:1:1101:18275:5068 1:N:0:5
AAAAAAAAAAAAAAAAAAAAAAAAAAAACAAAACCAAGAAGAGAGAACAGG
+
AABBBBBDDDBDEEEEEGGGGGC/>>>//?/000/?/000010B//1100/
@M00842:106:000000000-AAV5A:1:1101:19165:5069 1:N:0:5
AAAAAAAAAAAAAAAAAAAAAAAAAAAAAACAAAAAAAAAAAAAAAAAAAA
+
1AAAADDDDDDDEGEGGEGE?F////></</FG0BG/<A@-@--A-;@?A?
@M00842:106:000000000-AAV5A:1:1101:22308:5076 1:N:0:5
CTGAAATCAAGGCCTGGTTAGCTTTGGGTACAAAACACCAAAAAAAACGGG
+
>>>AAF3DFF11AF1FGAAABG1D3BFFABC3B10BA00AB0A///E//B/
@M00842:106:000000000-AAV5A:1:1101:22272:5081 1:N:0:5
TCTGGTGCTATGGCTAAAGCTGGTAAAGGACTTCTTGAAGGTACGTTGCAG
+
>>>11B1BDDFFGA1FAAFGGGFE1A1B10E01B3ADA1FGBGGFBBCEF1
@M00842:106:000000000-AAV5A:1:1101:8172:5086 1:N:0:5
AAAAAAAAAAAAAAAAAAAAAAAAAAGAAAAGAAAAAAACAAAAAACACAA
+
BBBBBBDBBBBBGGGGGGGGGGCE/>/?0323??B2?/>/?F0GC//?0//
@M00842:106:000000000-AAV5A:1:1101:21867:5088 1:N:0:5
AAAAAAAAAAAAAAAAAAAAAAAACGAAAGACAGAGACAAGAACGAACACA
+
AABBBB2DDBDBEGGGE?EE@>E/E/?/?/3B30330?0B0030////B0/
@M00842:106:000000000-AAV5A:1:1101:16036:5090 1:N:0:5
AAAAAAAAAAAAAAAAAAAAAAAAAGAAGAACACACAAAACAAAAAAAACA
+
11AAADDDDDDDGGGGE??///E>///0010000///<000//00<//>//
@M00842:106:000000000-AAV5A:1:1101:7928:5091 1:N:0:5
ACGCCGGATTTGAGAATCAAAACGAGCGTACTAACATGCAACTGGACAATC
+
AAAAB3ADAAFFGGGGBFG4F4222A222BA2D533DBF3FF3BFGCGF3B
@M00842:106:000000000-AAV5A:1:1101:23183:5092 1:N:0:5
GTTGGATCGAGTTGGGTGTGAAAGCTTTTCCATCGCCTGTTCATCTCTGTA
+
>1>11B1BAAA1AFFCAAAEB33BB1131ABFD1BAAB011DFEF2E2FB2
@M00842:106:000000000-AAV5A:1:1101:19296:5093 1:N:0:5
ATAGTGTTAGCTGTAGAAACAATGGTGAGACAAAAAAAAAAAAAAATGGAA
+
3>A3>5BBDDB@BBBGFGGFBGFBF5B5454BB4AB2AE2E0E0E0?FGF3
@M00842:106:000000000-AAV5A:1:1101:22611:5099 1:N:0:5
AATTGATGTCATAAACTGTGGATTTGCACACAAAAAAAACAAACTGGCATT
+
>>>A355BBBF5FGGGFFBFGB4F4DDF4542A44A22A2B2F23A31B33
@M00842:106:000000000-AAV5A:1:1101:22849:5100 1:N:0:5
TTAGGACTCCGCATGTGCTAGTAGTAGCATTAAGTCTGTCAGGGACTGTAA
+
1>>11BC1CF1AEAE1FGFBBB3D33AFF331DDBD2DDFFHGFGFCGBE2
@M00842:106:000000000-AAV5A:1:1101:16389:5100 1:N:0:5
AAAAAAAAAAAAAAAAAAAAAAAAAAAAAAGAAAAGGGAAGAAAGAAGAAA
+
33AAAD?DBBBBGGGGCC?0@/>//>EE//??00?0///0/00<1000100
@M00842:106:000000000-AAV5A:1:1101:25144:5100 1:N:0:5
AAAAAAAAAAAAAAAAAAGGGAACTCACGGTTGCCACGCAACCCCAACCCC
+
AAAAADDDDDDDGGGGEEAE//0/1B11/////01B1//>>E0?///??//
@M00842:106:000000000-AAV5A:1:1101:10386:5102 1:N:0:5
AAAAAAAAAAAAAAAAAAAAAAAAAAAAAAACAAGCAAACACAAACAACAA
+
3A@AABBBBBBBGGGGGGGGGGC///////<<?<2<F220?0?/0/0?/?/
@M00842:106:000000000-AAV5A:1:1101:7455:5103 1:N:0:5
AAAAAAAAAAAAAAAAAAAAAAAAAAAAACGAAACAAAAAAAAAAAAAAAA
+
AAAAAD>ADDDDGGGGGGEGGG///>/>////?<BCF0FF/</<---<-;:
@M00842:106:000000000-AAV5A:1:1101:6512:5103 1:N:0:5
ATGGACTTGTTACTCAAAAAAACACAAAAAATGGAATTCTCGGGTGCCCAG
+
>1>1>B1@BBDFFGFGGGGAEC0A0A0AA000AB1A1BE2D///AA/001/
@M00842:106:000000000-AAV5A:1:1101:13285:5104 1:N:0:5
AAAAAAAAAAAAAAAAAAAAAAAAAAAAACAACAAAAAAACAAAAAAAAAA
+
BBBBBBBBBBBDGGGGGGGGGC/>>/E/</C?/?FC0GCF/?C<GEGG-CC
@M00842:106:000000000-AAV5A:1:1101:16626:5104 1:N:0:5
AAAAAAAAAAAAAAAAAAAAAAAAAAAACGAAAAGACACAAAGAAAAAAAG
+
1>AA1A>DDDDDGGGG////>E>///>E//////0?B000/0000000///
@M00842:106:000000000-AAV5A:1:1101:24289:5106 1:N:0:5
AAAAAAAAAAAAAAAAAAAAAAAAAAACACAAAACAAAAAAAAAACAAAAA
+
BBBBBBDBBBBBGGGGGGGGGG/>EE//?0/?BF0?GFGFC/>/A//<00<
@M00842:106:000000000-AAV5A:1:1101:7370:5108 1:N:0:5
AAAAAAAAAAAAAAAAAAAAAAGAAAGACAGAACAGAGACAACCACCAACC
+
AAAAADDDDDDDGGGGEGEGGG//00@B0B00B0B0G00000?/?///F</
@M00842:106:000000000-AAV5A:1:1101:23538:5111 1:N:0:5
AAAAAAAAAAAAAAAAAAAAAAACAACACACGAACACACACAACACCAACC
+
AAABADDBBDBBGEGGGGGCFGCE?11?F1//>//>2?////?///?//?/
@M00842:106:000000000-AAV5A:1:1101:8468:5114 1:N:0:5
CTTGAGGGCAAAAAAAAAAAAACACATGGACTTCTCGGGTGCCAAGGAACC
+
>>>3>44>AABFGGGGGGEGGG1B1FF3C33A3A5BFAEB>1EGGEA1BGB
@M00842:106:000000000-AAV5A:1:1101:24666:5116 1:N:0:5
AAAAAAAAAAAAAACAGGGGGGGGCGCAACCAACACCAACAACAAAAACAA
+
AA?AA1DDDDDDG?//AAAAA@@9---------9---99AB--;-----;-
@M00842:106:000000000-AAV5A:1:1101:25260:5116 1:N:0:5
CATTTTCTGTCGAGTGTAGAAAAGAATCATGTAGCCTGTAATAAACGGAGG
+
>>>>1BB1@B3111B13FFAFGB1001BF31A3D3110ADG2D2FG?AEA/
@M00842:106:000000000-AAV5A:1:1101:15369:5117 1:N:0:5
AAAAAAAAAAAAAAAAAAAAAAAAAAAAACAACAAACGACAAGAGGAAGAG
+
A?BBABDBBBBBGGGECECEG?EC/>>/<<///?/0/////>020/?0000
@M00842:106:000000000-AAV5A:1:1101:15456:5120 1:N:0:5
GAAAAAAAAAAAAAAAGGGGGGCGACGACAGGCAAACCACCAACACAAAGG
+
11>AA11>>ADDC////AAAA/<</-<----.......<...:......//
@M00842:106:000000000-AAV5A:1:1101:23564:5120 1:N:0:5
GAAAAAAAAAAAAACACGGGGGCCGACGACACCCCACCACCACCACCACCC
+
1>AAACDDDDDDE/AAAAAEA/>/>/>///>////?/?////??/</<///
@M00842:106:000000000-AAV5A:1:1101:22196:5121 1:N:0:5
AAAAAAAAAAAAAAAAAAAAAAAAAAAAAAGAAAAAAAAAAAAAAAAACAA
+
BBBBBBBBBBBBGGGGGGGCGE>/>EE@////BB0FC/<CGC--@DGG.CC
@M00842:106:000000000-AAV5A:1:1101:8483:5124 1:N:0:5
CTTGAGGGCAAAAAAAAAAAAAACAATGGAATTCTCGTGCCCCAAGGAACC
+
>>11>111>AAFGAEEGGEGCGE/BF1BF111BD2D?////>B/?//>0BB
@M00842:106:000000000-AAV5A:1:1101:17866:5125 1:N:0:5
AAAAAAAAAAAAAAAAAAAAAAAAAAAAAAAAAAAAAAAAAAAAACAAGAA
+
AABBBB@DBBDDGGGGCG0E?EEE/EE?////////><-<-;---.;9///
@M00842:106:000000000-AAV5A:1:1101:18857:5126 1:N:0:5
AACCAAACGACCAATATCACGAAAATAGTCACGCAAAGCATTGGGATTAAC
+
BBBBB4>>3>ADEGE4BBDGEAEE25ABDBADECEAAFHH55B3AA33A55
@M00842:106:000000000-AAV5A:1:1101:13531:5128 1:N:0:5
AAAAAAAAAAAAAAAAAAAAAACAACAACAGAGCAAAACAACACACAACAC
+
AAAA@?1ADDDDGCEGEC/E/>/?B//??/0>00101>0?//>?///////
@M00842:106:000000000-AAV5A:1:1101:7627:5141 1:N:0:5
AAAAAAAAAAAAAAAAAAAAAAAAAAAAAACAACAAAAACAACAAAAACAA
+
BBBBBBDBBBBBGGGGGGGGGGC/E@?/<<B?///?0G///C/?/?0G<<F
@M00842:106:000000000-AAV5A:1:1101:21574:5147 1:N:0:5
AAAAAAAAAAAAAAAAAAAAAAAACAAAACAAAAAAAACACAAAAAAAAAA
+
AAAAADDDDDDDGGGGGGCGG?EE/>?G>B/?00//<//?0?<0FG?@C/-
@M00842:106:000000000-AAV5A:1:1101:9472:5149 1:N:0:5
TGGAATTCTCGGGTGCCAAGGAACTCCAGTCACACAGTGATCTCGTATGCC
+
>3>>3BBBBFBBGEEEGGCFFA4F45BFAFFG5BBBF3BBD55AFBE3FF3
@M00842:106:000000000-AAV5A:1:1101:21447:5152 1:N:0:5
TAATATATATGTCAGGGACTTGGTAAACACAAACAAAAACATGGACCTCAC
+
>>AAAFFFFFFDBAAGGFFFCBB4B555544244BBAGAE2B32A322B32
@M00842:106:000000000-AAV5A:1:1101:12603:5153 1:N:0:5
AAAAAAAAAAAAAAAAGGGGGGAGCGCCACACACACACACACACCGACCAG
+
1>?AA@ADDDDDGC/A/AEA/</>/////.<..<<...A.<.<..-;-;:.
@M00842:106:000000000-AAV5A:1:1101:15771:5156 1:N:0:5
AAAAAAAAAAAAAAAAAAAAAAAAAAAAACACAAAAAAAAAAAAAAAAGAA
+
A?AABDDBBBBBGGGGGG??/E/>>>>E///B??0BGCCCCG@---<@.:.
@M00842:106:000000000-AAV5A:1:1101:11484:5159 1:N:0:5
AAAGAGATTGCTGGCATTCAGTCGGCGACTTCACGCCAGAATACGAAAGAC
+
AAA3>4>BFFDBFGAFBBFFGBBA22AEE225DBAEFECAB5DFG1F1EA2
@M00842:106:000000000-AAV5A:1:1101:14283:5160 1:N:0:5
AAAAAAAAAAAAAAAGGGGGGGGAGGAGCAACCACAAGAACAGAAAAAGCA
+
A1>AA11>AAADEE//AAEEC@?-99A?-9/-----:-;/-/////----/
@M00842:106:000000000-AAV5A:1:1101:22039:5164 1:N:0:5
AAAAAAAAAAAAAACAGGGGGGCCGCGACAGCACCACCACACCCGACCCCG
+
AAAAADDDDDDDGGGC0//E/>//////->-.00.0<..<....-----:-
@M00842:106:000000000-AAV5A:1:1101:7886:5167 1:N:0:5
AGCCTGTCAGGGACTGTATGAATTCAAGTCTGCGTATTAATAAATGAAAAG
+
>A>A>11BFDCCFGACBGFFEB3DDD3D313AAA0A01222F2DA2D1AB0
@M00842:106:000000000-AAV5A:1:1101:7334:5167 1:N:0:5
ATGGAACAACTCACTAAAAACCAAGCTGTCGCTACTTCCCAAGAAGCTGTT
+
>>>3>BFFFBFFGGCGGGGBEFH4BBAG54A4BAA35AFFGF22FFGAC53
@M00842:106:000000000-AAV5A:1:1101:7085:5169 1:N:0:5
TGGAATTCTCGGGTGCCAAGGAACTCCAGTCACACAGTGATCTCGTATGCC
+
1>>>A11DFFAAEFAFGFFGFBFB1ABFG2B1B1A0B1B1DB2DA//0BFF
@M00842:106:000000000-AAV5A:1:1101:22286:5173 1:N:0:5
TGATGTCGGTTGCTGTATAAAACAAACAAACAAAACGGAAATCCCGGGTGG
+
11>>1@B>A>>AFBFFGFGGGG10B00000000AA0AE///1DBFEEABE/
@M00842:106:000000000-AAV5A:1:1101:23812:5180 1:N:0:5
AATCCTTGATGTCGGTTGCTGTATAACACACAACAAAAAAATGGAATTCTC
+
AA>AA3@FFFF@FGAAAAFBBB1333DF1B0AB0B0B00EE0F1AB11D2B
@M00842:106:000000000-AAV5A:1:1101:22627:5188 1:N:0:5
CTATAGGACTGATGAACAAGAACTGAAAAGAGCTTCTTTATAATAAACAAA
+
>AAAA54BCBAFEGGFGFFFAG4DB4AB5A24B4455A555A55DD5BGG2
@M00842:106:000000000-AAV5A:1:1101:13923:5189 1:N:0:5
AAAAAAAAAAAAAAAGGGGGGGGAGAGAGCGCACAAGCACAAGCAGACAGG
+
11>>A11>>>A?E/E/A/A/<--9-9A-----;--;----9---9//-9--
@M00842:106:000000000-AAV5A:1:1101:11507:5190 1:N:0:5
CTGTGATGGGACTGCCAAAAAACAAAAACCAAACGGCAATCCGCGGGGCCC
+
11>11B3BBAFFCGGGFFFGGG?0F00G0AAA00BA/AAABG/A/A/////
@M00842:106:000000000-AAV5A:1:1101:18866:5192 1:N:0:5
AATGAAGAAATAACATCATGGTAACGCTGCATGAAGCAATCACGTTCTTGG
+
>1111B111B@BGBEFGBBFG133BA00AEGBG1DB1B01BFGE00B/1D1
@M00842:106:000000000-AAV5A:1:1101:25193:5193 1:N:0:5
CAGGACTGAAGAAATATCTCAAAAAACAACAAACATGGAATTCTCGGGTGC
+
>>33>ACAFFFFGGGFGGFGFBEGHC2GA42BFFG332FFGBDABF2AAA1
@M00842:106:000000000-AAV5A:1:1101:7559:5194 1:N:0:5
ATGATGGCTGTAGAGACAAGCAGGGATGTATTCACTATCCAGCGCCCAAAG
+
>1>113@111BB3GGGFF1BA1BAA00B1333A2122DAFGF0A/AAA/A0
@M00842:106:000000000-AAV5A:1:1101:19930:5196 1:N:0:5
TGATGTCGGTTGCTGTATAAAAAACAAAACAAAAATGGAATTCTCGGGTGC
+
>1>>13B>A>>@BAGFGGGFGG1E000BBFFG0FF0AG1G1BF2DFEGAE/
@M00842:106:000000000-AAV5A:1:1101:9655:5198 1:N:0:5
CAAGTCTGCCGCTGATAAAGGAAAGGATACTCGTGATTATCTTGCTGCTGC
+
ABA3>D5BFFBBGGGCGEGGGGH4B444FF53A2ABA5A5F5ADGDGHBGA
@M00842:106:000000000-AAV5A:1:1101:7151:5198 1:N:0:5
ATGGTGCTTCCGCTGTGCAATCCATGTGAACTATCTACTGTGCTATTTGGG
+
>1>1>1B13BC1EEE1BGFFBFBF3D3D3313B3D1DF2F2B1AB2DAAFA
@M00842:106:000000000-AAV5A:1:1101:17666:5199 1:N:0:5
AATTTGAGGACTGTAGGATTTGCTTGTGGTGCGTGGAAATTAATGAATTTT
+
>A11>3B>CFABABBGGG3BBBD31A0BA0B1A0BA0BB11BFADDF2AD2
@M00842:106:000000000-AAV5A:1:1101:8350:5202 1:N:0:5
AAAAAAAAAAAAAAAAGGGGGGCCGAGCGACACACCACCCAACACCACACC
+
AAAAADDDDDDDGG?E?AAEEC?///<---<-</..<.<....:..:C...
@M00842:106:000000000-AAV5A:1:1101:16655:5207 1:N:0:5
GAAAAAAAAAAAAAAAAGGGGGGGCAGAGAGCAACGCGAACACGCACGACC
+
11>A?>11DD?DGGC//////>/9--..;/..//.-----9----------
@M00842:106:000000000-AAV5A:1:1101:21567:5209 1:N:0:5
TGGAATTCTCGGGTGCCAAGGAACTCCAGTCACACAGTGATCTCGTATGCC
+
>3>>>@BDDFBBGFAEGAAFF4BF4BGCFDGGBBABG3FAA55AF2ABF5B
@M00842:106:000000000-AAV5A:1:1101:22688:5214 1:N:0:5
AAAAAAAAAAAAAAAAAATGGAATTCTCGGATGCCACGGAACTCCAGTCAC
+
AAAAADDDDDDDEEEGE/BFF1BD112D//B/>BGB1///?>11FGG2EGH
@M00842:106:000000000-AAV5A:1:1101:11416:5218 1:N:0:5
AAAAAAAAAAAAAAAAGGGGGGCGAGACGCACCGACGAACACAACAGCGAA
+
>>AAA11>ADD?EEEE?/E//></CC-.>-<---<-----;;..../.---
@M00842:106:000000000-AAV5A:1:1101:25152:5221 1:N:0:5
AGTAGTGGACGGAATTCTGGCTGAACATATTTTATGCTATGCAGAATGTGG
+
>>>>13BBDFDDEG1GFFGGGGB0ABF112A222ADGDFDFGFFHFHF1D1
@M00842:106:000000000-AAV5A:1:1101:12994:5222 1:N:0:5
GAAAAAAAAAAAAAAAAAAAAAAAAATCAGAGCCAGACAAGACCACACCAG
+
1AAAAF?AADDDGGG/AEAEC@>///011B1B00000/0B0B000/<///0
@M00842:106:000000000-AAV5A:1:1101:17290:5224 1:N:0:5
AAAAAAAAAAAAAAAAAAAAAAAAAAAACAACCAGAGAGAGGAGGAAAACA
+
B?ABB@BDDDDBGGGC?E0EEGG/E/////////?0/2////0///2222/
@M00842:106:000000000-AAV5A:1:1101:13516:5226 1:N:0:5
AAAAAAAAAAAAAAAAAAAAAAGAAGACGCAGCCGACACAGAAGAACACAA
+
AAAAADDDDDDDEGCGC?/>////B0F0/>>////>>/<F0<11B<00B//
@M00842:106:000000000-AAV5A:1:1101:22031:5227 1:N:0:5
AAAAAAAAAAAAAAAAAAAAAAAACAAAAAGAACCAACCGACGAGCCACAG
+
AABABBBBBBBBGGGGGG?EEG/>>1100//?00/B///////>///<0<0
@M00842:106:000000000-AAV5A:1:1101:22838:5228 1:N:0:5
AAAAAAAAAAAAAAAAAAAAAAAAAAAAAAACAACAAAAAAAAAAAAAAAA
+
A1>AA?DDDDDDGEGGGGGCGG/>//>//>/<FC<G/F0<A@CCCC-C-:A
@M00842:106:000000000-AAV5A:1:1101:15915:5230 1:N:0:5
AAAAAAAAAAAAAAAAAAAAAAAAAAAACAAAAAAAAAAAAAAAAAAAAAA
+
33AABBDBBBBBGGGGGGCCCCC//>E///?0F?CGGCC/@CGC?DCD--9
@M00842:106:000000000-AAV5A:1:1101:8715:5233 1:N:0:5
AAAAAAAAAAAAAAAAAAAAAAACAGAACAAAAAAACAACACCCAAAGCAA
+
ABA@ABDDDB@DGGGGGEECEE?1F1BG13110///<F//??//?/000B0
@M00842:106:000000000-AAV5A:1:1101:22687:5240 1:N:0:5
AAAAAAAAAAAAAAAAAGGGAATTCTCGGGTGCCAAGGAACTCCAGTCACA
+
BBBBB?DBBBBBGGGGG1AEFF13DD@BF?1>?3B3F1FFFBGHFB3@FF3
@M00842:106:000000000-AAV5A:1:1101:6457:5241 1:N:0:5
AAAAAAAAAAAAAAAAAACAAAAACAAAGACACACACCACACACACACCAC
+
AAAAADDDDDDDGEGEEE/A/0BF/B?00F0>00///>//?/////E////
@M00842:106:000000000-AAV5A:1:1101:6766:5241 1:N:0:5
AAAAAAAAAAAAAAAAAAAAAACAAAACAGCAAACACAAAAAACAAAAACA
+
AAAAADDDDDDDGGGGGGGGGG///0B0?0B0010F0//BCF//?/00//<
@M00842:106:000000000-AAV5A:1:1101:6024:5241 1:N:0:5
GTTAATGGATGAATTGGCACACTGCTACACTGAGCTCCCCCAACTTGATAT
+
>11>ABBDFFFFGFGBFG1FB1BAB3DE10111BB1BA0BEA0E0BB1122
@M00842:106:000000000-AAV5A:1:1101:21354:5242 1:N:0:5
CATAGTTGGCTGCTAGATAAAAAACAAAACAAAAAATGGAATCCCCGGGGG
+
>A1A1B3BCBB>ABDGGGF1BFG00A0B0B0E0B0/0B111B1B1/EEA//
@M00842:106:000000000-AAV5A:1:1101:23223:5242 1:N:0:5
AAAAAAAAAAAAAAACGGGGGGCGCGAGGCCACCACCCCCACACACCCCAC
+
AAAAADDDDDDDC?ECE/???C<-<<----...:.:.;-;-;.C.9..;..
@M00842:106:000000000-AAV5A:1:1101:8549:5243 1:N:0:5
CTGACTTTTTGTTAACGTATTTAGCCACATAGAAACCAACAGCCATATAAC
+
>>>>AB@DFFB>GGGGG4BACGADBFB4B4455DDBB2BEFHHGGGFB5GA
@M00842:106:000000000-AAV5A:1:1101:9069:5245 1:N:0:5
CAAAAAAAAAAAAAAATGGAATTCTCGGGTGCCAAGGAACTCCAGTCACAC
+
AAABBABBBBBBGGGG1BGEBAFAABAE01A1?D3??CGC3@CFC3BBGH3
@M00842:106:000000000-AAV5A:1:1101:17483:5246 1:N:0:5
CGTCATTTGGCGAGAAAGCTCAGTCTCAGGAGGAAGCGGAGCAGTCCAAAA
+
>3>>>BBBDFB>AE2EGGGBFGB5D5D5F332B22BE2AAEGGHFFHGDGB
@M00842:106:000000000-AAV5A:1:1101:7849:5251 1:N:0:5
AAAAAAAAAAAAAAAAAAAAAAAAAAAAAACAAAAAAAAAAACAAAAACAA
+
CCCCCCDBCCCCGGGGGGGGGGGEE>>/EC/FFB0?/</<A-.FEGFF.<C
@M00842:106:000000000-AAV5A:1:1101:23580:5252 1:N:0:5
TTTAGTTGGATGTAGAGAAAAAAACAAAACAAAAATGGAATTCCCGGGTGC
+
1>>A13@BCFDFBGGGGGBBG10AA0C000A0A000B11A11D1B/AAA//
@M00842:106:000000000-AAV5A:1:1101:21822:5254 1:N:0:5
AAAAAAAAAAAAAAAAAAAAAACAAAAAAACAAAAAAACAAAAACACAGCA
+
BBBBBBBBDBBBFGGGEEEEFG1?F111//??/00//////00//?0/0/2
@M00842:106:000000000-AAV5A:1:1101:16929:5256 1:N:0:5
ACGTATTTAGCCACATAGAAACCAACAGCCATATAACTGGTAGCTTTAAGC
+
>>>>>5@@BDBFGGFBFGFGFGB442EFFHH5B5DDDDAFABGHD55DFF3
@M00842:106:000000000-AAV5A:1:1101:12704:5256 1:N:0:5
AAAAAAAAAAAAAAAAGGGGGGCGAGGAGCGCAGGCCGACCCGCACGCCAG
+
A1AAA@DDADDDCC?A//AEAC/>---<<.-----..--;----;---..-
@M00842:106:000000000-AAV5A:1:1101:24425:5260 1:N:0:5
AAAAAAAAAAAAAAAAAAAAAAAAAAAAAAGAAAAAAAAAACCAAAAACAA
+
BBBBBBDDBBBBGGGGGCGGEC////>E?//?0220/<<@C..<.<.....
@M00842:106:000000000-AAV5A:1:1101:8555:5260 1:N:0:5
AAAAAAAAAAAAAAAAAAAAAAAACAAAAGCGACACCACCAGCCATCGAGC
+
3AAA>DBBBBDBCEGAEECCE@>/>11003?//>//?//?/0//F11/0//
@M00842:106:000000000-AAV5A:1:1101:7361:5265 1:N:0:5
TCATCTTCGGTTAAATCCAAAACGGCAGAAGCCTGAATGAGCTTAATAGAG
+
33>>>BDDABABFFFGGGGCGCB2AE?223B3A3BBBBFFGDDGBF5A5AD
@M00842:106:000000000-AAV5A:1:1101:14911:5268 1:N:0:5
AAAAAAAAAAAAAAAAAAAAAAAAAAAAAAACAAAAAAAAAAAAAAAAAAA
+
B@AAADBBCCCCGGGGGGCCFCEC//>></<//?GCGCCDGG@DCC-::?9
@M00842:106:000000000-AAV5A:1:1101:20317:5269 1:N:0:5
CATCAGAATGAACTGATAAAAACAAACAACAAATGGAATTCTCGGGTGCCA
+
>>1>A1BD@BDDG3BG3BF1FG110B0FFC000BDFB1BAA2DFF//AAF1
@M00842:106:000000000-AAV5A:1:1101:22816:5271 1:N:0:5
AAAAAAAAAAAAAAAAGGGGGGCGGGGGATGACCACACCACACCAAACCCC
+
>AAAADDDDDDDGCE///AEECCC-----:./;//9.....----------
@M00842:106:000000000-AAV5A:1:1101:22198:5271 1:N:0:5
AAAAAAAAAAAAAAAAAAAAAAAAAAAAAAAGAAACAAAAAAACAAAAAAA
+
ABBBBDBBBBBBGGGGGGGGGGGC//>///</?<?<GGHFGCC//?<G.C@
@M00842:106:000000000-AAV5A:1:1101:21473:5273 1:N:0:5
AAAAAAAAAAAAAAAAAAAAAAAACAAAACCAACAAAAACAAAACACACAA
+
AAAAADDDDDDDEE?EC?ECEEE//>/0B0/>>/?/B0?/</000?F////
@M00842:106:000000000-AAV5A:1:1101:15371:5273 1:N:0:5
AAAAAAAAAAAAAAAAAAAAAAAAAGAAAAAAAAAAAAAGAGAAAAGAAAA
+
A?AAAD>ABBBBGGGGC?00/@/>//?03?0//>>/>///?00?1?0/000
@M00842:106:000000000-AAV5A:1:1101:16042:5277 1:N:0:5
AAAAAAAAAAAAAAAAGGGGGGGAGAGACAGCCCGACGCAAAACCACGCAG
+
11AAA@>@A@@DCE////AEE@-9-.;9/;/...-;---9-----;-----
@M00842:106:000000000-AAV5A:1:1101:11455:5277 1:N:0:5
TGAAGCAGAACGCAAAAAGAGAGATGAGATTGAGGCTGGGAAAAGTTACTG
+
33>>3CFFFFFAFAAEGGEAFBAA5B53AD5B3BAAAABE2GGBG35DFD5
@M00842:106:000000000-AAV5A:1:1101:16149:5278 1:N:0:5
AAAAAAAAAAAAAAAAAAAAAAAAAAAAAAGAAAGACAAAAAAAACACAAA
+
33AAADBBBBBBGGGGGGC?E?>/>//>///?022?22220//////0..0
@M00842:106:000000000-AAV5A:1:1101:7347:5279 1:N:0:5
TCATCTTCGGTTAAATCCAAAACGGCAGAAGCCTGAATGAGCTTAATAGAG
+
>>AAABDFBBABGGCFGGGGGGBA2E2A23ABB3BBBD5EGHAGGF5FEDA
@M00842:106:000000000-AAV5A:1:1101:6824:5284 1:N:0:5
AAAAAAAAAAAAAAAAGGGGGGCGCAGCGGCAGCCGAACCAACCACGCAAC
+
AAAAADDDDDDDEC/A/A/EEGCC?-----<--..----;.;..;..:9--
@M00842:106:000000000-AAV5A:1:1101:12442:5287 1:N:0:5
CTGTGGACTATGGCTGAGCATGATGGGAAGTGAGGGAGCTGCGCATTTTAG
+
>>>>11@B1C@BEF1FGGGGFFE3DBA01A1BABBB0AEBBG?EG//2DB0
@M00842:106:000000000-AAV5A:1:1101:7661:5287 1:N:0:5
AAAAAAAAAAAAAAAAGGGGGGCGAAGGACCCGCCGCCCCAACCACCCCGC
+
AAAAADDDDDDDGAE//A/EEC?/-<>.0<.<-------:.......99--
@M00842:106:000000000-AAV5A:1:1101:10109:5287 1:N:0:5
ATTAAGCCTGTCAGGGACTGTATGAATTCAAGTTTGCGTATTAATAAATGG
+
3A3AA5BCBBBBFBFGEGFFBE6D5656D5AA556DDAB2B3EB555D5F3
@M00842:106:000000000-AAV5A:1:1101:21366:5290 1:N:0:5
TGGAATTCTCGGGTGCCAAGGAACTCCAGTCACACAGTGATCTCGTATGCC
+
>3>>>4BDDFAAEFEEGDBFFFFF4AFGFGCFGBCAF3BFDF5BFBEFGFG
@M00842:106:000000000-AAV5A:1:1101:10940:5292 1:N:0:5
ATTATTGTGAGTGATTGTGCTTATCTGAACATACCCATTTTCTAACAAAAA
+
3A>AAD5BBFFDFFGFFBFGGFA5D5DAFAG5BBBBBB5DBDBDFFGGBFE
@M00842:106:000000000-AAV5A:1:1101:23742:5294 1:N:0:5
CTGGTGGATGTATTTGATTTCTGAAAAACACAACAAAAAACTGGCATTCCC
+
>111>1>>CF1BFGFFFGGGGFD331B00BB0A000B00A/BBF/F1BF2F
@M00842:106:000000000-AAV5A:1:1101:10183:5298 1:N:0:5
TATTAGTTTGGCTGTAGACATTATGACATTCAATTTTGGATTAGATTCTTT
+
>>3>A5BBBFAFFFFGGFGGGF56DA5A55DDDD655DE3333BE5A5DDD
@M00842:106:000000000-AAV5A:1:1101:15758:5298 1:N:0:5
AAAAAAAAAAAAAACAGGGGGGGAGGCGCGACAGACGAAGGACACACCAGG
+
>>AAADDDDD??/E//0/FEEC?---.-------/----------------
@M00842:106:000000000-AAV5A:1:1101:18432:5300 1:N:0:5
GATGAAAAAAAAAAAAAAAAAAAGGGAATCCTCGGGTGCCAGGGAACCCCA
+
>>11>B@FFDDDGGGGGCEGGG?/??E00111B>E//>?0B1??FHG/E//
@M00842:106:000000000-AAV5A:1:1101:18489:5303 1:N:0:5
ACAAAGAAAAAGGCTGTAAAAAAAAAAAAAAAACACGGAACTCCCGGGCGG
+
1>>>111>1>B11A1BBB3AEDEAAEEA//A/>/B0/>EF>1B@/A?////
@M00842:106:000000000-AAV5A:1:1101:9829:5304 1:N:0:5
AAAAAAAAAAAAAAAAAAATGGAATTCTCGGGTGCCAAGGAACTCCAGTCA
+
3AAABBDDDDBBGGEG?AE1BG3@33D5DF1>1>EFGFFFFCGBGHHHDG3
@M00842:106:000000000-AAV5A:1:1101:19950:5307 1:N:0:5
ATGACCTTACTTCGCTTTGTATGATTGTTGGGCTGTTGACTCTGAGCTGTA
+
>AAABFBFFFD@BAAAAAFB6FD566D45A4AB2E23BFHDEAF5GGBGA5
@M00842:106:000000000-AAV5A:1:1101:7074:5310 1:N:0:5
AAAAAAAAAAAAAAAAAAAAAAAAAAAAAACAAAAAAAACAAACAAAAACA
+
AAAAADDADDDDGGGGEGGGGG//>/EE/<//?BB/BCG/FCC/?/0<FC<
@M00842:106:000000000-AAV5A:1:1101:11367:5311 1:N:0:5
ATTAAGATCTGATGGCTAAAAAAAAAAACCAACTGGAAACCCCGGGCCCCG
+
>>>>A1B3DDFFFG1FBF1FG1A0AE///////00001100//AAE>>///
@M00842:106:000000000-AAV5A:1:1101:17402:5312 1:N:0:5
GGGAATTCTCGGGTGCCAAGGAACTCCAGTCACACAGTGATCTCGTATGCC
+
>3>>>44BBBAAEAAEGFFGGFFG4BFFFFG3D5BEG3BB55DDFBB3BG3
@M00842:106:000000000-AAV5A:1:1101:25271:5316 1:N:0:5
AAAAAAAAAAAAAAAAAAAAAAAAAAAAAACAAAACAAAAACAAAAAAAAA
+
BBBBBBBBBBBBGGGGEGGGGG/>/E//<B/??CF0/<00//CFGGC@CC?
@M00842:106:000000000-AAV5A:1:1101:22060:5324 1:N:0:5
AAAAAAAAAAAAAAAAAAAAAAAAAAAACACAAACAAAAAAAAAAAAAAAA
+
BBBBBBBBBDBBGGCGGG@@EG/>//>E/?0//B/BG0F/BCG/@DC--A?
@M00842:106:000000000-AAV5A:1:1101:24406:5329 1:N:0:5
CATGTCGGGAATTGTAGAGTTATGAGTATGGCTAAAGCTTATTGAATTAAA
+
>>>3>B>?DBBCGGFGGFGABFDD5DDA5F44ABBBBFBBEDFDFGDBEGG
@M00842:106:000000000-AAV5A:1:1101:21121:5329 1:N:0:5
AATATGATGGTGCTGTGAGATGAATCTTGGATTAAAAAACAAACAAAAAAA
+
AA1AA3B3DF@BBBFDGFGB3B31BA3DFB1B11DD11A0B0B0AABFAEE
@M00842:106:000000000-AAV5A:1:1101:22440:5330 1:N:0:5
AAAAAAAAAAAAAAACGGGGGGCAGAGACACGACACACCACAACCACCACG
+
11>AA@ADD?DDECECEAFG/<<////00<0.---<<........:.....
@M00842:106:000000000-AAV5A:1:1101:21836:5331 1:N:0:5
ATGATGATGTCTTTACTTATTCTATTGGAACAGTATATATTAATTATCAAA
+
>>>>13B3B3BBBFFFBBAFGEE333DA1A10BB33333A33B3D22EFH1
@M00842:106:000000000-AAV5A:1:1101:8304:5331 1:N:0:5
CGTATTGGGAATAAAGGGCTGGTTAAATTATTGGCTAATATCCAACTATAT
+
>>>>>@DFAAFFGGGGGGGGEF445B56646ADFFBFEE5DDFDCGAG5D5
@M00842:106:000000000-AAV5A:1:1101:18222:5335 1:N:0:5
AACAGAATGCCCATCGCAGTTCGCTACACGCAGGACGCTTCCTCACGTTCC
+
1>>A11B11BBCA1BEEFE0BFB00A01AAA0AAAFE//A/A1DBAEB0BB
@M00842:106:000000000-AAV5A:1:1101:9533:5337 1:N:0:5
AAAAAAAAAAAAAAAAAAAAAAAACAAAACATAAAAAAAAAAAAAAAACAA
+
AAAAADDDDD0DEE/EEEEGGG/E//?00B?>1>1>1>ECG<@?//->.><
@M00842:106:000000000-AAV5A:1:1101:21821:5339 1:N:0:5
ATGATGATGTCTTTACTTATTCTATTGGCACAGTATATATTAATTATCAAC
+
AAAA1333B@B3333BABAAFBG3A3AB11BEB133A3AB3A3D2D2F22B
@M00842:106:000000000-AAV5A:1:1101:18696:5340 1:N:0:5
AAAAAAAAAAAAAAAAAAAAAAAAAGAACAGAAAAACGAAAAACAGAGAAG
+
ABBBBDDBBBB@EGGGGEECECE/E/?B0?33B300//////0//000010
@M00842:106:000000000-AAV5A:1:1101:14413:5342 1:N:0:5
AAAAAAAAAAAAAAAAAGGGGGGGAGCAAGAGAACACAAACAGAGAAAAAA
+
11>A?>>ADDD@E?///A/AA//?;;..//;.-///-;---9-//-//---
@M00842:106:000000000-AAV5A:1:1101:7564:5342 1:N:0:5
AAAAAAAAAAAAAAAAAAATGGACGTCTCGGGTGCCAAGGAACCCCAGTCC
+
AAAAADDDDDDDGGGGGGE0BFB1/??0B0///>?0FB/?FE0/>/EA111
@M00842:106:000000000-AAV5A:1:1101:6761:5342 1:N:0:5
AAAAAAAAAAAAAAAAAAAAAACAAAAAAAAAAACAAAAGAACAAACAAAA
+
A@1AA1ADD@DDEC/EEEEEGE/FCE0//>///<///<B0?00000/?/0?
@M00842:106:000000000-AAV5A:1:1101:11292:5342 1:N:0:5
TCACGAAAATAGTCACGCAAAGCATTGCGATTATCATAAAACGCCTCTAAT
+
>>3>3>AA@FD4FBADEG222BB4B5F5A222A5DB55D55BAFE1AFFB5
@M00842:106:000000000-AAV5A:1:1101:15620:5343 1:N:0:5
AAAAAAAAAAAAAAAAAAAAAAAAAAAAAAAAAAAAAAAAAAAAAAAAAAA
+
??ABBBBBBBBBGGGEGGCFFCG/E/><</<<><>DFCGG@CCGGG@GGB=
@M00842:106:000000000-AAV5A:1:1101:7920:5344 1:N:0:5
AAAAAAAAAAAAAAAAAAAAAACACAACAGCAACAGCAACAGCGACAACCC
+
AAAAADDDDDDDGGGG?E/@E//?>////00000B00>0BB00//</////
@M00842:106:000000000-AAV5A:1:1101:18036:5345 1:N:0:5
AAAAAAAAAAAAAAAAAAAAAACAAAACACAAAAAACAAAAAAAAAAAAAA
+
AAABBBBBBBBDGGFGGGGGGG11?BF1F111?BCE/??E0?EEG@CDCCC
@M00842:106:000000000-AAV5A:1:1101:14098:5347 1:N:0:5
AAAGAAAGCGCGAAAAAAAAAAAAAAAAACTGCAATCACGGGGAGCAAGGG
+
1>>1>C11B1A1EGGGCA0/////A/>/>E1B1B@2B1B//>//></<0</
@M00842:106:000000000-AAV5A:1:1101:22618:5347 1:N:0:5
CTAAAGATACACACCACGAGACACCCTCACGAAAAAACAACAAAAACAAAG
+
>1A?A11BBD11BAEAGGEE0E0BA00BFG0000/A//BB/AB0B//A/00
@M00842:106:000000000-AAV5A:1:1101:17601:5348 1:N:0:5
CTATGTTGGGTTGTATAATATGCTATGGAATGTTTTCTGCTGCAAAAAAAA
+
>1>1133@>@1>EEBFFG3BFBD3D3BF11AB3330D1D11B1BB1FECGC
@M00842:106:000000000-AAV5A:1:1101:24102:5351 1:N:0:5
AAAAAAAAAAAAAAAAAAAACAAAACCGAGCAACGCACCCAACCACAGACA
+
A1AAAD1>ADDDGGCEA/>E///B>0//>//>00/>/////>///?<01B0
@M00842:106:000000000-AAV5A:1:1101:24845:5355 1:N:0:5
AACCCTGAAACAAATGCTTAGGGATTGTATTGGTATCAGGGCTCATCGTGC
+
>1AAACFFCFFFEFFEGGG3FG1F0001A3DAADD3DGH1B000B1BBB0/
@M00842:106:000000000-AAV5A:1:1101:14897:5358 1:N:0:5
AAAGAGGACGAACAGGGAAAAAACAGAAATAAAGAAAAGAAAGCGAAAGGA
+
>3>3>44B42>>AEBAE244A422AB3B35B5DD52BBB2BEB3ABAE112
@M00842:106:000000000-AAV5A:1:1101:9315:5359 1:N:0:5
GAGATTGAGGCTGGGAAAAGGTACTGTAGCCGACGTCTTGGCGGCGCAACC
+
>>>>>B1DFFA>FAEAG1GF0BDD3F33DD10A00A/0AA1BAEEEFC@EG
@M00842:106:000000000-AAV5A:1:1101:11273:5359 1:N:0:5
AAAAAAAAAAAAAAAAATGGAATTCTCGGGTGCCAAGGAACTCCAGTCACC
+
BBBBBBBBBBBBGGGGEAFGFA3BBA5?EE1>>BBFEAG3GFHHHH3F3F3
@M00842:106:000000000-AAV5A:1:1101:15221:5362 1:N:0:5
AAAAAAAAAAAAAAAAGGGGGGGGAGGACCGCGCGAAACACAGACAAACAG
+
11AAA>1>?@DDGG///EEAEB->?@?------------/---/-------
@M00842:106:000000000-AAV5A:1:1101:9662:5362 1:N:0:5
AAAAAAAAAAAAAAAAAAAAAAAAAAAAACACAACAAAAAACAAAAAAAAA
+
AAAAADDDDDDDG?EAEAEGEC@//>/////B/?/?/B<F///?0<?//--
@M00842:106:000000000-AAV5A:1:1101:7803:5362 1:N:0:5
CTTCTCATATTGGCGCTACTGCAAAGGATATTTCTAATGTCGTCACTGATG
+
>>AAAFFFFFBFGGCGEFGGGGFH5B4A44555D5D5AGDFG2FHGBH3DD
@M00842:106:000000000-AAV5A:1:1101:9711:5363 1:N:0:5
GCCAGTTTTCTGGTCGTGTTCAACAGACCTATAAACATTCTGTGCCGCGTT
+
>>>>3B@DFFFFGGBEAFAFG65A4B4BG4E55BAAABDA555AAG?2E20
@M00842:106:000000000-AAV5A:1:1101:6773:5363 1:N:0:5
AAAAAAAAAAAAAAAAAAAAAAACAAACACGAAACAAACAAAACACAAAAA
+
AAAAADDDDDDDGGGGGG?EGG//?F0/B0>//>/BFF/0/FGAE0/?0BF
@M00842:106:000000000-AAV5A:1:1101:11785:5368 1:N:0:5
AATAATAAAAGGCGGCACATGGTGGAGAACCACAAAAAAAAAATGGAATTC
+
AA3AADFFFFDAFEAFEGGFFG5BB2A323222B22AFAAAAE1@EH333B
@M00842:106:000000000-AAV5A:1:1101:7379:5368 1:N:0:5
TCCAAAACGGCAGAAGCCTGAATGAGCTTAATAGAGGCCAAAGCGGTCTGG
+
>>AABFACDABBCGGFGGGGBB5D45F53A55D555B2FAC23FAA1AA3A
@M00842:106:000000000-AAV5A:1:1101:21608:5370 1:N:0:5
AAAAAAAAAAAAAAAAAAAAAACACACACATCACACAACACAACACAACAA
+
A?AAADDDDAD0/EEE//>>EGA/0//?//11B111////?/>><//////
@M00842:106:000000000-AAV5A:1:1101:17883:5370 1:N:0:5
AAAAAAAAAAAAAAAAAAAAAAAAGAAACAAGACACCAACAAGCACACAAA
+
AAAABB@DDBBDGEGGEFGGGG?E??B?33/?B?32//F/?/2/B2?B//0
@M00842:106:000000000-AAV5A:1:1101:16839:5372 1:N:0:5
AAAAAAAAAAAAAAAAAAAAAAAAAACAAAGAAAAACAAAAAAAAAAAAAA
+
AAAABBBBBBBBGGGEEGCCGGC////?/B330BB?/??FA/</>@C/<--
@M00842:106:000000000-AAV5A:1:1101:20855:5376 1:N:0:5
AAAAAAAAAAAAAAAAATGGAATTCTCGGGTGCCAAGGAACTCCAGTCACA
+
ABBBBBBDBBDDGGGGG1BG3F3AB55B1E1>?B3B?FCGHFFHHHFGFH3
@M00842:106:000000000-AAV5A:1:1101:21557:5377 1:N:0:5
AGTAGCATTAAGCCTGTCAGGGACTGTATGAATTCAAGTTTGCGTATTAAA
+
111>1BD3BDF1BF1BBFFGGGCFEFF3AB33A3D3DFA22DDFAE0FD2D
@M00842:106:000000000-AAV5A:1:1101:10053:5382 1:N:0:5
AAAAAAAAAAAAAAAAAAAAAAAAGAAAACACCACCAACCAACAACACCAA
+
AAAAAD@1D@@DGAEEEA/E/@@//>00BB/>//?/?/?/?//?//<////
@M00842:106:000000000-AAV5A:1:1101:18595:5382 1:N:0:5
AAAAAAAAAAAAAAAAAAAAAAAAAAAACAACAAGCGAACAAAAACACAAA
+
1>AAADDDDDDDGGG?EEGCEE////>///////0//?///000//?0/?0
@M00842:106:000000000-AAV5A:1:1101:15951:5382 1:N:0:5
ACTGAGGGTCTGGGAACTCTGCCATGTGTTGTCAAAAAAAAAAAAAAATGG
+
>>33>433>B4BCFGEF4BBBBB454556B44BBDDAAECEEEFGG?/1B3
@M00842:106:000000000-AAV5A:1:1101:19769:5383 1:N:0:5
AATAGTGGGCTGTTTATTATCAGACATAACACTTGAATATTCATTAAACAA
+
>>1A133B>>>>BBG3BG3EFFD11011DB1B11B1B222DDAEDFBF1BE
@M00842:106:000000000-AAV5A:1:1101:23971:5384 1:N:0:5
CCTTGATGTCGGTTGCTGTATAGAAAAAAACACAAAAATGGAACTCTCGGG
+
>>AA3BDFFFCCFGAGGGBBFED555BA222A2B2FGF2BFGH3AF5FFG0
@M00842:106:000000000-AAV5A:1:1101:10403:5387 1:N:0:5
ATCTGTCCACGGAGTGCTTAATCCAACTTACCAAGCTGGGTTACGACGCGG
+
AABB3@DFFFADCEEGGGGGGGDF4FB45AGFFFECA3B23AGGE2EEG?0
@M00842:106:000000000-AAV5A:1:1101:6742:5387 1:N:0:5
CTGTAGTCTGGGGCTGAAAATTCGAGTTAATTATTTAAAAAAAAAAAAAAA
+
1>>>>33B@B>FEEGEE1BAFF1B3BA03333AA22AAD1BEA?//EEG//
@M00842:106:000000000-AAV5A:1:1101:14832:5390 1:N:0:5
AAAAAAAAAAAAAAAAGGGGGGGGGGACACACAACAAAAACACAGCGAAGG
+
11AAA@@AADDDEEC//AEEE/--------9-----99-----9-9-;---
@M00842:106:000000000-AAV5A:1:1101:8316:5392 1:N:0:5
AAAAAAAAAAAAAAAAGGGGGGGAGCGACGGCCGCGCACCAACGCACACGG
+
AA?AADA@?>A?AAE?EAECEC?--.------------;9;--;---9---
@M00842:106:000000000-AAV5A:1:1101:8095:5400 1:N:0:5
ATTTGTCGGATGAGTGAGAACAGGACAGTATATACAATCCTTGGACAAAAA
+
A1>>13BA@DADGGAFGGBBFEBFCFFFA3222D2D1DBG12ACGGG00B/
@M00842:106:000000000-AAV5A:1:1101:24108:5401 1:N:0:5
AAAAAAAAAAAAAAAAGGGGGGGGAGGGACGGAACGACAAGCACAACAGAG
+
1AAAA?ADADDDE?AEE?/AE@9-------;-;-;--@-------:---//
@M00842:106:000000000-AAV5A:1:1101:11925:5402 1:N:0:5
AAAAAAAAAAAAAAAAAAAAAAAAACAACACGCCGCGCGAGACACAACCAC
+
A>1A?1>1>0>0A//AEEGGG@////>?/////?///>/////?00///?/
@M00842:106:000000000-AAV5A:1:1101:14184:5403 1:N:0:5
AAAAAAAAAAAAAAAAAAAAAAAAAGAGCGACAACAAAAACCACAAAACAA
+
A1AAAA1ADDDDGGCGAA//>//>>/>00/>//>/?/<0///////0<0//
@M00842:106:000000000-AAV5A:1:1101:17818:5406 1:N:0:5
AAAAAAAAAAAAAAAAAAAAAAAAAAAAACTACAACAACGCAACCAACAAA
+
>AAA1@D1A0>>AE///E?//E//EE><>/1<1BB1/?///<</0/?C//0
@M00842:106:000000000-AAV5A:1:1101:13130:5407 1:N:0:5
AAAAAAAAAAAAAAAAGGGGGGAGCCGCGCGACACACACACCACCCCCACC
+
>AAAADDDDDDAEE?E/AEEE//>////-<--=--/.....;.:.;---;.
@M00842:106:000000000-AAV5A:1:1101:23758:5412 1:N:0:5
AAAAAAAAAAAAAAAAAAAAAAAAAAAACAACAAAAAAAAAAAAAAAAAAA
+
AAAAADDDDDDDGEGGGGGGGGC//>/</?</F?<BG/CG?<CC-=@--;-
@M00842:106:000000000-AAV5A:1:1101:14966:5413 1:N:0:5
AAAAAAAAAAAAAAAAAAAGGGAAGTCTCGGGTGCCAAGGAACCCCAGTCA
+
A@AAAD?DDDDDGGGGGGC/?E/B/1B2@BFE/>>FFBGFHFC/?>AE1B1
@M00842:106:000000000-AAV5A:1:1101:14234:5414 1:N:0:5
AAAAAAAAAAAAAAAAAAAAAAAAAGAAAAGAAAAAAAAAAAGAGAAAAAA
+
A?AAABBBBBBBGGGGGCCCC///>/?0B23?BB2B/@C//</?001<00/
@M00842:106:000000000-AAV5A:1:1101:21695:5416 1:N:0:5
AAAAAAAAAAAAAAAAAAAAAAACAAAACAGACAAAAACAACACAACAAAA
+
?AAAADDDDD@DE/A//E/>EE/>F/00>/0000B0>?//?/?/<F/?F00
@M00842:106:000000000-AAV5A:1:1101:16216:5419 1:N:0:5
AAAAAAAAAAAAAAAAAAAAAAAAAGAAAAGAAAAAAAAAAAGAACGAAAA
+
A?ABBDDBBBBBGGGC?000@?>/>>F0323/032B////////0</?///
@M00842:106:000000000-AAV5A:1:1101:20576:5421 1:N:0:5
AAAAAAAAAAAAAAAAAAAAAAACAAAAAGAAAAAACAAAAACAACAAAAA
+
AAAAADDDD@>@AEEGEGG/EE@///0B/?/B0>BE/?/0B///?/?<00/
@M00842:106:000000000-AAV5A:1:1101:12801:5426 1:N:0:5
ATTGTCGGCGCCTGAGATTCAAAAAACCAACACAAAAAGGGACTCCCCGGG
+
>111>B1>A>ADAFBGGGAB122BGE/EA//////00////B/A01B/AF/
@M00842:106:000000000-AAV5A:1:1101:24953:5431 1:N:0:5
AAAAAAAAAAAAAAAAAAAAAAAAAAAAACCAAAAAAAAAAAAAAAAAAAA
+
AAABBBDDBBBBGGGGGGGGGG///>//>//??/??<CD//-->CGGG-A?
@M00842:106:000000000-AAV5A:1:1101:13268:5432 1:N:0:5
AAAAAAAAAAAAAAAAAAAAAAAAAAAAACAAAAAACAAAAAAAAAAAAAA
+
BBABBB@DB@2AEEAEGGGGGCEEEEE//ED??0?B/?<CFCCG/>--<<@
@M00842:106:000000000-AAV5A:1:1101:15855:5437 1:N:0:5
AAAAAAAAAAAAAAAAAAAAAAAAAAAAAAAACAAGAGAGAAGAGAAAAAG
+
A3AAADDDBBBBGGGGCCCCE?E//>>>/<////?2?02//101<01100/
@M00842:106:000000000-AAV5A:1:1101:9882:5437 1:N:0:5
AAAAAAAAAAAAAAAAAAAAAAAACCACACACAACCAAAAAAAAAAAAAAA
+
ABABBBBBDD@DGEEGEAEGGGG/11?/?>?//?///?FG/<<></AC--<
@M00842:106:000000000-AAV5A:1:1101:11680:5444 1:N:0:5
AAAAAAAAAAAAAAAAAAAAAACAAACAAAAACAAAAAAAAAAAAAAAAAA
+
BBABBB2>DD@AAEEGGGGGCE1FG11B11111??00?/E@/B/</<@-@-
@M00842:106:000000000-AAV5A:1:1101:9659:5445 1:N:0:5
AAAAAAAAAAAAAAAAAAAAAAAACACCACACCACAAAACACACCACACAA
+
1AAAAD@DADDDEEA/A//>/E?>E/0//////?//<0B0?0<////<///
@M00842:106:000000000-AAV5A:1:1101:19625:5448 1:N:0:5
AAATGAGAAAATTCGACCTATCCTTGCGCAGCTCGAGAAGCTCTTACTTTG
+
111>111B311BFBF3FGE1BFB33B10AAAA0BA0AA/0FAFDG1GDGFB
@M00842:106:000000000-AAV5A:1:1101:25107:5453 1:N:0:5
AAAAAAAAAAAAAAAAAAAAAAAAAAAAACAGCAAACAACACCAAACAACG
+
AAAAADAADDDDGGGEGGGGGG//>//<>??B0BFB00?/////??C0///
@M00842:106:000000000-AAV5A:1:1101:10237:5462 1:N:0:5
AAAAAAAAAAAAAAAAAAAAAACAGAAAACAACAGGCACACAACACAACCC
+
AAAAADDDDDDDCEECGG?E/E/?>011>B//?/0/??000/?///?////
@M00842:106:000000000-AAV5A:1:1101:15210:5463 1:N:0:5
AAAAAAAAAAAAAAAAAAAAAAAAAAGAACGAAACAAAAAAAAGAACAAAA
+
11AAAD@DDDDDGGGEAE////>/>//?00//<//0/0B//<//?000000
@M00842:106:000000000-AAV5A:1:1101:16857:5469 1:N:0:5
AAAAAAAAAAAAAAAAAAAAAAAAAAAACAAAAAAAAAAAAAAAAAAAAAA
+
BBCBBBCBDDBBFGGGGGGGGGC/E/EE//??0/</<<CCFGCGGGGFGG@
@M00842:106:000000000-AAV5A:1:1101:8505:5470 1:N:0:5
AAAAAAAAAAAAAAAAAAAAAACAAAACAAGAACAGCACGAACCGCGAAAG
+
1AAAADDDD@0DEGE/AAEE?EC//B00>/000BBB00B////////////
@M00842:106:000000000-AAV5A:1:1101:16934:5471 1:N:0:5
CCTGTCAGGGACTGTATGAATTCAAGTCTGCGTATTAATAAATGAAAAGAA
+
1>11>B@@FFAABFFFBFEB33D33D313D1A0B012D2DBF2BFFF1B/0
@M00842:106:000000000-AAV5A:1:1101:19156:5471 1:N:0:5
AAAAGGGGATGTAGCTCAGATGGCAACAACAAAAAAAAAAAACGGAATTCC
+
AAAA333>AAACG6BBBBG4BF4FFBBBF4222BA2A2EAE01>A1?13DD
@M00842:106:000000000-AAV5A:1:1101:12279:5473 1:N:0:5
AAAAAAAAAAAAAAAAAAAAAAAAAACACAGACACCAAAGCACCACCACCG
+
>AAAADDDDDDDGGGCEEEE>//////?B/0B000<///0<B</0/<??//
@M00842:106:000000000-AAV5A:1:1101:12994:5473 1:N:0:5
AAAAAAAAAAAAAAAGAGGGGGCGCGACGCAACCGCCACACAGCCACAGCA
+
1AAAA@DDDDDDGA?//B/AAA>>////>////0//<</0//0/<0<<0/0
@M00842:106:000000000-AAV5A:1:1101:11554:5473 1:N:0:5
AAAAAAAAAAAAAAAAAAAAAACAAAACACAACCAGCCCACCGACACCCAC
+
AAAAADDDDD0AEC/EEGCGGG/FA0F0?F/////////////////////
@M00842:106:000000000-AAV5A:1:1101:10647:5477 1:N:0:5
CTCGGAATTATTGGCTGTTACTCAGAAGTTTTAACTTCAAAAAAAAAAAAA
+
>>A33>A>@DFDFCBBFBBFGFDAA45B5DB55BG5AFFEGA2E2AE0EEE
@M00842:106:000000000-AAV5A:1:1101:24473:5479 1:N:0:5
ATAATAAGGCTTATTGGCTAAATAAATCCAATCCTTGATGTCGGTTGCTGG
+
A1AA1FD1BCCCGBAGGGCGFG3DFB3DGDG3BB33BAB2DDFE00AF1F1
@M00842:106:000000000-AAV5A:1:1101:16764:5481 1:N:0:5
AAAAAAAAAAAAAAAAAAAAAAAACAAACAACAAAAAAAAAAAAAAAAAAA
+
AAAAADDDDDDDGGEGGGGGGG///??>/0//?/B0?/</B/<@</CC-<-
@M00842:106:000000000-AAV5A:1:1101:22230:5481 1:N:0:5
TGGAATTCTCGGGTGCCAAGGAACTCCAGTCACACAGCGATCTCGTATGCC
+
>3>3A4CDDFAAG4AEGGAFF4BF4AC4BFFFF5EB22AE222DFAE3FHB
@M00842:106:000000000-AAV5A:1:1101:8027:5481 1:N:0:5
CTTGAGGGCAAAGAAAACAAAACAAACACACAAATGGAACTCCCGGGTGCC
+
>>A3>4B3AABFGGGGGFEFFG4G4B4F2A2A22BA3A333BBG2EE1AAC
@M00842:106:000000000-AAV5A:1:1101:7754:5481 1:N:0:5
AAAAAAAAAAAAAAAAAAAAAAAAGAAAAACACACCAAACAACACAACAAA
+
AAAAADADDDDDGGGGGC/EEG///?>B00?/0?//?///0?/?/?////0
@M00842:106:000000000-AAV5A:1:1101:23064:5484 1:N:0:5
AAAAAAAAAAAAAAAAAAAAAACACAAAACGCAACAGCGCACCGACCACAC
+
AA3>ADDDDDDBAEEEEEE0/E1?F11111////>000/////////<?//
@M00842:106:000000000-AAV5A:1:1101:24569:5484 1:N:0:5
AAAAAAAAAAAAAAAAAAAAAAAAACACACAGAAACAAAACACAAGCGAGC
+
BBBBBBADDBBBGGGGGGGGGGE>>/?B?E/0333BG?FC??0//0?////
@M00842:106:000000000-AAV5A:1:1101:10706:5484 1:N:0:5
AAAAAAAAAAAAAAAAAAAAAAAACAAACCAAAAAAAAAAAAACAAAACAA
+
ABABBBBDBDDDGFEGFEGGFG@EEHFE//?//?/</><//<</?/?F0/.
@M00842:106:000000000-AAV5A:1:1101:8874:5486 1:N:0:5
TTGGAATTCTCGGGTGCCAAGGCACTCCAGTCACACAGTGATCTCGTACGC
+
33>33B4BD5DAFE4AEGFGGF4BBB4BAAFA35BBAF3BB5ADDGAA2A1
@M00842:106:000000000-AAV5A:1:1101:11155:5490 1:N:0:5
CTTAAATTGGATCTCATGGTTTGGCTGAAAAACAAAAAAAAAACATGGAAA
+
AA1AAFB3BBF1BABGFGG1BFBEB1B011B00B0B0FE?E/A/F1B0FF1
@M00842:106:000000000-AAV5A:1:1101:21031:5491 1:N:0:5
TGGCTATTGGGTCGGATTTGGTTCTCAAGGCTCAATTGACTTAAAACTAGG
+
>1>A1B1DFFAABAE1AEGGGF0A1DA2BB01BB11DBA1D21111B1DG0
@M00842:106:000000000-AAV5A:1:1101:22698:5492 1:N:0:5
TGGAATTCTCGGGTGCCAAGGAACTCCAGTCACACAGTGATCTCGTATGCC
+
>3>>>BBDFFAAGAAEGGFGG4AF4BGGGGFFG5CEF35FB55BBBAFGHD
@M00842:106:000000000-AAV5A:1:1101:23963:5496 1:N:0:5
ATGTCGGTTGCTGTATAAAAAACACACACAACATGGAACTCCCGGCTGCCC
+
>11>>11>>>FBG3BGFGBGGC0F0B0B0BF000BB111BB1FEE//ABF/
@M00842:106:000000000-AAV5A:1:1101:6819:5501 1:N:0:5
TCATGTTGGACCTGTAAACTTAAGAAAACACACACAAAAAAACGGAATTCC
+
>1>11@3B>FFF1BGGGGGGFG1A1AAB0BFA000AAFE0/A//////B1D
@M00842:106:000000000-AAV5A:1:1101:14691:5503 1:N:0:5
GAAAAAAAAAAAAAAAAAAAAAAAAGACACACGAGAAGAAAAAAAAAAGAA
+
3>3A>4>DBBBBGGGGG?00@>/>/1?BB0BE/>//?3BG3B0>B//>/<0
@M00842:106:000000000-AAV5A:1:1101:11076:5509 1:N:0:5
AAAAAAAAAAAAAAAAAATGGAATTCTCGGGTGCCAAGGAACTCCAGTCAC
+
ABBBBBBBBBBBGGGGGF1FGGFFCD5D1EEE/?EFBAFGBG@G3333BB3
@M00842:106:000000000-AAV5A:1:1101:16691:5509 1:N:0:5
AAAAAAAAAAAAAAAAAAAAAAAAAAAAACAAAAAACAAAAAAAAAAAACA
+
BBBBBBBBBD@AEGGGGGGGGGE///E////?00?<//F0CG@/@@@@-..
@M00842:106:000000000-AAV5A:1:1101:23145:5510 1:N:0:5
AAAAAAAAAAAAAAAAAAAAAACAAACACACAACAAACAAACACAACAACA
+
AAAA@DDDDDDDGGGGCGCGGG///0/00//>?>/?A/BEH/FFFF/FF//
@M00842:106:000000000-AAV5A:1:1101:24579:5512 1:N:0:5
AAAAAAAAAAAAAAAAAAAATGGAATTCTCGGGTGCCAAGGAACTCCAGTC
+
AABBABDDDABBGGGGGGGGEFFFGB3B3B11>1>?FFBFFAGH3BGBFBB
@M00842:106:000000000-AAV5A:1:1101:14671:5512 1:N:0:5
AAAAAAAAAAAAAAAAAAAAAAAAAAAAACACAAAAAAAAAAAAAAAAACA
+
A?AAADDBBBBBGGGGGC??//E/>>/><//0?/B0/>/>/C---<-:-..
@M00842:106:000000000-AAV5A:1:1101:11709:5518 1:N:0:5
ATGATGTTGGGCTAAAAAAAAAAAAGGAACAACAACAAAAAAATGAACCTC
+
>>>1>3@@B>ABAGGGDG0EEA/A/BA0B00B//F//A0AG//01111/BF
@M00842:106:000000000-AAV5A:1:1101:12962:5518 1:N:0:5
AAAAAAAAAAAAAAAAAAAAAAAAAAAAACAAAAACAAAAAAACAAAACAA
+
AAABABBDDDDDFEGEGGGGGG>>>//<>?/??BF/FDH0?<</?/GF0?/
@M00842:106:000000000-AAV5A:1:1101:18633:5524 1:N:0:5
AAAAAAAAAAAAAAAAAAAAAAAAAAAAACAAAAAAAAAAAAAAAAAAAAA
+
BBBBBBBDDDBBGCEEGGGFGEGCE>>E///?0?//@<C?@DCC@CC-A--
@M00842:106:000000000-AAV5A:1:1101:17835:5528 1:N:0:5
ATTTGAGGACTGTAGGATTTGCTAGTGGTGCGTGGAAATTAATGAATTTTC
+
>1111B1BBAB>BBFGGBB1BDB3D1DB1B1A0BA01B111DDBDE2222A
@M00842:106:000000000-AAV5A:1:1101:24565:5529 1:N:0:5
AAAAAAAAAAAAAAAAAAAATGGAATTCTCGGCTGCCAAGGACCTCAAGCC
+
BB@A@?AADBBBEG?EG?EEFG3BG3@3@311?1/?1B3111?G0B33B3/
@M00842:106:000000000-AAV5A:1:1101:9484:5531 1:N:0:5
CGCGATTTCATAGTGGAGGCCTCCAGCAATCTTGAACACTCCTCCTTACTA
+
11>1>1>>DDB333AB1AAEF1BFC1BBA1A122D1BBB10B10BB1F1AA
@M00842:106:000000000-AAV5A:1:1101:9689:5535 1:N:0:5
ACGCTCTACCAATACAAAAAAAAACCAAACACATGGAATCCCCGGGTGCCC
+
1AAA1AAFFFFFGGFGFBFG0E?00/BAG/0AB1BE1B11A1AAE/A/EC0
@M00842:106:000000000-AAV5A:1:1101:12203:5539 1:N:0:5
AAAAAAAAAAAAAAAAAAAAAAAAAAAACAAACAAAAAAAAAAAAAAAAAA
+
BBBBBBBDBDDDAEFGCFFGCG/>E/>E//??/FCFF/B@/<C/->D-<:@
@M00842:106:000000000-AAV5A:1:1101:17522:5543 1:N:0:5
AAAAAAAAAAAAAAAAAAAAAAAAAAAACCACCAAAGAACACCAACCAAAA
+
>AAAA?DA>ADDAEFAEE?EGC//>E//////?//<000000/////////
@M00842:106:000000000-AAV5A:1:1101:18234:5545 1:N:0:5
GACGTTCGTGATGAGTTTGTATCTGTTACTGAGAAGTTAATGGATGAATTG
+
>>>3>>B>>>>BGGFBBFBABDD6D65DDFG5B55A55DD5DGH5FGBD53
@M00842:106:000000000-AAV5A:1:1101:9433:5546 1:N:0:5
AAAAAAAAAAAAAAAAAAAAAAAACACAACAAAACAAAAAAAAAAAAAAAA
+
ABBBBBBDDDDDGEFGCEEGGGGCA?1?FEC/0B0??BG/E/<BC/>A-AC
@M00842:106:000000000-AAV5A:1:1101:13521:5546 1:N:0:5
CATGGAGGAGAAGAAGATGTGCAAAAACACAACAAAAATGGAACTCTCGGG
+
>>11111>AAAFFG1FABBBBGBDAAC0AGABB0BB0B0BFF111BDBE//
@M00842:106:000000000-AAV5A:1:1101:14791:5547 1:N:0:5
AAAAAAAAAAAAAAAAAAAAAAAAAAAAACACAAAAAAACAAAAAAAAAAA
+
B?BBBBBBBBBBGGGGGGCECC@EC>E<<??0?/0??<>/?/?0?//A@--
@M00842:106:000000000-AAV5A:1:1101:17263:5549 1:N:0:5
AAAAAAAAAAAAAAAAAAAAAAAACAAAACACACACAACACGACAACCGAA
+
AAAAADD1AADDEGGGGE/FEC//?//0B>/0//?//////////////>/
@M00842:106:000000000-AAV5A:1:1101:13743:5550 1:N:0:5
AAAAAAAAAAAAAAAAAAAAAAAAAAAACACAACACGAACAAGCAACACCA
+
AAAAADD1>0A>A//E/EEE/EE//>/</?0//////////00/0000///
@M00842:106:000000000-AAV5A:1:1101:6391:5552 1:N:0:5
TTGATGTCGGTTGCTGTATAAACACACAACGAAAACATGGAATTCTCGGGG
+
>>>>>3B3>A>1AGCAABAGAF110A00B00AB00FC1B0A111D2D/F/A
@M00842:106:000000000-AAV5A:1:1101:11714:5557 1:N:0:5
AAAAAAAAAAAAAACCGGGGGGGCGGCGACAACCCGCCACCAACCGACAAG
+
AAAAA?1ADDDDEG?A/EE/EC-------9;9--------;----------
@M00842:106:000000000-AAV5A:1:1101:22454:5561 1:N:0:5
ATTTCTATGAAGGATGTTTTCCGTTCTGGTGATTCGTCTAAGCAGTTTCAG
+
>AAAA33@F33BFABFFGGGGGB11BAAG1A1D3DB0A0BDF01BDD2BG2
@M00842:106:000000000-AAV5A:1:1101:12443:5561 1:N:0:5
CCACTGTTCACCATAAACGTGACGATGAGGGACATACAAAGTACAAATGTC
+
1>>A11@BB@DFFF1EFGEBFFABA0A1100AFA1ABFEAE1D2DDG1F2D
@M00842:106:000000000-AAV5A:1:1101:7960:5561 1:N:0:5
AAAAAAAAAAAAAAAAAAAAAAAAAAAACACATACGCAACAGACACGCAAC
+
AAAAADDDDDDDGGGGGGEGGG?E>/></?0<1<10///<00?C00/////
@M00842:106:000000000-AAV5A:1:1101:12411:5563 1:N:0:5
AAAAAAAAAAAAAACAGGGGGGCGAGGAACACGAGCCGCACCCGGACAACG
+
11>AA@1@DD?DGCCFBFFEGC@///->00>0.-------<-.-----.;-
@M00842:106:000000000-AAV5A:1:1101:19834:5566 1:N:0:5
TAGGTCGAATTTTCTCATTTTCCGCCAGCAGTCCACTTCGATTTAATTCGG
+
>>>3>B3>2BAFFFFFBBBFGGB2AF22F2BABBDB55FFFE5F55BFGF2
@M00842:106:000000000-AAV5A:1:1101:17759:5569 1:N:0:5
ATTGAGTTGGAGGAGGTTTTATTAAGAACAATGGATTAACATAATGCAAAA
+
>>>33455BBBCEEEEA4AAF5566A5D44F4ABA53BF5D5B5DFHH55A
@M00842:106:000000000-AAV5A:1:1101:24726:5569 1:N:0:5
AAAAAAAAAAAAAAAAAAAAAAAAACAAAATACAACAAAAAAACACAACAA
+
>AAAAB@@DBBBGGGGCGGGGG?EF///B?3B3B3B//?B/////B///</
@M00842:106:000000000-AAV5A:1:1101:17913:5570 1:N:0:5
CCAGGGGATAAATCCTAGGCGGCTGTGTACTAAAAAAAAAAAAAAAAAACG
+
>>>33333>BDDBBFBFGGGGGA222B5DF5AA3BAAAAE@EE?EEC/E//
@M00842:106:000000000-AAV5A:1:1101:25154:5570 1:N:0:5
CTTGTGCATTAATGTTAATGGAATGGTAGGGCTCTGCAACACAAAAACCAA
+
>>>111B3DFFFFGAGAGGGGAF1BA33B0000AB1FDA1BEF0B0A//A/
@M00842:106:000000000-AAV5A:1:1101:15394:5573 1:N:0:5
AAAAAAAAAAAAAAAAAAAAAAAAAAAAAAAAAAAAAAAAAAAAAAAAAAA
+
A@BBBBCCBBCCGGGGGGGGGCC@E//E////>/>@D-A-A;CC@B-9--9
@M00842:106:000000000-AAV5A:1:1101:11159:5573 1:N:0:5
AAAAAAAAAAAAAAAAAAAAAAAACAACACACAAAAAAAAAAACAAAACAA
+
ABBBBBBDDBDDGG?EEGCE>E?E1??/???//?00?///<>//??A00//
@M00842:106:000000000-AAV5A:1:1101:23692:5581 1:N:0:5
ATGCTGGTGGATGTATTTGATTTCTAACAAACACAAAAAAAATGGAATTCC
+
>11>1111>>A1GFB3BFFB3F3BBA311B00B00AA0BA//011F1B1DD
@M00842:106:000000000-AAV5A:1:1101:20010:5581 1:N:0:5
CATAGGCAGGAGTTAATGTGAATTGAATATTATAATGATATATGATTTGTA
+
>>3>34B4>>>ABFG5GFBFBF66AA5565666B66D55A55BF55A5DD5
@M00842:106:000000000-AAV5A:1:1101:11462:5585 1:N:0:5
CTGGACAGAAATTGGAGAGCTTTGGCTAATCACAACAAAAACAACGGAATC
+
>>>11B1>CCC1EFGFGGFGB13BF111131D1110AA0B00BA/AAE/AB
@M00842:106:000000000-AAV5A:1:1101:14366:5586 1:N:0:5
AAAAAAAAAAAAAAAAAAAAAAAAAAAAAAACAAAAAAAAAAAAAAAAAAA
+
B?ABCBBBCCDDGGGGGGCEFCG?E>EE?//??G00F@CCCDC@@-ACC?9
@M00842:106:000000000-AAV5A:1:1101:8195:5587 1:N:0:5
GTCTTCTCGTTCTCTAAAAACCATTTTTCGTCCCCTTCGGGGCGGTGGTCT
+
>>>>AFFFBABFGGBGGFGGGG4AAA65BAB2BAA22B2BA2A0>>>?1B3
@M00842:106:000000000-AAV5A:1:1101:17569:5588 1:N:0:5
AAAAAAAAAAAAAAAAAAAAAAAAAAAAACACACACGGCACAGCAGAACAA
+
AAAAA?DA00>0AA/AEGGGGGE/>///<//0?/?//////00/<000000
@M00842:106:000000000-AAV5A:1:1101:22725:5599 1:N:0:5
AAAAAAAAAAAAAAAAAAAAAAAAACAACACAAAAAAAAAAAACAAAAAAA
+
AAAAADDDDDDDGGGGAG/@E?//>/?F>//>FB0/<<@C?BC/<F0?GCG
@M00842:106:000000000-AAV5A:1:1101:25581:5600 1:N:0:5
AAAAAAAAAAAAAAAAAAAAAAAAACAAAACAGAAAACAAACGAACACACA
+
AABBBBDA2DDBGGG?AE?EEEGG?EF/0B0?03B303/?F///?<B0///
@M00842:106:000000000-AAV5A:1:1101:20909:5603 1:N:0:5
AGCCTGTCAGGGACTGTATGAATTCACGTTTGCGTATTAATAAATGAAAAG
+
>1AA>11BFBB1FA1FBGGGEF33DF1A0BBBFE0AB1A22F21FDG11F0
@M00842:106:000000000-AAV5A:1:1101:13675:5604 1:N:0:5
AAAAAAAAAAAAAAAAAAAAAAAAAACAACAAACAACAAAAAACAAAAACA
+
A?AAADDDD>DDEAA/EE/E@/>//>/?//?/0/0?///B0/>/FE00///
@M00842:106:000000000-AAV5A:1:1101:5687:5605 1:N:0:5
GGGTGCCAAGGAACTCCAGTCACACAGTGATCTCGTATGCCGTCTTCTGCT
+
>AA33>4BCAAFGGBFFGFABFD5B2B4B5665A2BAAFDB?AE22E5FF5
@M00842:106:000000000-AAV5A:1:1101:18349:5610 1:N:0:5
AAAAAAAAAAAAAAAAAAGGGGGACGAAGCACGCGCCGCGAGCCACACACG
+
>>>AAD?@D@D@EEE/////>>>/////?/@0////////////000//?/
@M00842:106:000000000-AAV5A:1:1101:6329:5611 1:N:0:5
AAGAGATTGCTGGCATTCAGTCGGCGACAGCACGCCAGACTACGAAAGACC
+
AAAA1F1@@@@@CAF11FGGDAA00AEE00B0B/AABABA1AF/AA//ABG
@M00842:106:000000000-AAV5A:1:1101:5949:5611 1:N:0:5
AAAAAAAAAAAAAAAAAAAAAAGAAACAACGCACACCACCACACCAACGCC
+
1AAAA?1DDD@DGGGCGCG?C///0000///////0>//////////////
@M00842:106:000000000-AAV5A:1:1101:18543:5615 1:N:0:5
AAAAAAAAAAAAAAAAAAAAAAAAAAACACACAAAAAAACAAAAACACACA
+
AAA@ADD@AD0>EE/EEGGGEG///>>//0<///00/><///0?//<0<//
@M00842:106:000000000-AAV5A:1:1101:16820:5618 1:N:0:5
GGGGGGGGAGGCCGGCAGGGGTGAGCAGCGACACAACAGCGCTCGCACAAA
+
>1>11//----..---------9-;///9------;-----9---------
@M00842:106:000000000-AAV5A:1:1101:23761:5619 1:N:0:5
TGGAATTCTCGGGTGCCAAGGAACTCCAGTCACACAGTGATCTCGTATGCC
+
>>3>>@BDFFBBGGAEGGFFFAAF4BEFFAFFD5FAF3AFD5FFFABBBBF
@M00842:106:000000000-AAV5A:1:1101:11853:5621 1:N:0:5
CTCAAGACGGGAATTGTAGAGTTATGAGTATGGCTAAAGCCTACTGAATTA
+
>1>A111>>1>AE11FBFG3FBA33A3DB3DFFG0BB1BG0110AB2122D
@M00842:106:000000000-AAV5A:1:1101:21851:5624 1:N:0:5
TAATATCAAGTTGGGGGAGCACATTGTAGCATTGTGCCAATTCATCCATTA
+
>A3AABB@5DDFGFCGEEGFFGFFFDB5AFE5BB5DBGFB3DG55DFGGH5
@M00842:106:000000000-AAV5A:1:1101:6653:5626 1:N:0:5
AAAAAAAAAAAAAAAAATGGAATTCTCGGGAGCCAAGGACCTCCAGTCACC
+
AAAAADADDDDDGGGGG0FGFA1AA2B?/E//??00/>00B>BGHCB@1FB
@M00842:106:000000000-AAV5A:1:1101:18860:5628 1:N:0:5
AAAAAAAAAAAAAAACGGGGGGCGGGAGGCACCACCCACCAACAGAGACAG
+
>>AAA1@AA?@?E/E////AE//<--;-;.9A......;...../;/;///
@M00842:106:000000000-AAV5A:1:1101:11183:5632 1:N:0:5
AAAAAAAAAAAAAAAAATGGAATTCTCGGGTGCCAAGGAACTCCAGTCACA
+
AAAAADDDDDDDEEGGG0BFFG11D22B>E/>EFGEGCF0B1FFFH2FFF1
@M00842:106:000000000-AAV5A:1:1101:12487:5633 1:N:0:5
AAAAAAAAAAAAAAAAAAAAAAAAAAAAACAAAAAAAAAAAAAAAAAAAAA
+
BBBBBBBDBDBDFGGEGGGGGGEGE/E/>/?????B/<CG-A@CGCCD-;A
@M00842:106:000000000-AAV5A:1:1101:6099:5635 1:N:0:5
AAAAAAAAAAAAAAAAAAAAAAAAAAAAACACACAAAACCCACGCGCCCCC
+
333333>2?@22?2000000///////////0////000/////?////--
@M00842:106:000000000-AAV5A:1:1101:17601:5636 1:N:0:5
AAGGACACCGCATGTGCTAGTAGTAGCAGTAAGCCTGTCAGGGACTGTATG
+
1>>1>B1B>>AA1A1BFAAFBAD33AGH1113DBF1AABAF0GCEAA1B22
@M00842:106:000000000-AAV5A:1:1101:23463:5639 1:N:0:5
CTAGTAGTAGCATTAAGCCTGTCAGGGACTGTATGAATTCAAGCTTGCGTA
+
>>A33B5FDBDFEGGFGGGGGBB5FFGAF4BF66ADA5BDDBD3B5BAAA2
@M00842:106:000000000-AAV5A:1:1101:21860:5639 1:N:0:5
GTAATATATGGAACAAAAAAAAAAAAAAAACAATGAACTCCTCGGACGCCC
+
>>>>1DDDDDDFFFGGFGA0E00A///A///>/1B11111B1BEE///>//
@M00842:106:000000000-AAV5A:1:1101:18024:5641 1:N:0:5
AAAAAAAAAAAAAAAAAGGGAGAGAGACACAACGCACAAAGAGCGCAACAA
+
>1>AAD1DDD0>AEGE///E/E>>///0000B>/>//>000>00/>>//0/
@M00842:106:000000000-AAV5A:1:1101:11041:5645 1:N:0:5
AAAAAAAAAAAAAAAAAAAAAAAACAAAACACAAAAAAAAAAAAAAAAAAA
+
AAAAADDDDDDDGG/EGGGGGGGG///BB0/0??F>/<</</B/</>A-<@
@M00842:106:000000000-AAV5A:1:1101:17431:5648 1:N:0:5
AAAAAAAAAAAAAAAAAAAAAAAACAAAACACACAAAAAAAAACAAAAAAA
+
BBBBBB?AA>DAEEAEEGGGGG@/111?00C0?/??0B/<//>///00<//
@M00842:106:000000000-AAV5A:1:1101:16916:5656 1:N:0:5
GGGAATTCTCGGGTGCCAAGGAACTCCAGTCACACAGTGATCTCGTATGCC
+
>3>>>B@B5BAAGAAEGGGGGGGH4BGFFGHEA5BBG3BFD55DFAEBFF3
@M00842:106:000000000-AAV5A:1:1101:6518:5657 1:N:0:5
CTCATCCTTAATACCTTTCTTTTTGGGGTAATTATACTCATCGCGAATATC
+
>1>AAFFFFFFFGGGFEFGGGG11AA00A002A2B2D2F1BFBAEE//FAF
@M00842:106:000000000-AAV5A:1:1101:8399:5657 1:N:0:5
AAAAAAAAAAAAAAAAAAATGGAATTCTCGGGTGCCAAGGAACTCCCGTCC
+
?AABA?A>ADBBCGGGCE@1BG3@33@5B11>1>>BFG11BB1B3F1//?/
@M00842:106:000000000-AAV5A:1:1101:23819:5663 1:N:0:5
CACGCTGATTATTTTGACTTTGCGCGTATCGAGGCTCTTAAACCTGCTATT
+
>3>3A3AAFFFFGGFGFGGGGF5A2AA22BE222AAB3B5GAFGBEGFEG5
@M00842:106:000000000-AAV5A:1:1101:10211:5664 1:N:0:5
ATGTGATGTAGGCATGTAAAGACGCGACGCGGATAACATTGTAAAGAGACC
+
>>>>1B3BBD31BGFGB33AFG1A0AAE0////AA1A1D1B2D22D100B?
@M00842:106:000000000-AAV5A:1:1101:6502:5667 1:N:0:5
CTCATCCTTAATACCTTTCTTTTTGGGGTACTTATACTCATCGCGCATCTC
+
>>>AADFFFFFFGGGEFGGFGG54A2BE2A45555BF5FD5B3B22A205D
@M00842:106:000000000-AAV5A:1:1101:14357:5668 1:N:0:5
AAAAAAAAAAAAAAAAGGGGGGGGAGAGCGACGGAGACACACCAGACACAG
+
11>A1A1@0AD?EAE/A//EAC----;9-;9---;----9---------9-
@M00842:106:000000000-AAV5A:1:1101:15331:5668 1:N:0:5
AAAAAAAAAAAAAAAAGGGGGGAGAGAGACAGACCCAAAACCAACAACACG
+
AAAA@1A1DDD@E/EC//AE?////</</0<000....0.0.>.C<.<...
@M00842:106:000000000-AAV5A:1:1101:15422:5669 1:N:0:5
AAAAAAAAAAAAAAAAAAAAAAAAAAAAACAGCAAACGACCACGAACACGG
+
A?ABABCCBBCCGGGGGFGGGFFG//E/<</20B2B0/</<///<///0//
@M00842:106:000000000-AAV5A:1:1101:14930:5672 1:N:0:5
AAAAAAAAAAAAAAAGGGGGGGCAGGGACACACAACAAACAAAAGACAGAG
+
11>A>11>0>>DE/E/AACEG@--.9-.9../...--9-9----/;-;-;/
@M00842:106:000000000-AAV5A:1:1101:22257:5673 1:N:0:5
CATTGAGGCTGTTGAGTTCCGTATCTGTGGCACTGCTCAAAAAAAAAAAAA
+
>A>>3D4>A>CBGGGGFGGGGBA4A6D6DB4BBBAGAFBB3A22AE0E00E
@M00842:106:000000000-AAV5A:1:1101:15381:5673 1:N:0:5
AAAAAAAAAAAAAAAAAAAAAAAAACAAACACAAAAAAAACACAAAAACAA
+
AAAABBBBBBBBGGGGGFCFCGF////?BF00?/00?<<//?0?/00</?/
@M00842:106:000000000-AAV5A:1:1101:6352:5673 1:N:0:5
AAGCCTGTCAGGGACTGTATGACTTCAAGTCTGCGTATTAATCAATGCACA
+
AAAAA1B1CFFCFGFFFBBFBB1A3BA1D313DD00ABA2222DA1D1B1A
@M00842:106:000000000-AAV5A:1:1101:10227:5677 1:N:0:5
ATGTGATGTAGGCATGTAAAGAAGAGAAGAGGATAACATTGTAAAGATACC
+
3>>>3B5DBDD4FGFGBFGGFB4A4AA444A4BAA44BA5FDB55ABF5GB
@M00842:106:000000000-AAV5A:1:1101:19695:5678 1:N:0:5
TGGAATTCTCGGGTGCCAAGGAACTCCAGTCACACAGTGATCTCGTATGCC
+
>3>>>BFFFFAAEG2EGBFGGFFF4BGFFFGHD5FAF3BAD5AFGBAFHHH
@M00842:106:000000000-AAV5A:1:1101:6873:5679 1:N:0:5
TGGAATTCTCGGGTGCCAAGGAACTCCAGTCACACAGTGATCTCGTATGCC
+
>>AAADFFFFBBGG2FGGGGGFGB4BFGGGFDA5F2BABABA5DGFF33GF
@M00842:106:000000000-AAV5A:1:1101:10587:5679 1:N:0:5
ATTTATTGTGAGTCAAAAAAAAACAAAACCACAATGCAACCCTCGGGGGCC
+
1A1>A33DBBD1BBBG3AEFGG00A00B0//AAB1B11110B0BE//A/>/
@M00842:106:000000000-AAV5A:1:1101:5664:5681 1:N:0:5
AAAAAAAAAAAAAAAAAAAAAACAAAACCAGCACACACCGCCCACCCCGCG
+
@@AAAD@DDDD@GGC/EG?ECG?C/000////000>/?//>/<////////
@M00842:106:000000000-AAV5A:1:1101:16099:5681 1:N:0:5
AAAAAAAAAAAAAAAAAAAAAAAAAAAACAAAAAAAAAAAAAAAAAAAAAA
+
C@BBCDCCCBCCGGGGFGGCFG//EEC?/?/0?/D/B/</<A?D@?CC?B-
@M00842:106:000000000-AAV5A:1:1101:12772:5683 1:N:0:5
CGTCATTGCTTATTATGTTCATCCCGTCAACATTCAAACGGCCTGTCTCAT
+
>3>>3B5@DFFFGG6EGBFFEGD44B4EEA4G4ADFDFGEEEGEFFGDGF5
@M00842:106:000000000-AAV5A:1:1101:13554:5690 1:N:0:5
AAAAAAAAAAAAAAAAAAAAAAAAAAAACACGCACAAAAGCAACAGCCGCA
+
1>AAADDDDD00AEAEEGGGCE//>//<//0/<///00B0010?000</</
@M00842:106:000000000-AAV5A:1:1101:25182:5692 1:N:0:5
AAAAAAAAAAAAAAAAAAAAAAACAAACACTACCATCGCAACACACAGACA
+
BBBBBBDDBBBBGGGG?EEG?EE1?11?1B333B33B/////0?/<E0B00
@M00842:106:000000000-AAV5A:1:1101:21385:5693 1:N:0:5
CTGTCAGGGACTGTATGAATTCAAGTTTGCGTATTAATAACAAACAAAAAA
+
>AA>AB3B11>1ABABFABFDFD3D3B3B1AE0A12222A111000A00B/
@M00842:106:000000000-AAV5A:1:1101:19505:5696 1:N:0:5
AATCCTTGATGTCGGTTGCTGCAACAACACTACAACCAATGGACTTCTCGG
+
111>A33D1@D3BA?AAEFBFGFG1000A01001B10001BB11BBD2B//
@M00842:106:000000000-AAV5A:1:1101:10928:5696 1:N:0:5
TTTTTACCTTTAGACATTACATCACTCCTTCTGCACGTAATTTTTGACGCC
+
>A?AAAFFFFFFGGG5FDGGGFDBF5AB455ADFDEAAA2F5DDFEGHGG2
@M00842:106:000000000-AAV5A:1:1101:13836:5696 1:N:0:5
TTAAATCCAAAACGGCAGAAGCCTGAATGAGCTTAATAGAGGCCAAAGCGG
+
1>>>AFBCFF1AGE1EAEA0FGB1B0ABA1AA1BA1BBD1BFEGGHC0GE/
@M00842:106:000000000-AAV5A:1:1101:7088:5696 1:N:0:5
TTCTCGTTCTCTAAAAACTATTTTTCGTCCCCTTCGGGGCGGTGGTCTATA
+
>>AAA1>AFAFBGFGGGEGGGG3330AA00A000BA0AAA/E>/??BDF22
@M00842:106:000000000-AAV5A:1:1101:21204:5697 1:N:0:5
AGGTTTTACCTCCAAATGAAGACATAACATCATGGTAACGCTGCATGAAGG
+
11>>>DAFFFFFG1B1FGB1BF11A1DAG3B1BDB1DFF0FA0E01DF1B1
@M00842:106:000000000-AAV5A:1:1101:9980:5698 1:N:0:5
TCCTTTACTTGTCATGCGCTCTAATCTCTGCGCATCTGGCTATGATGTTGA
+
>>AAABFDDF1DF3AFGGGEEGG13133AA10AAAEDB1FFBFA2DG2BF2
@M00842:106:000000000-AAV5A:1:1101:15111:5704 1:N:0:5
AAAAAAAAAAAAAAAAGGGGGGAGACAGCAAACACCACAAACAAAAACACG
+
1>AA?ADDDDDDGGGE?EAA/@/>A/00/001000.....<.0.0......
@M00842:106:000000000-AAV5A:1:1101:18630:5704 1:N:0:5
AAAAAAAAAAAAAAAAAAAAAAAAAAAAAAACAAAAAAAAAAAAAAAAAAA
+
BBBBBBBDDDDDEEGEGGGGGGC/E?E??///??00//</<--<--:-:9-
@M00842:106:000000000-AAV5A:1:1101:25882:5704 1:N:0:5
CCTTGATGTCGGTTGCTGTATAAACACAACGAAAACAAAGGGCCACCCCGG
+
>>3>3B5@BFBBAA2FFFBBBA6FFH44BAA22AA322BB222222B1AF0
@M00842:106:000000000-AAV5A:1:1101:21534:5709 1:N:0:5
TGGAATTCTCGGGTGCCAAGGAACTCCAGTCACACAGTGATCTCGTATGCC
+
>3>>AFFDFF3>EA2AG5BFF4BB4BFGF5F3D5FAEABB5B5DABAAA5F
@M00842:106:000000000-AAV5A:1:1101:18881:5711 1:N:0:5
AAAAAAAAAAAAAAAAAAAAAAAAAAAAACAGCGAACAGAAAAGGAACAAG
+
AAAAADD?ADDDGEEAGGGGGG///>/E//?0B////<001100/000?00
@M00842:106:000000000-AAV5A:1:1101:24404:5711 1:N:0:5
CCTGTCAGGGACTGTATGAATTCAAGTTTGCGTATTAATAACTGAAAAGAA
+
>>11>BB3B>AAFFGFGGGFGFDA3D333D1AAA012222D11AE1FF0A0
@M00842:106:000000000-AAV5A:1:1101:23381:5711 1:N:0:5
AAAAAAAAAAAAACAAGGGGGGCGGCGCCCCACAACCACCACCACAACTCC
+
>AAAADDDDDDDC?//A/A/E/<//><----;:.:;..;:.:..;.../00
@M00842:106:000000000-AAV5A:1:1101:18811:5711 1:N:0:5
AAAAAAAAAAAAAAAAAAAAAAAAAACAACAAAAAAAAAAAAAAAAAAAAA
+
BBBBBBDBBBBBGGG?CEEEEEEEE//?//?/0B/</>D/C@/----<-:-
@M00842:106:000000000-AAV5A:1:1101:21855:5712 1:N:0:5
AATGCAACTTATTGTATGCTGGTGGATGTATTTGATTTCTGATTTTGTGTT
+
3A33>BFFCDFFGGGDGGGFGG4BA44FA66ADD6DDAAAF5ADABE2BB3
@M00842:106:000000000-AAV5A:1:1101:9424:5712 1:N:0:5
AAAAAAAAAAAAAAAAAAAAAACAAAACACACCACCACACACACACAACAA
+
AAAAA@DDAD@DEGEE?F/E/E/B/000?0///////?/?///////////
@M00842:106:000000000-AAV5A:1:1101:17841:5713 1:N:0:5
GTCTAGACGGTCTCGGATTGTGGTATTTGATGTCAAATTCTCAAAAAAAAA
+
>1>1>3BBAA1>1BBF1AABBBB0D333DA2D2DDBDAA12DDFAB/AE//
@M00842:106:000000000-AAV5A:1:1101:7640:5713 1:N:0:5
ATGAGTTGGTTGGGCTGGGAGCAGTGGCTGTGTCATTAAGAAAAAACAAAA
+
>1>>1@B@F>>AEEFFEGGBFE0B1BAABF0BDD222DA1DD00BE/F/GE
@M00842:106:000000000-AAV5A:1:1101:13462:5714 1:N:0:5
AAAAAAAAAAAAAAAAAAAAAACAACAAAACACAACAAAACCCAACCAGCA
+
AAAAADDADDDDAE/EEECGCG/?//?/00B/0>//>/000/////////0
@M00842:106:000000000-AAV5A:1:1101:6249:5718 1:N:0:5
TGTTGTGGACTACTGAAAAAAAGCAAAACACAATGGAATTCTCGGGTGCCC
+
1>111>>>F11CGGGGGBB1EA0B101000B0B11BAB1AD2DFA////B0
@M00842:106:000000000-AAV5A:1:1101:22737:5725 1:N:0:5
ATAATAAGGCTTATTGGCTAAATAAATCCAATCCTTGATGTCGGTTGCTGG
+
AAAA?FFFDB@4455AGGBBFB56556DFFC5BB55B45D5DFE22ACEG3
@M00842:106:000000000-AAV5A:1:1101:9273:5725 1:N:0:5
CTTCTATGTGATTATGAACTGTACTCTGCGACTACTTCAATAAAGTGTGAG
+
ABBB?FBFBDDFGGFGBFFBFADB655AB2AEAABA5DDA5G35D5A5DA5
@M00842:106:000000000-AAV5A:1:1101:10873:5729 1:N:0:5
AAAAAAAAAAAAAAAAAAAAAAAACAAAACATCAACAAAAACACAACCACG
+
@AAAADDDDDDDGGGGG/EEEG/>>//00>>111>01/B0//<BE//////
@M00842:106:000000000-AAV5A:1:1101:18479:5733 1:N:0:5
AAAAAAAAAAAAAAAAAAAAAAAAAAAACAGCAAACAGAAAAAAGAAAACA
+
AABBBBBBDBDBGCEGGGGCGGG///>EEGG0BG10B0BB1B0//?000?/
@M00842:106:000000000-AAV5A:1:1101:15152:5733 1:N:0:5
AAAAAAAAAAAAAAAAAAAAAAAAAAGAGCACAAAAAAAAAAAAAAAAAGG
+
>?AAADBBBBBBGGGECA@?EC///E/?22302?0BF/B<<///----<..
@M00842:106:000000000-AAV5A:1:1101:20960:5734 1:N:0:5
GGCGATTGCGTACCCGACGACCAAAATTAGGGTCAACGCTACCTGTAGGAA
+
>1>1>>11D>>1AFFAAEE0AEG0A/11111F0FGBGEGEEEFGF1B21F1
@M00842:106:000000000-AAV5A:1:1101:9288:5737 1:N:0:5
CTTCTATGTGATTATGAACTGTACTCTGCGACTACTTCAATAAAGTGTGAA
+
AAAA?FBDBBDDGGBGGGGFGBDF6A5B4AEE2AB5DDD5D5BBDDF5DD5
@M00842:106:000000000-AAV5A:1:1101:14782:5739 1:N:0:5
AAAAAAAAAAAAAAAGGGGGGGAGGGAGCAGAGCACAGACACAACAGCACG
+
33AAA32>>A2@A2E1AAAEC@BB?-...9//.//...;.9....;..9.-
@M00842:106:000000000-AAV5A:1:1101:21890:5741 1:N:0:5
CTTGTGATCTCAATTCTCAGCCTTTAACATCTAAGCTTGAGCTGTAATGAA
+
>A>3>4@@FDDDAF6BBGBFGG4B455DA545BAAB5B4AFE5FADDDFE5
@M00842:106:000000000-AAV5A:1:1101:10768:5745 1:N:0:5
AAAAAAAAAAAAAAAAAAAAAAAACACAACACAACAAAAAAACAACACACA
+
AAAAADDDDDDDGGGEEG?EGGC//?0/?E///?///<B//<////?/<//
@M00842:106:000000000-AAV5A:1:1101:17693:5750 1:N:0:5
AGTGAGGACATTGATGCTTTTCTGCTGTCAATCAAACAAAAAACACGGAAA
+
>111>11BACB@BF33F1BB1BADD3BDBFD311B11FF0B0A0F0///A/
@M00842:106:000000000-AAV5A:1:1101:15462:5752 1:N:0:5
AAAAAAAAAAAAAAAAAAAAAAAAAAAAAAACAAACAAAAAAAAAAAACAA
+
B@BCBBBBBBBCGGGGGGCGGGGEFEE/////?FF/?GHAA/<<->-<...
@M00842:106:000000000-AAV5A:1:1101:10716:5758 1:N:0:5
AAAAAAAAAAAAAAAATGGAATTCTCGGGTGCCAAGGAACTCCAGTCACAC
+
@AABBBBBBBBBGGGGFGGGFG3D5AAAF1E>B@B?F1BGBGGHHFGFG3@
@M00842:106:000000000-AAV5A:1:1101:8590:5763 1:N:0:5
AAAAAAAAAAAAAAAAAAAAAACACAAAAACAAACGCACCCAAGCCACGAA
+
AA@AADDDD@DDGGEG?EEECE>/0>/00//?/>?/>/////////0B/>/
@M00842:106:000000000-AAV5A:1:1101:14793:5764 1:N:0:5
AAAAAAAAAAAAAAAAAAAAAAAAAAAACAAACAAAAAAAAAAAAAAAAAA
+
BBCCBDBDBCCCGGGGGGFGGGFEF/EE/?/0/B?BGGGC/<@C@CCD-::
@M00842:106:000000000-AAV5A:1:1101:5648:5764 1:N:0:5
AGAGTCTGAATAAAGTGTAGTAGTGTCTGAATAAAGAGTGGTAGTGCTTGG
+
1>111B1DFFFFGGGBF3ABBBD3B3BAD1D331AA1B31A12A1BEBDG0
@M00842:106:000000000-AAV5A:1:1101:12194:5765 1:N:0:5
AAAAAAAAAAAAAAAAAAAAAAAAAAAACTAGCAGACCCCCCCGACCACCC
+
1AAAAD?A?D@AEE/E/E/@EG/E/////111B1<00/////><///-...
@M00842:106:000000000-AAV5A:1:1101:23680:5770 1:N:0:5
ATGCTGGTGGATGTATTTGATTTCTGAACACAACAAAAAAAAACTGGAATC
+
>>1AA1@1BAA1FAFFGGG3BG3DBD33AD00B000B0B0AA//1100111
@M00842:106:000000000-AAV5A:1:1101:25720:5771 1:N:0:5
CTTGAAAAAAAAAAAAAAAAAAATGGACTCCTCGGGTCCCACGGAACCCCC
+
>>>3>CDFCDBBGGGGAECEEG?GBFE333B3B1B>1/11B1E///>/?//
@M00842:106:000000000-AAV5A:1:1101:17964:5774 1:N:0:5
AAAAAAAAAAAAAAAAAAAAAAAAAAAACAACAAACAAAGCGCACACCACG
+
AAAAADDDDD?DE/ECEGGGGG/E/>///?////0/0/000/////0////
@M00842:106:000000000-AAV5A:1:1101:6121:5775 1:N:0:5
AAAAAAAAAAAAAAAAAGGGGGAGGAGAGGGAGAAGGAAGAAAAGAAAAAA
+
>11111110000//////A//>//>////B////0000000000>/0000/
@M00842:106:000000000-AAV5A:1:1101:15166:5776 1:N:0:5
AAAAAAAAAAAAAAAAAAAAAAAAAAAAACGAAGAACAAACAGACACAAAG
+
B?AABBBBBBBBGGGGEGGGCCE/>E//////?//22220/02?0222/00
@M00842:106:000000000-AAV5A:1:1101:25825:5776 1:N:0:5
CCTTGATGTCGGTTGCTGTATAAAACAAAACAAAACAAATGCAATCCCCGG
+
>>>>1B13BDA11A1BBGBFDGH311A0ABA0F0BGGF01111121B1A//
@M00842:106:000000000-AAV5A:1:1101:8212:5777 1:N:0:5
AAAAAAAAAAAAAAAAGGGGGGCAGGACACCCACCCCACCCCAACCCCCCC
+
AAAAA@DDDDDDGGEEAECAEC</////00/?<...-.>.<-......-;;
@M00842:106:000000000-AAV5A:1:1101:9021:5779 1:N:0:5
CCTTGATGTCGGTTGCTGTAAAACAAACACAACACACTGGACATCCCGGGG
+
>>1>1B1D3@AAAA1A1BBBBAA10000BB000A000010BB11B0//AA/
@M00842:106:000000000-AAV5A:1:1101:23917:5780 1:N:0:5
AAAAAAAAAAAAAAAAAAATGGAATTCTCGGGTGCCAAGGAACTCCAGTCC
+
BBBBBBBBBBBBGGGGGGEAFG33B355D1EF1>EGHHEFHGH3BFFFFB3
@M00842:106:000000000-AAV5A:1:1101:14544:5784 1:N:0:5
GCGAACCCTAATGAGCTTAATCAAGATGATGCTCGTTATGGAATCCGTTGC
+
>>1>>ADA1BFBBGFG11BG3BAF1F1B33DB1DA00A0BB11BBBE/BB/
@M00842:106:000000000-AAV5A:1:1101:16170:5786 1:N:0:5
AAAAAAAAAAAAAAAAAAAAAAAAAAAAACACAACACAAAGCGCCGCCAGG
+
A?AAADDDDDDDGGGGCE?//E////>>///0?/C///?00?////////.
@M00842:106:000000000-AAV5A:1:1101:25731:5788 1:N:0:5
CTTGAAAAAAAAAAAAAAAAAAACGGACTTCTCGGGTGCCAAGGACCTCAA
+
AAA1AF1FFDDDGCGGGGGGCG//>E//>11B1//>>/?BB1/>0>?0B11
@M00842:106:000000000-AAV5A:1:1101:25216:5790 1:N:0:5
AAAAAAAAAAAAAAAAAAAAAAAAAAACACAAAAAAAAAAAAACAAAAAAA
+
AABBBBD@DDBBEGGGGGGGGG/>////?0//BB?//>CCGGG..<FG.@A
@M00842:106:000000000-AAV5A:1:1101:16281:5790 1:N:0:5
AAAAAAAAAAAAAAAAAGGGAATGCTCGGGTGCCAAGGAACCCCAGCCACA
+
B@AABBBCCCCCGGGG??EEEAG3B5@BEE1>>?B3B?FBF1?E1?11BB0
@M00842:106:000000000-AAV5A:1:1101:12014:5792 1:N:0:5
AAAAAAAAAAAAAAAAAAAAAAAAAACAACAACAAAAAAAAAAAAAAACAA
+
AAAAADDDDAD@EE/EEGEGG/>/>E/?>/<?/??00?/@/B/>/<A@.<<
@M00842:106:000000000-AAV5A:1:1101:6774:5794 1:N:0:5
CAGCAGAGGAAGCATCAGCACCAGCACGCTCCCAAGCATTAAGCTCAGGAA
+
>>AAA?FABFFFGFCGGGGDGGA4FFF2A2A2B23BFE5DF5BF5FGBG3A
@M00842:106:000000000-AAV5A:1:1101:25475:5794 1:N:0:5
AAAAAAAAAAAAAAAATGGAATTCTCGGGTGCCAAGGAACTCCAGTCACAC
+
BABBBBBBBBBBGGGGFFFGGG3D5B1F01>1?5B??BBG@FGHF3FGHGC
@M00842:106:000000000-AAV5A:1:1101:10331:5797 1:N:0:5
AAAAAAAAAAAAAAAAAAAAAAAACAAAACAGAAACCAAAACAAAAAAAAA
+
AAAAAD@ADD0DEEEGGEGECCE?/?/0BB/0BFHB0?//<0?<B0<//>/
@M00842:106:000000000-AAV5A:1:1101:14861:5803 1:N:0:5
AAAAAAAAAAAAAAAAGGGGGGGGAGAGACGCGCAGCACCAGCCACGCAAG
+
11AA1>1>AAD?CCA?/AA/AB-9-;A?9-----9--9--9----------
@M00842:106:000000000-AAV5A:1:1101:17464:5807 1:N:0:5
AAAAAAAAAAAAAAAAAAAAAAAAAAAAACAAAAAAAAACAAACAAAAAAA
+
ABBBBBBDADDDGEEEFEFEGGC>EE/<<?F/B0///>A/??G/GG0<C--
@M00842:106:000000000-AAV5A:1:1101:15866:5808 1:N:0:5
GTCAGACGGCAGTATTTCAAAAAAAAAAAAAAAAATGGAACTCTCGGGTGC
+
>1>>11B11ADD1BB3ABEDGGAA00A////A/>/0B1GB11B11?C?///
@M00842:106:000000000-AAV5A:1:1101:25704:5809 1:N:0:5
CTTGGTGGGTTTCATTCTTACTGGGTAATGAACTATGGTAGTCACAGCTTT
+
>>>11@>>A>A1FGBDGFGGGGAFFF10EA31111DAF22BA2DFFHG11D
@M00842:106:000000000-AAV5A:1:1101:6461:5810 1:N:0:5
TTTTCCCAGCCTCAATCTCATCTCTCTTTTTGCGTTCTGCTTCAATATCTG
+
>>>>>FFBCFBFGGGCG5F5AG5B6B45D54AFEABAB5FDDFA5555DD5
@M00842:106:000000000-AAV5A:1:1101:16458:5812 1:N:0:5
AAAAAAAAAAAAAAAAAAAAAAAAAAAGAAACAGAACAAAAAGCAACACCG
+
BBBBBBBDDADDGGG?EGGGGGGE/>///0B?B0330300?//01000///
@M00842:106:000000000-AAV5A:1:1101:6200:5812 1:N:0:5
AAATGCTGTTGAGGATGGAATTCGCGGGCGCCAAGGCACCCCAGACACCAC
+
>1111@3B@1@DCFFBGFBAB1B00A0A/A/A/AAB/0FA/A/>/B0F///
@M00842:106:000000000-AAV5A:1:1101:7493:5812 1:N:0:5
TGTGAGATATGGTACTGTAAACTTGTGAATGCTTGAACTCTGAAAGACCTG
+
>>11>1BBFFDFAFEFFBBBBAF1D1B3AAD1B3B0BF3DAFF2FBGEG1B
@M00842:106:000000000-AAV5A:1:1101:22868:5815 1:N:0:5
TGATGTCGGTTGCTGTACAAAACACACACACAAAACAATGCAATTCCCGGG
+
11>>13B>>1>>B1BFGG33BA00BA0B00E0F000//1B1B12AD1EAE/
@M00842:106:000000000-AAV5A:1:1101:11614:5818 1:N:0:5
CTAGCGGATGCAAAAAAAAAAACAAATGGAATTCTCGGGTGCCAAGGAACC
+
>3>3A33>>ACFFEGGEGGGGG1BC1BFG3333D5DFE?1>AGGHECCFFB
@M00842:106:000000000-AAV5A:1:1101:8203:5823 1:N:0:5
AAAAAAAAAAAAAAACGGGGGGCCGCGACAGACACACACCTCAACCCCCGC
+
AAAAA@A>ADADECE1AAEGCC?@@------/./<:C.../.;0/.;.9--
@M00842:106:000000000-AAV5A:1:1101:13035:5824 1:N:0:5
CCTTGATGTCGGTTGCTGTATACAAAACAACACAACACAGGGAACCCCCGG
+
>>111B13BBA@1A1BAFBBFG3AG100B0A00B00A0A0//AB//BE?E/
@M00842:106:000000000-AAV5A:1:1101:22569:5824 1:N:0:5
AAAAAAAAAAAAAAAAAACAAAAACAAACACCAACAAAAAAAACAAAAAAA
+
ABBBBBBBBBBBGGGGCG1FC1FGAGG11111??11B111E/E/?/00?//
@M00842:106:000000000-AAV5A:1:1101:17100:5826 1:N:0:5
AAAAAAAAAAAAAAAAAAAAAAAAAAAACCACAAAAAAAAACAACAAGACA
+
BABBBBBBBBBBGGGGGGGCEGC@//>E//////B0?/>///////?0?00
@M00842:106:000000000-AAV5A:1:1101:7017:5832 1:N:0:5
ATTGTGGGTACCTGTCTGATAGATGATTATTGAATCTTTTGTAATAAAAAA
+
>1>1>3>>1BFFFG1BBFABBB13DA33A3BDA1AD3DD1AB2AF2F1BFA
@M00842:106:000000000-AAV5A:1:1101:14647:5832 1:N:0:5
GGGACCGCCTCCAAACAATTTAGACATGGCGCCACCAGCAAGAGCAGAAGG
+
>>>>>>3>>>>AGFBECC4B5AB4BGA3A222A22B2GHFBFBGBFAFFH1
@M00842:106:000000000-AAV5A:1:1101:14891:5833 1:N:0:5
AAAAAAAAAAAAAAAAGGGGGGGAGGACCGCGCACCACACAACCAACCAGG
+
11AAA@@ADDDDGGC?AE//E/9---...---99----;-----:---9--
@M00842:106:000000000-AAV5A:1:1101:24805:5834 1:N:0:5
AAAAAAAAAAAAAAAAAAAAAAAAACACAACAAAACAAAAACAAACAACAA
+
AAABABBBBBBBGGGGGGGGGC/>EEG0???F???0?/BG///?0/BF/?F
@M00842:106:000000000-AAV5A:1:1101:12546:5838 1:N:0:5
AAAAAAAAAAAAAAAAATGGAATTCTCGGGTGCCAAGGAACTCCAGTCACC
+
BBBBBBBDBBBBGGGGE1BGF3F35D@1FC1>B?BBEAEEH3BGHGBFBG3
@M00842:106:000000000-AAV5A:1:1101:13907:5839 1:N:0:5
AAAAAAAAAAAAAAAAATGGAATGCTCGGGTGCCAAGGAACTCCAGTCACA
+
BABBBBBBBBBBGGGGGABGCGB3A5@>@>10?BG@GCGCG3FGC33BFH3
@M00842:106:000000000-AAV5A:1:1101:16168:5839 1:N:0:5
AAAAAAAAAAAAAAAAAAAAAAAAAGAACAGAAACAAAACAAAAGAAGAAG
+
A?AAAD1DDDDDGGGG?CC/E//>>>>00F00110B/0<0//0<0/00100
@M00842:106:000000000-AAV5A:1:1101:8921:5842 1:N:0:5
AAAAAAAAAAAAAAAAAGGGGAACTCGCGGGCCCAGGCGCACCACAGTCAC
+
ABBBBBB?DBBBGGGGC1A1E1??3@1>@/>///////>/<>/0//01B?1
@M00842:106:000000000-AAV5A:1:1101:22717:5846 1:N:0:5
AAAAAAAAAAAAAAAAAAAAAACAGAAAAACACACAAAAACACACCAAAAG
+
A?1AADDDDDDDGGGG/FGE@>//00B10B?/0>//?00///0>////?/0
@M00842:106:000000000-AAV5A:1:1101:21246:5846 1:N:0:5
CTAGTAGTAGCATTAAGCCTGTCAGGGACTGTATGAATTCAAGTTTGCGTA
+
>A33>B5BBBBBBF55FGGBGFB5BB42FFFG66D5A5DF5BADAAEFEE2
@M00842:106:000000000-AAV5A:1:1101:13802:5848 1:N:0:5
ATAATAATAATAATTGATCGTCTCCAACACACAAACAAAAAAAAGGAAATC
+
A>>A3FFFDFDDFA6GEGGFBF4BFDG422FE22B2B2B2A220AA2A33D
@M00842:106:000000000-AAV5A:1:1101:22849:5851 1:N:0:5
AAAAAAAAAAAAAAACGGGGGGCGCGGGCGCCCGGCACACACAGGCACCAG
+
>AAA?1@D?AAAE///AEA?><<-CC---;-;-----9/.......;.9--
@M00842:106:000000000-AAV5A:1:1101:11358:5853 1:N:0:5
AAAAAAAAAAAAAAAAAAAAAAAAAAGACAAACACACAGACAACCCACCAA
+
A?A@ABB@DDBBGG0EEEEGGC/E////0300/B0///0?000////////
@M00842:106:000000000-AAV5A:1:1101:14138:5858 1:N:0:5
TTTGGGTGGACTTGGTGGCAAGTCTGCCGCTGATAAAGGAAAGGATACTCG
+
33>3333>AAF4BGG4AEGFCFGD6B54AA2AA3DD5DAFEFCHF3FG5B1
@M00842:106:000000000-AAV5A:1:1101:8581:5859 1:N:0:5
GCCTGTCAGGGACTGTATGAATTCAAGTTTTCATATTAATAAATGAAAAGA
+
>>>11@BFDCCAFFGGGGFFAB3DF3D3333AD3333B33BE1AF1B1B00
@M00842:106:000000000-AAV5A:1:1101:6926:5861 1:N:0:5
GAACACGACCAGAAAACTGGCCTAACGACGTCTGGTCAGTTCCATCAACAC
+
BBBBAC>A>DD>FGFGG4GGGC4A4BAAA?AA2A35DAB55BD55BB3AF1
@M00842:106:000000000-AAV5A:1:1101:15801:5862 1:N:0:5
AAAAAAAAAAAAAAAAATGGAATTCTCGGGTGCCAAGGAACTCCAGTCACA
+
AAAAADDDDDDDGGGGG0BGGG1AA2@BFE/>BBBBEFGHH1BFGF2BFG1
@M00842:106:000000000-AAV5A:1:1101:7815:5863 1:N:0:5
AAAAAAAAAAAAAAAAAGGGGGCCGCACAGCAACCCCACACACCCCCACCC
+
A?AAADDDDDDDGEEE/E/E/>/>///>/0?0000>//?/?/////////<
@M00842:106:000000000-AAV5A:1:1101:11125:5863 1:N:0:5
AAACAGGATGTGGAAATCAGAATTAACCTTTCAACAAAACAAAAAAAAAAA
+
?AAAA11>@B@DGGGGGGGGA1131AAF1111DD3100B0A0B00/AA/A/
@M00842:106:000000000-AAV5A:1:1101:14158:5865 1:N:0:5
GAATAAGTACGCGTTCTTGCAAATCACCAGAAGGCGGTTCCTGAATGAATG
+
>>>>>B13BB>AEA1A03BFGG11B1BFF000BB0/A/AAF2BAGAD1B22
@M00842:106:000000000-AAV5A:1:1101:19258:5868 1:N:0:5
TCATATGAGATGGATGAATGAGAACTGAGATTGAACAAAAAACAAAACAAA
+
1>>1A33B1@31BG1F11BFAF1FBBF1A13DB1BADB000A0A/0A0AB0
@M00842:106:000000000-AAV5A:1:1101:14208:5870 1:N:0:5
ACCTTTCCCATCTTGGCTTCCTTGCTGGTCAGATTGGTCGTCTTATTACCA
+
>AA>>1BBFFDFBBFFFBBBF13B11BFAAF0133BB1AEABA0D22DFF1
@M00842:106:000000000-AAV5A:1:1101:12767:5873 1:N:0:5
GCCAGACCGCTTTGGCCTCTATTAAGCTCATTCAGGCTTCTGCCGGCTTGG
+
>>AA3BAABBDAGGBGGFGAFB6D6DA5BG55DDDBG23B5DDBA2200A1
@M00842:106:000000000-AAV5A:1:1101:11038:5874 1:N:0:5
AAAAAAAAAAAAAAAAAAAAAAAACAACACACCAACAAAAACAAAAAAAAA
+
?AAAADDADDDDEGEGEEGG/E/>?F///>?///F/<<00?/F/0B//<</
@M00842:106:000000000-AAV5A:1:1101:5705:5878 1:N:0:5
CTGGTGGATGTAAAAAAAAAAAAAACAATGGACTTCTCGGGAGCCAACGCC
+
1>>111>ABF@DFGGGGGGG0///A///1B1A1A1D21//////>>C////
@M00842:106:000000000-AAV5A:1:1101:13082:5880 1:N:0:5
AAAAAAAAAAAAAAAAGGGGGGGCGCGACGCACAGCCACACAAACACCCGG
+
>1>AADDDDDDDEGC/A/A/A<--9---;---99--99B9-----------
@M00842:106:000000000-AAV5A:1:1101:8291:5888 1:N:0:5
GCCAGCAATAGCACCAAACATAACTCACCTCACTTAAGTGGCTGGAGACAA
+
AAAA?AFFFFFF1GGGGGGFGG111B1BF1B1B11AD12D1BBBA0FGFB0
@M00842:106:000000000-AAV5A:1:1101:17301:5889 1:N:0:5
AAATGAGAGTCGGCTCCAACTTAAGCTTGAAAAAAAAAACAAAAAAGGGAA
+
>AA11@1B@@B>AEAAFFCGAB11D111B01B100A/AE/G/F0FA?>//0
@M00842:106:000000000-AAV5A:1:1101:23306:5895 1:N:0:5
GAGCGTGCTGGTGCTGATGCTTCCTCTGCTGGTATGGCTGACGCCGGCTTC
+
>A1>111>>111BB1BABFFABDB1D1ABBB101AA0000BB0AE////A0
@M00842:106:000000000-AAV5A:1:1101:14562:5898 1:N:0:5
GAGAAGAACACCAAAAAAAAAAAAAAAAACGGAAACCACGGGGGCCCAGGG
+
>1>1>1@BCCFA1G1F1A0A0/AA/AEE@//B/B>0B/B/>E////<?/F/
@M00842:106:000000000-AAV5A:1:1101:22656:5902 1:N:0:5
GAAAATTCGACCTATCCTTGCGCAGCTCGAGAAGCTCTTACTTTGCGACCC
+
>>>>A@CD35>DABFGGFFGGFA22E3FE2222BB33DAGHBADFGE0EF0
@M00842:106:000000000-AAV5A:1:1101:17063:5911 1:N:0:5
GGGAATTCTCGGGTGCCAAGGAACTCCAGTCACACAGTGATCTCGTATGCC
+
>3>>>B4BBB>>FA2AGGGGGGAG4BFGFDGFF5BEG3BG555DFAEBGHD
@M00842:106:000000000-AAV5A:1:1101:19568:5913 1:N:0:5
CATTAAGCCTGTCCGGGACTGTATGAATTCAAGTCTTTGTATTCATACATG
+
>1AAAF1DFB1BBB1AAAABGF3AA332BB12AD1B22DB22222AFBBG2
@M00842:106:000000000-AAV5A:1:1101:6708:5920 1:N:0:5
CCTTGATGTCGGTTGCTGCAAAAGCAAACACAAACGGCACACTCCGGGGCC
+
>AAA1B@DBFADEE?FFFG0AA000B0GFFB00BF00///0BAB0//////
@M00842:106:000000000-AAV5A:1:1101:8839:5922 1:N:0:5
AAATGTCTGGTTGTTGAATGGAAAGGGTGTCTTCTTGTGAAAAAAAAACAA
+
AAAA1BB3DC@DEEAFFFGFGBE1BAE0BA132221D1BADFBCA/AE/BA
@M00842:106:000000000-AAV5A:1:1101:7460:5926 1:N:0:5
CCTTGATGTCGGTTGCTGTATAACAAAAAGCAACAAAAACCGACACCCCGG
+
1>>11D1B@D1111ABBBBBBDGE1100B001BB0A00B0//////BBAE/
@M00842:106:000000000-AAV5A:1:1101:22893:5927 1:N:0:5
CAATGGAATGCAGCACAATGGGGACAACACACACACACCACATGGAATTCC
+
>A>1111B1BBBB1BBBBBFGGE0EF000000BAE0A//A/A11BA11BDD
@M00842:106:000000000-AAV5A:1:1101:25603:5935 1:N:0:5
CATTTTTATGTGGGCGTTGATTAGAAAAACGACAACAAACACGGAATCCAC
+
>A>A1@F>DD@BG?AEAEEFBGDA3DD0BA0A0AE/GHH/F0//AA/1BB1
@M00842:106:000000000-AAV5A:1:1101:19881:5937 1:N:0:5
CGGTTGTGGCGCGCTGTAGTTGATTGCATGTTATATCAATACTCTTTGTTT
+
>1A>A1>AA>11AA0AAAFBGF222D11DB122222DDD1FGGEBDAFDB0
@M00842:106:000000000-AAV5A:1:1101:10364:5938 1:N:0:5
ATGTTAGCCTGGTATGGCTATTCTGATGGTGACAGTAAACGAGTGATGCAA
+
>>>>1B3DFFCAGAD1FG1GBG33A3ABG1BABDBB3BDFE0EA0DEFG11
@M00842:106:000000000-AAV5A:1:1101:18310:5938 1:N:0:5
GGAAACCATAACGAGCATCATCTTGATTAAGCTCATTAGGGTTAGCCTCGG
+
>1>>>BC1B11BA1AAABFFBF33DA133BBA1BB12DDFF0BAFEG1EE/
@M00842:106:000000000-AAV5A:1:1101:13167:5938 1:N:0:5
AGACAGCCCTTGACGAAAAAAAAAAAAACAAGGGAACCCCCGGGCCCCCAG
+
A1>A>1>AA11BBBE1AE0FE00/A//////0//A0/B?//>////>////
@M00842:106:000000000-AAV5A:1:1101:9712:5947 1:N:0:5
ACATGCGGCTATATTGTAGGACCTGATATTTCTTTTTGGAGCCAAAATTAT
+
3>>>3C33AAAFFGFGGGFGBFBAB455A5555DDD3AAA3FFGBA2FC35
@M00842:106:000000000-AAV5A:1:1101:16881:5949 1:N:0:5
AAAAAAAAAAAAAAAAAAAAAAAAAAAAACAAAAAAAAAAAAAAAAAAAAA
+
AAAAA?DA0>0>/A//AEGGGGGGGCC/E/?/BGHG/BC/CCGGGGGGG@G
@M00842:106:000000000-AAV5A:1:1101:6366:5960 1:N:0:5
AGTGAGGACTAAGGAGCTGAGTAGAATTGGCTGTATTTTTTTGTTTGCTGT
+
>>33>4BFAFFFGGEGGGFBFB5B5A55BF44A455AAB522222ABDDF5
@M00842:106:000000000-AAV5A:1:1101:9750:5967 1:N:0:5
TTTATCGTTTTTGACACTCTCACGATGGCTGACGACCGATTAGAGGCGTTT
+
>AAA@B1B>AAA?FBAF1F1BFDB00AB0B00AA0EECE///BD1CEE/>>
@M00842:106:000000000-AAV5A:1:1101:12583:5968 1:N:0:5
ATAGGTCGAGTTCAATGTATTTACCAAAAGCACAAAAAAAAACGGAATTCC
+
A1111@B>>ABAG3AABBBAFGAFBGF0C00B0B0BBFEEAEAA//F/BDD
@M00842:106:000000000-AAV5A:1:1101:10758:5975 1:N:0:5
TAGGGTTAGGGTGTAGGACTCTCAATTTCATGATGGATCTGGTTTGATTTT
+
1>>11>B1B1CBAE1BBBFFF1BB3333D3D3ADDB0ABAFG1B0E1DBBD
@M00842:106:000000000-AAV5A:1:1101:6385:5975 1:N:0:5
AGTGAGGACTAAGGAGCTGAGTAGCACTCGCTGTCTTCTCTTGCTCGCTGT
+
>A11>11BAFBFA111ABGFFB3A3B1100A0A01222212D1111BAAE/
@M00842:106:000000000-AAV5A:1:1101:22899:5976 1:N:0:5
CTAGTGGTAGTCGTGCTGTAAAATGCTTTGATATAATTCATAGTGATGTTT
+
>AA3>54BB5@BEE2AAFBBFF5AB5D55B55A656BDDDBFG5AFAG5AB
@M00842:106:000000000-AAV5A:1:1101:9887:5976 1:N:0:5
CATGTTGGACCTGTACACTTAAATATGTTATGCAAAACAAAAAAAAAAACA
+
A111>33>BFF>GGF3FGDBD1B333D3D3DBBD1100A0B00AA/A///A
@M00842:106:000000000-AAV5A:1:1101:13152:5981 1:N:0:5
GGTGAGATATGGTACTGTAAACTTGTGAATGCTTGAACTCTGAAAGACCTG
+
11>1>13B@@FD33A3BBABEFE1D1B33AF1A3BBAF3F3D1F1B0FG10
@M00842:106:000000000-AAV5A:1:1101:21894:5982 1:N:0:5
ATGTAAGTTCTTCCTCTTTGAACATGTGAAAACGGGCTGTAAATGAACTAA
+
AAAAA55BBDB5FB5BBBBFBFB55B6A66D5F2A2A2A25A5D5DGHD33
@M00842:106:000000000-AAV5A:1:1101:23033:5984 1:N:0:5
CCTTTGGATGGTCGCCATGATGGTGGTTATTATACCGTCAAGGACTGTGTG
+
>>>>A111BBABFEEAAAFABFF1BA0011222DDD0BEAEDEGFGHFGD0
@M00842:106:000000000-AAV5A:1:1101:24908:5986 1:N:0:5
ATTTGCCTATTTTGATTCAATTGATTGGGCTACTTCTGTTACACTTGCTTA
+
>1111BD@D@3@3FFGGGGGFGB133DB0B0EFA3D3DA2D21BABF11DA
@M00842:106:000000000-AAV5A:1:1101:20190:5990 1:N:0:5
TCGGACTCCGCATGTGCTAGTAGTAGCATTAAGCCTGTCAGGGACTGTATG
+
>1>11>>CB>ADEEABFBBFBFDD33DFA313DBF1FBFFGFHGFBGF2F2
@M00842:106:000000000-AAV5A:1:1101:16523:5991 1:N:0:5
CTATACGGACAAGCTGTGATGAGGAGGGAATATTGCTTCTTCTTGAAAAAA
+
>>>3>B4>ADBFFG4FBBB6BBBF4BA22B23A55A55A55D555BB5BAA
@M00842:106:000000000-AAV5A:1:1101:10084:5998 1:N:0:5
TGTGTCGTGCTATGAATAATTTTACTTTACAACACCAAAAAAAAAATCGCA
+
33>3>B3>AAAFFGGGF6AGGG5DB5B555554B22A2A222AA00B3B11
@M00842:106:000000000-AAV5A:1:1101:10219:6000 1:N:0:5
CTGTCAGGGACTGTATGAATTCAAGTTTGCGTATTAATAAATGAAAAGAAA
+
>1>>>B3>>AA>EBBAF3B3GFG3D333D1AB0B1222B21DF111AA/B0
@M00842:106:000000000-AAV5A:1:1101:14814:6010 1:N:0:5
AAAAAAAAAAAAAAAAGGGGGGCGAGGAAGCACGACCACCAAAGACACAGA
+
1>>AA@1A@DADCCG??/AA/<//-<>>0<.//-.--;....://///;./
@M00842:106:000000000-AAV5A:1:1101:14744:6012 1:N:0:5
AAAAAAAAAAAAAAAACGGGGGGAGGAGCGACGACGCGCAAACACACAGAG
+
1>AAA?DDDDDDGC?//////>//--...-----<------;..99...//
@M00842:106:000000000-AAV5A:1:1101:26005:6019 1:N:0:5
CTCGGGTGCCAAGGAACTCCAGTCACACAGTGATCTCGTATGCCGTCTTCC
+
>>>333>>>BFFGGGGGGGGFFDB4D5BEF35BB55DF2EAFH3EA222D5
@M00842:106:000000000-AAV5A:1:1101:20652:6020 1:N:0:5
CTTTGTCGACTGGAGTCCTCCTCATAGTGCATATGTCTGTAGAGAGGTATT
+
>A>>1BBAADAAGGFG11AABGBB13D3D3333DDBDDDA2B2D1EA11DA
@M00842:106:000000000-AAV5A:1:1101:25141:6025 1:N:0:5
CAAAAAAAAAAAAAAAATGGAATTCTCGGGTGCCAAGGAACTCCAGTCACA
+
BABBBBBBBBBBGGGG0FGGA3F3A55AFE1>?BDBFFGGHGHHGFBEFF3
@M00842:106:000000000-AAV5A:1:1101:16840:6026 1:N:0:5
AAAAAAAAAAAAAAAAAAAAAACAAACAACAACAACAACAGAACAACAACA
+
1AAAADDDDDDDGGGG//>/>>B//0/B?>////>/>///001000/////
@M00842:106:000000000-AAV5A:1:1101:5315:6038 1:N:0:5
AAAAAAAAAAAAAAAAAAAAAAACACACAACCAACACCAACAAAACCACCA
+
>>>ABBDBBBDBGGGG0000///1?11111/??//?//?/?//000/?///
@M00842:106:000000000-AAV5A:1:1101:18436:6039 1:N:0:5
ATTTGTTACTAATCCCATAATGTCCACTGTGTATATCTCAAAAAAAAAAAA
+
1>>>13BBFDFF3FGGABAB3BBAE3F1B3AA33D3D3DBFH1B0FG?EEE
@M00842:106:000000000-AAV5A:1:1101:21394:6040 1:N:0:5
AAAAAAAAAAAAAAAACCCCCCCACAAACAAAACACAAACAAAAAAAACAA
+
AAAAADDDDDDDGCGE/A/A///>/>/B/0>0B0?>>/B/>>00//>////
@M00842:106:000000000-AAV5A:1:1101:9337:6050 1:N:0:5
CATTGTTGGCGGAGTGGAGCGTGTTGTATCAAAGCTATATTGGCACATATG
+
>>>>133BAFDDEE0BF1A0AABA0/012DG21D0B122AAD1GGHGDFD2
@M00842:106:000000000-AAV5A:1:1101:25650:6050 1:N:0:5
AAAAAAAAAAAAAAAAAAAAAACAAAAACCAAAAACAAAAAAAAAAAAAAA
+
AAAAADDDDDDDGGGG////>>E//B0?E>/???F/>?EGF?/BBCG/@@C
@M00842:106:000000000-AAV5A:1:1101:16620:6051 1:N:0:5
CAGAGATATTTGGTGAGATGTGTAATATTAGCGAGTTTCAGTTCTTTCCTC
+
1>>>1BBDFFFFGAADFAFFBB3DF3A333D0A0A001BDF2AD2D1DBA1
@M00842:106:000000000-AAV5A:1:1101:21459:6056 1:N:0:5
AAAAAAAAAAAAAAAACCCCCCCACACACCCAAACCAAACCCAACACCCAC
+
?A?AADDDDDDDGGGG/A///>>EE////>///B//?>?///?////<///
@M00842:106:000000000-AAV5A:1:1101:5945:6058 1:N:0:5
AAAAAAAAAAAAAAAAAAAAAAACAACCAACCAACAAACAAAACAAACACA
+
3>>AABDBBBDBGGGGG000///1111111//??/?/B/0/0B0/?0/00/
@M00842:106:000000000-AAV5A:1:1101:6813:6058 1:N:0:5
AGCCATATAACTGGTAGCTTTACGCGGCTCACCTTTAGCATCAACAGGCCC
+
>>>>>@BDFFFFGGGFGGGGGG5A222A2EFBF3A5BDFD5FFGGGFCFG1
@M00842:106:000000000-AAV5A:1:1101:25634:6059 1:N:0:5
AAAAAAAAAAAAAAAACAAACACAACAACCTAACAAAACAACAACAAAACA
+
AAAAADDDDDDDGGEGA//0/0F/AABG//BB@0BBFF0/>/BF/BEGH0E
@M00842:106:000000000-AAV5A:1:1101:13578:6063 1:N:0:5
AAAAAAAAAAAAAAAAACCCACCAACAACCAACAAAACAAAAAAAAAACAA
+
AAAAADDDDDDDGGGGG/////B>CEF/F////B/0B0/?>0E//>///?/
@M00842:106:000000000-AAV5A:1:1101:11955:6067 1:N:0:5
ATTAAGCCTGTCAGGGACTGTCTGAATGCAAGCCTGCGTATTAACAAACAA
+
>11>A1B@@B@@GFGGAABABA3DA333BB1A00ABBA000B2D1D10/0/
@M00842:106:000000000-AAV5A:1:1101:20470:6067 1:N:0:5
GACTGTTAACACTACTGGTTATCTTGACCATGCCGCTTTTCTTGGCACGAC
+
>>>11BBBFFFFFFBBDF1ABA333DAFGBE1BB0AA0A1D111BFFH?E/
@M00842:106:000000000-AAV5A:1:1101:16434:6071 1:N:0:5
GCTTCAATATCTGGTTGAACGGCGTCGCGTCGTAACCCAGCTTGGTAAGTG
+
>>1>>BDF3DD3BGBDE13BFE0A00A0///A/BBB1BF/GB10E11DFA2
@M00842:106:000000000-AAV5A:1:1101:13726:6080 1:N:0:5
AAAAAAAAAAAAAAAAAACAACCAAAAACCAACAAAAAAAAAAACAAACAA
+
AAAAADDDDDDDGEEGAE/AG/?FG/GFE?FFCC/B0?/>E/<E/F/0/B<
@M00842:106:000000000-AAV5A:1:1101:20546:6084 1:N:0:5
ATGTGTCAATGTATTCTGTGGCACCATACACTGTTATTGAAAACTTTAATT
+
3>>>3BBBFFF@B66BBBBFGG4BFC4ABBAAB5D5BBD5B5BBBB55AF5
@M00842:106:000000000-AAV5A:1:1101:15527:6084 1:N:0:5
GATGTCGGTTGCTGTAAAAAAACAAAAACCAACCGGAAACCACGGGCGCCG
+
>>>1>B1>>>AFGGFGF3AF00BA0BG0EEA/A/A/AAA0F/BA/A/////
@M00842:106:000000000-AAV5A:1:1101:22976:6087 1:N:0:5
TTAAGCCTGTCAGGGACTGTATGAATTCACGTTTGCGTATTACAAAAAAAA
+
33>>3BC4BBBBFFGFFGFBBFD5B56D55B4442D222ABA555B2BA00
@M00842:106:000000000-AAV5A:1:1101:14966:6089 1:N:0:5
AGAATAACAGACCAGGTCATTATGAAAACCAACAACAAAAAACGGAAACCC
+
A1>A1DBFF1FFGGGFBE1BE33DB3BBBE0AB0AB0BGGHGAAA/E/00/
@M00842:106:000000000-AAV5A:1:1101:17769:6092 1:N:0:5
AAAAAAAAAAAAAAAAAAAAAACAAAAACCAACCAACAACAGGCGACACAA
+
>AAAAD1A@DDDGGGGGC/EEE///0F/E//>?/>/?/?//0///////0/
@M00842:106:000000000-AAV5A:1:1101:13863:6097 1:N:0:5
AGGTAATGAGAGGAGATCTGGTATTGCGATGGACCATTAGGCAGCTGAAAA
+
11>>>B3BFFFFGGGGGGGGGB1B3D3BABA?0BB01D2DBFCEEBFA111
@M00842:106:000000000-AAV5A:1:1101:17919:6097 1:N:0:5
ATAGCATTGTAACTGCTAGATGTCATTATATGTCGATACTAGATTTTAACG
+
1>>1ADBFBFF3FBEGB1F1BFAD333A3ABD3DAA0BEADF1D221AA10
@M00842:106:000000000-AAV5A:1:1101:21741:6098 1:N:0:5
ATTATAGTCGTAGATGAATTGATGCTGAGATACCAACACAAAACAAAAAAA
+
>>1>1B33B>>CFGFGF1FFFB3DDAD10131DB110AA0A0B00BA0A//
@M00842:106:000000000-AAV5A:1:1101:17900:6102 1:N:0:5
GTAGCATTGTAACTGCTAGATGTCATTATATGTCGATACTAGATTTTAATG
+
3>A3AFDFFDFFG65FFBGBFFGFB66566DD6BF42BED5D35B5D53D5
@M00842:106:000000000-AAV5A:1:1101:15131:6102 1:N:0:5
GGGTGCCAAGGAACTCCAGTCACACAGTGATCTCGTATGCCGTCATCTGCC
+
>3>>3>BBFBBFGGCGGGFBGGB5AEE4B56A5DB2AABEFEAA22D5DF3
@M00842:106:000000000-AAV5A:1:1101:13181:6103 1:N:0:5
GCTGTTGCCGATACTTGGAACAATTTCTGGACAGACGGTAAAGCTGATGGG
+
>>>3>B@DFBBDEGEFFGBBFA4455DBD35B32BBEE2AFFFHDHBAGH1
@M00842:106:000000000-AAV5A:1:1101:9605:6107 1:N:0:5
GGTTCTTGCTGCCGAGGGTCGCAAGGCTAATGCTTCACACGCCGACTGCTC
+
>3>>>45BFBFFGG?EEGAFFECA22AB33DB5DAB5BFGEEGGGG?EBF5
@M00842:106:000000000-AAV5A:1:1101:25204:6109 1:N:0:5
GAAAAAAAAAAAAACAGGGGGGCAGGACCGGCACCGCACACCACCCAACAC
+
1>AA@1ADADDDA?//0//AEC/>//?/////<</-<---0..<..<.<..
@M00842:106:000000000-AAV5A:1:1101:17395:6113 1:N:0:5
AAAAAAAAAAAAAAAAAAAAAACAAAACGACCACCACAACAACCACACACC
+
AAAAADDDDDDDGGGGE?@/E@A//BBG///>////?/?///////<////
@M00842:106:000000000-AAV5A:1:1101:22194:6113 1:N:0:5
CATGTGTCTGGATGTATTATTAATAAAGAGTAGTTTAGCTTGCAAAACAAA
+
>>11133BBDFFBGGGFEFGGF333A111F33D3D333DBDF01ABE0000
@M00842:106:000000000-AAV5A:1:1101:11810:6114 1:N:0:5
AAAAAAAAAAAAACAAGGGGGGGCACGCACCACCCCCACGCACCAACCCCC
+
AAAAADDDDDDD?/A/BF/EC?@--..;---.9;.-9-A---99--:----
@M00842:106:000000000-AAV5A:1:1101:15274:6116 1:N:0:5
AAAAAAAAAAAAAAAAAAAAAAACAAACAAACAACAAAAAAACAAAACCAG
+
BABBBBBBBBBBGGGGEEGGCG/11??F111/0///?BB//<//?0?F///
@M00842:106:000000000-AAV5A:1:1101:13907:6117 1:N:0:5
AAGTGTTAGCTGTAGAAACAATGGAGACCACACAAACAAAAACAAGGCATC
+
>>>11BBBDF@DBFGG3GFB1FBB1BB000000B000BFFGH0//A//010
@M00842:106:000000000-AAV5A:1:1101:20176:6118 1:N:0:5
AAAAAAAAAAAAAAAAAAAAAAACAAACAACCACAAAAAAAACCACCAACA
+
AAAAB@DDDBDBGGEGGCEEGCC??G1?111/?/??0BFE/B?/??//??/
@M00842:106:000000000-AAV5A:1:1101:16921:6119 1:N:0:5
GAAGCCTGTCAGGGACTGTATGAAGTCAAGCTTGCGTATTAACAAACGAAA
+
3>A3>FBCDFFDFGGFBABBBB5A55B5D4445BAE2B23AD55B22B222
@M00842:106:000000000-AAV5A:1:1101:14907:6119 1:N:0:5
AAAAAAAAAAAAAAAAGGGGGGCGAGACGTCACCAGCAAGAACAACAGAAC
+
11AAADDDDDDDGGCE/A/EECB<@@@<<....00../<///<//..////
@M00842:106:000000000-AAV5A:1:1101:24038:6119 1:N:0:5
CCATTATCGAACTCAACGCCCTGCATACGACAAGACAGAATCTCTTCCAAG
+
>3A33B5BAAFFGGGCFGFEG24BB5DD2BB2A22B3BG35B5B55DFFD3
@M00842:106:000000000-AAV5A:1:1101:24160:6120 1:N:0:5
CTTTGTGATGTGAATAAAAAAAACACACGACCACTGCAATTCCCGGACGCC
+
>11113BDB@@BGGFGGGGFA?EBA0FE0A//A/1B1FB21D1BEA////>
@M00842:106:000000000-AAV5A:1:1101:18551:6120 1:N:0:5
AAAAAAAAAAAAAAAAAATGGAAGTCGCGGGTGCCAAGGAACCCCCGCCAC
+
AAAAADDDDDDDGGGGAA0FG@B01@/>>///>?BF1//BBC/E//</><<
@M00842:106:000000000-AAV5A:1:1101:22792:6121 1:N:0:5
ATGAGATACCGACTGTTTTGAACTCTGTAACTCACCCAAAAACAACTGGAC
+
1>>111@BDFAAEAEA33FBABBA133B333211100000AFECGE1A000
@M00842:106:000000000-AAV5A:1:1101:21852:6124 1:N:0:5
AAAAAAAAAAAAAAAAAAAAAAACAACCAACCAAAACAAAACACACAAACA
+
?ABBBBBDBBBBGGGGGGGGGC/??E1>1?//////??/0BBE0/</?0/0
@M00842:106:000000000-AAV5A:1:1101:25419:6125 1:N:0:5
TGGAATTCTCGGGTGCCAAGGAACTCCAGTCACACAGTGATCTCGTATGCC
+
>>3>>BBFFFCBGGAEGFFFFBCB4BFCFBBGB5GAFBEGGF5FGA2BGFG
@M00842:106:000000000-AAV5A:1:1101:15978:6129 1:N:0:5
ATCTAGTATCTGGAACTTAAAAGATTGCCATGCTCAAGAACGCTGCGAAAA
+
AAA?A5BBBDBFFGFGEF4B5FDA45B4BB5B45DA4ABB2A222A22A22
@M00842:106:000000000-AAV5A:1:1101:25284:6130 1:N:0:5
AAAAAAAAAAAAAAAAAAAAAAACCGAAAAACAACACAAAACAACAAAACA
+
AAAAADDDDDDDGGGGGGGCGGG//////>0>?>/?//?BFHE//?/0B0/
@M00842:106:000000000-AAV5A:1:1101:7017:6132 1:N:0:5
AAAAAAAAAAAAAAAAAAAAAAACGCCAAACAACAACAACACCACACCACC
+
AAAAADDDDDDDGGGGEEE@/E>?/////0?0/?/?/F//FC/////?/?F
@M00842:106:000000000-AAV5A:1:1101:12277:6133 1:N:0:5
AAAAAAAAAAAAAAAAGGGGGGGCGCACACCCCCACCGAGCCCCCCACCCA
+
1>AA@D>DADDDGAA/AAEEG@-;---;-9--;;9-:-----------;--
@M00842:106:000000000-AAV5A:1:1101:17173:6135 1:N:0:5
GGATTAAGCTCATTAGGGTTAGCCTCGGTACGGTCAGGCATCCACGGCGCC
+
>3>AAFFFFFFCFG5GFGBBFBAF54AEEGEAABBA2GFG3FGHHGCEEG0
@M00842:106:000000000-AAV5A:1:1101:8588:6138 1:N:0:5
GTCAGTCGGCAGTATTTCAAATCAACACAACAAACACAACTCGCATTCCCC
+
>>>>1@B>>DDAAFF3GFFGBFB1A01A0000000BBGCB11/////AAF0
@M00842:106:000000000-AAV5A:1:1101:18367:6139 1:N:0:5
AGACGGCCATAAGGCTGCTTCTGACGATCGTGATGAGTTTGTATCTGTTAC
+
33>>33ADDFFFGGBAFFFGGGDFAE2A2A2B33D53D55B2A5AADA5AB
@M00842:106:000000000-AAV5A:1:1101:12051:6145 1:N:0:5
TATTGGGTCGGGTTTTGTAGTTTCTTACAACCCACACAACACCATGGCACC
+
1>1>111>BADD1AEEFBABBBD3332111A0000/ABFEF///1D00A1/
@M00842:106:000000000-AAV5A:1:1101:22339:6158 1:N:0:5
TGGAATTCTCGGGTGCCAAGGAACTCCAGTCACACAGTGATCTCGTATGCC
+
>3>>>BBD5BAAEAAFGFFAF44B4BBBFFFG5BBBBAB5A5BDGF2B3GG
@M00842:106:000000000-AAV5A:1:1101:17223:6158 1:N:0:5
ATATGATTGATGTGGCTGGAACTCAGGTGAGCTTATCTAGATGGCCTGAAA
+
AAAA3B@@DFDDBF4FBFGBBB4B4FG5B5BA545555BD55DFGHBF233
@M00842:106:000000000-AAV5A:1:1101:8753:6160 1:N:0:5
AAAAAAAAAAAAAAAAAAAAAAACACACAACCAACAACAAAACAACAAACC
+
>AABBBBBBBBBGGGGGGEEGGC>?11?11//??/////?000//?//0//
@M00842:106:000000000-AAV5A:1:1101:24072:6161 1:N:0:5
AAAAAAAAAAAAAAAAAAAAAAACACACAACAGCGCCCCACCCCAGCCCCC
+
AAAAADDDDDDDGGGGAA?//@@//>?//>>/0>/>>///</?///0?/?/
@M00842:106:000000000-AAV5A:1:1101:15054:6167 1:N:0:5
CTTCATTCTTGAGCGGACTGAAAGCTGCGAGCATCTATGTAAAATGTCCAA
+
>>>AAD5BD@DFGGGGEEEFBA4BB4B3A2AEA3355DB5AD55DB5D5D5
@M00842:106:000000000-AAV5A:1:1101:20163:6169 1:N:0:5
AAAAAAAAAAAAAAAAGGGGGGGCCCCCGACCAACGCCCCCCCCCCCCCCC
+
11AAA@1>A@DDECE/AEECCC@-------;---;-;--9;--;--;-;-9
@M00842:106:000000000-AAV5A:1:1101:15727:6172 1:N:0:5
GAAAAAAAAAAAAAAAGTGGGGGCGGAGAGCCACCAAACCCACAGCACCCC
+
1?1A>1>10A>A?AE/A1A1F/E//>///>/B000//?</?/E/0/00/</
@M00842:106:000000000-AAV5A:1:1101:10890:6174 1:N:0:5
GTATGATTGTTGGGCTGTTGACTCTGAGCTGTACGCTTACTGGATAACTCT
+
>>>>1@3BBBDBECFBEBBFBF3DBD1BABBFBFA0A0B1BB1012B1111
@M00842:106:000000000-AAV5A:1:1101:7391:6177 1:N:0:5
AAAAAAAAAAAAAAAAGGGGGGACAGCGAGCTCCAACCCCACCACCCCACC
+
1AAAADDDDDDDG?A//AEA?@C<?////<>.1<>1<><A<C..<.<<...
@M00842:106:000000000-AAV5A:1:1101:20432:6181 1:N:0:5
AAAAAAAAAAAAAAAAAAAAAAACAACAAACTAATAGCCCCCCACCCCCCC
+
1>AAADDDDDDDGGGGEGGCG//?//>//0?111B22B>B?/</////<//
@M00842:106:000000000-AAV5A:1:1101:21576:6184 1:N:0:5
TACAAGGACTCCAGCTCATAAAACGCAGACAAGACATTCAACGACACGACA
+
AAABB44BCBCFGFGFGAFGG5542A2A2B2B222A555A5DA222AA000
@M00842:106:000000000-AAV5A:1:1101:23877:6184 1:N:0:5
AAAAAAAAAAAAAAAAAAAAAAACAACAAACGAAAAACAAACAACAAAACA
+
>AAAADDDDDDDGGGGGGGGGGG//>>/?F//???/0??/B/B//</0B0/
@M00842:106:000000000-AAV5A:1:1101:18224:6184 1:N:0:5
AGTGTCTGAATAAAGTGTAGTAGCGTCTGAATAAAGAGTGGTAGTGCTTGG
+
>3>3>B5FFFFFGGG6BBBBBFD5A2AAB5556D5A5B5BA55A3BA55B2
@M00842:106:000000000-AAV5A:1:1101:10725:6186 1:N:0:5
AAAAAAAAAAAAAAAAAAAAAAACACCAGACAGACACCACCCAACCACCCA
+
AAABBBBBBBBBGGGGGEGGEG/??111111223?2B?/??///?<//?//
@M00842:106:000000000-AAV5A:1:1101:26102:6187 1:N:0:5
AAAAAAAAAAAAAAAAAAAAAAACCAAGAGCAAAACACCAACCACCAAACA
+
A?AAADADBBBBGGGGGEFEE@/1?11111233B20/0?///?//?/?//0
@M00842:106:000000000-AAV5A:1:1101:14557:6188 1:N:0:5
CCTTGTTCAGGCTGGCATTGTGAAAACAACAGAAAAAAAGGGAAATCTCGG
+
1>1>1@1BFDBF1FAFCGGBBB3B3B0AAAB00B1BGEA/AA/0/1D21A/
@M00842:106:000000000-AAV5A:1:1101:11951:6188 1:N:0:5
AAAAAAAAAAAAAAAAAAAAAAAACACAATCCCACCGCACCCCACCCCCCC
+
1AAAADD@DD>DGEEEE/>E?/E/?/0//110110//>///?//<?//<C/
@M00842:106:000000000-AAV5A:1:1101:15582:6190 1:N:0:5
CATATGAGGATCAAAGAAGTACAAATCTTGCTGTAGATAATCCGAACGGCG
+
>>1AA3D1CFCFGGGG1BBBBB3F11A3BD1DBB1A33BD2D200BEEEG/
@M00842:106:000000000-AAV5A:1:1101:17358:6192 1:N:0:5
AAAAAAAAAAAAAAAAAAAAAAAAAACAACACACAACACCAAAACCCACAA
+
AAAAADDDDDDDGCEEGCGGGGG//>//////?<EF////////0//?///
@M00842:106:000000000-AAV5A:1:1101:7788:6193 1:N:0:5
AAAAAAAAAAAAAAAAAAAAAAGAACCAAGAACACAACACCCAACACCACC
+
>AAAADDDDDDDGGGCEGGEGG//00/0/00B00B?/>/////>?/?/?//
@M00842:106:000000000-AAV5A:1:1101:8238:6195 1:N:0:5
AAAAAAAAAAAAAAACAGGGGGCGCCACCGACCCCACCCCCCAACCCTACG
+
>A?AADDDDDDDGCE/AA/AAE>///?/0>>>//?////>/>//</?00?/
@M00842:106:000000000-AAV5A:1:1101:17872:6197 1:N:0:5
GAAAACATTATTAATGGCGTCGAGCGTCCGGTTAAAGCCGCTGAATTGTTC
+
>>>>>B>FFFFFGGGGGGGEEG2A2A2AA2AAA2F5DGFEG?EA35DGAFA
@M00842:106:000000000-AAV5A:1:1101:5799:6198 1:N:0:5
AAGAGAGGATGAAATATTGTAGAGAGGAATTTGTTTAAGTGACGGCGAATT
+
>>>>3B3AFFFFGGFFFGFBAF6A5BE44445D64255A5A55BAA2000A
@M00842:106:000000000-AAV5A:1:1101:20180:6202 1:N:0:5
GAAAAAAAAAAAAAAGGGGGGGCGCCAGACGACACACCCCCATACACCGCC
+
1>AAA11ADDDDEEA?A?EC<?-9;9.-----;-99;--;@--/;///---
@M00842:106:000000000-AAV5A:1:1101:8613:6202 1:N:0:5
AAAAAAAAAAAAAAAAGGGGGGCGCCGCGACTCCAGCCCCCGCACAACGCC
+
>AAAADDDDDDDEG?F//AEEGC@----<---.;///.;.@;--;-;.---
@M00842:106:000000000-AAV5A:1:1101:24582:6206 1:N:0:5
AAAAAAAAAAAAAAAAGGGGGGGGGCGGGCACGAGACCCCCTCCCGCCACG
+
1>AAA@DDDD@A/////AEGGGA--;-9-9-------;9-;9---------
@M00842:106:000000000-AAV5A:1:1101:8736:6207 1:N:0:5
ATGGTCGTGCTACTGAAACTCTGGTTAAACAACAAAACAAAAAATGGAATT
+
1>>11B11>A1DGCGDG1FFGGDF111131A00A0B0BF000/AA1FFB11
@M00842:106:000000000-AAV5A:1:1101:24936:6207 1:N:0:5
TAGGACTCCGCATGTGCTAGTAGTAGCATCAAGCCTGTCCGGGACTGTCTG
+
>>33>BBFFBADF255GFFGF5D6665554444BB3BAG32222AB2B555
@M00842:106:000000000-AAV5A:1:1101:8954:6208 1:N:0:5
TATATGATGTCTGTACCTGGATAAGAAGGTTAACACATGGTTGAATCAAAG
+
>A1>A3B3BBDBFDAGFGFG1B31B110B1111D3BB1BE11AAB2G1C11
@M00842:106:000000000-AAV5A:1:1101:24382:6209 1:N:0:5
AAAAAAAAAAAAAAAAATGGAATTCTCGGGTGCCAAGGACCTCCAGTCACC
+
AABBBBBBBBBBGGGGEAFGBG3FDABF1>1>EFBB??11B2B1233BBF3
@M00842:106:000000000-AAV5A:1:1101:9842:6210 1:N:0:5
AACGAAGTCATCAATCTATGATTCTGTAGCTCATGAATTATGAATTATGGG
+
>AA3>>33BDDFGGCGFFGFBF665DA6DB5ABDD5D5D5DDF5D5ABDF2
@M00842:106:000000000-AAV5A:1:1101:17684:6210 1:N:0:5
ACTGAGGGTCTGGGAACTCTGCCATGTTTCAAAAAACAAAAAAAAAAAGGG
+
>A>3>43>>CBCBGGFFGGGFGBF54D65DDAD4A2222222A0AA0>1>1
@M00842:106:000000000-AAV5A:1:1101:19000:6210 1:N:0:5
TTTGGTGGATATGAGGTTTTAACACCAAAAACGAATGGGCCACCTCGGGGG
+
1>>>11>>AFF33B1BBAGFGB1A1000A00A0A001100B//BB0A////
@M00842:106:000000000-AAV5A:1:1101:18187:6211 1:N:0:5
GATGTCGGTTGCTGTATAAAAAACAAAACAAAAAATGGACATCTCGGGGGC
+
>>>1>B1>>>>CBFFGGGGGEG0A0A000000A0A0A11111B110A/A//
@M00842:106:000000000-AAV5A:1:1101:14494:6215 1:N:0:5
CTTGTGACTGTTTAAACTGAAATTGAATCAATGATTGGTCTGGTCCAGAAA
+
>>>3>4BD5DBDFGGFGGFB4B55D55AD54B5BDBD45B5BBBFGHFF33
@M00842:106:000000000-AAV5A:1:1101:18678:6217 1:N:0:5
TAGTAGCATTAAGCCTGTCAGGGACTGTATGAATTCAAGCTTGCGTATTAA
+
>>>>>5BDFDFFGFGFGBGFGGGEF4BB6DA5D56BADF33BBGFBA23EE
@M00842:106:000000000-AAV5A:1:1101:24920:6218 1:N:0:5
TAGGACTCCGCATGTGCTAGTAGTAGCATTAAGCCTGTCAGGGACTGTATG
+
>>33>B4FFBBBGGFGGGBBABD66DED5A55BBBBFEF5522FFBEBFD5
@M00842:106:000000000-AAV5A:1:1101:20900:6218 1:N:0:5
AAAAAAAAAAAAAAAAAAAAAGGGACTTCTCGGGCGCCAAGGACCCCCGGC
+
AAAAADDDDDDDGGGGAE?///BB?/01B21?////>>////FG//C<///
@M00842:106:000000000-AAV5A:1:1101:23666:6219 1:N:0:5
AAAAAAAAAAAAAAAAGGGGGGGGCGGGAACCGCCGACACACACCCCACGG
+
1AAAADDDDD@DC??/AEEEEC@-;----9---9-9;;-;-9---9-;---
@M00842:106:000000000-AAV5A:1:1101:21935:6219 1:N:0:5
GAAAAAAAAAAAAAAAGGGGGGGCGCGGCGCACACCACCCCCAGACACAGG
+
>>AAAFDADD>AE?//AAEC?C9-:9--;9-------;-9------9-:--
@M00842:106:000000000-AAV5A:1:1101:10267:6221 1:N:0:5
TCCTGGATCTGGACTATGTAGCTATCTGCCCTTCTTTAGGCTTTAATGTAA
+
>>>111B1BBDFGGFGFFBBFG3331AD3B010B1133BBFBBAF2DGA22
@M00842:106:000000000-AAV5A:1:1101:23581:6222 1:N:0:5
CCTTGATGTCGGTTGCTGTATAACAACCACAACAAAACTGGAAATCTCGGG
+
>>>11B@B3BADAEAGGFBBBF311A00AA00AF000B1BC0B1BF2FGG?
@M00842:106:000000000-AAV5A:1:1101:19826:6227 1:N:0:5
AAAAAAAAAAAAAAAAATGGAATTCTCGGGTGCCAAGGAACTCCAGTCACC
+
ABB?ADDBBBBBGGGGCGFGBAD3A5@1BE1>BBBBB11?FGHHFFBFBF3
@M00842:106:000000000-AAV5A:1:1101:5919:6235 1:N:0:5
TGGAATTCTCGGGTGCCAAGGAACTCCAGTCACACAGTGATCTCGTATGCC
+
>>>>3BBDFFABGAEEGGGGGFAF4AGH45FDE5BAG35555B5BBE3FGB
@M00842:106:000000000-AAV5A:1:1101:17846:6242 1:N:0:5
AAAAAAAAAAAAAAAAAAAAAAACAAGACTACACCACCATCGCAGGCACCG
+
>AAA@DDDBBBBGGGCCEGG?E/>??2B2333323//?/33///////0?/
@M00842:106:000000000-AAV5A:1:1101:25445:6244 1:N:0:5
CTTATCAGAAACGGCAGAAGTGCCAGCCTGCAACGTACCTTCAAGCAGTCC
+
>>1>1@B3BFF1A1AAE00B3B1B11AA0B00ABABBFEG1E11D1BC1BC
@M00842:106:000000000-AAV5A:1:1101:5932:6247 1:N:0:5
TGGAATTCTCGGGTGCCAAGGAACTCCAGTCACACAGTGATCTCGTATGCC
+
3>3>AB@DBDAA24AEGGGGGFBB45BCFFFF5BB2A3BB5D5FABA3BFB
@M00842:106:000000000-AAV5A:1:1101:7925:6247 1:N:0:5
GCCTGTCAGGGACTGTATGAATTCAAGTCTGCGTATTAATAAATGAAAAGG
+
>>>111BBDBCAGCFBGGFA3B3DD3D313D1A0B01A2A2DAF2F11AB/
@M00842:106:000000000-AAV5A:1:1101:10659:6249 1:N:0:5
CTTTTGGTGAGACTGTTGAAGATGCTCATAGAGAAACAAAACAAAAAAATG
+
>AAA>111>BCDFGGAFF3BB11B111313A1A1A100A0000AA0F/A01
@M00842:106:000000000-AAV5A:1:1101:14934:6250 1:N:0:5
AAAAAAAAAAAAAAAAAAAAAAAAACAAGCACCAACAACACAACACAAACC
+
AAAAADDDDDDDGGGGEGG?E@///?GG0/B0/B///?/?///CG///0//
@M00842:106:000000000-AAV5A:1:1101:17051:6257 1:N:0:5
AAAAAAAAAAAAAAAAAAAAAAAGAAAACACAAAAGCACAAGAAGACACAA
+
AAAAADDDDDDDGGGEGEGEGE@//00B0?0//0>00B>0B0<B010000/
@M00842:106:000000000-AAV5A:1:1101:11647:6258 1:N:0:5
CCTTGATGTCGGTTGCTGCAAAAACACAAAACACAAAGGGACTTCCCGGGG
+
>>>>1B1@BDADAA1FGFGBBB0A0000A000B0B0A0B/F/01DB0EE?/
@M00842:106:000000000-AAV5A:1:1101:20184:6261 1:N:0:5
GGCGTATGGTTCTTGCTGCCGCGGGTCGCAAGGCTCATGATTCACACGCCG
+
>3>333344@DFBE5ABFGGG2AAA2AAE010A1B13B55DBD55530010
@M00842:106:000000000-AAV5A:1:1101:24157:6261 1:N:0:5
AATGGGTAGAAAGGTGGAACTTTGATAACACAAACCAACCAAAACGGAATC
+
>>1111B@>FFFCF1BFAAFAF3BA3331BA0AB000A00000A0E//B/B
@M00842:106:000000000-AAV5A:1:1101:22451:6264 1:N:0:5
TTTTTTATGGTTCGTTCTTATTACCCTTCTGAATGTCACGCTGATTATTTT
+
AA@BCDAFFFFFGFACFFGGGGDG5B44A3B55DDDFFG?GEE2A55FGAF
@M00842:106:000000000-AAV5A:1:1101:12491:6266 1:N:0:5
CAATAAACTCAACAGGAGCAGGAACGCGAGGGTATCCTACAAAGTCCAGCG
+
1>AAAFFBDFFFGFFGFFG1FG0A000A0A/A/01D22DG1B1BAFFD1F/
@M00842:106:000000000-AAV5A:1:1101:10993:6270 1:N:0:5
GAAAAAAAAAAAAAAAGGGGGGGCACGCGAGACCAGCCCCCCCACCCACGC
+
11>AA1>A@>A@EAE//EEEGC?-?..-9---;-9---------9-9-:--
@M00842:106:000000000-AAV5A:1:1101:5318:6270 1:N:0:5
TTTTTAAGTTGTCCAAAAAAAAAGAAAAACAAGGGAATCCTCGGGGGCCAG
+
1>111>B@3B@3BGGGGGGGGGA0AFG0B/FC0B/AGB1B1BEE///////
@M00842:106:000000000-AAV5A:1:1101:24415:6270 1:N:0:5
AAAAAAAAAAAAAAAAGGGGGGCGCGCGCCACACGCCACACCCACCACCCG
+
AAAAA?DDDDDDE////ACEGG/>--<--<.<.:-:..;.A....999.:-
@M00842:106:000000000-AAV5A:1:1101:5969:6270 1:N:0:5
ATTAAGCCTGTCAGGGACTGTATGAATTCAAGTTTGCGTATTAATAAATGG
+
A>>AA1BC1>@CFF1FGGAFBF3B3B33DF333B3DDABAB1B22DF1AF1
@M00842:106:000000000-AAV5A:1:1101:20719:6271 1:N:0:5
AAAAAAAAAAAAAAACGGGGGGCGCAGCGCGCACCACACCCACCACACCGG
+
>AAAADDDD@AACEE/A/EGGGA->-<<------:..:.C...9.;.9.--
@M00842:106:000000000-AAV5A:1:1101:11822:6271 1:N:0:5
TTCAGATTAAAAAAAAAAAAAAAAAATGGAATTCTCGGGTGCCAAGGAACC
+
3>>A3BBDFFFFGGGGGGCEGGA00>1FG333BDBBFFE?EEEGHHFHCG1
@M00842:106:000000000-AAV5A:1:1101:13010:6274 1:N:0:5
AATTGTCGGCGCCTGAGATTCAAACAAAAACAAAAAAAACTGGAATTCTCG
+
>A1>1@B>ADDDE?GFFBBAF1DD100000/A/0B/A/E/1BFF1BADBD/
@M00842:106:000000000-AAV5A:1:1101:16363:6274 1:N:0:5
AAAAAAAAAAAAAAAAATGGAATTCTCGGGTGCCAAGGAACTCCAGTCACA
+
BABBBDDBBDBBGGGGGFBGBA33A55?101>E?331?F3F3GGB3@B3G@
@M00842:106:000000000-AAV5A:1:1101:16620:6275 1:N:0:5
CAATAAACAAGTAGATATGGATATGTGTAATCTAATGTAATGGTTTGATGC
+
>AAAAFBFFBF@FFFFFGFGBB5BD6DDA666A5D6D6DDAFF5DBEF5F5
@M00842:106:000000000-AAV5A:1:1101:12571:6276 1:N:0:5
ATTAGGATCATGCAGAATGATCTATATGGATTGGATTCGGAGTAGAATATA
+
>>1>1113BFDFGGGG1GF1BFB333DFFA1FBF11BBEF0EAAGDDFGHF
@M00842:106:000000000-AAV5A:1:1101:15911:6276 1:N:0:5
CAAAAAAAAAAAAAAAAATGGACTTCTCGGGTGCCAAGGAACTCCAGTCCC
+
AABBBBBBBBBBGGGGGGABGB333D5BFEE1>EGFBF?13FFFGFB3@33
@M00842:106:000000000-AAV5A:1:1101:20175:6277 1:N:0:5
GTCGTATGGTTCTTGCTGCCGAGGGTCGCAAGGCTAATGATTCACACGCCG
+
>>>3>B4BFFFFGGFGFGGGG2AEF232EA2A2BBABAG5FDGHFHHGGG0
@M00842:106:000000000-AAV5A:1:1101:18770:6279 1:N:0:5
CTTAGTGGACAAGATAAAGGACAAGATCCATGGAGGTGAGCATGCTGAGGG
+
3>>>355BFFFFFGGGGGFGFG44B44ABGGHE4BE2BAGHHFHFGHFHG2
@M00842:106:000000000-AAV5A:1:1101:14754:6280 1:N:0:5
ATTAAGCCTGTCAGGGACTGTATGACTTCAAGTTTGCGTATTAATAAATGG
+
?ABBB5DFCFFFGFGG2FFGBFADA55AD55A5D6BDA2A2BF555D55A3
@M00842:106:000000000-AAV5A:1:1101:13866:6282 1:N:0:5
AAAAAAAAAAAAAAAAAAAAAAAAAACAACACAACAAACACACAAAAACAA
+
AABBBBBBBBBBGGGGECEEGGE/>//?/??//?/?F?/0??//?0B////
@M00842:106:000000000-AAV5A:1:1101:16636:6284 1:N:0:5
CAATAAACAAGTAGATATGGATATGTGTAATCTAATGCACTGGCTTGCTGC
+
1AAAAFFFFAC1BB3FEGFG1B33B3DAD3333AA3D111ABB000001B1
@M00842:106:000000000-AAV5A:1:1101:9610:6285 1:N:0:5
ATGTGATGTGGTAAAAGTAGAACTTACAAATCAAAACAAACAAAACAAACA
+
>>>11B3B3BDBFGGGGBBFBFB13BAB1111ABA10BAF000BG0G0G/B
@M00842:106:000000000-AAV5A:1:1101:8333:6288 1:N:0:5
ATTTCGTGATTGAGTTGGAGGAGGATTTATTAAGAACAAACAAAAAAAAAA
+
AAAAA11>FFBDGG1BFGAFEABE001A3B3331DB00BB0BG00B//AEA
@M00842:106:000000000-AAV5A:1:1101:18166:6289 1:N:0:5
AAAAAAAAAAAAAAAAATGGAATTCTCGGGAGCCAAGGAACTCCAGTCACC
+
ABBBBBBBBBBBEGGGEEFG3AE3D55??E0>BBBBEC1EFFGHGBFFGH3
@M00842:106:000000000-AAV5A:1:1101:23996:6292 1:N:0:5
TGGAATTCTCGGGTGCCAAGGAACTCCAGTCACACAGCGATCTCGTATGCC
+
1>1>>1BB@DA?EAAEFGGFFB0B1BBCF2FG1A1AG0AAAA0DBBAAB2A
@M00842:106:000000000-AAV5A:1:1101:26370:6292 1:N:0:5
CGTGTGATAAGGGTGTAGTAAAGACTGTCAAAACACTGGACTGGAGTAACC
+
>>>1>1BBDFFFGBAEGFB33BDBB1B1BFD31BABAB00F1GG0ABF1DA
@M00842:106:000000000-AAV5A:1:1101:13129:6293 1:N:0:5
AAAAAAAAAAAAAAAGGGGGGGCGGCGGAGCAGCACACCCCCAGCCCACCA
+
>>AAADDDDDDDC/EAE/EGC-;9--@@--9-/;-999------9----9-
@M00842:106:000000000-AAV5A:1:1101:11783:6294 1:N:0:5
ATATGGATTGAAGGGCTGTGTTTTTACAACAAACAAAAACAATGGAATTCC
+
>>AA1111B>FFCGCFGEBBB0B00013D1A00ABCC0A0A/111111BDD
@M00842:106:000000000-AAV5A:1:1101:11180:6298 1:N:0:5
CTTTTTGGGGTAATTATACTCATCGCGAATATCCTTAAGAGGGCGTTCAGC
+
>AAA>@3>AD2AGAFFFGGFGG55A22AA225AD55D5553AA1A0AFFF5
@M00842:106:000000000-AAV5A:1:1101:23476:6301 1:N:0:5
AAAAAAAAAAAAAAAAAAAAAAAAAACAAAACAAAAACAAAAAAAAAAAAA
+
AABBCCBBCCCCGGGGGGGGGGG?EE/?/??0/?B0?/FCGFHD/B@D?DC
@M00842:106:000000000-AAV5A:1:1101:22196:6301 1:N:0:5
AAAAAAAAAAAAAAAAAAAAAAACACCAAAACAACAAACAAAAAAAACAAA
+
>AAAAD?DDDDDEG/EE/>/E////0>////>/////0/0/00//<////0
@M00842:106:000000000-AAV5A:1:1101:18192:6301 1:N:0:5
TGTAAGCCTGAAATGACTAATTGCTTGCGTGCCTTGAGGACATTTGTAGTC
+
33>>>5BC44FFG5BGG5GGD5AD55AA22A2B5DB3B2BGG3DAAADBB5
@M00842:106:000000000-AAV5A:1:1101:23410:6303 1:N:0:5
AGAAAAAAAAAAAAAAAAAAATGGAATTCTCGGGTGCCAAGGAACTCCAGG
+
>>>>>BCBBCCCGGGGGEGGGGBB@3B3B33??>1>EGBC?FBGH3FGGH3
@M00842:106:000000000-AAV5A:1:1101:8816:6305 1:N:0:5
CATGTTGGACCTGTAAACTTAAATATGTTATGTAAAAAAAAAAAAAAAAAA
+
>>11>@3>CFF1FFFGGGAGFF13D3D3A3DAA333D1AA//AE/AE@E//
@M00842:106:000000000-AAV5A:1:1101:26151:6305 1:N:0:5
AAAAAAAAAAAAAAAAGGGGGGGCGCGCGGCCCACACACCCCACCACACCC
+
A@AAA?ADDDDDGC/AEEGEEG9--99-;---9-A9;---9--:--;;A--
@M00842:106:000000000-AAV5A:1:1101:21959:6306 1:N:0:5
AAAAAAAAAAAAAAAAAAAAAAAAAAGCACACCACAACAAACAACAAAAAG
+
AAAAADDDDDDDGGGCE//>/>///>/>10B0/?//////0/0//?/00</
@M00842:106:000000000-AAV5A:1:1101:11220:6307 1:N:0:5
AAAAAAAAAAAAAAAAAAAAAAAACAGCAACACAAAAAAAACAAACAAACA
+
AAAAADDDDD@DGGGGGGGEE?EE/>0>0000/>/B0///>/?FG?F/F/?
@M00842:106:000000000-AAV5A:1:1101:14983:6308 1:N:0:5
AAAAAAAAAAAAAAAAAGGGGGGAGGGCGGACCCGACACCCACCACCACAA
+
>1AAA??DDDDDEEE?/AECCE>/>//.-----.-:;--:......;C...
@M00842:106:000000000-AAV5A:1:1101:15822:6309 1:N:0:5
ATCCTTCATAGAAATTTCACGCGGCGGCAAGTTGCCATACAACACAGGGTC
+
>AAA>@FFFFFFGGDGGG6FGGE22AA0A0A5BDBGFB3GGC3BFE1?B2B
@M00842:106:000000000-AAV5A:1:1101:18969:6309 1:N:0:5
GACAGGCCGTTTGAATGTTGGCGGGATGCACATAATAAGCAATGACGGCAG
+
>11>1111>11>EAABB3AF0BAA?//B0AF11112221B1AA1BFAEG?/
@M00842:106:000000000-AAV5A:1:1101:17306:6310 1:N:0:5
CTTGTTCTTAAATGGATCATGGATCGTCGAAACTTAATATTGTTGTGAAGG
+
>>>3>BDFFFFFBFGGGGGGFGGGAE4AEAAEEADB55D5ADA5B2BFHF3
@M00842:106:000000000-AAV5A:1:1101:14857:6311 1:N:0:5
AAAAAAAAAAAAAAAAAAAAAAAAGAGACATAAACAAAAAAAAAACAACAG
+
AAAAADDDDDDDGGCEEE?EEG///>0BB011>B1B?00FE/>B//////0
@M00842:106:000000000-AAV5A:1:1101:12595:6312 1:N:0:5
CCTGGATCTGGACTATGTAGCTATTTGCCCTTCTTTAGGCTTTAATGTAAG
+
>>111>1BBFFFGGGFFBBGFF3333DB1110A113DBGHBBB1D2GDGD2
@M00842:106:000000000-AAV5A:1:1101:13294:6313 1:N:0:5
GTTGGATCGAGTTGGGTGTGAAAGCTTTTCCATTGCCTGTTCATCTCTGTA
+
>>111B1@>AA@AGGEAAAEBB3BB1B3B2BF22DGEFG1BF22EBDDG2A
@M00842:106:000000000-AAV5A:1:1101:8786:6316 1:N:0:5
AAAAAAAAAAAAAAAAAAAAAAAAACAAAAACACAACAAAAAAAACAAAAA
+
AAAAADDDDDDDGGGGGGG/EE//>///0B//?0F///<0F//><//<?C/
@M00842:106:000000000-AAV5A:1:1101:23534:6317 1:N:0:5
TAGGACTCCGCATGTGCTAGTAGTAGCATTAAGCCTGTCAGGGACTGTATG
+
>>33>B>BCAADEEDFGG5BABD66BFD5555DBF3FBFAFEFFGBFBG55
@M00842:106:000000000-AAV5A:1:1101:9034:6318 1:N:0:5
AGTAGCATTAAGCCTGTCAGGGACTGTATGAATTCAAGTTTGCGTATTAAA
+
11>>1BD@3DFFGGBF1F3BGGFF0BB3BB3333DD3A2B2DFEEAA1AFB
@M00842:106:000000000-AAV5A:1:1101:12770:6318 1:N:0:5
AAAAAAAAAAAAAAAAAAAAAAAACAAACACCACAGCAACACAACCACCAC
+
AAAAADDDDDDDGGGGEE@@?//>///0/00////0/0<B0/////?////
@M00842:106:000000000-AAV5A:1:1101:22559:6319 1:N:0:5
TGGAATTCTCGGGTGCCAAAGAACTCCAGTCACACAGTGATCTCGTATGCC
+
33>>3B@BBDABGAEEGGFFBBAB55GHFFGGF5EAE3BBDD5DFABBFD3
@M00842:106:000000000-AAV5A:1:1101:17212:6321 1:N:0:5
CCTTGATGTCGGTTGCTGTAAAACGCGACAAGAAAATGGACTTCTCGGGTG
+
>>1>1B133B>11A1BBFA13B3100000//000AA111A111D2BAA/A/
@M00842:106:000000000-AAV5A:1:1101:8141:6323 1:N:0:5
GTCTCAGGAGGAAGCGGAGCAGTCCACATGCTTTTGAGATGGCAGCAACGG
+
>>>3>55CFBABGFEEEEGGAF53F533AB3DB5BBA2G53BGFGGHHHC0
@M00842:106:000000000-AAV5A:1:1101:10006:6324 1:N:0:5
CTTCTAAGGATTATGGACAAAAAAAAAACAAACAATGGAACTCCCGGGCGG
+
>>1>>FFFCFB1FFFGGGBFGG1A0A0A///B/F/1BECG11A1BAEE/E/
@M00842:106:000000000-AAV5A:1:1101:20091:6328 1:N:0:5
AAAAAAAAAAAAAAAGGGGGGGGGCGCGCAGCCACACCCCCACCCCCGCCC
+
AAAAADDDDDDDG?//AF//B-9=?=----9-9-;-99-;@-----9----
@M00842:106:000000000-AAV5A:1:1101:10518:6331 1:N:0:5
TCATGAGGGCTGATAGTGTGAAGAAAACAAAAACAAAAAAAATGGAATTCC
+
1>>>131B>A1>GFFG3BBFBBD1A000AA0000B0B0FEG/BABBG11DD
@M00842:106:000000000-AAV5A:1:1101:9391:6332 1:N:0:5
AAAAAAAAAAAAAAAAAAAAAAGAAAAGAGCGACCGCAAGACAAACACAAC
+
BBBBBBBDBBBBGGGGGGGGGG1B13B3111>>///>/</??3?F/0B///
@M00842:106:000000000-AAV5A:1:1101:24368:6336 1:N:0:5
GAAAAAAAAAAAAACAGGGGGGGAGCAGCAGCACGCGACCACGACCACCAG
+
1>1AA1AADDDDG?A/0/AEEC--;..//9./.:-A--;--9----;----
@M00842:106:000000000-AAV5A:1:1101:24109:6336 1:N:0:5
TTGGGGTAATTATACTCATCGCGAATATCCTTAAGAGGGCGTTCAGCAGCC
+
>>33333>FFFFGGGGGGGGGCAA222ABD55DB55BAAAEAEFHFHHHHA
@M00842:106:000000000-AAV5A:1:1101:19034:6339 1:N:0:5
TATTGACGTCCTTCCCCGTACGCCGGGCAATAATGTTTATGTTGGTTTCAT
+
>AAA3BBAAABAGGGGGGA2AE22AE2EAF353DD5BD5DFBBFF1AAG55
@M00842:106:000000000-AAV5A:1:1101:20456:6339 1:N:0:5
AAAAAAAAAAAAAAAAAATGGAATTCTCGGGTGCCAAGGAACTCCAGTCAC
+
AAAAAD@DDDDDGGGGC?0BGB11F@2D>?>/>EFGEGF0BGBFFGF2B11
@M00842:106:000000000-AAV5A:1:1101:7895:6339 1:N:0:5
TCATGTTGGACCTGTAAACTTAATAAAACACAAAACAAAAATGGAACTCGC
+
>>A>3@BBAFFFGGFGGGGGFG555555BC4424B4BGF2B2BF3F3BF2A
@M00842:106:000000000-AAV5A:1:1101:5799:6340 1:N:0:5
AAAAAAAAAAAAAAAAAAAAAAACAGACACACAACACAAGACACAACCACC
+
ABBBAD@DBBBBGGGGGGGGGG/1113B111/////?//0003B0//////
@M00842:106:000000000-AAV5A:1:1101:18045:6342 1:N:0:5
AAAAAAAAAAAAAAAAAAAAAAACAAAACAACAAAACACACACACACACAG
+
AB@ABBBDBBBBGGGGGGGGGGE1?1?1111//?BFGA0////////?/?0
@M00842:106:000000000-AAV5A:1:1101:20162:6344 1:N:0:5
GAAAAAAAAAAAAAACGGGGGGGAGCGCGCACAGACGCACGCGCGCCGACG
+
1>AAA111>@DDCE//AEEGCC:-9.;-------/--------9-------
@M00842:106:000000000-AAV5A:1:1101:19344:6346 1:N:0:5
AAAAAAAAAAAAAAAAAAAAAAAAAACAACACAAAAAAAAAAAAAAAAAAA
+
AAAAADDDDDDDGGGGGGGCEG/////?E/?/?FG0FCG@@CG@-CCG?CG
@M00842:106:000000000-AAV5A:1:1101:10898:6346 1:N:0:5
AAAAAAAAAAAAAAAAAAAAAAAGCACCGTATCCACGTCGAACAACACACC
+
A@ABBDDBBBBBGEGEGCE0E@/11311/1/0B333/??///B/0////?/
@M00842:106:000000000-AAV5A:1:1101:20719:6347 1:N:0:5
CCAAGAGCTTGATGCGGTTATCCATCTGCTTATGGAAGCCAAGCATTGGGG
+
>>AA3B4CDFFFGGBFGAA2DFDG5BAAB5A5DBB53ABGFHEGHGGHHH?
@M00842:106:000000000-AAV5A:1:1101:5379:6351 1:N:0:5
AAAAAAAAAAAAAAAAAAAAAAACACAAACACACACAACAACACAACAAAA
+
AAAAADDDDDDDGGGGAA//>//?/0/?F/00//?/??//</?/?<//F00
@M00842:106:000000000-AAV5A:1:1101:18441:6356 1:N:0:5
AAAAAAAAAAAAAAAAAAAAAAACAAAAACAGCACACCGGCCGAGCCACCG
+
ABBBBBBDDBDBGGGGEEG@EGE1?1B11110000?0>/////////000/
@M00842:106:000000000-AAV5A:1:1101:25367:6357 1:N:0:5
AAAAAAAAAAAAAAAAAAAAAACACCAAAACAACACCAACCCAACCAACAC
+
ABBBBBADDBBBGGGGGGGGGG11111?1111?1///F////?//?F/?//
@M00842:106:000000000-AAV5A:1:1101:10183:6360 1:N:0:5
CTTATTGTATGCTGGTGGATGTATTTGATTTCTGATGCCTAATTTTGTGCT
+
AAAAAF5BBDFFGGG4BF4BBB66A6D6AA55AD5ADFGDE3D5DAF2B55
@M00842:106:000000000-AAV5A:1:1101:19624:6360 1:N:0:5
TTTGGTGAGACTGTTGAAGATGTTAACAGAGAAAAAACACATGGAATTCTC
+
>>>11>11BDFDGFFFBBB1BB333313100011B0A0F0BBA01BB1F2A
@M00842:106:000000000-AAV5A:1:1101:12979:6361 1:N:0:5
AAAAAAAAAAAAAAAAGGGGGGGAGAGCGACACCAGCCAGCACCACCCGCG
+
>1AAAD@DDDDDAAE/A//EE/;-;.;.9---9-9----9--9--------
@M00842:106:000000000-AAV5A:1:1101:18733:6365 1:N:0:5
TACACTTCGATTTTTTTTTTTTTTTTAAATGATAAAATAAAAATGGAATTC
+
>ABBBFFFBAFFGGGGGGGGGGGAF0AAA5@55DDD5@BGHHHHBFEHHH@
@M00842:106:000000000-AAV5A:1:1101:13719:6367 1:N:0:5
AAAAAAAAAAAAAAAAAAAAAAAACAAAAACAACAAACACAAAAAAAAAAA
+
AAAAADDD@DDDEGGGAAEEE?/E/>/B0/////>FGCH0F/<EF/C//<<
@M00842:106:000000000-AAV5A:1:1101:8439:6369 1:N:0:5
AAAAAAAAAAAAAAAAAAAAAAACACAAAAACAAAAAAAAAAACAAAAAAA
+
AABBABBBBBBBGGGGGGGGGEE1?1?1B1?///BF/E//<CC/?<0?/@@
@M00842:106:000000000-AAV5A:1:1101:8595:6370 1:N:0:5
AAAAAAAAAAAAAAAAAAAAAAAGAAAACAAAAAAAAAAAAAAACACAACG
+
AAAAADDDDDDDGGGGCEEEGCE//00B0F/00/>//<////<///0>.>-
@M00842:106:000000000-AAV5A:1:1101:9567:6372 1:N:0:5
AAAGCATTGGGATTATCATAAAACGCCTCTAATCGGTCGTCAGCCAACGTG
+
3AA3AC@5DFABFGGGGFEGFG5B22A4A4455B2B2BEAFAAFHGGGG11
@M00842:106:000000000-AAV5A:1:1101:22407:6378 1:N:0:5
GAAAAAAAAAAAAAAAGGGGGGCGGAGGGACCACCACACCACCAGCCAACC
+
1>AAAFDDDDD@EECAAE/C?<//C----.......;..::......./..
@M00842:106:000000000-AAV5A:1:1101:6346:6380 1:N:0:5
TTAAGCCTGTCAGGGACTGTATGCATTCAAGTTTGCGTATTAATAAATGAA
+
11>A1DF1BBCF3FFGGGGBFGD3D33DA3D333DBAAAA1D222A1AF1B
@M00842:106:000000000-AAV5A:1:1101:15338:6381 1:N:0:5
AAAAAAAAAAAAAAAAAGGGGGAGGACGGGCAGGCGCAACACAACACCACG
+
>>AAADDDDDDDGGG?AA/AAE/>///>////////>/</0</////////
@M00842:106:000000000-AAV5A:1:1101:19029:6382 1:N:0:5
AAAAAAAAAAAAAAAAAAAAAAAAAAAAAAAGAACAAAGAAACCAACACAG
+
>AAAADDDDDDDGGG?ECCECE/>/>///////?000?000?00//////0
@M00842:106:000000000-AAV5A:1:1101:11050:6382 1:N:0:5
AAAAAAAAAAAAAAAAGGGGGGGCGGGCGCAACCACACCGCCAAACAACAA
+
1AAAADDD@DDDCEEAAAE?E?-----99----9-9-9------;?-----
@M00842:106:000000000-AAV5A:1:1101:26192:6390 1:N:0:5
AAAAAAAAAAAAAAAAAAAAAACAAAAAACACAACCAACCACAACACACAA
+
A1AA1DDDDDDDGGGGEEEEEC///00/>//0?>/////?/?///?<C///
@M00842:106:000000000-AAV5A:1:1101:22831:6390 1:N:0:5
GGGGATGTAACTCAGATGAAAAACAACAACAGAAAATGCAATTCTCGGGTG
+
>3A3>33BBDFBFGGGGFBABB4AE44A44B433325B55553B55BAE22
@M00842:106:000000000-AAV5A:1:1101:11076:6397 1:N:0:5
AAAAAAAAAAAAAAAAAAAAAAAAAAACAAAAAAAAAAAAAAAAAAAAAAA
+
AABAADBBBBBBGGGGGEGGGG?/>/>/?/00/>>/>/<CC--AC-ACCG@
@M00842:106:000000000-AAV5A:1:1101:11423:6398 1:N:0:5
TTTTAGGATAGTCTGAGTGTATGAACATACAATTCCTGATTGGTGTTAAAC
+
>>>>A11B3BBBBEGFFABBBBD3DBA1D11131A33FD13DB1A0BB2B1
@M00842:106:000000000-AAV5A:1:1101:20633:6398 1:N:0:5
GAAAAAAAAAAAAAAGGGGGGGGCGGAGGAATACACACACGAACGACAGCG
+
1>AA1111>0A@A?CE?/EEGG?;9--9---///9//:-;---;---;---
@M00842:106:000000000-AAV5A:1:1101:18395:6401 1:N:0:5
AAAAAAAAAAAAAAAAAAAAAAAAACACAAACAAAAAAAAAAAAAAAAAAA
+
BBBBBBDBBBBBGGGGGGGGGGG/E//0?/?/B?0B/>></<<@?DGGGGG
@M00842:106:000000000-AAV5A:1:1101:13991:6402 1:N:0:5
AAAAAAAAAAAAAAAAAAAAAAAGCAAAACCCACCGACCACACACCACACA
+
AAAAADDDDDDDCG?EEEEG?/>?010100/?//>///<///?///?<///
@M00842:106:000000000-AAV5A:1:1101:5449:6408 1:N:0:5
AAAAAAAAAAAAAAAAAGGGGGAGCAGACGCGCAACCACCACCCGAACACC
+
>>AAA1@DDDDDE/E//AEE?@//?/00B//>////0///?////</</</
@M00842:106:000000000-AAV5A:1:1101:16232:6408 1:N:0:5
ATGGACGGCATTGTAGATAAGAGCAAGAGAAAAAACAAAACAAAAAAACGG
+
>>>1>B1>>D11BBFGFB3EBABB10A0001100A/BAAG0B/BE/E//A/
@M00842:106:000000000-AAV5A:1:1101:11630:6409 1:N:0:5
AAAAAAAAAAAAAAAAAAAAAAAAAACAAACAAAAAACACAAAAAAACAAA
+
1AAAADDDDDDDGGGGGGGGG@E>/>//F0/0/<BF//?0?F00?>B//F0
@M00842:106:000000000-AAV5A:1:1101:17951:6416 1:N:0:5
CAATGGCGGCAAAAATTTATGAGGAACGTATGAAACACTAAAACCAAAACA
+
>AAA34C>@DABGGCAGFDGBBB3A2FEAADB55DBBB3BF33B1B11A11
@M00842:106:000000000-AAV5A:1:1101:13974:6417 1:N:0:5
TGGAATTCTCGGGTGCCAAGGAACTCCAGTCACACAGTGATATCGTATGCC
+
>3>>>BBBDFBBGFAEGFFAF44B4ACEFDGFGBAEGBBF555BFBFBEG3
@M00842:106:000000000-AAV5A:1:1101:11941:6417 1:N:0:5
AAAAAAAAAAAAAAACGGGGGGGGCGGCGACTGCGACCCGCCAAGCAGCAG
+
>>AAA1>D0ADDEC//AEECE?--999@---9-;--------9----/;--
@M00842:106:000000000-AAV5A:1:1101:22886:6419 1:N:0:5
GCCTGTCAGGGACTGTATGAATTCAAGCTTGCGTATTAATAAAAAAAAAAA
+
>>>111BBDCCAFEFBGGFABB3D33D1B1B0AA0A12A22D1ABE//FEE
@M00842:106:000000000-AAV5A:1:1101:19296:6421 1:N:0:5
GATGTCGGTTGCTGTATAAAAACAACAAAAAAAATGGAATTCCCGGGTGCC
+
>>>1>B1>>>AFFGGFFGEFFG0BA00F00AA//BBG111BFFHEGGAA/0
@M00842:106:000000000-AAV5A:1:1101:25338:6421 1:N:0:5
GACGAAAAATGGTTTTTAGAGAACGAGAAGACGGTTACGCAGTTTTGCCGC
+
>>>3>>ADFFFFGFFFGGGAFAGBA22223A322222B2EAE1D5D1FG?0
@M00842:106:000000000-AAV5A:1:1101:11340:6422 1:N:0:5
TAAACATAGTGCCATGCTCAGGAACACAGACACGCGGCACAGAATGTTTAA
+
>AAAAFFDB@BDGEBFFBF3BG11AF00010BGE0E0EEGGBAA1F1B2D2
@M00842:106:000000000-AAV5A:1:1101:8232:6423 1:N:0:5
AAAAAAAAAAAAAAAAAAAAAAGAGAAGACGCGGGACACACCAACACCGCC
+
AAAAA@DDDDDDGGGGG?EE/>/BBG@01B////////00/////F/////
@M00842:106:000000000-AAV5A:1:1101:12040:6424 1:N:0:5
AAAAAAAAAAAAAAAAAAAAAAAAAAAAATCAAAAGACACAACAAAAAAAA
+
ABBBBBBBBBBBGGGGGGGEGC//>///>0??11B0?0B0B//?/0<//>/
@M00842:106:000000000-AAV5A:1:1101:18456:6424 1:N:0:5
AAAAAAAAAAAAAAAAAAAAAAAAAAAACAAAAAAAAAAAAAAAAAAAAAA
+
BBBBBBBBBBBBGGGGCGGGGGF/>>EE<EG00?<B/BDFGGGGGC-@DGG
@M00842:106:000000000-AAV5A:1:1101:19809:6425 1:N:0:5
TTTGGTGGACAGATCATTACTTTAACTAGTAATGATTGATGAACAACATAG
+
3>>3343>AFF@GDB4BF5FBE55DD5DDA566B5DADA5D5FG52F2G55
@M00842:106:000000000-AAV5A:1:1101:4977:6425 1:N:0:5
ATTAAGCCTGTCAGGGACTGTATGAATTCAAGCTTGCGTATTAATAAATGA
+
>1>>A11C@>BCG3BFFGGGBF3A3333DA3D11ABB0AB0A222D2DDD1
@M00842:106:000000000-AAV5A:1:1101:4956:6430 1:N:0:5
ATTAAGCCTGTCAGGGACTGTATGAATTCAAGTTTGCGTATTAATAAATGG
+
A3AAA5BC@C@CFFGGFEFGAF6AB656DDB55B6DDAA223B55D5A553
@M00842:106:000000000-AAV5A:1:1101:7865:6431 1:N:0:5
AAAAAAAAAAAAAAAAAAAAAAAAAAAAAAACAACACACCGACGGCACACC
+
ABBBBBDBBBBBGGGGGGGGCGG/////////?///?//?/<//->--0<.
@M00842:106:000000000-AAV5A:1:1101:24747:6433 1:N:0:5
AAAAAAAAAAAAAAAAGGGGGGCGGCGCGCACACCGCAACGCCACCCACCC
+
AAA>A@DDDD@DE///AE/E/B//--<:-::?-;.-;9-;-;-...-9---
@M00842:106:000000000-AAV5A:1:1101:17960:6435 1:N:0:5
CAATGGCGGCAAAAATTTATGAGGCACGTATGCAACACTCAAACAACACAA
+
>11111B11>00000B1122B2A00BFECG1A221B0B10011B0AAA/A/
@M00842:106:000000000-AAV5A:1:1101:11409:6438 1:N:0:5
AAAAAAAAAAAAAAAAAAAAAAAAAAAAACACACAAAAACAACAACACAAA
+
1AAAADDDDDDDGEGGGCECEC////>////0?/?/B0//<//?//?///0
@M00842:106:000000000-AAV5A:1:1101:18696:6438 1:N:0:5
AAAAAAAAAAAAAAAAGGGGGGGGGCAGCGATGACACACGCCAACACGACG
+
1>11A1@DD@DDEC?/A/EEGG-@@--------////--------;--9--
@M00842:106:000000000-AAV5A:1:1101:18989:6438 1:N:0:5
AAAAAAAAAAAAAAAAAAAAAAAAAAAACAGACAGAACAAGAGACACGGCG
+
1>AAA@DDDDDDGGGGGGCGGG/>/>/>/?0B0BB01B000000000////
@M00842:106:000000000-AAV5A:1:1101:9457:6438 1:N:0:5
ACGGATACCGGCTGTAACTTCTTCAGGTTGTTGAGCTGCTTGAAGCATTTA
+
>>>1>1>BCAAD1EEGGGDGFG1DADF11B00B2FGDEGB1BBFFHFAD2D
@M00842:106:000000000-AAV5A:1:1101:15410:6439 1:N:0:5
AAAAAAAAAAAAAAAAGGGGGGGGACGCGACGCACGCACCACACGAACAGG
+
1>A>AA?DADDDE//AAECGC/A--9;------;9-------;A--;--/-
@M00842:106:000000000-AAV5A:1:1101:8518:6441 1:N:0:5
AAAAAAAAAAAAAAAAGGGGGGGAGACGAAGCACCACCACCACACACACAG
+
>AA>AD@DDDDDGCA??EECGG--;...--.9/9-;B---9-9---:----
@M00842:106:000000000-AAV5A:1:1101:25860:6443 1:N:0:5
AAAAAAAAAAAAAAACAGGGGGGAGCCACCGCCACCACACAACACACCCAG
+
>A?AA1DDDDDDC/AA/B/FAA//>?/000//<><0...>..<<...<...
@M00842:106:000000000-AAV5A:1:1101:20246:6444 1:N:0:5
AGTAGCATTAAGCCTGTCAGGGACTGTATGACTTCAAGTTTGCGTATTCAA
+
11>11B3@DDDDFFBGDG3BFAEF0BB333313AD3A3B2A1FAAEEFB22
@M00842:106:000000000-AAV5A:1:1101:7982:6445 1:N:0:5
AAAAAAAAAAAAAAAAAAAAAAACAAAAACACAACAAACACAAAACAAAAA
+
>AAAADDDDDDDGGGGGGCEGEE///0>//?0>//?/B/>0//0B0//B0<
@M00842:106:000000000-AAV5A:1:1101:17203:6446 1:N:0:5
CCTTGATGTCGGTTGCTGTATAACAAAACAAAAAAATGGAATTCTCGGGTG
+
>>>A?B5FFFADAE2BBGB5F6FBB44BA44222AAA3B3B33G5D11A10
@M00842:106:000000000-AAV5A:1:1101:22667:6451 1:N:0:5
AAAAAAAAAAAAAAAAAAAAAAAAGAGCGAAGAAAGAAAGAAAACAACAAA
+
1AAAA1ADDDDDEEGEG///>EE//?00//>//0B10<0100000///?/0
@M00842:106:000000000-AAV5A:1:1101:11455:6451 1:N:0:5
AAAAAAAAAAAAAAAAAAAAAAACGACACGCCACACACACAGGAACAACAC
+
AAAAADDDDDDDGGGGG?ECE?>///>///>//?0////?/0/00000<F/
@M00842:106:000000000-AAV5A:1:1101:6012:6452 1:N:0:5
AAAAAAAAAAAAAAAAAAAAAAACAAACAGACAAACACAAAAAACAAAACG
+
BBBBBBDDBBBBGGEGGEGGCE@1F1?1B2B0B?G/0F/?00?////000/
@M00842:106:000000000-AAV5A:1:1101:7768:6452 1:N:0:5
AAAAAAAAAAAAAAACGGGGGGGGCGCACAAGACAGACCACCACACGACAC
+
AAAAADDADDDDCGCA?EEE?/--9----9---9/-/-;-ABFB-A-99-9
@M00842:106:000000000-AAV5A:1:1101:7864:6452 1:N:0:5
AAAAAAAAAAAAAAAAATGGAATTCTCGGGTGCCAAGGAACTCCAGTCACC
+
BABBBBBBBBBBGGGGE1FFB3335A5B?E1>?FGFCAAGG3BBFG@FDG3
@M00842:106:000000000-AAV5A:1:1101:18925:6453 1:N:0:5
AAAAAAAAAAAAAAAAAAAAAAAAACAAAACAAACACAAAAAAAAAAAAAA
+
AAAAADDDDDDDGEEEAEE/>EE/>>F/0B0/FGFA0F/0BG/<@C/A/A@
@M00842:106:000000000-AAV5A:1:1101:17179:6456 1:N:0:5
AAAAAAAAAAAAAAAAAAAAAAACCAACAGACCAAGCAAAAACACACACAA
+
AAAAADDDDDDDGGCE/E/@E?>//////00B?0?0/B01></?<A/?///
@M00842:106:000000000-AAV5A:1:1101:11108:6456 1:N:0:5
TGGAATTCTCGGGTGCCAAGGAACTCCAGTCACACAGTGATCTCGTATGCC
+
>3>>>4BBBFBBGAAEGFFFFB4F4DC4BFHDD5FAGABFFBDGGBEGGH3
@M00842:106:000000000-AAV5A:1:1101:5447:6457 1:N:0:5
CCATTGCATCTGTTATTCAATATTAATACCTGTCTAGTTATGAAAAAGAAA
+
>>A111BDBD1B33B3BBGGGG33D33DFG111B3AF3BB3DDBEGHCFHG
@M00842:106:000000000-AAV5A:1:1101:14501:6459 1:N:0:5
GATTGGTTGTGTTGGGTGTAGAACATGATACATGTATAAATTACTTGCTCC
+
>>>>11B>>>ACGFGEAAABBBD101BB2BGDDFD2D22D22FGD2F1DB1
@M00842:106:000000000-AAV5A:1:1101:22002:6460 1:N:0:5
TCATGTCGGGAATTGTAGAGTTATGAGTATGGCTAACGCTTATTGAATTAA
+
>>>33BB>ADBBFFBBFFAB5B56A5AD5AD4BB3B3AAA225DF5DF5FB
@M00842:106:000000000-AAV5A:1:1101:23267:6460 1:N:0:5
AAAAAAAAAAAAAAAAAAAAAACCAAGAGACACGACAAACCCACCACACAC
+
1AAAADDDDDDDGGGGEEEEC?>//>0>0B000/////B//?//?//?/?/
@M00842:106:000000000-AAV5A:1:1101:20089:6461 1:N:0:5
AAAAAAAAAAAAAAAAAAAAAAACAAAACACACAGCAAGCGAGACGACCAG
+
AAAAADDDDDDDGGGEEGE/FCE/>/0B0?0//?0/000>//////////0
@M00842:106:000000000-AAV5A:1:1101:16361:6463 1:N:0:5
TAACCTGATTCAGCGAAACCAATCCGCGGCATTTAGTAGCGGTAAAGTTAG
+
>>AABD4BBBBDFG?EAEGGGG4E42222AE2B5DDAD5AEAA1BEGDF55
@M00842:106:000000000-AAV5A:1:1101:15470:6465 1:N:0:5
AAAAAAAAAAAAAAAAAAAAAAAAACCAAACACAAAAAAAAAAAAAAAAAA
+
AAABBBBBBBBBGGGGEGEGGG>EE//?///BB?/FGF@<D?C@</<-<--
@M00842:106:000000000-AAV5A:1:1101:9661:6472 1:N:0:5
ATACAAAACAACAACAATTACAAAAAAAAAAAAAAAAATGGAATCCCCGGG
+
?>AAAFFFFBBBGGGGGFGGGGB4F422222A0AE@0/1B33BB3B3?EG/
@M00842:106:000000000-AAV5A:1:1101:12464:6473 1:N:0:5
GTTGGATCGAGTTGGGTGTGAAAGCTTTTCCATTGCCTGTTCATCTCTGTA
+
>>111B1BAAA1FGGEAAAA333AB11312BD22DFBBFB1DDFF2D2FA2
@M00842:106:000000000-AAV5A:1:1101:15957:6475 1:N:0:5
AAAAAAAAAAAAAAAAAAAAAACAACCAAAATAACAAAAAAAAAAAAAAAA
+
3AABBBBBBBBBGGGGGGEGCF1??1111113B33B3B0FEF?D/<BD//>
@M00842:106:000000000-AAV5A:1:1101:21773:6476 1:N:0:5
CTCGGAATTATTGGCTGTTACTCAGACGTTTTAACTTCAAACAACAAAAAA
+
11>111>1BB3BAAB1ABBBB3D1BA1A00B0A1DA2F2AD1BG0E/0B//
@M00842:106:000000000-AAV5A:1:1101:12446:6483 1:N:0:5
GTTGGATCGAGTTGGGTGTGAAAGCTTTTCCATTGCCTGTTCATCTCTGTA
+
>>333B4@>AADCGGFAEAEBA5BB45545BG55BFFFF3BDDBFAFDGF5
@M00842:106:000000000-AAV5A:1:1101:13992:6484 1:N:0:5
TAGTAGCATTAAGCCTGTCAGGGACTGTATGACTTCAAGTTTGCGTATTCA
+
3>>>>5BFFFFFGGFCGFG5BGF2BBF46DB55A5DDDA5DAFDEAABF5D
@M00842:106:000000000-AAV5A:1:1101:9523:6484 1:N:0:5
ATCAGGATTTCAAAAAAAAAAAACAAATGGAATTCTCGGGCGCCAAGGAAC
+
>1>A11@BBBBFGGGCGGEGGGG/B/01DF1111D2DEE//>EEC/BE0F0
@M00842:106:000000000-AAV5A:1:1101:14824:6485 1:N:0:5
AAAAAAAAAAAAAAAAAAAAAAAAACAAAAAGCACAAAAACAAAGAAAAAA
+
A1AAADDDDDDDGGGGEEEGGG/>>///>0?/0>00BBCG///00B0<00/
@M00842:106:000000000-AAV5A:1:1101:13590:6487 1:N:0:5
AAAAAAAAAAAAAAAAAAAAAAAACAACAGGCACACAAAGCAACAAAGAAA
+
AAAAADDDDDDDGGGGGCG?E/>E/>//?0//?0B0?/B00100B/000<0
@M00842:106:000000000-AAV5A:1:1101:13387:6488 1:N:0:5
TGAACCAATCCAGATCAAATGAAGATGTTTTGAACGATGACAAATGTATAA
+
>1AAAAFA1CFFCGBGGAEDBB1B11B333BB0DFEEAF1GGFCFH2D2D2
@M00842:106:000000000-AAV5A:1:1101:18578:6489 1:N:0:5
AAAAAAAAAAAAAAAAGGGGGGGCGGCAGCGCCAGCCCAACCAACACACGG
+
>1>AA11>>ADA/E//AAA/A@;----9-----9----------9;-;---
@M00842:106:000000000-AAV5A:1:1101:21761:6489 1:N:0:5
CTCGGAATTATTGGCTGTTACTCAGACGTTTTAACTTCAACAAAAAAAAAA
+
>>>33>>34B5@A4BAFBBAFBD5AB4A22B25BD55DBAAB22F22AA0A
@M00842:106:000000000-AAV5A:1:1101:16523:6490 1:N:0:5
AAAAAAAAAAAAAAAAAAAAAAAAAAAAAAACACAAAAAAAAAAAAAAAAA
+
BCCCCBCBCCCCGGGGGGGGGFG/E/>EE/</F?FF0GCDGFGGGGFGCGG
@M00842:106:000000000-AAV5A:1:1101:14174:6490 1:N:0:5
AAAAAAAAAAAAAAAAGGGGGGGGCCGCGCGCCACCACCCACCCACACCAC
+
>?AAA1>A@DDDGE?/AAFGEC@---9-----;99-----;-9-9-:----
@M00842:106:000000000-AAV5A:1:1101:9117:6490 1:N:0:5
AAAAAAAAAAAAAAAAAAAAAAACAAAAAAAAAAACAAAAACAAAAAAAAA
+
BBBBBBBBBBBBGGGGGGCCEFG1?F11?/>///</?/B0?/?C00////-
@M00842:106:000000000-AAV5A:1:1101:5918:6490 1:N:0:5
GAAAAAAAAAAAACAGAGGGGGCGACGACACGACACAACCCCACACGCCAC
+
>AAA?C>A?D?DGEF00A/AF/////>////////>>///><</?//<?//
@M00842:106:000000000-AAV5A:1:1101:10628:6491 1:N:0:5
AAAAAAAAAAAAAAAAAAAAAAAAAACAAAAAACAACAAAAAAAAAACAAA
+
ABABBB?AD@A>EEEEEG?CCG?/>>//?00?/<?//?G0B/>B//A/CCG
@M00842:106:000000000-AAV5A:1:1101:18331:6495 1:N:0:5
AAAAAAAAAAAAAAAAAAAAAAAAAGAAACCATGAACCAGCAAAAAAAACA
+
A?>AABBDBBBBGGCC0ECG?G//>//B330?3333?/B?/FF30//>///
@M00842:106:000000000-AAV5A:1:1101:6965:6497 1:N:0:5
AAAAAAAAAAAAAAAGGGGGGGGCGGCGACACACACACACCACACACCCCG
+
1>AAADDDDDD0?EG/AE?EC--999--;---9--:-9--9--;----;--
@M00842:106:000000000-AAV5A:1:1101:19619:6499 1:N:0:5
AAAAAAAAAAAAAAAAAAAAAAAAAAAAACACAAAAAAAAAAAAAAAAAAA
+
AAAAADDDDDDDGGGGEEEEEE/>/>//<//B<F0F//B//A--CG--AC?
@M00842:106:000000000-AAV5A:1:1101:19410:6503 1:N:0:5
TGGAATTCTCGGGTGCCAAGGAACTCCAGTCACACAGTGATCTCGTATGCC
+
>3>>>BBDFFCCGFAEGGFFFBBG4BFFGGGFE5CEG3B5A55DFBB3BG3
@M00842:106:000000000-AAV5A:1:1101:20952:6504 1:N:0:5
TGTGAGGGCTATAAAGTTTAACGACATTGGTTATGAATTTTAGTTTATATG
+
>111>111ACFFGGDGBFD3ABA0A003D11A1BD2D2B222B1A221A22
@M00842:106:000000000-AAV5A:1:1101:9896:6504 1:N:0:5
CATTAAGCCTGTCAGGGACTGTATGAATTCAAGTTTGCGTATTAATAAATG
+
>A3>AF5BCCCBFGGGGFFBFBA6D5656AF5D556DDAAA23DF5AA5D5
@M00842:106:000000000-AAV5A:1:1101:10448:6506 1:N:0:5
AAAAAAAAAAAAAAAAGGGGGGGCGACCCGCGCACGACAAACACCACAGCG
+
AAAAADDDDDDDGGGEAAECEB@G----;-----;-:@------9:9A-;-
@M00842:106:000000000-AAV5A:1:1101:16889:6509 1:N:0:5
AAAAAAAAAAAAAAAAAAAAAAAAAAAAACACAAAAAAAAAAAAAAAAAAA
+
ABBBBBBBBBBBGGGGEGEEGGGE>E//>/???/FFF/BCGGGCGGGCD-?
@M00842:106:000000000-AAV5A:1:1101:16909:6511 1:N:0:5
AAAAAAAAAAAAAAAAAAAAAAACAAAACACTACAACACCACACCACACAA
+
BBBBBBBBBBBBGGGEGGE?EEEEA1B111133?33BE////////?//</
@M00842:106:000000000-AAV5A:1:1101:12901:6512 1:N:0:5
AAAAAAAAAAAAAAAGGGGGGGCGGGCGAAGCGCAGACACACCACGAACAG
+
1>AAA111A@DDEEE?/EEAB@-----------9;--;--9:--------/
@M00842:106:000000000-AAV5A:1:1101:10505:6514 1:N:0:5
AAAAAAAAAAAAAAAAAAAAAACGACACGTCTGGAGAGAGCGAACAACACA
+
AABBBBBDBBBBGGGGGGGEF?1EE///10?2/3303/?///////B?/?/
@M00842:106:000000000-AAV5A:1:1101:18231:6516 1:N:0:5
TAATAAGGCTTATTGGCTAAATAAATCCAATCCTTGATGTCGGTTGCTGTA
+
1AAAAF11B1>C1ABBGB1CEAB1133B1E3A033B11D2AAA00AFAF11
@M00842:106:000000000-AAV5A:1:1101:4955:6517 1:N:0:5
AAAAAAAAAAAAAAAAAAAAAAACAGACAATGCCACACACAAAAAAAACAA
+
>ABAAADBBBBBGGGGGGE?F@>??2?B?233333BB/??//00///<?//
@M00842:106:000000000-AAV5A:1:1101:5609:6518 1:N:0:5
AAAAAAAAAAAAAAAAAAAAAAAAACAACAAAAAAAACAAAAAAAAACAAA
+
ABCCCCDBBCBCGGGGGGGGGGG/>/????G00?E?D?GHAFG/CGFAE/F
@M00842:106:000000000-AAV5A:1:1101:6986:6518 1:N:0:5
TCAAAAGCAATATCAGCACCAACAGAAACAACCTGATTAGCGGCGTTGACA
+
>AABCFFFFFFFGGFGGGGGGGB2A44B44A4B3FC5ADGG?2AEAAEHG5
@M00842:106:000000000-AAV5A:1:1101:25186:6518 1:N:0:5
AAAAAAAAAAAAAAAAAAAAAACAACAACACAAAAAAAAAAAAACAAAACA
+
BBBBBBBBBBBBGGGGGGGGGE1?F1ECGG1??F0/>/<//</@DE/FC0?
@M00842:106:000000000-AAV5A:1:1101:21500:6520 1:N:0:5
AAGGACATAAAGGCTTCATGACTGATATTATAATATATTACTGATGAGTAA
+
>>>1>B>BFFF11A11FAAB3FAB133333333333333A3ADD2F2BBB1
@M00842:106:000000000-AAV5A:1:1101:5975:6521 1:N:0:5
AAAAAAAAAAAAAAAAAAAAAAACAAGAAGAAGCAACACACAGCACACCGC
+
ABBBBDDDBBBBGGGGGFE@E?>?FC2BG33333?3B0?/?/0/?B20///
@M00842:106:000000000-AAV5A:1:1101:17137:6522 1:N:0:5
AAAAAAAAAAAAAAAAAGGGGGGCCGAGCAGCACCACCCACCAAGCCAGCG
+
>AAAAD?DDDDDGGC?/AEEGG////----00>>..<.<......../.;-
@M00842:106:000000000-AAV5A:1:1101:10868:6523 1:N:0:5
AAAAAAAAAAAAAAAAAAAAAAAAAAAAACACAAAAAAAAAAAAAAAAAAA
+
AABBABBBBBBBGGGGGGGFGGE/>E//</?0/FH0//<@FCFFCDCGCFB
@M00842:106:000000000-AAV5A:1:1101:11202:6525 1:N:0:5
AAAAAAAAAAAAAAAAAAAAAAACAAACAACACCACAACACCAAAGAAACG
+
AAAAAD@DDDDDGGGGGC//E@////0?0//////////?/?///0B00B/
@M00842:106:000000000-AAV5A:1:1101:12816:6525 1:N:0:5
AAAAAAAAAAAAAAAAAAGGGAATTCTCGGTTGCCAGGGAACTCCAGTCAA
+
@ABAB@DBBBBBGGGGGAEEE?B13D55BF>?/B3F3?1?BE3B33B3BB3
@M00842:106:000000000-AAV5A:1:1101:9009:6530 1:N:0:5
AAAAAAAAAAAAAAAAAAAAAAACAACAACACCAAGCACGCCACAGACAAG
+
>AAAADDDDDDDGGGGAE>EE/>//////////?/0/0B/////B0BB000
@M00842:106:000000000-AAV5A:1:1101:7126:6530 1:N:0:5
AAAAAAAAAAAAAAAAGGGGGGGCCGCACAGCACCACAAACCAAGCACACG
+
AAAAADAADA>AEEA//AAEE@?@?---99----9-;------9-------
@M00842:106:000000000-AAV5A:1:1101:21199:6531 1:N:0:5
CATGTCGGCACAAAATGATAAGGAGACTGTTCTTTGAAAAAAAAAAAAAAA
+
>>33>B4>ADDFGGGGFBBAFBB4ABFAG3555B5DD5A5BA2A00E0>E?
@M00842:106:000000000-AAV5A:1:1101:17828:6531 1:N:0:5
AAAAAAAAAAAAAAAAAAAAAAAAAAAAAAACAAAAAAAAAAAAAAAAAAA
+
BBBBBBBDBBBBGGGGGGGGGGE//E/>/<</?/FCCC/A@CCCCG?@DGG
@M00842:106:000000000-AAV5A:1:1101:11513:6532 1:N:0:5
AAAAAAAAAAAAAAAAAAAAAAACAAAAAACCACAAAAAGAAAAAAACACA
+
BBBBBBDBBBBBGGGGGGGGCCE111B11>//?/?/00?/?0300/>/?0/
@M00842:106:000000000-AAV5A:1:1101:19355:6533 1:N:0:5
AAAAAAAAAAAAAAAAAAAAAAACAACACAGACACAAAACGAACGAAACAG
+
>>AAADDDDDDDGGGGGEC/E?//>>/?FGGG0000/0B0////////>00
@M00842:106:000000000-AAV5A:1:1101:17227:6534 1:N:0:5
TCTAGCACACACTGAAGTCTAGAGCTCGAAGGTTGGTAGAAGAGGAAGAAA
+
3>3>3BDFFFBB4BGFGAFBBF5B54BAA42A33BA2BBBA53FE22BF33
@M00842:106:000000000-AAV5A:1:1101:17389:6540 1:N:0:5
GAAAAAAAAAAAAAACAGGGGGGCGCTGAAGCCCGCCCACACCAGCCCCAC
+
AAAAAF1DDDDDGCE//ACFCC/>////.1><0.<---.....<.......
@M00842:106:000000000-AAV5A:1:1101:6835:6541 1:N:0:5
TATAACAACTATTTTAAAGCGCCGTGGATGCCTGACCGTACCGAGGCTAAC
+
AABBBFFFBFFFGGGFGFFFFE2A2AAA3B2B5BBFFGEEFGCGCGE1FFB
@M00842:106:000000000-AAV5A:1:1101:10514:6541 1:N:0:5
AGAATGAGCCGCAACTTCGGGATGAAAATGCTCACAATGACAAATCTGTCC
+
A3>AA5BDFFBBGGEFFGFGGE2B3B55ABA5DA3BB3BGHGGEFEFGBFG
@M00842:106:000000000-AAV5A:1:1101:7009:6544 1:N:0:5
GCTGGTAAAGGACTTCTTGAAGGTACGTTGCAGGCTGGCACTTCTGCCGTT
+
>>>33BBDFFFFGBFGDGFB4BBAF5B44B24B4B2AAE2G23FAAFHG22
@M00842:106:000000000-AAV5A:1:1101:5991:6547 1:N:0:5
TCAGTCGGCAGTATTTCAAAAAAAAAACACACAATGGAATCCTCGGGTGCC
+
1>A1>B>1ADD1B3B3GGCGFGE0A////B////1B11F11B1BA/E/>EF
@M00842:106:000000000-AAV5A:1:1101:12657:6548 1:N:0:5
GTTGCCGGAATTTGTACAGCTGAAAACAACACACAAACTGGAATTCTCGGG
+
>>>1>B1ADD1BDGFEGGFFBBBB1B00A0F0BAB0E01BBGC1FF2DFF/
@M00842:106:000000000-AAV5A:1:1101:19734:6549 1:N:0:5
AAAAAAAAAAAAAAAAAAAAAAAACAACAACCAAACAAAACAACAACAACA
+
AAAAADDDDDDDGEGCCEC>EE/>/>>//>//>?//B/B00?///?/FEH/
@M00842:106:000000000-AAV5A:1:1101:18133:6549 1:N:0:5
AAAAAAAAAAAAAAAAAAAAAAAACAGAAAATACAACAAACTGAACCAACG
+
BBBBBDBBBBBBGGGGGFEFEEGC??2?3BB3333B3?/0?33333/0///
@M00842:106:000000000-AAV5A:1:1101:23350:6549 1:N:0:5
AAAAAAAAAAAAAAAAAAAAAAACACAGACATCACAACACAAAACAACACA
+
AAAAADDDDDDDGGGGG/>EEG?AF0/010B11B1BBEG//>0BCGE/?</
@M00842:106:000000000-AAV5A:1:1101:12692:6550 1:N:0:5
GAAAAAAAAAAAAAAGGGGGGGGCAAGACAGTCAAGAACACAAAGACACAA
+
11>AA11>>00@0/A/E/A/@-;@-----/;////://;:---;//-/;;-
@M00842:106:000000000-AAV5A:1:1101:11807:6550 1:N:0:5
CTCGATACGCTCAAAGTCAAAATAATCAGCGTGACATTCAGAAGGGTAATA
+
>>>1>B>@AAAAGFDGAGBBGA11A3DDB1B0AABDADGFD2ABGG0GEFB
@M00842:106:000000000-AAV5A:1:1101:5272:6555 1:N:0:5
CGAAGTCATGATTGAATCGCGAGAGGTCGGCAGCTCGCGATAACCGGTCAC
+
1>>>11B33BFF3GGG3DGEGEA0001000A///01/A////BB1///E/1
@M00842:106:000000000-AAV5A:1:1101:12327:6555 1:N:0:5
CATAAAATGATTTGGGATTGGGTTGTGCGGCTGGAGATAATTACCATAAAA
+
>>1>AFF3DFFDDGGEFFFFGG00A0B1A00EAA0BA0F1A2FGHHHHHBG
@M00842:106:000000000-AAV5A:1:1101:10317:6555 1:N:0:5
AAAAAAAAAAAAAAAAAAAAAAACACACCACTGGCGGACACAAAACACACC
+
1>AAADDDDDDDGGGGGGEGC/>//0>/?//B10////</00/00F/0/?/
@M00842:106:000000000-AAV5A:1:1101:20680:6559 1:N:0:5
AGCCACTTAAGTGAGGTGATTTATGTTTGGTGCTATTGCTGGCGGTATTGC
+
33>AAFFFFFFBGEGG4A5BBB5DD665B24AFBEAAFFDGBEGGA2A5D5
@M00842:106:000000000-AAV5A:1:1101:5961:6560 1:N:0:5
CTACACTTGAGCGGCGCATATTCCTTAACACTGCATTCACATGCCTCTCTG
+
>>>AAF@54DCFGCECGGAE55D5555B5BADFGG5DD5GDDGFG5E3AF5
@M00842:106:000000000-AAV5A:1:1101:15465:6560 1:N:0:5
CCTGTCAGGGACTGTATGAATTCAAGCTTGCGTATTAATAAATGACAAGAA
+
>>>3>B5@CFBABF4FGFBBBFDD5D445B4A222355555A5BGDDF2F3
@M00842:106:000000000-AAV5A:1:1101:20558:6560 1:N:0:5
AAAAAAAAAAAAAAAAAAAAAAAGAGCAGCATGAACACACGAAGAACACCG
+
AAAAADDDDDDDGGGGEA@//////00B00>@1111B0//////<0000//
@M00842:106:000000000-AAV5A:1:1101:19358:6561 1:N:0:5
AAAAAAAAAAAAAAAAAAAAAAACAGACAATACGACCACACCGCGACACAG
+
AABBBBBBBBBBGGGCGCE0EEEE?13111@33////>?//////<//<00
@M00842:106:000000000-AAV5A:1:1101:9929:6561 1:N:0:5
AAAAAAAAAAAAAAAAAAAAAAACAAAACATACCAGCCCGCACAACACACC
+
AAAAADDDDDDDGGGEEEEEGG///>0>BEB11011////////<//?///
@M00842:106:000000000-AAV5A:1:1101:11531:6564 1:N:0:5
AAAAAAAAAAAAACAGGGGGGGCGAGCAAATCCACGACACACGCGCACAGA
+
>11>A11>0000//A0/FEEC@-;A@--//0///9-9;99----------/
@M00842:106:000000000-AAV5A:1:1101:20206:6566 1:N:0:5
TCGAGTCGGTTCGTGAAAAATACAAGTGCTTGCGTTTAGTTAATGGAGTTA
+
1>>>11>>A1>>EAFFCD1ABFB11B1DBDD10A00A/BBDA2ADFGGAB2
@M00842:106:000000000-AAV5A:1:1101:14921:6567 1:N:0:5
CATGTTGGACCTGTAAACTTAATATTTTAAGTCAAAAACAAAAAAAAAAAA
+
>>>1>33>CFF>FAGGFGBDDG3A333A31BDDD3B1A0B0A0F0EEE/AE
@M00842:106:000000000-AAV5A:1:1101:23761:6567 1:N:0:5
AAAAAAAAAAAAAAAAAAAAAAACAAACAAATCAAAAAAAAAAAAAAAAAA
+
AAABBBBBBBBBGGGGGGEEGGG11??1B?1333B3B/></CC/</@/<@-
@M00842:106:000000000-AAV5A:1:1101:11073:6567 1:N:0:5
GAAAAAAAAAAAAAAAGGGGGGCGCCGCGCGCCAGGACAACCACACAGAGG
+
11>AAC>DDDDDGC?///AEEG/</-<------:-.../.;...;...//.
@M00842:106:000000000-AAV5A:1:1101:12425:6568 1:N:0:5
CACGGTCGGCTCTCTCTAAAAACAAAAAAACAACATGGAATTCTCGGGCGC
+
>>>111>>>AAACG1FDFFDGF0F0000AA//B//FFG1BBED22/FE/A/
@M00842:106:000000000-AAV5A:1:1101:18067:6568 1:N:0:5
AAAAAAAAAAAAAAAAAAAAAAACAAAAAAAAAAAAAAAAAAAAAAAAACA
+
BBBBBBBBBBBBGGGGFGGGGGE1FA1F?/>///<></C/C-C?F-:C?..
@M00842:106:000000000-AAV5A:1:1101:7307:6569 1:N:0:5
ATTAAGCCTGTCAGGGACTGTATGAATTCAAGTTTGCGTATTAATAAATGA
+
A>1>A1B@@1BCGGFGFGGABB3D3333DD3A3B3DDABAA1D22FA1GF1
@M00842:106:000000000-AAV5A:1:1101:10968:6569 1:N:0:5
GAAAAAAAAAAAAAAAGGGGGGCGGACCGCACCAGACCAAACAACCCACGG
+
1>AA@>1100>>E//AE/A/E//>-----<<--...../..::......--
@M00842:106:000000000-AAV5A:1:1101:8985:6570 1:N:0:5
AAAAAAAAAAAAAAAAAAAAAACAAACAGAGCGAACGAAGACAACGAAACA
+
AAAAAD?DDDDDGGGGGEGCEE//BF/B0B00////>////000//////0
@M00842:106:000000000-AAV5A:1:1101:10626:6571 1:N:0:5
AAAAAAAAAAAAAAAAAAAAAAAAAGCACAAGCAAACACCACGAAGCCACC
+
BBABBBBBBBBBGGGGGGE?FGEC>/0300?0/0?30?0//?/<//<0?00
@M00842:106:000000000-AAV5A:1:1101:25078:6577 1:N:0:5
TGGAATTCTCGGGTGCCAAGGAACTCCAGTCACACAGTGATCTCGTATGCC
+
>>3>>BBFFFCCGFEFGGGFFBFF4BGGGEFGD5E2F3B5AA5FGBEFGHD
@M00842:106:000000000-AAV5A:1:1101:17486:6577 1:N:0:5
AAAAAAAAAAAAAAAAGGGGGGGGCCGCCGCCGCACACCGACCAACCAGCG
+
AAAAA@1ADD@DEE?ECCCGEC-9---;--9----;-9----9--9-9;--
@M00842:106:000000000-AAV5A:1:1101:9042:6578 1:N:0:5
AAAAAAAAAAAAAAAAAATGGAATTCTCGGGTGCCAAGGAACTCAAGCCAC
+
AAAAADDDDDDDGGGGGEABGCF111BBCFE/>E0FFG/B0F1B1BB1>00
@M00842:106:000000000-AAV5A:1:1101:24386:6578 1:N:0:5
AAAAAAAAAAAAAAAAAAAAAACAACAACAACAAAACAAAAAAAAAAAACA
+
BBBBBBDBBBBBGGGGGGGGGG1E11?F1?11??000?FG0?EE/</<>//
@M00842:106:000000000-AAV5A:1:1101:14467:6579 1:N:0:5
AAAAAAAAAAAAAAAAAAAAAAAAACAACAAAAAAAAAAAAAAAAAAAAAA
+
AABBBBBBBBBBGGGGCGGGGGE?C//?/?/0??EEGGGGDG?@DG?G?CD
@M00842:106:000000000-AAV5A:1:1101:19513:6584 1:N:0:5
GCCTGTCAGGGACTGTATGAATTCAAGTTTGCGTATTAATAACTGAAAAGA
+
>>>>3BBDFFFBFCGFGGFA6B6DD5D5A6D5A222B5B5AF3DBA335B2
@M00842:106:000000000-AAV5A:1:1101:13682:6586 1:N:0:5
AACTAACAGTTGCAACCAAAAAAACAAGACACACATGGACTTCTCGGGTGG
+
AAAAAFFFF@BBGGEGGFG1F100AA00BBA00/B1F0B1BBDBAFE?AA/
@M00842:106:000000000-AAV5A:1:1101:5948:6588 1:N:0:5
AAAAAAAAAAAAAAAAAAAAAAAAAACAAAACAAAAAAAAAAACAAAAAAA
+
CBCCCCDBBCCCGGGGGEGGGGG?EF/F?F00?/B0//>//>A/?/?AG--
@M00842:106:000000000-AAV5A:1:1101:22818:6590 1:N:0:5
AATACAAGTCGGCTTAAGGGAAACAAGACACCACAAAATGGAATTCCCGGG
+
>A1>AFF1@B>@EAEGGBGGA0B00A0A0BB0A00A001B1GD11F11AA/
@M00842:106:000000000-AAV5A:1:1101:15354:6591 1:N:0:5
TGCTGGTGGATGTATTTGATTTCTGAAAAAAAAACAAAAAAAAAGGAACTC
+
11>>111>>A1C1B3FGB33BAB3D33B100A0A/AFG0GEGG/B?0B011
@M00842:106:000000000-AAV5A:1:1101:20981:6598 1:N:0:5
AAAAAAAAAAAAAAAAAAAAAAAGAAAAAACAAAAAAAACAAAAAAAAACA
+
AAAAA?DDDDDDGGGEE/FEC?//?0B00///?00/<E>//?00///>///
@M00842:106:000000000-AAV5A:1:1101:5455:6598 1:N:0:5
AAAAAAAAAAAAAAAAAAAAAAACAAAAAAATAAACAAAAAAACAAAAAAA
+
BBBBBBBBBBBBGGGGGGGGGGG1?1BG1>@0B3B3B/BGH?@/?FFHHGC
@M00842:106:000000000-AAV5A:1:1101:6907:6599 1:N:0:5
TGAAGTCGAAAAAAAAAAAAAAACATGGAATTCTCGGATGCCAAGGAACCC
+
>>>>35BAABBBGGGGGGGGGGGEF3BB3A3@DDDFF11>FHGHHGHGF1?
@M00842:106:000000000-AAV5A:1:1101:12172:6599 1:N:0:5
GAAAAAAAAAAAAAAGGGGGGGGCGGGACAGCACAGACACCCGCAGACGGG
+
11AAA1DDDDDDGAE/AEEGC?-@----;;------99--9--9---9---
@M00842:106:000000000-AAV5A:1:1101:5482:6604 1:N:0:5
AATCATGGTGGCGAATAAGTACGCGTTCTTGCAAATCACCAGAAGGCGGTT
+
AAAAA3DC1BAFEGEEFBG3BF00E00A01DBA1B1BFFCFGA0FGFGE//
@M00842:106:000000000-AAV5A:1:1101:13764:6606 1:N:0:5
GGGTGCCAAGGAACTCCAGTCACACAGTGATCTCGTATGCCGTCTTCTGCC
+
>3>>3>BBCAAFGGCGGGFBFFD5F?F4B5A65DBAABFHHGAE2F5DEF3
@M00842:106:000000000-AAV5A:1:1101:6731:6606 1:N:0:5
CATTAAGCCTGTCAGGGACTGTATGAATTCAAGCTTGCGTATTAATAAATG
+
>>>>>DBDF1CDGG3GGFFAFA333D3D3BD3D1A10BAAB01D2AAA12D
@M00842:106:000000000-AAV5A:1:1101:6669:6607 1:N:0:5
AGCAGCAAGGTCCATATCTGACTTCGTGTTAACGTCACTAGCCACATAGAA
+
>>>>11>BF>B1ECEG333F3BD3300A003ADEA00022BBFFB01BF11
@M00842:106:000000000-AAV5A:1:1101:9025:6608 1:N:0:5
ACAAGATCCATGGAGGTGAGCATGCTGAGGGTGATAAGAAAAAAAAAAAAA
+
AABB3B4BDFFFFGGE2FBFGB4BB5D5AAA2B25B5B5DBABEC00EEGC
@M00842:106:000000000-AAV5A:1:1101:8940:6608 1:N:0:5
AATACAAGCACTTCACTTATGATTGAAGGATTTAGAACTCATAGAACAAAA
+
AAAAAFF4>FFBAFGGBFFGBA66D455B4454DD4DFBFFD5DBFFFGAA
@M00842:106:000000000-AAV5A:1:1101:20007:6609 1:N:0:5
CTCGAGTAAACTGTAGACTCATTTCATAACAAACAAAACAAAAAAACATGG
+
>>>1>1BBFFFDGFGG3G3F1B33DA3AA1B1B0BA0B0A0BB0AA/BA10
@M00842:106:000000000-AAV5A:1:1101:26349:6609 1:N:0:5
GAAAAAAAAAAAAAAGGGGGGGCGCGACGCCCACGCCACCACAGCACAACA
+
AA1A?1>>0?DDAA//AEE?/;99-;-;---------9---:9-;-9-9--
@M00842:106:000000000-AAV5A:1:1101:11989:6609 1:N:0:5
GTCTCAAAAAAAAAAAAAAAATGGAATGCTCGGGTGCCAGGGAACTCCCGC
+
1>AAADDD@ADD0A00/E///01B1B11B2D>>//>>FD1///G/1GF/>/
@M00842:106:000000000-AAV5A:1:1101:11314:6610 1:N:0:5
CTTTAAGGATCTATGGAAGTGATGTATTACAATGAAAAAAAAACAAACAAA
+
AA3AAF5BDDFDGGEFBBFBBB6DA666DFF5AA5B5B4A2AE2A1B1BAF
@M00842:106:000000000-AAV5A:1:1101:17487:6610 1:N:0:5
AAAAAAAAAAAAAACAGGGGGGGGGAGACCACCAAACAACACACGACAAAG
+
AA?AA@@DDDDDCE?/0AFEGG?--9-:------------------;@-9/
@M00842:106:000000000-AAV5A:1:1101:26173:6613 1:N:0:5
AAAAAAAAAAAAAAAAAATGGACTTCGCTGGTGCCAAACCACCCCAGCCCC
+
AAA?ADDDDDDDGGGGEEA1G1111D/B/B/B>BFGB0//??/?EE/0?//
@M00842:106:000000000-AAV5A:1:1101:8964:6614 1:N:0:5
AAAAAAAAAAAAAAACGGGGGGCGCAGCGCACCCCCGCCGCCCCCCCCACC
+
>1AA?11ADDDDG/A//AECE</>-------<-.;--;---9--;--;-9-
@M00842:106:000000000-AAV5A:1:1101:5735:6616 1:N:0:5
AAAAAAAAAAAAAAAAAAAAAAAAAACACGAACACAAAAAAACAAAAAACA
+
AABBABBBBBBBGGGGGG??EF>/>///0/E///??/00//>?G/0?/>//
@M00842:106:000000000-AAV5A:1:1101:21452:6618 1:N:0:5
CGATACGCTCAAAGTCAAAATACTCAGCGTGACATTCAGCAGGGTAATAAG
+
>33>>A332>AFGGBFFBBFGF4AB5B4E222BA55DAF55BFEB3F5555
@M00842:106:000000000-AAV5A:1:1101:26637:6618 1:N:0:5
AAAAAAAAAAAAAAAAAAAAAAAAAGAACAACAAAAACAAAAAAAAAAAAA
+
>AAA?DDDDDDDGGCCA///////>/?00B0FE/BFA/?/0BC/>///<<-
@M00842:106:000000000-AAV5A:1:1101:8272:6619 1:N:0:5
AGGAATTACTACTGCTTGTTTACGAATTAAATCGAAGTGGACTGCTGGCGG
+
>>>>>BCFFFFFGGFFFFBFGGBAA444A556DAB3BABBGFF2GBFGEEC
@M00842:106:000000000-AAV5A:1:1101:17940:6621 1:N:0:5
AAAAAAAAAAAAAAAAGGGGGGGCGCAACACAACAACACACAACCAACCAG
+
>AA??DDADDDDCC///A/AEB-;9--------;-----;-9---;---9-
@M00842:106:000000000-AAV5A:1:1101:7869:6621 1:N:0:5
AAAAAAAAAAAAAAAAAATGGAATTCTCGGGTGCCAAGGCACTCCAGTCAC
+
BABBBBBBBBBBGGGGGGGFG@F3GD5DFF0?>EHHHHA1BFBFGFC3@FF
@M00842:106:000000000-AAV5A:1:1101:18953:6622 1:N:0:5
CATTAAGCCTGTCAGGGACTGTATGAATTCAAGTTTGCGTATTAAAAAAAA
+
>AAAAF5BF@CBFGGGGAFBAB66D5A56DE5D55BDFEBEA3F5FDF22E
@M00842:106:000000000-AAV5A:1:1101:11602:6622 1:N:0:5
CTGAACTTCTGAACATATCGCTGAACTATCTCCACAGCCGCTCCAAATATA
+
>>>>>B55DDFFGGGGGEGFGFB2BB545A55BDFGCHFGGEEEFHGBA5D
@M00842:106:000000000-AAV5A:1:1101:5326:6623 1:N:0:5
AACCAACATAAACATTATTGCCCGGCGTACGGGGAAGGACGTCACTAGTCC
+
AB3AABBA4FBFFG4FF6FFBE4B22A2A22A22A11E1FE1BF1D535D5
@M00842:106:000000000-AAV5A:1:1101:5854:6624 1:N:0:5
AAAAAAAAAAAAAAAAAAAAAAACAGCAACACCACGCACGCACAACCACCC
+
>AAABBADBBBBGGGGGGGGG?E1??1B?11///?/////>/<<0//////
@M00842:106:000000000-AAV5A:1:1101:15851:6625 1:N:0:5
CATAAAATGATTTGGGATTGGGTTGTGCGGCTGGAGATAATTACCATATGG
+
>A>AAFF3BF3BB1FE1FFFGG00A0B1AA0AAA00BB1A2DFGFAFFFG1
@M00842:106:000000000-AAV5A:1:1101:20471:6627 1:N:0:5
AAAAAAAAAAAAAAAAAAAAAAGAGACACAGCAAAAAAAAAACAAAAAACA
+
>AAAADDDDDDDGGGG?A/>////000>0F0/B0B0///</>///00<///
@M00842:106:000000000-AAV5A:1:1101:7735:6629 1:N:0:5
AAAAAAAAAAAAAAAAAAAAAACACACACAACACACAACAACACACAGCCG
+
AABBBDDBBBBBGGGGEGEG?E?1A11>?1111/?//???F//??//0///
@M00842:106:000000000-AAV5A:1:1101:22577:6629 1:N:0:5
AAAAAAAAAAAAAACAGGGGGGGGCAGCGCACACCCCCACCACACACACCG
+
AAAA@>1>@AD0/A//B/FEE/@?@-9-------------:--;-------
@M00842:106:000000000-AAV5A:1:1101:24626:6631 1:N:0:5
AAAAAAAAAAAAAAAAGGGGGGCAGACGAAGCCACCCACCCCCAACCCACG
+
>AAAA@DDDDD?EEA/EEEE/B</?/0//>/->0<0<..>.<--<.<...-
@M00842:106:000000000-AAV5A:1:1101:26382:6637 1:N:0:5
AAAAAAAAAAAAAAAAAAAAAAAAACAAAACCAAACAAACAACAAAAAAAA
+
ABABBBBBBBBBGGGGGE?>EG//>/?/0B0/?//F0?F/B?/?/0CAD//
@M00842:106:000000000-AAV5A:1:1101:8795:6640 1:N:0:5
AAAAAAAAAAAAAAAAAAAAAAAAAAGAACAACAAAAAAAAAAAAAAAAAA
+
ABBBBBBBBBBBGGGGGGCE?E/@E///0030///0B/<B//BA/-<-<--
@M00842:106:000000000-AAV5A:1:1101:13512:6645 1:N:0:5
AAAAAAAAAAAAAAAAAAAAAACAAACAAAACACAAAAAAAAAAAAAAAAA
+
AABBBBBBBBBBGGGGGGGGGG11?G1?11BFC1?F00?/>/</</>C/->
@M00842:106:000000000-AAV5A:1:1101:25932:6647 1:N:0:5
AAAAAAAAAAAAAAAAAAAAAAAAAAACAACAAAAAAAAACAAACAAAAAA
+
AAAAADDDDDDDGEGEGEGCGG/>>/>/<//?E00?/<<</<?F<C/00/-
@M00842:106:000000000-AAV5A:1:1101:26220:6652 1:N:0:5
AAAAAAAAAAAAAAAAAAAAAACACAAACAACACAAAAAAAACAAAAAAAA
+
ABBBBBDBBBBBGGGGGGGGGG?111?11B?1?1?/0B/>/E/F/FC////
@M00842:106:000000000-AAV5A:1:1101:7202:6658 1:N:0:5
TATTGATGGATTGTGGCTCTGTTTGTAAAGGAACACTAGATCCTTGGCACC
+
1>11133@1C11BABEGFGGB3B3BA3A33A0B0BBAABADFF12BGHFHA
@M00842:106:000000000-AAV5A:1:1101:5718:6659 1:N:0:5
TATGGACCTTGCTGCTAAAGGTCTAGGAGCTACAGAATGGAACCACTCACT
+
3>>>3DCFCD5CDBBAGFGGGDADA54B4ABD4B45B55B3EG2CFGHFG5
@M00842:106:000000000-AAV5A:1:1101:9125:6662 1:N:0:5
AAAAAAAAAAAAAAAAAAAAAAACAACACCGACAAAACAGAAAAAGCAAAG
+
>AAAADDDDDDDGGGGEC/>//>/F>/////>///0B0?0011B0/<1010
@M00842:106:000000000-AAV5A:1:1101:14401:6662 1:N:0:5
AAAAAAAAAAAAAAAGGGGGGGGCGAGCAAGCCACACACGCCACACCCACC
+
>1AAAD1>>ADDCCC?EGGCC-@-;;9--/--;9-9A-A----:-------
@M00842:106:000000000-AAV5A:1:1101:26330:6663 1:N:0:5
AAAAAAAAAAAAAAAAAAAAAACACCACACAGCGACAGCCCACAACCACAC
+
>AAAADDDDDDDGGGC/E/E/E//0/>/?//0///>>//?///////////
@M00842:106:000000000-AAV5A:1:1101:8710:6676 1:N:0:5
CCTGATAATCCGTCGCAGGCATTCTCACATGACAAAAAAAAAAAAAAAAAA
+
>>11>1DDBDFAAB1EEGGGFA1B3D2FGFF1BB100B//AA/E//>E/E/
@M00842:106:000000000-AAV5A:1:1101:11663:6678 1:N:0:5
CCTACATACCAAAGACGAGCGCCTTTACGCTTGCCTTTAGTACCTCGCAAC
+
>>>>ACFFFFFFGGGGG1EGGGAA01DB0A0BBFA111DFDGHGEHEGEC/
@M00842:106:000000000-AAV5A:1:1101:20892:6684 1:N:0:5
AAAAAAAAAAAAAAAAAAAAAAAAAACAAATCCGCGGCGCGCACAACCACC
+
>AAAADDDDDDDGGGGGGEGGCC//////01<B?////////>/-0..>..
@M00842:106:000000000-AAV5A:1:1101:19683:6686 1:N:0:5
CTTTGTCGGCATCTTTGGTAGTGTTTGGATTACATTGTAAGCCCTGATCAC
+
>>>>1BBA>AD@FBFDFGA1BBB330BA1111BBB2D22AFHHHHHHDGFB
@M00842:106:000000000-AAV5A:1:1101:25361:6686 1:N:0:5
AAAAAAAAAAAAAAAAAAAAAAAAACAAGAACCGACCGAACAGACAAACCG
+
AAAAADDDDDDDGGEGGGGGCE//>/?/000>///////<</00000?///
@M00842:106:000000000-AAV5A:1:1101:18837:6688 1:N:0:5
CATGTTGGACCTGTAAACTTAAATATGTTATGCAAAAAAAAAAAAAAAAAA
+
>>>3>B5>FFFCGBGFGGFFGFF666D666DDBDAB4AA2AEEGG?0EE/>
@M00842:106:000000000-AAV5A:1:1101:22182:6690 1:N:0:5
AAAAAAAAAAAAAAAAGGGGGGGGGAGCGGCGCGCAACACCGAACACAACG
+
>1AAA1@DDDDDC///AAAEEC@--99-------9--9-------------
@M00842:106:000000000-AAV5A:1:1101:6713:6691 1:N:0:5
AGAGGTTAAATACGCCTGATGCCACTGCAAGAGGACATTAATGACTATACA
+
>>>334BDFFBFGGGGGFBBFFG4FFBBB4A44AABFA5ABDEGH5E5GG5
@M00842:106:000000000-AAV5A:1:1101:23137:6691 1:N:0:5
AAAAAAAAAAAAAAAAAAAAAAACAAAAACAGACACAACAACAAAACAAGA
+
1AAAAADDDDDDGGGGGEE?F@?E/>0B///0B0>B0>>>FFH/000?/00
@M00842:106:000000000-AAV5A:1:1101:16673:6692 1:N:0:5
AAAAAAAAAAAAAAAAAAAAAAAACACAAACAAAAAACAAAAAAGAAAGAG
+
>>A3ADDDBBBBGGGG?ECECE/ED11/?0/0??B?E///FCC/<F0G222
@M00842:106:000000000-AAV5A:1:1101:13959:6693 1:N:0:5
CAAAATTAGGGTCAACGCTACCTGTAGGAAGTGTCCGCATAAAGTGCACCC
+
AAA@ABFDCDFCF1GGFGA0AGHB13D111BBBDDF0EEAEAEDDDGEGG/
@M00842:106:000000000-AAV5A:1:1101:21419:6694 1:N:0:5
GCCTGTCAGGGACTGTATGAATTCAAGTTTGCGTATTAATAAATGAAAAGA
+
>>>11@BDFFFAFFGGGGF33B3DB3D3D3D1AA00B2A2B21ADF1D1B/
@M00842:106:000000000-AAV5A:1:1101:7450:6698 1:N:0:5
AAAAAAAAAAAAAAAAAAAAAAAAAACACAAAAAAAAAAAAAAAAAAAAAA
+
AABBBBDBBBBBGGGGGGGGGG?E?>/?0?/00?<///</</---A---;-
@M00842:106:000000000-AAV5A:1:1101:21301:6703 1:N:0:5
AAAAAAAAAAAAAAAAAAAAAAAAACAAAACAAAAAAAAAAACAAAAAAAA
+
BBBBBBBBBBBBGGGGEGCEEE//>//?0B??/BBE/@/B///?FGC//--
@M00842:106:000000000-AAV5A:1:1101:17384:6705 1:N:0:5
AAAAAAAAAAAAAAAAAAAAAAAACAACAAACACACAAAACAAAAAAAACA
+
AAAAADDDDDDDGGGEEAFEEG/E/?F/F/>?B0////000?F0B/><C/<
@M00842:106:000000000-AAV5A:1:1101:6729:6705 1:N:0:5
AGAGGTTAAATACGCCTGATGCCACTGCAAGAGGACACTCATGACTATACA
+
>A333BBDFDFFGAEEGGBFFDBFB4AFE444B2BBA233A55BFD5D5D5
@M00842:106:000000000-AAV5A:1:1101:22711:6707 1:N:0:5
AAAAAAAAAAAAAAAAAAAAAAAGAAGAATCTAGAACCAGAGACACACACC
+
3ABBBBBDBBBBG?EE?AEGC?>11133B33B33333/0/0/0B?0?<///
@M00842:106:000000000-AAV5A:1:1101:13996:6707 1:N:0:5
CTTGATGCGGTTATCCATCTGCTTATGGAAGCCAAGCATTGGGGATTGAGG
+
AAA3AD5DDDABGCGGGGGBFGB555FGB4A4BB2AFFDDBB2E22FGFF2
@M00842:106:000000000-AAV5A:1:1101:25090:6708 1:N:0:5
CTCGAGTAAACTGTAGACTCATTTCATACGACTGTGTCATATAACTCTGTT
+
>>>1>1BBFFF3BBBFGGGGFE33D33A1000B01DBDB2222AFAEDGA2
@M00842:106:000000000-AAV5A:1:1101:24729:6708 1:N:0:5
AAGTTCTTCCTCTTTGAACATGTGACAACGGGCTGTAAATGAACTAATGTT
+
>11>>BB@FFFFFGFGGFGGGB3D33B1AE0AE0EB1D22D1BFEB1FF22
@M00842:106:000000000-AAV5A:1:1101:8686:6709 1:N:0:5
AAAAAAAAAAAAAAAAAAAAAAACAAACCACACAACGAAACCCAACAACCA
+
AA?AADD@DADDGCA/E//>EE////0////?/////////0////<?///
@M00842:106:000000000-AAV5A:1:1101:15659:6710 1:N:0:5
GACCAGTGTTTCCAGTCCGTTCAGTTGTTGCAGTGGAATAGTCAGGTTAAA
+
>>>>>45BDDFFGFGGGGFAFGHB66D54BD4B5B44B33B5FEGB535B5
@M00842:106:000000000-AAV5A:1:1101:7462:6713 1:N:0:5
AAAAAAAAAAAAAAAAAAAAAAAACACAAAAAACCACAAAACAAAAACACA
+
>1A?A@DDDD@DGE?G?ECECEE///0>/>0///////?000</00///0/
@M00842:106:000000000-AAV5A:1:1101:13963:6713 1:N:0:5
CAAAATTAGGGTCAACGCTACCTGTAGGAAGTGTCCGCATCAAGTGCACCG
+
ABBBCFFDFFFFGGFFEE2EEFDBA5AB45B3B5DA2EA22BFGD5FFGF0
@M00842:106:000000000-AAV5A:1:1101:14893:6720 1:N:0:5
GAAAAAAAAAAAAAAAGAGGGGCGCAGGCGGCGCGGCGACCAACACACGAC
+
>1>>>>ADDDDDGGG??/AAEE//>////>//><///</<//////<<->-
@M00842:106:000000000-AAV5A:1:1101:19601:6720 1:N:0:5
GTTTGGCTGGGCGGTTTTATGACAACCACAGACAAAAACATGGAATTCTCG
+
>>>>33B4AAAAEGAEEGBGBBDBB22A22B32B22AA113323B33D5D1
@M00842:106:000000000-AAV5A:1:1101:25103:6721 1:N:0:5
CTCGAGTAAACTGTAGACTCATTGCATACGCATGTGTCATATAACTCTGCG
+
>>>1>1BCDFF3BBFGAF3F1333D33D100B0A1A2DD22DADD1F111/
@M00842:106:000000000-AAV5A:1:1101:17260:6722 1:N:0:5
AAAAAAAAAAAAAAAAAAAAAAACAAAAGAACAACACACAAAAAAACAACA
+
ABBBBBDBBBBBGGGGGGGFGGF111?13?B232/?/?/?/B0//B/////
@M00842:106:000000000-AAV5A:1:1101:4853:6724 1:N:0:5
ACCTGCTATTGAGGCTTGTGGCATTTCTACTCTTTCTCAATCCCCAATGCT
+
>>AA3CCFFFFFGGAFEEBFEFFB4556DG54555D5DDDDGBEA2AFGFA
@M00842:106:000000000-AAV5A:1:1101:5489:6726 1:N:0:5
AAAAAAAAAAAAAAAAAAAAAAACAAACACAAAAAAAAAAAAAAAAAAAAA
+
CCCBBDBBBCCCGGGGGGGFGG/1?CFG1???BBFEE/<B@@/A/-->@D@
@M00842:106:000000000-AAV5A:1:1101:6464:6727 1:N:0:5
AAAAAAAAAAAAAAAAGGGGGGGGCGAGCGACGACAGACAACCAACCAGAG
+
>1>>AADDDDDDGC/E//EACC@=?--------9--9:F--------9---
@M00842:106:000000000-AAV5A:1:1101:10869:6728 1:N:0:5
ATCTTCGGTTAAATCCAAAACGGCAGAAGCCTGAATGAGCTTAATAGAGGC
+
?AAAAF4>>>AFGGGGFFEFGG2E2A233BBEFB3DDA5FA355F5F5AC1
@M00842:106:000000000-AAV5A:1:1101:12613:6734 1:N:0:5
GAAAAAAAAAAAACAAGGGGGGCGCGGCGGTGACACACACACCAAGACACG
+
>1>A111>00>DAAC/0CEEEE</<///----:<:0/:;C.......//:.
@M00842:106:000000000-AAV5A:1:1101:11324:6735 1:N:0:5
AAAAAAAAAAAAAAACGGGGGGGCAGGACGCGACACCACCAGCCGCCACCG
+
>?AAA@?DD@DDGE?//AEE?B@?A.-.-;---;;9-----------;---
@M00842:106:000000000-AAV5A:1:1101:22665:6735 1:N:0:5
ATCAAAGATCGAGAGGACTGACACGCAATGTAGGAATCGTTTGGATACATT
+
A>AAAF5C4B>AFGGFGGBFAF4AAAAAABD5AB3ABBFA22AE3B5BG55
@M00842:106:000000000-AAV5A:1:1101:5503:6738 1:N:0:5
AAAAAAAAAAAAAAAAAAAAAAAAAAAAACACAAAAAAAAAAAAAAAAAAA
+
CCCCBBBCCDDDGGGGGGGGGGGGGE/E@/?0/?FHH@FGGGGG?CGGG-B
@M00842:106:000000000-AAV5A:1:1101:17992:6738 1:N:0:5
AAAAAAAAAAAAAAAAGGGGGGGCGGAACAACGCCACACACACAACAAGCG
+
1>AAAD11@ADDA/A/A/AEG/;-;9----9;--9---9:9-----;----
@M00842:106:000000000-AAV5A:1:1101:21665:6741 1:N:0:5
ATGATTGAATCGCGAGTGGTCGGCAGATTGCGATCAACGGTCACATTAACT
+
3>>33B5BBDBBFAAEAGGFGG2E?2235A32AA22BB1ABFCF5555D55
@M00842:106:000000000-AAV5A:1:1101:14907:6744 1:N:0:5
CTTTGTGGATAGCTGTCTTGTATAGCAATGAATAGACCTGTTGTCTAACTG
+
>>1>1B1>D@FFGGG1FFGFBB33DFDFBF113D1AFFBG1AA0BDFGF11
@M00842:106:000000000-AAV5A:1:1101:21161:6745 1:N:0:5
AAAAAAAAAAAAAAAAAAAAAAACAAAACAGACACAAAAAAAAAAAAAAAA
+
ABBBBBBBBBBBGGCEFGE?E@>1??111?130000?00//<//>/>//@-
@M00842:106:000000000-AAV5A:1:1101:15777:6747 1:N:0:5
GAAAAAAAAAAAAAACGGGGGCGCAGCGACCTGCCACACCCACACACGCCC
+
1AAAA1>>?>0>EGCG/EAEE////////>//00B1BB?/?////??/>F/
@M00842:106:000000000-AAV5A:1:1101:5519:6748 1:N:0:5
AAAAAAAAAAAAAAAAAAAAAAACAAAAAACACAAAACAAAAACAAAAAAA
+
BCCBCCBBBBCCGGGGGGGGGGG1?1BFFE/?0?FFFFGH0FC/??GHFGC
@M00842:106:000000000-AAV5A:1:1101:15340:6748 1:N:0:5
AAAAAAAAAAAAAAAAGGGGGGGGGCCACACTCACCAGCCACCACAACCCG
+
1>AAAA@D@DD@EE??AAEAAB@99------/9/9-;--;F--9-99----
@M00842:106:000000000-AAV5A:1:1101:8768:6749 1:N:0:5
GCCTGTCAGGGACTGTATGAATTCAAGCTTGCGTATTAATAAATGAAAAGA
+
>>>33@BDFFFBGCEBGGFB6B6DD5D4B5B4A2A23555555FAGF5F32
@M00842:106:000000000-AAV5A:1:1101:16070:6753 1:N:0:5
AGAAATTTCACGCGGCGGCAAGTTGCCATACACAACAGGGTCGCCAGCAAA
+
>3>>>DDFFFFAGE?EFGGA0A55D5FG5FFF3B1BFF?F2FCGGGFGCG3
@M00842:106:000000000-AAV5A:1:1101:14884:6756 1:N:0:5
CTTTGTGGATAGCTGTCTTGTATAGCAATGAATAGACCTGCTGTCTAACTG
+
>A1A1B1>D1DCGGG1GFGGE3333D1A1F11331BBF1001BDB222111
@M00842:106:000000000-AAV5A:1:1101:12979:6757 1:N:0:5
TTCTTGAAGGTACGTTGCAGGCTGGCACTTCTGCCGTTTCTGATAAGTTGC
+
1>AA113BDFBDGCBFFF1FGG0B0EGH011ADBBEA0BBAA2222AA2AA
@M00842:106:000000000-AAV5A:1:1101:26398:6759 1:N:0:5
CCTACTGCGACTAAAGAGATTCAGTACCTTAACGCTAAAGGTGCTTTGACC
+
>3>3>BDFBBBB2ABGDGGFFG5D665B555BB2E22A5333BE35DBDF3
@M00842:106:000000000-AAV5A:1:1101:25587:6759 1:N:0:5
CAACAGCCGGCTAACTCTGTTTGCTAATTAACACTTACTATTATTCAAACA
+
1>AAA1>>11>1EGG1F3FBAA013D332A11111B11A2AA222D2A210
@M00842:106:000000000-AAV5A:1:1101:6569:6763 1:N:0:5
AAAAAAAAAAAAAAAAAAAAAAACAAAAACACCACACAAAAACAAAAAAAA
+
AAAAADDDDDDDGGGGEA>E/>E/>/0B//?0////?E/00?//F<0/>/>
@M00842:106:000000000-AAV5A:1:1101:14663:6766 1:N:0:5
AAAAAAAAAAAAAAAGGGGGGGCGGGCAGCAACACTCAACCCACACACCCG
+
11AAA@@?@DDDGEEACAEG@A--------9----////--9-9--:----
@M00842:106:000000000-AAV5A:1:1101:12692:6767 1:N:0:5
AAAAAAAAAAAAAAAAAAAGGGAATTCTCGGCGGCCAAGGAACTCAAGTCA
+
AAA@ADDDDDDDGGGGGGE/?E/>B1B2@/>//>>>ECGCGCGGF1BF2>2
@M00842:106:000000000-AAV5A:1:1101:20260:6770 1:N:0:5
AAAAAAAAAAAAAAAAAAAAAAAAAAAAAAAACAAAAAAAAAACAAAAAAA
+
ABBBBDDBBBBBGGGCGGGG@EE/E//<///>/<?0<?@CCCG.<GA.C-@
@M00842:106:000000000-AAV5A:1:1101:4799:6771 1:N:0:5
ACCAGCATTAGCCATAGCACCAGAAACAAAACTAGGGACGGCCTCATCAGG
+
AAAA1A1@BB1>GG1FGGGGGGA0B1A0A0BBBBB0B0FAE?F/FEAFFF1
@M00842:106:000000000-AAV5A:1:1101:24265:6772 1:N:0:5
ACCCATGATCGTCAAAAAAAAAAAAAAAATGGAATCCTCGGGTGCCAAGGG
+
A3AAA>FFDFBCGGGGGGG?EA2E00AE?C@@3B33B@BE?E1>EHHFHF1
@M00842:106:000000000-AAV5A:1:1101:9148:6772 1:N:0:5
AAAAAAAAAAAAAAAAAAAAAAAAAAACGCACCAGCTGCACCCACACCACC
+
ABBBBBBBBBBBGGGGEEG@EEE?E/>//<//<B0/11?010/?///?<C/
@M00842:106:000000000-AAV5A:1:1101:17317:6773 1:N:0:5
AAAAAAAAAAAAAAAAGGGGGGCGCGAGAGCTCCAACCCACCCAACCCCCG
+
>AA1>1>A@DDD?AEEE?E///<<->-<-<.00<///....;.......--
@M00842:106:000000000-AAV5A:1:1101:12534:6773 1:N:0:5
AAAAAAAAAAAAAAAGGGGGGGGGAGGGACACGCGCACACCACACGACAAG
+
1AAAA?@DDDDDC/E?CGGEC@?----------9--9----;A---;----
@M00842:106:000000000-AAV5A:1:1101:8848:6774 1:N:0:5
AAAAAAAAAAAAAAAAAAAAAAAAAACACAAACACAAAAAAAAACAAAAAA
+
AABAABDDBBBBGGGGGG@FGGG/EEEH0FCF/B0//0?/B//>/?<F0?/
@M00842:106:000000000-AAV5A:1:1101:15332:6779 1:N:0:5
GTCTATTATGGAAAACACCAATCTTTCCAAGCAACAGCAGGTTTCCGAGAA
+
>>11>@@DFFFFGGGGFGGG1FB1A3D1A3BAB00B0GFFFA11AFEAAE/
@M00842:106:000000000-AAV5A:1:1101:25615:6779 1:N:0:5
AAAAAAAAAAAAAAAAGGGGGGCAGCGATACAACGCCACACCCACAACACC
+
>AAAADDDDDDAEC?/A/E?EC///?////-11<---.<...<.=..<.:.
@M00842:106:000000000-AAV5A:1:1101:17079:6784 1:N:0:5
AAAAAAAAAAAAAAAAGGGGGGGGAGGCGCGCAGCGCAACACAACACACGG
+
>>AAAD?DDDDDCFG??EEEGG--------99-----9--9---9--;---
@M00842:106:000000000-AAV5A:1:1101:26718:6785 1:N:0:5
ATTCCTTACTGCTACTCTGACCAAATTGGTGATTAATATCTTTATTGCTTA
+
AAABBFFFFFFFGFFBGGGBFG444B5GF5B5AD55D5DFD5B555A5A55
@M00842:106:000000000-AAV5A:1:1101:26596:6786 1:N:0:5
AAAAAAAAAAAAAAAAAAAAAAAAAAAAAACCAAAAAAAAAAAAAAAAAAA
+
ABAABBDBBBBBGGGGGGGGGGGCC/EE<<//??/?CB/@?CCD-@CCAC@
@M00842:106:000000000-AAV5A:1:1101:24821:6786 1:N:0:5
AAAAAAAAAAAAAAAGGGGGGGCGACGCGCAGCGCACACCGCACACCCACC
+
>AAAA@ADDDDDECC/AAEGGG-;9A--;9------9@AB---;99-9---
@M00842:106:000000000-AAV5A:1:1101:22905:6787 1:N:0:5
CAAATTAGAGCCAATACCATCAGCTGTACCGTCTTACCAGAAATTGATCCC
+
>>A?13BCFDDFFGCFGG13B1BBABD1F3B0A002DBFF0ABDFB12D10
@M00842:106:000000000-AAV5A:1:1101:23272:6788 1:N:0:5
AAAAAAAAAAAAAAACGGGGGGGCGGCGAACGCCGCACCACTCACCCACAC
+
1AA@1@DDDD0DE??/A/EEE/@?--99--9---9-9-@-9////9-9---
@M00842:106:000000000-AAV5A:1:1101:18479:6789 1:N:0:5
GCCTGTCAGGGACTGTATGAATTCAAGTTTGCGTATTAATAAATGAAAAGA
+
>>>>1@BDDFFAFAFGGGGA3B3DA3D3D3D1A0A012A2F2D2AE1FBA/
@M00842:106:000000000-AAV5A:1:1101:21412:6791 1:N:0:5
AAAAAAAAAAAAAAAAGGGGGGGCGGGCCAGCACACACCCCCGCCACGCCG
+
AAA?ADAADDDDGCE//E?EECA-9----;-------9-9------:9---
@M00842:106:000000000-AAV5A:1:1101:11214:6791 1:N:0:5
AAAAAAAAAAAAAAAAAAAAAAAACAACAAAAACAAAAAAAAAAAAAAAAA
+
AABBBBBBBBBBGGGGGGGGGG/E1F1/??0?/>/?0BFEG@CB<<@<@GC
@M00842:106:000000000-AAV5A:1:1101:5390:6792 1:N:0:5
AAAAAAAAAAAAAAAAGGGGGGGACGCGCACACACAACCACACACACACAC
+
AAAAADDDDDDDGE/A/AAA//-9------9;;AA---------9----;-
@M00842:106:000000000-AAV5A:1:1101:25432:6796 1:N:0:5
AAAAAAAAAAAAAAACGGGGGGCAGCGAAGCGCCCGCACCACACCCAGCCC
+
1AAAA@ADDDDDEEE///EE??/>?/---<->-<--<-:;.:.;....::.
@M00842:106:000000000-AAV5A:1:1101:20235:6799 1:N:0:5
AGTAGCATTAAGCCTGTCAGGGACTGTATGAATTCAAGTTTGCGTATTAAA
+
>1>>1BDDDFFFFG1FFG3BGGFF0B133F3333DA3D22DDFE0A012G1
@M00842:106:000000000-AAV5A:1:1101:24708:6799 1:N:0:5
AATGTCTGGTTGTTGAATGGAAAGGGTGTCTTTCTGTGAAACAAAAAAACA
+
>>>11B3BF@1AAFFGGGFGB11BFF0BAB33D22D2BD211AFA0FEC/A
@M00842:106:000000000-AAV5A:1:1101:16230:6800 1:N:0:5
GAAAAAAAAAAAAAAGGGGGGGGCGGCGGAGACGGCAGACACCAAGAGCAG
+
>11>ACD1@DDDGE/A/AE?C9--99-;;9------9-;9;--------9/
@M00842:106:000000000-AAV5A:1:1101:17840:6804 1:N:0:5
CCTTGATGTCGGTTGCTGTATAAAACAAAAACAAAAATGGAATTCCCGGGG
+
>>>>3@55BDADA?2EFFBBBAF5A4GEC4A22B2F223333BBF5BA2A0
@M00842:106:000000000-AAV5A:1:1101:20530:6804 1:N:0:5
AAAAAAAAAAAAAAAAAAAAAAAAAAGACAGACGCGCACCGACAACACACA
+
1AAAADDDDDDDGGGGGGGGGC>/>//?00B00/></>///</>///////
@M00842:106:000000000-AAV5A:1:1101:13904:6805 1:N:0:5
ATCTTGCTGCTGCATTTCCTGAGCTTCATGCTTGGGAGCGTGCTGGTGCTG
+
3AAAA5BDFFFFGGEGGGGFG5BBB45BDF55DBBA4BEE22EEFH3BFF5
@M00842:106:000000000-AAV5A:1:1101:14748:6805 1:N:0:5
CCTTGGTGGATGTAAATTTGTATGCTAAAGCTTTTCTTGTAAAAAAAAAAA
+
>>>>344>>AFFBGGFFFGFBA6DDA5D5A5B55BAADD5DD55BA2E00A
@M00842:106:000000000-AAV5A:1:1101:15338:6806 1:N:0:5
GGGGATGTAGCTCAAACGGCAAAACACAACAACAACACGGGACTCCCCGGG
+
>1>1>11BBBF3FGGGGFGEAABE0B0AE00B0BF0FB/A/B/B0B//AA/
@M00842:106:000000000-AAV5A:1:1101:12451:6806 1:N:0:5
AAAAAAAAAAAAAAAAAAAAAAAACAGAACACACAACAAGCACAAACACAA
+
>AAAADDDDDDDGGGGGGGGGCEE/?00100B//?>/?/0/B000</00//
@M00842:106:000000000-AAV5A:1:1101:17169:6808 1:N:0:5
GTTTGCGGATGTAATTAATCTATGGAAATTATTAGGGAGTATCTTGATTGG
+
>>>>3B3>A>@BGGFGFDFGGFADF5A445455ADB2AAAF5FDAGBBFG2
@M00842:106:000000000-AAV5A:1:1101:15511:6808 1:N:0:5
CATGATCGTCAAAAAAAAAAAAAAACAAATGGAATTCTCGGGTGCCAAGGG
+
>>>1>3BABAAAGGGGEEEECG/AA/ABA1D1B111D2FFFE/>BCGGHG/
@M00842:106:000000000-AAV5A:1:1101:24320:6809 1:N:0:5
AAAAAAAAAAAAAAAAAAAAAAAAAGAACAGCAACGACCACACACAAAGAG
+
AAAAADADDDDDG?EE/EEF/>//>//00000000/?/////?//??0000
@M00842:106:000000000-AAV5A:1:1101:5394:6810 1:N:0:5
ATTGGCCATGGAATGAGATTTTAGATTATGATTCAACCAAAAACAAAAACA
+
>1111>BC1@1CG1FGGBB1B33B13313AB333D330BAFAH?GGHFH/B
@M00842:106:000000000-AAV5A:1:1101:10587:6810 1:N:0:5
AATTGCATTGTTGGTCAGTATATAATTATGTATAACATTCCGTGATTTGAG
+
>>111BD33@@@BF1FGGBBAF33B333ADD333DDB333DA10B0D2D20
@M00842:106:000000000-AAV5A:1:1101:10437:6811 1:N:0:5
AAAAAAAAAAAAAAAAAAAAAAAAGACATATACAACAACCACCAGAACAAA
+
AAAA1>>DDDD?EGEGGE?E/E////B01122B2>1/?//?/E/0000000
@M00842:106:000000000-AAV5A:1:1101:20018:6811 1:N:0:5
CATTGGTGAGTGTTCTGTAGGCTATACACAGACAAAAAAAAAAAAAAAAAA
+
>>3>345>DFDFFGBBFBBBGGH44656444AA4A442A22EA0AE>0/>/
@M00842:106:000000000-AAV5A:1:1101:20249:6817 1:N:0:5
AGTAGCATTAAGCCTGTCAGGGACTGTATGAATTCAAGTTTGCGTATTAAA
+
33>>3BDDDFFFGGCGAGBFGGAFCBBA66A6BBADDD55AFGEBE2BA55
@M00842:106:000000000-AAV5A:1:1101:9225:6817 1:N:0:5
AATAACGGATTTAGCATCCGGCAGAAGATCGGCAACACAAAAAAAAGAAAA
+
AA1>AF1>A111BBFFBGBGGG0A00A11AA0AAA/B/B/00/A//B/>00
@M00842:106:000000000-AAV5A:1:1101:19362:6818 1:N:0:5
AAAAAAAAAAAAAAAAATGGAATGCTCGGGTGCCAAGGAACTCCAGGCACA
+
AAAAADDDDDDDGGGGABBGABA1B2D/>E/>>BBB/EC0FEEG1B0?>C0
@M00842:106:000000000-AAV5A:1:1101:26154:6820 1:N:0:5
TGGAATTCTCGGGCGCCAAGGAACTCCAGTCACACAGTGATCTCGTATGCC
+
1>1>>1BDBFA??1AA?AEAA00B1BCFGBB11ABBB1B1DA22A/B0BED
@M00842:106:000000000-AAV5A:1:1101:6288:6821 1:N:0:5
GAAAAAAAAAAAAAAGGGGGGGGCGAGGCAGACCAACCCACGACCGACCAC
+
11AAAFDDDD@?0/A//AEEC--;9------:-;;;-;--99-9---9;--
@M00842:106:000000000-AAV5A:1:1101:21212:6821 1:N:0:5
TAGGACTCCGCATGTGCTAGTAGTAGCATTAAGCCTGTCAGGGACTGCATG
+
>>>3>B>CFBADEGDFGGABBBDA6AFGA555DBFAF3FFGFHAFFG3AA5
@M00842:106:000000000-AAV5A:1:1101:14883:6822 1:N:0:5
CTATGGCTGTGAACTTCTGACATTTATAATGACCCTGGCCGTTACAAATTT
+
>AA?11>>AB1DGFB3FGGBF133333A3D3ABBB0B0BGEAAEFD111D1
@M00842:106:000000000-AAV5A:1:1101:18375:6825 1:N:0:5
AGTAGCATTAAGCCTGTCAGGGACTGTATGAATTCAAGTTTGCGTATTAAA
+
>1>>1BF3BFF1FG1FBGGGGGFF0BBB3B333DBDBF2ADDFEAE0FBG1
@M00842:106:000000000-AAV5A:1:1101:23124:6825 1:N:0:5
GCCTGTCAGGGACTGTATGAATTCAAGCTTGCGTATTAATAAATGAAAAGA
+
>>>33BBBDFCAGFFGGGFB6A6DA5D4B5B4AA22355555D5B55DG32
@M00842:106:000000000-AAV5A:1:1101:7243:6827 1:N:0:5
CTTGTTTTTTGATTGGGGTCGCATTATCTGTAGTCTTGTCCTGTGTGTATT
+
>>>1>1BB1>>A3AFGGEAAFE00E12ADDB2DAD22B1BEDG1B2BBAAD
@M00842:106:000000000-AAV5A:1:1101:16108:6828 1:N:0:5
ATGGTCGGTCAGTTTGTCAAACATTTTCGCATTAATAAATCCTTGTAGTGG
+
>>>1>B1AAAAFBGGGFG3B3BAB333D0EE001122A12DF12FAABDF0
@M00842:106:000000000-AAV5A:1:1101:9823:6828 1:N:0:5
AAAAAAAAAAAAAAAAAAAAAAAAAAACACAGAACAAAAAACAAACAACGA
+
>1AAADDDDDDDGGGGEEEEEC/>/>///0/0BB0B0<0/////0/0////
@M00842:106:000000000-AAV5A:1:1101:16531:6829 1:N:0:5
AAAAAAAAAAAAAAAAAAAAAAAAAAAAAAAAAAAACAAAAAAAAAAAAAA
+
AAAAADDDDDDDGGGGAEEECEE/>/>E</>>//>C/<<0>.>@?C-;C--
@M00842:106:000000000-AAV5A:1:1101:13881:6830 1:N:0:5
ATAATAAGGTTTATTGGCTAAATAAATCCAATCCTTGATGTCGGTTGCTGC
+
AAAAAFFFFDFFGGCGFGBA1A33113DFF13BB3DBB1BABFE0AEGFG1
@M00842:106:000000000-AAV5A:1:1101:9346:6832 1:N:0:5
ATGTTTTGATTGTCAGTTTCAGACACTGTCAGGCGAATGGTTTTGAATTTG
+
>>>>>@1CADDD1FGGBBBFEFG11B1FAFD3B0AAAAAF1BABF/FGGB2
@M00842:106:000000000-AAV5A:1:1101:25171:6832 1:N:0:5
AAAAAAAAAAAAAAAAAAAAAAAAACAAAACAAAACAACCAAAAAAAAAAA
+
AAABBBDDBBBBGGCGGGGG?E//>?F/F?0//?B0/////?/?//<////
@M00842:106:000000000-AAV5A:1:1101:23669:6834 1:N:0:5
AAAAAAAAAAAAAAAAAAAAAAAAAAAACCACGACAACAACGAACACACAA
+
ABBBBBDBBBBBGGGGGGGGGG//>E/</////<///??/</?//<<<///
@M00842:106:000000000-AAV5A:1:1101:23141:6834 1:N:0:5
AAAAAAAAAAAAAAAAAAAAAAAAAACACATACACAACAAAAAAAAAAAAA
+
BBBBBBDDBBBBEGGGGGGGGG//>>/?0/B33B33?/??B0?@C/B/CCC
@M00842:106:000000000-AAV5A:1:1101:17731:6837 1:N:0:5
TCTGTCAAAAACTGACGCGTTGGATGAGGAGAAGTGGCTTAATATGCTTGG
+
>>>3>DB5F4>>BBGFFGGAAEB33B333322A35B3BA2E5AA55FEFF?
@M00842:106:000000000-AAV5A:1:1101:9404:6839 1:N:0:5
CTATGGATGGAGATGATGTTGACTTGTCTGAGAAGCTACAGTTTACAATGG
+
>>>>11@1BAFFGBFGFFBBFBB33B1BBF11A3BBBAGGF22DDGHF1B1
@M00842:106:000000000-AAV5A:1:1101:15897:6840 1:N:0:5
AAAAAAAAAAAAAAAAAAAAAAAAACAAAAAACAAAAAAAAAAAAAAAAAA
+
BABBBBBBBBBBGGGGFGGGGGG/E//?0??//F/BBF@CCGG@C?C<@CC
@M00842:106:000000000-AAV5A:1:1101:5264:6840 1:N:0:5
TTCAAGAAGTCCTTTACCAGCTGTAGCCATAGCACCAGAAACAAAACTAGG
+
1>>AA3@CBBDFGFDFGGGFFF11A33B1111B1FBABB01BB0BFF1F10
@M00842:106:000000000-AAV5A:1:1101:6783:6841 1:N:0:5
AAAAAAAAAAAAAAAAGGGGGGGCGACACAGCACGAAAGACACAACACAGC
+
>>A?1AD>>AD@A?/A/AEEEG;-A--------------9;/----:-9--
@M00842:106:000000000-AAV5A:1:1101:6021:6842 1:N:0:5
AAAAAAAAAAAAAAAAAAAAAAAAAACAACACCAAACAAAAACAAAAAAAA
+
BBBBBBDBBBBBGGGGGGGGGCE>/>//////??FG/FC0??/?/?0?BFA
@M00842:106:000000000-AAV5A:1:1101:5331:6842 1:N:0:5
AAAAAAAAAAAAAAAAAAAAAACAAACAACACACAACCACAACACAACAAC
+
3ABBBBDDBBBBGGGGE0E0EE11?BF1?11111?/////////??/??//
@M00842:106:000000000-AAV5A:1:1101:5047:6846 1:N:0:5
AAAAAAAAAAAAAAAAGGGGGGCAGGACGCACAGCACCCACACCAACCACC
+
>AAAAADDDDDDGGGGECEEA?B/?/<///->-0<00....<<...<.<.;
@M00842:106:000000000-AAV5A:1:1101:16500:6847 1:N:0:5
AAAAAAAAAAAAAAAAAAAAAAAACAACACACAAAACAAACAAAAAAAAAA
+
BBBBBBBBBBBBGGGGEEGGGG>/?FC/F/?/?/000?/0/0/00///<//
@M00842:106:000000000-AAV5A:1:1101:7741:6849 1:N:0:5
GAAAAAAAAAAAAAAATGGGGGGCGAGACAGCACAGCCACCAAGCGCACAA
+
1AAA?CDDDDDDEGG?0AFEE/<<///-<0<.00>0..<GF.....-<--/
@M00842:106:000000000-AAV5A:1:1101:23856:6851 1:N:0:5
AAATATGATCTTGAACTGTGGTCTCTGACTATTCTTCTTACATGTGGTTAT
+
AAB3A@DFDFFFGGFGGGBFGBB5A5DDG5A5DD65D55DFGDG5DB2253
@M00842:106:000000000-AAV5A:1:1101:17623:6851 1:N:0:5
CTATTTTGTTCAAAAAAAAAAAAAAAATGGAAATCCCGGGTGCCAAGGAAA
+
AAAAAF5FFFFFGGFGGEGGGGE?0A013333335B31>E1>1B3B?F1B3
@M00842:106:000000000-AAV5A:1:1101:14264:6851 1:N:0:5
AAAAAAAAAAAAAAAAAAAAAAAAAAGACACGAAGAACAACAGCCAACCCG
+
AAAAADDDDDDDGGGG?/>F@?//>>/?0B0//?//B0BB/?0B/0B/<//
@M00842:106:000000000-AAV5A:1:1101:15125:6852 1:N:0:5
AAAAAAAAAAAAAAAAAAAAAAAAACAAAATAAAAAAAAAAAAAAAAAAAA
+
>>AAADDDBBBBGGGGGGGGGF@E//?/00333B3B<<>DGC@D@-<<<<-
@M00842:106:000000000-AAV5A:1:1101:9130:6854 1:N:0:5
AAAAAAAAAAAAAAAAAAAAAAAAAACAAACAAAAAAAACACAAAAAAAAA
+
BBBBBBDDBBBBGGGGGGEGGG/E/E>/FA/0/0B?<BC/F0FFC0F/C/-
@M00842:106:000000000-AAV5A:1:1101:22912:6854 1:N:0:5
CGTACCATAAACGCCAGCCTCAACGCAGCGACGAGCACGCGAGCGGTCATT
+
>3>>>A5DD4BDAE22EFG4G44BAA2AAAEE20AAAEE0A0>EEE?E?D3
@M00842:106:000000000-AAV5A:1:1101:7882:6854 1:N:0:5
AAAAAAAAAAAAAAAAAAAAAAAAAAACACGCACCACACACCGCACACCCC
+
AAAAADADDDDDGGGGGGGGGG?//>//<0//<<<0/?/??//</</0///
@M00842:106:000000000-AAV5A:1:1101:10935:6858 1:N:0:5
AAAAAAAAAAAAAAAAAAAAAAAAACACCAAAAAAAAAAAAAAAAAAAAAA
+
BBBBBBBBBBBBGGGGGGGGGG?EEA/0////??>E/>/B<C?@C?D-;C-
@M00842:106:000000000-AAV5A:1:1101:17018:6861 1:N:0:5
AAAAAAAAAAAAAAAAGGGGGGGGCAGCGTAGCGAACCCCCACACACAAGG
+
AAAAADDD@D@AEGC/EEGGCC--@-9A--;-9------99-9-9-A-9--
@M00842:106:000000000-AAV5A:1:1101:24618:6864 1:N:0:5
AAAAAAAAAAAAAAAAGGGGGGGAGGAGAGCACACCGCCCCACGCCGACCG
+
AAAAADDADDDDA?EE/AE///9-9-.;.9;;9/-9--9-;A-------9-
@M00842:106:000000000-AAV5A:1:1101:10968:6864 1:N:0:5
CGTTGAGTGTATTCTAAATTTATCAACAATTGGATATTTAGTTTATATAGG
+
>1>>1>11BBD33FGGGGGGGGAD331101D1B1B3333DFA2FA1F2GF1
@M00842:106:000000000-AAV5A:1:1101:21263:6865 1:N:0:5
GAAAAAAAAAAAAAACAGGGGGGCGGGCGAGCAGCACCAGCACAACGACCC
+
1>>AAF@DDDDD?EAA/F/FEE@/<---;----//..9..9/.//;-.;--
@M00842:106:000000000-AAV5A:1:1101:11290:6866 1:N:0:5
CTTGATGTCGGTTGCTGTATATAAACACACCAACAACACGGGAATCCCCGG
+
>>>1>B33B>>>EEEAFBBF3G3331AA0000A0000A0/A///0AAC///
@M00842:106:000000000-AAV5A:1:1101:12970:6870 1:N:0:5
GTCAAAAATTACGTGCAGAAGGAGTGATGTAATGTCTAACGGTAAAAAACG
+
>11>>BFAFFFFCB1GGGBAFG0B0B1DDF33BDBD22D1BE0BF1GF/B/
@M00842:106:000000000-AAV5A:1:1101:8806:6871 1:N:0:5
TAGGACTCCGCATGTGCTAGTAGTAGCATTAAGCCTGTCAGGGACTGTATG
+
1>>1>B1BCAADAE1FFBBBBBDB3BFF33A3DBBBBBFGFF0FFEG1DD2
@M00842:106:000000000-AAV5A:1:1101:12396:6872 1:N:0:5
AAAAAAAAAAAAAAAAAAAAAAAAAAACAGCAAGAACCAGAAGAGACACCG
+
AABBBBBDBBBBGEGGEEEEGE@//////00000030/0/001B000B0</
@M00842:106:000000000-AAV5A:1:1101:9241:6874 1:N:0:5
CATTGGCTATAACTTAGGAATAATGGCAAAACACATCATTTTGCCTCTGAA
+
>>3>34BBFDFFGGFGGGBBBGAAF5FABBBAABA4FBDAA5DFG5FAFE5
@M00842:106:000000000-AAV5A:1:1101:11568:6876 1:N:0:5
CTTGGCGACGGCTCTGAAAGGAAGAACAAATAAAAAAAAACTGGACTTCCC
+
>>>11B1ADD?DAEBFBBABG00A0B0B0011111B//AA/1BBG011@1B
@M00842:106:000000000-AAV5A:1:1101:13420:6877 1:N:0:5
AAAAAAAAAAAAAAAAAAAAAAGAAAGACCCACCCACACCCGACAAACCAC
+
AAA@AD??DDDDGGGGG?EEGC//0010>0?////?/??///////<////
@M00842:106:000000000-AAV5A:1:1101:16909:6878 1:N:0:5
TATTGTGGACTTGTAAACTTAATATTCTATGCAAAAAAAAAAAAAAAAAGG
+
1>AA1@3>FF@BGFDFABAGGGA333A3D3DFDBBAA00AE/E/EF///B/
@M00842:106:000000000-AAV5A:1:1101:16378:6878 1:N:0:5
ATAAAAAAAAAAAAAAAAAATGGAATTCTCGGGTGCCAAGGAACTCCAGTC
+
CBBBBFFDDCCCGGGGGGGFFBFGF33B5D11>1>EBG3BFGHHGHFHHB3
@M00842:106:000000000-AAV5A:1:1101:4702:6878 1:N:0:5
AAAAAAAAAAAAAAAAGGGGGGGGCACCACAGGACGACACACACCAAGACC
+
>AAAADDDDDDDGGCC//A//<--@-----;--------;-9ABB----;-
@M00842:106:000000000-AAV5A:1:1101:17999:6879 1:N:0:5
AATCCTTGATGTCGGTTGCTGTATACAACAACAAAAAAAAAATGGAATTCC
+
AA>AAB@FFFFDBFEAAAGBF5B666D4AGA4BFF2G22EEE1BF3B3ADD
@M00842:106:000000000-AAV5A:1:1101:26428:6880 1:N:0:5
AAAAAAAAAAAAAAAAAAAAAAAGAAAACACCAAACCCAACACAAAACACA
+
AAAAADDDDDDDGGGGGGECEC//>0B00/0//??///?>/</?/0B0<</
@M00842:106:000000000-AAV5A:1:1101:20230:6881 1:N:0:5
AAAAAAAAAAAAAAAAAAAAAAACAACAGAGAAACCAAAAAAACAAAAAAA
+
AAAAADDDDDDDGG/AA/>////>F//>00001B00?//>/>//?/B0/</
@M00842:106:000000000-AAV5A:1:1101:11273:6883 1:N:0:5
AAAAAAAAAAAAAAAAAAAAAAAAAAACACACAAAAACAAAAAAAAAAAAA
+
AAAAADDDDDDDGGGGGGGGCE>>/>//?B?///B0F/?/F0/<BCCC->A
@M00842:106:000000000-AAV5A:1:1101:10970:6883 1:N:0:5
CGGTGAGTGTATTCTCACTTTCTCAGCAAGTGGCGCTTTCGCTGCACTCGG
+
A11>>A1@BB3B3B33A111B33B33B100D310000A0100A//0B10A/
@M00842:106:000000000-AAV5A:1:1101:8270:6884 1:N:0:5
CAACAGCCGGCTAACTCTGTTTTCTCATTAAAACTTATTATTATTATCAAA
+
>AA@A11>1>ADGGGCFGFBA3031333221111BA1A22A222D2DFGB1
@M00842:106:000000000-AAV5A:1:1101:18021:6884 1:N:0:5
AAAAAAAAAAAAAAAAAAAAAAAAAAAAGATAACAACAAACAACAACAAAA
+
>AAAA?DDDDDDGGGGCCE?>E////>///1111B1<//B/B/////?/00
@M00842:106:000000000-AAV5A:1:1101:6728:6885 1:N:0:5
GCTTCTATGTGATTATGAACTGTACTCTGCGACTACTTCAATAAAGTGTGG
+
>>>>>@B5DBDFGFGFFBBABB5FD655A4AAE2AF5DFG55GH5D5D5D2
@M00842:106:000000000-AAV5A:1:1101:7491:6885 1:N:0:5
AAAAAAAAAAAAAAAAAAAAAAACACAACCACCAACAACCACACAAACCGA
+
1AAAADDDDDDDGGGGEEEE/E//>0////>///?/>///?/?<E/<////
@M00842:106:000000000-AAV5A:1:1101:11757:6890 1:N:0:5
AAAAAAAAAAAAAAAAGGGGGGGCGGCGGCGCCCGCGCACACCCACCGCAG
+
1>AAA11ADDDDG/A/?EEEE/--9;----;------99--;-A--9----
@M00842:106:000000000-AAV5A:1:1101:20910:6891 1:N:0:5
CTGTCAGGGACTGTATGAATTCAAGTTTGCGTATTAATAAATGAAAAGAAA
+
>>>>>B5BBAABGG6FFB6BFGG5D556D5AEAA35D555BBD5B5BB2B3
@M00842:106:000000000-AAV5A:1:1101:26239:6892 1:N:0:5
ATTGAGAAGAAGTATAGATTTGTCACACACAAACAACAAACAGGGAATCCC
+
>>>3>4>DFFFFBFGGGBA6ABADA55422A2F4B22BFGCG2A222BAA3
@M00842:106:000000000-AAV5A:1:1101:25591:6895 1:N:0:5
AAAAAAAAAAAAAAAAGGGGGGGGGCGGGACACCCAGCCCCAAGACACACC
+
>AAAADADDDDDGCG/EEEG/@-9---9---------9--------9--A-
@M00842:106:000000000-AAV5A:1:1101:23662:6896 1:N:0:5
AAAAAAAAAAAAAAAGGGGGGGCGGCAGGCAGCGCCACCCCCCAGCACCCC
+
>A?A1ADDDD0>/A///AAEGG?-@-;-----;---------;--9B-:--
@M00842:106:000000000-AAV5A:1:1101:12667:6897 1:N:0:5
AAAAAAAAAAAAAAAAAAAAAAAAAAAAAAAAAAAAAAAAAAAAAAAAAAA
+
AABBBDBBBBBBGGGGGGGGGGGC//>/E/////@/A<CCC--AB-A9BG?
@M00842:106:000000000-AAV5A:1:1101:14748:6897 1:N:0:5
AAAAAAAAAAAAAAAAAATGGAATTCTCGGGTGCCAAGGAACTCCAGTCAC
+
A@AAADDDDDDDGGGGEE0BF1FDC12DB/E/>?BF@FCFHH1BGBGBGE1
@M00842:106:000000000-AAV5A:1:1101:13936:6897 1:N:0:5
CGTAGTGATTGTTGGGATTAAAAAACAACACAAAAAATGGAATTCTCGGGG
+
>1>>1>1B@3BBFGEEACGBGG11000B0A0A0A00/0FE1F1FD2DAFC/
@M00842:106:000000000-AAV5A:1:1101:8285:6898 1:N:0:5
CAACAGCCGGCTAACTCTGTTTTCTAATTAACAATTATTATTATTATCAAA
+
1>AAA1BA11A1EGG1FBGBFD0B133322111A1112D2D2D22DDF2BB
@M00842:106:000000000-AAV5A:1:1101:18924:6898 1:N:0:5
TGGAATTCTCGGGTGCCAAGGAACTCCAGTCACACAGTGATCTCGTATGCC
+
>3>>>BBFFFBBGAAEGG4FFB4F4BC4FFGHD5FBGAAF55DFFBEBGHD
@M00842:106:000000000-AAV5A:1:1101:10636:6899 1:N:0:5
GAAAAAAAAAAAAAAAGGGGGGGGCAGCAGCCCCGCCGACCCAGACACACC
+
1A?A?F>@DDDDEEEA/EEEE@?--9A----9-9-9--9-999--------
@M00842:106:000000000-AAV5A:1:1101:24132:6900 1:N:0:5
AAAAAAAAAAAAAAAAAAAAAAAAAACAAACCACAACAACACCACACCACG
+
AAAAADDDDDDDGEGEEEEEGC/////>/B//////?//////</?/////
@M00842:106:000000000-AAV5A:1:1101:25486:6901 1:N:0:5
AAAAAAAAAAAAAAAAAAAAAACAAAGACACAGAACCAAACCAAACAAGAG
+
AAAAADDDDDDDGGEGEEGGGC//>00>0B000110/0////////0/0<0
@M00842:106:000000000-AAV5A:1:1101:6994:6905 1:N:0:5
GGCACGCAAAGCATTGGGATTATCATCACACGCCTCTACTCGGTCGTCAGC
+
>1>>A1A1DDBFGGFBGFAFG13DD3331BB0AA0A1B1BF/B/BA/BA/1
@M00842:106:000000000-AAV5A:1:1101:11813:6906 1:N:0:5
CTAATGTGGTGAGAGCTTTGTTTGAGAAAATAAATGATTAGGACTGTGATG
+
>1AA11@BDBAFCG1FBBABBB1B1A0BA011A1DD1B2ABFGGCH1DA22
@M00842:106:000000000-AAV5A:1:1101:25927:6906 1:N:0:5
AAAAAAAAAAAAACAAGGGGGGGGGCGGGCCCACCCCACACCCACCGACAG
+
>>>AA@DDD0@>E/A/0F/EEC-9-9--;---------;9---9A---9--
@M00842:106:000000000-AAV5A:1:1101:6789:6909 1:N:0:5
ATTTGTTGGATGGTTGAAACGCAGGAGACTTTTGGAATGGATATTTTCATG
+
>1>>13>BAFDFF1AEFGGGFA0AE0AAF12ABBAGH1BAC1F22DFDFDF
@M00842:106:000000000-AAV5A:1:1101:13535:6910 1:N:0:5
CAATTATGCAATTATCTTTCTTGACAAAACACAAAAACACAAAAAAAAAAA
+
>>A>1@3@DFFD1F3EBFABBED31A1BB00B00A0A0A0FCBAG?EGCE/
@M00842:106:000000000-AAV5A:1:1101:13756:6911 1:N:0:5
TTAACACTACTGGTTATATTGACCATGCCGCTTTTCTTGGCACGATTAACC
+
>>ABAFF4CFFFGGGGGGGGGFDFCHFFB2A22AA5DDBGFHHEEF2A5GF
@M00842:106:000000000-AAV5A:1:1101:14522:6912 1:N:0:5
AGGACTCCGCATGTGCTAGTAGTAGCATTAAGTCTGTCAGGGACTGTATGA
+
>1>>>1BBAAD1E1A3BABBBB33DGD3313ADDAD1DFHFFFFCG1F2D2
@M00842:106:000000000-AAV5A:1:1101:16638:6915 1:N:0:5
AAAAAAAAAAAAAAAAAAAAAAAAGAAACAAGAAGAGACACCACGAAAGCG
+
>ABBBDBDBBBBGGGGEGGGGCE/111B?3/00BBF00000////////0/
@M00842:106:000000000-AAV5A:1:1101:15368:6915 1:N:0:5
ATCAAAAAGAGCTTACTAAAATGCAACTGGACAATCAGAAAGAGATTGCCG
+
@BBBBFFABAFFGGGGGGGEBGBDDEGCGHCF4B3FFFFFEG3FFFGHFH2
@M00842:106:000000000-AAV5A:1:1101:5584:6918 1:N:0:5
AAAAAAAAAAAAAAAAGGGGGGCGAGAAGAAACACACCAACGACAAACGCG
+
?AAA?1A@DDAD/EA///AA/</<A--.0<0<<CA<.<.<...;--/..--
@M00842:106:000000000-AAV5A:1:1101:24731:6918 1:N:0:5
AAAAAAAAAAAAAAAAAAAAAACACGAAAACAACACCCACACACCCCAACC
+
AAAAADDDDDDDGGGG?EEE/E//0//>?/0//////?/////?/////?/
@M00842:106:000000000-AAV5A:1:1101:19122:6919 1:N:0:5
AAAAAAAAAAAAAAAGGGGGGGGCGGACACATCGAGCACCCCCACCCACCG
+
?AAAA@@DDDD0EEE/AC/E/---9-9----//-/-9-;A--9;-------
@M00842:106:000000000-AAV5A:1:1101:17215:6925 1:N:0:5
TTTGGATGTGGAATAAGGGGCCAATTGCATTATTGGTCAATATATAATTAA
+
>>>33@4CBDBFGCGFGGGGGG?445BBF6655ADBABDD5E5D5D5AAF5
@M00842:106:000000000-AAV5A:1:1101:6236:6925 1:N:0:5
CGAAGCCCCTGCAATTAAAATTGTTGACCACCTACATACCACAGACGAGCG
+
>>>A3ACABAAAGDFGFGGDGFD55BFFF4FB2BBB5DGHF3A2AF2EAE0
@M00842:106:000000000-AAV5A:1:1101:10652:6926 1:N:0:5
TAGCTTTAGGTGTCTGTAAAACAGGCGCCGAAGAAGCTGGAGTAACAGAAG
+
>>>>>BBDFFDFGGFGBBG6GF4BF22A2A22A23BFABF2FABEEGGF33
@M00842:106:000000000-AAV5A:1:1101:11507:6927 1:N:0:5
GAAAAAAAAAAAAAAAGGGGGGGCGGCACCACCCCACCAGCACCACGCGCA
+
1>AA1>DD?AD>EE//A/AEEC?@---------;---;B-A--;-99--;-
@M00842:106:000000000-AAV5A:1:1101:14465:6930 1:N:0:5
ACTAGTCGGTCTAAAAATGTATAGTAAATTAATTAACTTATTAAAAAAAAA
+
>A1A13BAD>A>GGGGFGBBAB3D333D3311333DDDBD22F2GAFEEEE
@M00842:106:000000000-AAV5A:1:1101:25466:6930 1:N:0:5
AGCGAAACCAATCCGCGGCATTTAGTAGCGGTAAAGTTAGACCACACCATG
+
>>>3>>ADFCCFGGGFGGGEEG55DD5A5EAEBABD5DFADFFH1AEFGB5
@M00842:106:000000000-AAV5A:1:1101:15506:6931 1:N:0:5
AAAAAAAAAAAAAAAAAAAAAAAAAAAAAGAACAACACACAGCACCACCAG
+
3AABBBDBBBBBGGGCCECGGC@////////B0B0/?/F//0/00/?///0
@M00842:106:000000000-AAV5A:1:1101:8416:6933 1:N:0:5
AGTAGCATTAAGCCTGTCAGGGACTGTATGAATGCAAGCTTGCGTATTAAA
+
111>13D@3DFFGGCFAF3BGGFG0BBAD333B3BD1B0B1BFE0EB12D1
@M00842:106:000000000-AAV5A:1:1101:16829:6933 1:N:0:5
AAAAAAAAAAAAAAAAGGGGGGCCGGCGACTACACGCCCACACCACCACAA
+
1>AAADDDDDDDGGCEEEEGEC/<///-<---/</.-.-........:;..
@M00842:106:000000000-AAV5A:1:1101:6002:6934 1:N:0:5
AAAAAAAAAAAAAAAAAATGGAATTCTCGGGTGCCAAGGAACTCCAGCCAC
+
BBBBBBDBBBBBGGGGGE1FGFD33@5@?1>1>?BE31?EGH3DGFB3?12
@M00842:106:000000000-AAV5A:1:1101:12280:6935 1:N:0:5
GAAAAAAAAAAAAAAGGGGGGGGCGAGCAGCCGCAGACACCGCACGCACAG
+
>1AAA1>>0A00A/EAA//EC?------9/------;;9B----;9-----
@M00842:106:000000000-AAV5A:1:1101:20486:6936 1:N:0:5
CCTGTCAGGGACTGTATGAATTCAAGTTTGCGTATTAATAAATGAAAAGAA
+
>>111BBBCFAAAFGGGFB3ABDD3D3D3D1AAB012B22DDAADFAGFFA
@M00842:106:000000000-AAV5A:1:1101:15378:6938 1:N:0:5
AACCTGCTATTGAGGCTTGTGGCATTTCTACTCTTTCTCACTCCCCACTGC
+
1>AA>1C1FBFBGCGFFGEABEAF113A3AFAA3D1D2DF11B0BE0/A11
@M00842:106:000000000-AAV5A:1:1101:23569:6938 1:N:0:5
AAAAAAAAAAAAAAAAAAAAAAAAAACAAAACAAAAACAAAAAAAAAAAAA
+
AABBBBBBBBBBGGGEGGGGGGG/>>//F0BB?GHGF/?F0GH/CGCC@-<
@M00842:106:000000000-AAV5A:1:1101:12311:6939 1:N:0:5
TTAGACGATGTCTGTAAGAAAGCTGAAGTCACAGCCAATGAACTAAAAAAA
+
>>>11B1>>>BBAFGGGG31BBB1B11BADDFBBFGEFBFGFH1F1BFD//
@M00842:106:000000000-AAV5A:1:1101:23734:6941 1:N:0:5
AAAAAAAAAAAAAAACGGGGGGGCGAGGACACACCCCACACAGACAACCAG
+
>AAAADDDDDDDEA///AEEE@9-9@------------;----/---;9--
@M00842:106:000000000-AAV5A:1:1101:19131:6942 1:N:0:5
GGGTGCCAAGGAACTCCAGTCACACAGTGATCTCGTATGCCGTCTTCTGCC
+
>3A>3>BBCABFGGBGGFFBBBD5F2B4A5665DBBABBBFG2E2AFD553
@M00842:106:000000000-AAV5A:1:1101:17939:6943 1:N:0:5
AAAAAAAAAAAAAAAAAAAAAAAACAAGACACAAAACACACCAAGCACCAC
+
AAAAADDDDDDDGGGG?EE?EG/////0B>BBB/B00?B///?<0<0</0/
@M00842:106:000000000-AAV5A:1:1101:19082:6943 1:N:0:5
AATAAGGCTTATTGGCTAAATAAATCCAATCCTTGATGTCGGTCGCTGTAA
+
AA1>A1111BCBAF1F1B1BBD1133B1A3003DB11D22AAA0AA/BB1A
@M00842:106:000000000-AAV5A:1:1101:10085:6945 1:N:0:5
AAAAAAAAAAAAAAAAAAAAAACCAACACAGCGCGACGAGCACCAACCCAC
+
AAAAADDDDDDDGGGAEEE?EGC/?////?0/////<///>/0/0///<//
@M00842:106:000000000-AAV5A:1:1101:9374:6947 1:N:0:5
AGCATTAAGCCTGTCAGGGACTGTATGAATTCAAGTTTGCGTATTAATAAA
+
>3>>ADFFFFFCGAFGGGGFFGBB66D5656A5AD5A6DFEBE23555FFF
@M00842:106:000000000-AAV5A:1:1101:16206:6947 1:N:0:5
CCTTGATGTCGGTTGCTGTATAAAAGAAACAAAAAAAAAACGGAATTCCCG
+
>>>>1B1B@B>A1AAFBBB1AB33110000000AA0/A/A/AB/F/1D1B/
@M00842:106:000000000-AAV5A:1:1101:22289:6950 1:N:0:5
AAAAAAAAAAAAAAAAAGGGAATTCTCGGGTGCCAAGGAACTCCAGTCACA
+
AABABBBBBBBBGGGGE1AE1A13D5BBC>1>B3B3BFFGH3FECGBFGH3
@M00842:106:000000000-AAV5A:1:1101:17671:6952 1:N:0:5
AAAAAAAAAAAAAAAAAAAAAAAACACACAAAACAACACAAAAAAAAACAA
+
AAAAADDDDDDAGGG/AEEG/E/>>F0F//>0B0>F/?/?F0BCC@/>/?/
@M00842:106:000000000-AAV5A:1:1101:10505:6952 1:N:0:5
AAAAAAAAAAAAAAAAGGGGGGGGCGAGAGCCGCACCACGACCGACACAGC
+
11AAA@1@DDDDGEE//A/EECA;@9---;---999----99--9------
@M00842:106:000000000-AAV5A:1:1101:24113:6953 1:N:0:5
AAAAAAAAAAAAAAAAAAAAAAAAAAAAAAACAAAACAAAAACAAAAAAAA
+
BBBBBBBBBBBBGGGGGGGGGG??/E>EE///?GHG0?F00F<GG0C/<<-
@M00842:106:000000000-AAV5A:1:1101:5598:6954 1:N:0:5
CTCCCTTTACGGTGCTGCTACTTATACACTCAAAAAAAAAAAAACAAAAGG
+
>>>AA11BDDAA111AFFBBGB3D3D33B1BFBBAAAAE/EEEG/FG0F0/
@M00842:106:000000000-AAV5A:1:1101:7507:6955 1:N:0:5
AAAAAAAAAAAAAAAAAAAAAAAACAAAACAAAAAAAAAAACAACAAAAAA
+
AABAADBBBBBBGGGGGGGGGGF/1110B0//B0?<EB<BC/<F/FGAGE@
@M00842:106:000000000-AAV5A:1:1101:9159:6960 1:N:0:5
AAAAAAAAAAAAAAAAAAAAAAAAAAAAAAAGAACACAAAAGAAAAAAAAA
+
AAAAABBDDBDBGGGGGGECGGE/>E//>////?222</0?2?000?/---
@M00842:106:000000000-AAV5A:1:1101:26102:6961 1:N:0:5
AAAAAAAAAAAAAAAAAAAAAACAAAAACACAAAAACAACACAAACACACG
+
BBBBBBDBBBBBGGGGGGGGGG1BC11?1?111B0//??/?/?/0/B0?//
@M00842:106:000000000-AAV5A:1:1101:11004:6963 1:N:0:5
AAAAAAAAAAAAAAAAATGGAATTCTCGGGTGCCAAGGAACTCCAGTCACA
+
BBCBADDBCCCCGGGGGFFGBE33A55BFF1>>BBBFEFHHBGHHHFGHH3
@M00842:106:000000000-AAV5A:1:1101:9380:6964 1:N:0:5
AGCATTAAGCCTGTCAGGGACTGTATGAATTCAAGTCTGCGTATTAATCAA
+
A3AAABFDFFFB4ABAGGGAFAB4D6B5656ADBDD5DBD2AA23AA555B
@M00842:106:000000000-AAV5A:1:1101:13136:6968 1:N:0:5
ATTAGTGGACTGGAATTGGAACTTCAAAAAACACAAAAAAAAATGGAATTC
+
>>>>131BDF1>FGF1GFG11F13DF13A000B0F000B/A/A0BFFHD1F
@M00842:106:000000000-AAV5A:1:1101:9448:6969 1:N:0:5
GTATGCAGGGCGTTGAGTTCGATAATGGTGATATGTATGTTGACGGCCATA
+
>>>>3BDFFCBCFGE4FBFGFAF4A5DG5B555DDADDFDBGHHDCEGGFB
@M00842:106:000000000-AAV5A:1:1101:17671:6970 1:N:0:5
AAAAAAAAAAAAAAAAAAAAAAAAAACAACACACAAAAAAAAAAAAAAAAA
+
AAAAADDDDDDDGEGG?ECGCG/////?F>??//?/0B/<//>?C?->CC?
@M00842:106:000000000-AAV5A:1:1101:13873:6971 1:N:0:5
CCAGTTATATGGCTGTTGGTTTCTATGTGGCTAAATACGTTAACAAAAAGG
+
>>>3>BDFFFFFGGGFFFGAFGBD66D6DAAABB5ADFGAFGGGFB2BGE2
@M00842:106:000000000-AAV5A:1:1101:6418:6978 1:N:0:5
TCTAGGGTGCCAAGGAACTCCAGTCACACAGTGATCTCGTATGCCGTCTTC
+
>>>A34>>AAFFGGFFGGGGGGBBBDB5GE44BA555DFBAFGHBEBE225
@M00842:106:000000000-AAV5A:1:1101:15691:6979 1:N:0:5
TCAAAAAAAAAAAAAAAAAAAAAAATGGACTTCTCGGGCGCCAAGGAACCC
+
1>AAAFADDDDDGGGG/EEEE/>@/0BBB1@1BB1?F///>/?<FCC0F/C
@M00842:106:000000000-AAV5A:1:1101:11117:6980 1:N:0:5
AAAAAAAAAAAAAAAAGGGGGGGGAGCCGACCCACAACACCCCCCCACGCA
+
>>AAAD@DDDDDGE//AAEECCA;-9--9-----;--:-99------;---
@M00842:106:000000000-AAV5A:1:1101:22234:6980 1:N:0:5
AAAAAAAAAAAAAAAAAAAAAAAAACAGACGACCGCACCACGATCACCACC
+
1>AAAD@DDDDDGGGGE/E/E>E//?E>0>///<<</>/0//<//<0???/
@M00842:106:000000000-AAV5A:1:1101:23929:6980 1:N:0:5
AAAAAAAAAAAAAAACGGGGGGCGAAGGACAACACACCCAAGACAAGACCG
+
>A3>>3A@DDDAAA0101AE@@@A<>C.<./<C.<..:....:://.///-
@M00842:106:000000000-AAV5A:1:1101:15121:6980 1:N:0:5
AAAAAAAAAAAAAAAGGGGGGGGCGGCGACACAGCGCCCACACGAACACGG
+
>111>?1>>@@@EAAA?CEGG?-;@@---;;9--;-----;---9--;---
@M00842:106:000000000-AAV5A:1:1101:14669:6984 1:N:0:5
CCTGTCAGGGACTGTATGAATTCAAGCTTGCGTATTAATAAATGAAAAGAA
+
>>>3>BBDFFBBGGBFBFBBBAD55D4B5B4A2223D55D5D5DFFG5AF2
@M00842:106:000000000-AAV5A:1:1101:12968:6985 1:N:0:5
AAAAAAAAAAAAAAAAAAAAAAAACACAAACTACAACAACAACGACAACAA
+
>>AAADDDDDDDGGGGAEE@E//>/?0?>GC111B11/?//<//</<////
@M00842:106:000000000-AAV5A:1:1101:25969:6988 1:N:0:5
AAAAAAAAAAAAAAAAAAAAAACAAAACAAACAAACCAAACAAAAAAAAAA
+
AAAAADDDDDDDGGGGGGGGGG/?/0B0FF0/>>B//?FC/B/0F/EC//B
@M00842:106:000000000-AAV5A:1:1101:8976:6989 1:N:0:5
AAAAAAAAAAAAAAAAAAAAAAAAAGACGAATCCCAGCACAACAAACAACC
+
AABBBBBBBBBBGGGGGGG?EG/E//?0/////33?30F?00//?0/0///
@M00842:106:000000000-AAV5A:1:1101:9221:6989 1:N:0:5
CATGATGGATTGGTGATGTGACTAAACAGAAACAAAAAACACGGAATTCCC
+
>>>1>33BCBBCCBAGGFBBABAA1B1D00110B00B0A0A0B/A//1DB1
@M00842:106:000000000-AAV5A:1:1101:17289:6990 1:N:0:5
TATATTCATGTTGGACCTGAAAAAAAACACAAAAAATGGAATTCTCGGGTG
+
AAAAAFDFFFDDGGBGGFGA1B11000AA0B00AB/0B1B1BAG2ABFGA/
@M00842:106:000000000-AAV5A:1:1101:12118:6991 1:N:0:5
AAAAAAAAAAAAAAAAAATGGAATTCTCGGGTGCCAAGGAACTCCAGTCAA
+
BBBBBBBBBBBBGGGGFF1BGBFBBD55BFE1>BFGFGABBC3@FGHBED3
@M00842:106:000000000-AAV5A:1:1101:17382:6991 1:N:0:5
TCATGTTGGACCTGTAAACGTATAATGATATGCATGTCTGATGGATTAAAA
+
3>AA3@55AFCF4FFGFGFEBE5466BA566DDD6D556DF5FGGABBD5A
@M00842:106:000000000-AAV5A:1:1101:10592:6995 1:N:0:5
AAAAAAAAAAAAAAAAAAAAAACAAAAAACAAAAAAAAAAACAAAAAAAAA
+
AABBBBBBBBBBGGCGGGEGGG11?B1?/11?B0?>E/BCC/CF<GG@@/>
@M00842:106:000000000-AAV5A:1:1101:14885:6996 1:N:0:5
AAAAAAAAAAAAAAAAAAAAAACAACAAACAAAAAACAAAAAACAAAAAAA
+
33AABBBBBBBBGGGG?EEGGG>FG111B1111B1//?/F0?E/FGA0///
@M00842:106:000000000-AAV5A:1:1101:10418:6996 1:N:0:5
AAAAAAAAAAAAAAAAAAAAAAACACACAACAAAAGAAAAACGACACACCG
+
AAAAAD>DDDDDGG/EEA@CEG?/F0?/?////B00/>BFA?/////0///
@M00842:106:000000000-AAV5A:1:1101:22572:6998 1:N:0:5
AAAAAAAAAAAAAAAAAAAAAAAAAAAAAGAAACAAAAAACAAAAAAAAAA
+
>>AAADDDDDDDGGGGE?E?//E/////</<0000<0</B/F/?0</<---
@M00842:106:000000000-AAV5A:1:1101:5586:6998 1:N:0:5
AAAAAAAAAAAAAAAAAAAAAAAAAACAAAGAAAAAAAAAAAAAAACAACA
+
ABBAADDBBBBBGGGGGEGGGG?/>//??0330??0</<B///>@<..<..
@M00842:106:000000000-AAV5A:1:1101:19930:6999 1:N:0:5
AAAAAAAAAAAAAAAAAAAAAAAAAAAAAAGCAACAACAAAACAAACACAA
+
1AAAADDDDDDDGGGGGGEE?E/>//////<0B00<</??0?0/<F/?0/?
@M00842:106:000000000-AAV5A:1:1101:15423:6999 1:N:0:5
AAAAAAAAAAAAAAAGGGGGGGGCGGGAGCCGCCCCCACCCACAACACCCC
+
>AAAADDDDDDDGCE/?AE?C?------;-------;-----;-----9--
@M00842:106:000000000-AAV5A:1:1101:26001:6999 1:N:0:5
TGCCATGCTCAGGAACAAAGAAACGCGGCACAGCATGTCTCTAGGTCTGTC
+
>>>>>11111B1E1GGG11B110BA00AAEACB/01B12A2B21BABAF12
@M00842:106:000000000-AAV5A:1:1101:25375:7000 1:N:0:5
TGTGAGATATGGTACTGTAAACTTGTGACTGCTTGCACTCTGAACAACACA
+
>>>1>1BBDFFFGGFFGG333B31D1B33DB0A1B0BBBGB11B110F000
@M00842:106:000000000-AAV5A:1:1101:23136:7001 1:N:0:5
AAAAAAAAAAAAAAAAAAAAAAAAACGAACAGCGCGCGCACAAAACACCAC
+
AAAA?DDADDDDGGGGGGGGEG/////?///0B//>//<<B/00?0/0///
@M00842:106:000000000-AAV5A:1:1101:18806:7002 1:N:0:5
AATTTGAGCAGATTTGTCGTCACAGGTTGCGCCGCCAAAACGTCGGCTACA
+
AAAAA3D1FFFFGGFGGGG1A1B1FG11000A00AEAA0BFFAFA/EAEH1
@M00842:106:000000000-AAV5A:1:1101:10360:7003 1:N:0:5
ATTAAGCCTGTCAGGGACTGTATGAATTCAAGTTTGCGTATTAATAAATGA
+
AAAAA5DF@CDFGFGGFGGGB66D5656DD555B6DDAA2A35555D5FG5
@M00842:106:000000000-AAV5A:1:1101:13493:7004 1:N:0:5
AAAAAAAAAAAAAAACGGGGGGCGGGCGAGAGACCAAACACAGCACACAGG
+
11AAA11>@DDDEEE/AAEGCCCC?C-:9---././..;.:...:.-----
@M00842:106:000000000-AAV5A:1:1101:12150:7005 1:N:0:5
GACTTTGGATGTCGACTGAGGATTGCTGGGGTATTTCTGAATGTTACATGA
+
>>>>1@1BC1CCFFGGCE1BF10DB13BF0A0A1BA2BFD22DDAD212B1
@M00842:106:000000000-AAV5A:1:1101:14664:7005 1:N:0:5
CCTGTCAGGGACTGTATGAATTCCAGTTTGCGTAGTAATCAATGAAACGAA
+
>>11>BD3BFAAAC1BGFB33BD33D313D10B0002222A1DFA1F1///
@M00842:106:000000000-AAV5A:1:1101:24520:7006 1:N:0:5
AAAAAAAAAAAAAAAAAAAAAAAAAGACAACCAAGCAACACCAAAAACACA
+
AAAAADDDDDDDGGGGGEGECC//>/?000////0/000</////<///0/
@M00842:106:000000000-AAV5A:1:1101:23691:7006 1:N:0:5
GTTATGGTTTCCGTTGCTGCCATCTCATCAACATTTGGACTGCTCCGCTTC
+
>>>>>5BBDFFFGGFEEGGCGB5B5DF55D44AB55A5AFGDHCHH2E22A
@M00842:106:000000000-AAV5A:1:1101:13059:7007 1:N:0:5
AATTGTCGGCGCCTGAGATTCAAACAACACAAACAAACACTGGAATTCCCG
+
>>1>13B1>DDDG?GFFBBBFB2D1AB0A00/B/FGF/F01BGFHFFG1B/
@M00842:106:000000000-AAV5A:1:1101:25301:7010 1:N:0:5
TTTAGAAGAAATATTGGATGCACAGCACCACGAAAACATGGAATTCTCGGG
+
>>>A1BBFFFFFFFFGFBBFG1111000AB000A00BABF011A1B2DF//
@M00842:106:000000000-AAV5A:1:1101:7354:7011 1:N:0:5
TGAGACTGAGCTTTCTCGCCAAATGACGACTTCTACCACATCTATTGACAT
+
3>>3>C4FFFFFFGFGGFFEE2B4D54EAE22BADDGGH23BA5DABFGH5
@M00842:106:000000000-AAV5A:1:1101:12810:7011 1:N:0:5
TTTACGAATTAAATCGAAGTGGACTGCTGGCGGAAAATGAGAAAATTCGAC
+
>>3>A3>>AAFFGGFF44FAFGBGBAA5FG2AA2AA2DF5F5DAGBFFEGF
@M00842:106:000000000-AAV5A:1:1101:15957:7012 1:N:0:5
AAAAAAAAAAAAAAAAAAAAAAAAAACACAACAAAAAAAAAAAAAAAAAAA
+
AAAAA@DDDDDDEGGG/E?ECE/>///?0?///?00/>/B/>//C??----
@M00842:106:000000000-AAV5A:1:1101:19319:7012 1:N:0:5
AATTGTTGATCGTTGTGTGGTACACACGAAGCCAAACAAATGGCATTCCCC
+
11>>1B31DDB>AAC1EBFE0AD33A0000B00B0000AB11B001AD2B0
@M00842:106:000000000-AAV5A:1:1101:10799:7012 1:N:0:5
AAAAAAAAAAAAAAAAGGGGGGGGGAGCGCAGCGACCACACCACGGACCAG
+
AAAAADDDDDDDGGCCEGFGEB;---9-9---;----9B-------9----
@M00842:106:000000000-AAV5A:1:1101:19337:7013 1:N:0:5
AATTGTTGATCGTTGTGTGGTACAACAACAACAAAAAAAAATGGAATCCCC
+
>A3>355BFFDABAF2EBFEBBDD54444442B2A2B22A01B333B3GG1
@M00842:106:000000000-AAV5A:1:1101:6021:7015 1:N:0:5
CTTTGGTATGTAGGTGGTCAACAATGTTAATTGCAGGGGCTTCGGCCCCTT
+
>AAB34>BFFDFGGDGFEGGGG4C4456D66DFGHGCAAA22BA?AEEG1B
@M00842:106:000000000-AAV5A:1:1101:24826:7015 1:N:0:5
AAAAAAAAAAAAAAAAAAAAAACAAAAAACAGAAAACACAAAACAAAACCG
+
A?ABBBDBBBBBGGGGEEGGGG111111/110B3303?B//000/?000//
@M00842:106:000000000-AAV5A:1:1101:13176:7016 1:N:0:5
AAAAAAAAAAAAAAAAAAAAAAAAAAAAAAACAAAACACAACAAACAGAGA
+
11AAADDDDDDDGGGGECE/////>E/</>>///?0?/0/??//0/<0<00
@M00842:106:000000000-AAV5A:1:1101:26095:7016 1:N:0:5
TGGAATTCTCGGGTGCCAAGGAACTCCAGTCACACAGTGATCTCGTATGCC
+
>>3>>@BFFFBBGAAEGFGGGBFF4BFGF5BD55C2B3BBA55DGAEBFGB
@M00842:106:000000000-AAV5A:1:1101:17490:7017 1:N:0:5
TCATGTTGGACCTGTAAACGTATAATGATATGCATGTTTGATGGATTAAAA
+
1>AA1B33>FFFFGGFFGGEBF113DBA3A33DD3D1A3BEFGH0FBFFF1
@M00842:106:000000000-AAV5A:1:1101:26975:7018 1:N:0:5
AATTGTCGGCGCCTGAGATTCATATTGTTCTTCCAAAAAAAAAACAAAACA
+
AAAA35B3>DADEAGFGFFFFB5555555A55BD5552A2A00A1FHEG1B
@M00842:106:000000000-AAV5A:1:1101:10561:7023 1:N:0:5
ATTGTGATTGTTGGATTGGTAAAAGATGCTCTCCTGGACTATTTAGTTAAA
+
>>>113B33DDFFGGGFFGBBA13AB1BA113BB1BGFHBF1B2DG1DGEB
@M00842:106:000000000-AAV5A:1:1101:16064:7024 1:N:0:5
TTTACCAATGACCAAATCAAAGAAATGACTCGCAAGGTTAGTGCTGAGGTG
+
>AAAAFFFFFFFGFG1GGAF1B1A01B1F310AA0AB1ADFFDG2AEFF0/
@M00842:106:000000000-AAV5A:1:1101:9833:7025 1:N:0:5
AAAAAAAAAAAAAAAAAAAAAAAACACCAATAGACGACACACACAAAACAA
+
1AAAA?11DDDDGCEEGG?EEC/>//B///11>BB?EE//B////<<0FC/
@M00842:106:000000000-AAV5A:1:1101:14892:7025 1:N:0:5
ACTTGGCGTGGCTGTTAAACGAATAAAAACACAAAAAAAAAATGGAACTCC
+
>A>>11BA1>ADBF1BGDB1A0A0011D10B0A00B/E/EEE0111F1BFB
@M00842:106:000000000-AAV5A:1:1101:8978:7025 1:N:0:5
ATATGAAGAAGCAAATAGAAGTAGGATACGATGTGGACAAACAAACCAACA
+
>1111B@DFFFFGGGGGG1BBB3DB1A1A000001ABB1AB00000/AB//
@M00842:106:000000000-AAV5A:1:1101:8956:7026 1:N:0:5
ATATGAAGAAGCAAATAGAAGTAGGATACGATTTGGACAAAAAACAACAAA
+
>>A11BDFFF1CGGGGGGBABB3DA1311A0000DD1FFBA00AAAF/AGE
@M00842:106:000000000-AAV5A:1:1101:26947:7027 1:N:0:5
CTCAACACAAGGGAGGCTTAGTGGACAAGATAAAGGACAAGATCCATGGAG
+
>3>ABFFBBBF@?GEEGA4FFAD4BGAE2235AD5AFGBBFG3FGHHBFH2
@M00842:106:000000000-AAV5A:1:1101:10894:7028 1:N:0:5
TAGTAGCGGTAAAGTTAGACCAAACCATGAAACCAACATAAACATTATTGC
+
>>>>>5BAD>ABGGBAFFBFGGHDGFEGA45AB2E2EFBGEGGG3FG5DF5
@M00842:106:000000000-AAV5A:1:1101:7558:7030 1:N:0:5
AAAAAAAAAAAAAAAAAAAAAAACAACAACATACAAAAAAAAAAAAACAAA
+
ABCCCCDBCCCBGGGGGGGGGGF?EE1FF?13B3B330?/<//</@C/?/0
@M00842:106:000000000-AAV5A:1:1101:13289:7034 1:N:0:5
AAAAAAAAAAAAAAAAGGGGGGCGCGCGCACACGACCCCCACAGAGACACC
+
>AAAAD@D0DDDGC?///AE/C</>>-<---;:----;.:AB?.///9/9.
@M00842:106:000000000-AAV5A:1:1101:12525:7037 1:N:0:5
ATTTGGTGATTGGTGGTAGTAGGAGACACACAACAAAAACAAAAATGGAAA
+
>>>>354>BDDFGEFAAAFBBB444AF4F4222222B2222AA222B333B
@M00842:106:000000000-AAV5A:1:1101:20258:7039 1:N:0:5
AAATCCAATCCTTGATGTCGGTTGCTGCAAACACAAAAAAAAAATGGAATA
+
BBBAAFFFFFFDDGFFFBFGGA2AB4BBBB52B222BF2A2E0E1BCFF33
@M00842:106:000000000-AAV5A:1:1101:26642:7042 1:N:0:5
ATGTGTAGGTTGGAAGCCGTTTAACATCACTGATATCTTCTGTGTTGAATG
+
>11113BBB@DCEGGGGGEAAAAF1G3FBFHD1D2BDA2D2D2D2AA2222
@M00842:106:000000000-AAV5A:1:1101:11138:7048 1:N:0:5
AAGGCTTATTGGCTAAATAAATCCAATCCTTGATGTCGGTTGCTGTATAAA
+
>>>1>1BB1@@@FFGGGGGGGGDEDF3B033B11D3DFA00AF1F1D2D2A
@M00842:106:000000000-AAV5A:1:1101:5698:7050 1:N:0:5
GCCTGACAGGGACTGTATGAATTCAAGTTTGCGTACTAATAAATGAAAAGA
+
>1>111BBB11AF11BEFFGFD3DF3B333D1AAB0B221BG1AAFFFGG/
@M00842:106:000000000-AAV5A:1:1101:8435:7050 1:N:0:5
ATATGATGAGTTCTGGGATTTCTGTACAAAACCAAAAAAAAAAACAATGGG
+
>>A11B3BDC3BB3BFGFFG1BAD3DAB310B000A000A/////AAAAF0
@M00842:106:000000000-AAV5A:1:1101:6021:7054 1:N:0:5
AAAAAAAAAAAAAAAAAAGGAAATCTCGGGTTCCAAGGAACGCCCGGCACC
+
AAAAADDDDDDDGGGGG/A/BG01@2@0B///0BFB@>0FG//>/>///>?
@M00842:106:000000000-AAV5A:1:1101:15523:7056 1:N:0:5
AAAAAAACAAAAAAAAAAAAAAAACATGGAATCCTCGGGTGCCAAGGAACC
+
AAABBB?ABBFFGGGGGGGGGGC?113B2@333@3B?B>?/?FGFGEA3G?
@M00842:106:000000000-AAV5A:1:1101:12989:7058 1:N:0:5
CATGGCGCATGTGTAGTAACCATCTAATTATTTTGCTGTGGTAAACGCAGG
+
>>>33B3ADABDGGFGFFGGG44A5B5A5666D6DFDF5BA2AFGGEGAE2
@M00842:106:000000000-AAV5A:1:1101:17088:7060 1:N:0:5
AAAAAAAAAAAAAAAAAAAAAAACACAACAACAAAACAAAAAAAAAAAAAA
+
BBBBBBBBBBBBGGGCEEGGGGE1?1FFEHGGGEHF0FCG0FE<@DC?DG/
@M00842:106:000000000-AAV5A:1:1101:20295:7063 1:N:0:5
CAAAGGATAAACATCATAGGCAGTCGGGAGGGTAGTCGGAACCGAAGAAGG
+
>>AA34>DFFFFGGFBFAFGGABB4AAA22A223BBAEE2FEGGEE?E3B1
@M00842:106:000000000-AAV5A:1:1101:12915:7064 1:N:0:5
AAAAAAAAAAAAAAAAAAAAAAAAAAAAAACCAAAAAAAAAAAAAAAAAAA
+
AAAAADDDDDDDGGGGEGGGGG//>>></<//<?/FH/B/C@CCG-CC-;@
@M00842:106:000000000-AAV5A:1:1101:12618:7064 1:N:0:5
GCCTGTCAGGGACTGTATGAATTCAAGTTTGCGTATTAATAAATGAAACGA
+
>>>>34BBDFFBGFGFGGBBBAADD5DA56D5AA2235A5AD5DA5DF3A2
@M00842:106:000000000-AAV5A:1:1101:12572:7066 1:N:0:5
AAAAAAAAAAAAAAAAAAAAAAAACACGAGCCACAAAGACCAAACAAACAA
+
AAAAADDDDDDDGGGGEEGEGC/>//0/>///B>0/00B000///</0/0/
@M00842:106:000000000-AAV5A:1:1101:7633:7066 1:N:0:5
AAAAAAAAAAAAAAAAAAAAAAAAAGACACACAACAAACACACACACAAAG
+
>ABBBBDBBBBBGGGGCGEGGGE///?0B00//??/?FF00/?<///</00
@M00842:106:000000000-AAV5A:1:1101:20782:7067 1:N:0:5
AAAAAAAAAAAAAAAGGGGGGGGGGGGACCACAGCCCAACCAGCAGCGAGG
+
11A1>1>>A?>ACEEEEEGGGG---9--------------;----------
@M00842:106:000000000-AAV5A:1:1101:19497:7067 1:N:0:5
AAAAAAAAAAAAAAAAAAAAAACAAACAACACAAAACAAAAAAAAAAAAAA
+
AAAAADDDDDDDGGEG/EE/E>/B/F/G//>/?F0B0?F0>G/E/B/<</<
@M00842:106:000000000-AAV5A:1:1101:20514:7067 1:N:0:5
AAGAACGAACCATAAAAAAGCCTCCAAGATTTGGAGGCATGAAAACATACA
+
1>>>>C1>>DDFBBA1EF0AFG1BF01101BAAF1BBBBAG1111B/11B1
@M00842:106:000000000-AAV5A:1:1101:15883:7067 1:N:0:5
CTTAGTGGACAAGATAAAGGACAAGATCCATGGAGGTGAGCATGCTGAGGG
+
>>>A131BDFFFGGGGD1BG1B1A001BB1DEA1BB0BABGH1FEFG1FA/
@M00842:106:000000000-AAV5A:1:1101:17490:7068 1:N:0:5
AAAAAAAAAAAAAAAAAAAAAAACAAAAGAGCCACACCACGACCCGCACAG
+
AAAAADDDDDDDEGEEEEEG/@E///00>/B0>000//??///<//>/</0
@M00842:106:000000000-AAV5A:1:1101:6971:7070 1:N:0:5
AAAAAAAAAAAAAAAAGGGGGGGAGCGAGCTCCCACCACCACCCAACAGAG
+
>AAAA@DDDDDDEAA/EEGEEC@--.;A--9//--:--;-9---9--:-//
@M00842:106:000000000-AAV5A:1:1101:23066:7072 1:N:0:5
AAAAAAAAAAAAAAAAAAAAAAAAAAAAACACAACAAAAAAAAAAAAAAAA
+
ABBBBBBDBBBDGGGCGGEGGEG/E>//>/?C/F<G/0GFC@DG?GGGGGG
@M00842:106:000000000-AAV5A:1:1101:13990:7072 1:N:0:5
AAAAAAAAAAAAAAAAAAAAAAACACAAACCACACGCACGACACACACCAC
+
AAAAADDDDDDDGGGE?A//////>0//0/?///?/>/</?///0/<////
@M00842:106:000000000-AAV5A:1:1101:21861:7074 1:N:0:5
CATTTTAGGATAGTCTGAGTGTATGAACATACAATTCCTGATTGGTGTTAA
+
>A11>@BBCFDFGABBFBFBBB33D3DBF1111131AFBGEB2DF1ABAF2
@M00842:106:000000000-AAV5A:1:1101:19309:7074 1:N:0:5
AAAAAAAAAAAAAAAAAAAAAACAACAACATCAAGCAACACCACAACCGCG
+
AAAAADDDDDDDGEGGCE//>>/B>//?//>11B1100B0/////?/<///
@M00842:106:000000000-AAV5A:1:1101:16506:7076 1:N:0:5
TCATGATCTGCGGAAAAAAAAAAAACAAAATGGAATTCTCGGGTGCCAAGG
+
>>AA1B3B3DDAEEEGFF?AECE///B/0B1BB1B11BDAEF//>EHGGA/
@M00842:106:000000000-AAV5A:1:1101:23874:7078 1:N:0:5
AAAAAAAAAAAAAAAAGGGGGGCCGCGGCCACCGCACGCACCAGCACAGCC
+
>AAAA?A@DDDDG///EGGGGC/C//--<<-.<.--@-:---..:/://:.
@M00842:106:000000000-AAV5A:1:1101:13415:7079 1:N:0:5
AAAAAAAAAAAAAAAAGGGGGGGGGCGCCGCCGCACCCCAACCACGACACA
+
AAAAADDDDDDDGAE?AAA/A/999-;----9-@--9-9-9--BE------
@M00842:106:000000000-AAV5A:1:1101:26494:7080 1:N:0:5
AAAAAAAAAAAAACAGGGGGGGCGGGGACACGACCACCACACCAGACCACG
+
AAAAA1AA>AAD//E0AFEECG--?=;-9-9-9----;-------;9?B--
@M00842:106:000000000-AAV5A:1:1101:22733:7080 1:N:0:5
CAATGTCGGCTTCTTATTAATTTGCTCTTTAATGACAAACAAAACAACAAA
+
>>A>1BB1>>>>BBF3BG3FGG3DD3A3A3333BDFB1BB0F0B0B///A0
@M00842:106:000000000-AAV5A:1:1101:9785:7084 1:N:0:5
ATTATGGTCGTCGACTGGTTTGCTGGACAAACCACAACAAAAATGGAACTC
+
AA>>3545B>>AEGEEEGBBAADBFC223B222BAE22BA2222B33B33B
@M00842:106:000000000-AAV5A:1:1101:19056:7086 1:N:0:5
AAAAAAAAAAAAAAAAAAAAAAAAAACACAACAAAAAAAACAACAAAAAAA
+
AABBBBBBBBBBGGGGEG?EEE//>//FFGGGCG00/><//?G/?/?FF@/
@M00842:106:000000000-AAV5A:1:1101:15884:7086 1:N:0:5
CTTAGTGGACAAGATAAAGGACAAGATCCATGGAGGTGAGCATGCTGAGGG
+
>AAA131BBFFFGGGG1FFG1BCCA0B1BDFGA10B0A1BGFDGBFG1AF/
@M00842:106:000000000-AAV5A:1:1101:14671:7088 1:N:0:5
AAAAAAAAAAAAAAAGGGGGGGGGCGAGACGACCACGACACCGGACAACAG
+
>1AAAD1@?DDDE?//AEEE/9--9;;;9AB---------9----9-9---
@M00842:106:000000000-AAV5A:1:1101:10624:7088 1:N:0:5
CTCGAGTAAACTGTAGACTCATTTCATACGAATGTGTCATATAACTCTGAG
+
>>>1>1BBD@D@1333AB3FFD33AD331B000B33DBF2F2AAF1AFD11
@M00842:106:000000000-AAV5A:1:1101:20149:7090 1:N:0:5
GAAAAAAAAAAAACACGGGGGGGGGGAGCAAGACCCACCGACGCGCAGACG
+
>1AAA1>AA>ADG/A0A/EE/?-9-;-;--;-----9-------;-9-;--
@M00842:106:000000000-AAV5A:1:1101:14259:7090 1:N:0:5
GCTATTAAACCCGAGGATGTATTCTCAAGGTTCATATTCCAAAAAAAAAAA
+
>>1>>BDFFFFAEGGEAFFAAB3A3DDE1F11BB2222BGFAB0F/EA/EA
@M00842:106:000000000-AAV5A:1:1101:26645:7090 1:N:0:5
CAATAAACAAGTAGATATGGATATGTGTAATCTAATGTAATGGTTTGATGC
+
1>A1AFFFFAFFGFGGFCFGB133D3D3B333D3D3B333A3111AA1AD1
@M00842:106:000000000-AAV5A:1:1101:24600:7093 1:N:0:5
AAAAAAAAAAAAAAAAAAAAAACAACGAAACACAAGCCACCGAGCAACAGA
+
>AAAADADDDDDGGGGGEEE/>/?///>>/>00/?0//000///<>00B00
@M00842:106:000000000-AAV5A:1:1101:10935:7096 1:N:0:5
AAAAAAAAAAAAAAAAAGGGGGCGCGCAGGGACACGCCAACACAGCACAAG
+
>1AAADDDDDDDGGG//A?/A?E///////////0/////////0/B0000
@M00842:106:000000000-AAV5A:1:1101:22401:7098 1:N:0:5
AAAAAAAAAAAAAAAAAAAAAAAAAAACAAACAAAAAAAAAAAAAAAAAAA
+
3ABBBBBBBBBBGGGGGEGEGG?EEEE/?/B/??F0E/>CC/AC-@DGG?C
@M00842:106:000000000-AAV5A:1:1101:15038:7098 1:N:0:5
TTGTGTTGGCGTAAAAAAAAAAAAAACAAATGGAATTCTCGGGTGCCAAGG
+
1>>>1>11>FDAGGGGGEEGCGEC/A/B/01DB1@@1@D2FCE>/E>F@G/
@M00842:106:000000000-AAV5A:1:1101:16654:7101 1:N:0:5
CTATTGGGGTTAGATTTAAAAAACAAAAAAAAATGGAACTCTCGGGCCCCA
+
>AAAA11>A>1AGGEGGGGGCGG0B0BA0E///0B11111BA1EFE//>>/
@M00842:106:000000000-AAV5A:1:1101:25591:7105 1:N:0:5
AAAAAAAAAAAAAAAAGGGGGGAGGCGAGCTGACCCCCCACCCACAACACC
+
>>AAA?A1DDDDG?EE?/EEGC///</<>-.110><.---:.:::.:..:.
@M00842:106:000000000-AAV5A:1:1101:15381:7106 1:N:0:5
ATGGCTGTCAAAAAAAAAAAAAAAAATGGAATTCTCGGGTGCCAAGGAACC
+
3>>3>>3BBDFFGGGGEEEFGEAA00?BG3333D5FFFE1>EHHHEG1FG?
@M00842:106:000000000-AAV5A:1:1101:10628:7106 1:N:0:5
CTCGAGTAAACTGTAGACTCATTTCATAAGAATGTGTCATATAACTCTGTT
+
>>>3>3BCFFFBFAFGGGGGBGD6DD6655554B5DADGDD65FGFEAGD5
@M00842:106:000000000-AAV5A:1:1101:21277:7106 1:N:0:5
GATTTGAGTCGTTTCTTGGGTAGGACAAGCGCAAACAACAAACCGGACTTC
+
>>>>>5B>DDD>22BBFFGG25A2FFBA44222A2A2B2A2F22A000A3D
@M00842:106:000000000-AAV5A:1:1101:19048:7107 1:N:0:5
ACTGAGAGACTGAGAGAACGATTGAAAACAAGCACAAAAAAAACGGAATCC
+
>A11>1BCAFBFGGFGABFE0A0B111100B00F00000A/AA/AA///1B
@M00842:106:000000000-AAV5A:1:1101:4717:7108 1:N:0:5
CCTTGATGTCGGTTGCTGTAAAACACAAACAAAAACATGGAATTCCCGGGG
+
AAA11B1B@B111A1BBFBFGGDGF000B0A00B0AE1101111D1A/A/A
@M00842:106:000000000-AAV5A:1:1101:18449:7109 1:N:0:5
AAAAAAAAAAAAAAAAAAAAAAAAACAAAACGAGCAACACGCAGGACACCG
+
AAAAADDDDDDDGGGGGGGEGE?E//?/000/////00B////////?0//
@M00842:106:000000000-AAV5A:1:1101:6662:7112 1:N:0:5
AAAAAAAAAAAAAAAAAAAAAAAACGAAACACACAAACACCCAACAACCCA
+
AAAAADDDDDDDGGGG/AE//>////////00////0?00?/?/////?//
@M00842:106:000000000-AAV5A:1:1101:5990:7115 1:N:0:5
AAAAAAAAAAAAAAAAAAAAAAACAAAAAAACACAAACCACACACAAAAAA
+
AAA@A1>DDD@DGGCGG?EGGG////00///?/BF/<?//<</?///00?/
@M00842:106:000000000-AAV5A:1:1101:6032:7117 1:N:0:5
AAAAAAAAAAAAAAAAAAAAAAACAAACAAAAAAAAAAAAAACAAAAAAAA
+
CCCCCBDDBCCCGGGGGGGGGGE1F?F1BC1B?E@E<BDGGG/?/?GF@-C
@M00842:106:000000000-AAV5A:1:1101:14646:7118 1:N:0:5
AAAAAAAAAAAAAAAAAAAAAAAAGCAAAACCAAAAAAAAAAAAAAACAAA
+
3ABBBBBDDBBBGGGGGGEGGCE/1?B3F20//?//?/<C/<//>/<<FC0
@M00842:106:000000000-AAV5A:1:1101:16652:7119 1:N:0:5
AAAAAAAAAAAAAAAAAAAAAAAAAAAAAAACAAAAAAAAAAAAAAAAAAA
+
AAAAADDDDDDDGGGGGGGGGGE//>E/</>/??FG/>ACCCC?CG-CC-?
@M00842:106:000000000-AAV5A:1:1101:16444:7120 1:N:0:5
AAAAAAAAAAAAAAAAAAAAAAACACAAACAAACCACAAGACAGAAAGACA
+
AAAAADDDDDDDCGGGGGGGGC//>B//0?0/0/>////000<0B<B1000
@M00842:106:000000000-AAV5A:1:1101:14990:7127 1:N:0:5
GAAAAAAAAAAAAAAAGGGGGGGGGCGACGACCACGCACAAAAACGCACAG
+
A1AAAC1ADDDDGE/AEEGCGC?9----9>9-;9;------;-----9---
@M00842:106:000000000-AAV5A:1:1101:24262:7129 1:N:0:5
AAAAAAAAAAAAAAAAGGGGGGGAGAGACACTACACCACCCAAACACAACG
+
>11>A1D@AD@DEAE/EEEA//-;-9..;//0/;///-;9;---9-;-9--
@M00842:106:000000000-AAV5A:1:1101:24779:7129 1:N:0:5
CTTGATGTCGGTTGCTGTATAAAAAACACAACAAACATGGAATTCTCGGGG
+
>>11>1B3DAD1AEEDFBBBFGB1100BBAE0B0B0B1FB111BD2DFF?/
@M00842:106:000000000-AAV5A:1:1101:15764:7129 1:N:0:5
GAAAAAAAAAAAAAAAAAAAAAACAACACACACACCAACAAAAAAAACAAA
+
1>AAAFADDDDDEECEG?/E?//////?/////>///>/?/B0/////?/0
@M00842:106:000000000-AAV5A:1:1101:9776:7130 1:N:0:5
AAAAAAAAAAAAAAAAAATGGAATTCTCGGGTGCCAAGGAACTCCAGTCAC
+
BBBBBBBBBBBBGGGGGEABG@D33@5D1F01>AGF31B1BF@GCCHGF33
@M00842:106:000000000-AAV5A:1:1101:14773:7131 1:N:0:5
AAAAAAAAAAAAAAAAAAAAAAAAAACAACACAAAAAAAAAAAAAAAAAAA
+
A?AABBBBBBBBGGGGEGEGGGG/>//?//??GF0?G@F/BC/><--@-??
@M00842:106:000000000-AAV5A:1:1101:11514:7132 1:N:0:5
AAAAAAAAAAAAAAAAAAAAAAAACAACACCAACAAAAAGAAAAAAAAGAA
+
AAAAA@DDDBBBGEGGCG@EEE/>EGA/F///?/?/?0?/??B00</</?0
@M00842:106:000000000-AAV5A:1:1101:23651:7133 1:N:0:5
TGGAATTCTCGGGTGCCAAGGAACTCCAGTCACACAGTGATCTCGTATGCC
+
>>3>>BBDDFCCGFEEGFGFFBFF4BFBFDGFA5F2BABG55ADFAEFGHD
@M00842:106:000000000-AAV5A:1:1101:7579:7135 1:N:0:5
CAAGGATTTTGCATGAAATACGTGATGTATTGTATTGGTTCAGATAATCCC
+
>>A33BB5BDFFGGFGGGGGGA4B44D6B66A6666BB52D355AD5EBG3
@M00842:106:000000000-AAV5A:1:1101:9556:7135 1:N:0:5
AAAAAAAAAAAAAAAAAGGGGGGCACGCGCCACCCCGCACCCCACCCAGCC
+
1AAAADDDD?DDGE/A/AAEA//</A?<---.<.<----:;.-........
@M00842:106:000000000-AAV5A:1:1101:8428:7138 1:N:0:5
ATTAGCCGGTGAATGATTGAACATAACGTTTAACAAAAAAAAACAAAAATG
+
AA>A3CC>@>DAGFGFGFGBAFB55FBEBB3255DBA22220A1AGGHF13
@M00842:106:000000000-AAV5A:1:1101:13121:7140 1:N:0:5
TCATGTTGGACCTGTAAACTTAAATATGCTATGTATGTTTGATGGATTGGG
+
1>AA1@3BAFFFFGFGDBFBG111333D3333BB33D3A3BBBGGC1FEG0
@M00842:106:000000000-AAV5A:1:1101:4771:7140 1:N:0:5
AAGGCTTATTGGCTAAATAAATCCAATCCTTGATGTCGGTTGCTGTAAAAA
+
AAB3A4CBB@5BFEBGGFFFGFDFFF5CE5DF45BADBA22AF3FDFAAAB
@M00842:106:000000000-AAV5A:1:1101:21211:7143 1:N:0:5
TGTGAAGGCCGAAAAAGAAATATTGAGATCAAAACAAAAAAAAAAACGGGA
+
>3>3>B54ABDDGGGCAAAAB5B6D5A2BFG3BBA2B2A2AA000>101?1
@M00842:106:000000000-AAV5A:1:1101:5976:7144 1:N:0:5
AAAAAAAAAAAAAAAAAGGGGGCGCCGCACGCACCAACAACAACCACCACA
+
>A1A??ADDDDDG?EE?EE/A>>E////>/////>0<///?///?/?////
@M00842:106:000000000-AAV5A:1:1101:9008:7145 1:N:0:5
CATCTTCGGTTAAATCCAAAACGGCAGAAGCCTGAATGAGCTTAATAGAGG
+
>3>>>@B>>AABFFBGGG45FBA2A?A23A323B2B55BBGF3555AD552
@M00842:106:000000000-AAV5A:1:1101:11450:7146 1:N:0:5
AAAAAAAAAAAAAAAAAAAAAAAACACAAAACACAAACACACAGACAACAG
+
AAAAADDDDDDDGEGEEG?/E/////0??000?>?>0/BB///0B0B0?F0
@M00842:106:000000000-AAV5A:1:1101:5784:7147 1:N:0:5
AAAAAAAAAAAAAAAAGGGGGGCGACGCACACCCACACACACCACACACCC
+
AAAAADDDDDDDCGGGEE//E//<<--<-<-<..<..;C??C..:.:....
@M00842:106:000000000-AAV5A:1:1101:15763:7147 1:N:0:5
AAAAAAAAAAAAAAAAAAAAAAAAAACAACACAAAAAAAAAAAAAAAAAAA
+
ABBABBBBBDBBGGGEEECG?EE?///?F/?//?00?C/B<C/@@C<A-::
@M00842:106:000000000-AAV5A:1:1101:21388:7147 1:N:0:5
CCTGTCAGGGACTGTATGACTTCAAGTTTGCGTATTAATAAATGAACAGAA
+
1>11>BDD111>1A1BGGA1BBD31D33AD1AA0B122222D2D11110F1
@M00842:106:000000000-AAV5A:1:1101:19491:7148 1:N:0:5
ATGGGCTAAAATAATGTAAAGAAGAGGAGAATACTAGTAAAAAAAACAAAA
+
>>>11B>FFFFFGGCGFA3BB11B1AA00001ABABDAA2AB1A/A/B/0B
@M00842:106:000000000-AAV5A:1:1101:14835:7148 1:N:0:5
AAAAAAAAAAAAAAAAAAAAAAAAACGAACCACACGCACAAACGCGAAAAG
+
A?AAADDBBBBBGGGGCEE@CE?////?/>/0?///<<//0B//////><0
@M00842:106:000000000-AAV5A:1:1101:20266:7150 1:N:0:5
ATTGGATTGTTGGGTCAAAAAAGCAAAAAAAAATGGAATTCTCGGGTGCCC
+
>>>11B@@BBDFGG1BBBB10E00B0100A///BBF1EBAF2BFC//AAC0
@M00842:106:000000000-AAV5A:1:1101:8124:7153 1:N:0:5
GGAGTAGTTGAAATGGTAATAAGACGACCAATCTGACCAGCAAGGAAGCCA
+
>A>3>BBBDFFFGGGGGFBGGBB54AAEE?D3B5DDGFHFH2FG2FCFGH2
@M00842:106:000000000-AAV5A:1:1101:6201:7154 1:N:0:5
GTTAACAAAAAGTCAGATATGGACCTTGCTGCTAAAGGTCTAGGAGCTAAA
+
>>>AADFFFFBABB55FD56FG5GE4AFABBB45D53BBB5B5A3BB2A5B
@M00842:106:000000000-AAV5A:1:1101:9373:7154 1:N:0:5
TCCTTGCGCAGCTCGAGAAGCTCTTACTTTGCGACCTTTCGCCATCAACTA
+
>>AAA5CDBBBBGGE?FF2FGBB53DF555B5AAAA2BADEEGGEHHHHEB
@M00842:106:000000000-AAV5A:1:1101:8539:7157 1:N:0:5
AAAAAAAAAAAAAAAAAAAAAAAGACACACGCCAGTGAACCCAGGACAACA
+
BBBBBDBBBBBBGGGCEGGGCEE?1B3111>/??/33333/////?/?0//
@M00842:106:000000000-AAV5A:1:1101:17171:7157 1:N:0:5
ATGGGTCGGATTTTATTTTTAGAAAGACATGGGGAGTGGGGTTCATGCTCC
+
1>>11BB>ADAAGG3GGGGGGF1A3A000DB0AA0A/BAAE/AFDBBEDFG
@M00842:106:000000000-AAV5A:1:1101:10561:7158 1:N:0:5
AAAAAAAAAAAAAAAAAAAAAAAACAACAAACAAACACAAAAAACAACACA
+
AAAAADDDDDDDGGGGGEFGGGCE/?//F/0/>/>/B0?<0</>/CC////
@M00842:106:000000000-AAV5A:1:1101:13117:7159 1:N:0:5
TCATGTTGGACCTGTAAACTTACATATGTTATGTATGTTTGATGGATTGGG
+
3>A>3B@BAFFFGGFGBFFGF45A66AD6D6BDAABDA6ABF5FH353BG2
@M00842:106:000000000-AAV5A:1:1101:16448:7159 1:N:0:5
GACCGCTTTGGCCTCTATTAAGCTCATTCAGGCTTCTGCCGTTTTGGATTT
+
>>>>33>>2DCFGBFAB5F6FBB5BF56DFF4BB3A55D3A2A3AFAFAF3
@M00842:106:000000000-AAV5A:1:1101:25973:7160 1:N:0:5
CCTTGATGTCGGTTGCTGTATAAAACAAAACAAAAACCTGGAATCCCCGGG
+
>1>11B1B@BA>AAAFGG3ABF33FFE0000A00BA000000A11B1FCE/
@M00842:106:000000000-AAV5A:1:1101:13970:7163 1:N:0:5
GAAAAAAAAAAAAAAAGGGGGGGCGCGCACCACCGCCACCCCCCACACGCC
+
?AAAAFDDDDDDG//AAA/EAC99-----9-;------:--9--;-9;---
@M00842:106:000000000-AAV5A:1:1101:26930:7163 1:N:0:5
AAAAAAAAAAAAAAAAAAAAAAAGAACAAACAACACAAACAAAACAACAAC
+
AAAA@DDDDDDDGGGG?E/?/@//>B0B00>0?/////0/0<B00</F///
@M00842:106:000000000-AAV5A:1:1101:15211:7164 1:N:0:5
GATATGGTCGTAAAAAAAAAAAAAACAAATGGAATTCTCGGGTGCCAAGGG
+
>>>>>313BDAFGGGG0EAE0/AAE//BF1AF111BDDDFGC/>EFHFHG/
@M00842:106:000000000-AAV5A:1:1101:7232:7164 1:N:0:5
TTGGACTGAGAAAAAAGAAAAACTAAAAAGAACAAAAAAAACATGGAATTC
+
>3>3>B4AFCFFGGGGEABABFB45B4B32A223BB2GG?E1G3FBGA33D
@M00842:106:000000000-AAV5A:1:1101:12331:7167 1:N:0:5
AAAAAAAAAAAAAAAAAAAAAAAAAAACAGATCTGGACAGACAAAGCCCAA
+
AAAAADDDDDDDGEGGEEG?EC@///>/?0011211101/B000B000///
@M00842:106:000000000-AAV5A:1:1101:9280:7170 1:N:0:5
TCCAACCAAATCAAGCAACTTATCAGAAACGGCAGAAGTGCCAGCCTGCAA
+
3>>AACAAAA@FGGGGGFGGGF5DE5454B22AA223B5BGHGGGGBGEG3
@M00842:106:000000000-AAV5A:1:1101:26036:7170 1:N:0:5
AAAAAAAAAAAAAAAAGGGGGGGGGTCGTGTCGACACCCACACACACACAG
+
1>AA?1ADADDDEA/AA/?AAB-9------------9--99---9-;-;--
@M00842:106:000000000-AAV5A:1:1101:20628:7171 1:N:0:5
ATTGATGAGTCTGGTAGTTTAATGCAAAGCATAAACAAAAATGGAATTCTC
+
>>11>33BBBBDFGF1BB3333DDB11B001111D1BF000A11B111A2D
@M00842:106:000000000-AAV5A:1:1101:8192:7171 1:N:0:5
AAAAAAAAAAAAAAAAAAAAAAACAACAACACAACAAAAAAAAAAAACAAA
+
BBBBBBDBBBBBGGGCGGG?EGE1?F11??1//////BB/E/<?CC?/?G0
@M00842:106:000000000-AAV5A:1:1101:6575:7172 1:N:0:5
AAAAAAAAAAAAAAAAGGGGGGCAGCGACGAGGCCACCACCCACACCACAG
+
?AAAA@ADD@DDGGE///E/E</<//</<-----.<.<<..<<.....:..
@M00842:106:000000000-AAV5A:1:1101:26615:7177 1:N:0:5
TGGAATTCTCGGGTGCCAAGGAACTCCAGTCACACAGTGATCTCGTATGCC
+
>>3>>4BDDFAAGFEEGDBGGF4B4BBC45B3B5A2235AD5BDGAAB3EF
@M00842:106:000000000-AAV5A:1:1101:9162:7179 1:N:0:5
CAAAAAAAAAAAAAAAAAATGGAATTCGCGGGTGCCAAGGAACTCCAGTCA
+
>ABBBBBBBBBBGGGGGGE1BC@3BBB11>/>/>?3?3?FH3FBDFFF3F3
@M00842:106:000000000-AAV5A:1:1101:5188:7181 1:N:0:5
AAAAAAAAAAAAAAAAAGGGAAGTCACGGGAGCCAAGGACCCCCAGCCAAC
+
AAAAA1>1>>DDAEGECAE//0/1D2@//////?B0>>G0//////0?00/
@M00842:106:000000000-AAV5A:1:1101:26334:7183 1:N:0:5
AAAAAAAAAAAAAAAAGGGGGGGCGCGAGCGACACCCCACCACACACCACC
+
>AAA?DDDDDDDCEE/A/AEA<9-9---9-----------;-;9-;9--;-
@M00842:106:000000000-AAV5A:1:1101:14844:7186 1:N:0:5
CTTTTGATGCCGACCCTAAATTTTTTGCCTGTTTGGTTCGCTTTGAGTCTT
+
AAAAA11DFFFDEEGEG00AFFFD30A11FG111BF/BDEEEAFDFFGG12
@M00842:106:000000000-AAV5A:1:1101:9271:7188 1:N:0:5
TCCAACCAAATCAAGCAACTTATCAGAAACGGCAGAAGTGCCAGCCTGCAA
+
1>AAAFAAA>FFGFBGFAGFGG3B3A1110A0A0A00B111GH1FF0GHHB
@M00842:106:000000000-AAV5A:1:1101:26702:7188 1:N:0:5
AAAAAAAAAAAAAAAAAGGGGGGCGGGACGCGGCACGCGCGCACCACGACG
+
AAAAADDDDDDDGCE/A//AE///---;------9-.;----;--9-----
@M00842:106:000000000-AAV5A:1:1101:11651:7189 1:N:0:5
AAAAAAAAAAAAAAAAAAAAAAAACACAAACAACAAAAACAAAAAAAAAAA
+
AAAAADDDDDDDGCGGEEGEEG>E/?FEFB/0>/?/BBE/?F0EG/BC/B?
@M00842:106:000000000-AAV5A:1:1101:21563:7189 1:N:0:5
AAAAAAAAAAAAAAAAGGGGGGCGAGGCGATCACACCCAACACACACCACG
+
>>AAAD@DDDDDE/E?AEGGG/B>--->---../0/.;.:....;:...;.
@M00842:106:000000000-AAV5A:1:1101:25038:7189 1:N:0:5
TCATGTCGGGAATTGTAGAGTTATGAGCATGGCAAAGGCTTATTGAATTAA
+
1>>11@B>AADDBFFBGFBBBB3BD3AFFFGCG010AFFBB11DDF1DDFF
@M00842:106:000000000-AAV5A:1:1101:22522:7190 1:N:0:5
AAAAAAAAAAAAAAAAGGGGGGGGGCGCGGAGCCGGCGACAACGGAACGCG
+
>1>>A@>ADDDDGGGGGEEGEC--;-9--9---:----;>--9--;-----
@M00842:106:000000000-AAV5A:1:1101:6881:7191 1:N:0:5
CGAACTGCGATGGGCATACTGTCACCATAAGGCCACGTATCTTGCACGCTA
+
3>>>>4BDADAACGABBEGFFB555GH4A454BBAF222525D5BA32A22
@M00842:106:000000000-AAV5A:1:1101:21025:7194 1:N:0:5
AAAAAAAAAAAAAAACGGGGGGGCGCGAGAGGCACGCCCCACACCACCCCC
+
>AAAA1@A@DDDAAAEEGE?E<;:----9-----;------;-;--9----
@M00842:106:000000000-AAV5A:1:1101:5253:7195 1:N:0:5
AAAAAAAAAAAAAAAAAAAAAAAAACAAGCAAAAACAAACACACCAAAAAA
+
BBBBBBDBBBBBGGGGGGGGGGF/>///2/2332?/?/E/?0F///?////
@M00842:106:000000000-AAV5A:1:1101:10611:7196 1:N:0:5
TATCCATCTGAATGCAATGAAGAAAACCACCATTACCAGCATTAACCGTCA
+
>>1>A@DFFFB3FGFBBFF1BB11AB0B0EFG1DFGFHFHF1A1GGGCAE/
@M00842:106:000000000-AAV5A:1:1101:8628:7197 1:N:0:5
CGACGCCATTAATAATGTTTTCCGTCAATTCAGCGCCTTCCATGATGAGAC
+
11>>11>A>1DF3BFFGA3B0B1BA00032BBBD0AE/B1F12D1BD2BB1
@M00842:106:000000000-AAV5A:1:1101:11145:7201 1:N:0:5
AGAGGTTAAATACGCCTGATGCCACTGCAAGAGGACATTAATGACTATACA
+
33>33BBBFFFFGGGGGFBBFGFDFBBFF4A4BB2BBB55F5DGH5F5DD5
@M00842:106:000000000-AAV5A:1:1101:20705:7204 1:N:0:5
AAAAAAAAAAAAAAAAAAAAAAAAAACAAACAAAAAAAAAAAAAAAAAAAA
+
BBBBBBBBBBBBGGGGGGFGGEE/E//?/B/0?B0FE/B/BCGC@CC?@@D
@M00842:106:000000000-AAV5A:1:1101:25111:7205 1:N:0:5
GAAAAAAAAAAAAAAAGAGGGGCGACACGACGCAGCACGACACGCAACACG
+
>11AA1A1AADD?//A//A///E//>//>////>//B0//>/<///</0//
@M00842:106:000000000-AAV5A:1:1101:24123:7205 1:N:0:5
ATGGCTGTCAAAAAAAAAAAAACAATGGAATTCACGGGTGCCAAGGAACCC
+
>>33>>>CFFFFGGGGGEGGGG1F133B33B3D5D1BA00>F5F?F13F1B
@M00842:106:000000000-AAV5A:1:1101:24840:7206 1:N:0:5
AAAAAAAAAAAAAAAAAAAAAAAAACAACAGCCCGGCGCGCCCAGCACACC
+
1>AAADDDDDDDGG?EGGGGGGG?/>>//?00/////////////00?0?/
@M00842:106:000000000-AAV5A:1:1101:6873:7208 1:N:0:5
CGAACTGCGATGGGCATACTGTAACCATACGGCCACGTATTTTGCAAGCTA
+
>>>>>>DFBBABGGFGFGGGGF66BGH4D4B2AA2F2AADB55DFFEFHG5
@M00842:106:000000000-AAV5A:1:1101:6661:7208 1:N:0:5
GAAAAAAAAAAAAAAAGGGGGGGCAGACAGAAGGCCAACACAACAAGAGAG
+
AAAAAFD?ADDDGGE/E/A/AC---.../////.9...9---;----;-9-
@M00842:106:000000000-AAV5A:1:1101:23997:7209 1:N:0:5
AAAAAAAAAAAAAAAAGGGGGGGCGAGGCCACCCCCCCCACACACACCACG
+
>A?AA1ADDDDDG?//AEGEAC-@@@---:;--99-99--;9-----A-A-
@M00842:106:000000000-AAV5A:1:1101:21900:7211 1:N:0:5
AAAAAAAAAAAAAAAAAAAAAAAAAAAAAACAAAAAACAAAAAAAAAAAAA
+
AAAAADDDDD@AEGGEAEGGGG//>///<<///0B/B/<?FFH?/CC--CC
@M00842:106:000000000-AAV5A:1:1101:24736:7211 1:N:0:5
AGAAACCAACAGCCATATAACTGGTCGCTATACGCGGCTCACCTTTCGCAC
+
>>11>1C>AAAFGGCFBG33BADB110AAA02100AAA/BBFFE111AA//
@M00842:106:000000000-AAV5A:1:1101:8679:7212 1:N:0:5
TTCATGTTGGACCTGTAAACTTAAATATGTTATGCAAAAAAAAAAAAAACA
+
>>AA13B3B>FFGFGGGGGGDG111333D3B33DB3B10B00/A/AAE///
@M00842:106:000000000-AAV5A:1:1101:10519:7213 1:N:0:5
TGTGAACAATGTGGTTTGAGGGCTGTAAGTATGTAAGGCAAAAAAAAAAAA
+
>3>3>DFFFFF@FG4FGEBFGGA4BA56BB6AD65AAAGFG2BAF2AEAAE
@M00842:106:000000000-AAV5A:1:1101:18641:7216 1:N:0:5
AAAAAAAAAAAAAAAAAAAAAAAAACACAATCGCAAGCCACAAAGACAAAG
+
BBBBBDBBBBDBGGGGGGGGGGG?>/?B?F33//?<///220/0222B222
@M00842:106:000000000-AAV5A:1:1101:16271:7216 1:N:0:5
AAAAAAAAAAAAAAAAAAAAAAAAAACACAAACAACAAAACAAAACAAAAA
+
AAAAADDDDDDDGGEGEE@GG////>/?0//B/B////BF0?C<G0?/B</
@M00842:106:000000000-AAV5A:1:1101:24383:7222 1:N:0:5
AAAAAAAAAAAAAAAAAAAAAACACCAAAACAACACCACAACAAAAACACC
+
AAAAADDDDDDDGEGGECCEEE//0//??>0/?/>/>?//??FA00//<0/
@M00842:106:000000000-AAV5A:1:1101:12852:7222 1:N:0:5
AAAAAAAAAAAAAAAAAAAAAAAAAAAAACGAACAACAAAAAAAAAAAAAA
+
AABBBBBBBBBBGGGGGGGGGGCE/>//>/////<B//?FFH/>@->---;
@M00842:106:000000000-AAV5A:1:1101:26356:7223 1:N:0:5
AAAAAAAAAAAAAAAAAGGGGGGAGCAGGGCAGCCGCACCCGCCGCAACCC
+
>AAAA@DD?DDDGAEE/EEGEG//</?0/-.....->---.-<---;:-..
@M00842:106:000000000-AAV5A:1:1101:6319:7223 1:N:0:5
ATGTGTAAATATGTAAAAGATATCATTATTATTTGCAAGTACAAAACAAAA
+
>>A>13BDFDFFGFG3B3B1FG3DB33333333ABDDD1BA3D3A00AACF
@M00842:106:000000000-AAV5A:1:1101:6301:7224 1:N:0:5
ATGTGTAAATATGTAAAAGATATCATTATTATTTGCAAGTAAAAAAAAAAA
+
>>>>3BBDFFFFGGGGGGBABB6D5665B666DDDDD5FD55D542E2EEF
@M00842:106:000000000-AAV5A:1:1101:12423:7225 1:N:0:5
CCGCATGTGCTAGTAGTAGCATTAAGCCTGTCAGGGACTGTATGAATTCAA
+
>>>>>>3BBBFFGGGGBFFGFB555D4BBFGFD5A4AFFGBEAAED55FG5
@M00842:106:000000000-AAV5A:1:1101:16670:7227 1:N:0:5
AAAAAAAAAAAAAAAAAAAAAAACAAAAAAAGAAACAACGACAAACAACAA
+
?ABBBBBBBBBBGGGCGAE0FEE1?F111E///0B3B///?///0/0////
@M00842:106:000000000-AAV5A:1:1101:16767:7234 1:N:0:5
AAAAAAAAAAAAAACAGGGGGGCGGGAAGCCGACACACACCCACCACGACG
+
1A?AA@1>>A@DEC?ABCFGEC/<----.<.-:-;-/.....A.....---
@M00842:106:000000000-AAV5A:1:1101:25279:7238 1:N:0:5
TAGGACTCCGCATGTGCTAGTAGTAGCATTAAGCCTGTCAGGGACTGTATG
+
1>11>B1CFA1DCEEGGGBBBBDA3DFF3A13DBBBB1FD100FFBFB2D2
@M00842:106:000000000-AAV5A:1:1101:18833:7240 1:N:0:5
ATGTTTTCCGTTCTGGTGATTCGTCTAAGAAGTTTAAGATTGCTGAGGGTC
+
3>>>>BBDFBFFGFGG5FBFFGB4B4A5545B556D5BAABBD55GF2E2A
@M00842:106:000000000-AAV5A:1:1101:7516:7240 1:N:0:5
AAAAAAAAAAAAAAAAGGGGGGAGCGGGCGCGACACAAACACCAAGCCGAC
+
AAAAA@ADDDDAEEE/AE/EEB/////<----<:::/.:.........-9-
@M00842:106:000000000-AAV5A:1:1101:11812:7241 1:N:0:5
AAAAAAAAAAAAAAAAAAAAAAAAAACAAAAAACAAAAACAAAAAAAAAAA
+
AAAAADDDDDDDGGGGGGGGGEE//E/G/B0/>/FEG0?/?F0<F/CC/>@
@M00842:106:000000000-AAV5A:1:1101:20073:7242 1:N:0:5
AAAAAAAAAAAAAAAAAAAAAAACAAAAGCACACGGGCACGAACAACAGAG
+
AAABBBBBBBBDEGG?EEE@EE/1?11131310B//>//////</0//000
@M00842:106:000000000-AAV5A:1:1101:27029:7243 1:N:0:5
AAAAAAAAAAAAAAAAAAAAAAAAAAAAACACAACAAAAAAAAAAAAAAAA
+
AABBB@ADDBBBGGGGGGGGFGEEEE@/<E?CGD/??GHCCFGCFGGGGCD
@M00842:106:000000000-AAV5A:1:1101:22778:7245 1:N:0:5
TTTAAAGCGCCGTGGATGCCTGACCGTACCGAGGCTAACCCTAATGAGCTT
+
>>>>A55B>AD>AA22EBGGFGGH3ABFAC22A2AABBFGFGF25ADAEA3
@M00842:106:000000000-AAV5A:1:1101:20104:7245 1:N:0:5
TAGGACTCCGCATGTGCTAGTAGTAGCATTAAGCCTGTCAGGGACTGTATG
+
>>>3>CCFFBAAEFDBGFBBBBDB6DFF5555ABBBF3FDG222FAGG5F5
@M00842:106:000000000-AAV5A:1:1101:25260:7246 1:N:0:5
TAGGACTCCGCATGTGCTAGTAGTAGCATTAAGCCTGTCCGCGACTGCATG
+
>>11>C1C11>>A11BEBFFFBB33ADAF31A11ABE1B1A0AAAA/0B12
@M00842:106:000000000-AAV5A:1:1101:25341:7246 1:N:0:5
GCCTGTCAGGGACTGTATGAATTCAAGTTCGCGTATTACTAAATGAAACGA
+
>>>11@BDDCFAGFCGGGGB3B3AD3D3B3A0AA001222B2B2B1B11A/
@M00842:106:000000000-AAV5A:1:1101:22442:7247 1:N:0:5
AAAAAAAAAAAAAAAAAAAAAAAACAAAAAAAAAAACAAAAAAAAAAAACA
+
AAAAADDDDDDDGGGGGGGGGG/>/?/0>/////>////00F///--<-..
@M00842:106:000000000-AAV5A:1:1101:9343:7248 1:N:0:5
AAAAAAAAAAAAAACAGGGGGGCACAGACGAGCACCACACCAAGCCCGACG
+
AAAAADDDD?DDGGGC0CFEEC<//0010</<>>?/0/..>..0...----
@M00842:106:000000000-AAV5A:1:1101:16275:7248 1:N:0:5
AAAAAAAAAAAAAAAAAAAAAAAACCAAACGACACAAAAAAAAAAAAAAAA
+
1AAAADDDDDDDGGCGG//>//////?FCG///>/</E0////<//<--<-
@M00842:106:000000000-AAV5A:1:1101:6614:7249 1:N:0:5
CACCTTCTTGAAGGCTTCCCATTCATTCAGGAACCGCCTTCTGGTGATTTG
+
3AAAAFFFFFFFGGFFF4GGGG5DA66DED44ABA22E2A33FD5A5D555
@M00842:106:000000000-AAV5A:1:1101:5640:7249 1:N:0:5
AAAAAAAAAAAAAAAAAAAAAAAGAACCACAGCAAAAGACCAACAACACAA
+
AAAAADDDDDDDGGGEEEEE//>/?00?0//>/001>0?0B0?E////<//
@M00842:106:000000000-AAV5A:1:1101:7900:7249 1:N:0:5
AAAAAAAAAAAAAAAAAAAAAAAGACCATACCAGCCACCGCGCAACACCAC
+
AAAAA?@ADDD@EEG?EE@E/?E/?00B110011//00>////>//<?///
@M00842:106:000000000-AAV5A:1:1101:20409:7254 1:N:0:5
CATGGTATTGATAAAGCTGTTGCCGATACTTGGAACAATTTCTGGAAAGAC
+
>>>33BBDFFFFGFBGGFGFFG54A22AA5FDB3BBBG3DDDFGFG3DEBA
@M00842:106:000000000-AAV5A:1:1101:22968:7254 1:N:0:5
TGCCGTTTCTGATAAGTTGCTTGATTTGGTTGGACTTGGTGGCAAGTCTGC
+
11>A1>>>CDFFGD3FBGFGGGB1133DF00AA1GAFGFBFFGHFG1G2A1
@M00842:106:000000000-AAV5A:1:1101:4328:7255 1:N:0:5
AAAAAAAAAAAAAAAAAAAAAAAGAACAGAAACACAACCACACACAAAAAG
+
A?AAADDDDD@DGG?EG?CEEE//?>000>1BBCEG/?/>///<<</00//
@M00842:106:000000000-AAV5A:1:1101:16616:7256 1:N:0:5
AGTATTGTTATCGGTAGCAAGCACATCACCTTGAATGCCACCGCACGCGGC
+
>11>1333@@@BA1A1AEA1BA0BC1A1D01ABA12DBGBG0E0//AAAA/
@M00842:106:000000000-AAV5A:1:1101:8913:7257 1:N:0:5
CAAGTCTATGTTGCTGTACTCTGTTATCATGGTTCATGCTTAATGTTTTTA
+
>>A3>B@D@DBDAFBFBBFBGGD5555DDGGB5DDAFGFDD55DD5ADBAA
@M00842:106:000000000-AAV5A:1:1101:18633:7258 1:N:0:5
CAGAAGCCTGAATGAGCTTAATAGAGGCCAAAGCGGTCTGGAAACGTACGG
+
1>>>A1C?CCFFGGFGGD11133A1D0ABFG0AF0E0AABAFCGGGFCFE/
@M00842:106:000000000-AAV5A:1:1101:19565:7258 1:N:0:5
AGCTGTCATGGACTTGTAGTAAGAAACGACAAAACAAACAATGGAATTCTC
+
>1>>1BBDFBCCFAEGBFFB3BD3110A00AA0FEA0B0F0BFBAF11F2B
@M00842:106:000000000-AAV5A:1:1101:12180:7264 1:N:0:5
AGCCTGTCAGGGACTGTATGACTTCAAGTTTGCGTATTAATAAATGAAAAG
+
>1>>111BFFFFGGAFBGGFB1A3DD1D3D3DAEAE01222B21BEG11F0
@M00842:106:000000000-AAV5A:1:1101:21412:7265 1:N:0:5
AAAAAAAAAAAAAAAAAAAAAAAAAAAAAACACAAAAAAAAACAAAAAAAA
+
AAAAAD?DDDDDEAE/AE//>>//>//</>/<0?/0?G@//>/<F0<<---
@M00842:106:000000000-AAV5A:1:1101:22509:7268 1:N:0:5
AAAAAAAAAAAAAAAAAAAAAACAAACAACACAAAAGAAACAAAAAAGACA
+
AAAAADDDDDDDGG/EEEEGGG///B/0/>??//000/0>00/0B///<00
@M00842:106:000000000-AAV5A:1:1101:9155:7270 1:N:0:5
AGAGGTCAAAAAAAAAAAAAAAATGGAATTCTCGGGCGCCAAGGAACTCCA
+
>3>334BBFFFBGGGGGGGGGGAEBA3B3355D??>0/>E?/FACHHFFF3
@M00842:106:000000000-AAV5A:1:1101:10446:7272 1:N:0:5
AAAAAAAAAAAAAAAAATGGAATTCTCGGGTGCCAAGGAACCCCAGTCACC
+
AAAAADDDDDDDGGEGGCFGBB11A2DCC?/>?GF1FAF0G/B>?EGGEG1
@M00842:106:000000000-AAV5A:1:1101:9624:7274 1:N:0:5
AAAAAAAAAAAAAAAAAAAAAACAAAACAACACAAAAAAAAAAAAAAAAAA
+
A@ABBBDDBBBBGGGGGGGGGG11?1E11?C111/B0?E//>BDC/>@-A@
@M00842:106:000000000-AAV5A:1:1101:9718:7274 1:N:0:5
TTAACCGGACGCTCGACGCCATTAATAATGTATTCCGTAAATTCAGCGCCC
+
>>AAAF3@>DDDAFCFGGGGAF5555B5DD5555BEBFF1AFBFGBH?FG0
@M00842:106:000000000-AAV5A:1:1101:22219:7278 1:N:0:5
TGGAATTCTCGGGTGCCAAGGAACTCCAGTCACACAGTGATCTCGTATGCC
+
33>>3B4DBDABGAAAGGGFFFCG4FGFFGGFF5EAG3BGA55DF2AABGB
@M00842:106:000000000-AAV5A:1:1101:16912:7279 1:N:0:5
AAAAAAAAAAAAAAAAAAAAAAAAAAAAAAACAAAACAAAAAAAAAAAAAA
+
BBBBBBBBBBBBGGGGGGGGGGC/E>E///<<F/?F0FCG0FCCGGFCC-@
@M00842:106:000000000-AAV5A:1:1101:8198:7282 1:N:0:5
TGGAATTCTCGGGTGCCAAGGAACTCCAGTCACACAGTGATCTCGTATGCC
+
3>>>>BCFFFCCGGEEGGGGF4AB4BFFFFGBF5FEG3BFDAAFGFF3GHG
@M00842:106:000000000-AAV5A:1:1101:8625:7284 1:N:0:5
CTTGATATGGATTGAAGGGCTGTGTTTTCAAACACACACACAAAAATGGAA
+
>>>1>@B3DFFFGGGGFGGGFA0B3000DDBB1B0A0B0E0AAG0CFFGH1
@M00842:106:000000000-AAV5A:1:1101:22111:7284 1:N:0:5
GAACTCAACGCCCTGCATACGACAAGACAGAATCTCTTCCAAGAGCTTGAT
+
>>>>1BFFFAADGEGGFF3FFA000ABFBA01BBA122DGABDFFHDFGC1
@M00842:106:000000000-AAV5A:1:1101:5171:7285 1:N:0:5
AAAAAAAAAAAAAAAAAAAAAAAAAACAAAAACAAAAAAAAAAAAACAAAA
+
3AABBBDBBBBBGGGGCEEEGGG/EF/F/00///?00?BBC//>/AAG.>>
@M00842:106:000000000-AAV5A:1:1101:25220:7285 1:N:0:5
AAAAAAAAAAAAAACGGGGGGGCGCGCGACCCGACCCCACCGCCACCCCCC
+
>AAAADDDDDDDA/A//A/E/9--@;-;-9----9-9:AAB--9---;-@-
@M00842:106:000000000-AAV5A:1:1101:13128:7287 1:N:0:5
AAAAAAAAAAAAAAAAAAAAAAACACACACAGACACAGACACAACACCCAC
+
AAAAADDDDDDDEEEEE?E/E/>/>0?A///0B0B0001B0G0///?/<//
@M00842:106:000000000-AAV5A:1:1101:19099:7287 1:N:0:5
AAAAAAAAAAAAAAAAAAAAAAAACAAACAGAAAACACAAAAAAAAAAAAA
+
>AABBBBBBBBBGGGGGCGEEE//1?1B/003BB?3?0?F0B?//<//@@?
@M00842:106:000000000-AAV5A:1:1101:20159:7288 1:N:0:5
AAAAAAAAAAAAAAACGGGGGGCGCGGAGGTCAGACACCCACACACAACAG
+
1>AAA@DDDDDDG?E//AEGGC?AC-<---.://0:/:..:........./
@M00842:106:000000000-AAV5A:1:1101:6052:7288 1:N:0:5
AAAAAAAAAAAAAAAAAAAAAAAAAAAAAAAAAAAAACAAAAAAAAAAAAA
+
ABBBABDDBBBBGGGGGGGGGGG/>>/>/<</<///-.<G00<-<C-;:B9
@M00842:106:000000000-AAV5A:1:1101:6934:7290 1:N:0:5
AAAAAAAAAAAAAAAAAAAAAAACAACAAGACAAAAAAAAAACAAAACACG
+
AABBBBDBBBBBGGGGECEEE@>1E11?1?B23B20?/>//////0<0/0/
@M00842:106:000000000-AAV5A:1:1101:4998:7291 1:N:0:5
TTGAGGACGTATAATATTTTAAACAACAAAAAAAAAAAAGGGACTCCCCGG
+
11>A11BA>1>1BGGGEFFGGGFBHA00B00A0AEEE/A///B/0>BE///
@M00842:106:000000000-AAV5A:1:1101:15070:7297 1:N:0:5
AAAAAAAAAAAAAAAAAAAAAAAACCAAACTCGACGCGCACAAAAGCCCAA
+
AAAAADDDDDDDGGGGECG/EEE////??/11//>///////B00000/?/
@M00842:106:000000000-AAV5A:1:1101:25370:7297 1:N:0:5
AAAAAAAAAAAAAAAAAAAAAACAACAACACAAAACCAAAAACAAAAAACA
+
AAAA11>DDD@DEGAEE//>EE///?F//>///0B0/?///?/F/B0?E/?
@M00842:106:000000000-AAV5A:1:1101:10989:7301 1:N:0:5
AAAAAAAAAAAAAAAAAAGGGGCGGGACGCGCGCGCCCAGACCACCCGACG
+
A?AAAD@DDDDDGGG?//E?/@/>/E///<//<<///</....>>..-<--
@M00842:106:000000000-AAV5A:1:1101:9485:7304 1:N:0:5
CTGAATGCCAGCAATCTCTTTTTGAGTCTCATTTTGCATCTCGGCAATCTC
+
>>>>>@5BB@CAFG4FAGFFGG4A2BAD5D556665BFFFDFAAFAEFGBD
@M00842:106:000000000-AAV5A:1:1101:5147:7306 1:N:0:5
AAAAAAAAAAAAAAATGGAATTCTCGGGTGCCAAGGACCTCCAGTCACACA
+
BBBBBBBBBBBBGGGFGGGGFF55ABFE1A1B5B1BG1B2BGFHGHHHF31
@M00842:106:000000000-AAV5A:1:1101:6053:7307 1:N:0:5
AAAAAAAAAAAAAAAAAAAAAAAAAACAAAAACAACACAACAACCACCCCA
+
AAAAADDDDDDDGGGGGCGGGG?//>//?>G/<F?/F//<CC?//?/////
@M00842:106:000000000-AAV5A:1:1101:6597:7307 1:N:0:5
AAAAAAAAAAAAAAAAGGGGGGGGCAGCGCACACCACACCCCCACACAACG
+
AAAAADDDADDDGGE?CEE/EC-------9-;-9-----;-----9;:-:-
@M00842:106:000000000-AAV5A:1:1101:8833:7307 1:N:0:5
AAAAAAAAAAAAAAAAAAAAAAACAAACAAAAAAAAAAAAAAAAAAAAAAA
+
AAAAADDDDDDDGGGGGGGGGG@/??F/B/00/><EE/BB/C/<@@C@C:@
@M00842:106:000000000-AAV5A:1:1101:11130:7307 1:N:0:5
AAAAAAAAAAAAAAAAGGGGGGAGAGACGCGACGCACAACACCACAACCGA
+
>AAAAADDDDDDGCE////EEB////<0//-><---<-<.:..CC....--
@M00842:106:000000000-AAV5A:1:1101:24342:7308 1:N:0:5
CAAATACACAATTCTTTCCTTCAAACAAAACAAAAAAAAAGGGACTCCCCG
+
3>AAAFFFFFB4AFEFBGG5EFEEG4444444B4422A22BB1FA1BGA10
@M00842:106:000000000-AAV5A:1:1101:9230:7309 1:N:0:5
AAAAAAAAAAAAAAAAATGGAATTCTCGGGTGCCAAGGAACTCCAGTCACA
+
ABABBBBBBBBBGGGGG1BGB3A3D5@FFE1>?BE3?BB3F3FFGFBBFB3
@M00842:106:000000000-AAV5A:1:1101:7232:7309 1:N:0:5
AAAAAAAAAAAAAAAAGGGGGGGCGCGAGAGCAGCCGCACCCCCCACCTAC
+
AAAAADDDDDDDGGGGFEE?EC---;99----9/-9--;-----;9-;-;/
@M00842:106:000000000-AAV5A:1:1101:13916:7309 1:N:0:5
ATTGGTGGTCTGTATAGTTTTTGGATCTTTTTGAGTCAAAAAACAAAAAAA
+
3>A33B3>>FFFGGFFGBFGGGAE44A45A5BA2EDGFFD32E2B22B20A
@M00842:106:000000000-AAV5A:1:1101:14992:7310 1:N:0:5
AAAAAAAAAAAAAAAAGGGGGGGGCGCGAGCGCCCACACACAACACACACC
+
>AA1AD@DDDDDGE/AEEGGC/9-@------9------9-:9-9;-;A;--
@M00842:106:000000000-AAV5A:1:1101:12726:7310 1:N:0:5
AAAAAAAAAAAAAAAAAAAAAAAAGACAAATAACACAGACACAAGCACACG
+
AAAAADDDDDDDGGGGCEG/EE////0>0B11B1B1?010000<0<B<00/
@M00842:106:000000000-AAV5A:1:1101:6791:7313 1:N:0:5
TGTCTTCAATCTGGCAAGATGCTGGTACACGCTCCTCAACGGAGAACTTTC
+
>>11>3BBF3D1G11FAA1BBB1DBBA3D3A0AA01BBB0AAA/EBEA1D1
@M00842:106:000000000-AAV5A:1:1101:23978:7313 1:N:0:5
AAAAAAAAAAAAAAAAAAAAAACAAAAAACACAACAAAAACAAACAAAAAA
+
>AAAADDDDDDDGGGCEGGGGC///00/>??>///?/0>//FF0/0/B0?/
@M00842:106:000000000-AAV5A:1:1101:16066:7318 1:N:0:5
CATTAAGCCTGTCAGGGCCTGTATGAATTCAAGTCTGCGTATTAATAAATG
+
A1AAAF1BFBCBBFBFG1A1FB3AB33D3A333313DAAAA01A22221D2
@M00842:106:000000000-AAV5A:1:1101:24078:7318 1:N:0:5
GAAAAAAAAAAAAAAGGGGGGGGGGCGGAGGACGCGCACACACAGAGACAG
+
>11>>1>>0>AD0//AAAEEG?-;9--99----9----;---99-9/----
@M00842:106:000000000-AAV5A:1:1101:4353:7318 1:N:0:5
AAAAAAAAAAAAAAAAAAAAAAAAACAGCAGGAGCTGCACACACAACAACC
+
AAAA?1>ADDDDGGGGGEGGC//////000B////0110110?//////</
@M00842:106:000000000-AAV5A:1:1101:12893:7319 1:N:0:5
TTGAGGAATAAAGACTCTGAACTGGGTCAAAGAAACACACAAAAAAATGGG
+
11>>11B1@BFFBGFBFFFB3B3BAB0FGB31B0B0B0A0AAB0F/A01B0
@M00842:106:000000000-AAV5A:1:1101:21481:7321 1:N:0:5
AAAAAAAAAAAAAAAAAAAAAAAAAACACAAACAAAACCAAAAAAAAAAAA
+
AAAABBBDBBBBGGAECGGGGE@/>>/???/F/0/000////?F/>///<-
@M00842:106:000000000-AAV5A:1:1101:26474:7321 1:N:0:5
TAGGACTCCGCATGTGCTAGTAGTAGCATTAAGCCTGTCAGGGACTGCATG
+
1>11>B1BB>>D1A1FFDABBBD33DFG33A3DBB1B1BFDBAFFAA0B12
@M00842:106:000000000-AAV5A:1:1101:26651:7321 1:N:0:5
AAAAAAAAAAAAAAAAAAAAAAAAAACACAAGAAGACAACACAAAAACAAA
+
AAAAADDDDDDDCEEEC?/>///////?0//00B01<B0/////0B////0
@M00842:106:000000000-AAV5A:1:1101:25483:7326 1:N:0:5
ATTATGTTGGACCTGTAAACTTAAATATGCTATGCAAACCAACAAAAAAAA
+
A3>>35B@BAFFGGFGGDFGFG4D566BD5D55BBA5A42B22FC2AA220
@M00842:106:000000000-AAV5A:1:1101:12131:7328 1:N:0:5
AAAAAAAAAAAAAAAAAAAAAAAACACCAAACACAAACACAACAAAAACAA
+
AAAAADDDDDDDG?EEAE/>E//>??0//?//00?F0/B0FF/?/00//??
@M00842:106:000000000-AAV5A:1:1101:6807:7328 1:N:0:5
TGTCTTCAATCTGGCAAGATGCTGGTACAAGTTCTTCAATGGAGAACTTTC
+
>>>>1@BDFBF@BFBFFFBAFG1DGA1333ADDBB3DDF3AFG0BGF1DDD
@M00842:106:000000000-AAV5A:1:1101:24224:7328 1:N:0:5
AAAAAAAAAAAAAAAAGGGGGGGCAAGACCCGCCCGCCCCCACACCCACCC
+
>AAAA1DDDDDDGE/AEEEEEC--9..///.9-----9--9--9--99A9-
@M00842:106:000000000-AAV5A:1:1101:13448:7329 1:N:0:5
TTAGGACTCCGCATGTGCTAGTAGTAGCATTAAGCCTGTCAGGGACTGTAA
+
>>A33BCBFFBBGGGDFGFABB5DB6BFG5555BBB3F3FFGFFGFGH3F5
@M00842:106:000000000-AAV5A:1:1101:4989:7330 1:N:0:5
AAAAAAAAAAAAAAACAGGGGGGAGAGAGCGCCGCACCCGCACCGCCCGAG
+
>AAAADDDDDDDGGGE/0//AE//</////A//->---.----<----:--
@M00842:106:000000000-AAV5A:1:1101:25734:7330 1:N:0:5
CATTTTATGTCAGGACTGCAATTCTAGTTTAATCAAAAACACAAACAAACA
+
>>111@B33BBFEFGGGGGBBA11B3D3D333BDDA11A0B0A0B0BAF/0
@M00842:106:000000000-AAV5A:1:1101:9793:7332 1:N:0:5
CTTTGCGGTGGAGTGGAACGCTGTTGTATGGTCTAACATCAACGCAATAGC
+
>>>A3B3A>>ABGFGFFFGEGEB23B25DDEFHBFBFGBGGDHGGFF?GH5
@M00842:106:000000000-AAV5A:1:1101:17284:7334 1:N:0:5
CTGGACTGGAGTAACTTAAAGTCAGGTTAGAAATGGAATTTGTGTAAAACA
+
>>>1>B1>>C11BGFFBFFGBBD3DG111B133ABAAAB12D2ABF2BF1A
@M00842:106:000000000-AAV5A:1:1101:12721:7335 1:N:0:5
AAAAAAAAAAAAAAAGGGGGGGCGGGCGGACCACCCCCGCACCCCAACCAG
+
>1>>1>>ADDDDGCG/AEEAB9-;9-;---9--------9--9-9------
@M00842:106:000000000-AAV5A:1:1101:4535:7336 1:N:0:5
ACAAATCTGCTCAAATTTATGCGCGCTTCGATACACATGATTGGCGTATCC
+
AAABB5BDBDDFGGEFAFFDG5222A22B2A5B25B3B3B5B5BB0EEEFF
@M00842:106:000000000-AAV5A:1:1101:18071:7337 1:N:0:5
TGGAATTCTCGGGTGCCAAGGAACTCCAGTCACACAGTGATCTCGTATGCC
+
>3>>>BBDFFBBGGEEGGCGFACF4BFHGHFFEAFEG3BFDD5GGAEFGFF
@M00842:106:000000000-AAV5A:1:1101:13322:7338 1:N:0:5
CAGAGTCGGGCATCGTTTATTCAAGTTTGTACATTAACACAGACATCCTTT
+
>>>>1BB>ADDDAFAAAFAGFGF3D322DBDGD2D111ABGGCGHEHGG22
@M00842:106:000000000-AAV5A:1:1101:10135:7339 1:N:0:5
AAAAAAAAAAAAAAAAAAAAAAACAAAAGAAAAAAAAAAAAAAAAAACAAA
+
AAAAABBDDDBBGGGGGGEEGGE1G1113?1320></</</B/C@-A.<C.
@M00842:106:000000000-AAV5A:1:1101:24628:7339 1:N:0:5
TCCAATCCTTGATGTCGGTTGCTGTATAAACAAAACAAAAAAAAATGGACA
+
3>>AB5CCDFFFFG6FGGAAAF4BDA6A6545BAB222B2A22A0133B33
@M00842:106:000000000-AAV5A:1:1101:26046:7340 1:N:0:5
ATTGTCGGCGCCTGAGATTCATAACGCAGACTAAACCACATGGAATTCTCG
+
>>111B1>ADDDEE0FBFGFFF2A1A0A0A01B1A1AA/B1BC1111D2D/
@M00842:106:000000000-AAV5A:1:1101:9399:7342 1:N:0:5
AAAAAAAAAAAAAAAAAAAAAAAGAAACAAACAAAAAACAAACAACAAAAA
+
BBBBBBBBBDDBGGGGGGGFFE@1?1B3B1B/0/B0/E/?/?/B?/F/0BC
@M00842:106:000000000-AAV5A:1:1101:9902:7345 1:N:0:5
AAAAAAAAAAAAAAAAAAAAAACAAACAAAACAAAAAAAAAAAAAAAAAAA
+
AAAAADDDDDDDGEE/EE/ECE/>/B>0/0B0/?0B?/>/E///B/<---<
@M00842:106:000000000-AAV5A:1:1101:17894:7346 1:N:0:5
GCCTGTCAGGGACTGTATGAATTCAAGTTTGCGTATTAATAAATGAAAAGA
+
>>>>3BBDFB4AF4FGGGFBAF6DF5D5D6D5ABAA35D5DFBFADAAFG2
@M00842:106:000000000-AAV5A:1:1101:6546:7347 1:N:0:5
ATGGGTCGGTGTTGATGGTATAGACATGCTAGTTACTGTAAGTATGTCTTT
+
>>>33B4>D>>>AGFFGGAABFDABDEGFD5FB5DDBFB55B5ADFDFBA5
@M00842:106:000000000-AAV5A:1:1101:9655:7347 1:N:0:5
AAAAAAAAAAAAAAAAAAAAAAAGAAGAGCAAGGGGGAAGACAACACCAGA
+
AAAAAD@DDDDDGGGGGEGGG?//?0010B100/>/>///B00</////00
@M00842:106:000000000-AAV5A:1:1101:8185:7347 1:N:0:5
AAAAAAAAAAAAAAAAAAAAAAACACGAACATCCACCACAACCACGCACCC
+
AAAAADDDDDDDGGCG///>///?>>>/?//110110/F//<?/?//>BB/
@M00842:106:000000000-AAV5A:1:1101:10578:7347 1:N:0:5
AAAAAAAAAAAAAAAAAAAAAAAAAAACACACAAAAAAAAAAAAAAAAAAA
+
AAAAAD@ADDDDEGAEGEG/EG//>E//?B?<?FF<<BCCG?/A--<@-CC
@M00842:106:000000000-AAV5A:1:1101:21932:7347 1:N:0:5
AAAAAAAAAAAAAAAAAAAAAAAAAAAAAAAGACAACACAAAAAACAAAAA
+
BBBBBDBBBBBBGGGGGFGGGG/>E//>////?2?2/</?/0?FD/?GA0.
@M00842:106:000000000-AAV5A:1:1101:26332:7349 1:N:0:5
TAGGACTCCGCATGTGCTAGTAGTAGCATTAAGCCTGTCAGGGACTGTATG
+
3>33>B4BC>ADAE5BFG5BB5DA6BFG5555DBBAFAFAF2BCFAAB555
@M00842:106:000000000-AAV5A:1:1101:15144:7349 1:N:0:5
AAAAAAAAAAAAAAAAAAAAAAAAACAACGACAAGCAACAAAACAACACCA
+
AAAAADDDDDDDGGGG//EE/E/>///>/////>0/0<0B/0B<///////
@M00842:106:000000000-AAV5A:1:1101:11151:7354 1:N:0:5
ATCAAACGCTGAATAGCAAAGCCTCTACGCGATTTCATAGTGGAGGCCTCC
+
?ABBBFDABBBBGGGGGEB4BGB4B4FG22AA22ADDDBGBDG322EGEHG
@M00842:106:000000000-AAV5A:1:1101:4558:7355 1:N:0:5
AAAAAAAAAAAAAAAAAAAAAAAAGACACAATACAAACACCAACCACCCAC
+
AAAAADD@0AAAEEEEG//EEE///>0000/B1BB1BF00////?//////
@M00842:106:000000000-AAV5A:1:1101:11237:7357 1:N:0:5
GAAAAAAAAAAAAAACGGGGGGGGCGGGCAGACCACGCACACACGAAACAA
+
>?AAA11ADDDD?A//AAECEC?-----9-9:9---;---;9------9/-
@M00842:106:000000000-AAV5A:1:1101:15324:7359 1:N:0:5
TTGAACACGACCAGAAAACTGGCCTAACGACGTTTGGTCAGTTCCATCAAC
+
>>>>>BDFADDBFGCGCFGGGGABA4GFAA2A2A3BA2FGFFGFHFFHDGG
@M00842:106:000000000-AAV5A:1:1101:8391:7362 1:N:0:5
AAAAAAAAAAAAAAAAAAAAAAAAACAAAACAACAACAACACAACAAAAAA
+
AAAAADDDDDDDGGGEEGEEEG//>/?/0BC///<////<//<//?<00?/
@M00842:106:000000000-AAV5A:1:1101:13538:7367 1:N:0:5
AAAAAAAAAAAAAAAAGGGGGGGGGCCAGCAGCCAGACACACCCACCACCG
+
1AAAADDDDD@DGG/A//EECC9-9-9------------9-----------
@M00842:106:000000000-AAV5A:1:1101:25658:7367 1:N:0:5
GGAAGCGATAAAACTCTGCAGGTTGGATACGCCAATCATTTTTATCGAAGC
+
>A>>3>AABABFGGGGGGGGFG44BAA4DB22AA23BBAD5D5AAGGE3F0
@M00842:106:000000000-AAV5A:1:1101:22722:7369 1:N:0:5
AAAAAAAAAAAAAAAAAAAAAAGGAAAGCTCTGCGGCGCACAGACACCAAC
+
AAAAADDDDDDDGGGGGCG?@@//000B0@1111>////<//0B0B0////
@M00842:106:000000000-AAV5A:1:1101:15155:7370 1:N:0:5
AAAAAAAAAAAAAAAAAAAAAAAAAAAACACACAACAAAAAAAAACAAAAA
+
1AAAADDDDDDDCEEE/E@E>@/////>/<0//?//??GCAB?C@/?/<FA
@M00842:106:000000000-AAV5A:1:1101:5733:7371 1:N:0:5
AAAAAAAAAAAAAAAAAAGGGGGCAACGACACGCACCCAACCAACCACACG
+
>AAAADDDDDDDGGG//A///>/>/F?/>//>////>///?///?///C//
@M00842:106:000000000-AAV5A:1:1101:25977:7373 1:N:0:5
AAAAAAAAAAAAAAAAAAAAAACAACAAACACAAACAACCACAAAACACAA
+
AAAAA?>DDDDDGGEEGCE/@E?E///>B>E0//0?B>E/?///000?B//
@M00842:106:000000000-AAV5A:1:1101:5609:7375 1:N:0:5
CATATAACTAAAACTTAAAAAAAAAAAAAAACCATGGCATTCTCGGGTGCC
+
>>1>1DDDBDFFGGBGGGGGGGE0AAAA/AA//B1DB0B11B2D>/>//?0
@M00842:106:000000000-AAV5A:1:1101:14281:7377 1:N:0:5
AAAAAAAAAAAAAAAAAAAAAAAAAACAACGACAACAACACACGCAACAAG
+
>AAAADDDDDDDGGGGEGGGG?EG////>>////<///?///?/////</0
@M00842:106:000000000-AAV5A:1:1101:25964:7385 1:N:0:5
AAAAAAAAAAAAAAAAAAAAAACAACAAACACAAACAAAACCAACAACACA
+
ABBBBBDBBBBBGGGGGGGGGG1F1FGHA111?10/FG0F0//?//?/?//
@M00842:106:000000000-AAV5A:1:1101:21639:7386 1:N:0:5
ATTAAGCCTGTCAGGGACTGTATGAATTCAAGCTTGCGTATTAATAACTGG
+
>11>11@C1B1BFEGGCFFGEGBDD333DA331110AA0B0B222DB11D0
@M00842:106:000000000-AAV5A:1:1101:26315:7387 1:N:0:5
AAAAAAAAAAAAAAAAAAAAAACAACAGACAGAACCAAAACAAAAAAAAAA
+
ABBBBBDBBBBBGGFGGGGFGG1B?1?2B1B2B32/0?E/0?/F0/</CC/
@M00842:106:000000000-AAV5A:1:1101:24210:7388 1:N:0:5
AAAAAAAAAAAAAAAAAAAAAAAAACAACAATCAAGCACAAAAAAAAAACA
+
AAAAADDDDDDDGGCEEEGGCE//>////?/111B1100BBBFA/<<C@//
@M00842:106:000000000-AAV5A:1:1101:26035:7389 1:N:0:5
TAAGCCTGTCAGGGACTGTATGAATTCAAGTTTGCGTATTAATAAATGACA
+
1>A1>FBFBFFFFGCFGGBFFB3B33D33B333DEEABA1222DF1DFF11
@M00842:106:000000000-AAV5A:1:1101:8093:7390 1:N:0:5
CACGCAAGGTAAACGCGAACAATTCAGCGGCTTTAACCGGACGCTCGACGC
+
>AA3AADDBDDFGGGEGAAEEG35DDA5A220A35DAG0E0ECG1EGFGG>
@M00842:106:000000000-AAV5A:1:1101:9805:7390 1:N:0:5
AATCCTTGATGTCGGTTGCTGTATAAACACAACAAAACAAACGGAATTCTC
+
3A3AAD5FFFFDFGEAEEGFFB5666B4A4A22AA2F2G2E2A2E22BD5D
@M00842:106:000000000-AAV5A:1:1101:15960:7391 1:N:0:5
AAAAAAAAAAAAAAAAGGGGGGGCGCGCGAGACGCGCACCCACCACAACAC
+
>>1>?D>DADDDEGA/AA/E?/-A@@>;-9--;------9---9----;--
@M00842:106:000000000-AAV5A:1:1101:5112:7399 1:N:0:5
AAAAAAAAAAAAAAAAAAAAAAGAAACACAACAAAAAAAACACACAAAACA
+
AAAAADDDDDDDGGGGEA@@EG/F0>B0>?////00>//<EC0?///0B0/
@M00842:106:000000000-AAV5A:1:1101:23730:7400 1:N:0:5
AAAAAAAAAAAAAAAAAAAAAAAAAAAAAAAAAACAACAAAAAAAAAAAAA
+
AAAAADDDDDDDGGGGGGEGGG//EE////>//>/FG/GHCGC-ACGCGCC
@M00842:106:000000000-AAV5A:1:1101:22571:7403 1:N:0:5
AAAAAAAAAAAAAAACGGGGGGCGCAGGACATCCCGCACCCACCCACCACC
+
>AAAAD?DDDDDG//EEAAEC//<--<-.</0</..;---......9....
@M00842:106:000000000-AAV5A:1:1101:4503:7404 1:N:0:5
CTTTGGGGCTGGAACTCATTTGACTAGTGCTCATGTAGATAGATAATCACA
+
>>>1111>A>>1FGGBGFFFGBFB33B3D33B1BB222ABAFF2DADDD1B
@M00842:106:000000000-AAV5A:1:1101:20916:7405 1:N:0:5
AAAAAAAAAAAAAAAAAAAAAAACAACACAACACAACAACAACAAAAAAAA
+
AAAAADDDDDDDGAEAEEE?E>//?////??/?/?>/FH/<FCE/GC/@//
@M00842:106:000000000-AAV5A:1:1101:4582:7407 1:N:0:5
TTGAAACTATGTCGTTTTAAATTAACACACAAAAAAAAAACGGAATTCTCG
+
3>>>>B4DFDD@AF2AFCFFB66BA5AB42B24B2A2AE01ABE113D5D1
@M00842:106:000000000-AAV5A:1:1101:6994:7409 1:N:0:5
AAAAAAAAAAAAAAAAGGGGGGGCGGGACAGGAGCACAGCCCACCACACCG
+
>AAAA@DDDDDDGEE?//EEGC99?----;----9----9-----;---9-
@M00842:106:000000000-AAV5A:1:1101:23241:7409 1:N:0:5
AAAAAAAAAAAAAAAAAAAAAACAAAGAAAATCAAACAAAACAAAAAAAAA
+
3AABBBBBBBBBGGGGGGGGGG1?GG33B3?3@BB@30?FC0?/BG//>//
@M00842:106:000000000-AAV5A:1:1101:15825:7413 1:N:0:5
CTAAGCCGGGTTGATTGCAAAAAAACCAACAATGGGAATCCCCGGGGGCCC
+
>AAA1CFDDD>AEGGGGG3310AA000AA/A/111001BBB1/AAA//>//
@M00842:106:000000000-AAV5A:1:1101:20244:7418 1:N:0:5
AAAAAAAAAAAAAAAGGGGGGGCGCACAGCGCGCACAACCAACACGCACGG
+
>>1>ADD@>0AD?EEA?//E@@-------;------------9--------
@M00842:106:000000000-AAV5A:1:1101:5727:7419 1:N:0:5
GCAGGTTTAAGAGCCTCGATACGCTCAAAGTCAAAATAATCAGCGTGACAT
+
>>A33BBBCFFFFGAGGGEGGG2A2BABAADDDA533A55FGGBEAFFGB5
@M00842:106:000000000-AAV5A:1:1101:21857:7421 1:N:0:5
TAAGGTTTATTGGCTAAATAAATCCAATCCTTGATGTCGGTTGCTGTATAA
+
3>>33B@BCDDFFB4FGEGGGB6AFG45FA5DBA5D6FFE22AC3F55DFA
@M00842:106:000000000-AAV5A:1:1101:4592:7422 1:N:0:5
TTGAAACTATGTCGATTTAAATTAAAACAAACAAAAAAACCGGACTCCTCC
+
>A1>AFFFFDDDFG1A3FGGGG31131AB00000B00A/////A//0B1B0
@M00842:106:000000000-AAV5A:1:1101:16805:7423 1:N:0:5
CTTTAAGGATCTATGGAAGTGATGTATTACAATGAATTATAGCCAAAAAAA
+
>AAAAF5BDBC@FDGGFGGBFB6D66A6ABG5BB5A565A6BGHHHCA22E
@M00842:106:000000000-AAV5A:1:1101:14277:7426 1:N:0:5
GAGATGGACGCCGTTGGCGCTCTCCGTCTTTCTCCATTGCGTCGTGGCCTT
+
>>>>>44CFDDBEEAEGGGG2E233AAA22555DBDBDDFEEEFAE1EH33
@M00842:106:000000000-AAV5A:1:1101:27064:7426 1:N:0:5
ACTGTGCATCTGTTGTAATAGAACAATATTGTAATATACAAAAAAAAAAAA
+
>>A3>5DDFFFFGGGGGGGGFFGGG445566A6566BFFDAA2BA2A0AEA
@M00842:106:000000000-AAV5A:1:1101:25769:7426 1:N:0:5
ACGTTCTTGGTCAGTATGCAAATTAGCATAAGCAGCTTGCAGACCCATAAT
+
>>3>>B>FFFFFGGFFGGGAAF554BEF5A55BBAG4BBFBB5FHHGH335
@M00842:106:000000000-AAV5A:1:1101:6297:7427 1:N:0:5
CTTTGTGATTTGGGGAATAAGAACTTGTGTTAATTTAGATCAAAAAAAAAA
+
>>>A1@BD@FFFGGGF1GG1BBFB13D1B00333222DBBFAAF10//AEA
@M00842:106:000000000-AAV5A:1:1101:10638:7428 1:N:0:5
AAAAAAAAAAAAAAAAAAAAAACAAAACAAAACAACAAAAAAAAAAAAAAA
+
AAAAADDDDDDDGGEEGGGCEG/C/FFEH/00B?F/F/B0F/<E<B/B/>@
@M00842:106:000000000-AAV5A:1:1101:4361:7430 1:N:0:5
AAAAAAAAAAAAAAAAAAAAAAAAACAACAAACAACACAACAACACAACCC
+
AABAADADBBBBGGGGEGGGGG//>//?/??0/FG/F/??/?FD////?//
@M00842:106:000000000-AAV5A:1:1101:18508:7430 1:N:0:5
CACTGTCACTGTATGCATGAATAGAACTTGGAAAAAGTATTTTAATCAAAA
+
>>AA3BBFFFFDGGDGBFFBBA6B55FB5DF45ABAAAD6AD5DC5GHHFF
@M00842:106:000000000-AAV5A:1:1101:13806:7432 1:N:0:5
AAAAAAAAAAAAAAAAAAAAAAAACAGAACGCGACCGACCGCCACACCCCC
+
>AAAADDDDDD@GGEG?//>EE>EE/0B10/////////<//A/?0/?//-
@M00842:106:000000000-AAV5A:1:1101:15505:7432 1:N:0:5
AAAAAAAAAAAAAAAAAAAAAAAAAAAAAAAACACAAAAAAACAACAAAAA
+
?AAAADDDDDDDCG?E/EEEE?E@//>///><<?0</G0?<C/.G.>C00<
@M00842:106:000000000-AAV5A:1:1101:9028:7438 1:N:0:5
CAGACAATTGTCGTCACTGGCTGATTGTGCAAAGTAATGTTATTGGGTTCC
+
>>>>>BF4DFDDEAAFFDFGGFB4B5D4DBAA5BA55AD5D5D5FEF2FB3
@M00842:106:000000000-AAV5A:1:1101:23000:7440 1:N:0:5
GTCTCCGGGTGCCAAGGAACTCCAGTCACACAGTGATCTCGTATGCCGTCC
+
>>>3>D3>A>AAGGBGFBBFBGB4FAFBBFF?G3BBDE5DGAEEFGHGEE1
@M00842:106:000000000-AAV5A:1:1101:22686:7442 1:N:0:5
AATCCTTGATGTCGGTTGCTGTATAACAAAACAAAAAAAAAATGGAATTCC
+
>A3>A55FFDFBBFEAEAGFFBA6B654A4B42A2FAE2A0A13BBFBBFB
@M00842:106:000000000-AAV5A:1:1101:27193:7443 1:N:0:5
AAAAAAAAAAAAAAAAAAAAAAAGAACACAGCACGACACACAGACAACCAC
+
AAAAADADADDDGGGGGGEGC/>/>0B0B/0>0>///>/0/?0<0BE/?//
@M00842:106:000000000-AAV5A:1:1101:14282:7444 1:N:0:5
GAGATGGACGCCGTTGGCGCTCTCCGTCTGTCTCCATCGCGACGTGGCCTC
+
>1>1111BC1>AEA0AGGFE0E01BA0A0AA222B1D1AAE/AE//?/F10
@M00842:106:000000000-AAV5A:1:1101:27053:7444 1:N:0:5
ACTGTGCATCTGTTGTAATAGAACAATATACTAACATACAAAAAACAACAA
+
AA?111BDDFD1A3BBBADFBG11AB1A3333DA1B3BBB1B0A00/A//A
@M00842:106:000000000-AAV5A:1:1101:5808:7446 1:N:0:5
ATGTTTTCATGCCTCCAAATCTTGGAGGCTTTTTTATGGTTCGTTCTTATT
+
>>>>>@CFFDFFGFFGGGGFGG5D4442BB44ABA2DFG55DE23FABE5D
@M00842:106:000000000-AAV5A:1:1101:4686:7450 1:N:0:5
AAAAAAAAAAAAAAAAAAAAAAAAAACACAACAGACACACCACCACCAACC
+
BBBBBBDBBBBBGGGGGE?GGGGEE//?0////23BB22/</////?//<?
@M00842:106:000000000-AAV5A:1:1101:17804:7453 1:N:0:5
AAAAAAAAAAAAAAAAAAAAAAAACACAGCAACCAAGCACCAACAACACAG
+
1AAAADDD?DD@EEEAEAE/>E///>0?0?B0B>//0/B0/B??//////0
@M00842:106:000000000-AAV5A:1:1101:14745:7453 1:N:0:5
AAAAAAAAAAAAAAAAAAAAAAAAAACAACGAAAAAAAAAAAAAAAAAAAA
+
AAAAADDDDDDDGGGGGGGGE@/E///?/////?/0>//B/A@--A?@---
@M00842:106:000000000-AAV5A:1:1101:11069:7456 1:N:0:5
TTACTGTAGCCGACGTTTTGGCGGCGCCACCTGTGACGACACATCTGCTCC
+
>>>>>3B@33D1AE?AEFAF?F0A/AA//A0AB11AD/BE/EGC@1@@1B1
@M00842:106:000000000-AAV5A:1:1101:17610:7457 1:N:0:5
AAAAAAAAAAAAAAAAAAAAAAACAAACAACAAAAACACAAAAACAAAAAA
+
BBBBBBBBBD@DEEECACEECEE1F111111//0B//?0?/B0G/F/0B//
@M00842:106:000000000-AAV5A:1:1101:7027:7457 1:N:0:5
AAAAAAAAAAAAAAAAAAAAAAACACAAAGCACAACACACACAAAGCACAC
+
@AAAADDDDDDDGG?EGG/ECE//?0//B>B10BB//>A/>/</0001000
@M00842:106:000000000-AAV5A:1:1101:12577:7460 1:N:0:5
TGTTTGGGGGACAGGAAGGACTCTGATTACATCCTGGAACTTGGATTGTTG
+
11>>111>>1DDGGGGGFG0BFA1DA222B12DB1BA0B1B1DA111BB20
@M00842:106:000000000-AAV5A:1:1101:15411:7462 1:N:0:5
GTTTGTAAGAAATTCTTTGGCGGACTTAACCAACAACAAAACAAATGGCAA
+
1>>>1B@@FF1FGGB3BAFGGCEEE01111B10/A//B/0A0//B11BA01
@M00842:106:000000000-AAV5A:1:1101:9554:7463 1:N:0:5
AAAAAAAAAAAAAAAAAAAAAAAAACACACACGACACACACAGACAACAAC
+
BBBBBBBBBBBBGGGCEGEGGG//E/?EC?///>//<GC/?B01000?///
@M00842:106:000000000-AAV5A:1:1101:24738:7466 1:N:0:5
CCTTGATGTCGGTTGCTGCAAAAAACACACACAACTGGCACTCCCCGGTGC
+
>>>>1113BDADEEEGGGGEB100ABC00A000/E10BAE1BFAF/AA///
@M00842:106:000000000-AAV5A:1:1101:13525:7466 1:N:0:5
AAAAAAAAAAAAAAAAAAAAAAAAAAGACAATGGCGCCCGAGACACCGCCG
+
AAAA@?DADDDDGGGGEAE?E/E//>//0001110<///<///<?0/////
@M00842:106:000000000-AAV5A:1:1101:8724:7468 1:N:0:5
GAAGGTCGGATTTTTAAAAAAACAAAAACAAAATGGACTCCCCGGGTGCCA
+
>>>11@B>AAAAGGFGGGBFAE0A0000/B/001BB11A0BA/EECA/BB1
@M00842:106:000000000-AAV5A:1:1101:15518:7469 1:N:0:5
AATTGTCAGGACTGAGTCTGGAATAGGTTTGGCTCACTTGGTGCTTCAAAA
+
>A?>3BBDFFFBGGFGBGFFGAA44AF55BA2BABFG5AEB3FEB5FDAD3
@M00842:106:000000000-AAV5A:1:1101:9175:7476 1:N:0:5
AAAAAAAAAAAAAACAAAAAAACAAAACAAAGCAAGCAACGCAACACCACA
+
AAA?ADDD?DDDG?//ACA/EG/FG000//00B@>0/BB0/////0//>//
@M00842:106:000000000-AAV5A:1:1101:16650:7476 1:N:0:5
CAGTTTTTGACAGAATCGTTAGTTGATGGCGAAAGGTCGCAAAGTAAGAGC
+
>>>>>@@ADADFGEBGGGAAFF55D5AA44A2A2AB3BAEAEE3DF5GBG2
@M00842:106:000000000-AAV5A:1:1101:5800:7478 1:N:0:5
CTATGATGTTTATCCTTTGGATGGTCGCCATGATGGTGGTTATTATACCGT
+
>>BB3BFFFFFFGGFFFGGGEGBFA5A2BEEABADB3BAA2DED5AGHHG2
@M00842:106:000000000-AAV5A:1:1101:8139:7478 1:N:0:5
TATGAGGCAGTCTTAACAATTCAAACACAAAACAAAAAATGGAATTCTCGG
+
>>33A54AAABFGGGGGGFGGGHF5444424B4A2BGG223B3B3AD5DA2
@M00842:106:000000000-AAV5A:1:1101:18734:7479 1:N:0:5
CCAAGTCGGATGTACATGCTAGTTGGTGGGGTCAATTCACCCCACTCATGG
+
>AAA3BB>DBBDGGBFFGG5BB45DF2BAAAABBB5ADGGGFE2EFGHFD3
@M00842:106:000000000-AAV5A:1:1101:12916:7480 1:N:0:5
TATTGGGCAAAAAAAAAAAAAACAAATGGAATTCCCGGGTGCCAAGGAACC
+
1>1>111CFAFFGGGGGEGGGG/B/01DB1111D1AEE///B01B/B0CG?
@M00842:106:000000000-AAV5A:1:1101:21181:7485 1:N:0:5
CTTTGATCCATCTGTGATCTGTCTATGGACGGAACTCCTTTTTAAACAAAA
+
>3>>3B5BFFFFBGGG5FFBFBDD6BFG5AAA2AA3AF35AB323D3AA2A
@M00842:106:000000000-AAV5A:1:1101:14790:7485 1:N:0:5
CGGAATTCTGGCTGAACAAAAAAAAACAACACAAAATGGAATTCTCGGGAG
+
>1>>>11BBDDFFFGGGEFFGF0A0A/B/AB//B001BFF11BA2FA/A//
@M00842:106:000000000-AAV5A:1:1101:15094:7489 1:N:0:5
AAAAAAAAAAAAAAAAAAAAAAAAACCAACAACAAAAACAAAAAAAAAAAA
+
?ABBBBBBBBBBGGGGEEFGEG/>>//?E/?//?/0FG/?FHG/<CC//<C
@M00842:106:000000000-AAV5A:1:1101:22465:7494 1:N:0:5
ATATGGACTAGTTTGATACCATGACTTGCAAAAATGACATTGGGATTATTC
+
>>>335@C4CFBAFFAFGGGBFDAF55BFBA54A4BD4455ECE2A33D5D
@M00842:106:000000000-AAV5A:1:1101:10163:7495 1:N:0:5
TTTGAAGTCGGATCTTATTCTATTAACACAACAAAAAAAAACAATGGCATC
+
1>11>B13B>>A1AAFGFGGGB333BDE1B00A00000AAAEAF1BB0BBB
@M00842:106:000000000-AAV5A:1:1101:22946:7496 1:N:0:5
TTAAGCCTGTCAGGGACTGTATGAATTCAAGTTTGCGTATTAATAAATGAA
+
>>>A1BC1B@BDFGGGFGFBBBD3A33BF3D33BDBEA0A12B2221DGB1
@M00842:106:000000000-AAV5A:1:1101:16543:7502 1:N:0:5
AAAAAAAAAAAAAAAAAAAAAAAAAGAAAAACACAACCAAACGAGACACAG
+
BBBBBBBDDBBBGGG0EEEGGG@E///03BB>/0/?//??/////?/2220
@M00842:106:000000000-AAV5A:1:1101:5523:7503 1:N:0:5
AAAAAAAAAAAAAAAAGGGGGGGGCGGAGACCAACGCAACCACACACCCAC
+
>1AAADDDDDDDG/AEEE?E//------9-9--------;ABB-A;--;--
@M00842:106:000000000-AAV5A:1:1101:13197:7505 1:N:0:5
CATAAAATGATTTGGGATTGGGTTGTGCGGCTGGAGATAAAAAAAAAAAAA
+
>>>>AFF3DFFDFGFFABGFGG00A0A1A00AAA0BA0B1D11AF/EEE?E
@M00842:106:000000000-AAV5A:1:1101:25816:7507 1:N:0:5
AAAAAAAAAAAAAAAAAAAAAACAGCAACCAGAAAACACACAAAAAAAAAA
+
ABBBBDDBBBBBGGGGGGGGGG?121B211??B33BB/0//?/B0//E///
@M00842:106:000000000-AAV5A:1:1101:16629:7510 1:N:0:5
ATCATGTTGGACCTGTAAACTTAAATATGTTATGTAAAAAAAACAAAAAAA
+
AAAAA13@DAFFGFGGGFFBBG11133AD333BDADABDA0EE/BG0FEEE
@M00842:106:000000000-AAV5A:1:1101:22774:7511 1:N:0:5
CATGGCAAGTGGGATGTAGTTGATAAATGCATTTATAATCATTATTTATGC
+
>>>11BBBA@@DFECABFFBBF33331ABDF33B33A3DD1D2222B2EG1
@M00842:106:000000000-AAV5A:1:1101:4654:7511 1:N:0:5
TGCGCGCTTCGATAAAAATGATTGGCGTATCCAACCTGCAGAGTTTTATCG
+
>>>3A3D2AABBGGGDG4FGFF5D23AAA2BDABFFF2GBB5FDAD5AEF1
@M00842:106:000000000-AAV5A:1:1101:13904:7514 1:N:0:5
GAACACTCATCCTTAATACCTTTCTTCTTGGGGTACTTATACTCATCGCGG
+
>>>>>F1C>DDFEGBDF3GF1B11333311B0AA01AA2DAF2GFGGGGG/
@M00842:106:000000000-AAV5A:1:1101:25222:7516 1:N:0:5
CTCATGTCGGGAATTGTAGAGTTATGAGCATGGCACAAGCTTCTTGAATTC
+
>1>A113BA@ADGFCGFFF3BB333B3DFFGGEGF10BBBBA111DB1D21
@M00842:106:000000000-AAV5A:1:1101:14514:7517 1:N:0:5
AAAAAAAAAAAAAAAAAAAAAAAAAAAAACAAAAAAAAAAAAAAAAAAAAA
+
AAAAADDDDDDDGGEGEEGGCE/@///>E//<BBC/<B@CGG?C?CCCG?A
@M00842:106:000000000-AAV5A:1:1101:23692:7521 1:N:0:5
AAAAAAAAAAAAAAAGGGGGGGGCGCGCGCCCACCGCACCCACAGCAGACG
+
>AAAADDDDADA?EC///EEG@?--9;-;-------;--9--------BA-
@M00842:106:000000000-AAV5A:1:1101:21494:7524 1:N:0:5
AAAAAAAAAAAAAAAAAAAAAAACAACACAACAACACACAAAAACACAACA
+
BBABBBDDDBBBGCGEGGGGGEEEFHC1?11//???/?//?00?/F0GF//
@M00842:106:000000000-AAV5A:1:1101:18190:7524 1:N:0:5
AAAAAAAAAAAAAAAAAAAAAAAAAAAAGGACGCGGCACGCACGACGACAC
+
AAAAA@DDDDDAEEGC/EEGGG/EE/////B0/>////<///</.---<--
@M00842:106:000000000-AAV5A:1:1101:11397:7524 1:N:0:5
GCCTGTCAGGGACTGTATGAATTCAAGTTTTTGTATTAATAAATGAAAAGA
+
>>>111BBDCCAGFFFGGFA3B3DD3D33330AA3B32F2F21DFDFAAB0
@M00842:106:000000000-AAV5A:1:1101:20213:7525 1:N:0:5
CAATTGTTTGACTGGTAGATGAAACAAAAAACAAAAAATGGAATTCCCGGG
+
>AAA>13B>>FFFGGFEB1AB31D100A00AAG000AA0BFE111F1B/?/
@M00842:106:000000000-AAV5A:1:1101:23399:7526 1:N:0:5
CCATAATGCGTGCCTTTGTGGTTTGGTAATGATATCGTTCTTGGTTAAAAA
+
>AA>AFBDFA>AEGBFGGBFEAB0BB01D3D222B1A00B0DDBAAFBGH1
@M00842:106:000000000-AAV5A:1:1101:13868:7526 1:N:0:5
CTTTGTCATGGGCTGGTGTGTTAGAATAGAGAGAATTGCATATTTAAAAAA
+
>>>>3BBDFFFBGGGGEFAEBF5B5555B5B52233DB5D5AAAG555B3A
@M00842:106:000000000-AAV5A:1:1101:18600:7527 1:N:0:5
TTTAAAATAGTTGTTATAGATATTCAAATAACCCTGAAACAAATGCTTAGG
+
AAAAAFFFFFFFCGFFGBF3B3A3DBF33ABEAB0FFEGH0A0BDG22AE1
@M00842:106:000000000-AAV5A:1:1101:11814:7528 1:N:0:5
ACACCCTCCCAATTGTATGTTTTCATGCCTCCACATCTTGGAGGCTTTTTT
+
AABBBBAABAFFGGGAFGGBFF4556D5B5BAA443ADD533BAEBB3BA2
@M00842:106:000000000-AAV5A:1:1101:22474:7531 1:N:0:5
ATGGTTGGACTTGTATTCATTTTAAACAACACCAAAAAAATGGAATTCTCG
+
>>>1>@1>CFFCGFADFFAFGG33BD11B0000B00B00A0BF1FA1EAF/
@M00842:106:000000000-AAV5A:1:1101:16033:7539 1:N:0:5
AAAAAAAAAAAAAAAAAAAAAAAAACAACACAAACAAACACAACAAACCAA
+
BBBBBBBBBBBBGEGGEE?FEC>///F?////?B/0/B/B?GF///B//?/
@M00842:106:000000000-AAV5A:1:1101:5600:7539 1:N:0:5
ATGATTTTGTCAAAAATAATGTATTATCCTTATTGTGTGTGTTCCATGTAA
+
>1>>13B3D>BFGGGGGFGGBBD3333D333333B3D0B00BBBGFDGD2D
@M00842:106:000000000-AAV5A:1:1101:18699:7540 1:N:0:5
AAAAAAAAAAAAAAAAAAAAAAAAAAAAAAACAAAAAAAAAAAAAAAAAAA
+
BBBBBBBBBDDDGGGGG?E@EGEEE/>/</</C/?G/C</-@CCCG-C-BB
@M00842:106:000000000-AAV5A:1:1101:6436:7541 1:N:0:5
TGGAATTCTCGGGTGCCAAGGAACTCCAGTCACACAGTGATCTCGTATGCC
+
>>>>>BFFFFCCGGEFGGGFFBFF4DHFFAGGE5BAGABFA5BFA2A3B5B
@M00842:106:000000000-AAV5A:1:1101:10814:7541 1:N:0:5
TTTTGTGGCTGTAGAATACTCAGATGATAATTGTGAAAGCCAAAAACCGAA
+
>>>A111>ACA1FDFGFFGFGGBA3B33D33DF3D3A31BGGGHHEC0///
@M00842:106:000000000-AAV5A:1:1101:21093:7545 1:N:0:5
CTGTGTCGGAGGTGAATTTAGGTAGTTGAAGAGCGAGTGTAAAATTATCTC
+
1>>>1BB>ADDD1FG1GGG3BF13B13D3311BBA0A/A1DD222A1DFFF
@M00842:106:000000000-AAV5A:1:1101:10988:7546 1:N:0:5
ATTTGGTGATTGGTGGTAGTAGGAGACACAACTTCTATTTTGGCATATATA
+
1>>>111>1@DD1BAA13B13B11B0B000001A22B2222B0BA1BA222
@M00842:106:000000000-AAV5A:1:1101:26212:7550 1:N:0:5
ATTCATGTTGGACCTGTAAAAAAAACAAAACAACCGCAACTCCCGGGTGCC
+
>>1>A@@3@BAFGGFFBB3BAG00000B0000B//A/AA/BBFG/AE/AB0
@M00842:106:000000000-AAV5A:1:1101:26230:7550 1:N:0:5
AAAAAAAAAAAAAAAAAAAAAACACAAACAAGAACACCACCAAAAAAAACA
+
ABBBBBDDBBBBFEGGEEGGFG?F1??B1B12?F232/?////////</</
@M00842:106:000000000-AAV5A:1:1101:10970:7556 1:N:0:5
ATTTGGTGATTGGTGGTAGTAGGAGACACAAATTTTATTTTGTCATATATA
+
>>>A354>FFFFG5AAAAFBBGB44FCCF424B5D555D55D2F5AG5D55
@M00842:106:000000000-AAV5A:1:1101:21266:7558 1:N:0:5
CTATGTTGGGTTGTATAATATGCTATGGCATGTTCTCTGTTGTAAAAACAA
+
>>AA3B5BABAAGG5FA6B5FBBB55FF44BB5B55DAD55BAA5D5A22A
@M00842:106:000000000-AAV5A:1:1101:22679:7559 1:N:0:5
AAAAAAAAAAAAAAACGGGGGGCGGACCGCGCCCCAACACAACAAACACCG
+
AAAAAD@DDDDDGE///AAEGG?>--<--::----...........99..-
@M00842:106:000000000-AAV5A:1:1101:4134:7561 1:N:0:5
ATTGAGGATTTGCTGTTAAAAAAAAACAAAAACTGGACTCCTCGGGCGCCC
+
A>>1>1BFC1DFGGFEFDGFGGA0E000/AA/ABA000A0B1BEE///A>/
@M00842:106:000000000-AAV5A:1:1101:20153:7563 1:N:0:5
AGCCTGTCAGGGACTGTATGAATTCAAGTTTGCGTATTAATAAATGAAAAG
+
>3>A34@CFFFFGF4GBFGFB656DA5D55DDBEB2A3555A55DF5A5B3
@M00842:106:000000000-AAV5A:1:1101:7808:7564 1:N:0:5
GAATGGGAAGCCTTCAAGAAGGTGATAAGCAGGAGAAACATACGAAGGCGC
+
>>>>34>CCABFGGFFFF44BF4BA565BB5AA22A2BBBBFGFEGEGCC0
@M00842:106:000000000-AAV5A:1:1101:21287:7564 1:N:0:5
CTATGTTGGGTTGTATAATCTGCTATGGCATGTTTTCTGTTGTAAAAACCA
+
>>>>1B3@>1>AG?3BAFF3BBD3A3BB00AA13D0AAAB2B01B221//A
@M00842:106:000000000-AAV5A:1:1101:7468:7565 1:N:0:5
CCTTGATGTCGGTTGCTGTAAAAAAAACAAAACAAAGGGAATTCCCGGGGG
+
>>3>3B5B@BADAEAGGFB5B6F4A2A2222B2B22321BF23D5GAEE0/
@M00842:106:000000000-AAV5A:1:1101:10888:7568 1:N:0:5
CTCCGCATGTGCTAGTAGTAGCATTAAGCCTGTCAGGGACTGTATGAATTC
+
>>>A3AA?ADFFGGGGGGBBFGG5555BAA4FABDFFB2FFGAD5AFADFF
@M00842:106:000000000-AAV5A:1:1101:10740:7569 1:N:0:5
TGGAAAACACCAATCTTTCCAAGCAACAGCAGGTTTCCGAGATTATGCGCC
+
>3>>>B>CBFCCGGFBBGGGGGBBCB44AB4AB235ABEAAEF5DADGDGA
@M00842:106:000000000-AAV5A:1:1101:24070:7569 1:N:0:5
AAAAAAAAAAAAAAAAAATGGAATTCTCGGGTGCCAAGGAACTCCAGTCAC
+
AAAAADDDDDDDGGGGEE0BGB1B1D2DFFE/>/BB1FBG0F1@FGGBF11
@M00842:106:000000000-AAV5A:1:1101:23881:7570 1:N:0:5
AAAAAAAAAAAAAAAAAAAAAAAAAACAAAAGAACACACACAAAAAACACG
+
AABBBBDBBBBBGEGGGGGGGGC/>>/ECA03/B03B//?/C/?0//</0/
@M00842:106:000000000-AAV5A:1:1101:11963:7570 1:N:0:5
CCTGTCAGGGACTGTATGAATTCAAGCTTGCGTATTAATAAATGAAACGAA
+
>>11>BBBF?AAFGFGGGB3AFDB3D1B1B0AB0B1222D2122F1D1AA/
@M00842:106:000000000-AAV5A:1:1101:15464:7571 1:N:0:5
CGCTTTGAGTCTTCTTCGGTTCCGACTACCCTCCCGACTGCCTATGATGTT
+
>3>3>A4DADDDGG55GGGA2FBAAE2EGA23B22AAEA2FHAG53F5F55
@M00842:106:000000000-AAV5A:1:1101:8300:7571 1:N:0:5
AAAAAAAAAAAAAAAAAAAAAAAACAACAAACACAAAAAACAAAAAACAAA
+
ABBBBBDBBBBDGGCGGGEFGGE/11?/F/0?B0??0BF>//?00?B/?/<
@M00842:106:000000000-AAV5A:1:1101:5371:7571 1:N:0:5
AAAAAAAAAAAAAAAATGGAATTCTCGGGTGCCAAGGAACTCCAGTCACAC
+
BBBBBBBBBBBBGGGG1FFFDB3B5AA1A1>13D31?FGHGFFHHGHGHB@
@M00842:106:000000000-AAV5A:1:1101:23138:7574 1:N:0:5
AAAAAAAAAAAAAAAAAATGGAATTCTCGGGTGCCAAGGAACTCCAGTCAC
+
ABBBBBBBBBBBGGGGGEEBGFD3G5DD?FE1>BEF@GEF3FBFGGFGGGE
@M00842:106:000000000-AAV5A:1:1101:13989:7575 1:N:0:5
ATTTTCTTCGGATTGTAGTTTCGTTGCGTTTTCTTTTGATAATTAGATTTT
+
3AAAAFFFFBBBGGGGABBBBGB44A2A2AA2A5DDAB2555A5BFBAFFD
@M00842:106:000000000-AAV5A:1:1101:7531:7576 1:N:0:5
AAAAAAAAAAAAAAAAAAAAAACAAGACACAACGAAACACGACAAAAACAC
+
A1A1A?ADDDDDG?/EEEEG/E?>>0B>C00///?/?/F0/////B0///0
@M00842:106:000000000-AAV5A:1:1101:11043:7578 1:N:0:5
CTTTAAGGATCTATGGAAGTGATGTATTACAACAACAAAAAAAAAAAGGGA
+
>AAAAF5CFDCBGGGGGBFBBB6DA666AFGF4BB444BF2A2EAEA1B11
@M00842:106:000000000-AAV5A:1:1101:14323:7578 1:N:0:5
CTGGGCTATGAGAATCTTACAGATTTTGTTAACGGTCCGAGTTGCTCTGCC
+
>>>33>BCFFFFGG4BBFBFBF5B555D445DDAEAEGGCEA2DDBFAFH3
@M00842:106:000000000-AAV5A:1:1101:22962:7579 1:N:0:5
AAAAAAAAAAAAAAAAAAAAAACAAAACAAAACAAAAAAAAAAACAAACAG
+
BABBBBBBBBBBGGGGGCEEFG1FF1B???1B1A10B////</>/?/</02
@M00842:106:000000000-AAV5A:1:1101:7030:7580 1:N:0:5
CTTTGCTTGTAGATCTGTTTCCGTGTGATGTAAAACTTGCTGCGCTAATAT
+
>>>11@31@1BBG3BFGBBFGGB1B0B33DB3DBDB1DDF1FEEE0ECB2B
@M00842:106:000000000-AAV5A:1:1101:16755:7582 1:N:0:5
AAAAAAAAAAAAAAAAAAAAAAAACAAACCAGCACACACACAGCAACACAG
+
AAAAADDDDDDDGGGGGAE/@EE/>/?F//>/?B0B>/A/?<0/000B/C0
@M00842:106:000000000-AAV5A:1:1101:6461:7586 1:N:0:5
CTGTAATATTATATTAATGTTGGACCTGTAGACTTAAAACAAAAACAAAAA
+
1>>>>3@D3DF333F33ABB3BBAGFFGD333D33D1111B00B000000A
@M00842:106:000000000-AAV5A:1:1101:20070:7587 1:N:0:5
GCAAACGCAGAATCAGCGGTATGGCTCTGCTCATATTGGCGCTACTGCAAA
+
>>>AAF3AAAACBBBGGGGA2ABAF23A335555555BABA2A00AGF335
@M00842:106:000000000-AAV5A:1:1101:27300:7587 1:N:0:5
AAAAAAAAAAAAAAAAAAAAAAAAAAGACACAAAAAAAAAAAAACAAAAAA
+
BBBBBBDDBBDBGEAEEGEGGEE//>??0F00?00?EC/>@@<<.F.<>.<
@M00842:106:000000000-AAV5A:1:1101:25239:7588 1:N:0:5
AAAAAAAAAAAAAAAAAAAAAACAACAACCACACAACAAAGACACAACCCC
+
AAAAADDDDDDDGGGCEGCEEG>///?>//?/?///?//0000000/////
@M00842:106:000000000-AAV5A:1:1101:17509:7588 1:N:0:5
ATTCATGTTGGACCTGTAAAAAAACAAAACACAAAATGGAATTCTCGGGTG
+
AAAAAD3BBB>FFGCGFAB3AF0000A0B0ABA00F1B111BADBBA//A/
@M00842:106:000000000-AAV5A:1:1101:15670:7594 1:N:0:5
GTTAATGGAATGGTAGGGCTCTGCACATGCATGTTTTTATTCAAAAAAAAA
+
>>>>>D5DBFFFGFAFFGGCGFBBD45DAFFFD5652A2ABFDF5B222A0
@M00842:106:000000000-AAV5A:1:1101:14336:7594 1:N:0:5
CTGGGCTATGAGAATCTTACAGATTTTGTTCACGGTCCGAGTTGCTCTGCC
+
>>>11>BCFFFFGGBGFFFF1B1B3D3D003AD0E0EEECA0/FFBEBFG1
@M00842:106:000000000-AAV5A:1:1101:18054:7595 1:N:0:5
TTGACGGTATAATAACCACCATCATGGCGACCATCCAAAGGATAAACATCA
+
>>>>A33>>AFFGGGGGDFGAFBBDGB4AAFEEAGHCB5BBG3GBGGHHH3
@M00842:106:000000000-AAV5A:1:1101:5624:7597 1:N:0:5
AAAAAAAAAAAAAAAAAAAAAAACACAAACAAAAAAAAAACAAAAAAACAA
+
BBBBBBDDDDDBGGGGGGGGGGE1?111B11/00///>/B///?FG?@/FF
@M00842:106:000000000-AAV5A:1:1101:18766:7601 1:N:0:5
AAAAAAAAAAAAAAAAAAAAAAACAAAAAAAAAAAAAAAAAAAAAAAAAAA
+
AABBBCCBCCCCGGGGGGGGGGE1111F1EE//<<C/B?@<ACCC?@-@--
@M00842:106:000000000-AAV5A:1:1101:7688:7602 1:N:0:5
TCTTTCTCCATTGCGTCGTGGCCTTGCTATTGACTCTACTGTAGACATTCT
+
1>111BBBBFDFGGAAEEAEEAB11BBD222A2D1D1DG2A2D2ADA121A
@M00842:106:000000000-AAV5A:1:1101:26286:7606 1:N:0:5
AAAAAAAAAAAAAAAAAAAAAAAACAACAAAACACACACACACACAACACG
+
>AAAADDDDDDD?EGGE/E//>///////>00B/B//<</?//////////
@M00842:106:000000000-AAV5A:1:1101:6458:7606 1:N:0:5
CTGTAATATTATATTCATGTTGGACCTGTCAACTTAAACACAACAAACAAA
+
>>>>3DDDDFFDGEBGFGGBFFBBGH4F5456B5BA5D4BAG222FG22A2
@M00842:106:000000000-AAV5A:1:1101:24140:7608 1:N:0:5
TGTGAGATATGGTACTGTAAACTTGTGAATGTTTGAACTCTGAAAGACCTG
+
>>>3>5BBFFFFGFFGGFBABFA5D5B566D56ABBDF5GDFF53FBGHG2
@M00842:106:000000000-AAV5A:1:1101:11688:7609 1:N:0:5
TACTGCAGTTCATCGCTGCTTCTGTACAACACACAAAAAAAAGGGAATCCC
+
3>AA3BDFDFFFFGFGGFGFFFEDBA56D4A2BBEC22AA221A1A12A3B
@M00842:106:000000000-AAV5A:1:1101:21846:7610 1:N:0:5
AAAAAAAAAAAAAAAAAAAAAAACAAAAAAATAAAAAAAACAAAAAAAAAA
+
AA3AABBDBBBBEEEGEE00EE?1F1?11/>033B33><</??BG///C/@
@M00842:106:000000000-AAV5A:1:1101:8103:7611 1:N:0:5
AAAAAAAAAAAAAAAAAAAAAAAACACAACATACACAACAAAAAAAAAAGA
+
AAAAADDDDDDDGG/EEG?/>/////0/?EF01BB11//?/B0/<//////
@M00842:106:000000000-AAV5A:1:1101:23038:7612 1:N:0:5
AAAAAAAAAAAAAAACGGGGGGGGCGCGCGACGCACCCACACCCACCACGC
+
>>AAA@DDDDDDGC/A/AAAE/:-----9----;---9-9-9-9:---9--
@M00842:106:000000000-AAV5A:1:1101:10625:7619 1:N:0:5
AAAAAAAAAAAAAAAAAAAAAAACACACCCAACAAAACAAAAAAAAAAAAA
+
AAAAADDDDDDDGGGGGGEGGG>/?0>///?//>/BF0?CC</</</>/>/
@M00842:106:000000000-AAV5A:1:1101:7388:7620 1:N:0:5
AAAAAAAAAAAAAAAAGGGGGGGCGCGCGCGACCACCCCACCACCACCAAC
+
A1AAADDDDD@DGGGE?/AEEC;AA----9--9;9-;---9--9----9--
@M00842:106:000000000-AAV5A:1:1101:21104:7621 1:N:0:5
AAAAAAAAAAAAAAAAAAAAAAAGAAAAGAGCAAAAAAACAAAACAACAAA
+
AAAAADDDDDDDGGAAEAC/E/E//00B0/00>B10/></C/0B0F//?/0
@M00842:106:000000000-AAV5A:1:1101:17799:7621 1:N:0:5
AAAAAAAAAAAAAAAAAAAAAAACACAAAAACACAACAAACACACACACAA
+
AABAADDDBBBDGGEEGC?EGC>?11111B1//0??///?/F0?/?/E///
@M00842:106:000000000-AAV5A:1:1101:6607:7624 1:N:0:5
CTTATTACCCTTCTGAATGTCACGCTGATTATTTTGACTTTGAGCGTATCG
+
AABBBFDFFFFFGGBGEGGFGGD2B2EA4A55D5DDBB55AAGFFEEGEG2
@M00842:106:000000000-AAV5A:1:1101:20875:7625 1:N:0:5
AAAAAAAAAAAAAAAAAAAAAAAAAACAAAAACACAAAAAAAACAAAAAAA
+
AAAABBBBBBBBGGGEEGECC/E/>//?/00?<F0/?B0?/<C///00///
@M00842:106:000000000-AAV5A:1:1101:26436:7627 1:N:0:5
GATTTCGATTTTCTGACGAGTAACAAAGTCTGGATTGCTACTGACCGCTCC
+
>>>>>BCAFFCFGGBGGFFEEG5D5B4B5565B553BFDDGGHHHHCGEF2
@M00842:106:000000000-AAV5A:1:1101:15520:7628 1:N:0:5
AAAAAAAAAAAAAAAAAAAAAACAACACACAACACAAACAAACAAAACGAC
+
AAAAADDDDDDDGGGG?EEE/@/?//>/F?/?E/F//>>B/0/0<00B/?/
@M00842:106:000000000-AAV5A:1:1101:14048:7628 1:N:0:5
TCATGTTGGACCTGTAAACTTAAATATGTTATGCAAAACACAACAAAAAAA
+
1>A11@33>FFFEFGGBGGGGCF1333D333ADFDBAB0B0B00A0F0A/E
@M00842:106:000000000-AAV5A:1:1101:22160:7629 1:N:0:5
CGTTCTGGCGCTCGCCCTGGTCGTCCGCAGCCGTTGCGAGGTACTCACGGC
+
1111>>11B1>1AAAEFAGGFFAA00/AAA/////AA//AAA1AD1@1B//
@M00842:106:000000000-AAV5A:1:1101:25230:7631 1:N:0:5
AAAAAAAAAAAAAAAAAAAAAAAAAAAACAACACAAAAAAAACAAAAAAAA
+
BBBBBBDBBBBDEEEGAE?ECG/////>???///?/00/B/B/FG<G/C--
@M00842:106:000000000-AAV5A:1:1101:16933:7632 1:N:0:5
AAAAAAAAAAAAAAAAGGGGGGAGCCGGACACGCACCACCAGACAGCCCAG
+
1>AAAD1DDDDDEEGC//EEC@/><?</<->0.---<..<..<.</.....
@M00842:106:000000000-AAV5A:1:1101:25600:7633 1:N:0:5
AAAAAAAAAAAAAAAAAAAAAACAACGAGACAACACACCACCACACACACC
+
AAAAADDDDDD@EEEEGE/E/E?E/////?>00?//>///////?/</<//
@M00842:106:000000000-AAV5A:1:1101:6856:7638 1:N:0:5
GTGCAGAAGGAGTGATGTAATGTCTAGAGGTCACAAACGATCTGGCGCTCG
+
>>>>A1@CC>CAFGDDBB3A3B3DA33D1A10111BBA000A01DFEA/A/
@M00842:106:000000000-AAV5A:1:1101:23518:7641 1:N:0:5
AAAAAAAAAAAAAAAATGGGGGGGCGACGCACCCCACCCCCCACCAACCAC
+
AAAAADDDDDD@EE?A011F///-9------9------;-;9--9;--;--
@M00842:106:000000000-AAV5A:1:1101:24124:7643 1:N:0:5
TGGAATTCTCGGGTGCCAAGGAACTCCAGTCACACAGTGATCTCGTATGCC
+
>>3>>BCFFFBBGFAEGGGFGBFB4BFFF5F3D5B2F3BBD55FGBF3CG3
@M00842:106:000000000-AAV5A:1:1101:11246:7647 1:N:0:5
GAAAAAAAAAAAAAACGGGGGGCGCGGCACGGCCCACCCCACACACCCAAG
+
1>>AACDDDDDDGCE?ECGC/B/@-A-<-<.--;;..:.-:;.........
@M00842:106:000000000-AAV5A:1:1101:4986:7648 1:N:0:5
AAGTTGCTTGATTTGGTTGGACTTGGCGGCAAGTCTGCCGCTGATAAAGGG
+
>AA>>3@@D@FF3GFFCAEECG11BF0A0AA//DD2DDG?A/E/1D2D1F/
@M00842:106:000000000-AAV5A:1:1101:17056:7648 1:N:0:5
GGCCTCATCAGGGTTAGGAACATTAGAGCCTTGAATGGCAGATTTAATACC
+
>3>AAFBDFFFFGFAFGGB5BF55555ABB4BB4ADFGGFDE3FBG5AEHG
@M00842:106:000000000-AAV5A:1:1101:10234:7651 1:N:0:5
TATATATAAGATCAAGTCCAAACACTGTAGCAGAATTGAGAAACCTGATGA
+
>>3>>FDFFDFDFGFGBGGFFGAAFFFAADDBA4A5ABAF2AGFCEGCDG5
@M00842:106:000000000-AAV5A:1:1101:7032:7651 1:N:0:5
AAAAAAAAAAAAAAAAAAAAAAAAAAAAACAAACACAACAAAACAAAAAAA
+
BBBBBBBDBBBBGGGGFGGGGGCE/////<//???0??/?/0<<G/00//<
@M00842:106:000000000-AAV5A:1:1101:24291:7653 1:N:0:5
AAAAAAAAAAAAAAAAAAAAAAAAACAAAACAAAAAAAAAAAACAAAACAA
+
BBCCCCDBCCCCGGGGGGGGGG@EC///B?0//0?/<//>/>@/?/0?0//
@M00842:106:000000000-AAV5A:1:1101:4289:7656 1:N:0:5
GACTCGCAAGGTTAGTGCTGAGGTTGACTTAGTGCATCAGCAAACGCAGAA
+
>AA1>1>11>1B1AB3FG3FFFB00AFF331A21DB2D11BAAAB/EE/A0
@M00842:106:000000000-AAV5A:1:1101:18482:7660 1:N:0:5
CATACATTTCAATGATTTTACGTTAGAAATTATGAGATGCTTGATTGGATT
+
>A>AAFDDFDFFDFBGGGGGFF4B4A5A55546A5D5DBFADFABEGHGDB
@M00842:106:000000000-AAV5A:1:1101:26846:7662 1:N:0:5
AAAAAAAAAAAAAAAAAAAAAAACAACACAACCACAAACACACCCACAACA
+
AAAAADDDDDDDG/E/EEE>EE/?/FA?/?>?/?/?/0?>0</////?///
@M00842:106:000000000-AAV5A:1:1101:4695:7664 1:N:0:5
ATGAGTTGGATTAAAAAAAAGAACACAAACACAAAAATCGCACTCCCCGGG
+
>>>A13BDFFFDGGGGGGEEAAG0F00BA000//00/01B/AA/B0F////
@M00842:106:000000000-AAV5A:1:1101:15404:7669 1:N:0:5
GCCTGTCAGGGACTGTATGAATTCAAGTTTGCGTATTAATAAATGAAAAGA
+
>>333BB@DCFBGCFBEGFA6B6B55D55DD5AB223A5D5D5A5D5D5B2
@M00842:106:000000000-AAV5A:1:1101:24786:7673 1:N:0:5
GAGAGTTGAGATTGAGAACCTGTATTCTCCATTATTACTAGTGAATTTATT
+
>>1>1@@BFFADBGFGGDFGGF133333AFF133333B3FA2D222D2222
@M00842:106:000000000-AAV5A:1:1101:8464:7677 1:N:0:5
ATTAAGCCTGTCAGGGACTGTATGAATTCAAGTTTGCGTATTAATAAATGG
+
3A3AA5DFBCBFGGGGEFGGBA6D5656BF5A5D6DDEA223D55D5DAF3
@M00842:106:000000000-AAV5A:1:1101:7634:7677 1:N:0:5
AGATTGCCGAGATGCAAAATGAGACTCAAGCAGAGATTGCTGGCATTCAGT
+
>>>>>4DFBBBBGGGGGFEDB5D5F4FAB332332F55BA553E23AB5F5
@M00842:106:000000000-AAV5A:1:1101:4928:7678 1:N:0:5
AAAAAAAAAAAAAAAAAAAAAAAAAAGAACAAAAACACCAACAACAAAACA
+
BBBBBBDBBBBBGGGGGCGGGG??E>//02B200F//0/?F//?/?/0F0/
@M00842:106:000000000-AAV5A:1:1101:13302:7679 1:N:0:5
CTGCGTGTAGAACAAATGTATCAATTATATGGTGGTTTCCCAGTCAAAAAA
+
>>>>333>BBFFGGGGGGBB6BD556566DFF5AB2AB5FGHHGHGG53AE
@M00842:106:000000000-AAV5A:1:1101:15187:7680 1:N:0:5
AGGGACATAAAACGTAAAAATGTCTACAGTAGAGTCAATAGCAAGGCCACG
+
11>1>>1B11BD1E1B1131BB3D3ABDB3A3A1DBBD2D1BD1AF0GFA/
@M00842:106:000000000-AAV5A:1:1101:5098:7682 1:N:0:5
GGGGATGTAGCTCAAACAAAAAAAAAAAAACAAAATGGAATTCTCGGGTGG
+
>AA1>1>1B@DBFFFGGFEACFE000A//A///BF1BAG111122>?//>/
@M00842:106:000000000-AAV5A:1:1101:11988:7683 1:N:0:5
AAAAAAAAAAAAAAAAAAAAAAAAAAAAAAACACAAAAACAACAACAACAA
+
BBBBBBBDDDDDGCEEE?@>//>/>//>/>//???/00//?//?FCFEHH/
@M00842:106:000000000-AAV5A:1:1101:4677:7684 1:N:0:5
AAAAAAAAAAAAAAAAAAAAAAACAAAAACAACAAAAAAAAAAAAAAAAAA
+
BBBBBBDDDBBBGGGGGGGGGF@1?111?11///?0?//>/B///</<<<<
@M00842:106:000000000-AAV5A:1:1101:5513:7684 1:N:0:5
ACCAAGCTGGGTTACGACGCGACGCCGTTCAACCAGATATTGAAGCAGAAC
+
ABCCC4AFFFCFGGGGFGGGGEA222A01BEBFGEE1F55BDF5EGHHGG?
@M00842:106:000000000-AAV5A:1:1101:8290:7692 1:N:0:5
AAAAAAAAAAAAAAACGGGGGGCGCGACTGGTCCACCACCCCCCACCCCTC
+
>AAAA@DDDDD0/A/AAECE/C/<-----..00::0;...:-:;-:.9-..
@M00842:106:000000000-AAV5A:1:1101:8586:7695 1:N:0:5
ATGCTGGTGGATGTATTTGATTTCTGATGCCTAATTTTGTGTTCTCTGTCC
+
>>>>3544B>ACFFAFFGF6BA5A6D55D5A554D5DBA4B2FBDAFGFG3
@M00842:106:000000000-AAV5A:1:1101:4451:7701 1:N:0:5
AAAAAAAAAAAAAAAAAAAAAAAAAACACCATCAAACAACAAACACAAAAA
+
ABBBBDDDBBBBGGGGEEEEGC>//>//BE?3B33330??/??/0?F/00/
@M00842:106:000000000-AAV5A:1:1101:4718:7702 1:N:0:5
AAAAAAAAAAAAAAAAAAAAAAACAACACTATAAGCCACGCGGACCAACGC
+
BBBBBDADBBBBGGGGFEGGGGF1?111133@33B332?/////<//////
@M00842:106:000000000-AAV5A:1:1101:8985:7702 1:N:0:5
CACCAGCAAGAGCAGAAGCAATACCGCCAGCAATAGCACCACACATAAATC
+
>>AAA1AB1CCFGGG1BFG1111F10AAEAAF011DFFGGA/BEECGH1A2
@M00842:106:000000000-AAV5A:1:1101:5114:7705 1:N:0:5
AAAAAAAAAAAAAAAAAAAAAAACAAAAAGTCAAAACGAACACACACCAGC
+
BBBBBBBBBBBBGCCFFGGGGG>1?F11?13B33330/////2/?///?0/
@M00842:106:000000000-AAV5A:1:1101:22413:7707 1:N:0:5
AAAAAAAAAAAAAAAAAAAAAAACCACAACACCGAGCGACACAAAAAGACA
+
3>ABBBBBBBBBGGGEEG?EEGG111?1?1////>//>////0/B0//?00
@M00842:106:000000000-AAV5A:1:1101:24098:7707 1:N:0:5
CTTTGGATGTCGACTGAGGATTGATGGGGTATTTTCGAATGTTAAATGATC
+
1>1111BBFFFAGGCFGGGBABB13BEFE00122A2A0AFCA2AF2FGG2F
@M00842:106:000000000-AAV5A:1:1101:15585:7708 1:N:0:5
AAAAAAAAAAAAAAAAAAAAAAAAACAACACACAACAAACAAAAACAACAA
+
?AAAADDDDDDDGEEEEEEEE>/>//>//>///<//?C0/</00/??//</
@M00842:106:000000000-AAV5A:1:1101:10873:7715 1:N:0:5
TATGGTCGTGCTACTGAAACTCTGGCTAAACAGTTAAAAAAAAAAAAAAAA
+
>>333@@>>>A>FGBGGFFGFF5DF444A5A5BAA5D5DB2AEE0A00>//
@M00842:106:000000000-AAV5A:1:1101:15502:7719 1:N:0:5
AACGGGCTGTAAATGAACTAATGTTGAGCAAAAAAAAACAAAAAACTGGAA
+
1>A111>1ABFFGGGGAGGF1GD33D31BF010B0//A/B/B0/A/BFB01
@M00842:106:000000000-AAV5A:1:1101:9804:7722 1:N:0:5
AAAAAAAAAAAAAAAAAAAAAAACAAACAAACAAAACAAAAAAAAAAAAAA
+
AAAAADDDDDDDGGGGGG/EGGC/?/B>C/0/0/BF0/GG0<//<B///>/
@M00842:106:000000000-AAV5A:1:1101:13428:7724 1:N:0:5
AAAAAAAAAAAAAAAAAAAAAAAAAACAAACAACAAAACAACAACAACCAA
+
AAAAADDDDDDDGEGGA///E?///////0/0</?/<B0?/<///?///?/
@M00842:106:000000000-AAV5A:1:1101:24780:7725 1:N:0:5
ATGGTGGTTATTATACCGTCAAGGACTGTGTGACTATTGACGTCCTTCCCC
+
>>33>5>>AFFFGGGGGGFFE2BBCF4F4D5BDDD5DDDGG?FABA5GGGG
@M00842:106:000000000-AAV5A:1:1101:6526:7725 1:N:0:5
AAAAAAAAAAAAAAAAGGGGGGGGCGGCCAGACCCGACACCCCGCGAGCCG
+
>>AAA@DDDDDDEEE?C//?E/-;@-;9----;;9---;9;A------;--
@M00842:106:000000000-AAV5A:1:1101:14500:7729 1:N:0:5
TGGAATTCTCGGGTGCCAAGGAACTCCAGTCACACAGTGATCTCGTATGCC
+
>3>>>BBDFFBCGFEEGGBAFBGG4BGGEFGFDACAE3B5DB5FGBEAGHB
@M00842:106:000000000-AAV5A:1:1101:16555:7737 1:N:0:5
AAAAAAAAAAAAAAAAAAAAAAAAAAAAAGACAAAGAACAAAAAGACAAAA
+
AAAAADDDDDDDGGGGGGEGGG?//>////<0B0B00B<BBF0?/?0?000
@M00842:106:000000000-AAV5A:1:1101:12073:7737 1:N:0:5
ATTGAGTTGGAGGAGGTTTTATTAAGAACAATGGATTAAAACAACAAAAAA
+
1>>1>1B3BCFF?EEEABEF3G333A11B00ABBABA111DBAB0BF00/A
@M00842:106:000000000-AAV5A:1:1101:14561:7738 1:N:0:5
CTTTAAGGATCTATGGAAGTGATGTATTACAATGAAAAAAAAAAAAAAAAA
+
AAAAAF5CFBCDGGGG5BBBBB6DA666AFF55BA5DB4AE2A0A0A@0E>
@M00842:106:000000000-AAV5A:1:1101:11592:7740 1:N:0:5
ATTAAGCCTGTCAGGGACTGTATGAATTCAAGTTTGCGTATTAATAAATGG
+
AA>AA5DCBFDFFGGGFFFFB66D5A56DA5A55BDDEA22B555A5DDB3
@M00842:106:000000000-AAV5A:1:1101:7123:7742 1:N:0:5
AAAAAAAAAAAAAAAAAAAAAAACAAAAAAAAAGAAAAAAAAAAAAAAAAA
+
AAAAADDDDDDDGGGGEGGGCEE//?00?/>///?0BCG??/B/<@--<<@
@M00842:106:000000000-AAV5A:1:1101:8205:7744 1:N:0:5
[truncated: 47,775,588 more chars]
